# Supplementary material for: The Neural and Computational Architecture of Feedback Dynamics in Mouse Cortex during Stimulus Report
Source: eNeuro. 2024 Sep 24;11(9):ENEURO.0191-24.2024. doi: 10.1523/ENEURO.0191-24.2024 (PMC11444237; doi:10.1523/ENEURO.0191-24.2024)
Supplement: Extended Data 1 — The file code.zip includes all code used to generate the figures and perform the analyses presented in this manuscript. The folder "./ephys analysis/" contains code and instructions concerning experimental data and Figure 1. The files "Figure2CDE.m", "Figure3AB.m" and "Figure3C.m" simulate the model in the nominal setup, and generate the corresponding figures. The file "Morphing.m" allows changing the connectivity strengths with respect to the nominal setup, and plotting the resulting trajectories. The folder "./Figure4/" contains instructions, code and data concerning Figure 4. Download Extended Data 1, ZIP file. [file eneuro-11-ENEURO.0191-24.2024-s003.zip › code/Figure4/isolatePFC/v1Int_a1.275.dat]

0.359269723938698	0.34243914475936	0.347640453566977	0.37313229815295	0.36395389314681	0.358563909152808	0.357198762368307	0.324589866095963	0.327972574919734	0.324484899961062	0.345330803100619	0.352253044580824	0.334373392508145	0.335836627045523	0.345889778555059	0.37136724271038	0.340387377567383	0.33629785279232	0.32511099143152	0.357962581446778	0.340751152820757	0.322463670383809	0.338063295147713	0.329595894549467	0.337524636890339	0.334771889980354	0.338888635947452	0.360044449029221	0.362426617987409	0.352134848756924	0.337342564624544	0.323355744345325	0.323003718720137	0.334482905884221	0.330730147561708	0.370357733789429	0.34417387141793	0.34348219805469	0.341279141740793	0.339604532899593	0.333981472586937	0.33808280418439	0.361539011365824	0.329580483797043	0.33823502050672	0.322754260508865	0.348448114562072	0.342639199919294	0.352040509742102	0.35775389784192
0.352148296796895	0.341870736402489	0.356474975073705	0.338255257164555	0.366714184315212	0.348877652285767	0.378091454812319	0.348780014078934	0.339518893733616	0.331610160344711	0.35217877936292	0.38106157483022	0.382093879171474	0.364202723262732	0.331193207082605	0.370826457211178	0.340203388633955	0.36787382730129	0.337846694709097	0.364882955275696	0.390018227110544	0.335023633192591	0.335934792436255	0.38702659089497	0.374827299247328	0.350392398280143	0.380220203845558	0.330976633380866	0.347510187744509	0.355435484597413	0.349913139527974	0.344845405198053	0.330294001348302	0.37069696775962	0.330516580772713	0.329712528359906	0.333132137164979	0.33987944777604	0.339101037411949	0.373053510057143	0.386523948509472	0.354684798552525	0.360432366817774	0.339222981913968	0.383701792669669	0.364967053829021	0.352993942913316	0.34857092371411	0.374166442940661	0.335972427545136
0.35859864654657	0.356426973096877	0.344182136189489	0.388224599663327	0.360167809514931	0.373913983562136	0.360665898827048	0.383138278067321	0.389216458702569	0.359439296648172	0.354943852415766	0.404486487411704	0.375009086680532	0.345178126124317	0.376618714465184	0.354431263874625	0.393625527111418	0.398947612118893	0.397418419492505	0.349222077897027	0.341102084385235	0.371905843106426	0.382385587090631	0.364650059930866	0.377142052321465	0.352217679823798	0.401748982204471	0.345279639696798	0.371969855046699	0.358755919975764	0.371257695142864	0.387443672348824	0.398308165407556	0.389454953046238	0.371515108055594	0.356389758595301	0.346182273289352	0.381746428246773	0.353822475598024	0.400956586630928	0.354688049757765	0.364916453392491	0.387562110702783	0.38513939425623	0.376042626659055	0.374781551049873	0.347040015808571	0.377961310614947	0.355553307515159	0.385122527667446
0.371602436550327	0.357487409355922	0.376378332357224	0.399372794812628	0.36465446494706	0.4180311331917	0.376964064563197	0.390753895972188	0.373834059102373	0.369471460126211	0.394189906131269	0.404781575765255	0.354479879796877	0.372332534475219	0.416430350048032	0.370057806518513	0.420122431702236	0.368285918601851	0.373796284964251	0.380684413961811	0.422171950503979	0.3621427587622	0.405767376420511	0.398607894232679	0.409013719534179	0.369283206266289	0.37845779633881	0.418673530811147	0.354108314893056	0.414984330913865	0.397578171478429	0.371758234741595	0.405346109565647	0.367295966496873	0.362840827580303	0.402800056160702	0.354035030587407	0.386322018923649	0.393284225576131	0.396883316475074	0.401341636493292	0.392967543397491	0.364810179567308	0.366599927314207	0.379608396163234	0.403808666949994	0.418167429980514	0.363777437515129	0.407993341673737	0.395656585798246
0.439179455665605	0.373862099126403	0.375323371394075	0.388150515877581	0.415390977585098	0.384169842035021	0.391072417400369	0.417799466770716	0.379702733842568	0.365725067499001	0.40747434379865	0.367839545603145	0.420289328720809	0.407660441547773	0.400823879063596	0.373176347068017	0.415309794506237	0.375208061308773	0.438272765583959	0.396297448558734	0.428146966216751	0.411231884326696	0.394046567326943	0.376770849019741	0.38165496194118	0.405091018552488	0.385634951392332	0.448152775669217	0.39227597708674	0.419347656942993	0.411606219650753	0.377380097232579	0.428661110821969	0.429755732529037	0.408311125302713	0.38566952044013	0.409057547895154	0.364804037313325	0.383894779073527	0.423291994859815	0.446915442433334	0.424088365235913	0.439410843831398	0.38562697463499	0.434611119822873	0.419483622442453	0.432950723748829	0.391092019564877	0.436828818935808	0.37353083649359
0.423900560906598	0.451212776999221	0.404805982477052	0.398477655163527	0.431936862874858	0.384567874913879	0.384128553152671	0.420702138463136	0.435706009323642	0.400570625580728	0.449168310979293	0.425154821655809	0.466145107006923	0.47004260403056	0.388124362562527	0.401275078694677	0.459905384708518	0.423594040764385	0.433048383624803	0.42304930867706	0.420675262594549	0.450286403894529	0.414078584318125	0.443106225131103	0.461415785104125	0.406433443601801	0.426655016280949	0.395129336116114	0.445283522375164	0.422954387293808	0.429450742165621	0.397686997638675	0.440474184679209	0.457131396138198	0.413324939590017	0.421680681860559	0.405906296501706	0.418329910692447	0.439479020358201	0.383240123955642	0.429126402280541	0.408125228198777	0.46856387465389	0.432482584357458	0.421062722448518	0.443355128983517	0.452867342250913	0.3824892118289	0.424966715256501	0.405055982877977
0.438803272949594	0.403804235234269	0.40774689096531	0.411399937425736	0.466471326900612	0.499348902022672	0.483288183608279	0.442683848105001	0.458650340166178	0.405666493312019	0.483913211355412	0.415463395227087	0.474754848011627	0.406956649218491	0.400915656755403	0.463305481786143	0.445680032841773	0.488226449161066	0.451235405202809	0.403591947691894	0.437353488756338	0.479659501180866	0.401457238971789	0.423684904294211	0.433449829204263	0.479021692955811	0.445454742044847	0.46707425047587	0.410039515103702	0.459559929254454	0.411500734289097	0.450138644532378	0.418823400783376	0.461953484605448	0.421789530566293	0.413475557429029	0.473277373590512	0.476556361297252	0.48455240215497	0.424374748550901	0.476670077307253	0.475993220391671	0.452886623323817	0.407394726819317	0.477878176810093	0.404161272314922	0.448281493185299	0.399155068531191	0.500341464399485	0.401021404076391
0.418766967304936	0.429539083518916	0.469358779933287	0.510298378875369	0.516772771787503	0.510201618682841	0.518148913183018	0.484845901077956	0.493805859324986	0.430980498398138	0.470826979198359	0.441175707627097	0.418619876532072	0.512139224582373	0.512402359501409	0.452522828862669	0.452254178643638	0.442236585387892	0.471394817928743	0.509806564617142	0.474616435679788	0.4708550222064	0.444381823595616	0.437154516603781	0.463631428809031	0.437132630305158	0.436077627507243	0.485705348067633	0.431303758177979	0.439323215014937	0.463433455536364	0.486620810573337	0.49090077094982	0.523968884594037	0.45449019467728	0.442298948875496	0.479972767892931	0.484631359608392	0.431869770182614	0.422011532233888	0.474382822011629	0.434578278554644	0.427766272421833	0.513487800819678	0.447048210889258	0.425423201004095	0.484379249154006	0.446175726376885	0.45841079705286	0.427677384623685
0.476851673587826	0.445151571832353	0.482335913508956	0.515326528592574	0.470809804744887	0.538180326883203	0.50769767405914	0.540195384650258	0.52099097088774	0.486472841343224	0.4676228315047	0.467406561555033	0.561798636124084	0.504666934840771	0.466583941786138	0.543796651960546	0.483919526888114	0.490127014413781	0.467479769661132	0.50116287531469	0.516830689107009	0.543802756472142	0.476944833247049	0.450953536822548	0.555841034189415	0.559862983232961	0.449949113564533	0.443059486072225	0.534461325023636	0.563529134394587	0.510814758498583	0.441572447629318	0.508652938090744	0.453724460008643	0.500612528173411	0.480305431985317	0.459702224350178	0.470449722660923	0.462456977830732	0.465478822913678	0.54899298485017	0.542047329892956	0.47645305156025	0.468811457981917	0.489219356792835	0.44076479402288	0.507744115201895	0.500012213592526	0.485764234913214	0.52224210694878
0.494894494690724	0.498758212066429	0.479628694626664	0.601276370501711	0.585538346640578	0.484039605168521	0.53671957934559	0.560488734603294	0.551620804140693	0.486405202704525	0.563424529073503	0.484948339965056	0.554751329721845	0.578202742983281	0.518055342265239	0.512563947641875	0.506492986357695	0.47650705763058	0.496013345356183	0.587912455589076	0.579294255308288	0.498665801217915	0.590265723226407	0.54838260885105	0.554661662755671	0.526230332506681	0.522716460305394	0.541154336585243	0.498401074450639	0.535342656391066	0.490415807782186	0.492281636339209	0.522921401044432	0.512884660618826	0.491989726622603	0.5892138738193	0.470221051003043	0.484507310700252	0.488112473655486	0.551523146428201	0.515226723897341	0.588407570436525	0.572285246745918	0.499199581743973	0.516814106802488	0.529204424253541	0.482550418329628	0.546283041276586	0.549021489243691	0.566238853465587
0.624166874215291	0.596062051643089	0.543423406519571	0.50486903760118	0.498359254783967	0.540921333523608	0.504146034084803	0.576838212567409	0.530387131316748	0.574971791883765	0.541618218710513	0.58610366919678	0.609836735570608	0.639893419551564	0.581294935377389	0.629884809646185	0.603736926279531	0.606631107313436	0.521822802861594	0.525609802940507	0.560362228363164	0.535460675473971	0.571959621536733	0.649723849079226	0.534924120928064	0.612935344037263	0.604451443339384	0.508229075296107	0.549307802337791	0.640943186981726	0.642270046158638	0.497092047297506	0.501127455131444	0.610145184603856	0.495287210360293	0.504787503212734	0.499676833817927	0.52365892719063	0.495133670074347	0.525377279987529	0.525151691634357	0.509678870777892	0.534911073146887	0.496450548769328	0.655002892246271	0.558459942696395	0.550322564370192	0.579466034736502	0.550436513902741	0.618913488749177
0.52645856338412	0.552491424855849	0.675380698977111	0.690280161716846	0.55645955342445	0.586397855401092	0.687065623246903	0.570070699169554	0.530123924695635	0.552177723855309	0.59420321281106	0.577155203261413	0.565064458148929	0.626547027990356	0.583421702171106	0.596913713710938	0.582469918755026	0.58317029870036	0.629528208680363	0.530966763904589	0.656637648310023	0.563240791123501	0.663213291271168	0.545938823950103	0.547879248808681	0.527848139253129	0.549462852695337	0.624420042511363	0.625308535712111	0.569717240612662	0.564945834647206	0.63093768716054	0.622025762735009	0.684248594569323	0.698669053338372	0.543539507779977	0.637981685762582	0.608882157950393	0.645927615869567	0.647191079537007	0.574615117014766	0.57389848454304	0.585703828691021	0.68111968905335	0.59068461576062	0.613671787490916	0.655702249251428	0.646475245200672	0.55658025165209	0.575865438530225
0.570741823958385	0.734428770198035	0.590002489548723	0.746668967124278	0.639120601613558	0.606728159876922	0.561193326412035	0.606463509246735	0.591079462359932	0.719298741636805	0.652908411499021	0.647093696334417	0.693047372890633	0.612748618783651	0.654718808749058	0.607693074601607	0.673071493253028	0.644286775492244	0.598920599796807	0.665948003871281	0.624014492965206	0.630327489030507	0.565021850047236	0.630699219590308	0.588513378979118	0.694901645386357	0.609468135310201	0.66876475928648	0.65407093761235	0.623540611535023	0.697259990427905	0.567790373836619	0.596038192341156	0.743989679121928	0.590985696024355	0.698058363107006	0.645637070538596	0.761838328647546	0.727201309102708	0.755993514338434	0.736985040483761	0.726577002801852	0.679579122022909	0.703927826346617	0.616376779562749	0.695170987382174	0.578658487359607	0.595360517314038	0.639934748015334	0.578296199489973
0.699161496362663	0.649285892993695	0.732379608395649	0.613371580733231	0.668041167314935	0.712455946822679	0.759009586430714	0.714461490193681	0.683761555364415	0.60607019785216	0.639509222823526	0.668706915135469	0.715134782245331	0.633783985327442	0.761086576260703	0.6658778665903	0.751930180217307	0.817336878407005	0.801636970238787	0.696382769239441	0.794518415014942	0.761796320586718	0.600485663453411	0.681777086972764	0.613728588376712	0.651047407687111	0.747689246679733	0.639535332689152	0.707625728673872	0.613465083628959	0.661206391230752	0.685510201616556	0.642907447700937	0.691573296014771	0.662868731212334	0.640169429481302	0.616643266906043	0.676782483788176	0.676327276427939	0.659171397763499	0.690934826339097	0.809657166521508	0.810638201115391	0.77512816517532	0.616749439195996	0.673028735360537	0.828297610051936	0.628672952541829	0.781730242934541	0.621444805779888
0.698684927091162	0.831858981360297	0.809655209874916	0.771589525376455	0.863432528352095	0.664760838396298	0.783386833057174	0.741332482828011	0.72384385124323	0.801723238769269	0.742024662022575	0.88959856197024	0.843734582234389	0.663776881352463	0.756810800141634	0.681682383926914	0.729688178964722	0.6978150682718	0.897510277255908	0.695667169353907	0.669187993722224	0.65483553383809	0.794685760905562	0.730393483533378	0.817475953056956	0.701628109789325	0.724574306135127	0.722747017953537	0.740012133559236	0.648410547779634	0.717898349929856	0.711256090528091	0.74098891041742	0.724065266596074	0.804040369939692	0.744546558942251	0.732498983113232	0.785780678864631	0.728843635554376	0.749159065384867	0.75451404425935	0.68627158052176	0.726934665278041	0.684951393973959	0.889166409563352	0.808785110291046	0.891473913041058	0.748460277405406	0.877942626367823	0.714766765623856
0.763499575875246	0.733758193110757	0.798765435365258	0.783449285363735	0.725072324797113	0.797086858457532	0.937939794020624	0.845813183608367	0.823421213260217	0.818211501808803	0.927964564761307	0.941063434666343	0.713085612623542	0.947187239338228	0.742573963242065	0.719429080165044	0.911072019267613	0.758782178411751	0.77710144830067	0.876963907003321	0.794906555789897	0.81880904516661	0.784742551882682	0.955759422597683	0.839072162792166	0.763167028671241	0.830020725130872	0.734353968010477	0.959125843661344	0.803412509587019	0.713522298922666	0.758496681412992	0.740338892836773	0.878026011282042	0.754045069596273	0.798426775679801	0.727454978968896	0.860197961864928	0.699622569591483	0.847055227341841	0.964835646769236	0.96756479427164	0.830416479760463	0.714048458226762	0.715637787627882	0.800864782113617	0.73031209185965	0.959718970639849	0.835769880164861	0.717924259407541
0.776466657455247	0.895159475614141	0.892111159543959	0.957458922594242	0.934308203111418	1.06880891838228	0.858861732303751	0.943530834011705	1.01620385962667	0.867417925370332	1.01991750612311	1.07426212263357	0.828087877570149	1.05569019225217	0.983944554161321	1.02774894055022	0.777980269707802	0.793106496790151	0.937379796560884	0.773316773264724	0.935770179117602	0.984385008392044	1.06548163591738	0.777739257065129	1.07879155059047	1.06682229920299	0.808970042932817	0.898652551741661	0.880853568915276	1.04782522766273	0.875900342115517	0.793186909784116	0.905226291158679	0.956726109309696	0.891378524330184	0.896643716454059	1.03887174967607	0.971890133430318	0.939879186191044	0.911880040129333	0.930346988452481	0.852059984900659	0.817461794858134	0.883566217839288	0.862449816124631	0.840911576822728	1.02804057305884	1.029120765704	0.910022624918547	0.912455003737675
1.14216543817449	0.862166874123688	1.04412090875408	1.12205722276388	1.10353302967196	1.03834869615485	0.949922702044493	1.06159118748583	0.855870227209197	0.993068746538815	1.00259767290682	0.849679566640037	0.878424011962004	0.886345625950749	0.820641717107042	1.05832806999242	1.01077786694596	0.950900648378027	0.918383539682527	1.13811454094898	1.04523312717693	1.09282578748016	1.01236576243221	1.02097084890164	0.901228005590014	0.846440321837782	0.983222093308658	1.14419655578944	0.893689351354252	1.08044774470247	0.861471296428154	0.993365410715229	0.966639595427049	0.983028388958033	1.03261437060333	0.931153108199332	0.864867028987754	1.1728977246556	0.979532415657309	0.845206706204747	0.854743154917786	1.07845963388926	0.994814462430357	1.08038134991153	1.01008967017267	0.941808136077779	0.91748268367116	0.958149117779593	0.900692002170111	0.984074114956412
1.1519670271265	1.23039666683209	1.12301555008784	1.2654770272349	0.99348295969359	1.0561342207699	0.957712948858795	1.08190383514439	1.03775214609156	1.0067060380938	0.915011640035567	1.25789765590949	1.0985704412656	1.23917439308949	1.2095499194507	1.16739833950893	1.10791384397483	1.26523087929939	1.28843397275085	0.950847672621483	1.1105618300543	1.07902176171385	1.0944088229589	0.979046964238041	1.08854607428219	0.999928968717431	1.07655529236537	0.903931155967807	1.22651618856177	0.923508994405901	1.16037320319901	0.94960248519811	1.09925351176128	0.971630483726222	1.06423229348154	1.2576338012687	1.06777311045718	0.966195672505399	0.918133663667729	1.24621778676351	1.21164767548631	1.03279402813723	1.26765336078044	0.972722222454053	0.905132696455883	1.26274809056261	1.18985681703586	1.12579219675572	1.22659372135672	1.02537034738462
1.20872724253776	1.34575132637511	1.11020468064426	1.1994827502212	1.28223297356713	1.30626389867358	1.17477745408983	1.10617685495048	1.10118157821166	1.41142131682337	1.39711417894657	1.10800326554599	1.25850700286115	1.22248426745901	1.08017114461987	1.03621041588237	1.42998209086342	1.18169473615378	1.41345659934115	1.18959260850277	1.24100799481268	1.08942414225753	1.06971290635893	1.36113155264094	1.02048339305478	1.02636960831939	1.23940065994613	1.16237799343876	1.05379809981792	1.03709912693953	1.07144815878757	1.13935096750038	1.20794758071396	1.33380313196059	1.24196975534259	1.02992209573742	1.02482394372296	1.38784237344254	1.05255144257472	1.21913636731342	1.36878332145295	1.21087082179121	1.38548172828673	1.05679180452093	1.2907717589355	1.3268498316636	1.10252760042209	1.03957338697784	1.33446609676403	1.03097366841694
1.11644649581936	1.3917272173988	1.37196894941458	1.217457257322	1.44857734049681	1.55438057350087	1.31073538918086	1.29855583235275	1.43633705457002	1.51377987812984	1.35246245745374	1.33304890396538	1.108016669826	1.30600198661571	1.36402799760901	1.25243446563447	1.5927925496386	1.42682048348154	1.4067539861364	1.5553413769862	1.39353226614196	1.19166201480144	1.21972754479552	1.57131799389749	1.17077583840431	1.52132894322687	1.29050304755429	1.37228909026335	1.1487257351824	1.39448533348349	1.35918077552137	1.09318299453987	1.29928351852465	1.36889622332036	1.32360626291707	1.55177821749384	1.18232304396576	1.56364478474638	1.42083028271481	1.24535196730021	1.57252253608387	1.18515529988444	1.37670116023685	1.23033935732807	1.30646669360369	1.18987382463523	1.54886876711375	1.49216533912637	1.37096043563504	1.17279877670075
1.23959930410096	1.76934828428414	1.72573807023369	1.76195591480414	1.67267030722014	1.21184520633794	1.58788008499872	1.76276524754443	1.37443096007524	1.45378869020951	1.32998064356216	1.31491838431644	1.70221394987677	1.32149947955889	1.52706677052635	1.333122788749	1.2948602629353	1.20264358046648	1.27601666630104	1.36980335241028	1.20790942706313	1.61677414585081	1.62562841449181	1.39502107571026	1.25257201328667	1.30903139145008	1.29625204729589	1.40494692890872	1.50596633552371	1.22663699100069	1.72436459880933	1.67220919338342	1.74219835188503	1.40323479321639	1.58408063411027	1.504448561659	1.61143700512432	1.40277628472712	1.74431211290746	1.52607590079344	1.44592671810652	1.63346806271367	1.46081166623361	1.30495765576995	1.49005110729496	1.41223354790935	1.34388451610807	1.32266310536858	1.34545379752361	1.37607846113343
1.92772025698333	1.6065496499402	1.46646687412341	1.38404692310852	1.74404582523479	1.68861260338984	1.79449795088824	1.45681888829173	1.38589363804736	1.46100107697357	1.47281400983351	1.35404874265127	1.79389468033859	1.73389190773223	1.42693318310183	1.71982177401081	1.71798472188542	1.8688200480048	1.31866415267261	1.56324695788362	1.58396778059561	1.68876221459381	1.69524742504033	1.77227466004065	1.89898014963324	1.69339963576479	1.98204939914434	1.89297457159041	1.32337044629005	2.01339019654916	1.74072881482848	1.4282109162735	1.39317632201593	1.78791191630877	1.348172385275	1.63776118884715	1.50965048098916	1.42875063829719	1.45000813643926	1.76690194302245	1.50913073122905	1.61234180923402	1.81113503967704	1.39652855381297	1.78274836930031	1.7253910029777	1.72621468322616	1.64088045741842	1.41328079345232	1.85303182756014
1.78301833535366	1.91636254255288	2.21489599651005	1.70209078610904	2.09947739039989	1.83219673293779	2.05547664859944	1.92409866399705	2.09886696402598	1.6713475371755	1.67402876894218	1.50517138923001	1.84267159992085	2.03681287186253	2.07431745451479	2.17622040156861	1.70554058296223	1.87337141498947	1.87195119895549	1.56628133694391	1.54031553648425	2.03433427162096	1.56391574841775	2.10723566226555	2.04866597756889	1.96719799295493	2.06780522151323	1.63634758889944	1.86541110130043	1.58817614879039	1.95791777280605	1.60630138527542	1.4898697179323	1.55750589189207	1.75473336333958	1.59924324729389	2.06268052274011	1.73415724736194	2.00758106606073	1.66715533165489	1.5249340928013	1.5142825236174	1.5586412522819	2.04881478063781	1.58193501387131	1.79920130757446	2.15153488823101	1.92880278900816	2.21783017742538	1.9731542668946
2.11726448407949	1.87476273369797	1.72955179769793	2.29119182243945	2.24107914878677	1.62871910427459	1.65794753011898	2.28960190282846	1.82615591187824	2.06299324611558	2.35149311026136	2.13796142509106	1.9434539897437	2.05117048295103	1.73589587163023	2.03531484927893	1.69516831983755	1.73213987730378	2.13198822542483	1.70325298475194	1.69059089834131	2.09480811046533	1.97323039211954	2.22505666427674	1.92190157548959	1.75400359886045	1.8245492612656	1.90829725125548	1.70875787988741	1.84556242266336	1.90928346413626	2.16802759829965	2.17832966472763	1.64328858895144	2.25809806557686	2.35843406794977	1.74733628967322	1.67435142198824	2.04406590478364	2.1203548920142	1.9268149998069	1.90889942716174	2.05462851755682	2.34369235101951	2.24659625548362	2.42814161240463	1.66824332503792	1.69448128845826	1.81536978642533	2.45294015544693
1.98362363064846	2.68668983990414	2.09327526923427	2.04531646305558	2.3548668045205	2.71276751651033	1.88378703352783	1.91786738641448	2.69504224588503	2.12227382981073	2.08287563795487	2.5643311160465	2.00647210630583	2.59635133284587	2.53604167650342	1.90709848124961	2.38835273901961	2.56457300546746	2.19049855031693	1.92483368998431	1.94101895236787	2.33877665258352	2.47271917943955	2.20109808654263	2.40730033860871	1.93284685924929	2.14893680816886	2.08595374773764	2.0072104910753	2.49581745603873	1.87831860380383	1.99073934319886	2.03822803585268	1.87881305502756	1.85943347944481	2.51974951927805	2.27196090356108	2.42965062483848	2.41061314014759	2.08421845607619	2.19195637982033	2.06373690160672	1.88247428248639	1.92715121888169	1.99154327282155	2.12112183274836	2.59172488226606	2.28779888918206	1.88113159748677	2.34465257708472
3.01864475704486	2.78024345960707	2.53378201826352	2.32461594237813	2.26305846162269	2.76362747336762	2.57412699075602	2.25309630369292	2.51744594026291	2.11421713583327	2.2492532300724	2.70745199730266	2.08247613102672	2.40654058238805	2.35247041545065	2.40699000577916	2.77578696767967	2.54102362667088	2.67234665275433	2.55676969161728	2.61041967575075	2.38235465413807	2.59059737687737	2.49775400482621	2.32466729259522	2.22056306767124	2.41048203349896	2.35566282510115	2.39254580001434	2.04635839103145	2.17518793312008	2.6784297658019	2.1442273836553	2.16492590290263	2.83331312592734	2.28015479995215	2.38473215624968	2.20183643947281	2.75758536747662	2.39528328275211	2.34662140552621	2.33701768461378	2.70605639392107	2.83068745467214	2.82882845616327	2.65415071894298	2.91625526578277	2.90564463269119	3.09971199555557	2.10479826426273
2.80038055538334	2.76303895082649	2.439833817193	2.29652059538906	3.38946991340386	2.82489871316642	2.76223465694349	2.87545331977991	2.99131179761924	2.41030439197869	2.32380633952465	2.94103769092626	3.10797459682609	2.8278669151183	2.51911882819224	3.07477151205613	2.85402476122022	2.52471742211613	2.56334743067933	2.97146593521784	2.91548027302707	2.29723551785582	3.18559661091079	3.19323847648869	2.70042349433224	2.853456026694	2.61689344669688	2.85301004395241	2.48632502978492	3.11544647467824	3.20404688593347	2.75040036042658	2.91008671788894	2.58902590460412	2.61083869955057	3.18369576243385	2.67051932000923	2.62042294913293	2.40523854253217	2.41874940912334	2.7826253701471	3.01705546624826	3.27187059427699	2.48182445838953	2.31483013223795	2.97247052085322	2.51078995235166	2.43718032926731	2.93252667091115	2.50837038888491
3.88581544856803	3.24582498841708	2.76222763157799	2.67000021219381	2.95488110221288	3.88935359552174	3.64848570871292	3.30672206190146	3.14478500989538	2.68921347360391	2.69759902158313	3.28556910974091	2.98899102794495	2.55311906813955	2.74429413103309	3.51206332701003	2.63944060755889	2.54037515427419	2.82628514098324	3.64518081121264	3.54328231093498	3.42347154552225	2.78185108906688	3.37841687570639	3.20347590350719	3.2028376933506	2.68916042562803	2.93677354876299	3.39369921097301	3.38772341897069	3.47952313515668	3.42267936123649	2.67500546420487	2.78975675068542	2.5969868708773	2.99570179791612	3.36923189162873	2.56700187279308	2.71615693149096	3.49155634427297	2.78883481298487	3.45740947794167	3.51502029299191	2.54894949573109	2.81551933036827	3.40120486267675	3.44985615619541	2.76904313852706	2.90260911519009	2.80791662003295
3.62941108949679	3.7843354047441	3.94268895563231	5.50351481167902	3.70037449163163	3.60433114526768	3.02666372514221	3.70414381801059	2.99551962665762	5.46177897305316	3.77749305980757	4.38576719811021	3.31252954660938	3.38938853349015	3.54399870182926	3.84795856316597	3.55558113596588	3.34869849405624	2.87838575597821	3.97635052666158	3.7938661486348	3.99123016750462	4.44935989224534	3.60166172696765	4.09672835736584	3.19536990903682	3.26178988979252	2.95656312843399	3.91782363731819	5.63651843556846	3.53675295122394	3.24534889411177	4.07116964583509	3.36368400392374	3.43989853579363	3.38917270582057	3.10733801803213	4.00182023264856	3.21958488227946	3.07003194438109	3.84972521554078	2.94180244046549	3.06711698294373	3.02885083341241	3.60158393174986	3.78651607272206	5.1368895248659	3.7257267448658	3.36743247777122	3.72686776632399
3.58300467261192	4.26401499125063	4.15412507490521	3.83800820539874	3.40061416530717	155.169616062317	3.56288208627556	4.13357269810108	4.23824342206186	4.15663317950702	4.16295658681902	3.6382796941375	4.34856018083865	3.92420461670649	151.653979874658	5.48268832564771	4.08950895590454	3.9775734335186	3.74477152034834	3.3279812951251	4.62136925625698	4.09901893331875	155.163004984858	5.11062187238894	3.3519846998563	145.086806245136	3.30041838667784	4.26522050893326	4.02742569464432	3.73019829212018	3.69832334780097	3.36174481846025	3.70394856581524	3.4410785138134	3.69941366761669	4.48884198470588	3.39959708863439	3.92649377955027	3.86942263776342	3.59993517315774	3.80310034578888	3.83842341404201	3.32699757435321	4.35985291173274	3.55704762624236	3.42648770496355	3.41853726578101	3.91790664840151	3.52229501773305	3.46836038044059
153.763972478518	3.76855476139596	3.62607630015718	4.1805114718014	3.97087482717521	4.24283045233957	4.35281828340241	4.55960477376101	4.28837798505187	155.202614917999	3.89657850583207	4.05946797661696	4.82820955283101	4.46178876902394	4.03920270074559	146.461094238612	4.53745396409647	4.23868581263774	3.67910667896827	4.09213511670289	3.82081740093395	4.44162588397388	4.26658776907003	4.40378517737901	3.8702787093679	4.27480087288111	155.193395345691	4.25510917863176	6.26362949704617	3.77809542737913	4.42406270488185	3.7169911527039	4.08343805016694	3.95624791963709	4.30576329040847	4.52642044184601	4.3928301092451	3.93279417292349	3.92823909475906	4.76623834003907	4.19979552037825	155.158349300531	3.88877597836552	3.86075611352475	4.05216021066233	4.41825918591993	3.97085380192069	4.08894606346746	155.131329911234	4.35541052885043
4.64865328627385	4.53053089969005	155.138488480551	155.151310870171	4.77081305448139	4.72754197793507	155.081972684983	4.24184103643925	5.0655258214772	4.77589396687796	4.09463831142601	4.25975194127952	4.72856032718957	155.092977456868	7.95647221460059	4.57344550662529	4.29800683579495	4.75207349093257	4.70574170461987	4.23403068984082	4.16184700953819	4.57326291477747	155.169453483715	4.19537274577922	155.144119892384	4.66806468678497	4.45347865180037	4.36166190947757	4.55271644913406	4.25390273697296	4.69851578967762	155.11899100442	4.2458609293476	4.48899155021031	155.229277256474	4.6123022548825	4.201570596728	4.28965896869266	4.70312510411193	4.6393492414896	4.36972747223612	4.67312177032711	4.38661809697917	4.82838202188268	4.22499685634333	4.80093162094558	155.037043914719	4.12485087139673	4.78672054398547	155.146719783937
155.136455581398	5.17250064070854	4.9476268137756	4.96410872440028	155.191259664625	155.218118595727	4.91441185742477	4.83637707431285	4.63286706156707	155.090950660251	155.118314888546	4.71143992129763	4.81029919458418	155.209910525022	4.82355432359691	155.050050494193	4.5763687533564	4.9142555895219	4.82209926249594	4.83960617729264	4.86753636065005	5.05431580022085	4.76730149491417	4.65517651838901	5.07589550098891	4.62951186737142	154.921772078235	4.72776594926393	152.544948676948	155.033201814991	155.165572592904	4.75992099367059	155.003077197254	4.54815497655318	4.93621154363501	4.88131383848692	154.745060378672	4.87774210549019	4.78879595277434	5.04231083935567	155.037534322734	4.5823757547579	4.88642152240833	155.085397005987	155.316038454251	154.972790620419	6.5636565197985	4.76114744727516	4.79994867702593	5.27293067204198
5.36967986020909	5.31946605523301	5.24736611391998	5.20636082662073	5.2774268629872	5.26073969973003	5.30872612541328	5.2251912898741	155.226204816123	5.18058155311535	5.15703507623177	5.14654107235831	5.21532041590932	155.030734799606	5.12184451126028	155.361605680293	155.288709853851	5.24919303753526	155.051320899353	154.786767152591	5.11781745267766	155.131028298385	5.45127875406967	155.143786319849	5.1207005788797	154.952900142534	5.3455634250098	155.017806403606	5.61083251728851	6.3977005499666	5.0784763091128	5.09307226412361	7.95458231892311	154.967184807035	5.1393955862448	5.14037487998414	155.008043258607	155.409721897727	155.080101438469	155.088363302858	5.14510461476578	5.05045085255629	5.2047659271539	5.29001303984546	5.43382643280192	5.31137158579882	155.003765333467	5.27573370370265	5.15749382786729	154.332676733851
5.66766217377007	5.68538956442031	155.085458263425	5.56758130702213	154.825450127708	154.973142336042	5.51082482915718	5.67949751542121	5.86724427947105	5.62928407813119	5.69370994865118	5.55218685090557	5.69616004004354	151.944160919943	154.958736431255	5.78172486435138	154.894454826905	154.99882936131	154.991369583758	5.75269864015233	5.58286211867741	154.948164183966	5.60761352707337	154.950475704882	154.917305364123	5.68298815332148	5.59889461755253	5.59603524815768	5.63879553894345	5.68548267934001	155.135042471907	5.67623093144053	155.066453815879	5.61987327356785	155.102484906926	5.9156825201525	155.48164460954	5.64390641557829	5.71344313850883	5.64387500096803	155.490393753565	5.63258273377373	5.72606959107787	155.019911433341	155.344670935849	6.17006718997941	155.27612614954	5.68473104308705	5.53125772426305	5.73684469420756
6.02636552835155	155.058714730938	6.08717305655723	5.96340516242106	6.02820482244227	6.01423879134179	155.154928906542	6.08455143954308	6.02099737406256	6.02995781259118	155.72143306959	6.0342507502928	154.604832092025	155.439305869697	155.2718482789	6.0092407402291	154.963889448028	152.748914119522	155.374256382593	6.05420295869616	155.088169582329	5.97871981201928	5.96171361812504	6.02659439118643	6.02848287490922	152.152143642167	154.889002097897	6.01181323973643	6.11340065340058	155.212645093624	154.818463189118	6.09354510647632	6.03859328394896	6.02599765654388	6.01866828238174	5.9596411033181	6.05840203958604	7.25140214040842	155.035677603264	154.772299953287	154.736356979536	6.02673081123324	154.999262554034	155.212074758346	154.965568312871	154.869114959036	154.926526242334	155.267713816446	155.352267899668	6.37433538895355
155.042714492892	155.236267842454	6.36597332882832	155.47217238733	6.63553568465019	7.16701070746703	6.49472014152416	155.560033738166	155.10519905364	155.515077282161	6.40143810709354	155.046920068607	154.871712966606	6.34989945209997	6.38457856608604	6.36673910531309	154.965729949089	154.392124813848	6.32855528977562	6.32778817272606	154.775487722378	6.43624352673624	154.327013611994	6.39959004020774	6.32227249592309	6.36787858208386	155.435952321195	155.356606078425	9.710642329853	6.73133861382573	155.804528526833	154.943447203147	6.37178534825819	155.301650592113	154.813132163768	155.38500493649	154.97520681754	6.41427137026473	6.7532237883262	149.709479889914	6.33479926967065	155.182197420001	6.36396808519209	155.227436734393	154.977539095349	155.514847007987	6.34551524952881	155.346810064301	155.39763594166	6.28186189758872
6.98990726271124	154.991290727524	155.017231736223	153.983310551268	6.56338486054787	154.787414685626	154.901799370003	155.399673122621	151.391957967355	155.320197587346	6.71050981684985	6.63005035462838	155.698077623232	7.36032484122838	154.797944276966	6.68951416837815	155.449675896981	6.65933603696637	6.6956389978479	154.92851340979	155.611840090587	154.781889264378	154.640115142439	6.74577083643368	155.619796453261	155.679385186274	154.812052007822	6.62997394628251	6.78360862701294	155.180854595559	155.431057141988	154.991578444425	6.58117147026431	155.078006698476	7.40240806397803	155.676598631069	154.780360196092	6.68478465811232	155.599319799053	154.878314848231	6.69578280208917	155.131592800373	154.913143245851	155.59305621071	154.982070880344	6.67957840377301	6.56638377958624	6.91984310856372	154.77836345901	155.523217574779
154.823135017647	154.803417015166	7.82460370231165	154.483339927393	6.9083634161615	7.10396843646011	155.440538781758	154.802431426693	155.89619107907	154.708224940397	155.393751067575	154.833373218646	155.261410874304	6.99230435398291	155.028695190298	154.794297063281	7.00127760837744	6.96913059693819	155.776705082658	7.0528636000667	7.07379337739626	155.36033565731	6.95653776530942	154.697401696496	155.50246786648	154.738361454223	154.647604083084	154.700690420734	6.93434146215815	154.812569136591	155.175507142427	7.15086498474429	154.867225264661	6.95219951622552	154.781096240356	154.890116433185	155.644202242734	6.94734505053307	155.791776922324	154.579293081806	155.517611817477	155.789371468716	155.109163839006	155.646591232985	155.878456054598	154.826758011828	155.879550121825	154.934243959351	154.712102643181	155.598928798263
7.19681822900932	155.436426049643	7.26846291150618	155.899356601476	155.883005802274	154.784378395985	154.847365597628	155.273504641802	155.574660000932	154.697340736872	155.897861727287	154.617021423113	7.27886326699684	154.602329731519	154.553402548453	7.20760705520595	154.990758794505	7.3106699429704	7.18459885801972	154.839979978632	154.94937305434	155.500382826851	155.843295335675	7.22912656437376	155.848536301339	155.381449289873	155.701065605017	155.990556422626	155.466111356094	154.696946020565	155.272043355514	155.7077792543	155.13882870645	155.721371319068	154.625607328412	154.792463216902	155.081847268137	154.557637470434	155.641724715858	154.756626612608	7.29724256556732	155.372218770001	155.732273561527	154.819003810063	7.23853694445259	155.698529459788	155.487400868969	155.765880984545	154.582015059401	8.24772899147459
154.462611992667	154.79812963848	155.887014395818	154.520866924929	155.11897940356	154.939653018868	155.39682009495	154.861405582904	154.78852140443	154.789153986529	155.700815443236	154.573473768208	154.474885764625	154.714759493085	155.599252284262	155.112538110105	155.856776927594	155.086812765972	117.626163083258	155.9105319872	154.713011273043	155.917391945595	155.73248919975	155.945626597168	155.971782701518	155.468820630293	155.824542085788	155.850431266443	154.749274755126	155.748735709896	154.818120475467	154.910625040029	7.50385536824767	155.251178805649	154.945081473226	154.641306087105	7.85782999888833	154.822149934907	155.732160899521	154.130162163107	155.895038171965	155.877825048253	9.26372650780388	155.612059232325	7.49733191473605	155.97418635712	155.146641812549	155.867561982239	154.753948325352	155.458041748737
154.994291663851	155.35228087222	155.851414912482	154.548297722083	155.427398980625	155.32259100473	155.150726238715	155.881032363261	155.273384697382	155.382024832065	155.637445587423	155.573078985717	155.009084905574	8.10981246586696	155.595141969571	8.9797928364739	154.838172441798	155.661790775502	154.678072813369	154.588901486523	155.541683071152	155.435941045628	154.676144436396	155.048308428562	139.653386010441	154.960015439153	155.178825209141	155.006546760676	154.992880431177	155.240703930191	155.421685129644	155.722450003294	155.640955211219	154.874858776218	154.720706323284	155.611217321832	155.886601639621	154.83600345336	154.55585321298	155.830862894637	155.903210058044	154.606880757684	155.626982373433	155.798468859525	155.603337768821	155.690956780178	154.747366359459	155.818208159674	155.717670549651	155.437098090149
155.819930530279	155.911189939014	155.671692365728	156.031903070331	155.875812852841	155.722416399678	155.740847182442	154.773399894718	9.02697119068552	155.974700483866	154.243097707424	155.123474271201	154.903655091038	154.822727290021	155.803840900875	155.329190924917	154.905282133351	155.861397439731	154.601725054397	148.358856859415	155.90070244974	154.483110161848	155.159612562134	155.460530380772	155.431623788598	154.634780201166	155.737002094296	155.52296201895	155.64415642393	155.504986723046	154.778998608893	154.735403390887	155.27293715595	155.988198072427	155.027570264765	155.0172752036	155.96870236669	155.042937348184	154.479560006233	156.043814822365	156.110379240852	154.418668551682	154.318047955176	155.910194183206	155.720114108995	154.980343609727	155.888264041419	155.7358444051	155.704901066521	150.305324116819
155.141682981105	154.655723215242	154.555681628855	155.286994919612	155.552058602099	154.675881511418	156.112255254496	155.930127050552	155.796062575744	155.365675435528	155.987695386235	156.115554104279	155.378953104438	154.562092989679	156.05863915684	155.341759867755	154.440203950651	154.912248033797	155.911808749124	156.002388435614	155.31870836241	155.146488667882	156.046092082543	154.627942016082	154.52526195254	155.963764755182	155.734091476552	155.729331756893	155.825118595689	155.357939550339	154.79562870766	155.768917464596	155.384166798411	156.058796831143	154.363648178	156.034352414648	154.727064820347	154.487419607163	155.950286079771	154.394078743651	155.715196377584	156.109796014619	154.818795095935	155.585572406484	155.610584544356	155.893186805863	156.154383960099	155.924660976667	154.600292874841	155.751627809183
154.767372776953	155.990513906755	156.046652607176	154.930347027815	155.395258655961	154.623318416511	156.080275817497	155.019232683665	154.766934159608	155.992761084334	155.615963656055	155.984642460973	155.881433645982	154.309196030987	154.75711341855	156.070800498022	155.596087225722	154.503668273184	156.104685257158	156.06756917854	155.643579726795	156.034523057835	156.164436912535	155.479865684092	156.133533113925	155.073886937345	155.224427869981	155.393133334364	155.701385331881	155.042782194082	155.736480524271	155.973957962542	155.653098951226	155.357881428018	155.83982817708	154.89900542706	155.70832093543	155.911895756005	154.710757862521	155.92325492307	155.680029824161	156.106450616566	155.941904300699	155.552001756112	155.418115863782	155.081428801865	154.587120613371	155.195737544095	155.873182965096	155.836353166513
156.145262838058	156.149310470271	156.046432337403	156.149750164559	155.90137826812	155.689685554275	155.277763217321	154.802179553831	155.955718150868	154.255706703159	155.938851356929	155.798698167572	155.627168461931	155.835874732545	155.373658036164	156.01656221562	154.187406726477	155.569459592194	155.466514482445	155.424311253538	156.031376590665	155.50539329304	155.249781659788	155.526011397919	155.93970992273	155.838075648341	155.273050436284	155.849175176195	155.539248704444	156.120128596932	156.14107632091	156.018468994062	156.07570422959	155.996597588235	155.606698772732	155.761380769731	154.554696652546	156.122609805699	155.341698713834	155.539019930166	155.888752869394	156.019214296758	154.670032611412	154.702152251956	155.35777268296	154.478854079898	155.432011946891	155.69954129473	155.974355904095	156.022649020209
155.913494493486	155.903613007019	156.131440357012	155.194266464889	155.902543634355	156.120088694977	155.754186542053	156.032908731019	156.149593083418	155.041394777206	155.546747179506	154.859875320591	155.643930216955	155.84651765269	156.107315550069	156.05409822756	156.056248930852	155.752608879825	156.126047780073	155.801630533843	154.542377307941	155.834526550468	155.661704163645	155.540615376528	156.065946794645	155.805693033081	156.086007037794	156.142283513404	155.306773652546	155.667634806169	155.879879206002	156.153736527165	156.141301087703	155.162658776668	156.07950970182	155.808164775189	154.811140848581	155.498716793148	154.742667462311	155.631246324753	155.524774732444	155.33816676079	155.899423944274	155.999380878193	155.222776838667	155.406129464527	156.132957734181	155.463643288412	156.098553056971	156.114487697448
155.717265134162	155.584543644414	155.802488285519	156.029409850827	154.983680711944	155.877121541268	155.833930200275	156.092777372657	155.799886740669	155.991587193211	156.172369852437	156.127232527072	156.118668206381	155.878770249746	156.159688462252	155.440511171083	156.128516372446	155.917412909813	155.397131369079	156.097492642515	155.878821115537	156.150263307851	155.954912921042	155.670495765681	155.628750550052	155.727161718923	155.634260377855	154.790541040527	155.87366612416	155.215875146814	155.814182191407	156.150956529307	154.957791454819	155.771314886216	155.32766081291	154.233356626206	156.051324580985	155.50344211074	155.695787065233	155.839949322943	156.207126140355	156.142976485519	155.262818803361	155.87431338283	154.999127590559	155.909271850159	155.403347524524	155.195563373409	155.078080290091	155.831650533715
156.186274145793	155.086905238997	156.065637448162	156.155176835351	155.956840449479	156.115308773095	156.225514890581	156.236882306207	156.14717078116	156.050686218169	155.15164975487	155.912621817871	156.107549789613	155.227511432068	155.77888611485	156.106129776461	156.109417865471	156.134590886816	155.578673605923	155.26573469065	156.051010228169	156.207550342393	155.95264866462	155.943575147675	156.20408625801	156.087793984161	154.756363563404	155.552995701509	156.082758436693	156.083838741998	155.952332948213	155.213529519354	155.066011176918	155.947367214425	154.694788241714	155.593607720808	155.86621782655	156.144800698203	156.184980617588	156.178089267091	156.213339220099	155.362863017221	154.798363760011	156.13148340005	156.087933082983	155.057060759176	155.698309949906	156.164417319041	155.422835295682	156.16431383596
156.074969956017	155.542494842256	156.020437848507	156.195805164659	155.673691916365	155.957867844502	155.998229112911	155.682708055906	156.2101361178	155.502524514401	155.538275832225	156.146661652191	156.213303888865	155.929285538726	156.164728081015	156.038783050176	155.457271640377	155.881491134029	156.097795960429	156.006026733623	156.043476653562	156.020761613347	156.138597570282	155.464308745233	155.472653762195	155.245117948602	156.097452325849	156.217219501014	155.558756651733	156.25443247122	156.21314581039	155.609437820567	155.67661386076	155.363715516933	155.341045535183	156.241912336271	155.820751924561	155.042138644052	156.207499982695	155.537709469097	155.169742014821	156.175784850762	155.548681437844	155.876803665862	156.157408991688	156.080645877949	155.847219410493	155.269189766671	155.689602173118	156.123711753524
155.791285421059	156.1978092	156.254024671471	155.361969367087	156.253350358532	155.792431184925	155.464946200894	156.2133822448	155.992020477841	156.018702617762	155.766620029873	155.401405951546	156.101610623011	156.20145206637	156.109126918349	156.10277770799	155.719383551481	156.276348199371	155.496837451098	155.808131811571	155.768861172163	156.167515637038	155.981380548037	156.224798538736	156.013697803504	156.187102261832	156.178419698041	155.501668186288	156.128791842186	156.042812498889	155.825711692787	156.10087575224	155.992267658386	156.168544229812	155.694069725121	156.099225595568	156.204417144505	155.123756947067	155.899348178877	156.010438967071	155.857314712566	155.562790329656	155.921533468033	155.887643590749	155.990305575036	156.205026082462	156.167549514267	156.130880432972	156.135203645712	156.07089358052
156.229061956159	156.182643429021	156.262100260392	156.134955217141	155.630134501247	156.023687746626	156.278636055629	156.113967845242	155.709593433981	156.097504276503	156.109457160999	156.203992021562	156.242474585266	156.178386887327	156.202809290039	155.992435989005	156.266579513196	156.05519238345	155.851322495602	156.247442843331	156.249723217423	155.913004013493	155.903520185693	155.871425569486	155.948985059196	156.246242822501	155.855698344907	155.844800515965	156.12766924602	156.135574991275	156.204802605054	156.228585990285	155.907459405773	156.032092390826	155.967566220555	155.248919991576	155.832227849222	156.113783940891	156.15894653688	155.577723674307	155.94491328344	156.162887451736	155.479891850083	156.153712933531	156.181775230038	156.009454443461	155.701033941161	156.003653486512	155.972611123363	156.227013737956
156.170169016299	156.207037955058	155.867792851729	156.049128664013	155.605959481585	156.124936236671	156.252807075837	155.990662002047	155.972798043789	156.192381270904	156.12409774708	156.286019443783	156.185198795403	155.931621598581	156.253720494216	156.213838806536	155.66493858749	156.25735950272	156.180972608848	156.191200057828	156.106547197374	155.685577467932	156.207778028324	156.24272196151	155.682906540879	156.111867286209	155.62529173004	156.191208615218	156.130101861019	156.208754401465	156.238338180424	156.152806143863	156.149958947847	156.174463910066	156.191219946218	156.171074366548	156.198396842343	155.985932406322	156.235875606378	156.168493529686	156.13117425282	155.825851161395	155.782627065111	155.589814701145	155.980229764033	155.956785230861	155.957277046162	156.262645665021	156.22676073927	156.213469077935
155.933042141632	155.845037799492	156.17085776864	156.234402018524	156.231425172056	156.224971669529	155.898739802558	156.118638877367	155.834552750957	155.970343375423	155.374653392497	156.284745723369	156.249407726735	156.136364772002	155.980345961337	156.075586531882	156.104877806494	156.050840901155	156.011607091156	156.248122788989	155.852809910471	156.009601389621	156.298519158575	156.063612187573	156.09451564781	156.047277457557	156.271096622437	155.847920126951	156.036314119979	156.241665965234	156.069928375459	156.128201286109	156.238402731633	156.227932781869	155.770689245726	156.201229739473	156.285232018021	156.258763262135	156.081575449953	155.673044047701	156.075881791407	156.284111336751	155.875107761088	156.221830599436	156.215345272317	156.256336341773	156.090693077435	155.924004945276	155.977513168775	156.004008448068
156.157318831951	156.247361329756	156.208274038866	156.08351275626	156.065301681073	156.243539161801	156.272686719406	156.100348213733	156.286802942934	156.199137973382	155.986883209966	156.292144266604	156.298188171796	156.046096730503	156.237321875309	156.250680260948	156.202467842487	156.231044961878	155.999637092004	156.283327601779	156.246221175812	156.148902540475	156.081933216236	156.287311367997	156.26201905292	156.25571316555	156.291493154771	156.241875850619	156.118481904256	156.008115011139	156.038444255812	156.227139346748	156.047073114049	156.218260808053	156.177669145471	156.296089910569	156.128450607059	156.24851607416	155.885461666902	156.161763821274	156.236131688673	156.249516600545	156.260056797809	156.100872113339	156.095937878725	156.256657261815	156.238835502506	156.258040281385	156.157059669067	156.003719475906
156.045923399858	156.27259929589	156.185574816174	155.951565989081	156.293138824733	156.023527737775	156.02912370221	156.162100066026	156.128193657271	156.218582642184	156.297416808109	156.248682670862	156.083721557223	156.287818883571	155.900891375964	156.270925814534	155.918106390847	156.06343520942	156.204503202135	156.242195032057	156.266243354791	156.186041309462	156.229707187955	156.187523757636	156.290376259975	156.082221817279	156.099644026767	156.156089941202	156.188450985174	156.101908466107	156.306271181169	155.909512414867	156.117951128614	156.133128117449	156.301703498395	156.247601989972	156.171749896795	155.787200255049	156.12680380628	156.026229580913	155.792527419408	156.10641236034	156.296376392268	156.220579473545	155.903470206881	156.173926407342	156.213235544478	156.055892495074	156.20345563962	156.267830902815
156.055996020075	156.177106578055	156.279976781974	156.097082708625	156.238176681965	156.279493110112	156.279801295978	156.209793712398	156.259774655608	156.01561725705	155.837468506191	156.266790165214	156.280107263948	156.296067009647	156.108605223097	156.07792008339	156.310779481966	156.167692484669	156.231959284879	156.241797773163	156.209790593405	156.273720853772	156.075158736057	156.280913521023	156.116781951765	156.296040097043	156.059378826938	156.202193799306	156.257556578177	156.2367850894	156.100195610864	156.229077159186	155.952471940307	156.27251300171	156.211534155756	156.30399277505	156.285833857339	156.254327188594	156.065236394157	156.001097283959	156.157899849543	156.151929833479	156.277501538999	156.261390630569	156.27240464142	156.306028073064	156.254487880923	156.274666855161	156.051210807442	156.150464272046
156.22369856105	156.186868429498	156.141808734248	156.044312257294	156.187744530959	156.083964135185	156.286052849883	155.930389699988	156.290525167364	156.216365995692	156.2994231685	156.237344596706	156.192906372195	156.303681153081	156.298390804397	156.122450151518	155.924542360862	156.069872106768	156.11905725297	156.26250452284	156.155612321065	156.244922520102	156.288435793475	155.987375750295	156.32099936003	156.288517109137	156.14844715488	156.090687025268	156.295433639731	156.113818783211	156.265146895674	156.198403686734	156.206682820161	156.165317178159	156.315148584963	156.127503465537	156.084525083566	156.255022444634	156.319167284403	156.274375578691	156.306645763061	156.305696381303	156.059935601778	156.276835203131	156.229175694463	156.180660278242	156.245151008081	156.320385345046	156.160030730834	156.296872588493
156.217842128764	156.003432785445	156.127134819254	156.158163359216	156.295835564013	156.247502895132	156.303648611355	156.303183274105	156.314296026421	156.211301793734	156.313435757974	156.157965426007	156.307955141258	156.218772203216	156.233888629194	156.320191188833	156.257725720455	156.122681664148	156.227659827314	156.156853800286	156.17082330385	156.044067144532	156.273454116722	155.999489838674	156.293894047191	156.320655406329	156.276035154073	156.255814001483	156.293804456906	156.171790956421	156.248507577247	156.24340673148	156.193853282834	156.257935778008	156.255535259368	156.216024941242	156.086443396189	156.275551700578	156.307390310423	156.319252265454	156.166443444598	155.964868014917	156.230405761245	156.27426186252	156.059754139343	156.190689614805	156.226493492023	156.242518905018	156.300338141706	156.298676696449
156.317974527136	156.178922410838	156.236048857917	156.29623605479	156.282884938075	156.30036750628	156.310323921578	156.252342298716	156.22321522639	156.328310206494	156.303883054629	156.128339370933	156.230218186556	156.247188838759	156.219431470079	156.23785392713	156.317796482682	156.135115209594	156.238764192847	156.255264032084	156.106369855	156.226202990086	156.096631801267	156.292481212351	156.231351086105	156.271311274412	156.114307225969	156.289404288748	156.229075597806	156.218415643998	156.303714800625	156.252378118138	156.315347398011	156.307001825951	156.309338566455	156.313357176694	156.299739914926	156.210856341846	156.301242535733	156.324356052573	156.265612599897	156.266604760149	156.292589629307	156.156226951537	156.273048263004	156.247119008471	156.15998624437	156.095789883926	156.239863809804	156.107642606893
156.325598473832	156.307166348885	156.27284630495	156.291925491723	156.318306071118	156.171811074895	156.308755541136	156.300803962111	156.270752275973	156.223438821838	156.271889831843	156.163697995233	156.269998892398	156.327676659018	156.242248715189	156.290481932799	156.07286821704	156.19149570813	156.115302636001	156.225646590603	156.319836509907	156.324946473803	156.303132886231	156.105755678973	156.233236463938	156.31904296948	156.309732237137	156.20089188906	156.283689923572	156.201166187152	156.221949360146	156.325943394236	156.30379602262	156.287592692711	156.298809838445	156.327875352819	156.318669740989	156.308004943131	156.309505111922	156.316218954235	156.298827179589	156.321998977146	156.315213417777	156.281817809385	156.321915395475	156.278332290269	156.268937432008	156.24173362263	156.306564925146	156.238300760801
156.295874427826	156.171331132661	156.288832465177	156.308585629012	156.218313272476	156.277269076255	156.328084120782	156.277214322865	156.265891859414	156.330784182088	156.292150969982	156.322979888728	156.334917690852	156.293773361551	156.154573952325	156.182340292306	156.303389218186	156.189348385902	156.309251717736	156.279759057294	156.317282780176	156.330903592525	156.340178801126	156.299327593873	156.275064157922	156.304982967365	156.235503241446	156.331030962021	156.282101058795	156.269098042864	156.15795866454	156.292244679969	156.305260107533	156.267545885676	156.305395268088	156.233048565833	156.228998744933	156.116520978305	156.327932517258	156.317432377815	156.189288705933	156.236078746292	156.297156486913	156.177377318582	156.141056767852	156.232939665051	156.273742457884	156.295487128317	156.301846911819	156.301858419504
156.218734247759	156.314354631919	156.319655385223	156.309224017282	156.304350747121	156.266841560088	156.337301350954	156.220827969867	156.232915096736	156.281481341998	156.322498379187	156.296058888742	156.319385920133	156.307887341485	156.299108463	156.295983314828	156.320314703167	156.330398227121	156.250206215337	156.272123533998	156.258134844402	156.317000267162	156.219478466824	156.282649344528	156.248327170722	156.311937952803	156.318206494229	156.212909283099	156.192835761589	156.222125432657	156.257414465202	156.266176906491	156.329506161613	156.18931066809	156.159139968244	156.31505403208	156.325858325808	156.285096974625	156.298370011618	156.255152761736	156.331557431667	156.149383601814	156.32727422801	156.313870744366	156.243266599515	156.266550698726	156.317573376266	156.31689188339	156.29774630003	156.295025494015
156.321718776942	156.281480553426	156.299240602395	156.306849583283	156.342193966489	156.324579781533	156.324572949713	156.223486794239	156.341354219501	156.284978158559	156.294181081806	156.308363468174	156.309822128433	156.297473060503	156.300050772813	156.31804532065	156.324773960408	156.212926389526	156.275242510034	156.324671890327	156.296593561587	156.276956471302	156.336322329471	156.292747922165	156.30879128595	156.327739522748	156.259677435648	156.264950790917	156.321038768749	156.218471683062	156.334886546675	156.207217884573	156.326546707782	156.274568913938	156.210147797629	156.329546910147	156.240788219661	156.335070270723	156.320528985638	156.317683280667	156.318121694509	156.316796559239	156.327490325663	156.278087975071	156.315018465474	156.324660014965	156.331601359755	156.243965939694	156.311500320682	156.300382535616
156.331602040845	156.294189971544	156.267841449682	156.30642610198	156.341308980242	156.262639913497	156.291522668757	156.322033073583	156.316258394384	156.331119202988	156.338182729417	156.240176257669	156.334481504712	156.32857777532	156.246703512577	156.330613892324	156.273360099802	156.25272052476	156.34274286216	156.246481796777	156.329425272333	156.323384599727	156.340875951091	156.314132807775	156.33111785762	156.265335534538	156.284003870295	156.334983779355	156.32564863885	156.25440974252	156.285743573388	156.266167186562	156.326509669625	156.238782872957	156.25622372203	156.332133361712	156.325704801901	156.291019420215	156.295009862482	156.322845757493	156.247198553218	156.303958409887	156.301126099207	156.300621634817	156.268365091001	156.241520241592	156.311082293717	156.330282078356	156.335324042577	156.335746319011
156.22167295672	156.25040415895	156.315825265984	156.264412850378	156.31545090994	156.323307001613	156.235580027713	156.314274179008	156.338929940499	156.343313005551	156.310407914379	156.310594941211	156.341008297982	156.288660495191	156.32753300493	156.277524476218	156.191060710077	156.296071655041	156.296004167191	156.30263763078	156.281883969391	156.306087670444	156.33553635829	156.291151604204	156.322777937724	156.311610672828	156.344243330539	156.279921230241	156.323454483144	156.312832346699	156.333468687008	156.274756711929	156.326487055449	156.305295727079	156.315102168795	156.235652086677	156.332178489006	156.32516583765	156.335157139824	156.318891083869	156.317538511703	156.286772730091	156.282472479272	156.277078014231	156.317772175665	156.282501749396	156.341061157803	156.306194236031	156.294600758228	156.258808397113
156.339434874312	156.312170705359	156.258919886561	156.305110927462	156.333617245842	156.313646992053	156.320391696558	156.291649688759	156.22961131249	156.307693396625	156.253632390991	156.315730231675	156.331373985606	156.268844815778	156.290492828736	156.291993852715	156.344880694257	156.344435632788	156.275186302256	156.253502587087	156.227561353643	156.328692012515	156.330119474073	156.273002688235	156.320246590554	156.285035914082	156.345863937975	156.257563393325	156.306025347966	156.31572147149	156.307139967684	156.25254022813	156.324284789	156.345412230477	156.298628561201	156.342558914173	156.322311307427	156.317844650821	156.284685260454	156.330358297858	156.312900649271	156.276131081845	156.322930895391	156.323092219572	156.31032256652	156.294197022607	156.331329089303	156.343565534211	156.337174441571	156.344066628064
156.346315587523	156.345025439736	156.341478732137	156.327758477717	156.316430930014	156.286159213605	156.330235647768	156.334618091672	156.308281673744	156.301571308037	156.332925141656	156.323090275526	156.343448777751	156.327887600795	156.314391975812	156.347086551892	156.292534787258	156.336046280681	156.284475876715	156.297440876879	156.30091367126	156.330901700691	156.346429478287	156.301546298221	156.294300465125	156.284856753765	156.332063570599	156.347685359721	156.331246294585	156.300156170173	156.299095412184	156.298023391175	156.314579983202	156.317981751225	156.328599614246	156.322970876038	156.340056991772	156.337729062308	156.299188497928	156.341918697036	156.31303447038	156.334747902711	156.312289234107	156.255799189403	156.273994014798	156.339651747567	156.332200342269	156.342387286649	156.311355716076	156.300284152015
156.341006554354	156.344488823107	156.298037481412	156.303285268552	156.327765087694	156.306232939743	156.331637294769	156.278994874806	156.323678966979	156.332169606508	156.278780566619	156.320852854311	156.334504187633	156.340548994087	156.318446700893	156.278222917894	156.321912719367	156.342130637797	156.281884674732	156.308856899231	156.279113681847	156.306063058893	156.29374569345	156.320451138199	156.330722163973	156.321700118576	156.28044561524	156.318734704321	156.309199484085	156.333661073136	156.319274654369	156.348286993412	156.333745383512	156.280348734521	156.33160072057	156.320332228507	156.254275783513	156.292429427616	156.310046785975	156.350089965003	156.300826284314	156.345308239236	156.338208923818	156.295786203065	156.297607133398	156.30659535336	156.299026138542	156.311577995449	156.35095291849	156.344246915221
156.301858775535	156.273140029167	156.339479942143	156.304441793554	156.301199743188	156.328627196614	156.334039418397	156.342931657856	156.333851497462	156.337713471662	156.295977015263	156.331981409076	156.318138676894	156.34269426576	156.339462039925	156.310677937936	156.331523910778	156.30975703841	156.340222759323	156.336142732776	156.33342206247	156.349263822486	156.32493702661	156.348010886627	156.333887485838	156.349759187519	156.331941759013	156.338654019727	156.332786555296	156.283443700052	156.334937050298	156.338688741316	156.346839740238	156.31185044902	156.338479585232	156.331342689257	156.339533209695	156.332440934156	156.333561192357	156.307936802384	156.347259472196	156.30087379502	156.307871725055	156.341162317	156.326737836939	156.319701285052	156.345871777408	156.331526671254	156.349559916382	156.331229567356
156.336857280709	156.344501288643	156.330972887225	156.286925000659	156.310226303704	156.304388049235	156.324474338455	156.329800944533	156.320198255634	156.343094442241	156.309711510596	156.337128265567	156.323705022274	156.334945491076	156.348771730035	156.32719181659	156.347634179257	156.340547259399	156.304099528731	156.345808617514	156.332154339771	156.316664797775	156.342907412941	156.349774182976	156.304541548813	156.351164385896	156.333205318709	156.308950731622	156.322451785163	156.337504602408	156.318438757976	156.321524644816	156.318590745405	156.342529677578	156.336597511668	156.3466304214	156.335635056988	156.339135623079	156.325526255461	156.316194508949	156.309851083588	156.346422079876	156.343221744856	156.346405736764	156.347526077424	156.33801714278	156.322796906577	156.342282480505	156.346983195778	156.341896585465
156.342317230925	156.333922659659	156.350608225792	156.348154041329	156.328495686048	156.346514111505	156.344816583372	156.325578243344	156.352166739451	156.338412384019	156.342661330767	156.320413866404	156.329067746267	156.32639573071	156.326489837997	156.348800144926	156.329514393102	156.289818380759	156.346875843426	156.335732468888	156.320276434623	156.344006253482	156.35066948571	156.350525186028	156.32737325108	156.321660190624	156.30761357222	156.326662188686	156.351784791846	156.349827204356	156.350244640251	156.339698472228	156.344689217588	156.325101001682	156.350785868443	156.322109967978	156.350224716041	156.313545327543	156.350042915814	156.334242109164	156.346375942783	156.33448638332	156.342347365819	156.318261381093	156.301485851491	156.341897294126	156.353983306948	156.340699659597	156.310395631342	156.318401349744
156.345886210156	156.347489868481	156.298788650294	156.350927272193	156.336176766165	156.312454610999	156.345700108735	156.352478514544	156.34372608529	156.355872205839	156.343987275783	156.335877235382	156.332455280149	156.355197611155	156.329992262939	156.347860400079	156.341997445109	156.339166623424	156.326586384067	156.33330596267	156.333501542573	156.336509713745	156.340179741369	156.346117233334	156.317937119051	156.348524350489	156.342503925382	156.35075763365	156.314870587874	156.342061094065	156.331486875836	156.334955131021	156.341916366116	156.343445663152	156.340451692091	156.31286301187	156.339327574336	156.330910244603	156.315113478419	156.353866295041	156.335270173598	156.316254908593	156.337357591875	156.310799640272	156.317147223064	156.342742889459	156.3511367522	156.331812541594	156.318141455363	156.333717590583
156.352449362313	156.348534725102	156.352007150698	156.346815184863	156.353445556021	156.344966818629	156.322902879422	156.348987110578	156.324812411056	156.338323887262	156.326810164294	156.330813783427	156.316581317579	156.340501464638	156.347851828691	156.325433311798	156.35019558795	156.352528020304	156.348407056438	156.322986712942	156.343199641079	156.34922159958	156.323257055227	156.332471962364	156.344740424984	156.331962532732	156.349331656204	156.337516809329	156.336987156091	156.349427652234	156.314452540101	156.348490966135	156.353602869843	156.328213412843	156.351621037497	156.346744271444	156.33848510795	156.33696815649	156.350777348663	156.344269321962	156.350126496761	156.346287690243	156.352888035638	156.317178943968	156.352159767161	156.353054488712	156.344488002946	156.34217690507	156.347559614044	156.353723499522
156.321611422979	156.333655973592	156.341032382028	156.350830610975	156.335026237198	156.330485961489	156.328654381768	156.341320274036	156.346734419382	156.351763327906	156.354554992283	156.321827090106	156.339895908044	156.329243032031	156.350679160042	156.354625593865	156.344003212042	156.348559674472	156.329784373737	156.33169002935	156.354853677588	156.339069246987	156.350405806299	156.342626456487	156.352851533661	156.340173820673	156.34976450419	156.333493590683	156.341586366292	156.349639387701	156.328936208606	156.347291181542	156.353355584264	156.344381773273	156.327101753663	156.326213781427	156.345404722771	156.343530993762	156.333962592953	156.351416261692	156.329128028932	156.351237088114	156.338902388991	156.352754036612	156.351658518928	156.343068212812	156.330354305995	156.343430482187	156.355098784487	156.335307372118
156.349061584364	156.35558697658	156.34552852516	156.31299841132	156.332919650037	156.333197726639	156.319163963222	156.354701847037	156.326611514497	156.352053148612	156.346133309888	156.328829585335	156.342307091058	156.33517729999	156.350182941334	156.338656926447	156.345905811406	156.347639255775	156.334957017845	156.341636723536	156.350916606825	156.347833058159	156.348847100076	156.338222606096	156.334731580555	156.344161837548	156.346291960058	156.345014517814	156.335588198936	156.347904269029	156.344473187316	156.351893767678	156.340109800756	156.340138537397	156.355330010123	156.34829954283	156.343326546748	156.355389683769	156.353334705467	156.35261809091	156.338019612236	156.337171361818	156.35104106483	156.346061150907	156.348038558297	156.350230140777	156.352701792399	156.351303935992	156.3367367598	156.322320895457
156.350492802566	156.35220152016	156.342465211377	156.341473156732	156.341132911219	156.343184002134	156.349463482027	156.347145150158	156.334930402325	156.341029788582	156.324928797504	156.34015461855	156.329979625405	156.343836028467	156.346352800009	156.35578149418	156.339634778772	156.350453621465	156.327295479766	156.333027287983	156.336532111652	156.345936538975	156.350454564306	156.351992480804	156.351537571785	156.332162312733	156.337492596937	156.342663775227	156.354515595616	156.354628629445	156.342780136462	156.345475439581	156.347585447962	156.335555316305	156.347923233205	156.320311304779	156.353585802463	156.348758840114	156.336052618222	156.35235804539	156.346071569741	156.35302818775	156.339452598575	156.348347043755	156.352831061458	156.348992032004	156.354235576218	156.33532056558	156.346785007636	156.356935612192
156.335130525131	156.341999609058	156.334108977715	156.346545098818	156.354053396183	156.352686354275	156.350760377978	156.348216054296	156.355480794208	156.348137047708	156.338937201964	156.354105840872	156.347229444366	156.3539703939	156.347024710688	156.346099291896	156.341013475915	156.352107217737	156.351164023776	156.35161749767	156.349176934667	156.345364078102	156.331196686298	156.333003647434	156.354535978372	156.335214943065	156.350649109954	156.351067061628	156.342588693742	156.352328640806	156.348442003386	156.329682087604	156.350163529924	156.355919266879	156.342610000978	156.350069314215	156.355976596916	156.333295115915	156.353658912704	156.346891265202	156.344587111528	156.352826418539	156.3400202345	156.344231050876	156.344176883546	156.351228142312	156.351633698671	156.345435455661	156.356206245078	156.348261468265
156.348415159553	156.34948896499	156.344842804097	156.345273549962	156.343997345103	156.355913324813	156.356541589659	156.340764609813	156.346637440793	156.343083948548	156.350677813627	156.354238536422	156.350268365854	156.339708295181	156.33994517183	156.355724739147	156.355595202935	156.342972205968	156.337875887992	156.341220433703	156.348736666425	156.34995702689	156.355528720117	156.341636498509	156.353406399408	156.352390671197	156.340679533412	156.345925518453	156.352862884373	156.348003165016	156.34802958651	156.352059270675	156.354765828132	156.349185702965	156.350052122769	156.349102764819	156.34584180031	156.34944354305	156.343477662762	156.352213058176	156.352379370448	156.355688110266	156.341272712599	156.350683683177	156.352252754539	156.352689995099	156.354438328815	156.349274617637	156.341408360974	156.341740322228
156.339602633402	156.352040595426	156.350088658139	156.353748200217	156.35754160324	156.345759390212	156.352177837548	156.355113471884	156.356557493941	156.33833646322	156.342856752929	156.34820673045	156.353707751361	156.35049353614	156.350804296497	156.347948414227	156.35056329119	156.354551162206	156.351006010501	156.347818272293	156.351950349651	156.348411033094	156.355568553721	156.352640771039	156.328515873519	156.353538448359	156.351413736434	156.337938484801	156.3349027406	156.355534489532	156.347602506765	156.355236849682	156.340615067157	156.350796644309	156.344311126512	156.35446104598	156.354694262453	156.345144066437	156.351298080186	156.34929544693	156.355193769965	156.354599103187	156.355278028727	156.347757359019	156.341871724886	156.33456709168	156.354606907803	156.354585322705	156.344662131813	156.350059394778
156.354582556433	156.336972234319	156.349669493188	156.349534709663	156.352553465529	156.350395421869	156.357632230344	156.346931840959	156.35738303408	156.355653490609	156.343759874241	156.338112134501	156.347588783045	156.348642757558	156.347566929628	156.350693571804	156.346990392332	156.354197236642	156.340261053095	156.336344964219	156.35506369434	156.354174722289	156.356158045447	156.34042854256	156.340785221144	156.345329634155	156.345295279598	156.35527104773	156.351605568515	156.356123784283	156.352916953093	156.347260126419	156.349397939166	156.356746666792	156.357776806397	156.354087102568	156.355299813084	156.339452232872	156.346345320326	156.352782674256	156.352857717988	156.355750937008	156.352247576767	156.35243235996	156.347183059016	156.351256479524	156.352698727799	156.352186958463	156.352061905761	156.346766980932
156.350789403959	156.352246070858	156.355872045571	156.34771880497	156.35772001848	156.35694411767	156.342203009532	156.341671130737	156.354450908286	156.356373346275	156.355448575294	156.337888784566	156.347130808261	156.34481381226	156.347113394977	156.351337692805	156.352497379328	156.35123636498	156.353653033086	156.348406561167	156.353900574162	156.356229901173	156.348408964877	156.345580890235	156.354282883136	156.355956459864	156.35383908325	156.357551294018	156.348165553528	156.337501767284	156.356343963192	156.355012032461	156.344932437605	156.350771513564	156.335229870858	156.343600453231	156.357968993336	156.356166206815	156.354165724896	156.352608944063	156.349540820973	156.353059969325	156.355164492675	156.355997937132	156.351777983137	156.354002487527	156.352872155559	156.354152512192	156.352928504859	156.345018848513
156.34981073338	156.34626664255	156.358039282649	156.347126482971	156.347651528321	156.356236249758	156.358083806824	156.35442698916	156.352677115057	156.35329758932	156.344337255487	156.353109587033	156.351614402717	156.349046589771	156.353631378132	156.356145028075	156.344829861512	156.347824393918	156.358647916916	156.3532238901	156.357622888045	156.351199563229	156.351781141741	156.357769030656	156.357449051296	156.35489005678	156.354154418499	156.355394489915	156.356674882807	156.357378891201	156.351197557189	156.354643651771	156.349688170821	156.353371781173	156.354415225326	156.353420715652	156.352271298333	156.355945509297	156.353902277573	156.355786168179	156.354770543785	156.335324937137	156.354903752281	156.341760424772	156.357460155338	156.35663917703	156.352914518773	156.348855817515	156.356592542752	156.354404129321
156.354521195268	156.352467018865	156.350208943172	156.357307635041	156.346653948226	156.354028051365	156.35072822572	156.348079598851	156.347093245041	156.354194709829	156.340509027614	156.343576681376	156.35337868144	156.349124030432	156.351272523605	156.356954499486	156.356084568443	156.350218427585	156.350806766648	156.35237049207	156.34614267093	156.357114623728	156.350974462227	156.353408652288	156.345062406103	156.345454132048	156.354348131236	156.354204220956	156.354958343179	156.357129861013	156.352591219577	156.35127326681	156.356752684782	156.347640949019	156.346232852906	156.352356848452	156.348810095809	156.354899450603	156.344109486748	156.350883336626	156.357417665086	156.357228177812	156.346523230235	156.348868089899	156.352949473298	156.353933364269	156.354903851548	156.351529846954	156.354014475355	156.351223692821
156.35079366834	156.351374044735	156.353278624171	156.347646351582	156.354285918754	156.357998879877	156.352196572057	156.346155816479	156.350899180556	156.358497626088	156.352303323845	156.358614386034	156.356857584141	156.353092804911	156.349537660186	156.355976700874	156.346941794905	156.353195402035	156.349588855575	156.348997390976	156.352596268789	156.356994946639	156.349965309091	156.356934814781	156.347332032777	156.357893434579	156.354254265529	156.355842120694	156.357306387817	156.355810981797	156.356728704424	156.357703973472	156.349557250845	156.34825117595	156.349932247388	156.350016260297	156.350870813285	156.356536632661	156.358351390217	156.350610268879	156.354360754785	156.350105220448	156.355689134297	156.353110751964	156.357831226528	156.35748602796	156.357863761318	156.3499495984	156.353144810349	156.355912258577
156.355536713617	156.357966002199	156.358172069654	156.356348507982	156.356704783063	156.354967398585	156.351858771173	156.35520214374	156.357581577212	156.35908791761	156.355548158921	156.355907431915	156.354624582311	156.348245766476	156.355803070644	156.347189387086	156.353395775051	156.349223403366	156.353846640575	156.355336474965	156.354148729531	156.358922606902	156.358457929598	156.358174834122	156.353244445903	156.356336021627	156.356198923082	156.354473417043	156.357676226379	156.355894402603	156.35184372263	156.353559312808	156.354826085319	156.34738171103	156.358255151478	156.358139761	156.351412100108	156.357479331109	156.358518944458	156.35273639901	156.353853147818	156.35465411578	156.350740948598	156.352520656826	156.352844823976	156.35785827266	156.356905181906	156.347791958694	156.357528913905	156.355698637142
156.356232141359	156.354922806319	156.350125630139	156.35732568006	156.355085729573	156.354204838451	156.350852879527	156.358825300775	156.35717379217	156.355083581678	156.357059276906	156.357571447123	156.357432073205	156.351697177658	156.353913653445	156.355504885182	156.351090200069	156.354722664604	156.356698593255	156.353723632106	156.355727029994	156.355476499431	156.358696469803	156.350393497098	156.356243059473	156.354672074045	156.35558574728	156.358096138191	156.347423873607	156.357135992256	156.354860782671	156.352757876169	156.357319581566	156.358627983117	156.353023466943	156.359001235492	156.35167300597	156.357806807767	156.353656256143	156.357472020992	156.357273929295	156.350706348896	156.351177405942	156.35821905236	156.353724488008	156.356977887501	156.352064501775	156.357481998326	156.353833976752	156.357824760397
156.355773114932	156.358749099762	156.350753920464	156.359916033927	156.358127960584	156.352921921084	156.352202666295	156.357953587637	156.356002264543	156.358779483536	156.358711831434	156.357611902601	156.358957600715	156.355294342826	156.355448652082	156.352066031697	156.353798955185	156.350793472514	156.358763257796	156.350197352087	156.351470866542	156.356057219048	156.349523833671	156.34790390646	156.354164010446	156.355363152647	156.354706226112	156.353830601096	156.35559038203	156.355941815874	156.354115280163	156.355064665005	156.353378629393	156.357861822184	156.357011202512	156.355870906715	156.353868658456	156.357462461802	156.353373553781	156.351338187616	156.358740771399	156.3581805547	156.359770270602	156.347748735727	156.353505591316	156.356919784944	156.356576523955	156.353881898172	156.357652262276	156.348241286538
156.358544952775	156.358633427928	156.356550095932	156.355201530987	156.35481956651	156.354460915759	156.35393715896	156.349733949494	156.359045319087	156.354702217394	156.352672922792	156.358845970972	156.356522479016	156.357516847308	156.35606298648	156.356735738695	156.34982108821	156.353403862025	156.357525459596	156.356319965415	156.350827702929	156.358159720445	156.35510537807	156.357549341378	156.356696444086	156.35664147464	156.35010271953	156.354318759731	156.357007175245	156.354214774282	156.356699152483	156.347967541217	156.354440899581	156.357534028483	156.357593620254	156.354566571705	156.356344100718	156.349711247242	156.3585877963	156.354468383022	156.355895476497	156.358735536349	156.350123391393	156.356868882827	156.3528643055	156.353145811737	156.356200836732	156.359315453561	156.359522233043	156.358688814344
156.354299495706	156.351236816238	156.356245187512	156.355354085024	156.357512075945	156.354681203586	156.35571203309	156.357475069198	156.359080063691	156.356543124744	156.358095364206	156.354568300814	156.355618032911	156.356479974781	156.35497632388	156.352290270304	156.356516151182	156.357191242111	156.353321359856	156.35845651744	156.351220224106	156.358291625296	156.357906201697	156.356872566938	156.356268745141	156.358620844608	156.353141727966	156.353981167947	156.358353831139	156.354182837587	156.35561816841	156.357754008036	156.358351222166	156.355299025013	156.353719681733	156.359177456115	156.355937684992	156.351041098421	156.356093783616	156.347962443465	156.353424365809	156.356534281853	156.355450131317	156.358272948932	156.353829066622	156.352867600315	156.353824989681	156.351065378169	156.352936303479	156.359528176903
156.358130564746	156.354200797059	156.355137994273	156.356903130139	156.358595558257	156.358617139094	156.349747490542	156.35586070947	156.355247517093	156.358237896534	156.356914444574	156.354782680454	156.359741754612	156.358570772097	156.359688953702	156.350481437345	156.35932343069	156.355339065796	156.353122971913	156.358771957902	156.356001616588	156.356273638678	156.357757793285	156.354417947908	156.352626329144	156.355222785261	156.358552097074	156.357882253251	156.355422221864	156.354526818632	156.357032262663	156.359170512051	156.357094931644	156.359334739045	156.357196450802	156.356931884757	156.359347172435	156.356123034187	156.355926209793	156.3533162256	156.355994296621	156.35831693325	156.358165496327	156.357020792478	156.352987035934	156.359016607725	156.359384741639	156.358051879488	156.356229653151	156.356387431859
156.353833398919	156.357764669954	156.35827674941	156.358639036783	156.357134919986	156.355932898391	156.356163411721	156.359166742642	156.358458892334	156.357541132659	156.358069585976	156.358679045196	156.35902335482	156.358392092157	156.3575778975	156.352404911772	156.359255659321	156.358475857227	156.35544677616	156.359124537476	156.356156611047	156.354763901467	156.356426769048	156.357080847454	156.352682639485	156.359676206916	156.355211503795	156.357039849626	156.359501027946	156.355642982014	156.358691469346	156.35529839164	156.35591805729	156.356164323038	156.355550836255	156.358451023521	156.355680046294	156.357077716868	156.358853427912	156.35512576612	156.352724896389	156.354918031431	156.355598810212	156.358015776282	156.350229240127	156.358300188418	156.358798841219	156.356200111125	156.357203378709	156.358888805296
156.358166594901	156.355524145756	156.35883331357	156.356836762168	156.35802666069	156.357815766761	156.359219902256	156.358947358988	156.358674944502	156.358293463024	156.355591890766	156.35788957472	156.35897612865	156.356112305092	156.357724573522	156.357859028609	156.358562961071	156.358837565078	156.35978629962	156.3533750635	156.356678682718	156.354176733478	156.3582936948	156.356804611626	156.355734085012	156.356742083704	156.351227392597	156.357538042052	156.356597629777	156.35623053904	156.35724019376	156.35914414404	156.355357007538	156.353785437121	156.357501138712	156.360134220509	156.358711202658	156.359071040162	156.35484989849	156.35203073437	156.35887077446	156.356898888575	156.359753248415	156.359878118405	156.35356874111	156.354934176348	156.35736564131	156.357665857544	156.356605867921	156.358580625832
156.357537319109	156.354113731872	156.355432413763	156.357502306579	156.355215205073	156.354436154876	156.358748105393	156.357875567546	156.358452336191	156.358859742297	156.357806606406	156.357595963898	156.358308258481	156.353189968014	156.357286769704	156.358613936186	156.352711537934	156.356768402796	156.355643738739	156.359329936407	156.359287248868	156.359301512946	156.358336612017	156.356139341086	156.358756087198	156.356016890627	156.354627824829	156.355948894191	156.358920723748	156.354261848862	156.359709608143	156.356746731745	156.359189758712	156.357032038801	156.357399761329	156.359038800109	156.353994530655	156.359486538818	156.351168451108	156.358510148191	156.355740615445	156.357427267643	156.355277053714	156.359480709357	156.355121798113	156.35749721495	156.356392838796	156.357653771736	156.354143816234	156.357740436626
156.358730714338	156.355485621191	156.355451392428	156.359673931251	156.356412137449	156.354772683255	156.356510760905	156.356796961443	156.358580957255	156.357691287173	156.356758430448	156.353960690695	156.354645530917	156.357554384192	156.355891590562	156.357498494677	156.356184417363	156.355953223776	156.355221788311	156.358257967102	156.354768245029	156.35648775136	156.357392362122	156.35885261286	156.359386823597	156.359915422592	156.356050992965	156.358058085443	156.35594380645	156.357109645401	156.356428147744	156.355141680385	156.359646176703	156.359008769237	156.351713801028	156.359490584058	156.35768851915	156.357144272254	156.358068238663	156.357371408981	156.358693093564	156.358918610937	156.358475759586	156.358214951972	156.356407896109	156.355168911986	156.357928298358	156.355936113614	156.35945798578	156.356494153975
156.360063867141	156.35682150721	156.35376706956	156.356904135441	156.358527853899	156.353871883929	156.359872106411	156.357332295346	156.358822125825	156.354097380872	156.358207867159	156.358182266564	156.35895028182	156.356685576549	156.358081099712	156.357132757642	156.357411336599	156.357599618027	156.355935354101	156.358146112017	156.356351886122	156.357343219761	156.354719098148	156.355476740549	156.353485149068	156.357094411107	156.359336598729	156.359452646877	156.356799457326	156.354017168926	156.356591723035	156.357749420251	156.359670742526	156.359559111078	156.357525034573	156.356293942235	156.351334037106	156.357643860592	156.356840479352	156.357216979281	156.355407768372	156.356606668727	156.357392833631	156.358023670219	156.353577591059	156.354248551958	156.357942294623	156.356312978178	156.35983764254	156.355008306191
156.359090399112	156.356380404061	156.353900795977	156.356877971419	156.359151915863	156.356469258423	156.35709990631	156.35721788938	156.35542829567	156.358691621403	156.354422156432	156.356896531758	156.356850285975	156.354962790487	156.359264066288	156.359226432198	156.352481792763	156.357098550234	156.356298611983	156.354193162478	156.357339946191	156.359340545654	156.35785733269	156.35817600171	156.358751473301	156.35684024439	156.357513608244	156.35530909495	156.359076531531	156.35970812683	156.356897388775	156.358383205102	156.357267560748	156.358244872536	156.359918552911	156.357141683193	156.357153130174	156.356527240861	156.359598504284	156.359798449485	156.356256705082	156.357477937768	156.353613652794	156.359245127567	156.358494468506	156.359500796503	156.357402344855	156.356333798172	156.357310178612	156.358022349293
156.357563655578	156.356546123785	156.359513803905	156.357540277882	156.359347013365	156.358904041677	156.357357231053	156.356661543321	156.357726103368	156.356628283712	156.359193509851	156.358607096377	156.358075141483	156.359491186476	156.358516887529	156.360127153072	156.359288571448	156.357886687348	156.358392655151	156.35583848238	156.358866281389	156.359637210636	156.357693417089	156.359564203567	156.358676212155	156.358090332884	156.358275111529	156.358957093878	156.356033845364	156.360165669605	156.358766673313	156.356604967682	156.35922565747	156.357032941781	156.35923401517	156.357505217048	156.360093722375	156.359198715541	156.358180011058	156.356971851205	156.357012481407	156.357613188345	156.354049370674	156.35839193419	156.359557111218	156.359577630558	156.358487302068	156.356733638486	156.358104153114	156.355071616985
156.359698462634	156.357315313878	156.35864558097	156.357258321877	156.357403702956	156.357442380546	156.359677594732	156.357795022477	156.358130639709	156.359659323197	156.356501616653	156.359476521815	156.356445080535	156.35814761407	156.356711835312	156.359141970144	156.356571425557	156.359365202594	156.357525911195	156.358104802608	156.357126961957	156.359684458208	156.359021339834	156.359719377386	156.356837721291	156.359418914728	156.354751584411	156.359001732602	156.35622340535	156.358144569697	156.3571352179	156.359966404526	156.356624220044	156.35978879262	156.359735385231	156.35693016687	156.35475473391	156.354722761751	156.360786420884	156.359718702274	156.354035187893	156.35835378981	156.355390353985	156.359018441749	156.356944497294	156.355901539885	156.359837086367	156.356622399015	156.357291321323	156.359589679143
