# Supplementary material for: The Neural and Computational Architecture of Feedback Dynamics in Mouse Cortex during Stimulus Report
Source: eNeuro. 2024 Sep 24;11(9):ENEURO.0191-24.2024. doi: 10.1523/ENEURO.0191-24.2024 (PMC11444237; doi:10.1523/ENEURO.0191-24.2024)
Supplement: Extended Data 1 — The file code.zip includes all code used to generate the figures and perform the analyses presented in this manuscript. The folder "./ephys analysis/" contains code and instructions concerning experimental data and Figure 1. The files "Figure2CDE.m", "Figure3AB.m" and "Figure3C.m" simulate the model in the nominal setup, and generate the corresponding figures. The file "Morphing.m" allows changing the connectivity strengths with respect to the nominal setup, and plotting the resulting trajectories. The folder "./Figure4/" contains instructions, code and data concerning Figure 4. Download Extended Data 1, ZIP file. [file eneuro-11-ENEURO.0191-24.2024-s003.zip › code/Figure4/isolatePFC/v1Int_a1.3.dat]

0.335540699117284	0.334088476991379	0.334938796505874	0.334844997617808	0.376816906393168	0.327947877046656	0.337148089281074	0.347381237370363	0.319678644757145	0.34676589348609	0.37031257523936	0.344341854607531	0.345149028958855	0.355557646855889	0.37243232089575	0.327227502689777	0.328019611673637	0.342726795988445	0.33738067942656	0.330190151671542	0.355932895859878	0.327737962007787	0.349839117571578	0.334063136741893	0.345512239894302	0.340445641717304	0.325939601004306	0.329154952913487	0.327158745007581	0.358087583303626	0.350353561419905	0.361352578210773	0.324537079848898	0.322221544985429	0.343417201513938	0.359072239306347	0.352474538390918	0.338827392898064	0.368459599228516	0.327433780035455	0.332490118391346	0.336190703328321	0.35931233797994	0.331740337134543	0.330800386248107	0.355134356565887	0.327496954737878	0.37474852897877	0.320030623730346	0.358594501285522
0.333108688006488	0.344837840886275	0.338396223376147	0.341976849119055	0.34552037306181	0.372918091087185	0.35796622021439	0.331428975428948	0.362667100859438	0.352442480829072	0.382867045494881	0.349779036742486	0.375195553708942	0.346156327707017	0.367954377515487	0.375666152635514	0.386632769569177	0.370735611498754	0.356388527692683	0.345358446587509	0.349884242421796	0.381031320499464	0.386949570499838	0.339019921252633	0.349585671145306	0.387328841546504	0.377375508122424	0.344662043904529	0.347093526911223	0.391212012649351	0.338906763361786	0.340050584784472	0.378779809578617	0.356108936025354	0.336461200471287	0.359359937425826	0.351990250606437	0.342994512345116	0.373270190916905	0.360751182898295	0.359852368182361	0.381460900018286	0.374023867353683	0.341952673351246	0.364931231695387	0.364745699729303	0.351067956274185	0.385539690609926	0.368993664783071	0.359914599519369
0.347209030477603	0.353572538274993	0.403743649912067	0.339972851874216	0.349934304267596	0.382873823730473	0.361298960578716	0.386805382073253	0.381993807096672	0.372546632223368	0.402436620146037	0.349717249799676	0.372854203111083	0.348270562668816	0.395552184047261	0.346689217222	0.350662323955257	0.376182125353077	0.403549558931863	0.38119770555743	0.34636981551705	0.382278676455201	0.35375139266172	0.347222005436077	0.372086872061713	0.350778981725996	0.376892513532885	0.386618094648491	0.391797765822225	0.345981481204771	0.36134666055106	0.362176089359079	0.401373376165003	0.360922206150633	0.401747112079906	0.366220526700377	0.381806178074007	0.368160427960855	0.354911848539571	0.366984032859609	0.347045080923871	0.373498979766043	0.346904291616495	0.345247102417575	0.364136601199609	0.400560534290692	0.365449292569107	0.399310664460648	0.34930013700686	0.374423270535468
0.419013822809142	0.38077662247619	0.36548501615088	0.396909511784606	0.384252659295207	0.365407872806252	0.357048063311072	0.406947501843466	0.36400831687473	0.408720434967473	0.364011622360792	0.393232235750558	0.37783364791563	0.400275089201893	0.379613917056546	0.381310052027666	0.39314803426361	0.370733547268215	0.372804241437172	0.38385049049999	0.395304347293975	0.372586638516666	0.407941206107536	0.417548045216552	0.402567593272783	0.39882280922497	0.392227498382923	0.39024624585552	0.371274858120535	0.361852068833774	0.354569896459821	0.373416344641485	0.376925615584616	0.420754336168546	0.372364325703894	0.394908042373397	0.365221664302309	0.409132797002292	0.360204838152024	0.362592414397033	0.406700087387694	0.354328247745705	0.403654671343075	0.367655162058279	0.398100253044	0.391355332176519	0.35945432356184	0.388958396691766	0.361033189527519	0.359545268669664
0.393288136331308	0.373518297217495	0.388271372553952	0.380100685125092	0.379423522235324	0.414392090510335	0.395259347076359	0.39168419568325	0.386329589912245	0.3845364491038	0.395180353231521	0.398618395966316	0.443283895467561	0.394650283710133	0.383589279221036	0.426289691307181	0.388882562923865	0.376992618823853	0.422664876397481	0.373035913641446	0.424317391656927	0.383083434344465	0.406116235628025	0.387538388596991	0.424112646115563	0.391461186296612	0.396980208965567	0.371511571800309	0.375615695902977	0.424395883732989	0.377799669061203	0.384956372175349	0.437830866588378	0.384764156140008	0.412796144788985	0.397640491908061	0.398078772696632	0.388420529780435	0.377283564834582	0.382595189763886	0.434337874271875	0.44612508223476	0.416047379029947	0.403771228665745	0.37140630328748	0.393829038858423	0.421226703616508	0.426324485529836	0.437992804407734	0.42672804106961
0.440986246196868	0.424649195319491	0.392200720473571	0.448282133341461	0.383101341912223	0.414397990597226	0.407736046107762	0.449667895505941	0.469132041981161	0.43316225369981	0.4048582594068	0.451393124735859	0.411507911125512	0.431820295070306	0.411956182691963	0.466143754989812	0.410889380949683	0.405852950667628	0.408018614424822	0.399944849011077	0.461701573229546	0.447750706399122	0.460918180541961	0.399029991520605	0.449699946534349	0.391970640933203	0.432383852567509	0.390944583850297	0.401164916495572	0.428116540148895	0.393981456678802	0.417819154862808	0.455171705175797	0.448355821384574	0.418508772931242	0.423316552683387	0.412419371265563	0.400473065251931	0.458837357212591	0.461785096531756	0.4147121586	0.461489734506818	0.433371775220354	0.397010468256423	0.468267633309873	0.39357956456042	0.421314427497401	0.424493907296282	0.426189348321229	0.442227109394249
0.411547381396454	0.442049116055146	0.486638942142848	0.493327765691029	0.403302878224419	0.470422108709112	0.458521682397695	0.452018644298108	0.402546997518477	0.458836733952142	0.438313963239078	0.457620495097475	0.464221384506518	0.45326434342088	0.468496533629329	0.469637848050153	0.456469116177701	0.482185414840066	0.464734809727355	0.419227116782477	0.429835558661785	0.482046939252108	0.441063122796983	0.459437199295787	0.399902397207582	0.480755789145311	0.443463585401659	0.475004934230951	0.487300006739743	0.425142535197086	0.467111683033211	0.441659904544235	0.459403170350525	0.443926708684539	0.487937421698298	0.498039447408876	0.436706968463104	0.444669637783802	0.444438864834538	0.402368220838655	0.432118625981417	0.410202868099693	0.463940463578583	0.406441749593941	0.399037336041773	0.44832597204187	0.443469001998104	0.400575935576205	0.445856942639777	0.41057154089987
0.469752363977349	0.434737021099596	0.47687570623636	0.422623601037477	0.429489748914728	0.446617669071619	0.450285170169771	0.487457142417342	0.517901513433258	0.455972037940934	0.436052384288593	0.44649201472738	0.440698354227106	0.42762356721851	0.46639756597679	0.424346291052252	0.504050475856974	0.438125076289329	0.434177254229573	0.434573569803789	0.474343253121875	0.473578660913905	0.426056210974971	0.519955537945383	0.507594428868818	0.456736755831169	0.462698578318308	0.425429495941702	0.519129519435472	0.488812148134255	0.436705519365839	0.448850816380987	0.479903592255413	0.447136359139016	0.483230942916953	0.458885581579858	0.444099273210057	0.430552190491678	0.432150919754287	0.512465292146381	0.516778425144537	0.433579636231937	0.478733848112351	0.479750950124977	0.494462595105225	0.449474239080522	0.462407721199534	0.439313667171221	0.498707600457246	0.43662530521397
0.447962783180484	0.45833573332097	0.529254405786643	0.505288890459381	0.465961858629862	0.54568361623002	0.525327067832667	0.441797235264547	0.569790048248322	0.552613221221716	0.557058917434257	0.535329248537399	0.457567012311915	0.52905049540595	0.471983097156849	0.523741703740986	0.506497215610783	0.5158606425499	0.485908881544734	0.533041023388326	0.483954403438772	0.479088384357192	0.486049555301919	0.466908126325165	0.446153597377565	0.542533618907806	0.495896525964914	0.447492596385856	0.490977604607572	0.446422363322017	0.481897605801039	0.531082890601819	0.446886478823747	0.452737816038769	0.565425808108154	0.463284338218436	0.460604509661293	0.441304208013825	0.506300486081104	0.473895004827628	0.551779516597051	0.46509820718203	0.48377010629959	0.507796753859048	0.524198620638543	0.535781331468452	0.467897426754301	0.452275044052447	0.512015296398601	0.465386220486336
0.503324418883703	0.537509045923471	0.555347123232861	0.567632848740625	0.503334250734309	0.475587942153403	0.508443552743428	0.470372370924187	0.541992379491948	0.543246483623019	0.5590980117164	0.484150122677812	0.577296335477032	0.562690282389935	0.529917780586969	0.49637672396843	0.568979025875285	0.495902661160697	0.520285336658809	0.519538248400799	0.561612689567675	0.571325974691991	0.480348107697742	0.53861727289189	0.533276448829801	0.588244847234563	0.593446020370091	0.594430744516802	0.47225457852734	0.497194372571318	0.551374743810572	0.540960186072128	0.537220849732346	0.540800401242492	0.589765661969256	0.513896386745823	0.5339260760824	0.466973108443617	0.541238034221769	0.505730172111964	0.545634446797493	0.511944767678253	0.468847597188917	0.509840302976687	0.472507454543196	0.584812706512529	0.500217127061856	0.583066742959317	0.588709917545191	0.590423258999801
0.527874228181881	0.565359651903728	0.515141808273833	0.580178872866826	0.54589021487541	0.57049805918171	0.529355006590964	0.558173127227133	0.497053979956063	0.542625325661442	0.648288408313107	0.634121193015154	0.622101679057558	0.502801208595603	0.506414643255673	0.507553138705434	0.512858835045051	0.506430712636456	0.603518775172001	0.496679939818048	0.632443655022071	0.603922277298548	0.599135172137899	0.509202790455965	0.631190909862296	0.622247628983299	0.538787432155096	0.62925460150218	0.631781534609536	0.571153608272779	0.613990319595253	0.522090262707462	0.503058025312297	0.526494803111414	0.51699795538699	0.511450048499772	0.597664926307174	0.507375824736487	0.573371354027301	0.621446261429525	0.530084453868313	0.609537864559294	0.547590702848698	0.57770667367939	0.528631696161049	0.527851448879611	0.526589096567673	0.548342369946802	0.523083533241788	0.556378116755458
0.530881946989183	0.58130250262516	0.585935554135352	0.693822339553118	0.592701062516093	0.584261468991986	0.62533200010782	0.643216716679264	0.591648289722382	0.580564102979014	0.660138303576371	0.61103775399335	0.638728485485698	0.623148129128443	0.566996816060681	0.524677794663862	0.682920755779857	0.611517205847734	0.538989105239027	0.647111868893457	0.559833241277518	0.536822521824697	0.562091851354329	0.68574802331992	0.537245197102879	0.672202416783892	0.624409358451387	0.640877346647934	0.554044063947772	0.583332621329577	0.603013930025684	0.627996430262915	0.581075158684992	0.63714713522119	0.672154368142383	0.579850006443804	0.549823879134565	0.546300978212303	0.531020855292359	0.590296774836319	0.580374869850681	0.615170404365557	0.568939175579148	0.541272642413701	0.669022188686839	0.552134803134684	0.577054541877734	0.619142711023382	0.646208023860586	0.54001911324305
0.562551619639867	0.593545692455343	0.566594804050178	0.599035804628734	0.667014632388527	0.595315328701439	0.699652262601263	0.676251282265807	0.663362512976016	0.639709712559452	0.743451297642018	0.669303256803665	0.673388856139781	0.655415122212893	0.60637438579208	0.586167123522556	0.744024320969966	0.642376615118557	0.687939822277695	0.695959404376854	0.754251663318645	0.622952358074304	0.61642759649218	0.642850646974383	0.572288256889204	0.671802846375694	0.688703171059459	0.632542571118256	0.718987130279598	0.572239453109895	0.580171414768245	0.586312326745194	0.634953968734644	0.664319693345513	0.568223074381104	0.764674646542767	0.758285681791147	0.659696337755933	0.561798725655253	0.598346763156839	0.664135114357968	0.571182326094368	0.71176576451743	0.563309229417701	0.639842893935038	0.579130674385561	0.604941788854875	0.595818000798058	0.734809613107816	0.663650382219653
0.795108761171041	0.719887630860539	0.748944145533621	0.789397451046217	0.616076964880059	0.801781527976676	0.613067083010916	0.756074827028476	0.626558203672949	0.657736599686573	0.675612181034988	0.722288874590126	0.658822732385651	0.760736796305175	0.802843731931699	0.729043851204558	0.77029610980633	0.682765209342614	0.695599374703552	0.63624394483756	0.813676193074644	0.606332966239065	0.727449329729644	0.688141519549016	0.748411436967818	0.643038400712808	0.617102475185804	0.724904872822364	0.643468039509207	0.735038296718485	0.652240644771783	0.802844626002747	0.79742975737834	0.794419700629245	0.654486528214626	0.6442147960151	0.813086355752521	0.784765350530786	0.659277586192653	0.795585483637031	0.612981204510307	0.700644102850964	0.776245044423946	0.626177673947323	0.607296712232558	0.686561181108529	0.726511485546036	0.712692210397547	0.61582566266802	0.627493546882108
0.781839574320033	0.645885450450426	0.811244768892301	0.866448331707399	0.689414986811621	0.777093893803613	0.696364916173362	0.772513122535551	0.901581482554788	0.70126520580968	0.725114433277113	0.751541980948101	0.80247146028851	0.669917814678762	0.647051204525987	0.835383769565391	0.739625442522045	0.689502108957994	0.722032640105409	0.801054319783542	0.696676713323817	0.702623923008495	0.846373723391371	0.675016056039411	0.741913090313733	0.800681125725857	0.65974311695328	0.868110087408344	0.850397494369979	0.824836623800309	0.698965298702879	0.769784479896818	0.818375512953525	0.688525238405739	0.857171270783872	0.787324734699445	0.699024952208351	0.774083208934765	0.668047577908178	0.750296827131128	0.646515877586147	0.759604209247899	0.693545941543968	0.809866222951603	0.660205659703962	0.672924459805231	0.721083765877825	0.686524994747845	0.766838296203264	0.729623505726413
0.76117483197074	0.745609738926311	0.882604783477207	0.729979863637476	0.74423825874583	0.923274348944621	0.901899678054999	0.798097909960259	0.791240856598987	0.790167959597771	0.744741392922212	0.834859104060919	0.789657129214061	0.913222574574551	0.746297328333381	0.790907757715453	0.714691980518218	0.781176107032542	0.954572896474022	0.800767061709494	0.884835552472232	0.926360451983386	0.904252937019153	0.76822040184488	0.903392625785919	0.937646423791267	0.814623704453189	0.807250473369293	0.716899976770078	0.757396180253821	0.83661547808742	0.779519184419551	0.704323697421842	0.843686245762395	0.921021012255861	0.876003036641093	0.78512628379186	0.770852300826562	0.899569373313821	0.817702634845535	0.952308260876421	0.802393420958631	0.842494254007073	0.719040420824078	0.762998282839578	0.724540722112058	0.956875055507179	0.743901527485982	0.824475722780459	0.839144797493627
0.944921957361535	0.870960195909207	1.03155618177142	0.98684219871065	0.979531761502173	0.919654747288461	0.823608297513261	0.946024507154762	0.887141434170181	0.83713668242084	0.941755955288319	1.06080092852146	0.796759614091559	0.882225984335568	0.924459151349634	0.841249261579414	0.871679721469487	0.773874226650585	0.851363818335483	1.00453212163026	0.993370931610083	0.952299312722697	0.792058975932952	0.798155991143623	0.920162338208682	0.823961915193646	0.936726421854469	0.980103845149861	0.818825521736033	0.875886521557411	0.868309668736202	0.830618065763523	0.947177103627372	0.810802609288341	0.949081530069205	0.853433215609813	0.981533847504566	1.02560319763056	0.763599614479138	0.916693536396641	0.859701667546858	0.814995351113792	1.01925953619013	0.835885317339888	0.904082627351095	0.954900802516248	0.799903369901767	0.773883900973728	1.05355405773199	0.843931776173211
1.01721998934617	1.04328686421737	0.92877164389092	1.09031287159367	1.03523367797787	1.18283234666525	1.20126598415173	0.979569344793001	0.888720880670625	0.976999201615015	1.15680950313759	1.00427930685198	1.03817520251852	0.863183323521114	1.16977553670775	1.09050725559751	0.878650005775691	0.874521047962643	0.938572614683874	0.981616506373373	0.880093613855167	1.10170300421332	0.853608150248813	0.846200720468045	1.09642150991285	0.960423906525513	0.894932660390545	0.890675538937212	0.96149402273892	0.913819508920554	0.928511221357193	0.978968065763034	1.0861188625521	0.86616562987261	1.08981692786062	0.831930972338041	1.10382202329016	1.05551515145034	0.952565061604766	1.08516592719814	1.02165799334435	1.0440732000446	0.96899839057495	1.08546815487663	0.972343899812941	0.959989610142855	1.06549917630849	0.844115452927846	0.884219801158561	0.882447822805645
1.13147635379719	0.924882814597805	0.942410805353398	0.979090249801732	0.928937029885898	1.18168256686817	0.98192699528135	1.29522442622228	1.29343955888736	0.993759325618355	1.16719327750935	1.25549332648496	0.979595533096373	1.21906718363874	1.12872419796202	1.30967719342368	1.17083991915402	1.16146350915158	0.95566758985196	0.976575586799292	1.18625022410831	1.26334629949932	1.08787028188621	0.946859120010092	1.17248203062976	0.918894860880545	0.98180227572009	1.14821409931342	1.06511802446975	1.05326554481893	0.949338923594272	1.19113757218415	1.1086290925037	1.26672581252275	1.04915298487466	1.29723978552923	1.03911046350664	1.23410550918894	1.1377627826465	0.9711833141606	0.964091010413767	1.15056286459368	1.05546147414769	1.2601938611462	0.949215400528353	0.991441951002744	0.989033704229576	1.11767763330954	1.23190017590429	1.05105213179636
1.2096309039105	1.1884703502361	1.457626643724	1.30644921850253	1.19020507868013	1.15251443276259	1.08096849414391	1.26850462651261	1.38458743422638	1.23537189955628	1.23120490070675	1.3955534249266	1.02603776170648	1.31147055554275	1.23863456722485	1.0798446297995	1.26146949167549	1.30885878947941	1.12538936249163	1.34005024634686	1.13651392328016	1.04814338793813	1.17632388819637	1.43946185463231	1.08167417902052	1.17513209988189	1.26305932189597	1.05915621868836	1.14488502917133	1.28420164134777	1.37048768911855	1.10036571815247	1.4002890482702	1.08182338156618	1.14886332023898	1.32891677192365	1.26406683157279	1.3290699447703	1.03931858260574	1.43448022610478	1.39349663175001	1.13880670144152	1.18128975817676	1.0650150490416	1.13444356980339	1.08695724969575	1.29113660418522	1.36841651988703	1.43165596513269	1.08147697570993
1.11239041968583	1.55569990963734	1.12125921980467	1.22190542429169	1.111835810214	1.52076283055764	1.22454090109673	1.58409666523645	1.22947211593649	1.51108459195343	1.43347057745704	1.39897783933149	1.57175757233984	1.27950942868128	1.13091729788837	1.50447967440235	1.32725324890114	1.38770519147533	1.35375897507036	1.34254845770583	1.51483583997486	1.24334837263835	1.36695469394443	1.44084119210966	1.155627424808	1.4798037219097	1.15455131773254	1.19338071480205	1.34029691160769	1.16924855019333	1.28861415302483	1.29527092476804	1.11869617947494	1.49213512675262	1.60090095242309	1.40702049937055	1.10441634461159	1.14740529621136	1.43554370813468	1.42245269732183	1.51039277645017	1.21905619341212	1.3459852036146	1.39594886851013	1.52810011517622	1.55548678810612	1.36897657410206	1.33198423510477	1.27514955201748	1.42663052834098
1.4781768289828	1.46752135519286	1.42364347450301	1.32490513212369	1.57647573963699	1.71796363478341	1.22046122486567	1.22471048601494	1.27655716168732	1.58909207226952	1.66927542645229	1.58442148059764	1.55635317579683	1.48093824639533	1.37715105743245	1.5993027818505	1.31131321680622	1.66814626209363	1.71447047130156	1.78228873086429	1.25666183869333	1.25479492791439	1.29731880287149	1.33381692131611	1.3478188780491	1.76491730289294	1.3422660559469	1.79575317056534	1.23782150602531	1.78347656679739	1.53582412932701	1.23151798973542	1.40211312059385	1.35038433603063	1.3793342909771	1.38550163846001	1.68099726737304	1.54822279514593	1.2771006604289	1.57930114902643	1.33456778823365	1.3598166627171	1.73711385620104	1.60244100513111	1.44467640060849	1.32951950021824	1.76679106369465	1.80460948810911	1.26451080755026	1.24314875032073
2.01014808289612	1.6071758858875	1.47282265795231	1.61937297667014	1.40753084907787	1.7890618177152	1.45340155381623	1.68735178265398	1.71126276492747	1.78907372838856	1.79374457048951	1.56327633662948	1.83604242653137	1.51889681228006	1.53690649823576	1.4656994330262	1.3968105986603	1.93180370494547	1.86594866505339	1.87197061673321	1.59617970322774	1.92942716013906	1.40539624928221	1.53697725674475	1.43977517602146	1.78558955677401	1.3801590588166	1.79519971265959	1.36191830101727	1.92984432048555	1.77391607701449	1.38345838189713	1.50672422510453	1.72971793409876	1.78014080207615	1.39876264657373	1.73295427158248	1.4717285453689	1.78120664860741	1.8563260435166	1.8011497289301	1.80851744113853	1.69859044624194	1.56839806506243	1.81365135262324	1.84677859653004	1.93210934544159	1.3725502725855	1.52226639616215	1.99240060105302
1.49850417558982	1.63936011007138	2.1012344062359	1.66044109751295	1.89111173341584	2.22620615849036	1.83529966668367	1.97792037967185	2.17035913244584	1.8048565714436	1.70216157739809	1.73370836748682	1.75025533128834	1.70658212959105	1.64345545192973	1.62975629809504	1.64165175255818	1.64665499044439	2.06612259185624	1.55546475856109	1.58482495729281	1.91306052350204	2.17681855225244	2.07673971593399	1.96631790250041	2.1257738354712	1.540337698233	1.67595432332211	1.7662167607523	1.65378998122233	1.74465477987512	2.16472006123294	1.83500571446128	2.11795804420041	1.4889294231955	1.5314452230537	1.77953347147968	1.87973829428193	1.81055546338112	1.82274407138917	1.79031790139365	1.5492858193701	2.14228815969546	1.53519701092566	2.00245902195201	1.78389469213649	1.51154680657026	1.7267835443827	1.58255751919428	1.64409552478086
1.70473484001296	1.64215041155758	1.95576781833749	1.68673038695699	1.7225955169891	2.16051906915236	2.3951775008989	1.95323742707233	1.71625255409392	1.68918729169437	1.80369105315424	2.30648999267724	2.23564976022709	1.6614287972144	2.19346408739944	1.93391046889066	2.31114301153304	2.32224320551399	2.24824566025244	1.71988163119269	2.10870974456268	1.95722116761945	1.86772315334527	2.02401472305377	1.96502678630775	1.81184627839275	1.77318879536157	1.78987876052852	1.70508895222716	2.24293869169976	1.91127904702008	2.42794755705818	2.44921695070285	2.13965431939704	1.8886854366203	1.93586397028659	2.34638049252317	1.66124817283214	2.31583697648052	2.16380938127655	2.17624904257256	2.236411179657	2.05107765549965	2.1197183569359	1.84315210952903	1.84842399828483	1.83733785593063	2.42291077001484	2.34132434718933	2.02656423168183
1.8465299834211	2.1650864049511	1.92283585459401	2.64235096114654	2.21241671732205	2.57240970635257	2.45017307233512	2.27040234365009	2.09245092702816	2.26067132098843	2.1509227498153	2.45883331992215	2.22376185635206	1.98629073583003	2.05179808296537	2.18472075433519	1.88475291965904	2.10938332337033	1.99837489236324	1.90928269690687	2.25708627898625	1.95274310359799	1.94451129040287	1.87294947545348	2.00198215078701	2.61116567693232	2.45358069530169	2.47460064672145	2.47352282545287	2.03282518013003	2.40739760799833	1.98238117143099	2.24995743695436	2.2385675995659	2.04956655292298	2.17802240958928	2.17780877906003	2.21533016646309	2.19960240240074	2.50027873714712	2.33241953755406	1.96076657861813	2.36928295653692	2.55266115050776	2.34703512202951	2.10382503629208	1.99265997712428	2.26736819849586	2.23381910960131	2.36149755283989
2.08208391891235	2.63959532130736	2.37572367982042	2.33534984650152	2.56987246680584	2.76329059681581	2.46783869961622	2.82571128685436	2.87601500614273	2.61242243162987	2.60064737284407	2.39685565089103	2.19021562914611	2.21041504975346	2.85134009347571	2.11088934102553	2.11720528214105	2.12602077001324	2.636760510677	2.23963872646816	2.25668944825828	2.24228124677461	2.25382439413593	2.17335527851778	2.93072403567805	2.17619082051533	2.92167933410392	2.69016050786067	2.77342732247021	2.40868107012144	2.1174649722693	2.87462928871298	2.67134538839746	2.17796037176436	2.19449200550547	2.68922515246248	2.5858630562416	2.40820931460517	2.06554067609413	2.91212741587147	2.48998382844085	2.52591204718416	2.22937016799526	2.17194813098089	2.80780983423236	2.89128065259526	2.12800724162216	2.2277151791734	2.68030954085604	2.13906483343768
2.58173651481496	2.26490303943501	2.89401237798205	2.90118742986959	2.49736476099295	2.88157213461344	2.65042798501129	3.09649044134462	3.23189030987224	3.12281630644877	2.28942744441079	2.40350869229836	2.32169314718823	2.36898574832635	2.62226410101049	2.5220231056746	2.80199815213425	2.5849339338071	2.35680649448703	3.05745559012825	3.16422026151353	3.01678841352665	2.99935971871867	2.40505616659242	2.3161961105596	2.43865293544939	2.58938601824497	2.52232309884728	2.37852158307705	3.06953224884067	2.48565651951693	3.32940295854312	3.19954957107456	2.77097961853691	2.88854974228939	3.36880208722693	3.32856875934003	2.38537929607833	2.33387010801869	3.16794443377587	3.08828039933983	3.04130772631292	2.63414260195616	2.75533453217691	2.73799064444334	2.85595115193779	3.21153514917365	2.38063533570318	2.82025262579307	2.78207500536809
2.64478106411427	3.68405432871065	2.9945121165957	3.14935188704901	3.5138883696701	3.36222976114758	3.2870496671204	3.40873480999398	2.82360164745397	3.86898152007992	3.33641277776518	2.81550691351259	3.46615950431787	3.15959258002547	3.12800155486849	2.77291351491339	3.52986837259713	2.97637438868311	2.9950384685625	3.50836650029845	3.16075287727965	3.59839352040237	2.62662039207883	2.87196726077108	3.24069179593305	2.74785609678884	2.72836296336215	2.80287276304219	3.32166903650992	2.89221807266351	3.15558000943517	2.83369313296799	2.60259937938353	2.81229126305068	2.56544967672575	3.20717762241448	2.85138614873358	2.75378557696758	3.42983640294716	2.66423696084762	2.75792306945815	2.70176202899424	3.14703919547815	3.52271818401917	3.63371946870583	2.93819232564143	3.42617126965747	3.17543792430703	2.71282186816499	2.82432216092637
3.32956636582522	3.33388998226353	3.65869111556488	3.69775520520688	4.14666542482813	4.06963501079668	4.01619803914095	3.15879591825223	3.11191856740855	3.47837708369543	2.92468356735849	3.85069979655742	6.16480082442564	3.41628669250484	3.21079205310511	3.71526259195159	3.41569999100566	3.2925374332332	3.82452417133942	3.80968971719305	3.85103496595179	3.40018453486776	3.36874269694533	3.76104995439158	3.41357964847471	3.36368617658459	3.05620234829516	3.6087758925833	3.74029509132642	3.55957342749432	3.37886329494989	4.10736667165848	3.88861866016613	3.69345488089074	3.42098925683149	3.7107940849951	3.06028203473977	3.44619035193721	3.15184749423902	3.78556174734522	3.56681163088865	4.6319635363247	155.37039337196	3.24558203776186	3.03101092800284	3.52279217815833	3.20373611855658	3.26066603204115	2.96098881004182	3.69792486786305
3.75104734507368	155.371181140712	4.04300408276609	3.60458384806345	3.91230534332451	3.61711567103382	4.36318407654999	3.64095016529393	3.95465884878393	3.47386665902798	5.70545418251693	3.53922454570331	4.07438378634749	3.92704814424917	3.89615817219731	3.7927472626499	5.2662624725934	4.00992972193999	4.22452133247262	3.69414524316169	3.83368664883548	155.371705344689	4.13629166992374	3.33510015448684	3.2328962878357	3.83119283534835	3.60172390516106	4.21109729271008	155.042534345593	4.12765119015749	4.06231665780998	155.399810898845	3.96653345604696	3.99780130727448	4.10378847433729	3.68834084065675	3.32845266621443	5.13716200771622	3.80193142050877	3.31526347233983	3.29958222534782	4.34486707525573	3.26888544389716	3.67380960608092	3.35063890417366	3.3165716895458	154.013227884578	155.0980595082	3.71006827154432	3.96182608913692
3.73356018599391	3.63827890184542	4.11944804907359	4.20696661835562	139.646629553723	155.409050342993	155.340948068961	4.5692335783776	4.15448967991054	3.87806243161137	4.18260434718817	4.35739997261301	3.86274222701658	3.85250502251611	155.369957190037	4.3173047494618	155.422501592449	3.89930705034327	4.23560488376192	4.95023138031445	4.14578994907462	155.010596201225	155.314700779105	155.368547237191	4.3830511368262	4.80184055294897	4.22684142234311	3.93164214631927	5.44590676014451	3.66434974837669	4.37715740636425	4.82344328018799	3.9666879149964	3.76606764374482	3.87087360818853	3.76963293498011	155.41957121278	4.18892627382957	4.45016948125825	3.6749152723072	4.41732594731806	3.93236080777186	4.4186593887278	4.27915720440276	4.50061341198633	4.21458475165262	4.39418550532868	3.86959351509726	4.31298640592623	4.73648232100421
4.16532313594346	155.403751523263	4.65680143540755	5.2886668841393	4.48311559319483	4.41188167094655	4.78022135811392	5.13969577704234	155.304333632465	4.33402701448757	4.20185324017613	4.7183521522878	4.08630994647819	4.61451757237203	4.54586985612103	4.62436305597071	155.338593512627	4.55420894282876	4.46704214076107	148.866825419526	4.25481691866519	4.2300078477501	4.1233529281786	155.023070488388	4.10391452669317	155.435128609316	4.61754127722256	155.344226042998	4.28135939046305	150.292747841639	4.31753608510272	4.45051162391832	4.37122149275422	4.06844230052762	4.63243202609286	154.154476309287	155.33851177841	4.81969116497924	4.63719193196292	4.67454085797111	155.327026621322	4.57827497691617	155.264890864848	4.653058825636	4.80657082384629	5.01655515619299	155.399179483685	4.15872159754156	5.23029052251438	4.5626785470392
155.22231645402	4.74513144073541	154.696747453165	155.233315951972	4.92665936251382	5.27556883557956	155.224416314736	155.337672314195	155.389774965406	4.63704634330705	4.79968576013781	155.292173476833	5.36973699753067	149.089366885902	4.79815254334563	4.85945435809166	155.237438311806	4.9225091655382	155.307020238419	4.7706832801025	5.03178219342505	155.334757510444	155.291726748096	4.9762640450099	5.08083141129249	4.84438898840008	153.884674475335	4.71729963544603	5.00412820982718	155.391211709807	4.5378119366412	5.03191233071312	4.7868855692012	155.288997876798	155.266598803947	155.286064614905	4.92396500831715	155.243485861923	5.02327077128132	4.92325205189154	4.69655401818597	5.25515987118471	154.656333432642	4.92146797859433	155.292793901484	4.7183353096262	4.89726942816434	5.0182580027087	6.30848169176585	155.386268587079
155.228426098605	155.531227142357	5.45756806824165	5.30686131956183	5.32515985794156	5.54400123379241	5.46081959327445	5.37732850556613	5.37796974925446	5.33013954180284	5.2309224620388	5.29596717006235	5.80757066867903	155.16580757277	5.17980408046838	5.31361638701491	155.253306363082	5.45375668259318	155.224355222196	155.365119354627	5.24967452771662	155.181076845683	155.577486321638	5.28368359002807	155.277790839551	154.19741189742	5.17718648215037	5.41853858700733	155.458558376331	5.29186140859249	5.28666062884654	5.40676979722	155.280864454103	154.694971075546	5.17155538737554	155.779118089744	155.496468447906	155.286889035802	5.30959678950498	5.32129224794933	155.309932848021	155.31565300558	155.249143449157	5.52244784541803	155.167807266092	5.31270394472503	155.510531995464	5.40094081983315	155.348174693836	5.42469837652653
155.250269089573	155.245904447595	155.207072762536	5.68061405951651	5.73033722992018	5.76006137258603	5.74479422601344	5.72614822600515	5.6689696630239	155.333950715442	155.228172920052	5.64773703072204	5.74556010203823	6.20107014051833	5.5489127209479	5.56728846092458	5.67623933960805	155.700436640459	155.396204947506	155.631179127697	5.97667562707561	155.439795952234	5.66096736545564	155.236615857541	5.60347354116351	5.72673047203519	6.50927245622764	155.506844400754	5.55494034304373	155.178954108582	155.591776076268	7.26949234823438	5.61530476359522	6.19186707848198	6.14955438157373	5.51989439465079	155.676069801477	5.81649379964575	155.370490725077	150.044310139925	155.588819688554	5.63774645698582	5.61303083889434	155.27405633118	5.72436257694242	5.65708834074623	155.184639849713	155.201802412459	155.52957159904	5.72612715793471
6.03163290692816	5.99642574662317	155.201820622744	155.251040192902	6.0304266147882	155.615516718615	6.00971726143391	155.469090099068	155.393371768949	6.08138661497992	6.07841030010709	155.257071097721	6.17166049552575	155.328654688109	6.11114725909678	6.02503328223136	6.20645442117793	7.12701727374792	5.97968765839397	155.650195915567	6.09426592329714	155.20934865366	6.04429507332129	155.700221483098	6.02331093229404	155.720230566862	6.0184996644894	155.285399599924	6.05243605893529	5.99971744001467	6.01032980611128	155.193723250386	155.655234728776	7.0782724997661	5.97412593828087	155.103274972138	155.197603751857	155.384612659367	6.93142330429532	155.194380282258	155.170768939106	6.20915566413894	6.00443235836484	155.255102432926	155.468874981965	155.263274323405	6.01480972522264	6.02372034228927	155.449265113008	6.01423780262466
155.132596155824	155.134246689316	155.785026429509	155.089010622862	153.371673014291	6.39893046701948	155.852698323635	155.633647975491	6.8262197978642	6.42144886210226	6.39209474041755	6.32485401563744	155.128634214371	6.44570106790411	6.45136528962026	6.9426354552181	155.592827515613	155.346015599413	6.43802959540392	154.862463244814	155.237537401871	155.605975032689	155.055459358699	155.231977878212	155.77984248301	155.104726030848	155.167133549646	155.564372570771	6.37963502507042	6.44004685111637	155.583696043255	154.591184594067	155.140172314221	6.38894408384387	155.361134552143	155.13897181368	6.43660883348448	155.542816511859	6.28193200834918	155.207427698855	6.41023337496447	6.38085070185554	6.36261593574381	6.37378240148388	155.416031895952	155.633247562847	6.43464393149372	155.333821275063	6.44160901868073	6.38065708273981
155.100957919142	155.884309844371	155.351448367338	7.43125903579836	155.055507870758	6.73126033678916	155.114235474909	155.939580071026	155.46258716009	155.916471007904	155.515974953881	155.351496484277	155.587844311128	155.425915763241	6.77174060445319	155.953253311785	155.457236078545	6.67151220415302	155.935657801278	6.91416968076573	155.170465120605	155.891575705766	155.049952686386	155.237304289416	6.7418446110684	155.172425253928	155.120733977488	155.162629802369	6.72562046498882	155.928547287366	155.162534383807	6.65086903584571	6.61737547974599	155.959988099016	155.808894993688	155.540227325789	155.864716874243	6.67315063765211	155.516792940637	155.240592184573	6.73008783312864	6.76136751090197	155.176927115599	155.348407578299	6.80227887021462	155.222835672804	7.34795071344134	155.76777741102	155.785224786433	155.150107845227
155.207094157808	155.443945357448	155.365935311669	155.662093616594	7.01172803618991	155.404010391283	155.624895758938	155.782649082057	7.07436728000278	155.885240172294	6.99180796068593	155.260107759205	155.710514944537	155.741061750804	155.433515467568	6.99315991530099	155.546955143736	153.869553659209	155.629837982034	154.946369350017	155.485622935566	153.886908363275	155.526066212339	155.192014525832	155.578182468793	7.00411638852288	155.846533941304	156.004147043787	155.627980014194	155.14931530421	7.01575655157222	155.124827156963	155.625144161791	7.00578495872269	155.679417546059	155.600262317216	155.764512478471	155.645590948335	7.14078402245942	155.997674286732	155.82446559195	155.542099508183	155.992890725935	155.159893632075	155.862477653761	155.646163964897	155.232008762356	155.211354793486	155.195840394793	155.783177043929
155.742263223071	155.81120876511	155.942254970904	155.210530315312	156.017083075779	155.355091484054	155.860094656908	7.71777586624722	7.45274945381442	155.174923638615	155.778534085418	155.068446607453	155.412767745458	155.083776179926	7.31260218967136	155.651432418388	155.698603897777	7.49563485122686	155.075059840715	155.240061048971	155.184799544556	154.990328848445	155.026020001437	155.219387393768	155.06559945892	8.99645781711959	155.1450065041	155.218047975253	155.092784721499	155.768697572463	155.043783233449	155.173783715202	155.060119422704	7.23107082121656	155.781976560027	155.382354953238	155.172805276039	155.164370371992	9.29162276543772	155.99104919166	155.805561767584	155.326868369001	7.37482891041288	155.607431600616	155.239604650043	155.477749595857	155.198779490926	155.297856684274	155.744168499287	155.930017691339
155.09590981135	7.66698252967505	155.936119095135	155.212235747687	154.847405525295	155.76290966192	154.824132213408	155.405077424502	7.65922857765658	155.065218468052	155.66100178872	155.288484347156	156.076539255698	155.657486899306	156.107762492789	155.912308607999	155.645190907642	155.055109081513	155.718455871597	155.002777143727	155.224963545483	154.978067874523	155.200026356234	155.171864767603	155.371712286732	156.032255550077	156.004674879185	155.092207172545	155.699648470738	154.885762007207	154.97338375202	155.759450310065	155.035701809759	156.026357282201	155.205312733193	155.09991696704	155.751210458013	156.054305446503	7.955757341754	154.998312038117	155.673642063722	155.929609722368	155.789253976618	155.317362121929	155.221407557232	155.838306915065	155.51262749595	155.659167154444	7.57020768072298	154.988434870102
156.053181005865	155.488753529299	155.558134612147	155.575862139881	155.922470448507	154.873365501374	154.948461133726	154.925988087555	155.523954473717	154.84761129938	155.539795753562	155.921286706629	155.853275834683	155.233999290471	155.925288057386	155.19174199562	155.735297648717	155.973971534032	7.87835671758437	155.163529981904	155.182451651817	156.00553017844	156.040046203622	155.0821701709	154.858771847811	155.910861475093	155.722177718517	155.759451350208	155.8784281557	154.873837166431	156.129326373212	151.868485470495	155.763801600608	154.882005586351	155.253319512815	155.825491457444	155.849951221011	154.396858323587	155.714038302789	155.542672051706	155.89457350999	155.5832138666	155.170860122183	105.472546737171	155.249943336854	155.072707303933	154.827649743975	155.463054257781	154.982163332814	155.89486846893
155.242749613842	155.508781308094	154.860287315982	156.005890003214	155.043919265294	154.846415855098	155.859613211612	154.850873355582	155.422302369261	155.707310792236	155.734144259473	156.048140003369	155.084565964575	156.104596701088	156.125356803783	156.099379668185	155.271621184988	155.643813363372	155.780260357068	154.864116495765	155.943459875284	155.235035082394	155.293682583781	154.965341057491	155.877385430332	155.790474852907	156.108442818943	156.034086454128	154.963917211594	155.13867885549	156.092701895592	155.004039193981	154.922268084482	154.928761651582	155.552609742548	155.934457710092	155.421795091147	155.748400326163	154.990769799173	154.927002162604	154.916184171422	154.862832510443	154.827491231083	156.102166337097	155.673226467097	154.871087229378	155.937546115964	8.96081021947675	155.579333279711	156.024897218501
154.738644680655	156.056757971391	155.971440970945	155.800360717192	155.670854122034	154.940870900319	155.30271667776	155.742875916181	154.921331706163	155.664327754447	155.853032202535	154.682895997613	155.202450550083	155.248966582035	155.149943596035	155.312613659137	155.981954974353	155.910589776821	155.610625791709	155.464844277348	155.936773897833	155.765896688543	155.95111450096	156.164373339084	155.183568913122	156.095824333851	156.104495948289	154.845437985853	154.827985015455	155.280722457072	156.204329257534	155.380151335175	155.603494761303	155.875396462656	156.049568317383	155.87154971202	156.113916019118	154.830930058206	155.524909332495	156.014680525025	155.195912841888	155.295043624333	154.733372691162	154.771881849407	154.746026588562	154.915577709756	154.813726412014	155.78818139978	155.443671418322	155.902088368601
156.147059795633	155.881747105778	154.816658111099	155.956069118289	155.770118620365	155.791093435475	155.307824239551	156.005754605159	155.591645750249	156.080035705944	155.966515645405	156.057388095117	156.127483758181	156.111138788499	155.729827538922	154.665139877388	156.121394911583	156.020069536875	155.101588240376	155.911618320072	154.994671336444	156.131843151957	155.573589117263	154.824218743791	155.223269469129	155.964865217336	156.049854921418	156.093833403214	156.175706532973	156.140404140481	156.137477968919	156.012829079954	154.757474247503	155.35452046686	156.059478373573	155.939551762917	156.081276889896	155.74281089693	155.862383959167	155.973381322593	155.942476673206	154.84857597586	154.79192794313	155.738119967369	155.545597376235	156.108937675377	156.130824051619	155.483043312864	154.912204960169	154.89224238494
155.737134322442	155.89528709885	156.043966170405	156.089479218936	155.694146263163	155.820069279538	155.527733829038	155.710610365883	155.558923878407	155.94202517535	155.143762715837	156.20538273146	156.091314508312	155.71221502988	156.113340436293	154.889707488299	155.344643294323	156.137189988549	156.001158700919	156.164663578707	155.460713545434	155.929130275339	156.114038804555	156.167150568813	156.077434326069	156.044601149682	154.788449083426	154.794037155181	155.762085459065	155.119454095773	155.93329822757	155.556777292548	156.128376206855	155.678091994821	155.143534806942	155.46525051094	154.766830717868	155.871723603541	156.183364489684	156.017023094311	156.042590589773	156.065611053175	155.517838519597	156.192412899995	156.089007547348	155.8606328867	156.165608608812	155.915854093958	155.276149327259	156.075594058817
155.626900579551	156.024428565955	156.140149774908	155.827369519233	155.418895356002	155.358720853285	155.964656698068	155.29654084497	155.51865845674	155.877377480246	156.144660267869	155.944043364215	155.364405768229	155.216153794716	155.818862333683	155.39182109752	155.678753444504	155.890341087478	156.135060329942	155.722719564573	155.762974153013	156.118667300456	155.784600271902	156.113693551947	156.10792351361	155.753843595482	156.181574377839	155.616229307908	155.368212547962	155.562883287729	156.10197450807	155.800500166698	155.337119560873	156.196952669461	156.061317180829	156.121740260416	155.110764297304	155.968954257546	155.693647550903	156.189343504931	155.969639694661	155.899538340183	155.874269984684	155.942632864337	155.650321178277	155.945247436255	155.880517524924	156.113130977366	155.929414812552	155.885693520619
155.991043050471	155.926435018278	155.630911229141	156.018717579854	156.227900714241	155.573537280199	155.94011235521	156.088106810292	156.006726563426	156.203049816277	155.031849451731	155.983040205601	156.074042758275	155.954965146891	155.971896073848	156.055129916392	155.784567602259	154.778443615005	156.114316105451	156.199700830512	156.164665540675	155.388187964039	156.130402127843	155.815430242778	156.147788873714	155.756711045925	156.236826424597	156.185974950866	155.739253174141	156.136775235726	156.045697473955	155.230166063209	155.770714933956	156.099286717312	155.24805851497	155.769588871248	156.036614085192	156.193202967615	156.067560576061	155.44372590334	155.578453805588	155.380264960267	155.789849936977	156.079404046124	156.09734167103	155.93953589078	155.817892324715	156.079208850908	156.194281361102	156.059300972717
155.763193761373	155.779030992368	155.862250632434	155.437853667341	155.620449878639	156.21910872868	156.227769441604	156.231504832344	156.232857527286	156.141883523408	156.233741552107	156.223055406165	156.097151765058	156.237511843978	156.20637342476	155.914271143854	156.07234361349	154.793159469816	155.98744681525	155.635797171494	156.023509643241	155.908407730438	156.004729486776	156.153556920264	155.985626103511	156.118790740846	156.238221943489	156.176378559406	155.602076973894	156.24565839441	155.8556768794	155.759872061387	155.586313837456	155.653120033001	156.129595061467	155.803933332074	156.164908918491	155.983267439468	155.913437692443	156.223278378351	156.206644632199	156.119936828132	156.202332168114	155.970533746379	155.770732199341	156.132264318908	156.024811906796	156.195097350715	156.185974024097	155.319609541016
156.007322550266	156.252078476699	155.880176911945	155.854251790702	155.665655881226	155.853967351734	156.092388709428	156.127049456866	156.201692464182	155.486298774739	155.921592249955	155.785289899057	156.049393233386	156.11692571635	155.893587503125	155.827284992508	155.714254040173	155.953200359072	155.670817336937	156.080008776747	155.91831445267	155.791775629427	156.19890369782	155.891046685967	155.848047038181	156.062790512245	155.816666132112	155.807322059914	156.13465818199	155.839457182219	155.886539699919	155.84713405794	155.675837875632	156.196684570326	156.223469225047	156.219947697504	156.207650502857	155.804980777965	156.104707825099	155.741484650133	156.165939277023	156.258501913233	156.201967806048	155.662772439055	156.218664932533	156.075737544055	156.175213908442	156.203460893785	155.858693775644	156.175114486765
156.260109254542	155.949582856988	156.036635423767	155.948904562958	156.198492186838	155.928599210282	155.486651719216	156.146880043128	156.111473648447	156.238170193741	156.230464492052	156.227791448924	156.066494279638	156.172580842494	155.674788698126	155.980841659492	156.117387837392	156.148177480009	155.998888227283	155.645567201536	155.811349121613	156.09070454696	156.05816578034	156.155323285875	156.121842519353	155.753826523285	156.003873305354	155.931460823368	156.203673503581	155.998718883618	155.99005097763	155.801211666967	156.264622300323	156.01926543366	156.219512679321	156.075935792059	156.230360794766	156.205345488259	155.940551738509	156.187790175642	156.004838572022	156.17594949246	155.895102265067	156.218568091757	156.134573043428	156.057426300345	155.717247134978	155.635311830659	156.163908381998	156.256471989151
156.140403784658	155.946344700173	156.165698367765	156.185098794704	156.018244501849	155.969466009178	156.206842653213	155.940510022451	155.97782904002	156.257547219477	156.128715131947	155.767892663311	155.963213444353	156.27725964787	156.24607473612	155.793936894026	156.199994450159	155.563467109241	156.28442298544	156.268844729187	155.75932847462	155.850004939012	155.771540230346	156.064195330336	155.89461236384	156.235008082406	156.251487563961	155.971480647362	155.962365485584	156.196679160644	156.179321215427	156.166309224917	156.281378827367	156.222947994582	156.094288843072	155.932998215592	156.179104271329	155.938239914075	156.150097382984	155.61519811433	156.289161561122	156.20360800332	156.208988239397	155.836800734592	156.22227330403	156.155707099998	156.26590706464	155.72961844331	156.093462410422	156.25672351485
156.244870865551	156.237597507893	156.082756840093	156.241974756457	156.19760188114	156.212648757193	156.090791710359	156.237525133968	156.082083282395	156.234266612178	155.971581525946	155.967495259413	155.819312131973	156.238514714783	156.292225869455	156.276459008462	156.285288610914	156.130365816237	156.189065021121	156.209380472435	156.012811501849	155.868412229749	156.04644786257	155.900781148385	155.805573981315	155.770555840648	156.299032155646	156.245694322361	156.269396516975	156.271184340854	156.298808862028	155.877313256858	156.269727127979	155.79763597018	156.138913970747	156.228232277051	155.953861175359	156.243799805018	156.179764883655	156.057684866557	156.032788609971	156.273387098755	155.943573640805	156.253287222802	156.063897923766	156.300104220101	155.644694353982	156.05041473168	156.080318166137	156.287533192679
156.196946166595	156.122482067041	155.872082208026	155.815428695167	156.212042531719	156.289455870325	156.238227144947	156.015622644994	156.05333049381	156.120486685573	156.156091187939	156.302054976626	156.236826565265	156.302559159618	156.146314609651	156.15386901194	156.055281923878	155.83855609075	156.257930547242	156.169687760905	156.204155892315	156.236736440698	156.10896864953	156.095100186691	156.245694751301	156.087903891669	156.114688359899	156.097839453172	156.10149151688	155.981431520309	155.970562478966	156.30085707275	156.249733513739	155.739375902417	155.876215598569	156.153352382458	156.118585272881	156.295552421097	156.23809047517	156.054059092544	156.078870003557	155.961763288911	156.175933258235	156.201109135668	156.021800189855	156.174748516928	155.830514866482	156.209175058525	155.973546052535	156.096870578876
156.008038423939	155.840377160149	156.294273957239	156.145272020402	156.307550410774	156.089255434372	156.24483594996	155.711469712566	156.025567912975	156.053387658593	156.2698054914	156.22684079074	156.280666098239	156.237716176144	156.245566477006	156.096301399713	156.258000224034	156.18110578468	156.200854970199	156.239959918915	156.175482791924	156.01030388253	156.206733148647	156.259313336154	156.042643964196	156.285804825603	156.148955673557	156.26730470516	156.071879716819	156.047995099857	155.954003730182	156.118195671455	156.150656762314	156.124899934825	156.24606195493	156.239571533504	156.199930091891	156.069335338421	156.116274134623	155.757619719107	156.109421881827	156.265139560831	156.291356022646	156.240851214163	156.146504545066	156.123410469445	156.156519173095	155.811149579387	156.278889510182	156.233483165083
156.266226288412	156.072208481633	156.241757272958	156.221168725674	156.302136406923	156.293679374642	156.235969894081	156.275223218487	156.307102122382	155.950826040171	156.27313979077	156.230816064993	156.140039520632	156.253845890376	156.158908367543	156.211145485692	156.092479358178	155.912309161448	156.036565596832	155.985391590915	156.162046238576	156.178760506876	156.217601516138	156.20338958962	156.025868883472	155.996923749172	156.228542377136	156.295413799177	156.214140514301	156.304444696097	156.294634803048	156.192496630446	156.237848991901	156.262441597684	156.15103695741	156.152817063336	156.162061129047	156.285355811435	156.171701050325	156.26269528533	156.182136229335	156.281582407911	156.286520738779	156.292027366055	156.145896267852	156.151960919622	156.142223578221	156.275312044109	156.191284604121	156.173359150017
156.213957259638	156.181305760673	156.26367280191	156.229267996373	156.243578084804	156.320227638586	156.297263978588	156.309117387888	156.026732567134	156.155420428244	156.274081137822	156.268915579184	156.251531376351	156.117889334994	156.182572387822	156.193597399268	156.15624338482	156.116207081157	156.183904437908	156.160459701044	156.275832131785	156.081220367543	156.30284612711	156.293921287365	156.179545887209	156.274421688078	156.162930300649	156.308696931482	156.205064136342	156.122508285204	156.315027540616	156.249124671277	156.288655194445	156.319502801407	156.305395054933	156.29427963399	156.26975583294	156.169970175936	156.299254742263	156.234654591922	156.236392066776	156.276034926873	156.214425137424	156.297530707708	156.052408281587	156.303696424481	156.259055706291	156.262717106083	156.074295578301	156.320358080427
156.285415700177	156.21441873107	156.206558461393	156.240345252953	156.180162548346	156.312690351252	156.221314314098	156.331291564691	156.231448570124	156.262770549983	156.092509709155	156.164438705235	156.107621047503	156.261467071503	156.121481113576	156.285876509679	156.266637418271	156.241980509747	156.221732473241	156.321891304832	156.16137934062	156.280853461889	156.311270754136	156.29002380302	156.276212352588	156.278775715093	156.296221249216	156.297810158108	156.120128933514	156.312351623938	156.287043702692	156.287337962485	156.093021492265	156.167679938104	156.310896633603	156.232160869309	156.225924414189	156.043188225042	156.222604995612	156.127367803877	156.231846004854	156.276133891249	156.297725809395	156.248633844493	156.311306319463	156.143537544021	156.327428665002	156.325626061113	156.199622671078	156.245134981027
156.159641396147	156.251547937525	156.320568814997	156.273335265748	156.299443996326	156.138363442449	156.26312416172	156.16636934804	156.117071613485	156.16876410591	156.284344042367	156.137199743239	156.301318527182	156.078071292719	156.145456580235	156.258088295476	156.312182608339	156.275061810095	156.325567294581	156.273989894363	156.278515940631	156.290676158259	156.312148060625	156.18607408014	156.223134993063	156.332192032073	156.261231010258	156.181989665154	156.275301050637	156.316413251965	156.301988672932	156.309994525093	156.303569204788	156.320836013133	156.324359377331	156.141619907614	156.1559065833	156.294748222555	156.19462772431	156.244369736901	156.24148390941	156.239548930563	156.320672226254	156.309349498727	156.327844899782	156.163657410755	156.249848239489	156.313973934266	156.30335148102	156.322514797791
156.120020949843	156.289397851788	156.332390061369	156.309845901941	156.327465632263	156.307716071147	156.131099954802	156.202957888037	156.32463886603	156.314594571973	156.299955501452	156.306479921501	156.320733790527	156.23928392638	156.190922450479	156.277119870231	156.329695975727	156.289215710538	156.311768842902	156.228430550739	156.223212736297	156.245201537552	156.302715248971	156.153553603666	156.265035323564	156.266531052076	156.323416749605	156.182925876867	156.306121097459	156.324487898016	156.241993616321	156.308848107227	156.19531845805	156.198363566972	156.206426207013	156.262001286211	156.232231396858	156.300292384945	156.154465476111	156.318685198973	156.083103601763	156.059575953073	156.259383012243	156.150482527038	156.287937364368	156.324090303523	156.186026362977	156.329744883116	156.307800782886	156.23839559194
156.288816044042	156.341041741956	156.14301295103	156.276854280853	156.216145082273	156.244114196964	156.305864076891	156.286718969125	156.26610883278	156.254049927534	156.267571639144	156.192650481385	156.169503134707	156.331110353467	156.242559717549	156.239038187493	156.333755104697	156.322814606365	156.316555241044	156.279706356355	156.292463866119	156.240716879685	156.173506280445	156.288901805585	156.334221435659	156.292554405059	156.219436868691	156.312999723702	156.236473164507	156.206536171687	156.298856595137	156.277731209474	156.319517868125	156.315247156662	156.31603254007	156.174843316932	156.325506126561	156.31901798618	156.246393686714	156.309197723388	156.292014705756	156.317039999971	156.288263614714	156.309147868125	156.302998522878	156.306046177114	156.286125896413	156.292225410505	156.231293956078	156.303839527261
156.324087514306	156.33578576837	156.310083990023	156.170114511329	156.233534344858	156.171017662727	156.313912098357	156.258081140037	156.19914714734	156.321605349332	156.283559057831	156.326791982004	156.316884340315	156.265931203586	156.297708391226	156.327886050944	156.301947365203	156.2093917838	156.29164462443	156.194306309343	156.316949543884	156.230209080449	156.285517530868	156.260269631527	156.313373138057	156.297256437534	156.297690641699	156.332669888536	156.261106199857	156.305401868635	156.293457315081	156.287492500325	156.267303278865	156.341834836604	156.276659931589	156.312012792274	156.254911187781	156.28376277743	156.236107440546	156.277463503023	156.247626375711	156.336866984223	156.290413293682	156.188471686157	156.241790912837	156.230774102868	156.271561777087	156.232775154045	156.336374176002	156.220821117364
156.286307999862	156.303318840003	156.325648403757	156.307114845732	156.324137982693	156.300956579719	156.256838120505	156.317159457646	156.329145793941	156.202345516001	156.254721870676	156.327866968772	156.339513744494	156.220514590582	156.336783498204	156.322037983355	156.265033685661	156.190690880684	156.313881685909	156.315737952433	156.337958597164	156.290390279218	156.339469544383	156.299587545266	156.216507065067	156.338288114737	156.295420830198	156.230659344975	156.330658730638	156.281430564385	156.309911984525	156.275600530402	156.313553429497	156.192072045114	156.333875364868	156.340615270246	156.314785913759	156.286060101888	156.338512224804	156.257677811312	156.317987683822	156.251035103231	156.302541572408	156.32545074365	156.335186976264	156.299277322186	156.318265607617	156.335454204332	156.233228796623	156.318962542046
156.338411584771	156.27131135575	156.236149732324	156.342863329311	156.294392473977	156.290356750079	156.305773299346	156.284680391065	156.297551778427	156.303689084332	156.304267431262	156.255128175698	156.258084775379	156.332461180435	156.317712178094	156.315432509949	156.30780160227	156.317198993216	156.292940555866	156.320703412559	156.267851219957	156.307809437187	156.311569108749	156.329607343407	156.342271670607	156.279217098505	156.295763454845	156.196367788791	156.306084348309	156.280677975891	156.306490363663	156.199795434685	156.34260555127	156.283951058935	156.292286569704	156.327331164849	156.337403945233	156.312218590951	156.329028128324	156.338088169585	156.335170393588	156.277088237364	156.278934952257	156.310586481624	156.342460479096	156.302666521459	156.273164405483	156.316520186863	156.335628399164	156.321593348595
156.315632231834	156.336715983839	156.305701863176	156.333631856459	156.272933089083	156.244154128612	156.295328902617	156.311296624392	156.332228811719	156.318623281656	156.342400675705	156.339750042566	156.324781308926	156.317335449244	156.278870599963	156.340773363693	156.294060487397	156.334553060413	156.283317385646	156.323358153561	156.32515574416	156.337701230502	156.336119278823	156.259968656764	156.258947661069	156.324809627755	156.269786812538	156.235163947717	156.314403275481	156.317357467884	156.337313073678	156.279262372281	156.28511602258	156.273643542817	156.292881340677	156.310011904257	156.291523485828	156.324529787078	156.29432939248	156.251123190674	156.28926461148	156.336379295252	156.335561998077	156.346228738122	156.326112853812	156.298597522965	156.240545048323	156.333376660294	156.31481814987	156.322075090952
156.306549840408	156.336856307443	156.334380177743	156.310914596843	156.291264275111	156.34439913278	156.345546766479	156.335951197198	156.323515287807	156.304779846113	156.345369307336	156.29359786973	156.302350790512	156.34755322698	156.343443099019	156.304559937209	156.273537604657	156.332355160536	156.297553684025	156.281089217065	156.314970364499	156.293225229152	156.328323821422	156.336235422758	156.271666815483	156.304705014196	156.272433205373	156.314440527156	156.291413332572	156.286304514554	156.261897054733	156.27692726544	156.336277444774	156.344850364609	156.29007967744	156.298633971279	156.303401254878	156.34543522951	156.326075352716	156.336649288086	156.296865995669	156.279788910317	156.345117021746	156.246144541892	156.338782498661	156.333056232978	156.341101810112	156.299183215852	156.329282112048	156.33150542349
156.284716261063	156.311193516779	156.328467102424	156.299336848544	156.336558869893	156.345139263983	156.282922653126	156.345331072888	156.330479212965	156.335451252854	156.318453673778	156.299684149217	156.343716117539	156.298676757172	156.309361424736	156.276497325315	156.346638811288	156.326593595539	156.27171958951	156.301980528584	156.302708408262	156.348415770882	156.339132166456	156.272615600427	156.24349735836	156.246339684243	156.343856253892	156.324006536796	156.321405020923	156.325015531656	156.336000224489	156.312683328961	156.323763470842	156.299715173446	156.33055278052	156.34439083403	156.331453489622	156.335936724395	156.293594225768	156.303283137472	156.319159768115	156.305940166553	156.336791526858	156.348419415066	156.348296022375	156.319756636381	156.303318557986	156.288264719211	156.342941284079	156.341763006751
156.313110038737	156.341962159675	156.304261149197	156.335156311446	156.34242305517	156.314208273543	156.34864288247	156.345627383448	156.345706372775	156.33588143472	156.333733154057	156.304914718384	156.342026726901	156.344234616566	156.333901744144	156.333482769764	156.315872855321	156.347230078911	156.34065382601	156.34470555144	156.306344515109	156.320089262734	156.335508364233	156.34696538729	156.319658690983	156.346037261095	156.322502054091	156.351493163216	156.346816311519	156.343822892586	156.343074488542	156.33126529503	156.347802180263	156.34583437308	156.346117768496	156.279125385205	156.35308331036	156.331613917492	156.301337349543	156.343318390503	156.32935066157	156.297423350459	156.289722168964	156.326623093233	156.33823821808	156.305816563757	156.339806402931	156.295326151248	156.342149939021	156.326655106889
156.308106664186	156.34765662572	156.32581233645	156.34748737146	156.351236534184	156.340873920022	156.316784039499	156.33870901273	156.306498159217	156.294770969325	156.334897445907	156.320851817307	156.294561107816	156.330934028396	156.3470024188	156.299974401625	156.294181604841	156.328991515387	156.340132357337	156.34784111456	156.344796127564	156.345288590056	156.336123535878	156.330247915567	156.342312684647	156.320216878215	156.340247386087	156.294854201822	156.302674135377	156.329268892772	156.325170877271	156.310179090012	156.341931559351	156.344708487458	156.332359210773	156.339550733113	156.311613994012	156.333871769363	156.346678223413	156.318358567649	156.294334188634	156.290950217995	156.343466133461	156.330555256853	156.340685819058	156.336027527155	156.342665088432	156.315498233323	156.324502041082	156.342767253493
156.338678346568	156.343259521944	156.317417771076	156.32499270631	156.317505845181	156.313886694443	156.338012056349	156.349984855809	156.338924914081	156.332171465354	156.322720217543	156.324125052025	156.346848906922	156.34846068284	156.317908690477	156.315455031392	156.297094022129	156.332711513706	156.329965338442	156.332126403137	156.306962602372	156.328818617813	156.350406891733	156.348002994389	156.311668203732	156.301135773453	156.330043894372	156.346653126919	156.296411235714	156.345669390374	156.298818857789	156.34286123887	156.314232188428	156.346005566075	156.322544740874	156.314922138173	156.348296179966	156.346434266472	156.291968252086	156.345039549726	156.330890140925	156.325397062099	156.311876999348	156.346663555723	156.341294375178	156.329235255969	156.297910686775	156.350137643646	156.346659332072	156.306624114768
156.35007066596	156.353756527411	156.330130967334	156.321476152517	156.317084230587	156.341113007004	156.345818404508	156.333923933585	156.336896137648	156.325132260828	156.302487595473	156.345159553959	156.35102523548	156.330528157401	156.350260853492	156.336400346517	156.342253695918	156.341822812086	156.308494141448	156.336706493608	156.322329709445	156.347072258577	156.346454568954	156.335005813629	156.350886222471	156.344524824437	156.344062686574	156.343951584666	156.344108272073	156.311265917124	156.34460248497	156.348145615682	156.347461886582	156.343444852926	156.336786222822	156.324237905738	156.331557289585	156.33776794436	156.329574704583	156.34124709488	156.343269265364	156.321993088079	156.345318190296	156.347308366988	156.3462260619	156.335912663512	156.349197731971	156.348034603438	156.349557733862	156.342503437078
156.348517443638	156.348151619665	156.351712930655	156.351184692581	156.352477195778	156.340823120549	156.330071002997	156.331945246507	156.307708429395	156.349659563324	156.349522991692	156.333355729676	156.34872660324	156.350856461065	156.350030794206	156.340994512499	156.334902239578	156.346817037802	156.331616232385	156.337665944673	156.334913402659	156.350303448882	156.328518998047	156.350487722207	156.320784033453	156.344320885556	156.343643348347	156.347951764295	156.305940405322	156.345107303623	156.331474445956	156.338819275788	156.341812379962	156.322063907923	156.341596229119	156.330159174243	156.306287616221	156.353678493208	156.35254441645	156.341593538689	156.349487003352	156.350127532721	156.349743374769	156.346810388697	156.331651650112	156.326113029146	156.335209120165	156.348968388198	156.34404800006	156.309584898131
156.352028344883	156.350676641076	156.345025111894	156.35373114652	156.329767907122	156.349820821955	156.339012653248	156.347463942711	156.350714274977	156.324463621532	156.334876431095	156.352869075618	156.349265829015	156.349652476207	156.346091279312	156.34402090697	156.343694372054	156.350421529524	156.335744108667	156.347030919926	156.344008291207	156.326035610606	156.332830765	156.327535345891	156.34001182355	156.352696768839	156.34767073404	156.331136677409	156.323381432221	156.348713683761	156.334875539746	156.354477440318	156.323038205349	156.339274387216	156.324420476502	156.334798077738	156.311227438223	156.348293754814	156.35167307436	156.343679580933	156.342608429402	156.354098756677	156.346163932901	156.355340749025	156.336667218723	156.346592097232	156.329919242389	156.348866668166	156.343159386476	156.351040116606
156.346870174781	156.3529196955	156.352556653396	156.351028532517	156.352931150255	156.349376394088	156.350008914955	156.325702965586	156.355672794227	156.354521253905	156.347836490085	156.346703691697	156.329782672233	156.327850279931	156.353979062814	156.349071425231	156.355266520679	156.346864373764	156.338598661385	156.346710584376	156.327444909905	156.348296283018	156.343865281794	156.322892189881	156.34640373988	156.35082185064	156.333807789136	156.34412116855	156.331397007409	156.346896329576	156.353887705356	156.350233809879	156.331753087139	156.345383338707	156.342457126378	156.317008491574	156.330983284283	156.348013069422	156.342799487679	156.328362117223	156.3563160321	156.354221064934	156.342997830738	156.346543318911	156.339310434212	156.354755067433	156.355139956499	156.35324630342	156.331022941239	156.327012119617
156.327637308447	156.342334421228	156.352313977758	156.33951577852	156.345426503155	156.340001383725	156.342196345066	156.328982997907	156.334552515777	156.346989721264	156.34229417027	156.331075626122	156.355561759768	156.348185995719	156.337192004621	156.344910044134	156.345519279949	156.340022559926	156.346544194972	156.348172276768	156.329769894555	156.349356002313	156.355708622945	156.346923518601	156.355001240822	156.326289258549	156.345052469786	156.336841401795	156.355799735507	156.349617076423	156.354387173821	156.344470433649	156.349511979702	156.325147385342	156.340408459105	156.341602180988	156.351456973407	156.331259013999	156.345662143697	156.354321115704	156.337565452717	156.354774194919	156.347997777585	156.353250506644	156.339460694695	156.349782989256	156.353795105774	156.355886021075	156.334797762668	156.352347590235
156.346495278634	156.353267726126	156.341668233436	156.342378913248	156.352513380766	156.340478956468	156.338591944481	156.341738230923	156.34953625578	156.351890794531	156.354062442196	156.355390766856	156.354122284307	156.343501190151	156.33936369984	156.346224836283	156.338335931584	156.349172549688	156.350380733086	156.328497044554	156.353076879745	156.352648003046	156.335962013379	156.346509238334	156.330763247479	156.355106098803	156.353256292927	156.354141298422	156.347597609569	156.356276886836	156.355533531604	156.347336349336	156.348676903224	156.339492972275	156.334739698743	156.344631311467	156.342795083595	156.345979900381	156.33403199331	156.346587113244	156.354904748932	156.331734808832	156.349346009583	156.343406124441	156.345612604809	156.34872389791	156.326073735312	156.324182938253	156.354196535948	156.350416727013
156.348802460241	156.35687508753	156.340250763656	156.35472748817	156.355178279153	156.348216602806	156.339993025849	156.33769486928	156.354961790709	156.342193542832	156.345331633471	156.340902567105	156.338576116779	156.350821281031	156.351868182426	156.350488488411	156.332281216895	156.34763208724	156.355578023512	156.342498410853	156.35066810173	156.335719258756	156.341304558237	156.336065161998	156.355767600819	156.348963843923	156.353142318448	156.346615979883	156.355167244076	156.33115093014	156.356761323598	156.338471104412	156.352481582745	156.3484602512	156.334446013058	156.354938422931	156.334337518173	156.350629512597	156.348760630776	156.344531508745	156.350721745494	156.349270360346	156.34826900676	156.341841347519	156.350323953124	156.336718194414	156.355239354927	156.355225574128	156.350840684082	156.353093561645
156.357512473089	156.340082503602	156.357182016651	156.348540016685	156.339343427871	156.349747023431	156.348059097316	156.351687262305	156.355177105114	156.35522402049	156.355337473671	156.356795477451	156.354478178237	156.353060334122	156.346394669327	156.354776732058	156.352451054797	156.346734498142	156.335849787733	156.341901644524	156.336388586576	156.342297539837	156.351962668566	156.356041552655	156.355415140892	156.338517698157	156.35218901869	156.352577592666	156.355313582455	156.356493346056	156.339167138993	156.349270430004	156.338677237206	156.348182667462	156.353354498578	156.349018221575	156.354122516148	156.346665654238	156.35522537088	156.353518474015	156.349272602603	156.350342050292	156.335130885153	156.3574474551	156.353299410191	156.34806939032	156.351285612998	156.35635809524	156.336571845766	156.343067894369
156.337334368997	156.35225277326	156.351840748231	156.354504878204	156.357408111302	156.347495984392	156.336284826882	156.355094160858	156.347586566293	156.350099208844	156.350375465489	156.35038560817	156.349041479189	156.350911903318	156.350661947364	156.356542721206	156.355401442998	156.350909844402	156.350645069615	156.34792498581	156.351944240898	156.351027198784	156.348497018962	156.350683496242	156.35186591759	156.353210445542	156.34390060638	156.355860985202	156.352990668843	156.356789145362	156.345212859201	156.350775875511	156.356137832575	156.354169692292	156.352915662984	156.355205232138	156.35171434424	156.350894801895	156.344532286687	156.34557830735	156.352672950734	156.337617835336	156.353881946403	156.354826705145	156.346500313408	156.344626996614	156.340145277868	156.351554014974	156.355406881747	156.33759893514
156.348573718158	156.353877880935	156.345461109381	156.355589170063	156.343217396732	156.353348124143	156.356158575814	156.347752599927	156.35128071635	156.355402903821	156.352263309592	156.357529194407	156.354817571581	156.354967309405	156.351284351927	156.349328848703	156.352582431947	156.343980330798	156.356420105533	156.352109013681	156.35318386495	156.354682803648	156.355037430761	156.355887972548	156.357910053124	156.349191412034	156.346073134704	156.357392879321	156.341919748075	156.355942543595	156.356441287303	156.356575779746	156.353999799995	156.354963859882	156.354549319146	156.34735145127	156.351400907506	156.348279483016	156.349332248472	156.347670237324	156.353001561635	156.350421264101	156.349368367897	156.355847984721	156.352571412648	156.339443699765	156.352489235087	156.354632168268	156.355065045968	156.344268791504
156.349902228466	156.355729880855	156.357519391579	156.353908941154	156.353398657089	156.348948580078	156.350428921977	156.354922094149	156.346615676212	156.347666720633	156.347512071406	156.338204710495	156.356311131669	156.348156469552	156.357799865349	156.3487705315	156.3506906529	156.357639750591	156.349719902583	156.347568982964	156.349775168095	156.357303099648	156.346626788594	156.354958759201	156.349443795558	156.354443826163	156.348527750803	156.353128767578	156.35599595243	156.343054856874	156.355737741768	156.350887658827	156.349083887393	156.340247257629	156.353598644102	156.354273930657	156.356722142906	156.350392715897	156.354474885462	156.347968575215	156.355679599575	156.357468103524	156.358319214714	156.352984070413	156.348439144681	156.35660827011	156.349264654131	156.355269718263	156.352131328877	156.353182439545
156.352890317074	156.349502176035	156.347764544951	156.354716749701	156.353302656323	156.35325775712	156.35524108585	156.347424543231	156.351161165558	156.357780671199	156.349257174654	156.34592561272	156.355897439244	156.345926525094	156.355234130185	156.356156705879	156.349384982096	156.357926975387	156.3520703928	156.358782711338	156.356543010316	156.351860349013	156.358675529737	156.347774136239	156.354066007696	156.349501453992	156.352203561898	156.357666308729	156.3571575787	156.352169067776	156.352268040401	156.358851067489	156.354248524377	156.34853048397	156.35486638761	156.35647782126	156.346512199503	156.352426783116	156.348698447905	156.351027810731	156.358281074613	156.358304809869	156.345420984998	156.355411799722	156.3569412491	156.357388063718	156.349204515961	156.350964757951	156.349095062035	156.357572288046
156.353827077424	156.352345699956	156.350442793675	156.355530429697	156.348358291525	156.351142229744	156.356030860624	156.352767783704	156.35616644535	156.353348548505	156.351792733238	156.357042017676	156.356924340713	156.35332831346	156.353531521226	156.358122188304	156.353171609533	156.358874175504	156.353650988206	156.351533928754	156.350319541535	156.351451638847	156.352930063079	156.350469222856	156.357905706762	156.3571921168	156.349725609383	156.350964166487	156.350492180126	156.345764422464	156.358492423146	156.355245908172	156.35150101311	156.346049014691	156.355638079439	156.354493025017	156.352176293259	156.350472462888	156.354346311009	156.349329170151	156.358624645599	156.357733911628	156.351601302034	156.355470670432	156.355151353829	156.353796325579	156.35720658915	156.356425064628	156.352318721774	156.357785171657
156.351070152769	156.35543889129	156.354421419101	156.356939621616	156.350033200516	156.356016126844	156.358013127175	156.35654197663	156.357634556158	156.354325166159	156.356783151101	156.354026602761	156.355993954391	156.357465712324	156.353141746358	156.35727011902	156.356418714637	156.357948470528	156.356111825421	156.35511580991	156.359268842281	156.355642044412	156.356972961906	156.345598085418	156.350928624282	156.358166670702	156.355075615689	156.345398694008	156.352867627321	156.35600282564	156.353684804111	156.348907773052	156.351975667758	156.354513752151	156.35462915305	156.358021381753	156.358051580789	156.358228669824	156.358642179872	156.353126221872	156.35579308574	156.35684689395	156.358037842743	156.353074165718	156.352137747511	156.357736260679	156.352952545545	156.357853612607	156.35246886818	156.355846703659
156.353430641371	156.355887631663	156.352690756991	156.356290181463	156.356249385968	156.353245835124	156.354754174112	156.356403554182	156.358875463412	156.351531184522	156.355877665908	156.352323439217	156.353779710789	156.356437175739	156.354804708311	156.35734898367	156.351611740046	156.353068332388	156.35852699484	156.357522779839	156.359188032614	156.358216004275	156.355787725684	156.354027207153	156.351994442331	156.358470055007	156.350011068471	156.355605946548	156.356796887865	156.35524003021	156.35571791416	156.351226318639	156.357901493368	156.35582194817	156.355161195814	156.351015625656	156.351893653705	156.349647481205	156.355489265739	156.358658096179	156.355109206244	156.348360326773	156.352559885453	156.35530046245	156.35707286351	156.352285950578	156.353411303569	156.358193947312	156.358382571908	156.357486754561
156.358706505165	156.35520066925	156.351414094575	156.357830260599	156.358180107336	156.352049771418	156.358085454818	156.353579294406	156.358773884818	156.354869484436	156.355471223354	156.35604989762	156.355971082355	156.356036932573	156.355443019508	156.353621255457	156.3589215203	156.351712553567	156.353748941841	156.352063477086	156.356819511562	156.354956166874	156.353057970762	156.358288449493	156.352344180465	156.358402933606	156.357510490883	156.353498048747	156.359128684714	156.35658917898	156.355388085906	156.348430701526	156.350566280491	156.357436701147	156.357922292929	156.355678239147	156.353866671775	156.353726742229	156.350342250176	156.357616680858	156.358407084342	156.348997855492	156.351814611274	156.358617593086	156.35754739757	156.35558675504	156.351770190546	156.351488132254	156.35080547046	156.354382254933
156.356924355678	156.355466621748	156.35739918515	156.357013888937	156.354920867436	156.3558855328	156.354041307667	156.357637831884	156.356915544226	156.358821758004	156.357127191144	156.359119646839	156.357868664794	156.355877269249	156.355116860105	156.353201149781	156.348211999515	156.357987444981	156.357972448996	156.356364979725	156.358496374375	156.355936934772	156.356945615581	156.352643324462	156.356872033406	156.352129857251	156.354828279481	156.35281167276	156.35185126407	156.358352083808	156.355180956628	156.357971584891	156.351859456773	156.358655491201	156.352530521599	156.353785424991	156.352457359193	156.358957426357	156.352726500533	156.358083884753	156.357838062845	156.352472027412	156.352459442303	156.35690969734	156.357077555734	156.353308539004	156.352831744573	156.358679936311	156.358709467498	156.358811341366
156.357207929401	156.359103270235	156.358920066098	156.357975289444	156.358461640977	156.353503704741	156.358080857944	156.35344891643	156.356078967944	156.357816371511	156.35149635018	156.356723177537	156.356341799742	156.358310037105	156.354871581939	156.352708790331	156.359377058327	156.355634634634	156.358175152811	156.355891699613	156.352061411013	156.353393717404	156.355010569291	156.354540589116	156.35588797399	156.358924703408	156.356318601371	156.355268925801	156.352637049012	156.357868347181	156.35833641231	156.359538907034	156.35524564493	156.357506114668	156.355018173807	156.356233557519	156.358002827119	156.357877389752	156.354568630817	156.355019450119	156.359151058592	156.356965407333	156.354012131621	156.351054204295	156.358344137822	156.356237830312	156.358444817441	156.355935227293	156.359374664701	156.345444309947
156.358272944266	156.351633952549	156.356646386139	156.357098009492	156.35111943295	156.358011727439	156.353527325621	156.355552857358	156.359431009524	156.358027537296	156.356749385367	156.358862056447	156.356066171626	156.358900762695	156.355483024013	156.353353425192	156.356050762902	156.357733994337	156.358962606044	156.357078081922	156.355573035406	156.355098165619	156.350597408755	156.352566824528	156.359221101538	156.354589068121	156.356866728929	156.353551340024	156.356012689391	156.354313304903	156.353445604621	156.36043138048	156.354744506939	156.359052835359	156.353625793617	156.358650454686	156.355594335032	156.358536320033	156.357997412698	156.354880104406	156.351895226773	156.353150262352	156.354940175497	156.357500031262	156.356481763669	156.358976447045	156.357495498493	156.358788690237	156.357617027562	156.355366879591
156.359657970041	156.352144733879	156.354784225124	156.359411708693	156.353880302538	156.357048733932	156.359261761876	156.357136835034	156.356320670339	156.359761949242	156.358752213652	156.358530557608	156.355557906693	156.354254977986	156.353281706088	156.355792913271	156.359255403516	156.356459122169	156.358668031901	156.355411355047	156.354740211049	156.35880350252	156.35540302299	156.358580558488	156.358645646238	156.358824490402	156.356261940873	156.358950379332	156.35820785874	156.358569296448	156.359657746001	156.357343894961	156.35920878764	156.356151969605	156.355321578028	156.356690705592	156.353713576925	156.355153939914	156.355841169816	156.356714007467	156.358483644446	156.357674509989	156.35959829173	156.353997467522	156.355301477398	156.357574252482	156.354912754481	156.355535828817	156.35364764889	156.35563080218
156.355921434364	156.359457325881	156.357253101039	156.352215586594	156.359545833273	156.35509744897	156.358826083528	156.356857963401	156.357528258144	156.353289336471	156.354511308183	156.35961589673	156.355958537019	156.358887247721	156.35182694365	156.35909080752	156.356833465909	156.357286237349	156.359714617056	156.353735269131	156.353774937779	156.359257095591	156.355931438223	156.358338100599	156.351188859901	156.359582982169	156.35776496392	156.356931260702	156.356511995773	156.355020453091	156.359039023639	156.350601242245	156.356700988923	156.355845190147	156.359283141035	156.358511726007	156.353259048295	156.357792439831	156.359619812882	156.354122235075	156.354456110571	156.359280773961	156.357976077695	156.358935201848	156.35927106678	156.359615590247	156.359856392301	156.35720186219	156.357617111794	156.358269631995
156.354050864408	156.359589756543	156.356992357736	156.358846836541	156.355194139751	156.355407602797	156.356634757712	156.357320155441	156.35589808727	156.357722082623	156.35777996859	156.355769871928	156.35935038383	156.357333069793	156.354869959283	156.358689145357	156.356506976777	156.360108148292	156.356542231608	156.359967605555	156.359157865917	156.359293404806	156.356192336449	156.355488255498	156.354193386117	156.358821349495	156.355042961805	156.355285031391	156.357179630445	156.356120993362	156.359108335029	156.357048829541	156.358729737687	156.355450101958	156.35736335713	156.359697059466	156.357828736904	156.359815712204	156.358800823153	156.358871443518	156.354592220561	156.354086354145	156.356166277415	156.359474128411	156.359173429243	156.353137280602	156.357590637767	156.359325557191	156.355911327718	156.356516640631
156.357114763522	156.358332688001	156.359262590117	156.35870405271	156.356180953792	156.358301657806	156.35908594196	156.354089304612	156.359528951431	156.35821512144	156.358727264743	156.355995819301	156.35544048387	156.356500014483	156.352751133328	156.359647851372	156.359607950892	156.357484873773	156.357644465577	156.356262581103	156.357916326788	156.354284033363	156.356242091109	156.358882485345	156.359119329933	156.360317218229	156.358558726026	156.358457155692	156.357429956924	156.350302530413	156.356517088825	156.357723930079	156.359261393892	156.355577472986	156.359405248207	156.357067144042	156.356338179441	156.359026556478	156.357383284951	156.358102314808	156.356138288882	156.357206741973	156.35713664357	156.355993746699	156.355225513341	156.359503372335	156.359133830174	156.355754302171	156.356593584734	156.358070240934
156.358607911386	156.356181485452	156.358315642502	156.357631485404	156.357293595451	156.358531921066	156.359131336298	156.354963551356	156.359539315801	156.359206478677	156.35812027398	156.359899298651	156.354592707571	156.357722160632	156.355865758747	156.356590397988	156.35873360393	156.356705867955	156.356536951468	156.356606473991	156.359763650932	156.358154974854	156.357508096782	156.358773596334	156.359849055359	156.35833857599	156.360054441464	156.357619523427	156.358256704013	156.356755788794	156.360139947309	156.359884015465	156.355975903388	156.359506135576	156.355981090418	156.357578038316	156.351435896492	156.359387693083	156.351539187041	156.35552120805	156.351929990812	156.356463521871	156.353835730679	156.357019970277	156.355031086303	156.356897458864	156.358149642049	156.358143580174	156.359441723335	156.356864278391
156.360264544659	156.359136777723	156.35563013716	156.358997924677	156.357778546121	156.35646509317	156.355906230352	156.35759182836	156.358169885382	156.357101951397	156.359484678018	156.359362506247	156.357783459137	156.356302214261	156.356884371363	156.358898968463	156.356836833352	156.35990948207	156.354931842558	156.355625990604	156.359456609476	156.359937633045	156.356888353306	156.357695110439	156.357154885435	156.355549909688	156.359398290219	156.357601820529	156.351591741291	156.359777799027	156.357549673857	156.35959600616	156.356627240091	156.357826203715	156.359339969205	156.358119451254	156.358337251344	156.359073857099	156.357186757152	156.359742877515	156.356963214907	156.357401268985	156.359951882688	156.359564116864	156.358541195035	156.359359624549	156.357946125709	156.355071099534	156.357777281011	156.357827032284
156.356845374934	156.359483493972	156.358048889507	156.35979260961	156.357158457751	156.357280252886	156.35785925175	156.355420698059	156.359391800918	156.356816519182	156.359277699463	156.359659680784	156.35726311804	156.357895264178	156.359941762008	156.358447286093	156.356836312422	156.354537177892	156.360025108564	156.358195532761	156.357875296986	156.359757251792	156.359886490763	156.357904207062	156.359289765827	156.359865941129	156.355789867145	156.355614953271	156.3595754009	156.359060453071	156.356178315033	156.357356135616	156.357986091399	156.357838682756	156.356755253041	156.35740916255	156.35803256954	156.357246989778	156.360268427545	156.356055846761	156.357204894366	156.360587429677	156.356151335939	156.359849263413	156.358143915024	156.358654327441	156.358001998364	156.357510796062	156.359992992398	156.35788602629
156.357231425345	156.359673271407	156.358773223499	156.357305508553	156.358585948287	156.358162084511	156.357495942527	156.358834699568	156.354631228952	156.358605072903	156.353242642723	156.356627740474	156.35961670325	156.357649435713	156.359793007922	156.354773873009	156.357245185714	156.359533848499	156.360200627931	156.359445179947	156.357695786322	156.357193464935	156.355460910019	156.359451932209	156.358028479844	156.356993482918	156.357198541371	156.359425613663	156.357862264277	156.360561766398	156.359509686546	156.358681210577	156.357772722193	156.359916106217	156.35702083475	156.359178809028	156.358066137156	156.359727542909	156.359628384113	156.358707837393	156.359741432625	156.358233676587	156.358226949115	156.358161597578	156.359861717854	156.356696980543	156.35869165022	156.359785247559	156.359973415763	156.358690380246
156.358106536197	156.355314861601	156.360113817364	156.360401042509	156.358227446029	156.357729784985	156.359647849852	156.358921611451	156.357094972979	156.360817220814	156.359168133301	156.359552350746	156.359868397726	156.359658878906	156.359693586743	156.358254296008	156.356711074095	156.35993337283	156.358961339022	156.359864350686	156.359629152786	156.354540354668	156.355424978671	156.35730050754	156.358242982233	156.356305801131	156.359328808118	156.358932980394	156.357942637389	156.359972259535	156.360103543337	156.359183658059	156.357114945864	156.35927063259	156.358293215555	156.357435951049	156.357224338074	156.359925539511	156.360944103742	156.358061577097	156.359982337229	156.359957820041	156.359494782608	156.357677027628	156.35946821982	156.358334834529	156.359117154509	156.357928596132	156.359459271855	156.359729506292
156.357930120139	156.357355736163	156.357936438711	156.358808611008	156.358395576976	156.357245956176	156.357319870072	156.35945885265	156.35795564992	156.357791858601	156.358139138422	156.354710257954	156.357684382264	156.357465082681	156.356444391157	156.357754127212	156.356486046931	156.357573725102	156.35681269859	156.359353491379	156.358365264344	156.356860748112	156.35869770129	156.359891316515	156.356331963224	156.359461058099	156.359771308611	156.359004913191	156.359084878671	156.357985674755	156.360306943036	156.357729982304	156.357274902882	156.357591657851	156.354763615093	156.359441263251	156.357412606944	156.356728217504	156.359419936522	156.35943992718	156.354885572549	156.356590365525	156.359375891594	156.359539959435	156.35802199349	156.359968535025	156.357336501268	156.35685583208	156.360206386289	156.359796738949
