# Supplementary material for: The Neural and Computational Architecture of Feedback Dynamics in Mouse Cortex during Stimulus Report
Source: eNeuro. 2024 Sep 24;11(9):ENEURO.0191-24.2024. doi: 10.1523/ENEURO.0191-24.2024 (PMC11444237; doi:10.1523/ENEURO.0191-24.2024)
Supplement: Extended Data 1 — The file code.zip includes all code used to generate the figures and perform the analyses presented in this manuscript. The folder "./ephys analysis/" contains code and instructions concerning experimental data and Figure 1. The files "Figure2CDE.m", "Figure3AB.m" and "Figure3C.m" simulate the model in the nominal setup, and generate the corresponding figures. The file "Morphing.m" allows changing the connectivity strengths with respect to the nominal setup, and plotting the resulting trajectories. The folder "./Figure4/" contains instructions, code and data concerning Figure 4. Download Extended Data 1, ZIP file. [file eneuro-11-ENEURO.0191-24.2024-s003.zip › code/Figure4/isolatePFC/v1Int_a1.325.dat]

0.355165228838173	0.338371716975463	0.358765560993285	0.328407553049533	0.375381600766828	0.371255594531866	0.327982100569706	0.357662436262412	0.355436947933269	0.334811805616316	0.374875970844807	0.35406180030072	0.348272359790352	0.354450727809339	0.324114271804321	0.359756606041834	0.342012232884475	0.365843716551698	0.332849982519897	0.335109213832375	0.373328862756094	0.340960103902225	0.329197429983075	0.366733573327847	0.353084500679085	0.323368967524626	0.355727651752222	0.322550807535293	0.342008585329267	0.361117243004695	0.360219139011627	0.327382480226791	0.348169662098313	0.340397381158806	0.329758418169988	0.336163812326026	0.330151238395751	0.3572610927408	0.366870567130997	0.34932748660256	0.328010332391468	0.33091081826679	0.347001683362544	0.349460913481215	0.339078871315976	0.361368225030944	0.33046999160524	0.372321663675383	0.343736783920219	0.361198949210784
0.346647982924607	0.345020290310705	0.345920850416062	0.345838839726164	0.392358646009169	0.33824158439321	0.348369437686998	0.359684208707024	0.329165514746805	0.359000920493946	0.385070893535975	0.356319671638779	0.357149210269588	0.368715847269198	0.387436945402884	0.337473187216332	0.338286574969192	0.354554606524512	0.348644716806705	0.340712689828716	0.369139495898575	0.33802122939577	0.362373157808804	0.344962931927665	0.357588297603573	0.352015034670422	0.336018728813431	0.339559746592823	0.337399288386452	0.371535806403247	0.362940074687323	0.375162378995041	0.334476719597823	0.331990740826584	0.355286025038952	0.372602626558682	0.365321798456142	0.350257715698887	0.383000738437684	0.337676710357402	0.343279414304238	0.347327151684152	0.372861070303545	0.342427319708014	0.34143254388501	0.368238795437752	0.337754056459968	0.390043541875528	0.329517685337003	0.372072973625135
0.344216496872013	0.357148034797204	0.350060113029802	0.354001864205268	0.357900153899649	0.388240416523759	0.371776735487467	0.342342734528258	0.376943352292012	0.365544544366464	0.39933730115716	0.362622536367673	0.39082253706586	0.3586305660467	0.382726357457106	0.391327078054462	0.403588316652616	0.385860056065437	0.369992219933993	0.357730240715765	0.362710029431195	0.397267238765058	0.403885598833048	0.350729291118588	0.362396576156735	0.404261441110964	0.393244529846864	0.35693846099728	0.359696866208925	0.408647796983616	0.35063781907505	0.351909214374666	0.394814982785178	0.369658302144209	0.34788633584078	0.373232199616793	0.36503072604116	0.355164936401972	0.388719953196552	0.374737543447367	0.37373664213266	0.3977670299879	0.389539452523193	0.354005750407	0.379360951456293	0.37913772391169	0.364089999356376	0.402299623854753	0.383950988729037	0.373819340272507
0.360111331582844	0.367133279598254	0.422905355376775	0.352045576294298	0.363129407225893	0.399681510657715	0.375757989555997	0.403990377532943	0.398678592733721	0.388190125825443	0.421390845323268	0.362858965318678	0.38844022278229	0.361253505391767	0.41372935790402	0.359536325463925	0.363911221224481	0.392187261786156	0.422430561126771	0.397815103236114	0.359181894125956	0.398998467438244	0.367336584563735	0.360120698216698	0.387682413699653	0.364019553559044	0.393023923065151	0.403722079423861	0.409596775426304	0.358811212781101	0.37567111434489	0.376640839711281	0.420251448995901	0.375249799078271	0.420643100052571	0.381129155623087	0.398432754061483	0.383317415752148	0.3686140453645	0.381959873190872	0.359963382008225	0.38925122543023	0.359793726525116	0.357990959524227	0.378821562672203	0.419318214314976	0.380235787716527	0.417894660976526	0.362435850464081	0.390292282093858
0.440187744140093	0.397625891254312	0.380640816468659	0.415524768284304	0.401557462156409	0.38055308439946	0.371325306385189	0.426785684897912	0.379003823566374	0.42862631603701	0.379010973251995	0.411482269231048	0.394316221720066	0.419351550595998	0.396367573117723	0.398196366793933	0.411356899448667	0.386538744389871	0.388756604232797	0.401072717450142	0.413779398892527	0.388527269044786	0.427752739997906	0.438732885855745	0.421830038297629	0.417644130733399	0.410296525362599	0.408155554633838	0.387005763388868	0.376642796267523	0.368498051091651	0.389439498852013	0.393364499025864	0.44220200308229	0.388288206010586	0.413324239925833	0.380417493705602	0.429200529140693	0.374804756303622	0.377506795951817	0.426407652009361	0.368274316587748	0.423074195136602	0.383069139298368	0.416945929397722	0.409319316696782	0.374002074613911	0.406684063877361	0.375677259157505	0.374068995538197
0.411893621088438	0.389838024909127	0.406251786557591	0.397256973836586	0.396455185058224	0.435386950002881	0.414002542988052	0.410005025969072	0.404125895534292	0.402198750909074	0.413939053669219	0.417769740099265	0.467770551840871	0.413321596375911	0.401136096612835	0.448731963965427	0.406916563805963	0.393709321721901	0.444734852539295	0.389375089961022	0.446455574459687	0.400458066771307	0.426218702771958	0.40542401575534	0.446379203003776	0.409733984371365	0.415938609104628	0.387602439312619	0.392232392137111	0.446526134968683	0.394697602052366	0.402638541425225	0.461554688979674	0.402353839873914	0.43357814428087	0.416667260819031	0.417207402245072	0.406436334475395	0.39406714835716	0.399922501123799	0.457743507564315	0.470872322371082	0.43719595419296	0.423532268213832	0.387494980136536	0.41238866455178	0.443083781647484	0.448758778297128	0.461761334261956	0.449195178885626
0.465393009572071	0.447109281026112	0.410980705559202	0.473654089088463	0.400918046885567	0.43573572856836	0.428256727803277	0.475171583206144	0.497043700946971	0.456629996117511	0.425098435019852	0.477042619879986	0.432438498595357	0.4550736034787	0.432907725108186	0.49357335429803	0.431758624168576	0.426261158722602	0.42867066118894	0.419526106575408	0.488645774596269	0.473014567687726	0.486814604543692	0.41852963386781	0.475193153829165	0.410728225822865	0.455703415054879	0.409450851273915	0.420905210902162	0.45096492120174	0.41289295691841	0.439592214479026	0.481257053479938	0.473561580316281	0.440286370327724	0.445620684602338	0.433519032434644	0.420231520673758	0.485378619766685	0.488712219769379	0.436110752051795	0.48836958432876	0.45696106765481	0.416292281185303	0.496009940223055	0.412449366322877	0.443437529079976	0.446976136003096	0.448855825697812	0.46678842411268
0.430223957603648	0.466944764095637	0.516956377651391	0.524456811574651	0.422037561166285	0.498725240026383	0.48538494482697	0.478072892262119	0.422866772995558	0.485749564335585	0.462832120690502	0.484402001371254	0.491819403301245	0.479500882094147	0.496594712357728	0.497747876665643	0.482978776273639	0.511777269698692	0.492291323887491	0.441468108158154	0.453337683393044	0.511775355910457	0.465746767299474	0.486397237737488	0.419882593619605	0.51030394909393	0.468609973045734	0.503932690434926	0.517668449717111	0.448051314276329	0.494963519007111	0.466564725858647	0.486334241081915	0.46892630569842	0.518120706844867	0.529668841576784	0.460986478916421	0.469903769269813	0.469609501291275	0.422596251572555	0.455815084472478	0.43137972776351	0.491439927670882	0.427166226602433	0.423230162459409	0.474016444782828	0.468457675144501	0.420622447411098	0.471762078627067	0.431845957993436
0.498321372421675	0.459053499673577	0.506125963030017	0.445587605809998	0.453103737288494	0.472402806450239	0.476349212121045	0.518169799773126	0.552336669122018	0.482856310538188	0.460523379756284	0.472264386142584	0.46566552318224	0.451194235283082	0.494535603084648	0.447480512771393	0.536746427357379	0.462928098640114	0.45842801800162	0.458875442901673	0.503392547660911	0.502555403656669	0.449295669694763	0.554628130516871	0.540727108200292	0.483788726837408	0.490355053708908	0.448713523700973	0.553689177759465	0.519585542345506	0.462160743089273	0.474765830429876	0.509502788287086	0.472961710773304	0.513337681503005	0.486143048394028	0.469604261411307	0.45434640931668	0.456188589549053	0.54622699199201	0.551114944082822	0.457689136006359	0.508354662662613	0.50938464075569	0.525983003379405	0.475537144269618	0.490023170953831	0.464391893219454	0.53071463287174	0.461136547160315
0.474128098209543	0.485790483733137	0.565454293054743	0.538326281829497	0.494323674484494	0.584073652042145	0.560987459328075	0.467343702534892	0.611186866903962	0.591667214050507	0.596819465809231	0.572285257950234	0.484879320029019	0.565157396279624	0.501071336184661	0.559213744657566	0.5397230001067	0.550231888864045	0.516746892514965	0.569763413607091	0.514608062333318	0.509156068789246	0.516711811589099	0.495305283397608	0.472230603405045	0.580347775024653	0.527781999607739	0.473656033996422	0.522272300719984	0.472406776813164	0.512136725275835	0.567524882489632	0.472921445972292	0.479583734232653	0.606280892620373	0.491266679072802	0.488320359167658	0.466806124387929	0.539564246011792	0.503105535534375	0.590653862057773	0.493342536908118	0.514357408904543	0.541368661965603	0.559721049344691	0.572648518660363	0.496479813343281	0.478964303102145	0.546036711755039	0.493664948230228
0.536491520685391	0.574909979834418	0.594987740083196	0.60887528696515	0.536683553754746	0.505348354159144	0.542307163944721	0.499502098203592	0.580152065660864	0.581274877676259	0.599368846000506	0.515139387790037	0.619934384280241	0.603370749208581	0.566438841744153	0.528688650746871	0.61039889801186	0.52828691727288	0.555611317887551	0.554791094998788	0.60217393064078	0.613156108864283	0.510905686604197	0.576184650815854	0.570323440135103	0.632226984619285	0.637787120862247	0.639396458311101	0.501671676585997	0.529749470807636	0.590651091852265	0.578667956710142	0.574557519284166	0.578555575587769	0.63380015659869	0.548472056042649	0.570933891414747	0.495794063775871	0.579227002296557	0.539223547278543	0.584121427937674	0.546275627018086	0.497962696646328	0.543880842205793	0.502004844733535	0.628246640329335	0.533128228509961	0.626337249987923	0.632617927320076	0.634700481606779
0.564487531596096	0.606719402009252	0.550101030005964	0.623381946866224	0.584661717630811	0.61238989872788	0.566102787828408	0.598616900235136	0.529793183738149	0.581071037539563	0.700130418053303	0.684341295520374	0.670524688377143	0.53640449122591	0.540449243058401	0.541740304545661	0.54739508801161	0.540292981412203	0.649895599548306	0.529410587768392	0.682443869710517	0.650107241858113	0.644783535843037	0.543570569223832	0.680903291847547	0.671009277213595	0.576668502762901	0.678809270289505	0.681760830347755	0.613288293639988	0.661467512936441	0.557845114929582	0.53651883420771	0.562906325744528	0.552128084784368	0.546110728897564	0.643160682676153	0.541436462246009	0.615534880045031	0.66991213612095	0.566921978621859	0.656535085105434	0.586595877178157	0.620701498782503	0.565321920004449	0.564354228491639	0.563190366186196	0.587541326365618	0.559068046657683	0.59650193894712
0.568124120015039	0.62486546873977	0.630125037641037	0.752229129132589	0.637767281162262	0.628291881289663	0.674524592405903	0.694714955102154	0.63662922364912	0.624129040738667	0.713748384944874	0.658427463490072	0.689799236150549	0.672127220519039	0.608758836090698	0.561189227703748	0.739502084298957	0.658888566360506	0.577125629079162	0.698997438558198	0.600698262459992	0.574925535023054	0.603208885021549	0.742956358447993	0.575274095978946	0.727550086606144	0.673504221142614	0.691931871391528	0.594193479990148	0.627263641931452	0.649338377762336	0.677629284322473	0.624671423518698	0.688085263647696	0.727482807208073	0.623378899584603	0.589337783369392	0.585580569673091	0.568238534717671	0.634966534915863	0.623981239357244	0.663146421736939	0.611055578660072	0.579883114344421	0.723826857751668	0.592089464975274	0.619942107418527	0.667584754626589	0.698230937491696	0.578485804615907
0.603992561682235	0.638866047282915	0.608554897929245	0.645278920881821	0.721965295959231	0.64118374912929	0.758971774282665	0.732443354284188	0.717736497037826	0.691094738127363	0.808396585321658	0.724428145866505	0.728807489779837	0.708577249842878	0.653416284513473	0.630797588668403	0.809019326760252	0.694075234936302	0.745585893530418	0.754462959804744	0.820522493192477	0.672222266810789	0.664623294385194	0.694431870236169	0.615195889587603	0.727009753411232	0.746311243421686	0.68288183594456	0.780626956419384	0.614926216021924	0.624064922016278	0.630680572467136	0.685686489786698	0.718797447543522	0.61053612533156	0.832496499172463	0.825289805054946	0.713711036174531	0.603126682388738	0.644657524897759	0.718483748092618	0.613578387733289	0.772690148265325	0.604904096361516	0.691117780233364	0.622764203146157	0.651926477678708	0.641332484395378	0.798728182361814	0.717835104970911
0.867332651143658	0.782027448492499	0.814562656200687	0.860710358531424	0.66469345080159	0.874592616719195	0.661163182361142	0.822788125802288	0.676428073108026	0.711492242115924	0.732050395277192	0.784527347616046	0.712849476726777	0.828068926017577	0.875927415281095	0.792353757732099	0.838928673664952	0.739857856022653	0.75420482163537	0.687460235794115	0.888077608690197	0.653681259153564	0.790478786496351	0.746008294021093	0.814055981972738	0.694973128636568	0.665997458383462	0.787373441190197	0.695462951092908	0.799103553633322	0.705364635108979	0.876066293728006	0.869692338444777	0.866306117899537	0.708226587569548	0.696222548411617	0.887395917819887	0.8553965878584	0.713686059186775	0.867511043758381	0.661404033192899	0.760007070071231	0.845915276507041	0.676265395634496	0.654658360145533	0.744163770570311	0.789433261740665	0.773844311463389	0.664316578816344	0.677464396248102
0.851980078372675	0.698834946564556	0.885493654899791	0.94836476443553	0.747941836093619	0.846765742870127	0.755679191315438	0.841418875943645	0.988691417243384	0.761261881137546	0.788031536897643	0.817940055767616	0.875587942167369	0.725887574482501	0.699966232695523	0.913118694815532	0.80429032339803	0.747865778121458	0.784689889691005	0.873905533658368	0.756009745421844	0.762869119948652	0.925548734908579	0.731374035807796	0.806854178602832	0.873566960033427	0.714290675728993	0.950227146909971	0.930093396352512	0.900784215147697	0.758652391317191	0.838674982912192	0.893791674171866	0.746761398193566	0.937745412840201	0.858562609370381	0.758532962087016	0.843579142212273	0.723810327573082	0.816586097729881	0.699388038874052	0.827007233296126	0.752330398238895	0.883684859977864	0.714871662768993	0.729114678636873	0.783717370582998	0.744409729589785	0.835357399828954	0.793090655244516
0.828832871438512	0.811363230713198	0.966859643610474	0.793800210602436	0.809975551420067	1.01297343627009	0.988772161836336	0.871015850637556	0.863053884198233	0.861894492096403	0.810405620376983	0.912650437966451	0.861559568469357	1.00176215521687	0.812199092638067	0.862755161708645	0.776710595433294	0.851458556126211	1.04863352510503	0.874093442689261	0.969352007640833	1.01667466964501	0.99186752167774	0.837130596863099	0.99043965426505	1.02951910514695	0.889578655399486	0.881226203727372	0.779278828475544	0.824865163405441	0.914694727715889	0.84992787193956	0.76484902302254	0.922515642225495	1.01060050534929	0.959292471072021	0.856003564190688	0.840203340840742	0.985813939068327	0.893207195960175	1.04666306364451	0.875694532324917	0.921059528171347	0.78125410920521	0.831189036017009	0.787702814890578	1.05121223219074	0.809750408055211	0.900594318019096	0.917272493414207
1.03805847473356	0.953632261626533	1.13632163402089	1.08522361593132	1.07721492318149	1.0088743818694	0.900045948978486	1.03888469672275	0.971852729640062	0.915262288124103	1.0342596263995	1.16928720152121	0.86966612080742	0.966517483232144	1.01427360238419	0.919892288644255	0.954558199552241	0.843936830726216	0.93162120929171	1.10550216175205	1.09255527577919	1.04602966103999	0.864186531554861	0.871109694074605	1.00982338502485	0.90034018973597	1.02835024764909	1.07745807312539	0.894645040780648	0.959427755214575	0.95088732919945	0.908152522313014	1.03993004499714	0.885709074419547	1.04250564588327	0.933648989040694	1.07952033397686	1.12982186377051	0.832251411610113	1.00526567836976	0.940672874036922	0.890455803156033	1.12225512879629	0.913944902341547	0.991149676414071	1.04907141418179	0.873440502411343	0.843853849772882	1.16083115219667	0.923099667305538
1.11960598563126	1.14930799261266	1.01944177334612	1.20314786300047	1.14057529456622	1.30866709775784	1.32929625288165	1.07664379166525	0.974223552683667	1.07408699153524	1.27937225264115	1.1047490222962	1.14413280317392	0.945125728859447	1.29404324330717	1.20333110261683	0.962923752222615	0.95782359300631	1.0306048694885	1.07931808288199	0.964313339263351	1.21602947159143	0.934603113638141	0.925512686109396	1.21015751476118	1.05538583353561	0.981032052700446	0.976129346321787	1.05660296930784	1.0024126135455	1.01919100636586	1.07643425693686	1.1981570116534	0.94850295151115	1.20247136181858	0.909728536852914	1.21857994268869	1.16373438772657	1.04635644638812	1.19697638794417	1.12493225449232	1.15061073597704	1.06488808912024	1.19811203896504	1.06913138226167	1.05469390469375	1.17505982758092	0.923662957455022	0.969054113583402	0.967291696413119
1.24970428998892	1.01521656509977	1.03534827205412	1.07697223786225	1.01999288068895	1.30682135174244	1.07998958302951	1.43632546362274	1.43395000379942	1.09363007567765	1.29057654696442	1.39105061976332	1.07755537451744	1.35003243670976	1.24668003524074	1.45364247881243	1.29445881151369	1.28409190087599	1.05006383300629	1.07396396521775	1.31177373521296	1.40030709981315	1.19976486731002	1.03997952595758	1.29706326568463	1.0086480534594	1.07974147895849	1.26954479664725	1.17455882897148	1.16089082719685	1.04298928860501	1.31799496859393	1.22357735489736	1.4043238151856	1.15599170105011	1.43860484344976	1.14490538431132	1.36665278261251	1.25678127393822	1.06762538225097	1.0600677858005	1.27163179875259	1.16359587356129	1.39706488585555	1.04313609239648	1.09041418126126	1.08783440174335	1.23474587341707	1.36431004058502	1.15836181282074
1.33872224230258	1.31474019432776	1.62216732834131	1.44918299677968	1.3173961265719	1.27408794923392	1.19270032790116	1.40573124341734	1.5390054779424	1.36856242459842	1.36279959626956	1.5501222024107	1.13077664012429	1.45487199544249	1.37180427241417	1.19145080204771	1.39789755156201	1.45199854171877	1.24295221845054	1.48670405005507	1.25558670155769	1.15510836611579	1.30078420231909	1.60084200992819	1.19338411982617	1.29985554290777	1.39914012127009	1.16819321584064	1.26543499380673	1.42401483173411	1.52242580832268	1.21479625288372	1.55586794020578	1.19393986031492	1.26975969670503	1.47459971274109	1.40109092332746	1.4752036815941	1.14496162821788	1.59530999258916	1.54769957345508	1.25819649639198	1.30685790175082	1.17447092957197	1.2532813035551	1.19943677591586	1.43122549907687	1.52009418631808	1.5926518032531	1.1934350398738
1.22819936610616	1.73218277501925	1.23857576430131	1.35277504340017	1.22799831708332	1.69257971419414	1.35562405909	1.76507986220062	1.36216071194132	1.68176745444886	1.59268411361294	1.55359968941127	1.75140843412859	1.41843234710323	1.25007535234185	1.67397322944172	1.47269857108679	1.5408808245374	1.50364822513617	1.4899025290351	1.68638153097698	1.3770986879799	1.51718630458723	1.60221514380214	1.27753562394623	1.64608953974347	1.2762316194768	1.32035179848886	1.48760685150808	1.29307934349458	1.42890347005089	1.43611327631162	1.23580422970054	1.65996477820325	1.78517166536341	1.56322007902895	1.2196250132598	1.26813498509977	1.59573125847681	1.5802746009918	1.68114318431767	1.3499310898514	1.49426630921729	1.55014786418371	1.70178401524116	1.73335577755324	1.52060432001991	1.47799950494638	1.41306065486974	1.58613246609468
1.64480781231627	1.63210703726891	1.58288829754854	1.47006835547247	1.75536160035725	1.91624573790192	1.35217876804033	1.35641505307835	1.41551595993758	1.77146308418762	1.8606816315628	1.76521668331534	1.73311342148863	1.64679242123355	1.53020894475791	1.78172404535876	1.45474743441677	1.86017529148617	1.9119773264142	1.99040640280322	1.39334004830189	1.3905690423355	1.43891809102902	1.48067143630044	1.49630596446836	1.96842728172611	1.49004905799708	2.00776591647809	1.37192968532884	1.99166972037046	1.7104703115201	1.36442897614137	1.5587032093822	1.49961503740256	1.53263870474757	1.53949275774921	1.87496781287252	1.72452947901481	1.41579036233657	1.75981137100131	1.48125559755871	1.51028772132522	1.9404692030356	1.78584789483349	1.60646539899202	1.47481875437193	1.97201926830417	2.01673040838138	1.40169712918173	1.3773425646384
2.25299411634835	1.7914569588219	1.63902757249327	1.80506316114147	1.56465784983705	1.99682357679554	1.61687966827254	1.8822815311014	1.90896188005441	1.99795483936446	2.00257992152708	1.74134302144393	2.04929309844622	1.69097903425823	1.71132129983426	1.6310287694465	1.55230756022753	2.16101699888681	2.08466173142489	2.09062607903268	1.77763528547806	2.15744769117707	1.56176668005684	1.71167363510799	1.60110490114804	1.99393870837763	1.53393653301203	2.00408039772573	1.51232686754891	2.15716422642412	1.98104522492332	1.53716188881661	1.67704373018076	1.92945584807963	1.98853468543973	1.55471413815899	1.93426752296671	1.63829744726483	1.98868830550583	2.07384315382599	2.01099336441548	2.01895140071579	1.89479912921872	1.74768082314433	2.02574528034795	2.06252087055711	2.1598095448734	1.52494266059516	1.69516137738584	2.22775054398099
1.66821654885871	1.8278483722235	2.34956734724306	1.85292023759746	2.11395571247381	2.49052124178207	2.05130329766743	2.21086866836142	2.42851232442859	2.01584350946011	1.89976711570406	1.93560140207265	1.95384878880917	1.90523834370203	1.83312445127807	1.81764390094391	1.83065566045076	1.83622166822642	2.30972912152366	1.73387989172221	1.76726676639464	2.13846873389196	2.43828026894558	2.32418545455916	2.19817642399447	2.37579901645693	1.71624384882667	1.86951427456514	1.97204834575028	1.84464392899236	1.94811642242659	2.42433676566932	2.05206125945023	2.36822863677863	1.65780676900455	1.70592423213153	1.98763386944856	2.10109874349091	2.02198601932647	2.03718179156493	1.99960104735525	1.72618859777896	2.39566622970618	1.71081303747743	2.23920829015137	1.99207203624196	1.68331743374837	1.928535347139	1.76381173901292	1.83372916503866
1.9031144078196	1.83279518753633	2.18699570696576	1.88330618401554	1.92298820984615	2.41818238961689	2.68155809773347	2.18547809264544	1.91625392320536	1.88559330101068	2.01533494927108	2.58047985338598	2.50425134171256	1.85347228442327	2.45383291000814	2.16264296138439	2.58355837540522	2.60136632625976	2.51667932347899	1.92118835721419	2.3596479950562	2.18874395207456	2.08792307224354	2.26385606927932	2.1984943867571	2.02530296384787	1.98138703043605	1.99990611439409	1.90395530110697	2.50678831851772	2.13698746190614	2.72262545924199	2.7487628837404	2.39441838354493	2.11196946330607	2.1643439992817	2.62645258060206	1.8543020203163	2.59314507744109	2.42157980286576	2.43473018425535	2.50293160146376	2.29491774618797	2.37097829769906	2.05953816732005	2.06707485862464	2.05356113178488	2.71233952949762	2.61915096763314	2.26727844137469
2.06449828565868	2.4252124656807	2.15156988388534	2.95825556913992	2.47724467478917	2.87960696053547	2.74207156029934	2.54326497302317	2.34370783383475	2.53243890315054	2.40958874084193	2.75060713460706	2.49078563064521	2.22397602991649	2.29749312731572	2.44864369631174	2.10847902765587	2.36267763234401	2.23623505349779	2.13582513120621	2.52795380021248	2.18550166429171	2.17680020054355	2.09373952400605	2.24127763471049	2.92291070663609	2.74561777053337	2.76795999189173	2.76748676230008	2.27703098616845	2.69420734495423	2.21909662656062	2.51971799096042	2.5067559260921	2.29493382574682	2.43849988514435	2.43935310440838	2.482314678788	2.46419012945658	2.79973038256967	2.61236361020769	2.19319637774767	2.65239853863092	2.85641565794626	2.62642332814008	2.35618477256525	2.23023162285071	2.53954589657826	2.50341042146719	2.6444844008745
2.33287260623395	2.95306479052672	2.66158926591513	2.61823268326345	2.87527770534763	3.08910007448073	2.76691215184625	3.15153425586529	3.20845879978237	2.92257692339988	2.91304243254346	2.68561967773505	2.45476739758243	2.47758443802132	3.19064633308279	2.36546631939332	2.37284725201178	2.38273431385722	2.95279788860967	2.51043322266892	2.53076165303445	2.51378029086651	2.52579677622759	2.43655370309167	3.28870048779715	2.43788510173683	3.25621028962939	3.01081570658756	3.09675421565596	2.69870352738138	2.37325637661691	3.21478968026401	2.99163544115149	2.44257969668375	2.45962767629526	3.00973704364767	2.8965335395445	2.70046407868112	2.31429854495585	3.25493737160675	2.78953981910396	2.82958982465825	2.49986812691459	2.43552406579928	3.13456421108358	3.23918463525616	2.38507450210997	2.49704219250717	2.99611379293564	2.39727184614331
2.89720032172691	2.54152490187776	3.23438863475733	3.24321773528888	2.80333109895874	3.21868510852195	2.9716510626733	3.46206914839676	3.63184585222003	3.47961677766377	2.56765999914556	2.69636064611915	2.60531634709533	2.65810345156752	2.93899982991385	2.83076002393551	3.1375554997078	2.89842932007165	2.64551016743355	3.40756793979171	3.52353912252968	3.36277105755044	3.35162039248459	2.69940749277583	2.59934304892275	2.73665048080907	2.90403654459107	2.82973299235502	2.67037358286012	3.42038964050436	2.78941867942537	3.79610410457549	3.57531439093352	3.10279517992384	3.23002842925091	3.90809299254102	3.82872861752875	2.67732179710265	2.61979902427084	3.54143976958982	3.44902582163691	3.39048312685214	2.95429488957739	3.08728341551238	3.06888999748931	3.19480560268336	3.58768818304273	2.67201284742974	3.15533320971867	3.1148631412487
2.97244656418337	4.36135757713237	3.35216198685395	3.51477269380816	3.94669650550141	3.73327698809314	3.66188727586467	3.79819169778108	3.16931110666418	154.981575097678	3.71499383605102	3.16066270774584	3.85561362578026	3.52778695633143	3.49391465077822	3.11245426124904	3.96593409107055	3.33333617769492	3.35537932521116	3.95556982825117	3.52889891713909	4.16830607099552	2.95228271578475	3.22023651383488	3.60757314146067	3.08486099129646	3.06396964114703	3.14554154402325	3.70242135764671	3.24263569940128	3.52501811011456	3.17925967945315	2.92396108115865	3.15730584890095	2.88428151323353	3.57716093097261	3.19894143638948	3.09078509637179	3.81513131258847	2.99166310017553	3.0964762172112	3.03474449220281	3.51297792670832	3.96122793484906	4.36619799084071	3.29412167200829	3.80889845430566	3.54622162164245	3.04690466051459	3.16967703920958
3.72319079918615	3.72722777193328	4.05703199487553	4.10262813935917	154.666476981291	146.595182823864	5.17438668136372	3.53983325752682	3.49088921229101	3.8720749406358	3.28517914888516	4.31035871827268	155.537025553777	3.81351224467012	3.59686581370164	4.11986716778837	3.80570911352575	3.68468520588574	4.26252207415131	4.2412939324144	4.32299339243793	3.79220741053565	3.76346971315178	4.18906096034177	3.81350154444836	3.75349504281844	3.42921912240945	4.00793245574239	4.14408978777666	3.96278921442152	3.7746346442228	154.154786165124	4.55773228927411	4.08905129115326	3.81500789148836	4.11602852447569	3.43510614841998	3.83863420998342	3.53259774688038	4.22087189326556	3.95596239905852	155.475958370487	155.550495840636	3.63405323394675	3.40282398330094	3.90703091332838	3.59032425953999	3.64885799940415	3.32734015966431	4.09782271716588
4.16555259844929	155.54120915387	4.46374019153507	4.02694830084171	4.32888962481747	4.03849756963426	122.778170104202	4.06203323106025	4.3538564345038	3.89220355396929	155.513357687725	3.96064058404801	4.4942811661539	4.33774581401698	4.31352419110307	4.21165130068796	155.506027387746	4.43881952281015	4.87178703773191	4.11550284557802	4.2505903713276	155.525016133306	4.71081824678311	3.74099244326677	3.6322203895667	4.25139425762439	4.02026307144185	4.82307340859128	155.535328315053	4.65391345468768	4.49437680766845	155.581609981764	4.37635014460992	4.41835397633486	4.56237997894648	4.11298470504901	3.73722069788987	155.496920400653	4.20918859216955	3.72133392353637	3.70405946276887	5.51361311265461	3.67205558941076	4.09263856560854	3.75937082045404	3.72490053619263	155.569521359727	155.534837784368	4.12877615202506	4.37869913253829
4.18336909202892	4.07935217594686	4.55587555971429	4.63093367481437	155.529995608569	155.659803691582	155.542234352434	125.269866900129	4.592329115478	4.3272114640748	4.61748670715545	4.77880863036702	4.31427169626688	4.29772910454667	155.60231641097	4.74507481831028	155.602978589243	4.34869093968689	4.64254881172572	155.390587444364	4.57271865448975	155.475880542511	155.504472349227	155.57888275768	4.81645183706107	155.155826914322	4.65825444548536	4.37795308972806	155.481564155468	4.10800380389542	4.80073444827593	155.189887024171	4.41848107658377	4.21382940896727	4.3226385171219	4.21276415828143	155.652335943862	4.62705371423939	4.95446147536093	4.12039644752124	4.86841837656301	4.37583257879064	4.88091840282351	4.68710738877562	5.2052126640797	4.64031237293784	4.83018799052235	4.31713161251348	4.74027862096516	155.223794203525
4.64251848292101	155.647783881802	5.07158769824318	155.38035271611	4.92455327393086	4.8699298517964	5.61822778105205	155.277887129027	155.498315820995	4.7938531914711	4.68290005034027	5.14473265086876	4.56532232886557	5.03195678046638	4.98147188733095	5.03590910427636	155.553147317221	4.97790636967135	4.92466326568193	155.46989535997	4.72398408093788	4.70151545356621	4.60328298957407	155.426304050589	4.58434473134062	155.695417083969	5.01824849455209	155.512846012417	4.75625560827747	155.422597990038	4.78708228094311	4.90176633823841	4.82700568252694	4.54522280265471	5.06966236857858	155.49373893491	155.529937075053	5.58135230995931	5.06413426135549	5.08932447306124	155.50333650431	5.00994975919751	155.481878635767	5.07127612980664	5.53027621184511	154.774930774272	155.643004138252	4.63610492125219	155.303808758711	5.00209659412705
155.478439910964	5.21901824483705	155.436132508441	155.406912034527	5.35450583880612	144.102552166068	155.486874778765	155.504073262014	155.65581240357	5.13385093673186	5.26936461578719	155.469404213969	154.700434136709	155.434046476956	5.25665685020003	5.31297976635059	155.504688893785	5.36809421686924	155.479855488725	5.24678056503333	5.44685466284243	155.507351066382	155.538316530901	5.38887283909205	5.61502551159103	5.26352899235607	155.460650846966	5.19879604081791	5.43612323945478	155.620955684207	5.03760749447211	5.47224533182507	5.26393520704472	155.512168611124	155.490176257599	155.450780073508	5.35166726039924	155.456069878638	5.44509946917932	5.3606998063043	5.17665841391712	153.11170092738	155.422395171674	5.36939309540077	155.532211019597	5.19654960139118	5.32483716332274	5.43190086263089	155.409567825023	155.597957360405
155.52884422189	155.783121429369	6.36005826076371	5.72397135771226	5.71940499829475	144.836484696163	6.47158998261952	5.81096782086747	5.79638507562297	5.75649170469009	5.69766116016128	5.69622808455401	155.166429076329	155.433204484189	5.65001296454579	5.75162958136699	155.465209121868	6.05394145830807	155.326552348531	155.64277445053	5.68667017960686	155.388329198125	155.815705366008	5.71160255968698	155.34502772926	155.452621169811	5.62911034804621	5.92909775442771	155.724162436963	5.70276948853219	5.71007025415385	5.83890739313801	155.479281057976	155.427865581753	5.65987758870453	155.95397171092	155.753163205425	155.413699439756	5.71274625448119	5.7273123441842	155.422876017815	155.612575916218	155.42595558612	154.102480447473	155.373005274216	5.7069458774642	155.760190820936	6.30707849311966	155.638421564982	6.26031102148771
155.413774321644	155.533267683034	155.464195652657	6.08503625079805	6.6723590707662	6.16937675882205	6.21514899118339	6.28648561615796	6.11715462373725	155.620813909884	155.458390265565	6.03029956225468	6.16775883013999	155.314205793262	6.02881405627554	6.03234401436636	6.08268490154125	155.902246812929	155.688192089913	155.845886842663	155.190750398954	155.711799745205	6.06086032868834	155.489593987959	6.0623256425361	6.3336018170407	155.360328707415	155.75097853427	6.02154411319379	155.505499324163	155.825612001754	155.340416710136	6.03296161563964	155.330558691206	155.267025980008	6.00602951673735	155.876348653664	144.938191979543	155.637852541579	155.381776351543	155.825245437963	6.0925289880499	6.02409593191507	155.544588290004	6.13454803686414	6.03454545490941	155.487486835197	155.335761679111	155.779992513362	6.14201463027346
6.49486871678911	6.36096762631689	155.473739350258	155.469515897377	6.42781544801969	155.85138841556	6.40312371982089	155.729817648652	155.667152031744	6.46902665106467	6.52123399674784	155.562136012513	152.861397355624	155.635066202881	153.738251144797	6.43964848705569	154.848224565632	155.389560509165	6.35362682108152	155.869489038066	8.53465275350906	155.501924072519	6.44641810458059	155.894257523283	6.45405847144689	155.918520555511	6.40278443251218	155.341524745445	6.42439853683954	6.41605392024551	6.45394660864797	155.320778779444	155.869292302557	155.339619684044	6.4155328669955	155.318740332814	155.482658158759	155.652719974278	155.3770929184	155.370123738719	155.372884405061	154.400997295973	6.39135446937052	155.547459317251	155.733565063819	155.568386589081	6.39507306499785	6.3871114673391	155.710999563872	6.42833407792357
155.343615157145	155.357015472552	155.96672286539	155.257816931282	155.361550458014	7.03350366827189	156.009378397192	155.847015920823	155.308143478649	6.79109758102122	7.0569926341653	6.65705930572476	155.41071520361	6.88813576082489	6.81173778540996	155.332044220245	155.831155317387	155.635183795678	7.03020929625323	155.269621094082	155.529870398306	155.829515854218	155.244455068078	155.542400352226	155.954938692019	155.388680736747	155.322044728201	155.800210085339	6.77154121391454	6.80089999944279	155.817815386919	155.347325601132	155.371742733037	6.72506051021069	155.662036127045	155.449749856208	6.79046043305004	155.792348233367	6.64523590770894	155.231421648802	6.79612694603325	7.0389162258005	6.71514405722399	6.71963874980666	155.696889481347	155.847525687905	6.79732572653898	155.603831834273	116.707930339389	6.73922662152938
155.396986030735	156.028612341962	155.658810100103	155.352748483348	155.326275375434	7.04221186661307	155.473763777289	156.06783935275	155.72739649356	156.049538125726	155.775553099438	155.621001518778	155.810996068021	155.702833404115	7.10001205054126	156.075744060017	155.722618097198	7.02344310082154	156.065578506015	154.52680519381	155.3541560377	156.034013902149	155.385471743637	155.541108381097	7.11183338584549	155.276220523022	155.247272550785	155.189493997749	7.03206494279279	156.059640974677	155.509786460018	7.04713552664662	6.94927804149205	156.079579061979	155.975176924395	155.788249140848	156.015104470883	7.25460877454165	155.769099615898	155.269742574009	153.897575998541	7.0731433373832	155.24254407276	155.645353914429	7.12521358733591	155.537451867966	155.329534326597	155.946615299151	155.96224128688	155.442454215545
155.533098431948	155.722633030604	155.667257850402	155.876990675947	147.884599064194	155.696459456195	155.849419542086	155.957578839279	113.176130169994	156.029281738373	7.31851230565701	155.575757081526	155.900735612636	155.925574045105	155.70882714893	7.42094225536956	155.79588481239	155.298324667928	155.859945965475	155.200909450804	155.756627205715	155.246396088398	155.783429605094	155.518907057464	155.815400843044	7.39911223316223	156.000727209509	156.113363512401	155.84976127964	155.427705567561	7.36104924401009	155.470085508828	155.851984692467	7.85939820717144	155.885728829765	155.835685937115	155.946539722087	155.861067047672	154.98683059007	156.108537772866	155.987544079014	155.797447868811	156.103772897399	155.319228784719	156.01420452226	155.857719610571	155.5495493862	155.559196347736	155.529261953573	155.949059479948
155.926332113223	155.974521596716	156.067277038128	155.21308962046	156.120461753058	155.649890003825	156.008772463704	155.29314234559	155.300364412237	155.325290143727	155.955623881871	155.206478381231	155.704738555462	155.10450565766	7.76652566973909	155.874212026806	155.897763022747	155.275893236814	155.232398599567	155.176508130584	155.521466684755	155.359653205037	155.304652713579	155.540872502783	155.443671515808	155.301363533611	155.127433949872	155.535022803596	155.149351695671	155.952492945889	155.371880723904	155.508966657179	155.405724362964	7.67498167738531	155.959027194351	155.670493050036	155.246105283382	155.247143189604	155.334609491511	156.10513256008	155.972240735236	155.633147489471	7.70384035556543	155.83708858566	155.569649451481	155.751683183129	155.217278079356	155.607357469892	155.93425463315	156.06178107904
155.436311634263	125.361129917909	156.064203980871	155.563197831846	155.184392593658	155.950498396338	155.228322397831	155.699524738553	117.2147467489	155.253263772404	155.875596091373	155.600501855195	156.160636209215	155.868854201235	156.183267586252	156.04776555052	155.863123046502	155.22918546921	155.918112767916	155.395449083167	155.549136917137	155.187191374463	155.082337998557	155.505748182183	155.677538233821	156.127330859161	156.109871218717	155.156135307753	155.90094068868	155.192025171893	155.351768910275	155.944796458951	155.419156618806	156.126547719641	155.122837088399	155.479804118608	155.935545619864	156.145282681979	155.322673008878	155.295493911921	155.884225477015	156.058126510951	155.961781085811	155.621796766082	155.115518644693	155.994964360459	155.771246598185	155.874691860555	7.97666068079034	155.157302259615
156.144196934326	155.74796040868	155.804572673629	155.818400983334	156.04978353174	155.277706761738	155.306969614527	155.260267791495	155.769602445942	155.060159509395	155.799314847412	156.052655555213	156.009590441377	155.149256360975	156.05307677354	155.551835946779	155.916412179453	156.088221250789	123.61588953545	155.192030640507	155.541328703876	156.111266776733	156.135801957301	155.113362068183	155.2161614091	156.04520925985	155.915317131975	155.942230859777	156.02134012001	155.19621320225	156.196206298808	155.368235343681	155.946463915909	155.273042321023	155.581152265799	155.989329579357	156.004888433898	155.226820425366	155.909200252863	155.795283580367	156.035586501128	155.821881283107	155.527149806396	155.365499242416	155.578798090309	155.419432512208	155.192430540059	155.726058024176	155.251231751749	156.034366828994
155.565885475411	155.767046866989	155.272629705135	156.109414814196	155.441755081113	155.242291584459	156.009117719769	155.20030969153	155.71120850485	155.908291997005	155.919522534552	156.143025543928	155.455633878194	156.179048863393	156.191603634928	156.176762160873	155.589086493339	155.860685401003	155.947225892245	155.167274172421	156.066365027616	155.580218236069	155.043254517043	155.380674073982	156.020604070663	155.958334773217	156.183170570532	156.130670294068	155.347047598145	155.159432755019	156.17286264569	155.380935657532	155.347249148117	155.05266371849	155.800580588222	156.057996121754	155.717612759194	155.932842494947	155.150076036176	155.178238780026	155.283600512229	155.263212372609	155.195092513028	156.178544975064	155.888619490557	155.254057045153	156.064095943575	155.37053147043	155.808895630636	156.123759004813
155.07472855864	156.146995319807	156.088224430446	155.966309113608	155.880644173467	155.276114959657	155.607933236016	155.923514201182	155.364438870948	155.879961197222	156.006658866646	155.120176412268	155.543933846224	155.599198420682	155.52151620891	155.627491930925	156.092668826732	156.046575462997	155.834182037084	155.734120607132	156.058803241057	155.943033659082	156.072963137281	156.221468407516	155.527666576044	156.172165624486	156.176507794203	155.27217409718	155.201878783601	155.605430257934	156.250013279294	155.694981786626	155.832581660999	156.015128873977	156.141870366371	156.010619461675	156.1871506543	155.244606931197	155.78200715418	156.115949884681	155.552245090439	155.61446435726	155.105980764851	155.137034686859	155.07826187693	155.092640801726	155.128096810744	155.960207887471	155.732756723913	156.037276630432
156.209548178537	156.018496134955	155.181956924507	156.075233250426	155.94570907236	155.960631014389	155.632173419316	156.111676248727	155.82322120557	156.161768800738	156.087687619254	156.146217788237	156.19497842199	156.183512787529	155.921057702092	155.067978628731	156.190434278584	156.119047691557	155.477733244751	156.043533296626	155.405247521088	156.198623799207	155.807835235695	155.224146270617	155.574329117133	156.080524686829	156.139934547054	156.171783558261	156.229564760525	156.204302657942	156.202630879706	156.116152300081	155.159766488365	155.659186605848	156.146755936794	156.067072905563	156.163339053788	155.92601273028	156.007811661539	156.088752259999	156.064062862213	155.231694043177	155.21586738079	155.926106315008	155.793968025778	156.180638017824	156.196631019736	155.751605169232	155.175422433468	155.312854071738
155.929721944248	156.035290227671	156.13525353853	156.168208275042	155.90442075503	155.979476509603	155.785765967973	155.901177253434	155.809258501425	156.059773553883	155.512425456698	156.249029736514	156.168810226348	155.915442814225	156.183565092126	155.31960002638	155.657776692804	156.202517413515	156.105331483384	156.221716631581	155.729175572244	156.056654986231	156.182845947698	156.222531981449	156.159651845505	156.135576447575	155.258321379374	155.135724968643	155.934622317581	155.481372446174	156.061292647054	155.801653324288	156.197198635374	155.885712957085	155.497171151093	155.740429206053	155.178779261258	156.016584760708	156.233712276783	156.117527407326	156.134464087017	156.15232422813	155.770399811719	156.240798185766	156.16699629994	156.012162862698	156.221653109236	156.044007252121	155.604667532105	156.16027483383
155.848589580294	156.117521925719	156.203942912854	155.986706568326	155.711164355548	155.675294005577	156.080927212725	155.634596637995	155.779345007737	156.021335665256	156.206581589281	156.067509430819	155.680140076521	155.566506546322	155.982979538294	155.690623634673	155.882839730186	156.029843004965	156.200981552985	155.915158538338	155.943786916317	156.186024012992	155.957122131353	156.184014053588	156.180378174083	155.940153587374	156.233261607701	155.842124822334	155.668885801957	155.809728738953	156.177878497033	155.973298281682	155.657750069922	156.242498632162	156.148348111861	156.192218074964	155.480843862258	156.082383042421	155.901672971012	156.239568715884	156.087159586303	156.037695542358	156.016988840365	156.066438378865	155.867583052517	156.070228352896	156.021426411833	156.183702379785	156.057983173827	156.027918131351
156.098567741427	156.046962150735	155.854108863849	156.11928508115	156.267478139948	155.816231387689	156.062163182047	156.165736903124	156.107668874343	156.248856464085	155.436375144941	156.091177152768	156.156169800717	156.076508913027	156.086787723699	156.142504437492	155.956903200577	155.2304476357	156.185585332299	156.24592328395	156.220690722024	155.685772888061	156.195758350906	155.972618329609	156.211020600044	155.935464271517	156.27183085265	156.235939365041	155.919917858598	156.200242309607	156.138132511377	155.570700317292	155.943816630067	156.174657044693	155.582170999346	155.941950866099	156.131549866155	156.241094151195	156.155063689193	155.717394017683	155.820421975596	155.678521892345	155.958462298656	156.159659586536	156.172960950655	156.064897821527	155.98080001714	156.159083573785	156.239101847343	156.147042782729
155.947560445514	155.955136956052	156.008960607572	155.728688352344	155.8454209143	156.259294347043	156.265759403547	156.267311117358	156.267361877978	156.204616265443	156.269879398713	156.260306136819	156.171692512322	156.272341278539	156.249907636408	156.047823328147	156.156429623504	155.272378589736	156.097145098609	155.854836256573	156.122488949333	156.040241258866	156.106435164943	156.212215862875	156.094529968921	156.187938195056	156.273327251511	156.229418515187	155.84020005027	156.278688110203	156.002007244215	155.939850774522	155.82217541507	155.876597560923	156.198373274106	155.96802407634	156.220567754901	156.092549157461	156.052219452982	156.260383090803	156.250152996034	156.188920784807	156.246703896398	156.083616356651	155.947751881576	156.197540390746	156.123879576571	156.241927615063	156.235178089846	155.638466650048
156.110757855019	156.282840147515	156.022616680403	156.001394711867	155.889856678754	156.005703949538	156.16850566448	156.192535683565	156.24286458864	155.752388594299	156.052020299673	155.956999487142	156.139782707963	156.184961921804	156.02939185962	155.984884554872	155.915147182932	156.07298592409	155.883791481414	156.157196110816	156.049969741019	155.960275163866	156.242022984235	156.028770343088	156.001422436931	156.150281160994	155.976851807581	155.97423065907	156.199157708922	155.992143387677	156.028306740484	155.991269731135	155.885058532771	156.243200841273	156.262198870225	156.261144504843	156.251137478077	155.963034044431	156.178654135748	155.921006184916	156.221645823715	156.287548200714	156.247916370873	155.869872018924	156.258726631688	156.157449478373	156.227812093087	156.247530250816	156.009006603804	156.227616505133
156.289140449835	156.071238738752	156.130426011411	156.069704731753	156.244277161803	156.054950297128	155.757104182077	156.208180502525	156.182036283997	156.272740005599	156.266926126501	156.266199981128	156.148073084473	156.225464813853	155.885960192958	156.091066844923	156.186179087051	156.208511197743	156.104611067495	155.868859986929	155.975919520338	156.16700446471	156.145150896006	156.213592355391	156.191117624526	155.935129614646	156.104319333473	156.055307162031	156.24718183705	156.103282139335	156.097846140234	155.968705125873	156.291469409925	156.119114172104	156.25880381599	156.15373771924	156.264038339215	156.248685574551	156.06182125717	156.236530912594	156.10693196267	156.228520549509	156.032938579535	156.25881846305	156.198245034595	156.144577379145	155.91455906925	155.853367741725	156.2179017001	156.286814698812
156.202845792787	156.066821958137	156.221012921514	156.236883676474	156.116303202068	156.083595887172	156.249092949785	156.064685256911	156.090874613095	156.283522893253	156.193754249392	155.942554393008	156.07694614213	156.301246746235	156.279204040392	155.958791200335	156.245150429191	155.807150570879	156.306346383337	156.295137671298	155.949738220168	155.997491004878	155.955986141978	156.149144598641	156.035176776834	156.271011228125	156.281469497982	156.084514372889	156.079971249058	156.242704382913	156.230649505569	156.221709123714	156.303706817673	156.261603214536	156.169490138485	156.05839373243	156.230481042785	156.066290563678	156.209878919163	155.841206199633	156.307738382259	156.247295454265	156.251538293835	155.990115937935	156.261288846192	156.213283512446	156.290471074906	155.918208015711	156.169787753936	156.286335037687
156.279047360671	156.272366958972	156.157688956773	156.275735687473	156.242360465604	156.252832833277	156.166940136313	156.271220189745	156.163740926045	156.269364053415	156.083307885303	156.076451271781	155.980113917298	156.27198237638	156.311934754666	156.299672254457	156.307531038339	156.195515375594	156.237410696793	156.250054396538	156.112590406102	156.015474013391	156.136789775786	156.035061970839	155.973412937877	155.942608681791	156.316632638128	156.277974425414	156.294998190684	156.29668317112	156.316974710721	156.019042806857	156.293201787958	155.962794284962	156.200344056414	156.265354030122	156.071667064779	156.27716872134	156.230154629247	156.146119043404	156.125384459579	156.297825038488	156.060923952272	156.283417154419	156.149100221857	156.31645727984	155.868126410007	156.139248731816	156.159055835752	156.30802210586
156.242028807124	156.189250255762	156.007482075141	155.97317489579	156.253446367081	156.308998573305	156.272361216169	156.112148864747	156.137523748993	156.188335572773	156.213733474352	156.319716819213	156.270877694429	156.319032033473	156.206180718035	156.210506599391	156.143361221495	155.99001775148	156.286235411924	156.222833239467	156.247637573057	156.270422580102	156.176721463061	156.16943503941	156.277718062724	156.16485288947	156.185285656339	156.170648428352	156.172998855596	156.090562880624	156.081033645444	156.31806919255	156.278987414636	155.92195701658	156.01711941551	156.210225297347	156.186638889533	156.315193934297	156.27248305943	156.139729638334	156.158821232825	156.078167992109	156.230076469687	156.24435548887	156.113596296556	156.229245026801	155.979995807599	156.247878310751	156.085457071344	156.169071763136
156.107812039746	155.991823587774	156.312713251228	156.204977408683	156.322811210994	156.165271035826	156.276812194682	155.898969927358	156.119348044538	156.139635535962	156.294810001382	156.263689958333	156.303384197654	156.271358429668	156.277490145669	156.167602410782	156.286606418704	156.231303934695	156.24506337391	156.273175671199	156.225980193525	156.114536637584	156.249014250487	156.28715295893	156.132745006646	156.306842726883	156.207530401434	156.294866974439	156.152702414857	156.137593529653	156.069285102929	156.187469481562	156.206296085022	156.191454064322	156.278170175312	156.273309481226	156.243720645964	156.150828396787	156.184675484496	155.934735544702	156.18031449306	156.290917879535	156.310558938601	156.273798587907	156.206256573048	156.189571836599	156.212554828513	155.972175468265	156.299295569716	156.268212917979
156.291982763818	156.15528796662	156.274262523425	156.2594946067	156.318303565142	156.312114840115	156.270259606061	156.299856364283	156.322421064085	156.065242911134	156.297268852912	156.263049924395	156.201974836627	156.28525982665	156.213646132309	156.252385430204	156.167694769819	156.039754065436	156.128314528791	156.092230214975	156.21671900097	156.228668468753	156.257396732229	156.246862003806	156.119480376754	156.099925873637	156.26495724702	156.313539741661	156.2545310188	156.320404593403	156.313252500058	156.239314580751	156.272242638786	156.289290483515	156.20820414367	156.210677532708	156.217627616209	156.308392333934	156.22426050661	156.29051893625	156.231733209986	156.304178561882	156.305544325187	156.310875874591	156.205127939585	156.211808834869	156.203833591282	156.299215498231	156.237697557054	156.224995267766
156.254073180088	156.229947398436	156.290520467887	156.26518476705	156.275579556501	156.333101312975	156.315246730621	156.32353325356	156.120238212056	156.212643275751	156.29709814243	156.293764952818	156.281891285215	156.185176963771	156.23066352832	156.239835841629	156.212728998044	156.184175490461	156.231907060185	156.21569375362	156.299158052	156.158486429071	156.319580072931	156.311515989978	156.226105634755	156.300435012	156.217632264777	156.323200958448	156.247751209141	156.188365966737	156.326960161112	156.280936147509	156.308017958616	156.330469235286	156.320234945227	156.312978836196	156.294504097913	156.222558559109	156.315983762262	156.270255794326	156.269981340519	156.298850806436	156.252825911956	156.315281911124	156.137598965324	156.319013293414	156.286994660123	156.289409052901	156.153706197177	156.332124252477
156.30508878301	156.254926468171	156.248740881112	156.273143457166	156.230678910162	156.326688353359	156.259548698315	156.340647532523	156.267149103644	156.289347792512	156.16590228511	156.2181874384	156.177604741405	156.288733745964	156.187355267938	156.306620537096	156.292095458525	156.274518452003	156.259735718901	156.332279850497	156.216158124039	156.301478508888	156.325158985193	156.308839295471	156.298913941719	156.301007187391	156.314349153947	156.315359596886	156.185428918857	156.326310063576	156.307146201012	156.308995317827	156.162273402858	156.219569424703	156.325133238256	156.267249720882	156.262570618659	156.132373570022	156.260073485244	156.19236234253	156.267005284049	156.299906854727	156.314866023827	156.278881474834	156.32413396022	156.199575768027	156.336858282454	156.333119601141	156.24271647075	156.274452048334
156.210012109481	156.281298230396	156.332222127844	156.296792431693	156.315917883043	156.19922616463	156.289359783372	156.215307936083	156.183786321473	156.222169345411	156.304359914024	156.201098733973	156.317352210611	156.15586410904	156.205674848038	156.288619318931	156.325581984655	156.301585210484	156.334691236592	156.297697948338	156.300349212328	156.309659235567	156.326541308868	156.232379872441	156.262713063759	156.340128645007	156.288635758835	156.230303748932	156.298435722838	156.329266567393	156.318755359416	156.324183734677	156.319104478963	156.331993279067	156.333884027251	156.201711786531	156.212187647127	156.31287227478	156.240249237674	156.274811883293	156.27386713983	156.272432996644	156.328922049772	156.324223743839	156.339028936597	156.217721375533	156.281563252519	156.326653105338	156.319387069092	156.333461308984
156.186370946859	156.308111640245	156.338438140619	156.323654350711	156.336462630392	156.322018068615	156.193756086799	156.245724701445	156.334695470559	156.327054799215	156.312501908922	156.321010142211	156.333121141293	156.271846451194	156.236834794796	156.300397927363	156.338324344181	156.308463721307	156.323144487253	156.264015434043	156.260455999661	156.274949012168	156.319120656231	156.206076673983	156.290918648669	156.291241873231	156.334403100647	156.230653032268	156.321151489827	156.334497308387	156.273985684406	156.323737207923	156.240320289265	156.242381920946	156.248629274322	156.288720579513	156.269560987133	156.316688412048	156.209643148691	156.330922330719	156.164525309342	156.143075179026	156.286653978845	156.207157926437	156.307969708324	156.333774935037	156.233686136539	156.338788389757	156.323384093603	156.270886906136
156.307955652281	156.345049252725	156.206832649129	156.299144349468	156.254745306991	156.275412356282	156.321227702507	156.308668064567	156.291518670731	156.281690220701	156.292583697652	156.237976073708	156.221683693414	156.339264484356	156.276178690461	156.268961879095	156.341652293531	156.332768426112	156.328430816639	156.301152245952	156.311270543926	156.273002717451	156.224492674164	156.308257042412	156.342133113931	156.311310688474	156.256998158431	156.325794294438	156.270162769752	156.248084691236	156.315424312746	156.299746098349	156.331079456251	156.328004287407	156.327937574214	156.225134603242	156.334962056207	156.330132782805	156.276243364544	156.324793594724	156.310420835506	156.327328450005	156.307986748558	156.323130641658	156.318719191337	156.320423533236	156.306359435559	156.311173992081	156.266187322475	156.319207423723
156.333947471851	156.343379762553	156.323512306726	156.221581905258	156.267681516496	156.222699573027	156.326190062159	156.285452313565	156.242387670564	156.332658412815	156.304011406189	156.33497335709	156.328807724825	156.290736108193	156.313674655474	156.336767367862	156.316657467254	156.25045650521	156.310172717872	156.239631581994	156.329088664722	156.265534419338	156.304442684494	156.287307318169	156.325880956779	156.314720807387	156.314492329091	156.340550590162	156.287016390413	156.320195530862	156.311145173505	156.307051565736	156.292031858052	156.345116500764	156.298965152495	156.325299896969	156.283094805419	156.304371944227	156.269399092859	156.299802110032	156.277559605423	156.343521105418	156.30960883028	156.235270156018	156.272873046938	156.265639549553	156.295194105927	156.267460244781	156.343054333238	156.258039456478
156.306178260765	156.316970298856	156.335023834552	156.321483217482	156.335042242441	156.316071526334	156.28422660882	156.329327489581	156.338346592787	156.243873041872	156.28627558749	156.33385152581	156.345278320038	156.258379051888	156.341002814962	156.332363222458	156.290349115048	156.23604394736	156.326522218017	156.327749989312	156.344214544641	156.309724075267	156.345408832894	156.315994675159	156.254695173869	156.344535896253	156.312873250732	156.265061373418	156.338607803795	156.302828341185	156.321849203818	156.298400318649	156.32712354349	156.236363009034	156.341802767089	156.345904501244	156.326894161397	156.304680332831	156.344616573333	156.284842565832	156.330936036525	156.280484746195	156.318075533293	156.333177034441	156.343306661049	156.315576151587	156.329840702813	156.343158088902	156.26555217515	156.330159338883
156.34209110929	156.294674519312	156.269489214584	156.348519407154	156.312206823785	156.308247820515	156.320670248284	156.304869934524	156.314207778808	156.316504852542	156.319613064822	156.282715349765	156.284568830977	156.340050513368	156.329020992399	156.328230654958	156.321674681031	156.328874336035	156.310815022976	156.328105371407	156.293130067204	156.320680919164	156.325689339549	156.337984939194	156.347689717233	156.300585594042	156.313176955067	156.239906200038	156.323675308737	156.301676017625	156.320550291922	156.242435061326	156.347124336041	156.30426699204	156.310299169772	156.336355653882	156.344134001121	156.325532972857	156.336881557619	156.341521506148	156.341928470585	156.299317945792	156.300958933132	156.326444510328	156.347615812171	156.31858561575	156.29624381049	156.328961316645	156.342930620734	156.331354763453
156.326961482908	156.343791837488	156.320202500706	156.339967544369	156.295262212556	156.274496669069	156.308213128492	156.324325875357	156.339799840111	156.33002126976	156.347432925768	156.345637595178	156.333687498855	156.32851400299	156.300277062943	156.346448559732	156.311546512839	156.344139409123	156.303506737015	156.332979848038	156.334861885498	156.344321725283	156.343026750958	156.286368542784	156.2857289189	156.334211680736	156.29381385458	156.271130594851	156.326032500446	156.327844922881	156.34455885315	156.299657460663	156.303537408524	156.29646497386	156.310764293068	156.322711617426	156.309893074211	156.334474266928	156.311632583672	156.279741610219	156.307887181144	156.343314883282	156.341211240461	156.350070305782	156.335714338871	156.315224635391	156.271796183011	156.341640357747	156.326804968573	156.32895503591
156.320621454486	156.343866766032	156.341318662936	156.322244019207	156.310401897882	156.349321011978	156.34901135792	156.342713894866	156.333594689295	156.319566238341	156.34974830934	156.311172072115	156.317100846602	156.351485199741	156.348491171073	156.319354096082	156.296213138194	156.339891294884	156.314185645948	156.303778032119	156.326912910325	156.310769105912	156.339940414429	156.342758710888	156.294913584662	156.319360047051	156.295364426053	156.326498772987	156.309484299582	156.305428290969	156.287763636743	156.299194496992	156.343252068344	156.349756728165	156.308362057409	156.314743512628	156.317613694559	156.350407601898	156.333532214942	156.343637696912	156.3158766375	156.300802262173	156.349891168222	156.276123064764	156.345131611699	156.34133804054	156.347080473374	156.31530997603	156.338706333675	156.338199628958
156.304334711832	156.320446743967	156.337013015038	156.315222937489	156.343896545085	156.350263730726	156.303008657461	156.349875107899	156.338924381492	156.342139206473	156.329385518036	156.315331451884	156.34832861426	156.310322611601	156.32273407343	156.299023993836	156.350727097385	156.335872930559	156.295085710634	156.318677640705	156.317786810178	156.351936485761	156.343954719522	156.29584997949	156.273958737452	156.276427097361	156.348473874673	156.333719732908	156.331914101776	156.334894386119	156.342491121152	156.325093181463	156.33412952927	156.315723590388	156.339476889155	156.349876286064	156.339718361276	156.342731850763	156.310920708631	156.318260161928	156.326184509032	156.320255948172	156.34056722672	156.352239060053	156.350085318352	156.330370251512	156.318299011202	156.307065164048	156.347478727664	156.346898539586
156.325684979094	156.34753132626	156.321916358321	156.3418507908	156.347671421677	156.326200227343	156.349945305335	156.350788923853	156.349949150124	156.34279540207	156.340359329742	156.319336690025	156.345083686561	156.350713651381	156.340652820684	156.340578008549	156.327329090678	156.350312049603	156.346835651226	156.349567824599	156.320757669434	156.330812750042	156.342269043657	156.351039942465	156.330391248081	156.34815654302	156.332626752613	156.353987924484	156.350632774226	156.348614040443	156.348327464027	156.33894802789	156.351912629891	156.350393371986	156.350586992662	156.300366074242	156.35395900196	156.338839176326	156.31703039973	156.349886424861	156.337777405409	156.313438468272	156.308177354327	156.335375487376	156.344196353416	156.319904492424	156.344300666269	156.312048529713	156.348192245246	156.335460423066
156.322217319049	156.351110367457	156.334738495784	156.351140838623	156.35320941332	156.343686012483	156.328137982017	156.341146902759	156.320805478173	156.311824930787	156.341770395528	156.331030376452	156.314791962851	156.338750065938	156.350830857268	156.315777962617	156.311638549424	156.337083922781	156.345547829705	156.351733355317	156.349449815994	156.349442830366	156.3389530499	156.338096602226	156.347103990747	156.330835592569	156.345596085568	156.311761338361	156.31785469224	156.337836253399	156.334250033093	156.323220771885	156.346920315105	156.349537319264	156.339678847088	156.344502529056	156.32408065242	156.340888989123	156.350779149208	156.329306488922	156.311840288249	156.309607094612	156.34879390522	156.338497668308	156.346037210391	156.342944529973	156.349049374732	156.32699491024	156.333357131161	156.348600968994
156.344720032719	156.348426322365	156.328443480617	156.334344732372	156.3287370879	156.325704787778	156.343782056723	156.352929041718	156.34509226808	156.33980875483	156.332847866439	156.334655022122	156.347449018622	156.351787436509	156.329124671419	156.327388008392	156.313826626278	156.339859988986	156.337745374739	156.339406930683	156.32062671118	156.337075132805	156.353619639951	156.350986663306	156.324174859902	156.316547743812	156.338308962672	156.350959798245	156.313574934361	156.350318409902	156.315183955218	156.347554014378	156.325907226841	156.349982078396	156.332785022945	156.325892354228	156.351754852088	156.35014149268	156.308765870301	156.349409137258	156.338537546575	156.330331809967	156.324376680278	156.3507470107	156.346641753897	156.337627057245	156.314929540462	156.353140937192	156.34799501898	156.315381132295
156.351997207293	156.356194895346	156.338181810224	156.331689720358	156.325842417986	156.346587632972	156.349678164179	156.341106955516	156.343882341859	156.333510558585	156.317199222069	156.349728493545	156.353415704805	156.338213794346	156.355038517934	156.343080234559	156.347012523575	156.347293715417	156.322449475236	156.341492576802	156.331605263564	156.351671959794	156.350104719703	156.341547017575	156.353458880314	156.348116903683	156.346437633553	156.34895422642	156.348463435438	156.323897053385	156.349620251217	156.351785168194	156.34896780876	156.348450547129	156.343034860182	156.333534774872	156.3389617089	156.343641195129	156.337985970615	156.34611198523	156.347773327589	156.3321246186	156.349474253952	156.350791955343	156.350850714983	156.342011650348	156.352401893742	156.351990871403	156.353184615798	156.347453407547
156.352545275717	156.351483306854	156.354540058942	156.351278330341	156.357003067828	156.346253759144	156.33809381036	156.339043322301	156.320653170816	156.352687405076	156.352610719946	156.34018163045	156.351474907535	156.354301127975	156.353102749426	156.348538634589	156.341527250461	156.351242786644	156.339357833642	156.343560648405	156.341758050422	156.353260650741	156.337156077049	156.3535894647	156.330332052718	156.348718493027	156.348026647918	156.350985178813	156.319565595769	156.349171593229	156.338863505652	156.344326551254	156.347077011059	156.332187182974	156.346553761166	156.337894565916	156.320287374318	156.355348659577	156.355044315318	156.347200238548	156.352045371219	156.353311838718	156.353176036545	156.351697966322	156.339134516118	156.334976413964	156.342293602222	156.351965199778	156.34604563967	156.322794140898
156.353109803132	156.354099136767	156.348904200593	156.355654493821	156.33840291923	156.352247853882	156.345168095757	156.350877634803	156.353915181463	156.334056515241	156.338012174486	156.355155641728	156.352279624738	156.353150759612	156.349907483643	156.34827126575	156.348344649553	156.353223592457	156.34283184809	156.351169220565	156.348558994212	156.334764291447	156.340396349317	156.336221613809	156.344983380949	156.354907118015	156.351361090295	156.337508132088	156.334224464546	156.352414542282	156.342338258653	156.356254910849	156.332487186091	156.345051457886	156.333791344233	156.341565964178	156.323597755782	156.352126988029	156.354212191778	156.348009087898	156.348823813619	156.35610939047	156.34938416101	156.356872816193	156.342908665477	156.350720226521	156.33766680829	156.352590198963	156.347991675711	156.35403821413
156.350657245943	156.356199518133	156.354509806362	156.352726668494	156.355552988068	156.35269939728	156.35334270748	156.334475085365	156.357082553414	156.35659691827	156.351951552911	156.350753047985	156.337359144771	156.336176542697	156.356119223274	156.352725501651	156.356796276552	156.34882398517	156.342595778552	156.352948678118	156.335955832992	156.351749781692	156.347926594481	156.332702035203	156.350298318297	156.35389667964	156.340935953156	156.348864596184	156.3384926169	156.347403349397	156.355364957654	156.352580126887	156.339357545033	156.34850429095	156.347449411058	156.327788555855	156.338561296021	156.351211285622	156.347409315173	156.336445673004	156.357613515187	156.356488284087	156.347749013528	156.350167520032	156.344972646441	156.356713486964	156.356880945219	156.355666150199	156.338523066349	156.335952445805
156.338061523461	156.347110331783	156.354831458718	156.345076983988	156.349920536886	156.345722381561	156.346522339479	156.337373021873	156.341074430419	156.350977733861	156.347174363567	156.338701454758	156.357079125055	156.351362442788	156.342420680971	156.348632605372	156.349324459783	156.345498238916	156.350488188528	156.351643036386	156.338003529419	156.352225450195	156.357136041207	156.350567021529	156.35661449474	156.335423080376	156.348961811254	156.343321186952	156.355420132486	156.352459974366	156.354476195921	156.348431818067	156.350412316339	156.333967795385	156.345953250602	156.346486284647	156.353828159127	156.338685601286	156.349423193968	156.357092381715	156.345725851851	156.356841255088	156.35167601886	156.355392892872	156.345141920088	156.353136747862	156.356396298081	156.357656014169	156.341177323491	156.354724360444
156.34736330501	156.355764064984	156.347355235184	156.347342070389	156.354749566282	156.345487036625	156.340044138218	156.346495055538	156.352641703849	156.354841204427	156.355827042461	156.357321895391	156.356459535117	156.347755227003	156.345034158293	156.350744967064	156.344298960442	156.353919785119	156.352961064101	156.336970358649	156.355301176447	156.355342074311	156.339797993036	156.349974029417	156.338642125369	156.357328348968	156.354413900971	156.35576069415	156.350882492037	156.358297991445	156.356950275891	156.350592515248	156.352662481486	156.345218819001	156.342013915193	156.349002533863	156.34610986255	156.349639197925	156.340960079708	156.350078528722	156.355869878714	156.339682268046	156.352226725779	156.347762595558	156.349694856758	156.352541383912	156.334823295968	156.333551209879	156.355996052171	156.3528913927
156.351766142742	156.357896839311	156.348161312685	156.354395048388	156.35611699227	156.350070077905	156.345033624931	156.342990445266	156.357273373665	156.347552974921	156.349614915855	156.34616718144	156.342876715701	156.353480721804	156.35432078143	156.351189900745	156.339227128758	156.351037408187	156.357494224525	156.347596978257	156.3531865908	156.34219246688	156.346237860971	156.34215571738	156.357190604067	156.351836762332	156.356024371244	156.350046259719	156.356689246852	156.338234035611	156.357865399303	156.344077572535	156.353682749897	156.353190935792	156.340925763605	156.356522981213	156.34143078025	156.353259681636	156.352063400593	156.348384479618	156.350697628303	156.352095273229	156.35213802686	156.346502581146	156.355322399883	156.342637032824	156.356768541211	156.356279646102	156.353694500431	156.355590652766
156.358364504856	156.342335544844	156.356278569172	156.352048073772	156.34451096165	156.3549873571	156.351214600087	156.355025927271	156.35708033609	156.357097784525	156.357047723341	156.357794292477	156.356215885629	156.351830938182	156.349829412547	156.356814910704	156.354602169978	156.351473897523	156.342672175043	156.346817617174	156.343096169356	156.346744223788	156.353276741711	156.35764655002	156.357217091265	156.344266154513	156.356249635289	156.354572768246	156.357112498318	156.357627172525	156.344488035363	156.352760662941	156.344032826464	156.35187696489	156.355301672304	156.351897437964	156.35597409751	156.350261189147	156.356835266062	156.355601627564	156.352214795802	156.35284108067	156.342119414541	156.358677275588	156.356069441336	156.351842666037	156.353212227501	156.357653752082	156.342212831627	156.345811465534
156.343773346804	156.355344546801	156.353951535161	156.356211970995	156.358392263532	156.350822992699	156.342875308139	156.35670136398	156.346875985612	156.352781614856	156.353672427211	156.353358053189	156.351796458597	156.353676769438	156.353563390026	156.357526602901	156.356748480264	156.353198972831	156.353681073674	156.351391550526	156.354127572772	156.349698084705	156.351987037567	156.353786693546	156.35046210443	156.351703252668	156.348282235469	156.357647975885	156.35594277095	156.357567598684	156.348972002065	156.354173197586	156.357513016051	156.356173134454	156.355973928569	156.357415867095	156.353899621204	156.35383944568	156.348442095801	156.349186635853	156.356822827459	156.343277043508	156.356002934156	156.356939084765	156.350306213059	156.349026529938	156.345191752651	156.352730641851	156.354544596653	156.343911086416
156.351562581204	156.355364683476	156.351233273097	156.357935449131	156.347798815104	156.355354629624	156.355056774769	156.350277849562	156.350955852849	156.357315439531	156.354894402417	156.359088969685	156.356985840923	156.356743570203	156.352444502668	156.351957740561	156.353480362352	156.348430836708	156.35824469222	156.354391716843	156.357656467976	156.354839642171	156.356015675847	156.357600951146	156.356550496371	156.352357123643	156.349532263079	156.358382595176	156.346273111013	156.357124168595	156.358287838376	156.35794604777	156.3557801704	156.355897940988	156.356056328835	156.350985686366	156.353755561259	156.352253867878	156.348112839117	156.350208875829	156.355420489921	156.353122619415	156.351185000272	156.357588905897	156.356053588621	156.344942883	156.354488976473	156.357224515557	156.356124805326	156.348682962879
156.352816746622	156.358185984558	156.35763372742	156.355478496429	156.355560156097	156.351962007257	156.353431341726	156.356993622511	156.34555484763	156.351555108781	156.350466352322	156.344445670163	156.358329297516	156.351612578918	156.359061952309	156.351683448359	156.353144496055	156.358628287115	156.352326757607	156.351251750995	156.355226436345	156.357505453216	156.349904854667	156.357281164741	156.352408835756	156.356420852824	156.351527659062	156.354697665637	156.357747839543	156.347804399506	156.357325383132	156.353254154015	156.351898572681	156.345769620318	156.352233941114	156.355571628562	156.356417839386	156.353295484184	156.356466724598	156.35095228409	156.358026157272	156.359020812717	156.358672569993	156.355173583509	156.351457895132	156.358090109664	156.352248885741	156.357225026003	156.354331281404	156.355832279303
156.355971562254	156.352173126512	156.351518486809	156.356751998972	156.354978692425	156.35545534349	156.357530224956	156.351361689665	156.35406342541	156.358100880688	156.352761085464	156.34955093106	156.35757335252	156.348912866322	156.353815467868	156.354471094023	156.352756903909	156.35874540047	156.354198334842	156.359367666632	156.357287897983	156.356262389241	156.3600037635	156.351251993168	156.356016359326	156.352232391974	156.355046691434	156.359135092183	156.357438268381	156.354350856304	156.354778339395	156.358938123773	156.35632784259	156.352191139985	156.356372467811	156.357955124554	156.34820109002	156.354388890659	156.351928063159	156.353772336243	156.359137307209	156.357327807945	156.349694232429	156.357457305357	156.357944040495	156.356252606308	156.352294871138	156.353264002368	156.352001966951	156.358159008303
156.355171512295	156.354388154607	156.353288543474	156.357695099949	156.351734023795	156.353473514309	156.357383335073	156.354662512317	156.357498278585	156.355150952516	156.354489449515	156.358805922872	156.357993214288	156.355651139908	156.354896870739	156.358035713605	156.354784289319	156.359516660411	156.355665878388	156.354064625147	156.352730457409	156.353817717525	156.354805034387	156.348577976712	156.359363489851	156.358635540389	156.352734125972	156.348881074132	156.353349225316	156.349653978863	156.3592841347	156.356680654268	156.353714054367	156.34955855546	156.357532119446	156.356946739428	156.353712369114	156.353017988648	156.357918205133	156.352154126139	156.359520700156	156.359126421833	156.352267786198	156.357531577916	156.355393605741	156.356156843451	156.358368555348	156.357622411563	156.354651250093	156.358602764639
156.354692829595	156.356722224659	156.356010072029	156.358482807347	156.353131075548	156.357231010531	156.358717929928	156.354639982485	156.358526858677	156.356553430416	156.357851517097	156.356098326864	156.354329203148	156.358408828888	156.35105318795	156.358222606966	156.358413503503	156.35790667285	156.357891508874	156.356596107442	156.359976118865	156.35772003718	156.35805562204	156.34915963791	156.353228923323	156.359015962742	156.356682834996	156.349462221745	156.354773759706	156.355939968379	156.355464344772	156.351672260787	156.354186147621	156.356368038972	156.355884382645	156.358921703813	156.358926786502	156.356842876286	156.359183362381	156.354966976702	156.356969699568	156.358631531671	156.358735502571	156.354906991098	156.354363471063	156.359122234941	156.354770004125	156.358526478622	156.354439108521	156.357244045463
156.355185116482	156.357140639891	156.355237231283	156.357317769466	156.35800105977	156.355011398629	156.356969397334	156.356679755715	156.359503212583	156.353960467736	156.357268222273	156.354878471141	156.354996739998	156.35805745558	156.356708593743	156.359475039449	156.353773904248	156.355268454374	156.358303008852	156.355509961646	156.35737106281	156.3579358355	156.355106451332	156.357862216178	156.354120813566	156.359637796296	156.352896530685	156.356850589108	156.358190872571	156.35693076066	156.354862828329	156.353650889478	156.358796364617	156.357018284419	156.35527326925	156.353228142739	156.353983703814	156.352663653146	156.357344670949	156.359367025598	156.356317631327	156.351625253107	156.354249637064	156.357922606214	156.358095846004	156.354962437583	156.3551694528	156.355778664063	156.359203099102	156.357169202676
156.359302401568	156.355649429035	156.35402525612	156.359391583662	156.358549632772	156.354575280823	156.358904655931	156.351081894692	156.359758936453	156.356775151053	156.356733214972	156.355444315468	156.35800317694	156.357192725892	156.35678668029	156.355244276982	156.359675003329	156.353496812766	156.35540199841	156.356709318351	156.358351977676	156.356761147705	156.355134086212	156.3589987626	156.354851983385	156.359198854373	156.359131591137	156.355182398648	156.359511984289	156.357878346339	156.356674645976	156.351171453664	156.353063952904	156.354897115462	156.358536564407	156.357302935767	156.355451272863	156.355374617743	156.354394324483	156.358488320798	156.358452463876	156.352021923889	156.354437385677	156.359984612409	156.358600212431	156.356814265438	156.354087024005	156.356270407124	156.353201781734	156.355305219858
156.358528348407	156.357233742599	156.355089940567	156.357498045243	156.358430580006	156.357965556348	156.355450937046	156.35849190508	156.358119767789	156.358553743423	156.356572059999	156.359897119589	156.358823961357	156.357214937543	156.355788408211	156.355772476883	156.351556374953	156.358794848262	156.358341747041	156.358354609921	156.359700007639	156.356654470487	156.356837964979	156.355380648798	156.356532017032	156.354553010279	156.356668161702	156.354874600098	156.355160149235	156.358318487378	156.358556209098	156.359190610396	156.351886860479	156.35931783805	156.354047617226	156.356236974943	156.354760256363	156.359602796981	156.35488127839	156.357896151018	156.358670047125	156.355105192228	156.354843186333	156.35461286886	156.35831620941	156.355309471457	156.354677668977	156.359188795403	156.359286102689	156.35942588578
156.358433522272	156.359798974227	156.359569974502	156.359252495606	156.359475019735	156.355673108208	156.359776958911	156.355855852854	156.357507268684	156.3586402668	156.353698915985	156.358223363468	156.357480320268	156.358963136317	156.356193052551	156.354960608788	156.360352917947	156.357543785038	156.359394900613	156.357087450565	156.354151371911	156.355640464662	156.352338045945	156.354958871435	156.357313492502	156.359568354019	156.358596775168	156.356767469971	156.355050523688	156.35882859055	156.359182205506	156.360009229858	156.356526988077	156.358766081777	156.356306429566	156.358004390681	156.359167316064	156.35867996046	156.355425889695	156.357023986424	156.359712827151	156.358629372459	156.356604324511	156.353814920173	156.35888456648	156.357873604194	156.359338161785	156.357052520029	156.360073464186	156.349687518224
156.358853685779	156.354008609977	156.354008952576	156.358133350415	156.353469468857	156.359297374405	156.355697537925	156.35709177735	156.359482382622	156.359327240802	156.357891121682	156.359851110506	156.357198710907	156.359794257801	156.35738425513	156.355791982727	156.357120355575	156.359167982885	156.358998620849	156.357962527876	156.356801579303	156.356626822207	156.35325761868	156.354668890811	156.359909455087	156.355946273669	156.358000527855	156.355657951621	156.358261913028	156.353212250183	156.355220406074	156.359198240296	156.351588223808	156.356683320264	156.355734146613	156.359363292032	156.356070367912	156.359558596897	156.358974220553	156.356876969526	156.356758849105	156.354816249812	156.356498744873	156.358871085759	156.358714193348	156.36024496453	156.35854631465	156.356077141751	156.359216217565	156.356667398944
156.360111813689	156.354228926272	156.355789106676	156.359923034405	156.355448712297	156.357911500107	156.359683229594	156.357909259858	156.357811210677	156.359060035009	156.359721293112	156.359181618079	156.356743433708	156.355607083331	156.355374456535	156.35677550699	156.359607514905	156.35736148726	156.359288157942	156.357198656254	156.355991409579	156.359929433428	156.35657940587	156.35911106504	156.359301296208	156.359380607954	156.357258269748	156.359752753241	156.359103519588	156.359671328151	156.360095162998	156.358097591539	156.357137515406	156.357931051952	156.357557512347	156.358009238094	156.355731257498	156.356480024699	156.352742237282	156.35964755235	156.355704468228	156.356892754319	156.360018697857	156.357662858997	156.35644110295	156.359505262944	156.356525206135	156.356722920057	156.357071150666	156.357954571469
156.356969795543	156.357234473429	156.35813417536	156.35457269358	156.360792031471	156.35644729127	156.359382078017	156.358484430669	156.358752235827	156.354993947244	156.353924653045	156.3597490921	156.357048527413	156.359615111302	156.353682350575	156.359623127677	156.355984320431	156.358109379631	156.360126104882	156.355093662024	156.355931920834	156.359500706394	156.357265831083	156.359444601674	156.353643563276	156.35821523493	156.359154767672	156.357473250027	156.358533635796	156.356720633306	156.359686362019	156.357067451478	156.357560488643	156.357360960964	156.359707260893	156.359297119824	156.355246626883	156.358871792451	156.360066924796	156.355512465602	156.358132107074	156.356847896963	156.359064865798	156.359541336229	156.359791774491	156.360020895728	156.359630853569	156.358043997329	156.35833784971	156.358519392221
156.356063336282	156.360073734835	156.357946133663	156.356486680365	156.357192008457	156.35715584617	156.35804281715	156.358087541715	156.357893481905	156.358412994406	156.358508063674	156.356934212422	156.359650461629	156.358008085519	156.356197270767	156.359868134112	156.356431482818	156.360958412244	156.357824921466	156.360517806082	156.359613743161	156.359918134942	156.357587072547	156.356671571995	156.356411156132	156.359412409248	156.356344997875	156.355870654186	156.359124344894	156.357162224862	156.359561591627	156.357963291404	156.359865712537	156.357102033364	156.358167645595	156.360056332948	156.359201820591	156.359796658147	156.359418656436	156.359868893699	156.3564644278	156.355592631907	156.357913718213	156.359977097225	156.359655627008	156.354858472048	156.359529739273	156.35984392948	156.356996415448	156.3586113533
156.357919555693	156.359777357557	156.35985226412	156.359419130657	156.357255514488	156.35929053383	156.359710490503	156.356385763987	156.359984460413	156.359466001976	156.357063964559	156.357625370557	156.353560316784	156.357939365531	156.354685302101	156.360689762897	156.358908057435	156.354190589948	156.358419923247	156.357258745197	156.358194779235	156.358175124981	156.357228436544	156.360462096208	156.359617487568	156.360037914862	156.358140352979	156.358652256289	156.358957527897	156.353067016615	156.357278307114	156.358409173412	156.35972237761	156.356725819939	156.360378800135	156.358351439396	156.357852950312	156.35893066618	156.354624159063	156.358724835306	156.35759481384	156.35804295355	156.358365408003	156.357062057968	156.356386820916	156.358712714662	156.358022962017	156.357306186971	156.357567990881	156.35942781538
156.359682262285	156.357577696007	156.356602362422	156.3588098607	156.358229780471	156.360112989133	156.359573048068	156.356694923279	156.360063645688	156.360234711484	156.358631521608	156.360242626407	156.355809932972	156.358473572583	156.357079121344	156.357590425777	156.359789584281	156.357623449213	156.357317310887	156.357531987594	156.360224354804	156.360389845757	156.358760555318	156.359408719093	156.360691050873	156.359346539254	156.35846248074	156.358963800656	156.355033470065	156.357922338339	156.360458017315	156.359751257964	156.357109763823	156.359720613049	156.357796022312	156.359403934395	156.354370126303	156.359823799943	156.355664896911	156.357116540285	156.356711264431	156.357476627219	156.356439771239	156.358518366894	156.357087668576	156.355878227643	156.358496969884	156.359402269897	156.359483069564	156.358763153965
156.36107018224	156.359772254872	156.359307162686	156.3589833782	156.358738482207	156.357420056226	156.35842331275	156.357806067494	156.358652415935	156.359165150219	156.359875200427	156.35953400689	156.359847065162	156.358677295388	156.357864897415	156.359679619702	156.358054820096	156.359929406752	156.356160281841	156.358273264996	156.357171247904	156.35948180325	156.35774018904	156.358520062623	156.358642745061	156.355981716096	156.360252167636	156.356206053349	156.353481211861	156.360112778005	156.35894400833	156.359930444706	156.356826668948	156.358525937287	156.359826681183	156.358647797194	156.35741489114	156.359787537665	156.358563678422	156.358573733232	156.358619441627	156.35847166486	156.360088692249	156.359973608674	156.359924222384	156.359335527696	156.360005803102	156.356816506908	156.35907098983	156.354559810177
156.358076532162	156.359901951826	156.35922160623	156.360714917522	156.357922584333	156.357905567076	156.358482020506	156.357055450429	156.358556517681	156.357641989246	156.360143025845	156.360593688099	156.358045844276	156.359490321148	156.360273738001	156.360033396944	156.357741796731	156.356812919163	156.360758004897	156.359820910048	156.3582779774	156.359343224556	156.360282237889	156.358778611856	156.359735351985	156.359474662645	156.357632987035	156.35728590258	156.359917312529	156.35954066693	156.357789826311	156.358043051019	156.360384342592	156.359097408066	156.35808644204	156.358133056557	156.358965019295	156.357929994848	156.358437123915	156.358997796972	156.357921376067	156.360053442997	156.35763408511	156.360788888708	156.359154546825	156.360120172902	156.358615822519	156.358772575741	156.360370929718	156.358459042166
156.358658345773	156.357032971069	156.359807838717	156.356355216731	156.359511196883	156.358606973095	156.3586040932	156.360286847759	156.357033119008	156.355301108213	156.355225697586	156.357476533809	156.360012444526	156.358694624975	156.359229256909	156.359396300099	156.35788296172	156.359897202337	156.360992582504	156.360330001927	156.358301037086	156.35849378908	156.357326976985	156.360340434744	156.358702096392	156.357943644898	156.358083982421	156.359656443284	156.358589398977	156.35872448592	156.359955356174	156.359600389814	156.359201636562	156.360488210918	156.358842217257	156.358966706074	156.359384927738	156.360232299709	156.360003949588	156.355312713406	156.35901774281	156.359958906249	156.359395640309	156.358933118149	156.360245504742	156.358676740192	156.358609265606	156.360267417785	156.360264689538	156.359815614575
156.358205502432	156.356903951918	156.360235723148	156.360961255907	156.358845345439	156.358863619739	156.360035063242	156.35974745407	156.358322419317	156.359336869227	156.359818677332	156.359874535969	156.360553992532	156.360047972285	156.359973927544	156.358786230864	156.35761356501	156.360209132591	156.359913029684	156.360148850178	156.358260972328	156.356405454309	156.357604774293	156.358221079077	156.359267874315	156.357657742755	156.356037942952	156.359296544888	156.358689363134	156.360606737362	156.360672162542	156.359520104834	156.358498539152	156.359922017281	156.357371059186	156.358755350384	156.359257820675	156.360126823882	156.358814476227	156.359249670192	156.360308853251	156.360278846405	156.356405173652	156.358384801438	156.35990284427	156.359205752285	156.359604824067	156.359230802309	156.359879143756	156.360263443809
