# Supplementary material for: The Neural and Computational Architecture of Feedback Dynamics in Mouse Cortex during Stimulus Report
Source: eNeuro. 2024 Sep 24;11(9):ENEURO.0191-24.2024. doi: 10.1523/ENEURO.0191-24.2024 (PMC11444237; doi:10.1523/ENEURO.0191-24.2024)
Supplement: Extended Data 1 — The file code.zip includes all code used to generate the figures and perform the analyses presented in this manuscript. The folder "./ephys analysis/" contains code and instructions concerning experimental data and Figure 1. The files "Figure2CDE.m", "Figure3AB.m" and "Figure3C.m" simulate the model in the nominal setup, and generate the corresponding figures. The file "Morphing.m" allows changing the connectivity strengths with respect to the nominal setup, and plotting the resulting trajectories. The folder "./Figure4/" contains instructions, code and data concerning Figure 4. Download Extended Data 1, ZIP file. [file eneuro-11-ENEURO.0191-24.2024-s003.zip › code/Figure4/isolatePFC/v1Int_a1.35.dat]

0.35513483994121	0.36905086531706	0.328118427996836	0.320737535834368	0.351277171493547	0.347085755297247	0.371062277618641	0.365785988587135	0.320788369262472	0.346735494630306	0.325838742044345	0.351667321304251	0.370251836295354	0.330978518303215	0.329802668402879	0.355954628404309	0.351096799674549	0.323946877056081	0.346824080818476	0.336767895466038	0.325740370061769	0.362634042375004	0.368969185926851	0.353647243732757	0.346015891482397	0.336001561422468	0.360531552348109	0.362713641573254	0.353118918417404	0.356499961353602	0.328464129073899	0.33991453299768	0.325675297663404	0.328870537033064	0.34001065100235	0.357406403354856	0.328387488322922	0.356388565318193	0.355698893299673	0.327670334250425	0.338032345118864	0.356233122081221	0.329782870884988	0.355462020836269	0.372759601500889	0.348677161879325	0.371234532464006	0.351425785679142	0.329631350208676	0.330021527909931
0.355843377406799	0.384730771894024	0.366942611200564	0.372346512112723	0.34080429011541	0.341946954879502	0.361467754999248	0.34411328212663	0.346152157438987	0.388833036020039	0.337724604790823	0.353352481237815	0.381671421016581	0.360929481434228	0.342732519567918	0.357201727065812	0.364274131448879	0.333710149463726	0.381939456750646	0.348731639341011	0.331945121117048	0.375832763054678	0.334591178479132	0.344708400535722	0.34231645685664	0.386348429135888	0.369431023588696	0.361080684974061	0.355018386134036	0.371474364677023	0.359739697100199	0.340291922760707	0.376427143680695	0.388746157156168	0.38032310897908	0.351507897942771	0.350318280710551	0.335015190196041	0.355845592285254	0.351083588810797	0.350535235379887	0.346000943396906	0.387025963066391	0.35201527308629	0.378185408779016	0.34589078295281	0.379919147389024	0.335614338809393	0.377034655768645	0.35624465582488
0.382309363639521	0.350731218235153	0.379745844374153	0.343094973751157	0.402049485644593	0.348432056316936	0.362824171201307	0.370389099910688	0.381006834580161	0.381598208540422	0.372136636924327	0.391215456196257	0.349586349840568	0.361666856373768	0.368242514398921	0.358877393692009	0.349692839132709	0.349216094571807	0.361046274390767	0.388132025745397	0.38807160465264	0.403779481967803	0.402613369645842	0.353099892622207	0.350760814561036	0.345378758641831	0.366555683750774	0.377863563106262	0.365655594810486	0.377166416937934	0.388548692821275	0.366957694706886	0.353882258510082	0.390139640461245	0.401453810150926	0.385977426580491	0.358184466182581	0.402557922503137	0.369325874194663	0.397308266108628	0.366804572574848	0.383697083658773	0.383886242631386	0.399202286985096	0.370729062869079	0.349755290170554	0.363261053661763	0.391739117513255	0.381428636759357	0.402752714541556
0.416172070834481	0.400777865207447	0.361221148228293	0.366037635708075	0.373875861601505	0.371169457675879	0.396397089577448	0.390702960461189	0.416525694714719	0.373987001734388	0.402845198857716	0.419202522693654	0.375535025239813	0.410743921978805	0.414265524436913	0.392521941819983	0.368160810536353	0.354121481777433	0.395429707267072	0.363971943182913	0.380186175847268	0.409156195018398	0.365098627551237	0.355345394799356	0.410668528695109	0.353082820966428	0.359554313141329	0.390257866832887	0.379102977504019	0.397780314811021	0.379201962474276	0.402007445095766	0.366028960369138	0.353433655581597	0.419378773262262	0.405291118297271	0.413475273342037	0.390546084795184	0.396482044679763	0.385420175894034	0.35964965448331	0.366102166267818	0.369517017120108	0.397087553031437	0.411189159366678	0.367093423492887	0.374166807447098	0.3952440254638	0.423674856035635	0.399787420190865
0.366551813147756	0.445141374267384	0.430471771024468	0.438126345178293	0.42241290055483	0.382096462088931	0.37384647658314	0.432657600757778	0.392434317330605	0.398902884648958	0.384572175606996	0.43007446917406	0.412039302265343	0.416470766918945	0.43492255515181	0.445298459658073	0.405610724298233	0.387562536327521	0.415823713201891	0.399874048331555	0.409766875710376	0.439933177495966	0.420431492775103	0.405121161212488	0.389373118789602	0.393825283014161	0.408580532834916	0.438507769201437	0.431549269463816	0.383192525661025	0.377122146491447	0.380513216394762	0.406428152676371	0.443455546126896	0.368210571799373	0.451309294631188	0.393382468978884	0.399651161969942	0.439158311698179	0.424365681910607	0.402950829161759	0.412489533203572	0.408717689061931	0.377454644830408	0.406259591970704	0.384541393623223	0.393989668045552	0.377139807809832	0.415760911559916	0.404093062682117
0.389939930647519	0.453751347977897	0.441325035664902	0.386877123285273	0.407065379417235	0.466710229058076	0.462995012588402	0.439694922562718	0.415794012899366	0.462288263808676	0.411034121829162	0.39999832362689	0.423528638151204	0.469471335192544	0.423128703200683	0.443325764720097	0.384439261441065	0.382934625508252	0.416923804152221	0.454095575243832	0.473690188906144	0.403759228685443	0.471249462632964	0.443814604538363	0.455685192810533	0.439147255408033	0.427957216941782	0.450747446688212	0.447897082213716	0.394073167346441	0.439530072011077	0.385846749987124	0.38380585319109	0.40389270221153	0.42614056608306	0.406440599679005	0.394501812628603	0.389485350837814	0.454934515167556	0.409621543965629	0.437255769113912	0.464522237481223	0.419710875350637	0.381672777086817	0.421981541419021	0.461151605240824	0.417822364483403	0.390017160171901	0.430290895748952	0.389876479351257
0.481148974092328	0.479775124174204	0.399823741876959	0.404141944807261	0.486036553504065	0.459526103293387	0.433695748615773	0.491492829801386	0.460216331649662	0.470650977710988	0.486255417120707	0.443442808530689	0.429170451249053	0.474071786999655	0.458410354394954	0.446773806553006	0.434224924730645	0.466632641136919	0.420612876896569	0.477002786514033	0.406601887190694	0.44196318433742	0.439717629248636	0.49371140785558	0.44661430936106	0.479660130049684	0.421211496371244	0.407953178474753	0.455094273412508	0.483085173643937	0.431785350952516	0.407960827763357	0.425239912610976	0.408837748796862	0.457070169742709	0.404741561901996	0.429663691517952	0.474174645952226	0.418484609332293	0.398098533041824	0.418761674400977	0.456504439370671	0.40854977599955	0.49641555717508	0.401903686704775	0.419612828742464	0.424772728189108	0.48076312670887	0.491312799447955	0.401397762452493
0.456760275627428	0.492391948640565	0.441376568254047	0.448696185623824	0.508394305734934	0.488519562906791	0.466626995461389	0.472444186616665	0.438050466628073	0.43510475650033	0.436916351913582	0.524199075498384	0.44386072359373	0.520831656882897	0.436048045107446	0.470237896246959	0.451390884490349	0.533086677007647	0.428493626934735	0.428399095892805	0.498295024384682	0.44187719738259	0.479324460576339	0.447377004434679	0.435018210073181	0.423656577914621	0.444658122555224	0.451962788614146	0.508371314648058	0.504260761786633	0.428322482379638	0.429707738102432	0.421366227092098	0.421862055456702	0.51256911538679	0.436966103197561	0.523403887400127	0.470698343265901	0.444614245871767	0.494112527290352	0.520298358991992	0.506891275631971	0.506526303402711	0.473340774836526	0.46943593291801	0.470071129621687	0.439250662270267	0.465681877505119	0.520704995683209	0.457275226159386
0.514583201191859	0.440908364800118	0.48864260211802	0.559102531272829	0.472187061675383	0.55736352790923	0.518445827334534	0.487319246567118	0.487141656935125	0.444963330965542	0.496226094117612	0.458457456629413	0.446871881777802	0.515180913511775	0.531202766677939	0.510122170668505	0.464966706428636	0.544359523804829	0.483425745956004	0.530442442984727	0.446640055350877	0.463477874391641	0.450913725810038	0.550851066972414	0.475627010472217	0.491755992795434	0.498338670201016	0.490314020345518	0.495833466909252	0.536815677808778	0.556650827406526	0.528866574589664	0.547688196025274	0.515752175078837	0.511482135452939	0.552154828624556	0.512311397557293	0.479107872003295	0.496535296434971	0.486394755896372	0.469017912043364	0.506092163518048	0.494272467757352	0.443325267158739	0.539232006158184	0.55387617474246	0.503375861143989	0.4726764292224	0.509833994261385	0.547247956816724
0.582980942591985	0.556395548480487	0.590628290815559	0.560109289946302	0.547014955183582	0.597144627661671	0.48525306358687	0.53377416600857	0.529420780121517	0.495680943538874	0.527337002672385	0.475327945302386	0.505051441532274	0.598008367982818	0.543821360426404	0.600957215348837	0.582557089404324	0.563025028229246	0.520003897864243	0.47032990076821	0.492978496871472	0.522810284423778	0.507544073238806	0.509874782754414	0.502818883486229	0.480344531008601	0.501339472418011	0.56206252540537	0.501403949166717	0.516398528946932	0.564444268579417	0.51659824195161	0.479239177443692	0.510531731805538	0.513011919047914	0.538410285460376	0.563521082915337	0.525562173542678	0.481019553675881	0.498868157315238	0.487276201030908	0.541263180591748	0.498477864122167	0.539737028395731	0.493465005515467	0.499519792467929	0.529483418293578	0.477408200939339	0.542065796716235	0.586512023245415
0.629382725589994	0.514126336988747	0.547229834144851	0.627224173370742	0.545080520181524	0.638724110606376	0.621543123462262	0.52472048422851	0.594932176069734	0.621620686481682	0.602443067866815	0.632992821086731	0.607780365340985	0.531744787179351	0.520209952018292	0.520488474853229	0.576723247480443	0.576328216165524	0.642912776671713	0.608796109158221	0.578986744133397	0.585095943523755	0.522667969927066	0.51272400147796	0.546241818560043	0.623898774990031	0.631658756415152	0.502083900698905	0.531642411510307	0.629891671925963	0.539172387300068	0.58168151289826	0.634236034257766	0.499622186072156	0.541526546644528	0.532495070552728	0.533682330115485	0.564546579651693	0.652477495573765	0.545424506730882	0.637093724164009	0.574488832458318	0.612630694335015	0.626677020959026	0.548322664745031	0.639086096242119	0.636811669009471	0.55041688499385	0.632100456284045	0.52049571568367
0.657176771755459	0.623476552488873	0.600120925150693	0.549169984441706	0.670602337235658	0.613622194784487	0.695997408719588	0.552847207354277	0.541280739841431	0.665619427963233	0.604424943351796	0.565329309798535	0.679546189795065	0.657115865948175	0.589502631543391	0.638018757994379	0.630271827494325	0.523522890589089	0.665630769274817	0.695617429792033	0.631513070385824	0.59949139221276	0.650265439341854	0.701287029784941	0.553414078417924	0.588169688559194	0.583020425178628	0.586661394744352	0.543718825917676	0.554760040295972	0.525361854577935	0.688302736769723	0.597259944823023	0.621445207274837	0.539593893526758	0.546417045814778	0.530125128830302	0.55337012819348	0.527671058886695	0.674419563841408	0.583999377255374	0.703442838104179	0.686560136124979	0.599219842987282	0.657186303667302	0.649307979274109	0.664358445943543	0.643523146009804	0.649526904096154	0.671711572419955
0.599086534774419	0.59312836713891	0.715965536816769	0.685111074075634	0.640556883441798	0.606105674404977	0.659160880348669	0.638647699576519	0.587672960006889	0.680317004576187	0.583220192380513	0.586815509971934	0.725757572798656	0.602200221417119	0.575718314331688	0.558646856198846	0.586609757937743	0.745411101828064	0.7311481782474	0.612102990252311	0.7034797147063	0.623328704261254	0.690491167743746	0.694949909197693	0.625177523895037	0.607048256473731	0.598472461235571	0.688674622037308	0.72628873709334	0.722766347439152	0.659932023891712	0.610253982681629	0.605075355321248	0.666500984709337	0.616162280933506	0.611540280842158	0.705530822793709	0.751117877175997	0.752112188560661	0.64368782954043	0.660990101709461	0.76123586333714	0.734893113592249	0.576051874012933	0.752700446442543	0.599094052004793	0.615000673322576	0.642490911174354	0.578209361307533	0.712616560499646
0.645438391170869	0.718118902159142	0.743533337460079	0.747135980093537	0.65743790438006	0.766767394108121	0.663934837009893	0.832640762830642	0.686652473555408	0.645763838603795	0.652879678162618	0.669915963639993	0.758831211334041	0.794660466285196	0.612672261631845	0.699759831471643	0.751759588870856	0.772522954668026	0.79011097496924	0.820902956063951	0.698169323667639	0.72124834435453	0.808235428174956	0.651504922839049	0.741346551241781	0.599051328520067	0.743695600106162	0.681554183784084	0.777081105166667	0.676086155668201	0.709070842891372	0.798556457592194	0.621542209829878	0.714636647874633	0.736710877806639	0.616867934295236	0.666260085363427	0.609675117415554	0.69220147165025	0.727353522439783	0.647072149584357	0.673854908626355	0.659571342969748	0.613670200245021	0.765195433527641	0.805152595186373	0.672437879333418	0.671334437959723	0.76317245069216	0.807133891630812
0.646687724919203	0.859142220587252	0.647032058828964	0.713738443830767	0.86994533699106	0.775602569585639	0.693461008714966	0.661122510876669	0.876543364543093	0.864986555988657	0.88846399666779	0.659914232560755	0.866267831570612	0.796154954072067	0.678769779697894	0.743621890828464	0.779206880934791	0.673207006335488	0.882109671536728	0.812100154664385	0.882725576713869	0.784069756752672	0.710764976167343	0.796840991136437	0.856881414134444	0.778162765297202	0.715498620125392	0.786978281123882	0.723867601820878	0.73546631518715	0.778504226005912	0.766747838816025	0.753033165745233	0.718309113676759	0.845176145966568	0.825742905430443	0.816955174473793	0.675583746183747	0.665530252595707	0.891551068205179	0.758562130387728	0.669410954297803	0.713050988477937	0.668973705780292	0.692838935089392	0.829434152320043	0.82353568286399	0.666864103247724	0.738205059409772	0.777262523286879
0.795830305548488	0.915599173918784	0.870303368917585	0.926643945427418	0.901045207766449	0.898615031703236	0.924574344121469	0.728358023775263	0.81428137649548	0.797014500119484	0.892025080305138	0.837731624051978	0.88131587440346	0.784952710472863	0.980498693175801	0.71331116644517	0.834901158067033	0.741983034067761	0.820676689476239	0.922407740164814	0.757796327620957	0.818816377970612	0.736900979041093	0.875668468153598	0.715956331895159	0.780656914237043	0.785113436172177	0.805410451361664	0.903784648926421	0.846178210276852	0.856646917987845	0.894528297926586	0.886000836436496	0.767781069127815	0.744252574812162	0.903919307240539	0.922355049430851	0.860294371827457	0.966004642434725	0.818007119349368	0.874867697710781	0.899629296670412	0.800239663308674	0.763213163576033	0.732496948841647	0.714757686213871	0.754271808562365	0.894952732269888	0.778572862384848	0.721128886244981
0.906951071450572	1.05114287172034	0.98390287250318	1.06470414641379	0.930604668092619	1.04445975683121	0.843787829075802	1.05992949609542	0.926030860380301	0.845531357703931	0.86812011738304	0.816493191397088	0.823348991690231	0.87204940147102	1.06851711805639	0.835152120332424	0.986679067337029	0.816084218991772	0.78015765610979	0.899604355086997	1.03367808938741	0.784468506587366	0.866649043276993	0.919930780201734	0.78217955444891	0.794283406452072	0.856277413709345	0.825331686538734	0.857274648720848	0.826241587549251	1.04285851618632	0.85722932529361	0.927596747514254	0.931094537097178	1.03290854003907	0.97378773808882	0.877610783983372	0.908036830082723	0.94023627573858	1.05959903872826	0.939688282684355	0.894368967646903	1.01262761813664	1.03106918174068	0.948211831419942	0.813228217350647	1.04447469418115	0.885639264209394	0.826280338715873	0.906499019967547
0.997907740667994	0.854316108231485	0.879256634101734	0.970003350892981	0.910997226987033	1.02918123577842	0.873098771921062	0.928099408818107	0.96176815241265	1.05657783949726	1.0179687934607	0.865607065758332	1.02769397185721	1.04151716867821	0.959995746547538	1.04901436790483	0.838632337446448	1.14920483061094	0.975833788209413	0.964877052599275	0.83994161104485	1.01986387520829	1.11222895207196	1.06592990065948	0.873551836380007	1.17108743692278	1.01432218798903	1.03146945892438	0.979461490063002	0.971178517813683	0.994751164699338	1.05045890198941	1.14289107764081	1.13992938300221	0.958185617643654	0.965597106694964	1.07392284506381	0.888152999404966	1.07541270925764	0.868640417448655	1.07986580526791	0.968647763401122	0.948416600021326	0.918785404736773	1.14913022654418	0.841139750922991	0.841132048086319	1.14156247960171	0.847194922928274	0.879116350974022
1.08242280167971	0.970303743149982	1.15191527110369	1.01471269313271	0.938878248565091	1.06926452910623	1.02885829967696	0.922491430301643	1.30249292826802	1.28876126220895	0.954847822343137	1.02343627836657	0.901586992477314	1.15786454786871	1.03704260620981	1.09767785599469	1.16836351691177	0.938061461256223	0.941643271408347	1.03411239554994	0.921852102128225	0.928167445976727	1.29817262356575	0.945916952475866	1.13166717556521	1.18522730455069	1.04300686665075	0.922397542495787	0.910788388377278	1.31825974619211	1.2872102544937	0.954398399938395	1.10559070145404	1.01955622674711	1.01279566597251	1.02749592429811	1.16726383425153	1.24713516007421	1.31329461150446	1.05123019272478	1.15792072265593	1.04088819288967	1.00971114313618	1.20978034102935	1.10386147398939	0.949497666165795	1.20850072654618	1.29067970815187	0.926734742907508	1.00330038165447
1.13441636355697	1.34310271532031	1.44677059191807	1.01736304826359	1.37685677075293	1.13364926646991	1.03324096925673	1.02794229440242	1.05961292757008	1.03916333171295	1.01149038140731	1.35447801513461	1.16058985213441	1.39936771655228	1.2192734159495	1.09381228365834	1.2414784981501	1.42486321502717	1.38383838168477	1.22463941442828	1.22640789286754	1.26799068379686	1.28394786931633	1.05633719768839	1.03279603524766	1.19889569731564	1.17939478422951	1.28140430242243	1.07794393570038	1.050283231345	1.28189413209662	1.03818012320864	1.1785275568959	1.3010468405271	1.2735451410137	1.36163658286072	1.28324548744236	1.11461685999162	1.06932919110111	1.25720442631626	1.26144069609134	1.18710972531855	1.3086900421411	1.19784942841659	1.11017761962971	1.01507041198161	1.46125076681072	1.13785443884665	1.39839793240385	1.21906890798311
1.55631924396422	1.24813960536005	1.55705736695562	1.23371116345207	1.39909690066274	1.57028086502462	1.42193862236868	1.14746202584472	1.15309409855937	1.1244272659567	1.52900439658435	1.24161251899105	1.13886894135644	1.39576702815191	1.19040792100297	1.25735912940339	1.16224571665516	1.09044465500871	1.31621790119954	1.55854989273728	1.4313264740031	1.29906925138998	1.24544650907653	1.12099090035361	1.31273081222256	1.12044006612925	1.3427136214632	1.55013750920453	1.11855043291698	1.27066285376271	1.24371367906527	1.19656619764118	1.59293054346835	1.21009917445129	1.20535998126837	1.23468791786338	1.36349486952118	1.26260662700205	1.1886467485703	1.27617498290749	1.5657969462593	1.21844332267083	1.30030174616111	1.4416650303074	1.41230404057221	1.1964695926099	1.46715045603657	1.12227134670863	1.47297167116754	1.11050473428257
1.43830598330137	1.2186694758407	1.33313320846556	1.25155399252941	1.3849946219071	1.58358540229766	1.74731082629174	1.29321293869627	1.74755418235708	1.47085329112793	1.58923454135214	1.3201896227093	1.53322861089879	1.30796887954858	1.66573211899704	1.61399529635077	1.36614160868857	1.2784343640318	1.58690801855176	1.69624626622534	1.44826649944517	1.55908833186983	1.4806490564115	1.33191687721787	1.7363598952925	1.32562491861749	1.50012646118476	1.61438124284028	1.4363476340465	1.40738371724661	1.72631914708118	1.80496268712328	1.490335951963	1.44354522570231	1.66906678311305	1.24841533718214	1.51256283830854	1.27137057239539	1.25227682383625	1.72157341838693	1.24434012259652	1.69888065950369	1.40373666913194	1.56767895558435	1.23163053288297	1.31409713761854	1.54778081443525	1.43079771864489	1.77213208168225	1.37430649193221
1.58286300572934	1.82260609868902	1.46717906454134	1.95374816529188	1.68259779578063	1.5712598172315	1.92196752257529	1.49341983717679	1.89977888955428	1.52095287952038	1.82632850674529	1.76425713023194	1.46550786408694	1.46659593357951	1.36485559550834	1.57108944675761	1.52747801188646	1.94006141046578	1.52298968463637	1.89772165921675	1.78147341770826	1.36010078116182	1.49824097617575	1.69000814250806	1.45787746708652	1.39345656761661	1.4836595974873	1.5943992443905	1.96358346985069	1.40043741103768	1.86184994473968	1.55616134234768	1.48029125087441	1.97040822795927	1.91278107582811	1.81265999113373	1.87083337840607	1.62335811479435	1.8315516923082	1.70126676421988	1.88292263136876	1.34997233660617	1.83795797402274	1.79972066073193	1.4249626559763	1.61651904944356	1.50170584890551	1.38674266934129	1.48446357451662	1.67765927053794
1.99476996512481	1.62638589673736	1.6870844243386	2.0076513917795	1.95992544036911	1.53287119261744	1.88813041423176	1.74766913366741	2.19523509541703	2.02766438464002	1.50697757360951	1.49683880072076	1.70900513572412	1.62032106114435	1.72179085080174	1.72510240287659	1.56678262651128	1.52892686828722	1.82095237714774	1.74785406626172	1.71380262126994	1.54040597479696	1.62010673635066	2.02501233083264	2.18979714343394	1.77446036484912	2.05663561275583	1.56942121883872	2.06969328990041	2.22565307637283	2.00308917135819	2.1070669556264	2.00271758268478	1.85252795117693	1.62196214222196	2.00504156639001	1.91331254535638	1.76130977304376	1.5965214426572	1.60003832504756	2.20442508318929	1.72036550313241	2.15137032545541	1.54494218910271	1.81850313885047	2.17389077715498	1.99241149328194	2.0043022033189	2.05874425785954	1.75957552839754
2.38421285229858	2.23442536290555	1.95210675706149	2.11292081195145	1.9697034488082	2.41394113773392	2.11420773181519	1.89900703881824	1.96062075511338	2.0648681608434	1.80142450403837	2.37881707130099	2.13294806142043	2.1583973717919	1.82708387340561	2.46355352943974	1.89206220391377	1.76309341746079	2.38743915049166	1.8006118743139	1.90910626192318	2.20839671250304	2.10328379703226	1.8087287239805	1.83137862390733	2.51535958123897	1.66118545724215	2.04019545621327	1.93114438598505	1.81169202917531	1.92368607140464	2.19642679602729	1.83841614147831	2.21889625348299	1.83331969765861	1.78497997721931	1.81497287470265	1.90694398079729	2.21718515512092	1.97128214523542	1.75491031522097	2.32280899602525	2.1646262654696	2.10988647277865	2.29964990570359	1.90826650912462	1.79634132730861	2.32553939763988	1.87373904713284	1.84303695390379
2.68703270773211	2.0530726071754	2.17554407249057	2.51306398153509	1.9687388799001	2.02972542254888	1.9558950232076	2.40132350573101	2.63238243589857	2.44752499933675	2.34154011676045	2.67632830177352	2.51383429936282	2.33215816291138	2.05920952501413	2.71940781921082	2.30629392853978	2.47915972421872	2.0045690403018	2.2895815278592	2.37744173840762	1.88414841864966	2.61456549562948	2.22869404917229	2.1104028908396	1.93242063308975	2.39212358433375	2.12531028455359	2.49338288978003	2.3097394475607	1.88559866635818	1.85886450329519	2.11437320174985	2.75312871294224	2.62270255181454	2.47955680454997	1.86271594715363	2.52988749946473	2.62134833315028	2.06781811103214	2.22126327573594	1.89579780004428	2.58787313565366	1.98967946039633	2.42313759180443	2.26198993135241	2.48514809752348	2.00456811809607	1.83254617395678	1.94715247799732
2.84412669359051	3.15566753803377	2.97984538097782	2.32258923838504	2.33626522234486	2.36070669927747	2.98371870612189	2.19757420273486	2.31745898498871	2.27451551013861	2.1222429208668	2.87279484808404	2.08694982809595	2.72508438776966	2.19670039282534	2.52047762469712	2.11814292766741	2.69366093801346	2.76526559293291	2.08791178012527	2.27333107184279	2.38620761901957	2.41874157839925	2.30521047438765	2.6670165469729	2.25344542272978	2.13815889053253	3.1110732182536	2.29497007960642	2.4181827214181	2.39539894664854	2.1941733563631	2.68323389835214	2.46299157011259	2.94266804789557	2.48340068060297	2.81644940479849	2.82432666846355	3.02420713191805	2.09087399373123	2.97057484802215	2.59616827051881	2.82826260782474	2.09341006798126	2.2766907416626	2.99329510378672	2.67409503448173	2.22318285959205	2.56561410220343	2.59670575051133
2.42603122683169	3.47794627991383	3.04488678583944	2.7757000449602	3.3830655071589	2.42773915954356	2.42855073713831	2.94816856258156	3.41403479170375	2.50988910600986	2.39315044414121	2.55799369288461	2.32684294125143	2.54999535959282	2.48304143308026	3.15620955006492	2.53513498167407	2.74708562145617	4.1016740297681	2.74985122972994	2.5436347159377	3.19279442155381	3.28975874683503	2.46165742215042	2.67770502802295	2.57861517871572	3.35880144053997	3.25114848862077	2.3678000858736	3.38856529885275	2.58387716218581	2.62270125889071	2.76555793515822	2.9573373142287	2.83489610196217	2.74090796395322	2.76925718166102	3.15726400746045	2.41424392294262	2.40317252536733	2.32312863346947	2.85248115438414	2.61885423429292	2.69662322973592	2.33053079027664	3.04286196532964	3.29016851331516	2.83685432617887	2.73213670987257	2.59053931081987
2.80937866142873	2.56549975064694	3.07561421167269	3.03528451629231	2.65768411028442	3.42544842615117	3.1418912604934	3.7692316988134	2.67088594593477	2.93530810600973	2.78200764247902	3.62710710216653	3.34409956744863	3.03896647659468	3.45646130231227	3.25804733793993	4.21556711074795	3.09657566110983	2.93955550211759	3.23125622940449	3.42576727571043	2.55291251033572	3.35620661499763	3.49608768796065	2.92070317949361	3.83817368383595	3.06808281387469	2.5487841304759	3.66276641926851	3.44883540177495	3.73626928327703	3.25592088756476	3.39785210551691	3.47274451318849	3.48282775414137	3.25485322019256	2.64878129769433	4.11059534586752	3.40154051646102	3.68451213560959	3.48932652760495	3.46635665778814	3.18090393813973	3.01720933496676	3.10624816268824	2.67545167966118	3.68647022080971	3.2090491700879	3.92525809749992	3.10424845697625
3.65520940723767	3.39406880459559	4.21548285422187	4.03689987117919	3.81171066484675	2.97342069828093	3.80677735815887	3.75972593884313	3.22519930769238	3.43781788180491	3.64073013463394	3.08466266268215	155.463020787965	3.19305467563709	3.10152381410808	4.09209191817901	3.01792570735921	3.99700192843382	2.87973202249015	2.88477964661368	3.60923759464352	3.31767619731616	3.4951229621192	3.54363930184499	3.48689257342628	3.11222392976682	3.386890124566	155.588495540275	3.24035063737337	4.040041337197	155.52541521723	3.04211465762589	3.32159640740559	3.21214401553635	3.77384226328559	3.38600132770021	4.28797698447106	3.1597477429193	3.05389742654949	3.59023650750682	3.44417971051064	3.92022160412674	155.592489595178	2.91056850934074	3.28557104605259	3.54859271854976	3.45013706213214	3.90827417145681	3.21766829356404	3.06100244027687
3.85183872675236	7.58561235909155	4.07073405762578	3.9551782709296	3.49284875070505	3.948331381416	155.665128483308	3.25281743420364	3.75687384832142	4.05649028330406	4.5948794818537	3.75616019440465	4.30772373626546	3.27309005480573	3.26666475064059	3.26312839479822	155.311181684928	155.618623301459	4.20091746902094	3.29479459343118	4.14882823303251	4.18135369945543	155.724819652024	155.648415938289	3.52046722201206	153.673172335032	4.49422918111136	4.40050306675849	155.73347381567	3.95925924916942	3.67788597915961	3.9168717690057	4.17885744422401	3.86500553489303	3.84339589549297	4.30191861152845	4.23237653742633	155.658050345792	3.47131900398248	4.30525135628208	3.87227055514038	148.498606476093	3.45358411653749	4.05291535699318	4.09422170255911	155.435073044201	3.63485985797607	3.49750175590869	4.46879842082873	4.54880169679361
155.659667820482	3.87452941217348	3.61479520565599	3.77559377991285	3.93295634511423	3.78795177358694	4.43732142410528	3.96248136467685	4.44163023431269	3.72168636288539	4.40276681785413	3.76613003268022	4.29018354495991	3.71233257151804	4.35896476039574	5.09452077913576	4.29197402545419	4.22765814972832	3.7531644330493	155.587078112321	3.74762974519957	4.43332218651517	4.88652454304477	155.700031998293	155.726641002427	155.589719466941	4.25696652270383	155.741670051376	4.09950215832121	4.13881408751409	4.28826655513496	4.03870118884542	4.30224011808083	155.686509607655	4.13275570719831	4.02329093743955	4.51561594531551	155.507317098823	4.29628319139529	3.95945103667643	4.28842691250706	4.01092665280304	4.64384801958782	3.8749358275973	4.52313022048874	4.40898870180159	4.71783631632933	3.71139117421116	155.60747126578	4.05144794439405
4.60561705472488	155.721032288104	4.68021916701256	155.446732132063	4.48931965107572	4.83246623219443	4.58191709966697	155.58973612583	4.71541743012128	4.60398349776158	155.682455467515	5.03133038672458	4.20375693768272	155.615419839251	6.21450080919475	4.61163678588912	4.5111205931751	4.28054302926889	4.44534425657988	155.757944892177	4.14854159882116	4.97531099669863	4.07289145606757	4.81117826940322	4.35273994046754	155.614698160913	4.87042004009508	155.467534254695	155.623481788074	4.79347576110818	4.54888912525315	4.64868485174159	4.21704584381646	155.627639247737	8.18501419899851	4.72959145162862	4.33556219519562	4.65128967553972	155.598443066034	4.58364413016452	143.913593160437	155.637251995265	4.07760119191316	155.702671390527	154.781207050126	4.49877910702103	4.25584854912847	5.00147768334222	4.77067250970069	4.57586130429906
5.03466641767174	5.12341923962046	154.56828648355	4.87255280415349	5.14199332645462	4.58317808383004	4.60180429681973	6.36893867724999	5.09452963363009	4.80102710661169	5.08427722826641	151.876443919953	155.751363234156	5.00886040712042	4.94889161797127	4.73192909294644	4.80331255443397	155.554792599337	4.70316969077205	4.73155719821407	4.58151435111204	155.691006340477	155.642593252869	4.92232005702113	5.65116638490402	4.70514944090711	5.4904084164401	4.77904750072012	4.75720302536322	155.687435619803	155.81887157919	4.5773198022504	155.632791891802	155.071116330586	155.758007230738	5.13954455491092	155.654874863633	155.860170921967	155.799428394312	4.9882188709293	155.643994974559	155.638871141278	5.22147785149572	4.83381132880037	5.22049684820449	155.664407309745	4.82486708677215	155.747709358132	4.76129858216186	4.58972368275932
5.40053370363422	5.29008382415772	155.498897190185	5.38924567620012	6.82985719501882	5.39084627089061	5.52950714312822	5.16642683551949	5.22674938821949	5.35153020418292	5.127603571251	5.4672482288724	5.31820567335919	5.62572146522533	155.555907531375	155.527436456934	5.58336314403913	155.784478967836	5.40115103620289	5.15419034816922	5.82423478512473	5.557430190339	5.43221853314664	155.652193119053	5.50747385528214	5.55047386091218	5.22797553707869	5.30555990103321	155.664498168663	5.20621751281973	155.670299566295	155.732984927561	5.36194970103197	155.809919500696	5.47756517662986	155.739006742455	5.36316343775382	155.548211305417	5.18836314696329	155.736534155922	5.17845745432819	5.35603508212083	5.42024342938987	5.23832094424898	5.508702621777	5.10974164147654	5.0779826597299	5.06329779339115	155.693181252788	5.38008967751919
155.623686678423	6.46156001234353	5.79991845940144	5.73296490947245	5.72641541240114	5.71319595329142	5.64704660545861	155.68658321044	5.67506498427265	5.66629695799738	5.659584876851	155.643661171129	155.751714908755	5.75652357307273	155.696073182863	155.574887828676	155.502486859923	5.70378286401917	5.7538871035081	5.62251319238382	5.69638352178264	151.781971595414	5.66806603539152	5.69435316656705	5.66677630886219	155.647156689004	155.931236402404	155.853306703166	5.64265844075916	5.57770781038857	155.685090158096	155.547527925508	5.63383807775032	155.568472242533	155.701030387828	155.506721694927	5.61690261353002	155.650504573761	155.879995007844	5.63862957089259	5.93638579675992	155.199531316519	5.83069821935172	5.73149635267039	155.587315664629	155.546079157549	155.691077532452	155.850237663567	155.881273914794	155.749318940216
155.587025666106	6.15629769506668	155.448952081778	7.12233179281392	6.0750527908631	6.1426902188559	155.360532376861	155.806461780108	154.878582314201	155.39858578121	155.918631421531	155.476413365561	155.370227883645	155.66353268867	6.06668634493395	155.504652204446	6.16857654172374	155.551833915005	155.872847334137	155.669756442983	155.555190762807	6.27185422698496	155.830656703511	6.10763894170059	155.503605044965	6.13662762507323	155.506167667759	155.834972352297	155.735937644894	6.07896659161207	155.851871998013	6.02688212701368	6.12420822308691	6.02659316047847	155.522867150701	155.811472936367	155.54873928325	155.570899778023	6.32197116738916	6.01147882993643	6.07268814996249	6.31741278859635	6.0788549307028	6.22266560858394	6.93442076556503	6.07251237347583	6.02032723243722	155.880898532109	155.544072985122	6.06214773781587
155.96496065641	155.734195363406	156.047392458444	6.48551542407315	155.75312892201	155.973147099245	156.041466643736	6.42319137517261	6.48249991933765	6.52800721788425	6.55554603045096	6.37275227277568	155.625163833946	6.50632887876847	6.41521061547435	155.71330950712	155.707243937339	155.48146305094	155.706561539487	155.548475009759	155.552401201124	6.51003968650781	155.284215042442	6.57861450658272	155.800920016834	6.46795212473693	6.47862275007067	155.89576271696	6.47240540114051	155.877926347017	6.46415683799469	6.49002042904003	155.428649742593	156.011961927702	6.40479957430815	6.39712316405059	155.912452716397	155.744489580849	155.806661784151	6.43437712629928	155.515992092292	6.46890897008874	6.51644474054418	155.845584115854	155.886040312035	155.878859027608	155.903108786881	155.636067607108	155.619620308623	155.988379276671
6.80551047391716	155.858480868015	155.445862549399	155.432838886375	155.782632187229	155.498081177964	7.22163370638603	155.771990353323	155.712378929118	6.7575432262861	154.954430131368	155.539823523069	154.778589203194	6.96219640264158	155.736139914182	155.691329023073	155.717274044648	155.467666829152	155.964702437744	155.532286433737	155.518657700351	156.128039981685	156.019794817963	6.79499488981551	155.447330432538	6.80133768568623	7.23993567767547	156.005324755365	156.021736986009	155.4271070675	155.810110061789	155.882424261018	155.973216329276	155.712229903197	156.00476239026	155.466499303898	155.733900975993	155.426576524491	6.80504890398302	6.83761499446902	155.512219263005	155.853534249125	6.71567027675447	155.565118709637	154.459514868762	6.7529396903306	155.800639851447	155.827097555663	155.504253903528	6.85808043510082
155.522509926166	155.460786300406	7.13382696282009	155.494067560245	156.098141426216	155.557093000517	155.883840423356	156.113997279947	156.074921628027	155.690323675844	155.922713581217	7.67226726608601	155.465358978167	155.736205813981	155.443171144954	8.43032176759957	155.470413783243	7.17099947899684	155.958558983875	155.910235656598	155.851096245307	155.825357127737	155.891103083831	155.480450154254	155.863487175006	155.453308803604	7.14816342925374	7.41698299737386	7.03975090885226	8.07722153829717	155.749587706208	7.13493590712364	155.726183949258	155.836484406218	155.800939131721	156.026127032558	155.428388360759	156.093165273438	7.07649179539122	155.944422744451	156.028868841672	109.412349320681	155.790912888407	155.45148181372	155.474400410973	7.08689913372758	155.454336326254	155.656262852475	156.119814636301	155.769984837849
7.78354411609597	155.6822566778	155.483693573177	156.065716160812	155.940146288405	155.525625499836	7.62668702996767	7.85268240212864	155.963350507281	155.902449784817	156.077413481371	156.050770656163	155.856225751525	155.500303049512	155.415429217514	156.016058951309	155.820713282196	155.447129845414	156.02325349166	155.363546723372	156.099873621416	155.338806971979	155.769669713091	155.433801421561	155.732526572003	155.462006705549	156.109313036682	154.509265867196	155.891827560572	156.065988948749	155.879343955657	156.008180140515	155.255626819372	155.745658346303	155.506812293697	155.389535508187	155.949848925268	155.582637643818	155.708610817696	155.951822837349	112.648346792665	155.387843882999	155.494800993432	155.355745781188	155.685240274179	155.843436997452	155.606213260346	155.874740243804	154.251660082594	155.571525230182
155.529015374721	155.697928175355	156.109242945017	156.101958922394	8.67125574153588	155.630414390856	155.439041809955	154.435116499995	156.055454797692	155.408403717203	155.464500147714	156.01183543714	155.397204400554	155.855406222039	155.437584689829	156.116530078464	155.572322707453	155.436288889236	155.730932291166	155.693453882909	155.884358602023	156.059812805304	156.129496500386	156.08097332414	156.156333787799	155.915970754272	154.750566575432	155.815662548873	155.6263902062	155.809155171259	155.944973869052	155.611899786786	156.019092192323	155.57773329571	155.414779133105	155.797702785123	155.791547326625	155.962451096099	155.66108788457	7.85070546410839	155.904903087977	155.497606782208	155.497054256814	155.54911554446	156.053342419014	155.801120663614	155.648982631242	155.494926123508	110.276756063703	156.156722341833
155.684084505392	156.242327745096	155.82904908295	155.773003128175	155.515809832793	156.016371046776	155.394990170732	155.365991657019	155.541919541946	156.0549018406	155.572535796398	156.158412501694	156.129901464538	155.83309795734	155.437794673734	156.009807502614	155.434801956194	155.75501581115	156.029971598381	156.030505219488	155.892098058317	156.157020446239	155.412892692804	156.064874442919	155.699970624992	155.917135825231	155.481845366617	156.086006830092	156.178128409611	155.435407633545	155.818084502797	155.814541264953	155.951872372015	155.023029625011	155.59934559358	155.623332415601	155.409404024031	155.33889180819	155.44890952223	155.398531468608	155.307601430077	156.06774775188	155.332135926013	156.051266004362	155.682704515792	155.469385193586	155.710136296682	155.999763753123	155.649323110425	155.952830507113
156.011487810159	156.121148973117	156.215411043708	155.315190698672	156.157084701153	155.627646738127	155.437190482317	155.332788235828	155.316722593524	156.108021944582	155.69943240435	155.992103737059	155.895076997915	155.477305872741	155.67819683746	156.169189813463	156.140501627259	156.041943663351	155.348842907463	156.203514909746	156.036040685006	155.389841599338	155.997562740284	155.824529268625	155.371363260078	156.095317676906	155.435611185334	156.087682882244	155.704477627323	155.909541301668	155.669592005241	156.171268840087	155.533846311094	156.09409624082	155.539149643275	154.698441838256	155.528469964064	155.60291479427	155.403103297651	156.12760094978	156.09188786874	156.003903991274	155.871513192492	155.376869030863	156.184625508279	156.057681894864	155.683792245832	156.105599202198	156.073527579439	155.52308938766
155.310300520966	156.03068545373	155.561614912156	155.381630674454	156.160331782365	155.382962215025	155.828325742597	156.102823584775	156.018232898817	155.39705602323	155.232700664675	156.153148916083	156.079933328538	155.359871148644	155.99660343661	155.918230746244	155.93330499556	156.130184532891	156.148482280673	155.728716980354	156.146738166373	156.19382848784	156.212202982306	155.28476341339	156.068745505867	156.041069280932	156.207330844401	156.166288223328	155.289024196531	156.17296619497	155.566870003778	155.315098003096	156.167345674782	155.511647696345	155.556299958621	155.8983358855	155.92602098807	155.96696443194	156.190359576618	155.713065606042	155.424447901571	155.79079222999	155.325766680535	156.007259443014	156.129615645386	156.037956466149	156.108212164273	155.886495314967	155.798247018457	156.19298413088
155.38306762362	155.877035118759	156.127287899103	156.093112974559	155.681299782256	156.21535163686	155.84610416628	155.858238222953	155.918994355638	155.282553501475	155.839550002737	155.983852564766	156.119580500463	156.203362233034	155.400689092275	155.678946023517	156.106155628496	155.431147034649	156.124525897891	156.238253080361	155.535856274252	155.439274874598	156.138740809978	156.207282828997	156.246703473229	156.079473028665	156.014030595387	155.374515089576	155.511443524282	156.067092753582	155.328031290234	156.21097957825	155.867572819283	156.117820288322	155.631310081943	155.296407816234	155.621383488668	156.17763872142	156.13350487842	155.651551174702	156.058857941279	156.231983794747	156.175421175277	155.627874876793	156.10978787196	155.64986842635	156.111846268143	156.099113315937	156.212967129584	155.544787349494
155.930925697774	155.591699597248	156.274586104171	156.150446439346	155.476151563759	156.225916212109	155.975914838056	156.141299921192	156.137277487779	155.735235553066	156.162307559653	155.484413205081	156.25130709605	155.514711666819	155.472256424188	155.562668878738	156.233894530163	156.142080429902	156.178654981273	155.466536996887	155.515223633452	155.398778940784	155.895719072415	155.749660743292	155.494371119615	156.190018369863	156.029359980895	155.34731965534	155.685913908939	155.611046375439	156.237954894474	156.18430182708	155.567546812697	156.047223543898	155.515628184967	156.18264239283	155.35755601938	156.113672344366	156.077102648895	156.165264373244	156.244217976596	155.97980229346	156.195417463772	155.868283621543	156.236851131018	155.64196814094	156.236521098131	155.853942647359	155.839805414628	156.030506735015
156.15214415394	156.269716006421	155.873706086295	155.54325212579	156.245463351918	156.049084711497	155.753341396432	155.718963037112	155.451137821402	155.781914430618	156.268782990114	155.478901978626	156.186956264203	155.565051299727	156.206035477897	155.986806886483	155.310442926099	155.586650690438	155.727007331798	156.216581153136	156.102089706169	156.217209295598	156.172698145798	156.062555465783	155.409640761306	155.854408256922	156.253683376791	156.211058945894	156.098704056484	156.202208182663	155.700214860742	156.015681866594	155.482148138102	156.199700933283	155.346925282085	156.187084395922	155.876864469355	156.096825666925	156.022125761552	155.848205182079	155.558346863879	155.712720851235	156.035283530676	155.446113427049	155.575249275716	156.238463000294	155.782473856088	155.880018634649	156.201330692601	156.263757670828
156.271169125406	155.969560359954	155.272450157304	156.146866224734	155.74660403222	156.18521704763	155.927836136256	156.063698467884	156.263628930278	156.24512363214	156.284720480538	156.051032564458	155.931302895425	155.334399083605	155.663809045551	156.168246363671	155.90138269752	156.166110189497	156.028787451866	156.245776621065	156.223111639353	156.176690705298	155.486546248868	155.904339036389	155.61448117793	156.182569589569	156.255377848146	156.152281996085	156.228961906351	156.014828130657	155.612472744047	156.293446125739	155.664298873043	155.82363019619	155.689661005362	156.113233487065	155.719175204451	155.902155475803	156.177024736553	156.155195689701	155.534165300877	156.212320401289	155.785996982685	156.241184352764	156.013826841313	155.688613920899	156.172957821058	156.123258158065	156.109087382986	156.02747623098
156.26542452531	155.874307383048	155.994885575608	156.243929040976	156.276250472353	156.250102524061	156.257468883932	156.171639028271	156.267832839355	156.20351121269	156.085343516993	156.267660479035	156.210329276394	156.298679043991	156.1787091973	155.895375293016	155.99067683716	156.254527107304	156.021553420188	156.010764046163	156.247742979749	156.175091008521	156.211586548941	156.245264090399	155.97582695107	155.687423139635	155.957431330166	155.784348072018	156.099832731896	156.18757607867	156.154236097268	156.257512588281	156.236966954726	155.942651938857	156.111866096505	156.070425270064	156.180538221895	156.222893390535	156.237956157125	156.201933949053	156.254501439342	156.246107263554	156.154749530386	156.264670618187	155.719073068378	155.913589326102	156.241689167358	156.212534177524	156.294755356596	155.849480340376
156.298451510602	156.231909083144	156.267486717025	155.972954529944	156.196745361513	156.072398768596	156.117689143145	156.254084020575	155.875800655275	156.275112208031	156.179664837534	156.262164594069	156.172645817813	156.221777472108	155.998761439663	155.998084555992	156.239484502977	156.212425037581	156.218957704015	155.854328715196	156.036686609506	156.148001925276	155.787794576031	155.995737193639	156.094060821611	155.946442653552	156.246769306524	156.233363498466	156.233640555635	156.272467561251	156.217572180524	156.234298279984	156.135817481534	156.202789209531	155.772058439117	156.104485917378	156.005279241355	156.136605640311	156.25854981446	156.271259839686	155.880633971024	155.872683518799	156.069670207141	156.291879076044	156.28309159976	155.639333938409	156.127920063766	156.235604547674	156.153890802651	156.14840956448
156.202386313331	155.957138396053	156.151833016678	156.308789735208	155.946368550113	156.303991561932	156.309192582808	156.211608899472	156.2243497091	156.224196872891	156.188396019739	156.148878995488	156.27146676424	156.28180728122	156.192001222067	156.241430573642	156.30202018189	156.031883753084	156.123871042419	156.155555226361	156.0119676091	156.229167100996	156.324046454238	156.215128043837	156.255908362672	156.303270723124	155.819246402304	156.164633325206	156.252306225315	156.200759828297	156.137788297059	156.136203348943	156.148205909603	156.133805721432	156.18951810933	155.999760351932	155.85495727133	156.309629574374	156.140096815977	156.299802882346	156.251870100687	156.013583091991	155.975165900608	156.126856308467	156.246584264397	156.164451361588	156.179193419526	155.890845159399	156.288333336747	156.16991193504
156.097697581448	156.282981549858	155.976334825869	156.290710001003	156.243199147417	155.842988813381	156.185298396577	156.217463074382	156.189803280661	156.161087185781	156.24119975747	156.271834792631	156.19026193965	156.279825885515	156.283733514843	156.126111889557	156.276343768098	156.211191730226	156.056191700349	156.271463185053	156.266739326534	156.25738847754	156.243454399494	156.278328551831	156.170488137999	155.997509999234	156.229917041442	156.279777133519	156.038875670416	156.279329483665	156.049618842985	156.244094230876	155.879222996917	156.312290236763	156.257045412539	156.255512785726	156.15802468675	156.29791023738	156.295008706518	156.113448408144	156.165616190288	156.24435815926	156.207006180799	156.244706253603	156.285260964842	156.236799693663	156.260070047642	156.304192627037	156.175800075054	155.976299393152
156.196953771028	156.122276746744	156.258047015373	156.257020028802	156.157953388964	156.274884537881	156.291760312145	156.263733384763	156.267002380037	156.167399731755	156.164823586824	156.088408978369	156.25997087444	156.168282714441	156.328928094287	155.893889611215	156.307650427606	156.253318775621	156.181417388165	156.301113575896	156.29616335458	156.185667049624	156.231350429451	156.246965033405	156.172463390778	156.166692385601	156.204587335543	156.28859118806	156.045566657605	156.079084340957	156.034961686007	156.157762205236	156.322660981321	156.299722418145	156.308059506292	156.099454741113	156.297734994226	156.161556709803	156.307631673814	156.155852043914	156.22657563287	156.254664085833	156.316405391806	156.090511255776	156.274807854487	156.301917799163	156.261063751112	156.299348466832	156.050382826293	156.261535780891
156.148810232637	156.128494862501	156.287377813871	156.211489872463	156.243505304319	156.155102998142	156.158040534104	156.189645688699	156.302112253469	156.196853733248	156.250001545848	156.227368771538	156.078056563644	156.25409887728	156.270327985559	156.290725517581	156.303368868979	156.294988213554	156.237536022859	156.252682738135	156.274802443314	156.079381007722	156.201494302148	156.128706666034	156.291750147751	156.311551457934	156.316450503073	156.294340324512	156.285906102804	156.170190891108	156.315539272467	156.313255852639	156.06179435373	156.304336233355	156.06316072463	156.237996600009	156.283815025094	156.312026480173	156.227630828084	156.299651667082	156.223413679747	156.265824957359	156.27295657947	156.313009654383	156.259986707816	156.266525197355	155.974379812233	156.090246799861	156.289149016636	156.309104883332
156.236293337719	156.292950956441	156.311886054179	156.295910730383	156.184326732186	156.261323346387	156.26527486273	156.263722333878	156.274685362401	156.300023358897	156.180380703666	156.232916238301	156.301069459876	156.250017433576	156.315282110761	156.311261606487	156.265311185976	156.278498618449	156.265851225481	156.140628841535	156.296925918404	156.080055030751	156.293189480729	156.207956506095	156.2129347771	156.110413394867	156.171467694507	156.264560247398	156.304655736491	156.294660333506	156.171198585166	156.185587349811	156.314393868286	156.281839279903	156.160217132515	156.236023858514	156.201602478925	156.217833894819	156.187127152279	156.172504795677	156.311618738765	156.318761372783	156.265489508245	156.318450616797	156.271517649808	156.054582884819	156.24149647851	156.251014374941	156.293235205615	156.299408028303
156.070550119741	156.281756344451	156.283773692036	156.236566479478	156.229304504141	156.312385945267	156.326768199406	156.289836952563	156.285127912652	156.238294558211	156.298239077708	156.10524190575	156.308637984558	156.181600775393	156.298412458031	156.235732432309	156.168222005519	156.229559226389	156.275643434242	156.261817506299	156.225155264613	156.233305780603	156.26808974633	156.319527373873	156.313460880154	156.068591559858	156.327335779425	156.205304108161	156.277942247471	156.322331105645	156.296555798884	156.278148229234	156.223182273045	156.317337905043	156.31396972816	156.110962738874	156.268094209069	156.266020188609	156.26257273909	156.175767823791	156.226513716226	156.285777605949	156.326677896245	156.27069393331	156.253498316368	156.272685246225	156.277293658691	156.306666046243	156.304482526716	156.066041742333
156.321176843215	156.308346230249	156.25458638656	156.328769435479	156.265828162643	156.23354208295	156.293990165559	156.327331873666	156.313148667758	156.195002550772	156.193689127677	156.174189070728	156.301179436484	156.318990924831	156.314314540306	156.243891325647	156.172897779665	156.180945458309	156.226191884716	156.255808640569	156.171705771009	156.131910556556	156.331012057739	156.210507034449	156.203319773641	156.321904321934	156.263836293209	156.268298073218	156.195255339706	156.163756463023	156.269693408593	156.206780873764	156.293139342153	156.339088675964	156.317292648217	156.295300768292	156.307261409759	156.261116901037	156.236900195213	156.306949023707	156.260696368589	156.18023810563	156.24230626892	156.313081266734	156.209124712981	156.306380318806	156.336656688935	156.309765641824	156.32985673602	156.238404329473
156.325728026531	156.326733038911	156.335433595594	156.12370208401	156.284859409193	156.280347409443	156.307694622118	156.318618986485	156.232223268105	156.287206142514	156.307282421234	156.31731012525	156.252166054527	156.226191079654	156.315486763545	156.131248843352	156.273630369447	156.195594116307	156.256830612422	156.335201114452	156.231197354501	156.141474856796	156.329428349789	156.320376444639	156.29998739199	156.320503118382	156.321946733781	156.317498710134	156.287519155593	156.336452755854	156.300046493368	156.287970141565	156.253289806363	156.311367230206	156.337807440754	156.228551424556	156.27054536699	156.32824360196	156.261381817743	156.33124474883	156.249609339824	156.18037184526	156.324904163906	156.325874984361	156.221910916185	156.291460074889	156.197294805728	156.192476278529	156.223015697551	156.196599076935
156.32193818365	156.340606656472	156.330885506436	156.318061040428	156.311649509179	156.322403143922	156.32634518683	156.27315557514	156.290439475871	156.316553005376	156.340226305515	156.334938882661	156.256393807707	156.339612058842	156.328066838565	156.327091988628	156.245892485587	156.256731732081	156.275635585304	156.270827022445	156.280103707336	156.332930692668	156.282854967947	156.325016059363	156.321684273284	156.315341080925	156.194822895957	156.332612825291	156.330899755768	156.330727475258	156.193155830536	156.331686794093	156.279430756382	156.1507423668	156.321532699598	156.266477784291	156.313120136527	156.22049783576	156.296731671499	156.321795939021	156.296551526082	156.290108289171	156.247492834165	156.301838925751	156.330227877826	156.240653509703	156.286446936544	156.319467377677	156.258938445916	156.329246017253
156.282760321082	156.23530355724	156.299341395214	156.335611999359	156.335940440125	156.335711955424	156.256408615241	156.305241381627	156.339488998615	156.2672183417	156.227012122216	156.230332990259	156.304151306081	156.308314183755	156.335203859771	156.283769102204	156.205605982216	156.344167449454	156.302419576092	156.255558525654	156.324067968646	156.324853528353	156.282578851719	156.308683921964	156.278372719713	156.287156934967	156.333849131491	156.313036763241	156.335058941652	156.336547319948	156.239500271235	156.342910906983	156.279282840534	156.31778593738	156.334707802944	156.274518267651	156.325589790364	156.332719181509	156.339907816328	156.335778008111	156.205683427132	156.203974701423	156.24700457605	156.300134376398	156.321581692309	156.334463923285	156.34217478239	156.248634193008	156.322755894814	156.242439152261
156.264469313354	156.345086097656	156.296750483765	156.342444829213	156.226861119204	156.211135404953	156.332168087275	156.306561234324	156.285349306215	156.328210023842	156.28009403954	156.348211888494	156.284864906138	156.314329444765	156.299526290185	156.207378979366	156.189707752176	156.311032207881	156.293652551035	156.338413072999	156.295364937239	156.321765394478	156.328153333893	156.292423343792	156.328879316064	156.24918439629	156.330000735875	156.328697689393	156.242490881228	156.333771183393	156.301562400013	156.320915243748	156.335201827143	156.31423792914	156.330033528248	156.306698996595	156.292287665853	156.336485701593	156.319082531848	156.311173587931	156.312418094544	156.334911672648	156.290837736175	156.261863994321	156.306514131048	156.335756663185	156.311577892935	156.319393016526	156.32680292222	156.291608794
156.251635367807	156.277343134453	156.300964036653	156.254228315349	156.332407770613	156.311316354184	156.250555890877	156.293363957684	156.333575238225	156.293061064873	156.340933878366	156.267928160226	156.31473901467	156.340462619904	156.236285796684	156.234101933464	156.3022681744	156.322401240001	156.337886410389	156.266163149751	156.257005482069	156.269005949775	156.336247050603	156.271376164449	156.342143449864	156.287393295787	156.337864504188	156.330728396387	156.2986794302	156.333871284997	156.322306312831	156.283392337821	156.340926249664	156.334084749967	156.336514359698	156.3365559356	156.34243192439	156.32827671873	156.290152347539	156.321326998474	156.302801910717	156.267171122587	156.333443406163	156.318130564258	156.312298497448	156.27157552946	156.289887577709	156.306119792915	156.319942607972	156.301358542673
156.343740654111	156.306165996377	156.337173363058	156.302308390811	156.337890902635	156.298746560852	156.317043968735	156.342023809613	156.266907468131	156.329586332216	156.260593162239	156.24441581795	156.30781811695	156.327330561382	156.340298878276	156.268488843356	156.276527040822	156.329919719161	156.290858917144	156.336570348667	156.279054356833	156.279010584769	156.336424442082	156.302876187631	156.338309178408	156.290005763722	156.269626502581	156.251901565952	156.341149236417	156.325261238749	156.31245423355	156.345735285468	156.302885717981	156.267463595551	156.333531003047	156.334370603387	156.332748596871	156.342457263557	156.316742036737	156.309990522643	156.324652854581	156.292267949676	156.336692413222	156.286075086917	156.324841419932	156.323294638782	156.339498579352	156.331600396087	156.294311136779	156.339029199358
156.343659753363	156.321271796577	156.296765106403	156.32976399516	156.337935850233	156.320077872166	156.327270770061	156.345854481233	156.334401952769	156.25873745351	156.340455682097	156.26501524889	156.336371569638	156.348871812425	156.291792576108	156.26098049728	156.287870405404	156.279595178059	156.331062885934	156.255498802972	156.298064984014	156.312241920722	156.291611749932	156.345468545566	156.326912852535	156.348363420021	156.350145138998	156.344639408517	156.300496035205	156.349029706581	156.345192198405	156.345564908034	156.349782005862	156.342517476209	156.347996925913	156.344107381093	156.343195305188	156.321145081106	156.29745727477	156.32784567214	156.330598440563	156.337022811536	156.292299332621	156.345440194867	156.328529229539	156.342997405625	156.295265887766	156.343478974926	156.340925143071	156.319563342978
156.343824014143	156.351391074097	156.335754205098	156.344915256625	156.3331265697	156.336915680276	156.293946579988	156.344941807468	156.310710939931	156.266677008125	156.31563133969	156.331719526316	156.29775257421	156.32763735863	156.347490880008	156.340656048539	156.348125028913	156.346426997676	156.326802031353	156.347584244302	156.317926569926	156.319062061301	156.299808945112	156.28907811175	156.344153280675	156.333941924384	156.296224666598	156.329832869343	156.294520525648	156.337957656614	156.341444240683	156.352025908349	156.346776158112	156.344717230051	156.341019648795	156.294514307991	156.272679183198	156.338721101763	156.347933798702	156.347843715278	156.336691138335	156.344390043161	156.318602648614	156.319423370261	156.342573621385	156.351203977915	156.319647246077	156.331877268926	156.311035432649	156.349027195683
156.33649658315	156.353196583446	156.319706949897	156.346628138986	156.33441425766	156.338396223924	156.299098829655	156.279783340986	156.345061240199	156.347290305027	156.292376051985	156.334027417149	156.35272402347	156.312922866893	156.317025908853	156.297166736342	156.327842192682	156.330417745533	156.342625988101	156.337827060366	156.347286417048	156.312014235674	156.343382885866	156.333124837717	156.299179700762	156.342781021734	156.34268399335	156.282192222332	156.346952190766	156.312635452507	156.347095211344	156.31828315842	156.346618166206	156.326842330835	156.299498483498	156.343715502761	156.335368889664	156.317747748787	156.339766737778	156.341228576888	156.305091661654	156.34161955347	156.343092838761	156.324156272113	156.340807631915	156.350271291172	156.339415738205	156.324775298678	156.332726090839	156.289265628449
156.32388733641	156.324459042962	156.337439914121	156.328653831207	156.299205136382	156.333686634117	156.343498462753	156.332021732476	156.333892460905	156.344113301012	156.340854543425	156.329738603258	156.301447210066	156.352305167319	156.341495898594	156.347435966619	156.3056813825	156.346392517612	156.32270092313	156.353753285582	156.312934961144	156.331012758941	156.311218289668	156.321690766841	156.328291493895	156.335368797898	156.33118654583	156.349019153711	156.330941554794	156.334768798908	156.316029602358	156.340620940897	156.332749289586	156.331794368976	156.317386496973	156.339889601594	156.313242158118	156.336512735738	156.339480066131	156.330478234342	156.336155595122	156.274133795459	156.33824437622	156.319631416509	156.347183927604	156.336816396795	156.299122648622	156.350516689316	156.35071337717	156.318608921583
156.340415770078	156.330468755959	156.300079943607	156.3373260998	156.343662832499	156.341178611242	156.331624023138	156.346819523505	156.34143300777	156.340510103976	156.338711828868	156.311328419632	156.336751188171	156.346776559998	156.345565448976	156.33448601372	156.322453679188	156.350352311816	156.332351239488	156.306482205209	156.351931282681	156.347815018529	156.348853776095	156.313498484393	156.343279377708	156.334331520645	156.337467530869	156.347974560999	156.317499020856	156.320593401591	156.326367010082	156.326728727556	156.350084979806	156.344227653561	156.3286473239	156.31068020841	156.294027404941	156.31860141914	156.345086111947	156.351438165253	156.354390028296	156.352854650333	156.346502048489	156.348829890577	156.333326980449	156.349992204632	156.348646956212	156.341937393823	156.334521542281	156.323422029619
156.345888740024	156.326013022012	156.352903152812	156.312204647096	156.319020561654	156.327752114063	156.353835785763	156.333315265994	156.347721233762	156.350318750388	156.327846954734	156.342457425615	156.32982903195	156.331700231288	156.352844525361	156.340572253964	156.31405332876	156.333421394708	156.304083925417	156.341675569207	156.338476731744	156.334754571792	156.350719685202	156.352562779228	156.322765787272	156.315386303535	156.354330521568	156.298534710347	156.348928692487	156.351439983428	156.330365747586	156.353661174837	156.301640090173	156.343497009385	156.340465093658	156.313229083346	156.351691587269	156.339986573976	156.336259990104	156.349635768051	156.344674551963	156.33225088382	156.334149422599	156.348451427095	156.348867466166	156.322824187504	156.344518220093	156.337966098314	156.338477069491	156.352934631245
156.31380705265	156.34732513626	156.323918605089	156.349899673582	156.353663623971	156.325841557029	156.350669636017	156.332448121846	156.352591692967	156.328690174059	156.340094842134	156.324512413538	156.345067521974	156.339225226601	156.348372633934	156.350502722313	156.326422250351	156.349766516156	156.317976341347	156.351225628757	156.348264221005	156.35331795718	156.341852496578	156.354760969112	156.346873484098	156.343367082279	156.327556069277	156.336453783676	156.350570029182	156.351040074941	156.346163307903	156.349425377261	156.325055914202	156.337705715427	156.354344483226	156.331975301773	156.336240666767	156.351531311924	156.352137870282	156.344315385816	156.33503642864	156.342842156834	156.347932882422	156.334897335384	156.337109629962	156.342956674217	156.322681694806	156.336444489082	156.30962835426	156.327066902407
156.324920423778	156.345018941166	156.34288628933	156.349161432202	156.325379840389	156.349239983897	156.316899078544	156.354129047776	156.348296364032	156.337907540326	156.344044702185	156.325613869578	156.352637358045	156.345076669514	156.349442293154	156.339620987184	156.319274947485	156.338058378646	156.336295289875	156.32913893659	156.348113561571	156.323787367774	156.350591914193	156.351545633903	156.3459955784	156.336967418036	156.353919839617	156.329145560039	156.342642444759	156.348060548369	156.327695445399	156.336149945828	156.343045877255	156.344399595564	156.324197865768	156.322699138183	156.309953639424	156.330716750266	156.336098550221	156.349246521325	156.352920451346	156.345710209043	156.352432970076	156.340808449217	156.336115041796	156.348817720492	156.35559157014	156.355123388388	156.340168653558	156.342540328658
156.337893346384	156.352283939283	156.352870274079	156.344638357074	156.331548525176	156.318225169408	156.347230165143	156.354325012852	156.323178892254	156.35355577719	156.354450265598	156.347490031125	156.352211908032	156.33922578958	156.349333902694	156.355011326623	156.347008384891	156.346656421338	156.332629930388	156.334830291251	156.324181567962	156.352619467596	156.327880903162	156.35211479813	156.349899410399	156.348817638613	156.351212247647	156.351157353071	156.347965092748	156.349683792425	156.352260557979	156.355769238254	156.325246093211	156.335662595398	156.35385324416	156.344869407611	156.346267844752	156.338581266251	156.347794767029	156.351962917854	156.349961946372	156.347349109665	156.353549210013	156.34491523124	156.339606860956	156.341588079966	156.334390608925	156.353098532179	156.348817574859	156.353040023694
156.354012034545	156.340874010763	156.335552339165	156.355137294774	156.35479626099	156.348336189686	156.342737449904	156.353158051716	156.346472268562	156.35646790601	156.347989888186	156.35053630707	156.338807614361	156.337770983161	156.352291449756	156.340582996224	156.356209960878	156.339559704237	156.322253929633	156.343205212908	156.343180425648	156.346643853293	156.3519525878	156.342093303807	156.354250912158	156.351432180533	156.340583283103	156.331034130362	156.333428996731	156.328208990256	156.348710127905	156.349897368099	156.351663255909	156.354400529484	156.355829228026	156.349628294697	156.354143309038	156.350329469226	156.354509909086	156.342803966532	156.347654095205	156.356414495701	156.351438673765	156.354090596644	156.340597583572	156.34390143694	156.341577293891	156.348240826663	156.356535645502	156.348433189704
156.351386243577	156.353920963319	156.352769023535	156.334219020828	156.346559090959	156.357263834312	156.346267795844	156.347102789133	156.333933733706	156.348178409475	156.345085275703	156.353629432095	156.353553004264	156.356489949157	156.342591418297	156.346732482435	156.346205464963	156.350486241384	156.355691667863	156.347396842893	156.332977532539	156.354982733374	156.356494418065	156.350058562613	156.346951244031	156.354228165511	156.355019405928	156.355585403897	156.354559061783	156.354805021576	156.356410530327	156.357451482466	156.356073068688	156.347071071335	156.34923740299	156.346371025426	156.350378335352	156.338965165669	156.350180554797	156.345160319428	156.35238717129	156.35311600356	156.355752425016	156.347778851207	156.344164153227	156.35102296148	156.352137420234	156.35552121924	156.355063832041	156.345391222116
156.357039367687	156.343749525876	156.352955994837	156.337807377649	156.340973412001	156.346393079383	156.356621599734	156.338141200279	156.356543468012	156.336751485358	156.354920680674	156.356319504391	156.352447692545	156.346629330744	156.345380025359	156.355035714502	156.357466326632	156.339765404365	156.356856639734	156.348228662245	156.348510419122	156.347044268482	156.352740904412	156.334954217962	156.340729247246	156.346950237771	156.350522275214	156.353158143389	156.353865668149	156.346910246304	156.355543651417	156.354667948118	156.352572735057	156.349408844617	156.352907691513	156.344823503216	156.349540240976	156.356513737176	156.337928422856	156.353392268178	156.355249564029	156.340758114886	156.354054106837	156.352102872694	156.345944725899	156.337593661925	156.355321613957	156.352840591783	156.337835186505	156.335196549712
156.350995532126	156.342869709099	156.339237043301	156.356433875946	156.35511899159	156.342018857751	156.352853481825	156.356029490023	156.345959950775	156.340619150269	156.348199777236	156.355739470133	156.352717338762	156.344485670492	156.342774959457	156.350487000008	156.347097734562	156.353549633885	156.354967181664	156.355851378528	156.358974764887	156.35539311984	156.35337854176	156.352620088071	156.348404943961	156.349974814226	156.356756310787	156.349381912206	156.351488559718	156.34104104027	156.346400099233	156.350932954136	156.357183846387	156.347485523317	156.351381519015	156.352957067222	156.347714357473	156.332658069746	156.353295436923	156.356359701846	156.350405376022	156.344101365708	156.331701948596	156.35377722343	156.353987522902	156.354156224453	156.356502438625	156.347860545112	156.357794728988	156.35614752208
156.350763943274	156.356143232259	156.356432530371	156.346292547996	156.349500115674	156.357093652224	156.347330659193	156.351294803092	156.354200420917	156.338343024956	156.35679712244	156.357199701842	156.349856998012	156.350739919046	156.346534063513	156.341652558848	156.353639435861	156.356804193302	156.356485299823	156.344487771551	156.353665224696	156.353100555754	156.356352015816	156.35721402383	156.346304774775	156.352224618783	156.351461207084	156.349262393859	156.346000737446	156.34130280492	156.341463366874	156.350067435756	156.348278676231	156.356793568464	156.356505588163	156.349456037492	156.356259533722	156.356775047979	156.348950183562	156.357656972497	156.345825446344	156.352689812403	156.351196874188	156.357947018304	156.350000895567	156.355776012766	156.343272399847	156.356307406512	156.337716360955	156.353610868225
156.355095143894	156.350114683002	156.346307455538	156.35667562797	156.350873880059	156.355810660184	156.358394671602	156.352423474073	156.355408693186	156.35554083521	156.353772661607	156.355907070881	156.357721455904	156.351104398578	156.349627243514	156.357505782241	156.35636804841	156.358924926823	156.353514051854	156.348836274879	156.345995326359	156.347085195577	156.353630918414	156.355996655425	156.350286940345	156.350279140742	156.35267876789	156.354588229583	156.353377236283	156.351094591793	156.344343351214	156.34517585828	156.351585307511	156.343236237367	156.347905081493	156.355845073719	156.352900121159	156.354949420863	156.347385508883	156.357313581926	156.346028074293	156.356339355434	156.352238940001	156.355978670382	156.351150290648	156.35238744979	156.357684608871	156.357371860235	156.355518929074	156.341049034958
156.354690968738	156.357008309131	156.35760537908	156.354344723425	156.35632483936	156.352996112658	156.356497057509	156.356002211358	156.351304572685	156.357745764885	156.348764955432	156.353884868153	156.358075767531	156.352557026128	156.358247366056	156.352084710437	156.355620515743	156.352652284035	156.354054797465	156.357827837669	156.357920701378	156.356629520529	156.358199499649	156.35051118537	156.354485848312	156.358782209656	156.353457378164	156.358735656711	156.3531075047	156.346179906402	156.357446757689	156.357688959245	156.359660607622	156.346906162737	156.354596156983	156.344131443409	156.351945315106	156.350143603521	156.353916988777	156.354097562535	156.356206224647	156.354740230396	156.343016491457	156.357516750002	156.356140479997	156.357110910896	156.35185840167	156.357708563126	156.347787392407	156.35806545327
156.35601724006	156.353023525263	156.357121369919	156.355844993908	156.356126453206	156.347305637896	156.354629832895	156.355427637388	156.352630494569	156.354294563493	156.356809956594	156.344766190696	156.356365922418	156.352239106598	156.355391400187	156.350751411712	156.352550477824	156.349228163048	156.349990104844	156.35675150825	156.357602278838	156.356195303353	156.356621161868	156.355908105308	156.355370882295	156.357962553551	156.357132502602	156.358682456866	156.357438242184	156.34720260747	156.35824157245	156.347505449384	156.357454576765	156.354108613134	156.358440380675	156.354331357895	156.353668782979	156.35914190557	156.355386382825	156.34996501014	156.354013366811	156.356077418919	156.356101831298	156.353060004942	156.358329660775	156.358537660172	156.35593385311	156.347544656017	156.354953084101	156.348606158549
156.354583435677	156.354151482681	156.358188354102	156.349105935047	156.358624763503	156.35006122771	156.356115639015	156.351536142663	156.358695245746	156.348449296962	156.353003353812	156.354196442692	156.348863958868	156.357802665387	156.350545373253	156.353680257782	156.355886889104	156.355935777947	156.349935018481	156.353239858915	156.351772363715	156.359305712834	156.355416249607	156.357316348942	156.357065792849	156.356852196413	156.357548817191	156.355564613604	156.353965976242	156.349522114806	156.358203907872	156.349605042813	156.352509355568	156.358154002263	156.356777644002	156.357683796017	156.353919316295	156.357865332328	156.35846405769	156.357928773521	156.350641473552	156.352448245196	156.356603209574	156.358587097411	156.353414739109	156.3517718125	156.357057396229	156.356009761546	156.348509007345	156.357833638592
156.351080403694	156.359340520249	156.355014885048	156.352543852896	156.359697977645	156.357604823061	156.350610590954	156.355634989429	156.355486524993	156.356136144943	156.35640762987	156.357438184677	156.356737616315	156.353907421609	156.356804963507	156.354546215865	156.350549880105	156.355836491032	156.355974999272	156.352513983653	156.359612980302	156.357182659112	156.355145608759	156.356046127367	156.357146532629	156.358914271396	156.35378389097	156.358952122018	156.353297480601	156.352628712214	156.353236151889	156.351790261028	156.356636689483	156.357501306272	156.358416339494	156.358114163699	156.358485968241	156.349090604753	156.354732839876	156.355918382452	156.358861314132	156.358066052416	156.354623884799	156.356480141547	156.358742455365	156.356003921032	156.350395727745	156.356211936998	156.358582489467	156.347343592886
156.35884571957	156.358486953356	156.356767961794	156.35156206111	156.356024291638	156.356538430822	156.349125788798	156.349189423497	156.35488213404	156.357542709716	156.358402473708	156.356526592346	156.35018909297	156.354906480561	156.351186626121	156.357134918001	156.355340569307	156.357530571488	156.351328150186	156.358254388059	156.358752087023	156.359003974418	156.357716759238	156.355123334087	156.359609090473	156.35300287775	156.359079174879	156.353110972286	156.358477971224	156.35969303814	156.351903298713	156.355357838746	156.357874895069	156.351094139254	156.35249294397	156.353806657723	156.357690128525	156.357634883061	156.354100345487	156.35207779698	156.358761637244	156.352784645818	156.357436176752	156.354316468995	156.358875498479	156.352835636681	156.358107367774	156.357184011035	156.356158406693	156.357083059777
156.352424675932	156.354660443846	156.359205023729	156.359239035594	156.356179220974	156.358075864161	156.358176315882	156.355317084022	156.356169145985	156.354817930119	156.356704653781	156.35908375822	156.354014411688	156.350771515261	156.356517532651	156.354951994724	156.359295018829	156.350452536061	156.359149775574	156.355628041418	156.358419197245	156.353745108432	156.359589629953	156.356106303877	156.355410044806	156.350366633045	156.358052643939	156.357592884939	156.356369238153	156.35373356334	156.35773410141	156.356833223875	156.357118294857	156.352785677501	156.358847444284	156.352113690988	156.359851276268	156.360145340632	156.353174214295	156.359574164609	156.357079851592	156.355406075031	156.356298783315	156.353538854905	156.354981710192	156.358503938545	156.352824638917	156.359144395916	156.351750833871	156.359551365486
156.359263170055	156.358055653399	156.357233804729	156.35816116784	156.354657253259	156.359050913287	156.357357781869	156.3552389179	156.359608124246	156.351838819086	156.358960684541	156.3553642926	156.357504925515	156.35694297134	156.358990666774	156.35925215212	156.357405842994	156.357025298207	156.358706924491	156.359787093445	156.359312113226	156.356829507731	156.355072700396	156.352378342136	156.357303274025	156.354875735105	156.356569327797	156.357326865144	156.352962165266	156.354976601234	156.358723361132	156.358030524609	156.354533927164	156.356432005737	156.358046738426	156.359989506927	156.356074038068	156.357368352992	156.351254278078	156.358200455162	156.359897850286	156.357390523631	156.355839921492	156.356579366892	156.359949757532	156.352126565591	156.357172415732	156.356144292436	156.355273286378	156.358905630364
156.359073806169	156.357314059626	156.357839645134	156.359057502109	156.356369488541	156.354971406467	156.354745541338	156.355349151645	156.357141802908	156.3525833294	156.358121304609	156.359734711369	156.3583587386	156.359250511292	156.356851528445	156.357124482295	156.355458904454	156.352144779039	156.358054033088	156.3560974926	156.359046676381	156.355602518119	156.36001877956	156.360667836453	156.355581959536	156.355907028159	156.358809990723	156.358316069885	156.35555479428	156.35531953111	156.358544686861	156.358766153284	156.356718615638	156.355604757121	156.356808120527	156.354002993981	156.35274159507	156.356589829415	156.357367701333	156.355040133001	156.358148938908	156.358509731761	156.356085723078	156.352265393739	156.35922165032	156.358505536209	156.356016171466	156.357828937644	156.354529700061	156.357109373568
156.355327580539	156.357374101818	156.356593793369	156.355391658858	156.358830273281	156.356513012034	156.356631406965	156.358820816157	156.360193802395	156.35952528207	156.35623977133	156.359105633157	156.355306034755	156.35723111437	156.360082786736	156.357980129103	156.35749450711	156.3551142942	156.353695101871	156.35915597955	156.357806821918	156.354947990765	156.356718717719	156.358853301431	156.357058784694	156.358939524133	156.357659921754	156.357523841173	156.354962661383	156.35915154123	156.357270279156	156.356964071629	156.355582792469	156.357515822336	156.358112082885	156.35662908739	156.358978333556	156.358424931989	156.35757638173	156.360591317235	156.353041042275	156.354058306282	156.353718036562	156.355761740138	156.35947809135	156.357660162388	156.355525600584	156.356259243149	156.355915823974	156.358624249921
156.353315416978	156.358365000632	156.359966250509	156.357097887476	156.354043429835	156.355708899538	156.352666489725	156.357281804876	156.357553808178	156.354266164535	156.357239034396	156.357411423735	156.355612525506	156.359262495972	156.357360349881	156.354127448	156.357459522157	156.359531824122	156.35813365922	156.357064416987	156.356443980025	156.359672035794	156.359732345528	156.355620754958	156.35749748628	156.357283678774	156.360376623597	156.359290844165	156.355117358814	156.359051662826	156.359613746604	156.35559764806	156.353389365656	156.359031872778	156.358942780914	156.359794452128	156.357287817191	156.355931732689	156.35686123578	156.360019940105	156.35862283	156.356870855842	156.35837470093	156.358220058584	156.35613106123	156.357719013083	156.35686375851	156.355271655384	156.357312796699	156.359345225827
156.357745157064	156.359084759091	156.356829946426	156.359927469283	156.358905433578	156.358136616066	156.356117662347	156.358515763562	156.358054775829	156.355786458512	156.359381340966	156.353551730287	156.356818840575	156.358229834915	156.35986400775	156.358016211643	156.360075875692	156.36026303921	156.359030374476	156.359664353418	156.358810516175	156.359682930046	156.358302114562	156.357339720318	156.359282520545	156.356981848037	156.356020712242	156.356812200314	156.359861323484	156.359557448617	156.35728698731	156.358145291248	156.359103115595	156.357885895665	156.353140528555	156.356811857351	156.358881500479	156.35677619744	156.354243768535	156.357110518406	156.359490440511	156.359721879753	156.357456980095	156.359815505177	156.355101449841	156.356270541522	156.359712710459	156.355616270301	156.356687235275	156.358191818089
156.35521494686	156.359631141578	156.356784059956	156.358012223806	156.359444755651	156.35675573006	156.358724262802	156.358809415125	156.358336345059	156.358631309625	156.359532756242	156.357813238609	156.357763050872	156.360161418988	156.357406521287	156.358674408583	156.358212757063	156.359266080642	156.356762999959	156.357333342106	156.357454073561	156.357471174634	156.359308684354	156.35700400932	156.356172123502	156.359302330597	156.357817203604	156.355300894001	156.357723144483	156.356415572681	156.35990907412	156.356219739094	156.360345230116	156.356168259649	156.360170407131	156.360333331593	156.357454735125	156.354856272112	156.359552147728	156.359387590369	156.360466371167	156.355694023294	156.360496988841	156.358576706886	156.357468163103	156.357942270397	156.358936462898	156.359120233482	156.356183831022	156.35852208862
156.357435373606	156.360929546913	156.358828254563	156.358297697056	156.358071163724	156.359890708697	156.356911747269	156.35726386413	156.359508064419	156.358554891599	156.360587184583	156.358993339785	156.357413652722	156.358738831974	156.358747267868	156.359392817957	156.357304760259	156.355696678892	156.360335232657	156.357683300617	156.356515273356	156.356428570046	156.357168113673	156.35742336969	156.356955843301	156.358563844163	156.358474342145	156.359951024339	156.358609698758	156.357765349056	156.359719398067	156.356210484621	156.356404958434	156.358783981974	156.355492560049	156.359824313264	156.357808135917	156.35689417829	156.357825650087	156.358622494396	156.35985327801	156.360237182236	156.359818191142	156.359340000624	156.359253928716	156.355982321217	156.359944711043	156.358288420756	156.358610480345	156.357524616884
156.360078786531	156.357859053685	156.359290005871	156.357883680923	156.357669410904	156.359781214457	156.358388388352	156.35857369833	156.35789603799	156.357181342607	156.355091030446	156.360545167715	156.360376252015	156.360183434702	156.358266504897	156.35677437631	156.359617239344	156.358575320144	156.356984658835	156.356419348293	156.359645480979	156.357990690761	156.360400211967	156.359932271653	156.35717559491	156.359604584688	156.357891567326	156.355749929412	156.358301766428	156.360242489568	156.357352194741	156.360237490081	156.357642932366	156.357301566086	156.359939739404	156.357881516521	156.356261613034	156.360099107135	156.358430521283	156.358180612654	156.359001951948	156.359829135964	156.35780901673	156.359977634987	156.359796316213	156.358163486089	156.357135277038	156.356548744654	156.359218024068	156.356692720635
156.355787622029	156.357161374206	156.358759000778	156.359339544731	156.356524045433	156.360318451722	156.356702532761	156.357299459776	156.358362693233	156.358333895442	156.359887237443	156.357537874401	156.357056207179	156.359607198339	156.3601232124	156.359758212719	156.360179877308	156.360006873201	156.360155903175	156.360172088932	156.357392893909	156.360081825754	156.355860201726	156.358739688645	156.356690226282	156.358407963009	156.358732952877	156.359313666921	156.357017193313	156.358036940292	156.357131241874	156.357741684585	156.359514672479	156.360101630746	156.359310595403	156.360539116639	156.355616883038	156.358044192992	156.360683021553	156.359049155983	156.359792976527	156.360200338069	156.355364339989	156.357601996373	156.357874637857	156.360146829433	156.35973983484	156.352785271897	156.356684920308	156.35604590384
156.359959084496	156.35944500772	156.357039547949	156.357198721532	156.358574270171	156.359351249396	156.357005344802	156.35993292121	156.357078288254	156.360431897731	156.3596015337	156.359602981422	156.356194551368	156.358243603596	156.358367798497	156.359721183976	156.35831140303	156.358553282883	156.359928336096	156.35811403851	156.358708754008	156.359903870924	156.358456992922	156.360930501123	156.359648011235	156.358855810437	156.358804372134	156.360315772963	156.359687100949	156.357214312186	156.357623657965	156.358655647249	156.360280478901	156.360423338713	156.358903921283	156.357359467501	156.360189378688	156.359261441841	156.35888713993	156.357582218908	156.35767193465	156.360314827008	156.357948465143	156.35743944583	156.36077277932	156.356327343672	156.360001422679	156.35525867528	156.359979440499	156.356441418996
156.358780615394	156.360422412924	156.358050796139	156.360733687667	156.359440543768	156.360368519788	156.358059699847	156.360119917804	156.360538721304	156.359625890389	156.358073622853	156.360238698781	156.358805596659	156.357195652287	156.360579909183	156.358654211499	156.357948949674	156.358618665721	156.360269663752	156.357628844808	156.359483518555	156.360377289742	156.359670294637	156.358210249817	156.36024658282	156.358294189372	156.360791677148	156.358689286408	156.358594687003	156.356499354315	156.359924836302	156.359623752862	156.356698532117	156.360585192352	156.359414293535	156.358873899196	156.359969667643	156.358339806132	156.359792352622	156.356512801639	156.360036684863	156.360582265488	156.358602176777	156.360563207058	156.359892933712	156.359490602937	156.358752777637	156.360082098827	156.357493078494	156.357961698953
156.358736203232	156.359820654861	156.356453740112	156.357090617183	156.359723514461	156.359301803008	156.360209717993	156.35903716395	156.360070780703	156.357965351051	156.360061818637	156.359845681482	156.360203188949	156.360523271463	156.360277689391	156.36034625786	156.357577084971	156.358583233957	156.360719927179	156.358874340728	156.360349617655	156.360062621016	156.36017040505	156.359333584324	156.360235104905	156.35893456005	156.358768556803	156.35746718126	156.360431981356	156.359604505595	156.358762608847	156.36061481468	156.359246431047	156.360803664081	156.360224692567	156.35799655438	156.358003922408	156.360291483744	156.360178163284	156.36008426106	156.358455045352	156.358845061392	156.358808662948	156.360056300315	156.360006096153	156.36040133882	156.359095500096	156.357889176975	156.359353068477	156.35722709481
156.359801104307	156.360534588747	156.358840860451	156.358886753952	156.358210880426	156.360422491215	156.359813446796	156.35920457658	156.360425285354	156.358779909955	156.358612434288	156.360449350116	156.358088998464	156.359142310191	156.358452655296	156.358860290285	156.359092332065	156.360183463153	156.35835594466	156.360131939766	156.360227123044	156.359375783194	156.357143398291	156.358798802041	156.360100700078	156.360641696975	156.361181062849	156.359953616261	156.360175430712	156.355381151069	156.359470743328	156.361275172826	156.36001704594	156.357609270089	156.358908809656	156.359413320951	156.359328555375	156.356973948169	156.360189198578	156.35852952586	156.357837837963	156.359026427231	156.3604651328	156.357392104262	156.358882304762	156.360003993243	156.360668118488	156.358974269195	156.359492179636	156.357909179208
156.358685434342	156.358194132274	156.360082573649	156.357293641412	156.358760241388	156.360621095061	156.359839471975	156.360542682479	156.360435737322	156.359782754848	156.359337904411	156.359238128517	156.358659425493	156.360395898089	156.359048292296	156.359895252354	156.35996138323	156.360016253327	156.358649135836	156.360096687397	156.358451051516	156.359400755039	156.356536369842	156.358251298169	156.3568182888	156.357733877841	156.358639802243	156.358783495767	156.360594039463	156.360196005186	156.357320165745	156.357505040523	156.358184353266	156.358395747435	156.358049537585	156.360381469671	156.360185678853	156.357756316214	156.360118021601	156.358398790571	156.360312163733	156.358976679163	156.36005758484	156.358624908399	156.360533527237	156.356354774791	156.358667383618	156.358776304315	156.360084332727	156.360614820478
156.358349683291	156.359971330975	156.360289471087	156.359965131421	156.358379352535	156.359617370568	156.35960377769	156.358107662895	156.360501945975	156.35883791408	156.360684390592	156.358996570536	156.35683347919	156.356922088614	156.360189894849	156.356024939109	156.35863653662	156.356899760001	156.360673167703	156.360295493371	156.360491648957	156.359715514851	156.357778278424	156.360066342153	156.358949061612	156.360293720725	156.357728140202	156.360331686719	156.35928353705	156.359283551921	156.359579227829	156.357498099196	156.360263316971	156.360321914538	156.35899060667	156.357821892236	156.358608511615	156.359169933594	156.36004267879	156.361133941766	156.360486215497	156.360724373775	156.359912760688	156.359597501777	156.357834388287	156.358563871849	156.358833386984	156.358319466462	156.35679048974	156.357282032547
