# Supplementary material for: The Neural and Computational Architecture of Feedback Dynamics in Mouse Cortex during Stimulus Report
Source: eNeuro. 2024 Sep 24;11(9):ENEURO.0191-24.2024. doi: 10.1523/ENEURO.0191-24.2024 (PMC11444237; doi:10.1523/ENEURO.0191-24.2024)
Supplement: Extended Data 1 — The file code.zip includes all code used to generate the figures and perform the analyses presented in this manuscript. The folder "./ephys analysis/" contains code and instructions concerning experimental data and Figure 1. The files "Figure2CDE.m", "Figure3AB.m" and "Figure3C.m" simulate the model in the nominal setup, and generate the corresponding figures. The file "Morphing.m" allows changing the connectivity strengths with respect to the nominal setup, and plotting the resulting trajectories. The folder "./Figure4/" contains instructions, code and data concerning Figure 4. Download Extended Data 1, ZIP file. [file eneuro-11-ENEURO.0191-24.2024-s003.zip › code/Figure4/isolatePFC/v1Int_a1.375.dat]

0.335527273737345	0.326691017948193	0.340116863653512	0.356006066032609	0.332881949038711	0.341475475050964	0.322737639377188	0.332590765980453	0.337532485286752	0.323063349794602	0.340255938276796	0.333152198852709	0.335453231320825	0.32436710662492	0.338926928576352	0.338055497502594	0.330638754553057	0.369346194104818	0.321398130727516	0.342634390840091	0.36274106403163	0.344132932243853	0.328672794775622	0.361953402687491	0.332398449034024	0.347959781474886	0.346190537134619	0.371151661326093	0.353314106334836	0.333335882493077	0.375467991415105	0.323673536510339	0.329310722257606	0.326849310249361	0.323126808797112	0.354363406655842	0.325248855323633	0.330598689886452	0.340745636064303	0.357835171331189	0.330006032807384	0.325936790775085	0.353693617074603	0.359951641945709	0.321740022503343	0.377705460196343	0.324970994915623	0.324368906318175	0.370281655722593	0.362338968084264
0.368207367666066	0.383696854069863	0.338407027443343	0.330303801316466	0.363935316118293	0.359311341970948	0.385946140877563	0.380005159775092	0.330349678161644	0.358944916595639	0.335851851480389	0.364375095758229	0.385037678089404	0.341539304995026	0.340240917950604	0.36909669908559	0.363773406288776	0.333803102229462	0.359027082759307	0.347965179075706	0.335796702874979	0.376537865315515	0.383582680978461	0.36654671963653	0.358110399624387	0.347095017208484	0.374153925069343	0.376588070577697	0.366016714063758	0.369735061530423	0.33877508742966	0.351380254361901	0.33571354431076	0.339240664960082	0.351518095272586	0.370779265261874	0.338720685806452	0.369642912393107	0.368834793950866	0.337909505309986	0.349302314181682	0.369464874473375	0.340268734410213	0.368584934116266	0.387792386065461	0.361049350772571	0.386047873816273	0.364134446839053	0.340112120046603	0.340489974403723
0.369297830779944	0.401350741204982	0.381587854675915	0.387656397065185	0.352762973980861	0.353910767161571	0.375532810387489	0.356394557524109	0.358602922431754	0.405904599932327	0.349301957927453	0.366532324672534	0.397935651868444	0.374932346324001	0.354849682860133	0.370827556452211	0.378648067795313	0.344876100979075	0.39824818718329	0.361433916119361	0.342960750432261	0.3914188132022	0.345918369285113	0.357007174295474	0.354365170361277	0.403237115124819	0.384384286334856	0.375083248141264	0.368369967115556	0.386665858697689	0.373614612176127	0.352133728095331	0.392126788034029	0.405883834969851	0.396382903432769	0.364535210851219	0.363215774960273	0.346366687120916	0.369309367959146	0.364039489013608	0.363403559773591	0.358383938375909	0.403922699699642	0.365112567698421	0.394140404825003	0.358294765447118	0.396053594900205	0.346991655347659	0.392821417410886	0.369723159964619
0.399031624848711	0.363998577719692	0.396169208086259	0.355504936821206	0.421033581380903	0.36151070742897	0.377388679209448	0.385736050290442	0.397486325326876	0.398193262388285	0.387650010552533	0.408894636222034	0.362725083445271	0.376065930283506	0.383423799867707	0.372983834927785	0.362866183701616	0.362244802287406	0.375429347529787	0.405453745268262	0.405446614288837	0.422878487998436	0.42159425651342	0.366598220408784	0.363977891059885	0.358059068889301	0.381506544928267	0.394068689891813	0.380545696538897	0.39331430207598	0.405970982528989	0.38186819129629	0.367474324677639	0.407698387304273	0.420292445622024	0.403126030423802	0.372231091773083	0.421586391203429	0.384674502089774	0.415638995871122	0.381736819043961	0.400505743223381	0.400713771651849	0.417848583397943	0.386133534160494	0.362883413086803	0.377843390522277	0.40954913656525	0.397966103232829	0.421730830988307
0.43708057757521	0.419851233370512	0.375891716749582	0.381249125177265	0.389909858673091	0.386849496252484	0.414993564140229	0.408508890273004	0.437432416515966	0.389996853670391	0.4221542407173	0.440528201137697	0.391736028492697	0.430949643848132	0.434842825377843	0.410607266233455	0.383583978037315	0.368057707137495	0.413798500939362	0.379047975613173	0.396987797719787	0.429119822192593	0.380249457146378	0.369392562132324	0.430947164594394	0.366937147776311	0.374092122714662	0.408211888674254	0.39569961208632	0.416609993358573	0.395845513774904	0.421278190308107	0.381143543425656	0.367316820750341	0.440577127977496	0.424799622248524	0.43403809165307	0.408496921991398	0.415089562909316	0.402700459738562	0.374188610499748	0.381251482284485	0.385104344487434	0.415809216914807	0.43148275404621	0.382384634700591	0.390258142975556	0.413777012914938	0.445412868384237	0.418708593204399
0.38214403190597	0.469758358778573	0.453412476147158	0.461893428675389	0.444313274543775	0.399380366142463	0.390119331411321	0.455796390557683	0.410907366591579	0.418006677689846	0.40214489193262	0.452984194421559	0.432737746153039	0.437792139798252	0.458241260294382	0.470088220393555	0.425527376580293	0.405472657537027	0.436948873525333	0.419175322315655	0.430187944887444	0.463859849075241	0.442208906111981	0.424998051104275	0.407512409701999	0.412452747573468	0.428959421182558	0.462304458747645	0.454552446356577	0.4005961827066	0.393874942934317	0.39758039729087	0.426460059496673	0.467854246272873	0.383991471833661	0.476663833866625	0.411890267472363	0.418960555245916	0.46307222979179	0.446392882816192	0.42266500838917	0.433310475008635	0.429072370732594	0.394252024931201	0.426205693850463	0.402095011324721	0.412672738117547	0.39386595716639	0.436863053502115	0.423850876815451
0.408476576946832	0.479748439716011	0.465847040148252	0.405046514986959	0.427538454805891	0.494300392727463	0.490108159688446	0.463904289592222	0.437275653637265	0.489310197713784	0.431909452654126	0.419606717237414	0.445825802391527	0.49740470650335	0.445439300960064	0.465355614785202	0.402355021917988	0.400646756183666	0.43854570025052	0.480142291110437	0.502238469860226	0.423794421518691	0.49934433821757	0.468532465803323	0.478356080300779	0.463341262658866	0.45081300945867	0.476331256930407	0.473087604039366	0.413138671002094	0.46376466845041	0.4038142782922	0.401661736175441	0.423878945500318	0.448766195653704	0.424925814644588	0.413486512225084	0.407906431067123	0.48097080376222	0.43035352117811	0.461220649780103	0.491884117934953	0.441633495546983	0.397741937282433	0.440304173301568	0.488071748111185	0.439745437328808	0.408528658306174	0.453407728651327	0.408380168692081
0.510750959109769	0.509152305672038	0.419744113300237	0.424579220348527	0.515455857302773	0.486455609793656	0.457515944674024	0.522359815029536	0.487179610835038	0.498960864196535	0.516508159235299	0.468416660679337	0.45252732211144	0.502996943804383	0.485203401800511	0.472251795621122	0.458197799871811	0.494421832124925	0.442965274765757	0.506174423341964	0.427346797758488	0.466856331197123	0.464323097555216	0.524942417778746	0.471886314721343	0.508995149679411	0.443457685196712	0.428880848266359	0.481493074060591	0.512927648572489	0.455354925788232	0.428805013569058	0.448126273701612	0.429798951546957	0.483694480571027	0.425258931330955	0.453012089798466	0.502843140582913	0.440595754839668	0.41783572834739	0.440785237807529	0.483076823990331	0.429489957137925	0.527920196555333	0.422013985475883	0.441837170323521	0.447636855291467	0.510332252475369	0.522103354061376	0.421440687724087
0.483633024438918	0.523558092084822	0.466454899937491	0.474615140176472	0.5416429855275	0.519233919746568	0.494743284644109	0.501375353508787	0.462761724943397	0.459374076045398	0.46149633271172	0.559545483377717	0.469294865268389	0.55571490566535	0.460555138261687	0.498812256454789	0.477647348131721	0.569587893741869	0.452125348413663	0.455394272568275	0.530172768477201	0.467015319412099	0.508992433113392	0.473239525909914	0.462283293901675	0.446539531249352	0.470135078313708	0.478345706691463	0.541622634865615	0.536900156406992	0.451991395160585	0.453489313750335	0.444137081198359	0.444623803241781	0.546294397616136	0.461508494612808	0.558598205959864	0.499303649630157	0.470016961014653	0.525574454016561	0.555013377356913	0.540000111388715	0.539520741095082	0.502256928971589	0.497793290697669	0.498674481066746	0.463986587604182	0.493705575224951	0.555574757288004	0.484201983454212
0.548775491353244	0.466304389316324	0.519682976898157	0.599250150523924	0.501209769072661	0.597119230886564	0.553294799119159	0.518188286876864	0.518061367648149	0.470866614384027	0.528231661464558	0.485888972572715	0.472921789850926	0.549518178972765	0.567578262826064	0.543967266906954	0.493161857534924	0.582272035031592	0.51389986663755	0.56677025984644	0.472772212908107	0.491573594017668	0.477489655928453	0.589780974714029	0.505005357284165	0.523047052915856	0.530665481336899	0.521696388654054	0.527800554233124	0.573891004998601	0.596540075079879	0.564828746295818	0.586175076040989	0.550082895975062	0.545350420200292	0.591050527208047	0.546305811559858	0.508935533734429	0.528492622730531	0.517135126966241	0.497668300625933	0.539348852218314	0.526063874173623	0.468992903236342	0.57656906569489	0.59315373897892	0.536339227009264	0.501804771420437	0.543336856134844	0.585622351636209
0.626269432190904	0.596282728011018	0.635124568729149	0.600513626759347	0.585794617936363	0.642123739453336	0.516149510343108	0.570687789090121	0.565859013867371	0.528042675271768	0.563558691765523	0.505118440233011	0.53835976659235	0.643185636547601	0.582241278425462	0.64647072414848	0.625794554214523	0.603726190398617	0.555227242226075	0.499592580956364	0.525020823307823	0.558516736459084	0.54124022242536	0.543920055498803	0.535981832258746	0.510862648378479	0.534390599692555	0.602701002548551	0.534428760128552	0.551271929328743	0.605464686301032	0.551389881167083	0.509555775222323	0.544596263222781	0.547426696982433	0.575961493538757	0.604292383906478	0.561579840301864	0.511531877749123	0.531539490053232	0.518504167174539	0.579221269733718	0.531177734639541	0.577505856449652	0.525431529421776	0.532296100553762	0.566023638897918	0.507340670393368	0.580110343848447	0.630254333652834
0.678815174741472	0.549072238140317	0.586233454721346	0.676390340180336	0.583830556059784	0.689398620303368	0.669935065361135	0.560810335342514	0.639994722430443	0.67012283746268	0.648507955567797	0.683160318411399	0.654375745143582	0.568737059031512	0.555899604210017	0.556267367954645	0.619468030646035	0.619010109997232	0.69423556684573	0.655617137322787	0.621937845462888	0.628820610292745	0.558625455130833	0.547436841536732	0.585112406411663	0.672699911041292	0.681578488081355	0.535457853796661	0.568688415177962	0.679618424062629	0.577161774805447	0.624816623836147	0.684771581441186	0.532747743067486	0.579934230144097	0.569656500912424	0.571079362009411	0.605518118517568	0.705350790653131	0.583976482376421	0.687777849144949	0.616982637378913	0.659946656915106	0.676116760030704	0.587280349008091	0.689972192111587	0.687291070928051	0.589780465581742	0.681954499113251	0.556085536845985
0.710465690474868	0.672489934441146	0.645964181106949	0.588740963585642	0.725840301827353	0.66138549413508	0.7546846049457	0.592902802536997	0.579631906393394	0.720079048818603	0.651037633260474	0.606764888219873	0.735904715274009	0.71056117024911	0.634197271313085	0.688893483055512	0.680083825120479	0.559908031729107	0.720062055870406	0.754229178372467	0.681636713589183	0.645318129433293	0.702673995766884	0.760514256807604	0.593457440102642	0.632424731229697	0.626835228735719	0.630878706937971	0.582488021910511	0.595002552461503	0.561906383525322	0.746059501809634	0.64279623956316	0.670007213875369	0.577831213256691	0.585722255152464	0.567170707941834	0.593327030026581	0.564548267376635	0.730226233892703	0.627973387507701	0.763046173414161	0.743723099086847	0.644968367365718	0.710672847837142	0.701436386431719	0.718764875694076	0.695063127044282	0.701865146068068	0.727246006981135
0.645368757979599	0.638374647451745	0.7773266638329	0.742238244625706	0.691861110521103	0.653091961484893	0.713092102519427	0.689789153895759	0.632381001041527	0.736883627174156	0.627429939532548	0.631223674362307	0.788387932140764	0.648701164726455	0.618718174800008	0.599585439579935	0.631020783769319	0.810729976207856	0.794312310701004	0.65995952296357	0.763170292201027	0.672529729959589	0.748544597532594	0.753292017349877	0.674551424448992	0.654176526573536	0.644551741152738	0.74629255978999	0.78875732626895	0.785203177894998	0.713790161882215	0.657868927129431	0.652027521307753	0.72127132607745	0.664501511928479	0.659337116358471	0.765475531616093	0.817554045331989	0.818032654091584	0.695608296025435	0.715159467979031	0.82850733463812	0.798779401016033	0.619275647484257	0.819152048278962	0.645200319000573	0.663060919422408	0.694178526646165	0.621701377712292	0.773527146027595
0.69778901413243	0.780125207482725	0.808734538458612	0.812991428711085	0.711290325000529	0.835176351279046	0.7187595776529	0.909967383598584	0.744337536181691	0.697950310756726	0.706095952938916	0.725517961149025	0.825658041331614	0.866541373454799	0.660831580844444	0.759323120617251	0.818070356898958	0.841843431120163	0.861928067694131	0.896721824409791	0.757332497896583	0.78314052384744	0.882244148246488	0.704367935985841	0.806212547307798	0.645681238208989	0.808988870464579	0.738615442744537	0.847008933502087	0.732422582592416	0.769679979329711	0.871086945715728	0.670925461387747	0.775978067207132	0.801180404248178	0.665535887231499	0.721429231492327	0.657614743815771	0.750401830562542	0.790426772949282	0.699832573687978	0.729838500295346	0.713592399455973	0.661979267829042	0.833528883987125	0.878826335794204	0.728381974674985	0.726812737707498	0.830742897415123	0.880951638823921
0.699401109841107	0.940090894716785	0.699921004799028	0.775204415948536	0.952466650928843	0.844864960735325	0.752076436948215	0.715609622503709	0.960001146782334	0.94695677209677	0.973762120063445	0.71460909234865	0.948019530386377	0.86833932545425	0.735378812668979	0.808816083416522	0.849291464532457	0.729501295380492	0.96667690450749	0.886695156935811	0.96700084132833	0.854783743891898	0.771646541627394	0.869230708365461	0.937643970833098	0.848219581859897	0.77709872519126	0.857928531613953	0.786578295854491	0.799555018406254	0.848470769110467	0.835160492857804	0.819629229364965	0.780152936306332	0.924266942072437	0.901985366456564	0.892405778438534	0.731940938780579	0.720779163481169	0.977696397124685	0.826083327127184	0.725175635459507	0.774422457209258	0.724632993154482	0.751859794154868	0.906451689595753	0.899886687232439	0.722237197040475	0.802807251555948	0.847211569113359
0.868214056179293	1.00415235432721	0.952704959898019	1.01684154853656	0.987752530367939	0.984726309748478	1.01446315458063	0.791792700527708	0.889396630114866	0.86971692149648	0.977593965825326	0.915492377901094	0.965397528646627	0.85601274464805	1.07855743670516	0.775086830954161	0.912370383022055	0.807563857896798	0.89662436762861	1.01194462427082	0.825190315643328	0.894473983522332	0.801640936395203	0.958470228390819	0.777908097246571	0.851077342550596	0.856120955993859	0.87886460772997	0.990831003876351	0.925535901731329	0.937398380595575	0.980377075233602	0.970711015517542	0.836454164188587	0.809705457807799	0.991113695772609	1.01178682719725	0.941297904690097	1.06244545097606	0.893477502787544	0.957620875812633	0.986498387720025	0.873321374346571	0.831392881857475	0.796431969143071	0.77663040277026	0.821282292355738	0.980476096341829	0.848731665359611	0.783811030067466
0.99473135871936	1.15870046794978	1.08202571881887	1.17403979585914	1.02155341379852	1.15097772990084	0.923119257168374	1.16884703722988	1.01661059584568	0.924949982959143	0.950728365375826	0.891963886105826	0.899886194607077	0.95498829785584	1.17844075357396	0.913198813257912	1.08489255790032	0.891588808433176	0.851073356628864	0.986106995354673	1.13856288392851	0.855529210432106	0.948811280077946	1.009030952022	0.853232551605064	0.866932691338372	0.936851997317211	0.902110904437285	0.938505616698051	0.903400786624367	1.14937152234059	0.938273278912979	1.01802381233703	1.02178888636298	1.13759588823161	1.07040967215906	0.961212672377959	0.99539646118197	1.03242833442908	1.16857069108005	1.03176026338568	0.980306757841203	1.1147680150541	1.13627699396696	1.04144875636567	0.888254807639343	1.15089383297924	0.970279529314699	0.903045257898466	0.99403107420656
1.09781879266208	0.935194162994575	0.963279924475942	1.06648184170822	0.999679302345617	1.13351397449105	0.956159378666444	1.01893302949633	1.05653540673883	1.16479500157412	1.12069980652097	0.947874851284362	1.13221330113127	1.14771076802073	1.05480258723548	1.15575945948482	0.917485565330698	1.27042870738847	1.07275264833612	1.06058479215877	0.918809751929727	1.12292376114426	1.22835701720703	1.17562367238346	0.957151355563544	1.29540534210837	1.11700410310749	1.13628710064629	1.07692191426828	1.06786530637865	1.09422010322611	1.15814168382021	1.26304996977758	1.25964338028459	1.05318783668319	1.06155557018016	1.18466619748173	0.973530359532623	1.18596204810377	0.951397512096281	1.19134633060725	1.06460282222267	1.04152255087058	1.0080200037423	1.27001672137113	0.920506085042382	0.920056674796923	1.26230570266897	0.927188726518441	0.96300328240313
1.19427684214985	1.06670731266442	1.27322749913503	1.11754714302879	1.03108776089414	1.17888903671602	1.13327819044363	1.01262291559275	1.44477867056041	1.4302379341568	1.0494781991274	1.12714074562988	0.988899696197074	1.28003989342207	1.14262318378757	1.21185963653075	1.29202470094509	1.03053992353552	1.03432020105241	1.1392377634223	1.0118806665688	1.01903387967443	1.43981412565648	1.03889061752851	1.25054149687368	1.3110287609202	1.14893618072209	1.01244631400002	0.999483082381129	1.46339990590271	1.42729177334606	1.04855974280087	1.22010442974356	1.12306232466382	1.11487266021013	1.13172172423566	1.29026558919151	1.38216049376906	1.45846362200319	1.15896124749819	1.28041929740814	1.14712837097435	1.1114858988759	1.33932054553027	1.218423014831	1.04352520138884	1.33807143671267	1.43194759741476	1.01757295881957	1.10463835923295
1.2533096496986	1.49100669934388	1.61212536191545	1.12097685391061	1.52994516885411	1.25301649110412	1.13866055714966	1.13264314580594	1.16791741458313	1.14499765097681	1.11383438856096	1.50463954757597	1.28367243890308	1.55634809609704	1.34974536662767	1.20690275700041	1.3756423496353	1.58466851722553	1.5371564664951	1.35617027875993	1.35776354361537	1.40613041180908	1.42380918713244	1.16480245670287	1.13804689278829	1.32655919213753	1.30443733414312	1.4204083703506	1.18940086697329	1.15826468683471	1.42159010323528	1.14412987382795	1.3032669041056	1.44295899318432	1.41176198075592	1.51188896690028	1.42283509589364	1.23066192400266	1.17935447059461	1.3926079789747	1.39824147679868	1.31363907657948	1.45191582695707	1.3255043488932	1.22633802217917	1.11827078057211	1.62656465638794	1.25749118440651	1.55434434751068	1.34949971343347
1.73393919512485	1.38281773439642	1.73558623191364	1.3665251130666	1.55408012931483	1.75069117239999	1.58057938034172	1.26881038948824	1.27488486536491	1.24271359009096	1.70344258634246	1.37598667089983	1.25859575282377	1.55115936816806	1.31710933821883	1.39352946571326	1.28523231152665	1.2039767035123	1.46062427230237	1.73629172639604	1.59078943182966	1.44158839547538	1.37962804469591	1.23774014159842	1.45689232428019	1.23742288272394	1.4899750481223	1.72739386238748	1.23548390786748	1.40833454830192	1.37797630069048	1.32405992691154	1.77787643639545	1.33950030256907	1.33434323877397	1.36775961701936	1.51442070331143	1.39919230915507	1.31562596719023	1.41428307912365	1.744458655233	1.34900439384705	1.44200813751903	1.60292291361999	1.56997817752099	1.32453052466647	1.63263417084232	1.24009833961251	1.63922483300164	1.22664881917575
1.5995169391798	1.34929748245075	1.48012402409085	1.38709858286763	1.53873500696208	1.76450161840767	1.95199603445993	1.4346860159776	1.95140410794944	1.63592650653149	1.77064582921096	1.46507051203647	1.70758896525035	1.45131478796713	1.85809087661945	1.79925161070374	1.51704011354659	1.4174350896001	1.76827141523723	1.89314566519245	1.61032532116791	1.73620214906125	1.64714793818206	1.47818943888649	1.94092012208845	1.47118210662168	1.67008568647266	1.79883217202929	1.59666642797225	1.56383039599521	1.92871098097637	2.01790623555755	1.6581525790954	1.60567168201136	1.86183145673972	1.38358546359797	1.6842206293388	1.40953329632613	1.38748667039516	1.92149054676859	1.37906087103261	1.89530371320326	1.56044549632603	1.74640811234939	1.36459295162218	1.45832954670681	1.72367774899984	1.59093409916925	1.97977862590551	1.52644468334582
1.76372539905942	2.03531374527272	1.63178837181423	2.18615725990135	1.87678325326749	1.75084228517557	2.15258069238366	1.66221054119982	2.12280587173644	1.69307941407385	2.04188158814618	1.97088355674394	1.63096669119824	1.63185527935053	1.51597706558374	1.75067888712478	1.70132912050661	2.17186214973608	1.69527824494833	2.12267084520334	1.98984454625855	1.51120986485022	1.66793692104997	1.88613412552724	1.62145318122136	1.54858184589751	1.65123500489287	1.77793587818805	2.19994221300269	1.55680171145355	2.08051352656837	1.73301785771436	1.64805019898207	2.20534550837847	2.14064830002734	2.02469662637467	2.09337832149802	1.80969801091035	2.04610030974201	1.89928429792087	2.10637908674499	1.49989343768343	2.05315717813763	2.01050053690462	1.58455515494789	1.80267130041963	1.6710935180006	1.54043470926029	1.65158460459812	1.87288048685091
2.23131949270341	1.81410085858651	1.88223184382749	2.24731248432294	2.19049209977497	1.70805108810227	2.11047676551669	1.95151142188786	2.46321229029288	2.26945774879847	1.67862116436053	1.66692683065749	1.90742684521733	1.80773635261064	1.92185536156617	1.92633767363453	1.74644343915556	1.70355001463789	2.03415551232781	1.95217687048064	1.91232633429517	1.71563275347803	1.80663866988888	2.2657024528058	2.45783964687547	1.98145654028817	2.30244507983705	1.74899411442721	2.3166341568278	2.49702256778252	2.23958935588332	2.36136026984292	2.24092290861935	2.07089605717423	1.80877239657139	2.24407083805699	2.13923186888962	1.96699495404909	1.78018801429648	1.78402126358831	2.47044454135058	1.92028028828393	2.40853615403328	1.72141322005855	2.03196917166898	2.43557241722118	2.22951831289389	2.2425685939976	2.30412668921761	1.9655535724182
2.67933440540203	2.50157880864584	2.18344433696946	2.36455613666374	2.20442552277171	2.7110744564272	2.36677431050115	2.12403656884765	2.19457844147526	2.30976677574296	2.01413437654701	2.66945132447448	2.38666090932745	2.41644709627684	2.04313845616402	2.7671596374775	2.11619022932415	1.97040002010454	2.67694285307713	2.0124569548985	2.13588678112796	2.47193088023781	2.35362532390746	2.02197945337371	2.04609859641216	2.84074226354427	1.8536339944907	2.28252114227348	2.15949964678699	2.02443944452547	2.15190478026798	2.45751203818171	2.05505326355925	2.48693994976497	2.04974679183158	1.99434114562437	2.02854552080173	2.13305241594622	2.48136385891133	2.20566706269748	1.9603278059313	2.60167433610644	2.42455352441702	2.36126521574731	2.57515929025119	2.1335679413867	2.0088573628687	2.60546050135786	2.0947324211669	2.06049779016385
3.01263511361354	2.29969493001226	2.43720289260995	2.8203279287568	2.20335940747595	2.27324960784557	2.18858813847742	2.6901988126336	2.94636258663848	2.73899580654419	2.62434641607232	3.00689557663064	2.81466182293626	2.61165972006827	2.306351919788	3.05897236193744	2.58514551785122	2.7764621040108	2.24471872117053	2.56636368906527	2.66299120291352	2.10735033605867	2.92904114203185	2.4954382056265	2.36583582327493	2.16261158628198	2.68121411780428	2.38015404514261	2.790597240583	2.5863987656456	2.10980028563623	2.07818115380199	2.36753712478734	3.11549385117519	2.93674860586915	2.77994691082004	2.0836818683218	2.83561131203091	2.93956370595828	2.31614755948522	2.49010516234551	2.12033452450475	2.9030654334197	2.22842739692296	2.7129089355438	2.53476012429667	2.78330933732549	2.24416861498638	2.04956820465986	2.17982382271746
3.18031779884245	3.76592168163469	3.38710412715805	2.60511915812189	2.61956240617405	2.64785163448777	3.36167867042204	2.46359327813457	2.5986315245707	2.55151064405866	2.37818090790837	3.2189748826866	2.33957284567647	3.05177087442578	2.46281588479208	2.82382149734645	2.37413631862606	3.01645926498937	3.10337453714525	2.34000800368345	2.54921268407919	2.67730517486053	2.71229820313705	2.58498251855774	2.98759119492921	2.52659290118013	2.39727500600829	3.62738031626199	2.57324597047918	2.71104107321067	2.68601800503185	2.45955693789761	3.00659226099623	2.76040104148171	3.3115935661862	2.78381949989013	3.15193745696963	3.16810236345522	3.41998780596027	2.34363796449912	3.33589594343666	2.91135252681236	3.17022477522219	2.34715144364998	2.55296125828614	3.38915115507061	2.99386428825985	2.4926588498575	2.87553710397151	2.90985150187998
2.7226367340009	4.75775103827027	3.39840830851356	3.11000826295162	4.05533222389394	2.72514117682178	2.72590376194312	3.29930337719289	4.17278602838886	2.81711635674514	2.68769729652755	2.87112967730459	2.61271264205896	2.86125283520743	2.78798697290007	3.53182813076219	2.84498489217827	3.08000089733087	155.733622362716	3.08440595889305	2.85501740921978	3.5697765601551	3.72683893978353	2.76358887717724	3.00235050392563	2.89333965531837	3.89732596158091	3.6707800311599	2.65823923503629	4.00543383003311	2.89919076015381	2.94291373597184	3.10060278999061	3.30629718795514	3.17441225908883	3.07443155769576	3.10395441031609	3.53771850276039	2.70893918188313	2.69716072621434	2.60724302246757	3.19288645979282	2.93831333134443	3.02381967381432	2.61495218363058	3.40569423134872	3.75080608691687	3.17386700947426	3.06645911570253	2.90840476498515
3.154467216107	2.88165492502754	3.44580288319352	3.39999733029081	2.9859868087103	3.82652215710008	3.51319516322296	150.447399313712	3.0000070829735	3.29400298682787	3.12324318969608	4.177034426267	3.72202496112963	3.40362610379604	3.8829307580347	3.63733588608235	155.662600902851	3.46385853777132	3.29885134457905	3.60712351588339	3.82371079400481	2.86863605438206	3.7447844973548	3.91514856929272	3.2739496815502	154.723498091659	3.43785610995512	2.86541539264342	4.35587917242093	3.85053106396711	4.8919486665296	3.64166189064892	3.7938348277016	3.89970030670388	3.8950555172442	3.62643151633368	2.97532040377152	155.602813896274	3.80859919607639	4.52957385121953	3.90826019006217	3.88176203069983	3.5545935748396	3.38337403756943	3.47650317822145	3.00525998683504	4.51877977273626	3.58781816155754	155.336901125724	3.47577801131533
4.06836026764277	3.79129442011048	154.857544901826	7.12341133072252	4.25334512332038	3.34276303814631	4.27461347760165	4.18912987182821	3.61576401129126	3.83464492705279	4.0500513704429	3.4645032541748	155.779786194793	3.57954520410998	3.4800086448108	141.692559492801	3.38968327545131	4.93677066371694	3.23720632981157	3.24306124225362	4.01873387975473	3.71354734332026	3.90294407415038	3.94792730301191	3.88921439046508	3.49309563863488	3.78030387990922	155.772643477301	3.63160082909881	149.856238756058	155.800790132478	3.41452126840055	3.71605546606061	3.60173276849371	4.25674156623965	3.78583906472919	155.31023408976	3.5449243525553	3.42861612183534	3.9910957130273	3.84316659321737	4.50318302502756	155.778131747572	3.27203353329632	3.67938722594624	3.95339717071811	3.85159494632692	4.56193271453219	3.60865690515788	3.43653764849771
4.26966387688001	155.715632752304	4.51538287960216	4.3811288796079	3.91399160686151	4.3814727800046	155.861032033385	3.6560325315273	4.18504163771051	4.49630890867884	155.343394337526	4.18527340794702	5.68112919455578	3.6781778941523	3.67184408412872	3.66648877077043	155.770997787511	155.766777021824	4.74577459163258	3.70171589212282	4.70894197352761	4.84920152931075	155.898814800866	155.843088770188	3.94017554221773	155.773569485434	155.367544201343	148.463079925748	155.896999415712	4.38417184465059	4.10191186195543	4.33580269887331	4.78306427782909	4.27885300142395	4.26725469270121	5.54907281352146	5.0195582876489	155.815869343872	3.88706097634711	5.62385054001147	4.29370573183777	155.75520302493	3.87050448434122	4.48620163019918	4.53975631424068	155.760672944819	4.05420150728035	3.91879244635952	155.274239679575	154.113273259915
155.809271135806	4.32143182439058	4.05605911942119	4.22469263531475	4.38743072018884	4.24040358405178	4.97625873245061	4.41055553683904	4.95930937011468	4.17279896633892	4.92767125372486	4.21564108446868	4.73151358589682	4.15960932690526	4.80092776928421	155.600388017942	4.73315071257991	4.66446343259074	4.19717439509254	155.757327732866	4.19684574838071	4.89959236867993	155.4835892112	155.867483848425	155.895023198547	155.729476618581	4.70989186960156	155.904002615194	4.54948994152037	4.59393513098067	4.72497596315501	4.4869555873247	4.73819030938172	155.847908948421	4.5784843587341	4.47735285436278	5.18830423233958	155.759308048617	4.7206656497903	4.40977971289831	4.73828386141537	4.46070548867818	5.86213948648436	4.33261848276758	5.19327577233652	4.86674537802867	154.877934908178	4.15871651431903	155.796444215918	4.49799927924487
5.04743603052166	155.884177718661	5.12123553477735	155.775900921727	4.95999321820444	5.44937686445255	5.04836168810852	155.74612219516	5.160066110952	5.06179711567179	155.838219537911	154.602990975291	4.68963759057716	155.763207001309	155.644197338499	5.03657451101166	4.96792121578272	4.75435467392121	4.90781305943562	155.910032340472	4.63261635551205	6.78926207009037	4.554805618014	5.37409549428668	4.824662482692	155.797554445366	6.46711278235236	155.670791915817	155.781375655967	5.32907981547813	5.00363090056837	5.07081810937108	4.70027404387833	155.776799270828	155.641547508761	5.24560967142862	4.80441213081719	5.10636348121149	155.771014618137	5.0372548478748	155.658803843238	155.781792273137	4.5584794357117	155.867045961074	155.698949471248	4.95262510930924	4.7320897139934	149.216551325852	5.2583271295524	5.01099745959111
5.5261482482857	5.77737025780324	155.704008882851	5.33445414845399	5.82499664066202	5.08647025756368	5.09858263064801	155.622814644422	5.62356839750482	5.26733272119408	5.56126618156036	155.683574096712	155.920294570071	5.44849274249421	5.40621529747996	5.22694398957	5.27868934165951	155.715492609214	5.18703976221507	5.22312239899723	5.08468926046824	155.85616147955	155.804709029303	5.34995057638328	155.490935150217	5.20692373952496	155.318090818003	5.25384700664296	5.24108934430837	155.860063891941	155.97005422656	5.08235383347414	155.770563182958	155.690148312073	155.914277152835	5.77252599844534	155.827665085308	156.002265478595	155.965846426696	5.44604615208506	155.832917597004	155.81209680632	6.07737586965056	5.2958200702875	6.28299448700541	155.855730208051	5.29969001092424	155.916883592	5.25046022796469	5.09128425916106
5.85717407065038	5.75542809488623	155.687881719048	5.84764611546395	155.59296917856	5.8255758061101	7.09404432341125	5.647807378356	5.68323321239661	5.7828000348289	5.62918181436061	6.04069596740615	5.76231993459671	143.963917344975	155.691032630562	155.692635051194	153.632983061962	155.945092430393	6.1512813978518	5.62991427737728	154.932452338666	6.84372427314443	6.19006543256407	155.836568757084	6.43850561199507	6.40631661719445	5.66361369861622	5.73353296772307	155.841373791587	5.68448551428416	155.835419197816	155.906804642136	5.80320569768937	155.96807385505	6.02631300467368	155.900089559977	5.81609912591403	155.70495395754	5.66642276418154	155.896800308561	5.67097569428556	5.79938840159427	6.52143487331933	5.70729432382001	6.9221873845213	5.61208597997094	5.59223743492308	5.56681915758583	155.878750940449	5.8260459890783
155.825899435947	155.536819391121	6.52307692424557	6.17165180392981	6.14929980212779	6.13894980153533	6.10953387704674	155.857988327186	6.09593118710976	6.08054256292997	6.08154396647554	155.821648435539	155.919828410024	6.21545887275748	155.873330246562	155.743072666343	155.686609086594	6.14853144919467	6.28108284137281	6.06175319099055	6.10099221809821	155.630255040977	6.09789327649988	6.15642131753513	6.11383425340794	155.830251610986	156.059022644842	155.996164247231	6.08245102958615	6.04446425004294	155.868349680615	155.738915334266	6.09314464863331	155.733899369826	155.882397259229	155.647337844759	6.04944493332235	155.804727266436	156.023328972723	6.08423995169671	7.09735203654329	155.635767832331	6.57592787062393	6.14805728584289	155.756262699961	155.73195736616	155.867077688561	156.001182052375	156.020731505535	155.915435635177
155.753976525945	7.60534270903176	155.631631289274	155.548538393286	6.55836910881952	6.63273288591649	155.648177846145	155.962689240473	155.661053311842	155.60880485229	156.046643868891	155.641012161065	155.654460529176	155.846200635294	6.46650567757298	155.662120855427	6.88018748224842	155.730033567271	156.012670779238	155.86398226937	155.75664349815	137.240251371154	155.980295615441	6.5077400540522	155.698933359431	6.60889788650643	155.699626876722	155.987155180436	155.906318170052	6.48539320207279	155.994747455922	6.44114681541306	6.55211777996119	6.47193924744211	155.666599319141	155.9685028285	155.75420017187	155.775635771872	149.645240268357	6.45132485272444	6.46662151871532	150.780324517285	6.56137061519224	154.692200557776	155.538320773022	6.50610963066952	6.4181016643127	156.01917047617	155.715409614927	6.47496122646861
156.076138075048	155.908004824114	156.13825872656	6.89438496333706	155.930326401378	156.088717087584	156.134152071803	6.92558367561058	6.85720870055021	144.553147355632	117.33075741544	6.73906219342941	155.817864603692	6.92790283509106	6.87207855923748	155.893134487963	155.888148545579	155.611681815962	155.882975495628	155.733925839582	155.721925670209	7.31186489031093	155.631132583855	138.650630571576	155.959656196265	6.87448894449166	7.00401405045727	156.025179156488	6.92695682580156	156.015109672937	7.25757037612255	6.87784017504948	155.615466982019	156.117395020916	6.7633339639259	6.80178907808269	156.04608284046	155.917442645322	155.970086485523	6.8294751852228	155.676122497671	6.83375053329149	7.23703961637043	155.991530637536	156.02345580013	156.015766979123	156.03309163836	155.831550638199	155.817651624044	156.097941818488
7.14201933244787	156.000704726606	155.637310457123	155.660352684695	155.945652044101	155.582004628759	155.356413940523	155.939958703341	155.901809931041	7.09419260589698	155.551745890045	155.743830706878	155.599493841898	138.488879772261	155.911779257199	155.872215418817	155.892307154633	155.603778081482	156.077362397184	155.741297206093	155.740742123847	156.195875582909	156.120996705342	7.19186259007592	155.651249373612	7.16448761473934	155.310682769145	156.108217653421	156.121122906996	155.568954127551	155.964633432307	156.026793611087	156.087351714479	155.889340163665	156.111734705472	155.599518967332	155.918550365673	155.616955599657	7.31522163223985	7.57647594195376	155.723972984631	155.999975183083	7.05782220244044	155.797972143916	155.565562904455	7.08237806102869	155.96317441889	155.982268448478	155.685419039054	7.36690100455795
155.64055827559	155.676535903505	8.48922573900892	155.67760492223	156.173165527999	155.751883846038	156.02108492881	156.18647325282	156.155464199505	155.879654085053	156.046772180038	155.510558784029	155.699871247113	155.917325872131	155.564520084058	155.529474257107	155.653028380676	7.51214583999482	156.073723814041	156.043263275202	155.997562243139	155.983625398513	156.035427869239	155.675999754187	156.010350440185	155.637389040217	9.00532073029312	154.50325700853	7.89083831898951	155.520390998137	155.933380992325	153.426172074788	155.914490051689	155.989671973463	155.959835094983	156.12432252322	155.553692331747	156.169875300304	7.51917941810199	156.059101687155	156.126214852944	155.545274979343	155.954657185751	155.527839850054	155.61238399688	8.92004196326394	155.555697499106	155.852099999463	156.191402482014	155.932455069262
155.314725846	155.875480506332	155.501572653316	156.15017808206	156.061435213527	155.758129622435	153.602668249235	155.177507557064	156.07412839049	156.037166450346	156.156966074856	156.142925178994	155.999203001508	155.71226830062	155.484748232147	156.116992386861	155.972240467779	155.549236033032	156.117954104374	155.551751764731	156.177674733191	155.560066458608	155.932575279758	155.626902770449	155.91688116577	155.683691534429	156.181926911212	155.558517749232	156.025661757943	156.151323559298	156.024068020688	156.111920838004	155.582857481408	155.916060455472	155.697506987743	155.561542757971	156.071257940778	155.789952655623	155.885192987052	156.073295730578	155.546382114986	155.505049031737	155.589723494156	155.532118863872	155.87882691075	155.996801818194	155.814988025618	156.012374278946	155.579796927383	155.793250257843
155.770547756042	155.895572672036	156.182042387003	156.178370383039	155.492767960923	155.844412317261	155.658753857818	155.57651199188	156.143551438242	155.642610001642	155.700646428054	156.112863228771	155.583651898594	156.008052766317	155.625829909608	156.187536433674	155.777615646306	155.595016013938	155.909652348868	155.87928750737	156.024322190055	156.148400873222	156.196320921128	156.162221864278	156.215344850838	156.047023726707	155.551773119757	155.966459204647	155.842325893808	155.97124824524	156.066820619001	155.832296256914	156.117085167459	155.794599758891	155.607903245373	155.952678901198	155.949115356328	156.0771596651	155.85316408969	154.174679137521	156.036647675766	155.726185737265	155.720769494787	155.773943186475	156.143433676341	155.963694192147	155.84513216206	155.699983223264	155.548260466238	156.214671618831
155.87662513297	156.276402963933	155.980498695162	155.947393085257	155.721774509322	156.113970601729	155.507042469979	155.601421069096	155.760945712879	156.14432579405	155.782679087274	156.21587040478	156.195150107152	155.992134838476	155.481578586778	156.113656640433	155.667177810491	155.935444165452	156.123076697217	156.124779435156	156.026360863727	156.215649600367	155.636145747462	156.150110820098	155.881518078658	156.043634064727	155.722780772086	156.166191864415	156.231436375266	155.661756489336	155.97532602053	155.972156868128	156.07104578919	155.52054052137	155.826720303876	155.827208279333	155.639463141871	155.591487854576	155.519603776568	155.614145094957	155.536756603265	156.152157277418	155.517214657181	156.138960722576	155.874298027286	155.710665590173	155.90116811565	156.107107966176	155.859001906311	156.068259336313
156.111950407487	156.188541336776	156.257033160997	155.513950624428	156.217682915596	155.832234678094	155.472005592326	155.528360500841	155.52606277998	156.182097405674	155.884515919279	156.097293325459	156.032861743509	155.698117817211	155.880518483002	156.223092617332	156.20214284727	156.134655554149	155.589300020583	156.248374940969	156.129322966041	155.652919849816	156.103118350446	155.979381830969	155.536252540926	156.171202855633	155.489247887555	156.165157587956	155.88932113701	156.044031393174	155.868998209872	156.226390506895	155.776292627609	156.171645463496	155.758788915126	155.561336389607	155.752143349857	155.82032061614	155.549731991832	156.193246199824	156.171493248898	156.106048835099	156.011069357899	155.501266259368	156.234554183502	156.143250998594	155.882424905836	156.178486562052	156.154262017679	155.761501161319
155.584911362125	156.124429466352	155.787655731278	155.629091333172	156.218845392926	155.644580727148	155.984803991708	156.17501938957	156.11773846393	155.644955483987	155.466294702879	156.212638515832	156.161862200296	155.494290621469	156.098684501098	156.046180003288	156.058250622518	156.196777470668	156.209147211572	155.911993657865	156.208198963646	156.24122345513	156.252337340587	155.399754930632	156.152584056782	156.133910753801	156.251168231374	156.221453317512	155.528908195244	156.226750562968	155.794110528997	155.5192005266	156.221445138392	155.750692987792	155.785315999404	156.030792468111	156.049855153476	156.075396565048	156.238315709291	155.905327594675	155.671216864886	155.958077027038	155.590188678968	156.110179312209	156.195189630274	156.132955839561	156.180961710973	156.018786713435	155.964043630128	156.24074971009
155.608220484866	156.015042236926	156.193946898871	156.171766971707	155.878686494207	156.256552328578	156.003295116942	156.006435425213	156.055368529613	155.543795258417	155.987315449592	156.094732051067	156.186691294053	156.247374316077	155.662639052138	155.878295919954	156.181040345292	155.478291000595	156.190329749707	156.271940977507	155.77408594215	155.706038987438	156.201442089402	156.251247005077	156.278932912411	156.159323816332	156.114910490986	155.630643118345	155.760406328721	156.151198520916	155.508805865052	156.253891455496	156.009534039201	156.184828064022	155.838366917236	155.57200173317	155.830033984967	156.22848451704	156.197802096837	155.86190119983	156.143832496739	156.268649568291	156.228229492418	155.840485130572	156.180894682627	155.850857354024	156.182527185112	156.172934375752	156.254436453021	155.774562449044
156.054563997725	155.808925361845	156.300483309963	156.209694624371	155.725270127528	156.263720101829	156.085975178904	156.203217439799	156.20056620995	155.913513684276	156.215289984179	155.728648543667	156.282094222992	155.750924032401	155.728626819063	155.798779663693	156.270290396218	156.203444215535	156.233082332931	155.713754050804	155.750503387949	155.673596891911	156.028859494725	155.928403420098	155.7488125813	156.238416828963	156.122755480469	155.621787417002	155.876109939466	155.82958221619	156.272419791417	156.233761872886	155.796347955969	156.136811757022	155.74678393331	156.231296420338	155.574097599344	156.182002056576	156.159180571884	156.220433908737	156.277101277032	156.086663147679	156.241541991444	156.015198637107	156.27271854916	155.84519190496	156.271345348768	156.002965909333	155.996088876247	156.126916343574
156.210786238714	156.295507412771	156.016315519332	155.775888881267	156.275801709755	156.139543598299	155.933195713586	155.908313090316	155.711999732917	155.95203575644	156.293769121468	155.726196919642	156.236449975719	155.803278186112	156.249571548128	156.09437373299	155.5964923952	155.802354757625	155.909265245714	156.25758274992	156.176895804556	156.25760279648	156.226458663273	156.149498796547	155.680813732219	156.003360931961	156.283697765946	156.253379348898	156.172885255213	156.246984607398	155.896730260913	156.113611674417	155.740663717967	156.246946473901	155.621234250406	156.235861771085	156.014118436852	156.170135736785	156.117845152187	156.001540054259	155.785874330122	155.905484303579	156.128485849094	155.695613424341	155.800148008167	156.273349625006	155.954637678916	156.021293556634	156.247915432509	156.291477132373
156.296720189473	156.079212933642	155.543527161696	156.207610128474	155.921663458541	156.23511610838	156.049693053051	156.148931180759	156.291679106396	156.275585679471	156.305561034473	156.138614223573	156.058611969561	155.608393862476	155.871594266794	156.222969543633	156.040989939211	156.220084694173	156.123612309365	156.278131342529	156.262156962792	156.228359249458	155.728259127726	156.033403443872	155.825949627593	156.232444020475	156.284721243007	156.209907837222	156.263985588804	156.116089212014	155.833527994323	156.312858941702	155.87681049714	155.976561064942	155.879141486328	156.182422822414	155.90972756617	156.042784937789	156.229355194017	156.212244788345	155.772541208347	156.253899371765	155.95104476239	156.274737568028	156.113355020948	155.885951932258	156.227335345328	156.192591940276	156.176904867066	156.124563901452
156.292086378958	156.009717393193	156.098231638022	156.273794688527	156.300404659807	156.280047698964	156.286367046701	156.224299426087	156.293715638171	156.248566107115	156.163230485151	156.294287931724	156.25063881395	156.316521672427	156.229286172527	156.030001515626	156.098721234903	156.284868869623	156.118108646934	156.114085661747	156.27699758447	156.226306236222	156.253523591646	156.275529065735	156.083906045492	155.889923965439	156.074390514582	155.953564190722	156.173880074832	156.234643154937	156.21128439285	156.286696526982	156.271249112247	156.067288710428	156.182876175457	156.151777998884	156.23022315222	156.261880257542	156.272900161444	156.2457078928	156.284636756418	156.278102802526	156.213170292617	156.291792338383	155.910962572596	156.039515472566	156.274753758144	156.254230661135	156.311597159737	155.995199955307
156.31642578171	156.267852949329	156.293361274528	156.083544507959	156.242916025062	156.153191236638	156.185824112766	156.283755259828	156.020530591608	156.299421761978	156.230441361535	156.289684611104	156.224575408916	156.260403272358	156.102713894097	156.103300560169	156.272827366536	156.252841560498	156.258089149298	156.003372678847	156.126777216785	156.207209500034	155.951341286761	156.098776993063	156.170352553543	156.063503480898	156.278726400044	156.26910964825	156.269243410032	156.297068278397	156.256044924395	156.267317269089	156.198426466708	156.246559542237	155.95312903538	156.176202156655	156.107063102875	156.198197807619	156.287035458191	156.296912307465	156.020630183403	156.020303835968	156.155603041937	156.31144841653	156.304767038385	155.852045794762	156.192486866603	156.26875977975	156.212055862756	156.207610918462
156.246791804769	156.071867842667	156.209791327941	156.323891397037	156.062797741692	156.321271635103	156.323906613327	156.252681353556	156.261485492197	156.26249012742	156.236246781016	156.209546019025	156.296267007476	156.303861879333	156.238717216426	156.274303081268	156.320296399648	156.124414932307	156.188888582399	156.211909673523	156.110785933818	156.265988261066	156.332868484043	156.254858345027	156.284783689737	156.319889061261	155.975615600107	156.220637932766	156.282287875847	156.245513829576	156.196972774166	156.196125382452	156.207607355346	156.197756864197	156.237242345557	156.100240598484	156.004655972875	156.323608517208	156.201451528921	156.317102974618	156.281815075044	156.110364137072	156.086431632747	156.190961360593	156.278650211262	156.218603816751	156.230131748587	156.030393522671	156.307341280777	156.222530107647
156.168919196262	156.304390517561	156.089351917512	156.310179233027	156.275963729958	155.989017241146	156.233195965394	156.256692355774	156.234371019505	156.21644464401	156.273826825936	156.295768593248	156.236164788055	156.302270978145	156.306182516658	156.192055879974	156.300106027466	156.25129649829	156.142230119506	156.296038215341	156.293068307051	156.285719404651	156.275722688074	156.301317476482	156.223641399297	156.098430988876	156.266760192237	156.302573631302	156.130771150261	156.301737764877	156.137114897046	156.276159416147	156.015326776145	156.324204240386	156.285482411621	156.284612870995	156.214020191695	156.313466027141	156.313233678803	156.183199191626	156.220286393328	156.276586919348	156.249209609795	156.276430509874	156.303808350857	156.271235001935	156.287967834173	156.320985406123	156.2266319996	156.08472060674
156.241964847706	156.189229390805	156.286081876029	156.286522525606	156.215805128825	156.298568597285	156.310813287075	156.290697890241	156.291117361701	156.220181395075	156.219290865618	156.168545864753	156.287732646811	156.221231896371	156.337682865215	156.025597046291	156.322653465227	156.283032307512	156.231470556466	156.317577366026	156.313956224975	156.23354924198	156.268033221597	156.277921256713	156.227605714348	156.219458860407	156.248348652436	156.306367668267	156.132895247276	156.160917671479	156.123477041325	156.213422018544	156.333690822568	156.317041165315	156.322757497943	156.170433711052	156.315028910594	156.217570581829	156.322676694869	156.212512646454	156.262911085523	156.283469758953	156.329135616397	156.165862721807	156.298513711247	156.318261134704	156.288241738207	156.316536726352	156.137857655971	156.290035680669
156.207712384669	156.193501174202	156.307336521109	156.251742878238	156.275565659176	156.211182851836	156.2141495215	156.235545743946	156.317568912458	156.242084145479	156.279732631271	156.26349104529	156.154289282037	156.283046109668	156.295055353338	156.310160001706	156.32046564682	156.310849711674	156.271066792487	156.282055435031	156.298292127278	156.156866043346	156.246560345028	156.192957935521	156.310635786912	156.325595317147	156.329207122968	156.313034445813	156.30682011168	156.222079385621	156.328548033757	156.326893286812	156.143791341065	156.320137894602	156.146519533403	156.271567708661	156.305242471108	156.326069371198	156.262988274988	156.316391023802	156.259457627041	156.291485748807	156.294385523272	156.324580812215	156.287613882663	156.292531343353	156.088147330136	156.163530797977	156.307643760476	156.322847279136
156.270167502173	156.311306311492	156.324500625891	156.313645122064	156.229257770505	156.288287868589	156.290866192308	156.289890875398	156.297736706745	156.317132509836	156.230111436595	156.266592515104	156.317572567271	156.280070370691	156.328243338488	156.3259671716	156.291344333664	156.302797814046	156.290889365124	156.200906700534	156.315293268652	156.161742948895	156.310927071602	156.247824878107	156.253509943608	156.179983613031	156.223988530078	156.290516822428	156.319439454814	156.31292658062	156.220780109239	156.232866648946	156.326861097686	156.303414277167	156.214841787061	156.26981729075	156.244579206776	156.256380270121	156.235448957351	156.223698274784	156.32577094783	156.330067318877	156.291493533002	156.330540166138	156.295300298211	156.140169441109	156.27381118663	156.278919566473	156.311553395577	156.316075984033
156.150273983731	156.301639684691	156.30601968081	156.272342921108	156.265791669614	156.325920855647	156.33648592403	156.306246514179	156.305649071209	156.27130556769	156.313395989945	156.174923083352	156.323345301387	156.229109846672	156.315342486775	156.269480782247	156.217197521462	156.264378706783	156.296952007894	156.287966764458	156.263445811034	156.266341442979	156.29131271469	156.331337134602	156.324136222953	156.148411886583	156.33763242063	156.247835436603	156.300210425921	156.333325399095	156.313859627054	156.301327085749	156.259995023226	156.329795348001	156.326042924736	156.179298022042	156.292479198346	156.291100742967	156.289462255699	156.224697366932	156.261078560399	156.306397719533	156.336482763925	156.294890230742	156.282198635616	156.296650967089	156.297228259519	156.321812349486	156.31976390501	156.147449869076
156.33207453261	156.321064231159	156.282606277718	156.338613631831	156.290892102505	156.26829324014	156.31186811173	156.336980838151	156.326638172185	156.240042317546	156.23611131846	156.225512412829	156.314624362529	156.330537589145	156.326876407986	156.27466473628	156.226593799764	156.230293562522	156.262850570143	156.284044814915	156.220556046731	156.19413495056	156.339555412258	156.250853821846	156.245531127309	156.332484345753	156.290305545595	156.293482774081	156.240169122115	156.217258595451	156.29421636758	156.24846565131	156.311760511649	156.345226087777	156.329315542294	156.312969423202	156.32182559459	156.288118826418	156.270003101005	156.321797891544	156.287859991482	156.229578951219	156.271786767851	156.326932253097	156.251520601045	156.320919520133	156.3427869199	156.324016921913	156.338437604696	156.271034194168
156.33562890526	156.335814825785	156.342469474653	156.18555033045	156.305152604547	156.303050471657	156.322053656284	156.330520681084	156.266712911776	156.308568907349	156.321559140337	156.330039014216	156.281040984362	156.262342683453	156.32654238763	156.195647771135	156.297069074894	156.239628403393	156.284868287335	156.340355148754	156.265711901478	156.200901224853	156.338525245651	156.331564410834	156.316726846282	156.331769590812	156.33224230523	156.329499058379	156.306120167189	156.343600239384	156.317425193071	156.3045804392	156.28225361763	156.325101964617	156.342870802346	156.266507470868	156.294121469122	156.33756143312	156.287395981224	156.339751202527	156.277485173972	156.227514286495	156.334671967165	156.335585586822	156.259193254515	156.310236045343	156.242035218175	156.237751205329	156.259791740783	156.241198327444
156.332466819715	156.346539377403	156.338799018473	156.329400131036	156.325755054559	156.332754504051	156.336047672905	156.296522618553	156.31043132058	156.328879826259	156.34636747985	156.342101743923	156.286398902016	156.345970292591	156.337226919183	156.33417995908	156.276927271289	156.284347541648	156.300720195786	156.294798620189	156.300767553033	156.340465085698	156.303721079622	156.334789388781	156.332274869147	156.325341187011	156.239003858697	156.34053728156	156.339548208489	156.339084560636	156.237866842162	156.339750995169	156.301038003513	156.207614212567	156.331872359526	156.292716806585	156.326328150332	156.256291037933	156.314186363017	156.332633548037	156.313533481649	156.30897304305	156.278096643445	156.317999367804	156.33895444239	156.271988152794	156.306303305583	156.331219587855	156.286367462622	156.337152081619
156.303172382264	156.268672423148	156.315844064114	156.342492503751	156.343031372708	156.343687541342	156.284156906902	156.320162724338	156.343320226037	156.291903272416	156.262344959008	156.26502920196	156.319213598458	156.323592078723	156.340810105197	156.304087016135	156.246780647356	156.349340891393	156.320327974904	156.283662121956	156.334000428907	156.335851402007	156.303247060029	156.322557107229	156.297462106791	156.307313903454	156.341553082928	156.325865317109	156.342251516742	156.34343549171	156.271676380721	156.347586325353	156.300667685447	156.32944827411	156.3425122353	156.298377974283	156.335049338529	156.340365397587	156.346115272164	156.343146305091	156.246440796308	156.245859013571	156.277255154036	156.316513854043	156.332244879191	156.341973382219	156.345963310887	156.278358798461	156.332938034933	156.273382735839
156.289870928376	156.350013252576	156.313866699581	156.347815132494	156.262410754665	156.251193026088	156.340437865073	156.321124376928	156.302553136935	156.337144915093	156.301544078152	156.351980829368	156.305014334282	156.326383558041	156.3158062423	156.249555026512	156.235411596941	156.324094586171	156.31155796331	156.34477225397	156.312669100115	156.332434917315	156.336989468527	156.310556115416	156.3375853382	156.278207306226	156.338255864236	156.337181205268	156.272863345775	156.338800054477	156.317640625534	156.331518999717	156.342701962588	156.326662722836	156.338228266488	156.320966518106	156.30979843391	156.341240964539	156.330210117492	156.32417768437	156.325649348672	156.34239013348	156.309861688454	156.288008408122	156.320891128618	156.342830332896	156.324623651514	156.329908354464	156.334844189591	156.310277520723
156.283338675176	156.299976415574	156.317442040103	156.281899585284	156.340035488068	156.324452189871	156.27962114399	156.311276536887	156.340777682925	156.310193905509	156.346192083182	156.290525140534	156.327796589229	156.346373996841	156.271696870817	156.266865410288	156.317881928701	156.332911970924	156.344507068018	156.293153867979	156.284321606139	156.293971315947	156.342509156223	156.294417702757	156.347329636418	156.306617232741	156.344388466261	156.338789847818	156.315375929353	156.341393045135	156.332392955822	156.303948163865	156.34638484496	156.341602112414	156.344024852001	156.343040217015	156.347437120604	156.337042148359	156.309015729513	156.331477789244	156.318000400153	156.292115563534	156.341309420085	156.329289561315	156.324792681198	156.294802916095	156.308669179481	156.32060693109	156.331012885109	156.317184531657
156.34916064465	156.320454982995	156.343847270284	156.317006320917	156.341969366566	156.315158632381	156.328472626371	156.347462490441	156.291842619154	156.338095220163	156.286691737874	156.274841739639	156.321676985152	156.336449616465	156.346019789772	156.292810584401	156.298540667227	156.338136219644	156.309213678522	156.343132082775	156.30079962791	156.303140230431	156.342941751118	156.318328471384	156.344651573853	156.306551646895	156.293534569411	156.280375561245	156.34617181506	156.335135935364	156.325137578988	156.349984726043	156.317732324889	156.29225649142	156.341142469817	156.342231237635	156.3404806364	156.346324440561	156.328249618107	156.323515682586	156.333910930808	156.309788484334	156.343217080309	156.309192896467	156.334595256549	156.334718630914	156.344873363211	156.339466904335	156.311240281247	156.346344764258
156.348867401781	156.330402177228	156.313422267003	156.338072698497	156.343511831932	156.330811858596	156.335920537407	156.350032305135	156.341666359022	156.285424915223	156.346081388437	156.289297816921	156.342811198865	156.352261483775	156.309706981509	156.286905668075	156.306823947782	156.300851145866	156.338940271614	156.278748832942	156.316777010269	156.324782288929	156.306738954858	156.349319650958	156.335801433673	156.352393683539	156.352891374531	156.349081130035	156.316176439166	156.351074170718	156.349198735546	156.350239894398	156.353097277565	156.348017825213	156.352287873235	156.348791067394	156.348500260828	156.331546399883	156.313671276479	156.336471515509	156.338558179676	156.341175473845	156.310093066315	156.349630864953	156.336558382097	156.348247644462	156.312110157079	156.348212924622	156.34668384136	156.330311438994
156.348739097813	156.35391655796	156.342685780742	156.349599280315	156.340431249106	156.343168670637	156.310704834183	156.349151648504	156.323385517529	156.290930539179	156.327056368537	156.338272599426	156.314206837157	156.336694266537	156.351566134373	156.346581352604	156.351973124264	156.350401341921	156.335635492261	156.351579724395	156.32901590286	156.329785887159	156.316086422671	156.307752072722	156.34871397783	156.341368575209	156.313171946082	156.336625547245	156.31146574523	156.345660625888	156.346914568046	156.354461007377	156.350682366763	156.349465826548	156.346308949159	156.31161076769	156.295134983949	156.345230591626	156.352003581369	156.351181881712	156.343885139898	156.349196901723	156.329545369681	156.329640284267	156.347846159355	156.35441298078	156.330612732492	156.339297792844	156.324431038103	156.35253247104
156.342980873648	156.355392134669	156.33081112702	156.348365306139	156.341329282063	156.345813783091	156.314827989696	156.300555190191	156.349709580519	156.351535380345	156.311394483109	156.340960805053	156.355605888315	156.325126504974	156.328452418815	156.313128456206	156.336335168137	156.3390854121	156.347431326984	156.343914195952	156.351932803897	156.324422073331	156.34850872779	156.340530268557	156.316824989553	156.348556111497	156.348006196458	156.303062658689	156.34956094416	156.325035730397	156.351039201004	156.328867153464	156.350896099897	156.335996974404	156.315457609126	156.348668420581	156.341937380036	156.328907250487	156.345271884395	156.346958930605	156.3195696215	156.346832034365	156.348214788823	156.333726293379	156.346383498192	156.351440576107	156.345244278348	156.334555936699	156.340213744691	156.307983995708
156.333736149999	156.333717398392	156.343182466984	156.33733677395	156.313840466575	156.340902274692	156.348835486052	156.339585606011	156.34066852572	156.348881996099	156.346428141995	156.337745683336	156.316460325123	156.354690832892	156.346543560231	156.351083907148	156.320213074317	156.350865959154	156.331990325855	156.355933709396	156.325630484901	156.338817239784	156.323963907671	156.331776997419	156.336176231618	156.341974243463	156.338661607592	156.35104396868	156.339607502393	156.341499732232	156.327353989192	156.345926841122	156.340007956292	156.339355660422	156.327867850985	156.343541142676	156.32715547469	156.342833359621	156.345575323908	156.338376091762	156.342854408603	156.296507003904	156.344147517658	156.330402561011	156.350526024769	156.342882433689	156.314909167022	156.353498034842	156.353162141949	156.329457722749
156.34567402592	156.338638200969	156.315518105705	156.34385600571	156.348147822138	156.345381603571	156.33926893548	156.348560723679	156.346782407115	156.346329952433	156.344502905624	156.326294940722	156.342185798855	156.350682982727	156.3503758722	156.338408717633	156.331936011722	156.352885503251	156.339481480052	156.32039492301	156.35448556167	156.350728739747	156.351795225379	156.325733154868	156.348203994469	156.341077115231	156.344143796181	156.34994282189	156.328502078276	156.331348708941	156.335486938742	156.335533298703	156.353352766926	156.346178364882	156.337713891662	156.323570400679	156.310960534806	156.329616871944	156.349668292183	156.354436823249	156.356222344299	156.354634072411	156.350701566639	156.350235215932	156.340415605633	156.353200239385	156.352122457403	156.347268621121	156.341281248674	156.332905049302
156.350188678202	156.335206304842	156.355447004808	156.324879098636	156.329643159138	156.336516889991	156.355805431667	156.340389495836	156.349893814438	156.352554036775	156.336245356605	156.347237114505	156.339066202441	156.338883416486	156.355323782613	156.345784315429	156.326235079662	156.340699825234	156.3178265901	156.346616083224	156.34569093071	156.341333256809	156.353628609573	156.354855639996	156.332896586272	156.326950048052	156.354437225024	156.31475254264	156.352952063248	156.354676032254	156.339667820112	156.356032111689	156.31681991509	156.34827661936	156.345049297621	156.325574568176	156.353918626574	156.345620437562	156.342628436037	156.352761445657	156.347732839283	156.339217694183	156.341058774189	156.352150758893	156.352351008852	156.332400653233	156.349251122035	156.343902120657	156.343182697508	156.355194429255
156.325761967544	156.350677603169	156.333215879133	156.35327590474	156.355750959969	156.334019587405	156.353069531606	156.339882577329	156.3553261805	156.336819046295	156.345394097378	156.333637703903	156.348957101773	156.342621445657	156.351112779048	156.351085082308	156.332596948072	156.353182377764	156.328777762352	156.353863872381	156.351842246514	156.355040657227	156.346669799788	156.356490464897	156.350454680216	156.347955665651	156.336306729547	156.342873673275	156.353308553189	156.353613819608	156.350305731882	156.352897961663	156.33425688806	156.343574266237	156.356213832993	156.339297491364	156.342853369962	156.35439780411	156.354999385951	156.348900322543	156.341604737496	156.346414989862	156.351257319178	156.341047472565	156.342904285024	156.347628687895	156.332456205614	156.342606976537	156.322603145106	156.335859873087
156.333900874032	156.349459351122	156.347438697486	156.353209115679	156.334617114963	156.351932436226	156.328143877357	156.355186755698	156.35164955022	156.343827522026	156.34867937442	156.334456112018	156.354962380269	156.348878142861	156.352922052238	156.344935602206	156.329733749095	156.343822182416	156.342544682935	156.336034020058	156.352303541706	156.333013065678	156.353806876737	156.353340936224	156.350160598868	156.342913029238	156.356047125172	156.337100820582	156.347233522945	156.351700546154	156.336408411546	156.342469778616	156.34756995878	156.348837455348	156.33349601475	156.332333463751	156.322741077569	156.338549551373	156.342265642858	156.35215012174	156.355438403655	156.349583769697	156.35475259051	156.345869954651	156.341348992295	156.352236758366	156.357117339232	156.356852341704	156.345376812013	156.346347544634
156.343659530625	156.354222155176	156.355185593165	156.349083470006	156.33839514472	156.328844711656	156.351447482172	156.355675708979	156.332623980675	156.355776305518	156.356902472916	156.351261842755	156.355022585745	156.344749033984	156.352398101025	156.356547909501	156.350541413134	156.349989731891	156.341606457895	156.341696109162	156.333363836025	156.355220024228	156.336163005453	156.353690835546	156.352784946155	156.352312580305	156.354071199545	156.353684960018	156.351766609649	156.353145182136	156.353830946822	156.357228665191	156.334067493802	156.342177535598	156.355763374454	156.34761432861	156.350149585799	156.344146879027	156.351104543281	156.354338762333	156.352795577719	156.352895899825	156.356101597183	156.348961919467	156.345003962845	156.346388844277	156.341046592834	156.355548730021	156.352234185466	156.355139573229
156.355847644382	156.346081878859	156.34189372885	156.354734900089	156.356811518043	156.351633026903	156.346761784444	156.355502076883	156.3499659268	156.358213751841	156.351607303302	156.353189997429	156.344266577387	156.343512759483	156.35475503401	156.345845368936	156.357841075588	156.345173267173	156.331745420939	156.347630814597	156.347625568795	156.350245125077	156.354463875216	156.347503322022	156.354537450753	156.354371363245	156.346004943641	156.338720565697	156.340511106926	156.336086454387	156.351390442562	156.352888948148	156.352959338556	156.356507492711	156.357362145281	156.34992383281	156.354976789402	156.353065965017	156.356366022235	156.347455351864	156.351170575313	156.355970830655	156.354291210553	156.357224926015	156.345959225292	156.349144832382	156.346561021744	156.351671202571	156.358134494625	156.351962737446
156.354838720449	156.355802183077	156.35436751169	156.341137185156	156.350409016429	156.358724685395	156.349935715443	156.350698434318	156.341069517555	156.351460333396	156.349086863716	156.356082925483	156.356205395723	156.357490828083	156.346425807345	156.350465807688	156.349429199973	156.353322345267	156.357696475978	156.350918873231	156.340257819821	156.356245179893	156.357231398522	156.35312249929	156.35057765857	156.356095188787	156.356980703912	156.356948557028	156.356142171544	156.356472004402	156.357795196573	156.358255784158	156.357632832249	156.350319718782	156.352111583388	156.35075503171	156.353038975973	156.344460823217	156.35316300522	156.349311088202	156.354526165894	156.355365338747	156.357453776403	156.351074379685	156.350361160604	156.353952859168	156.354949043217	156.357350657192	156.357464948281	156.349653562299
156.358142897549	156.348249338576	156.35531968754	156.343717136674	156.348041341318	156.349915856057	156.358126948251	156.343859394212	156.357777325477	156.342987132222	156.356574094027	156.357539922485	156.355227171722	156.350403121846	156.349226216062	156.354462753866	156.358493670414	156.344981741672	156.358233212265	156.351415003007	156.352085937735	156.350711712286	156.355082025111	156.341413266007	156.3459924988	156.350784618141	156.353135323081	156.355684722794	156.356270695013	156.349183522139	156.356354951627	156.355909666687	156.353926671554	156.352107557857	156.355320658099	156.348816156421	156.35250040398	156.357790742137	156.343566300583	156.355526964927	156.356726373795	156.345685273888	156.356242525418	156.35431762132	156.350207378991	156.343148245902	156.356885975265	156.354881038391	156.343523898843	156.34145345603
156.353690237368	156.347289220623	156.344812887722	156.357642384407	156.355634258209	156.346933241501	156.354882987614	156.357723075014	156.349708155442	156.346028912646	156.351236909649	156.356924533505	156.354552172871	156.350505564838	156.347189101373	156.353449804261	156.35153159422	156.355466611461	156.356532368201	156.35825735155	156.358249513592	156.357325020469	156.355386668575	156.354692324533	156.351723010848	156.353010523527	156.358030457296	156.352443451159	156.354144071659	156.345878522851	156.350158054834	156.354049330311	156.356366198419	156.350991920785	156.353739149908	156.355056676638	156.350979529529	156.340098690559	156.355405787069	156.358171719918	156.353400614885	156.344912725806	156.338915567539	156.354904940023	156.356409755372	156.356915199129	156.358203217933	156.350960047928	156.358746027537	156.357500289482
156.353240656008	156.357852317643	156.357722520973	156.34660316457	156.352541687588	156.358208478843	156.35099779384	156.353947336632	156.357344042934	156.34414828858	156.359511807421	156.358438047109	156.352729671287	156.350558068248	156.351112491301	156.346503476037	156.355462151215	156.358004736031	156.358238588376	156.348486941356	156.355456457165	156.355265816557	156.355748551023	156.358726861581	156.349088750346	156.35462709654	156.353738300788	156.352364139244	156.351438276109	156.346076967157	156.346519694241	156.352743989584	156.351580280562	156.358271685666	156.357720156021	156.352565968337	156.357265748721	156.357878631485	156.352836425847	156.356639488808	156.350009498081	156.35500149351	156.355546871681	156.359019610382	156.352729338293	156.357523280929	156.347670802221	156.357448991162	156.343386150604	156.35621927793
156.356963788013	156.353004777008	156.34989912502	156.358150385067	156.353492544739	156.357764159622	156.359462285394	156.354399091436	156.357583180207	156.357872773966	156.355715565131	156.358838940343	156.358440363514	156.353524820581	156.352404287898	156.359145828906	156.35781006638	156.357950617046	156.355275743917	156.352187277594	156.34968614029	156.350490181273	156.355807171347	156.357528186495	156.352813017651	156.353074878817	156.35492706909	156.356486108558	156.355441079468	156.353884198817	156.348741335937	156.345619495198	156.353848116137	156.34779763995	156.352137992152	156.357282998965	156.354052443062	156.356254412336	156.350597543698	156.358651850398	156.350216590757	156.35755431025	156.354721644925	156.358056311512	156.353869753453	156.354493152154	156.358915148437	156.358372616888	156.357367747989	156.346392748768
156.356991744173	156.358372005157	156.359268261115	156.356337292324	156.35775216242	156.355378830557	156.357692707684	156.354924749676	156.35442159248	156.358973204166	156.351786953169	156.355616894259	156.358912600859	156.354582407749	156.359093404096	156.354234727442	156.356474240419	156.355550891577	156.356235475837	156.357906995979	156.358798535313	156.357994491841	156.358372903296	156.353298735757	156.356169642815	156.359335197716	156.355650105069	156.357771440186	156.355149023895	156.350280880339	156.357136217051	156.358290005124	156.358971235062	156.350613277923	156.35631631999	156.348338235573	156.354125902041	156.352722935552	156.355599340993	156.356092976886	156.355262568491	156.356563710696	156.34763002175	156.35899619254	156.357879818359	156.35818462466	156.354175363568	156.358273115181	156.350961111306	156.358894096699
156.357715286441	156.354962660575	156.35847455882	156.357820616741	156.357274352962	156.350594921336	156.356184406844	156.356843145758	156.354790539494	156.355383783962	156.356834085939	156.34824713645	156.357729835162	156.353041891162	156.356910833773	156.353361272341	156.354541816412	156.349992133494	156.352570887542	156.357946205538	156.358594205761	156.357375848368	156.356440495033	156.357564504605	156.357237529119	156.35850929582	156.359073101464	156.359021305683	156.35817052603	156.352310525693	156.359433142991	156.350913271942	156.358932592855	156.352988807144	156.357665425829	156.356325568782	156.355680728277	156.359305013621	156.357120291799	156.352619067227	156.355959587443	156.357746270384	156.357517197993	156.354892615829	156.359122787862	156.359138232078	156.357693379293	156.351081536296	156.356573540937	156.351666960942
156.356673053029	156.355738943799	156.35932982231	156.352239859168	156.359343060305	156.354982502118	156.3571354822	156.353797462892	156.359589152313	156.351830024432	156.35441821707	156.35582349331	156.351741798116	156.359256476431	156.353401962514	156.355589275457	156.35464751458	156.357664412741	156.352882899999	156.355063178266	156.353506538706	156.359771258703	156.356554087458	156.358324977028	156.35732363028	156.356601612036	156.358901984982	156.357615507828	156.356026806214	156.352369792962	156.359949010724	156.348749421208	156.354531062148	156.359177545665	156.358254374922	156.359280954846	156.355892084443	156.358772733489	156.358334880451	156.358834533963	156.352982130316	156.354770556505	156.358196997022	156.359315873712	156.355473558105	156.3539762422	156.358727956656	156.357185201757	156.35173496551	156.359136807431
156.353416370644	156.359873665773	156.356713222869	156.354831277054	156.358461815491	156.355949693598	156.35300805847	156.357126284949	156.357272584923	156.358546574863	156.35797564037	156.358521803316	156.357587274845	156.35575092532	156.357933905234	156.356893724305	156.353046086704	156.357224194248	156.356507145861	156.354650328691	156.360017270736	156.359472172202	156.356575246866	156.357278204983	156.3581551614	156.359811619884	156.355861528644	156.359600157179	156.354831091698	156.354836712426	156.35327386071	156.354271719798	156.35795386259	156.358468653343	156.359312574795	156.360023681158	156.359125917824	156.354205547458	156.358584470504	156.357193128813	156.360211817002	156.359099688393	156.35609457622	156.357585029938	156.359865633231	156.357556379201	156.353014541863	156.358150283582	156.359480563569	156.351234552755
156.359739394372	156.359111682972	156.358238014631	156.354207460469	156.357444912948	156.357607399154	156.351878457115	156.352317350046	156.356646005734	156.358412644796	156.359168303689	156.357362923528	156.352837837098	156.35317831827	156.353509918601	156.358551948788	156.356735315377	156.358840571589	156.353790208361	156.359071091846	156.359440822232	156.359625180747	156.358711601602	156.357385680841	156.359750428232	156.354886745053	156.358326461935	156.355371134075	156.359251145817	156.360197768912	156.353967056145	156.356026695315	156.358875596972	156.353567412636	156.354948303752	156.355578519606	156.358690942035	156.358882040174	156.356319580151	156.354445618858	156.359726952829	156.3557862816	156.358539430308	156.356304350143	156.359905691575	156.354762266264	156.35964583492	156.35742786886	156.357574975174	156.358355924712
156.354347896274	156.356358366552	156.35972455444	156.359091867357	156.357576447564	156.35911623254	156.360015095805	156.356634798951	156.357396606203	156.353330025268	156.358260417998	156.359957210551	156.355346277201	156.353116234286	156.35723125083	156.355417233157	156.360109047086	156.353010188845	156.359628498331	156.357305295241	156.359067801947	156.355390387825	156.360402881799	156.357581583031	156.35696115352	156.352796526988	156.359148971945	156.35888874978	156.358101692755	156.355313089181	156.356364277819	156.358322731398	156.358190515216	156.354379593801	156.359473992272	156.354528643314	156.359871513111	156.360859265532	156.35514654293	156.360349206255	156.358049250291	156.356802946568	156.358374346112	156.355364356188	156.35660399813	156.359514076191	156.35459253825	156.359715302251	156.35396301772	156.360336657797
156.358865420074	156.356266826317	156.358976564256	156.358216888115	156.356911858863	156.358894965577	156.357787000175	156.35679431289	156.357981765272	156.354603011074	156.35985313548	156.355776997412	156.35834924084	156.358231203459	156.357566070822	156.359727845618	156.358655668973	156.357829946704	156.359365985273	156.36066119273	156.357950794728	156.355794622878	156.356680377471	156.355086752969	156.358309672105	156.356471361906	156.357620263931	156.358248624261	156.354811043846	156.356378015928	156.359378499147	156.358993636125	156.355994976241	156.357494649636	156.359251456045	156.358670288542	156.357692636241	156.358460417843	156.353774994155	156.356876989318	156.359097534043	156.357618872477	156.357048845086	156.357680265499	156.360466955468	156.356388920597	156.357113736462	156.357476440641	156.356547411745	156.359451351029
156.358306015092	156.358159707568	156.358877684351	156.359542533251	156.357655213723	156.356343241619	156.356218910599	156.356635503949	156.358057080627	156.357099422651	156.359482894869	156.359579736451	156.356566295739	156.359816084091	156.358318719443	156.358040128022	156.35376123711	156.354471465106	156.359462483942	156.357466494268	156.359481816023	156.35729192197	156.358663189723	156.360170947479	156.353646736543	156.356679587101	156.359406259603	156.358574412854	156.356971441095	156.356925736712	156.359875075296	156.360101116034	156.357930381968	156.357170722901	156.357835282317	156.357277981787	156.354576802616	156.357581341454	156.358210692231	156.356661637074	156.359309019279	156.35949038926	156.3572026969	156.354391695366	156.359719772643	156.359475806741	156.356446861163	156.359329603149	156.356586348391	156.356190466345
156.356663392805	156.357876026216	156.357605362143	156.357032931018	156.359240905802	156.357544708051	156.358700946898	156.359601197847	156.360638715238	156.359985324322	156.357540217746	156.35966141066	156.3568669905	156.357746257543	156.360343082207	156.359182997599	156.358517405683	156.356731000427	156.355547289557	156.359651834138	156.359472603401	156.356359593027	156.357720678213	156.359410643298	156.358197536834	156.359543342962	156.358253438486	156.358377635994	156.356316893372	156.357375028925	156.358519299112	156.358012315866	156.356106798581	156.35984382787	156.35868238912	156.357937780189	156.359863498149	156.356771309048	156.358794852644	156.359404668358	156.355411886951	156.355656641955	156.355735993691	156.357658118402	156.358592474423	156.358728338017	156.356745236051	156.357309996384	156.356876154845	156.359165577504
156.355637674855	156.358361631444	156.36061394102	156.358050010182	156.356144820984	156.356892201966	156.354530907975	156.358467477715	156.358319070328	156.35601518558	156.358141335265	156.358625608151	156.356852640907	156.359947731383	156.356837507898	156.355677269547	156.358321730614	156.360086932303	156.359716559575	156.358183010188	156.357892458047	156.360331043965	156.360148648131	156.357523995075	156.357825521127	156.357105324812	156.360131469512	156.359415773506	156.356450726955	156.35976711321	156.360028226466	156.357303488008	156.355525588869	156.356921669634	156.35968349165	156.358544461226	156.358582147261	156.357060508505	156.35779513498	156.360719559535	156.358685264957	156.358093908396	156.358388182466	156.358678805832	156.357509605739	156.358829197026	156.359183681884	156.357717978865	156.359995889312	156.359636470563
156.359002981693	156.360342887657	156.357348673426	156.360473642443	156.358356587551	156.358559414902	156.357681951943	156.359576807165	156.358517596706	156.357625458106	156.360114354028	156.355542973503	156.358552333062	156.358924936661	156.360208331566	156.358705224727	156.360382022376	156.358770812872	156.359530012647	156.359996444848	156.359786865118	156.359562546069	156.359012997117	156.358164846576	156.360293280571	156.357959515776	156.35803128891	156.357773842614	156.360613739196	156.359645792633	156.357712731755	156.359342802131	156.359631357979	156.358481478139	156.358008844862	156.357796228894	156.359837841219	156.357603818149	156.355985593032	156.357992750649	156.359978943066	156.360001972944	156.358711594282	156.360200631865	156.358253741025	156.359432532069	156.360137532039	156.357087185467	156.357690645189	156.35596217891
156.35688440887	156.36059496992	156.357724795518	156.35928227845	156.359952548692	156.358119882519	156.359811285957	156.359373400247	156.358873500156	156.359815889733	156.359982043896	156.358583418755	156.358522498506	156.360417330596	156.358386813732	156.359412034687	156.358978118466	156.359759084511	156.357956299792	156.359154268609	156.359841580003	156.358286988879	156.359990488641	156.357886596625	156.357717655975	156.35995983618	156.355395078266	156.357252813411	156.358761942569	156.357777190002	156.360336543495	156.357410448044	156.360726689784	156.357325393707	156.360194530292	156.360733648055	156.358394309986	156.355360550457	156.360213944615	156.360300577553	156.359117811257	156.357023694875	156.36034663898	156.360124119554	156.358510863071	156.35882322797	156.358672795638	156.359445406947	156.357300690168	156.359305076843
156.358210143282	156.359823036448	156.359841674126	156.359244552732	156.358036254929	156.360777615863	156.358353522009	156.355080410144	156.360536649817	156.360848510152	156.359189831017	156.359789862754	156.35636415915	156.359747421036	156.359746459445	156.359866717933	156.358136167304	156.356864485939	156.360078169064	156.3585280475	156.358389390985	156.357295990982	156.358881549614	156.359019460272	156.358539055379	156.358173259834	156.35744784387	156.360112691596	156.359969192023	156.359221498428	156.360344451707	156.357942938998	156.357408295617	156.359802287959	156.357095384913	156.360328542853	156.357991442047	156.358203639311	156.358531825974	156.359731274146	156.360124674369	156.360505619396	156.360044188705	156.357796197608	156.360220698909	156.357200000086	156.359026316099	156.359407558878	156.359534493538	156.358780207632
156.360577402861	156.358819265662	156.359279812354	156.358596066463	156.358351680648	156.360264235568	156.359078027559	156.359564274639	156.359928906303	156.358209284199	156.356644866667	156.360310450838	156.360946624308	156.360597108628	156.358871217527	156.357554984728	156.360593848308	156.359661124573	156.358131507874	156.357868804875	156.359662561918	156.357617821429	156.360699101007	156.360023631082	156.358574324465	156.360169566172	156.358736354919	156.357679045959	156.359561846311	156.36076208513	156.355996155236	156.360581884793	156.358415025271	156.359121447951	156.360279909612	156.35854401794	156.35774692176	156.36042431533	156.358957080926	156.358573908254	156.359725219128	156.360454977147	156.358596459658	156.360310361542	156.360190235694	156.359200692628	156.357988877311	156.358061775688	156.359838761761	156.357802240494
156.35691581133	156.358016413848	156.359223022861	156.359795577807	156.359196869137	156.361074994282	156.357739910012	156.358104607985	156.359366785919	156.359373670777	156.360403041676	156.358289495622	156.358530016585	156.360081073381	156.360754229387	156.36014419139	156.360818078285	156.360281384582	156.360696516918	156.36042666414	156.358560819775	156.360642570124	156.358641795633	156.359288821253	156.35785826131	156.36044167828	156.356489195159	156.35965392842	156.358006938913	156.358833006314	156.358217217272	156.358445467798	156.360097939128	156.360610657011	156.359964259829	156.361054008806	156.357250467163	156.358988187933	156.359067897576	156.359037258084	156.360128330815	156.36050964644	156.356812415117	156.358317302305	156.359334795229	156.360471220677	156.360662700421	156.355097331845	156.358033019113	156.357622670555
156.358113722813	156.360158648487	156.357824047729	156.358679608971	156.358192913996	156.360288638843	156.358412140945	156.360015799306	156.35793904991	156.360620795471	156.360595271444	156.36016885529	156.357673490831	156.358818358536	156.359134912833	156.359802928323	156.358942907797	156.359009875319	156.360340130568	156.358759654997	156.359477768201	156.360294813405	156.359156935909	156.361370389141	156.359464911527	156.359391410194	156.360952011768	156.360581136573	156.360084830695	156.357997409692	156.358326238528	156.359131785245	156.360648337099	156.360668647921	156.359254746321	156.358103719618	156.360528555535	156.36035433352	156.359343763092	156.358724647094	156.35819882778	156.36061883748	156.359701090241	156.358271063109	156.360534626553	156.358026317896	156.360340237113	156.356804569773	156.359968660805	156.357531068006
156.359260684923	156.361102565936	156.358735032881	156.359337921953	156.360375130247	156.360602302494	156.358700677416	156.360465811873	156.359370515323	156.359940817426	156.35853562164	156.360688636683	156.359330090033	156.358488681125	156.360994572244	156.359708309863	156.358420274148	156.359685264479	156.361041608353	156.358230540515	156.360005256881	156.36102519963	156.360334525211	156.35880569437	156.3607098012	156.359548243096	156.359134485043	156.35919088124	156.359163824318	156.357845968348	156.360189829477	156.360285403641	156.357918566423	156.360791283373	156.360140584105	156.359347794857	156.360424854772	156.360290387445	156.360394655329	156.35766167483	156.360697976806	156.360920207141	156.359537406014	156.36095124819	156.357760240822	156.360297062287	156.359270479383	156.360946780822	156.358324334612	156.358561137995
156.359189638764	156.360523026348	156.35779119114	156.357796330023	156.360201306514	156.36038759806	156.360679577126	156.359772287568	156.360518758248	156.356338566651	156.360363976815	156.357452472873	156.360754383773	156.360805011619	156.359367158506	156.360631421712	156.358321675298	156.359004402601	156.361220521401	156.35975222977	156.360830392387	156.35946125507	156.360481508918	156.360174285734	156.360475040697	156.359889992211	156.35856075867	156.358449644433	156.358350106452	156.357271243339	156.359513273278	156.361032511849	156.359863057196	156.360638444099	156.360449733404	156.35862412041	156.360445853241	156.360907428223	156.359639452409	156.360367693365	156.35902682416	156.359187755424	156.359233819601	156.36051364936	156.36034265815	156.361065853689	156.359962927648	156.358827743577	156.359812899883	156.358332269279
156.36088746967	156.359134526479	156.359360220482	156.359849639378	156.359117357249	156.36022760706	156.35951132321	156.359545515774	156.360998332484	156.359251002895	156.359408337472	156.358613347211	156.359196057431	156.358291622949	156.359052120101	156.359973210689	156.359967464952	156.36042478825	156.359002867338	156.358203898456	156.360875303222	156.359999936018	156.358718800026	156.360202384768	156.360373462127	156.358878198499	156.361108204838	156.360275073245	156.357988476262	156.356597873977	156.360244307147	156.36134259517	156.360814474817	156.359886031383	156.359370495864	156.359975314275	156.359974186337	156.358883181644	156.360744818493	156.35896916067	156.358568723204	156.359500996019	156.360878526748	156.358702339008	156.359984658387	156.360540865552	156.361096663472	156.360016293419	156.360119265156	156.358569399388
156.359183553172	156.359318559363	156.360369701423	156.359240706322	156.359670148418	156.360901061139	156.360691016443	156.359740095375	156.360681603559	156.359645671575	156.360116088995	156.35992137289	156.359583084169	156.360444482913	156.359515759609	156.360341275709	156.360317646533	156.360396361552	156.359229559969	156.360834743134	156.35970124535	156.358418707387	156.357874868759	156.359159832843	156.358273557563	156.360876526563	156.359620383447	156.360472873968	156.358430095255	156.360431750921	156.358080950212	156.358663318379	156.358803175778	156.359373179046	156.358898944826	156.360708422569	156.360484913456	156.3588113359	156.360575673713	156.358992038763	156.360619043363	156.359425776516	156.360623635515	156.35921310798	156.361069016342	156.357382169299	156.359412119643	156.359476765926	156.360787655875	156.36066178033
