# Supplementary material for: The Neural and Computational Architecture of Feedback Dynamics in Mouse Cortex during Stimulus Report
Source: eNeuro. 2024 Sep 24;11(9):ENEURO.0191-24.2024. doi: 10.1523/ENEURO.0191-24.2024 (PMC11444237; doi:10.1523/ENEURO.0191-24.2024)
Supplement: Extended Data 1 — The file code.zip includes all code used to generate the figures and perform the analyses presented in this manuscript. The folder "./ephys analysis/" contains code and instructions concerning experimental data and Figure 1. The files "Figure2CDE.m", "Figure3AB.m" and "Figure3C.m" simulate the model in the nominal setup, and generate the corresponding figures. The file "Morphing.m" allows changing the connectivity strengths with respect to the nominal setup, and plotting the resulting trajectories. The folder "./Figure4/" contains instructions, code and data concerning Figure 4. Download Extended Data 1, ZIP file. [file eneuro-11-ENEURO.0191-24.2024-s003.zip › code/Figure4/isolatePFC/v1Int_a1.4.dat]

0.329608610558142	0.332841342911017	0.337211957752545	0.339143639276366	0.372988301382579	0.37366325131228	0.330591927555722	0.355034385592273	0.329030116585078	0.371108420460612	0.334522608097759	0.34374604344255	0.345332676963909	0.36169913496801	0.329955477178372	0.337167654663388	0.348995812286243	0.350605875484052	0.358334415946391	0.324631640894783	0.339261982323666	0.341588970428304	0.32767484461653	0.325038237574474	0.34473578254297	0.347497984953439	0.336198952814403	0.351853712584233	0.351515040960964	0.376567902552625	0.326962141084561	0.363449935573144	0.327705957313241	0.357419590664552	0.32420369149049	0.327344865675909	0.337064394110162	0.366849521552031	0.348503593652194	0.363959705642324	0.332761407813978	0.34206363674212	0.356128110134378	0.335805074056275	0.343927229030978	0.373327937441406	0.32279664520554	0.327187852071957	0.324189098656466	0.338541797064873
0.392215265692744	0.352337699439831	0.352516899977599	0.338550104038136	0.362620314644716	0.379904284198772	0.362333570645575	0.381922976403762	0.360664848801163	0.349967115880553	0.340837997662355	0.345127992295988	0.38318507218685	0.344828904150443	0.368417427013591	0.346062144325013	0.366485738062089	0.349108599451158	0.333535406936284	0.337641956533391	0.334972554241126	0.343698426459517	0.384217468378874	0.34384237633967	0.334263472346659	0.337998364305961	0.343361063971758	0.366841620739478	0.342673320907105	0.356391348818745	0.390673723576881	0.360991550105157	0.35677616421802	0.373568945400386	0.373462049902071	0.338651553397692	0.331300691794329	0.34897829531484	0.374632992820881	0.359989165792386	0.392751811443525	0.389056828804978	0.383238407994904	0.352628707160434	0.353727890616924	0.355655142708146	0.379411192453596	0.34767649760332	0.35599324479295	0.383812951611614
0.38559227282231	0.402537486415438	0.38671748055477	0.346199477994424	0.34560951004538	0.356710736729456	0.362360134390353	0.371984619491113	0.391747288674595	0.376157662678702	0.349178796176376	0.371714302428268	0.36512452817861	0.364567620100782	0.395046545788101	0.395246542909678	0.351152529023318	0.348944490875407	0.369011625418003	0.402622426094265	0.355529589251457	0.371444866897149	0.378774016397663	0.356010177760329	0.402552689976991	0.363888139983374	0.357891340140256	0.34499958304269	0.398376634239628	0.35041570168028	0.395844391583235	0.3598396687586	0.358666154049369	0.397446237789254	0.375184167523185	0.396690558267437	0.399397235373979	0.353698668871541	0.348938500065776	0.390513454294545	0.343196798014721	0.374220949416054	0.372482137352671	0.408401774382835	0.361960294783023	0.360600329419659	0.385010364702966	0.381304972814349	0.392085264107306	0.37479538146188
0.359680621711725	0.399235097073773	0.405721737110366	0.354518746315184	0.373849192146788	0.422819360001926	0.386895303659893	0.379844289644097	0.424081064272105	0.392091529621359	0.415330157754122	0.35919286983279	0.365673216246346	0.358292592148	0.423984995968497	0.403835864102046	0.422118174697032	0.366862291701737	0.407766518627963	0.400713419154512	0.407514541395357	0.382523342038082	0.420713180287037	0.402573263976821	0.417108213017463	0.387270719974804	0.425762343237126	0.380895104157979	0.411866713884997	0.411810068413477	0.36439200838594	0.370028761164101	0.358665474433956	0.426007815202712	0.405788914797952	0.372043338497828	0.395712751236259	0.419623729974506	0.396611612626893	0.371466222718148	0.356340384296515	0.361135893250422	0.388946133460343	0.38587433366069	0.390504506741063	0.391788198152906	0.381528780624058	0.40677191967833	0.401031450549763	0.372260903588602
0.423359301642003	0.373926082979902	0.378014840571193	0.3806770614989	0.372972191621247	0.430955168027494	0.420186509017318	0.408382854855004	0.410361231006432	0.375889712481383	0.40141184099268	0.369473426851362	0.383723204111381	0.433746034184644	0.376229069497682	0.384543095491821	0.445576270202559	0.375282974432253	0.4349774748076	0.407266117371255	0.420419359339532	0.44434533117903	0.428195659268107	0.377590892255171	0.374876279164107	0.409509728219813	0.430947250380908	0.43734689393457	0.40676199808891	0.381383894077463	0.439845611520719	0.410794277085347	0.427945049263733	0.452116308562726	0.424874443907135	0.367605138820861	0.393548339572681	0.414391385426845	0.390673897261662	0.445390466223462	0.418034479351983	0.377590657673399	0.429450211945879	0.377303847082966	0.417678125929377	0.37987032840857	0.449115932993697	0.373773691528208	0.424557583172392	0.408421548391633
0.390601446246048	0.451736083655659	0.411169544662518	0.454215420991953	0.392969179168557	0.45831465274781	0.443020752587659	0.411457847630427	0.399776399859137	0.46140671315515	0.444869356817952	0.389681925556572	0.385877798352449	0.43308918058317	0.443389015223068	0.435636480237206	0.443458011564957	0.393299464342851	0.399535327201785	0.413106483934046	0.383448923384597	0.439927662488093	0.392010737524605	0.443504135938951	0.400548058702245	0.410575423821886	0.458879267269361	0.467178124073062	0.459648917481482	0.416967348087849	0.453043285096646	0.386038327289377	0.416746837823084	0.427166990428928	0.39156096695734	0.438025578045228	0.404547759548725	0.442284999648135	0.395809231572855	0.44036384287841	0.461544524531494	0.383103088375852	0.427586491117482	0.393073585249512	0.443592611241929	0.390477776102093	0.425151573592377	0.41189031371186	0.41926477636292	0.43151959528435
0.404429402529535	0.452237345731612	0.461151937728583	0.494095082549365	0.484532536028857	0.439908825030191	0.493984693626954	0.475542244298124	0.46289493824155	0.490603895769126	0.440899460517859	0.441087934370421	0.444476219263005	0.41338631514724	0.490401256339812	0.473899472213335	0.426876636588802	0.435610041896314	0.504530603558816	0.441199851701213	0.443970324209743	0.447486017296813	0.407218801923954	0.475770325934213	0.428573235004175	0.421192301770669	0.399780301225818	0.437475745203246	0.491124908430584	0.415737400002541	0.45472883127788	0.490575431156636	0.439637475076369	0.462359388865529	0.40797730863918	0.451931847993184	0.479210599980601	0.450135492273812	0.406142184927421	0.420445979538439	0.427827219952113	0.401807622535862	0.460921851616476	0.41655811749038	0.416566195435459	0.491569137581945	0.430645920104598	0.449461533868737	0.446197366208193	0.450198142034401
0.469639702846649	0.461491610522171	0.502993083430203	0.499555700855863	0.457944405240454	0.430229268136622	0.452857476687079	0.513017303733127	0.490605672100254	0.525094495332464	0.423282892160661	0.45355260068495	0.473085949106536	0.509066841568475	0.522044294767903	0.460747635780692	0.48550581247145	0.426651991751689	0.42777829071018	0.436308809831931	0.437457136396114	0.42879625516518	0.518523737482657	0.475390191001576	0.432077387720426	0.423160065985189	0.47977736685282	0.524029698229639	0.471477673795207	0.43539785566894	0.436002790478356	0.44864765360304	0.53325595927507	0.445995604160697	0.443590119914415	0.521661747071851	0.457921794317145	0.492263651108932	0.526712756801513	0.474403895981497	0.469205079679556	0.430069933987858	0.502742270214758	0.47092495056876	0.431089694386999	0.505281606382093	0.508077883871454	0.458002288045423	0.476428145659562	0.50607280972461
0.4954528380502	0.530901799826981	0.47338601742798	0.461063242008172	0.47484516184094	0.447996578400361	0.461471951406611	0.446838803642389	0.453449559369436	0.465100439333108	0.538238644515461	0.538176005783737	0.505983327072204	0.453008677245596	0.496009656945552	0.500955956082813	0.51245817477272	0.476554231149447	0.486730108841862	0.50306942907711	0.453554703642157	0.568753847071696	0.44857801794989	0.455248619677972	0.489243774948242	0.450960584111458	0.469221717147513	0.450583287719305	0.46845946371738	0.44778255578021	0.527740892645674	0.44577903979948	0.505667971345393	0.477537748469399	0.484021826103898	0.514452784268335	0.539767556158844	0.544005897127807	0.533706351176597	0.553535517820682	0.50426462192631	0.472015149652261	0.545235872137195	0.441306543945485	0.45196059992679	0.544303474801828	0.548909963999426	0.522960187032438	0.49562978734861	0.540211366817596
0.527144135960907	0.554720895712828	0.565506966527706	0.518991018245591	0.502737593170038	0.562842859056533	0.505737943327708	0.583980840878133	0.575583804382451	0.477593027442548	0.511302784399496	0.483596661292642	0.502693909048466	0.602297933906427	0.559219044288081	0.536363716921076	0.557513739469162	0.487983054734413	0.565351366025779	0.550307681663497	0.468898396330573	0.473459997869339	0.578223073755882	0.506877364288321	0.473328654714107	0.514049255613856	0.475727651198549	0.538413951867019	0.475427579685673	0.511338085152471	0.500706150809198	0.563855552008438	0.600631477196438	0.486994629733208	0.503418444292697	0.568024695946672	0.578673840197091	0.495324332397124	0.599002082793047	0.514576822830709	0.534983198554826	0.523432371579266	0.523573984779832	0.574657404751147	0.541152044440303	0.60969495778146	0.548783521656666	0.538621001687539	0.544488002497028	0.471966282266939
0.512462982646765	0.623906992578352	0.541777113608154	0.641031195234457	0.591569645716912	0.649831581128728	0.625329016338699	0.502092313524289	0.65174680222859	0.516095899660744	0.590140547353267	0.596671823552544	0.511116396751576	0.627140330080749	0.537027155764568	0.558877131908786	0.578419543057336	0.645833038240338	0.496893927073326	0.503754040840241	0.537582698862733	0.546524046077921	0.548495779699512	0.535262888230038	0.621122612756153	0.507845411363073	0.579345130912467	0.644030152436751	0.545534675679863	0.519046473132903	0.547128155217913	0.624915477604718	0.558720805650073	0.632913826246468	0.527504132362326	0.543803993447683	0.634721713982766	0.538650027267939	0.649083281105693	0.534585979402822	0.560768219972873	0.638352144402089	0.620762375488097	0.494605819328497	0.581640493394213	0.51716415891765	0.610914311016675	0.610192516402389	0.586668597923874	0.504492892315204
0.54205335288263	0.557597605911736	0.559598943509984	0.652647867293754	0.543583962270364	0.535520157283249	0.604274009826732	0.639051705054097	0.565928442470319	0.630385808935956	0.605501585666134	0.599881681219923	0.658350573223888	0.667933450926441	0.571155017970335	0.579333152454496	0.631304291743693	0.653136561999273	0.545565032763367	0.589279116929847	0.698569682056186	0.679203273038488	0.683860992706892	0.564174550025842	0.683374048581794	0.571870377459982	0.620537054180806	0.684180949912051	0.557698486751589	0.685507658652914	0.597632882732008	0.604408330472506	0.584910441412358	0.564062894036595	0.546973786158373	0.694434241744355	0.538568351568032	0.556843882761152	0.69768269018714	0.549389046443641	0.592034154163571	0.700854626587824	0.603492140591463	0.63816825995516	0.689063723203423	0.613785223340791	0.589380189125514	0.528916517413641	0.664888231646855	0.533145073830013
0.62579916041802	0.712210424849789	0.629043119825206	0.562451246185432	0.680903137671232	0.683715431111051	0.739394683736006	0.583361904699532	0.698107933797178	0.655107597660202	0.616434653499212	0.589205779083249	0.717500585168386	0.717684423339296	0.635991437216787	0.60183656673944	0.577338532802304	0.695554724437892	0.720299587948855	0.734959232033958	0.609074533201465	0.740656785731423	0.726914330377947	0.746694533137553	0.741797440486811	0.585573412169498	0.719147168046637	0.633109167505424	0.681316456046206	0.742951361440032	0.619815447370346	0.672013681460806	0.709708571294166	0.645884236679153	0.748564030061317	0.576112365713116	0.594870633564896	0.708324692110087	0.622995311658867	0.749058883331539	0.627544525796411	0.665683121443215	0.626878648256998	0.73398630016678	0.624251403541365	0.706076438578533	0.594542517952989	0.597974177921074	0.567065694175199	0.579967097141977
0.818421515265409	0.771316197661781	0.774005097426346	0.606880532825817	0.817806334702727	0.607893176682963	0.71627252461054	0.612176706578191	0.723198761132423	0.785023364636428	0.750184811193959	0.794912437277296	0.712426060068654	0.822585010285467	0.692834877765707	0.615244581257194	0.614408669556386	0.654124953766867	0.787735363394026	0.655422041285514	0.63552684087624	0.624697098505772	0.606340054251753	0.674194574484017	0.635835218861431	0.794312603069693	0.738220412162687	0.618709851661868	0.647033121078685	0.616961538915463	0.790682808497508	0.732169884677187	0.687415789491718	0.681398685381073	0.684764609525268	0.703610676064295	0.715815677106902	0.738879185999435	0.714195651189698	0.760623198145616	0.71987552226226	0.813290160079886	0.611282071749745	0.767743867314705	0.66942198312777	0.630335077611921	0.698490165185381	0.81669372041989	0.69189533292428	0.671069034469304
0.764776410390647	0.806816020187646	0.694885470867325	0.863356591195506	0.715694980011316	0.740293332986572	0.887934093057074	0.797987384383636	0.661183096688891	0.703028486151703	0.816408466357341	0.692880667736223	0.711617628055369	0.793532603401003	0.885791288280609	0.745829718314516	0.812086768246191	0.813428320728144	0.727466977020374	0.649317979948911	0.733280112234902	0.820165437220382	0.774382350636195	0.767494558061649	0.694572791853904	0.809423644322153	0.839211874437307	0.830042816613627	0.694946610426286	0.680504568935855	0.686294477022277	0.835647682649864	0.810491588932019	0.719502398017672	0.86697337658244	0.659666937901292	0.66971963354759	0.719979652665115	0.855678976297536	0.679722082303173	0.827678024709771	0.774579025376629	0.720871399499404	0.672890485849494	0.674983692042301	0.691403284000508	0.780144592624843	0.843448443345434	0.742971023077182	0.681856021371157
0.919813636448615	0.836976347639061	0.892537579351374	0.828093001127577	0.886350776104363	0.924246228475985	0.877471381949463	0.809349420298695	0.715159606065388	0.995907522123155	0.733712763664835	0.771873122021661	0.882591340970155	0.86349453370824	0.948499304535553	0.777433859083673	0.747916344586598	0.69941108619598	0.944465902284691	0.75022133237393	0.715490637800235	0.98394144213941	0.886471373030046	0.814432338413744	0.823742558199245	0.774530691593922	0.964626678690489	0.854069205076795	0.97551152475278	0.803529432787343	0.734042960458136	0.771106072266442	0.803504961947861	0.832020163931758	0.938153579912332	0.73112568417824	0.958935660762852	0.948974679302458	0.810184093828786	0.70434011059465	0.866106230942352	0.80422113901574	0.835655534431224	0.94634330373671	0.764411595198157	0.758506800937583	0.818196111099419	0.834401518499653	0.941486842059058	0.719604177782048
0.894851170525648	0.800869502196311	0.840586949885382	0.813321051045973	0.829929891968237	0.912033231425786	0.963911855908568	0.889425048259947	1.01182844582177	1.07229894374047	1.03866047499878	0.772681268584355	0.794490776249006	0.860417253202927	0.796846440258154	0.96753169973336	0.825072310362894	0.891641854119143	0.800618712523548	0.797803931644052	0.774872542709444	0.783677062604588	0.786190193553945	1.1074376765412	1.02708784133108	0.86731267924672	0.7667261753668	0.818918559073698	1.06948611873316	0.945664938224273	0.875299623301773	0.778401553522551	0.8239638365268	0.834385009767928	0.907692271711223	0.974709397269175	1.08149182327164	1.0342462817944	0.913491800397279	0.97323041769395	1.03130731114377	0.903379895361694	0.831703658625433	0.884662753386379	1.07247940368384	0.977628152607902	0.819218316589655	0.902885429886819	0.784864359840582	0.803640718615369
1.04598710522548	1.1435929230726	1.13683436089723	0.954666207460049	0.893369575945718	0.83406999782351	0.980396064257398	0.926731939046433	0.949099444808167	0.859411159072269	0.949527152164347	0.950855505267596	1.10471559808518	0.963778700421824	1.11727733909624	0.994020187561402	0.862774299347032	1.04244189581918	0.914689974127514	1.19109301481861	1.01698470790015	0.884110001317423	1.15289455353394	0.884880980790315	0.84732074568567	0.848750949976863	1.02783533138137	0.828237757837721	0.842848498045732	0.971957664705647	0.870825411790532	1.08767519123151	1.20337341402683	0.945567082393994	0.940344877952815	1.11823639282603	0.880235205576925	1.08250146422581	0.977561316281354	1.01155732087168	0.89914472600528	0.864167414299355	1.03187185000982	1.04839621257664	0.848103776634165	1.15536776864347	1.09572168821104	1.15617526112815	1.06333576730799	0.970606593182378
1.01151457427572	1.10218839693888	1.25826800348938	1.11608522060404	0.941592809689307	1.06472070427148	0.912352146223725	1.17551051990205	1.21323471116233	1.16058144814629	1.06254894598345	1.22487432682818	1.28862670763521	1.14498210591696	1.18536278844659	0.994421332882074	0.978775789144676	1.16256588325134	0.943611136027102	1.21047968417908	1.30267470205272	1.00573191825261	1.34080275742931	1.11833867650477	1.14286474726134	1.09503909111876	1.25896607074993	1.04111716079646	1.11902213178749	0.915799129102967	1.04189951302523	1.11620060538456	1.14177336167776	1.04400539347269	1.22255197810499	1.24742732287653	1.26854794112019	0.947582721900983	1.06797331850874	0.991144335374885	1.25809636243505	1.27750267312187	0.943990880248478	1.30087452724118	1.00604184974466	1.09498855523903	0.949951005657341	1.25558892407109	1.04126566206214	0.943537752464992
1.40072238622449	1.45076661872597	1.00771811050107	1.02244026626651	1.12656480569657	1.23042181237192	1.39557525639052	1.20809194674046	1.37613559579467	1.27030942327474	1.29397267545422	1.20195708371648	1.3947375847126	1.18678723093039	1.17887299110686	1.2843541528006	1.29833660296241	1.08317231364865	1.4608238626842	1.21556396047428	1.37235687441263	1.41074246663547	1.11683811264381	1.06970527132629	1.34302312641999	1.30618888538469	1.46482674135889	1.40819292796742	1.19952191614895	1.3222007259191	1.20248941804024	1.13776154853774	1.1594170729592	1.32277577436566	1.12296731013401	1.42456099613281	1.26762023798498	1.32933767686525	1.26027721781206	1.25590117759348	1.45571162806095	1.09731667383682	1.40525737907541	1.25768474816333	1.42634068801797	1.0593841705306	1.02069353710508	1.31803196202766	1.22854737391458	1.25530032986836
1.09795379727582	1.55140029920156	1.5351153870215	1.10193388558024	1.44171449465576	1.36589231641713	1.56758008826378	1.47863593707965	1.22472649407558	1.29330212172638	1.20340191849134	1.49762644902912	1.2486265005618	1.11370622184848	1.22147033414354	1.25570566447485	1.47873638478211	1.50080041133599	1.26133627316777	1.44235212555852	1.37835218820648	1.15333017113222	1.47653848809165	1.15731917084755	1.1082711324871	1.13874826177552	1.47600324853443	1.2790338473485	1.44836949483077	1.27593902710861	1.32299022868146	1.30274875568582	1.31230259760907	1.23531142550574	1.13564991073555	1.15414455102151	1.12940595034652	1.13807045612296	1.4242965365227	1.43023977888676	1.24088855531678	1.2196518051782	1.50815886222251	1.62654151143526	1.15463826717899	1.57981177313659	1.45046077383744	1.64225059641836	1.22869279351357	1.1705037336374
1.2868136505845	1.76339001600653	1.44474830119177	1.56456316927609	1.44672352057593	1.83716656712403	1.24657797048987	1.43219352603019	1.7574482326734	1.743467202053	1.6855321731288	1.45999633465583	1.38394619055678	1.63155558850539	1.63136285396711	1.54602961563724	1.489750273144	1.2356322681909	1.38479927579806	1.71528577314616	1.20901058927941	1.46550057980533	1.25676963798192	1.33398933179336	1.41802087939589	1.5011120962582	1.26680376588036	1.41662878625233	1.37175979934989	1.3013079192225	1.56223594772266	1.24770107635382	1.74187216923647	1.36023849039727	1.30312207467085	1.26809300373171	1.74755401979753	1.46311448112998	1.75599420281394	1.53259718890837	1.30121212753218	1.2095632501446	1.38876069081657	1.46955430356392	1.27408325512066	1.66497307034294	1.38766084666066	1.73868820969452	1.27477382368576	1.45512616193909
1.91812794578015	1.65563628695068	1.70738586142243	1.62949628682585	1.53191220405816	1.54547630707283	1.44350751388157	1.4087778910248	1.44268185774728	1.54472091111418	1.46737321747239	1.36939781421796	1.73698318983233	1.85249314558886	1.84148097763909	1.49742954071926	1.74465853439441	1.3361865636023	2.01088307340565	1.79729682311383	1.51873811728829	1.5484374755871	1.45185443643359	1.75444695657441	1.53096485603726	1.89254219665178	1.4337571826399	1.82392165764062	1.34121234813425	1.42992475923119	1.52692336025288	1.82350391401736	1.46501698369045	1.98394238904537	1.661200283849	1.57270512942635	1.86024734787924	1.94671619992462	1.42841191150829	1.41030880415361	1.48715287908647	1.41964891667887	1.42269244533448	1.54635458871086	1.81488476972537	1.40285143200485	1.5565986127883	1.39141211343585	1.4985050563499	1.86578431552492
1.62899425931539	1.75341949650389	1.51961218337211	1.98836471531601	1.53501363245855	1.95355422172077	1.68489094940394	2.02739900144857	1.6306507306628	1.95904712782383	2.19167006745184	1.87390546802408	1.53444851030778	1.57833482134105	1.52516171169526	1.52186642771148	1.67029541604643	2.0472132167024	1.70517042013795	2.24876438805621	1.50817318617023	1.55482976547028	1.50127613545355	1.96303360577098	1.51187583140828	1.67416085593927	1.53967176434647	1.69326256359308	2.08796233835384	1.51638618652498	1.64441761532015	1.56355553275645	1.75554104419161	1.76152923756842	1.62825481103303	1.60394848202889	1.68780121545338	2.06411561063145	2.10165639806015	2.19986641580231	1.73435877710152	1.67522112764373	1.87574934466363	1.78343860516145	1.86682854006251	1.77522695500113	2.01743866136069	1.50898854749072	1.95225461305297	1.87421604693459
2.40409264759356	1.93394418878213	2.452664123134	2.22875879809874	2.17341398085757	2.29783232843551	2.30105589218451	2.10607883180562	2.38563394668741	1.96173165476784	2.30700980122851	2.4964077092911	1.78850406312649	2.18064328388637	1.65272748050682	2.22818109710754	2.29882923151999	1.97423163402874	2.38775074423407	2.45953528544036	1.76854330008158	2.31538977384569	2.12054658546451	2.06231316833191	1.87878140606738	2.02594551217657	2.02421908864488	2.04135591032627	1.76100957166463	1.73389497870304	2.47178789469641	2.45508989146082	1.69184964601585	1.75923902682126	2.3562738091491	2.10742382821486	1.6550109684148	1.81473792906912	2.0741740762571	2.35720809507467	2.16536531948894	2.16728765265562	1.95667040402667	2.11006419498843	2.50884224064024	1.83659717459359	1.86734672342282	1.96593295726761	2.41136209341485	2.19537582539425
2.64891761480418	2.37050588560656	1.93206090325794	2.64159366007162	1.89502209415624	1.96437482011938	2.40841631013101	1.98305645333938	2.55300931336205	1.95880964382389	2.09425166541352	2.364028091533	1.89960914433964	2.61333614616749	2.23306481155824	1.88298431455011	2.51416100107556	2.50800115274487	2.38702274097868	2.47283030312983	1.88913406755955	1.92963900466485	2.30668871695501	2.35661401308052	2.76020402260494	2.17715097837857	2.15930242537494	2.14421836418176	2.05380468886305	2.05063540567027	2.16285782905307	2.73254711585073	2.75736544120553	2.30810229620755	2.00750588669878	1.90385183271906	1.93986694337517	1.99324023978078	2.56491968032739	1.96392931907049	2.06063011797551	2.08066690950433	2.13947140638309	2.1063867952511	2.22261993844314	2.1561345421885	1.96767504881939	2.74285429366486	2.0269293276265	1.83901773131773
2.58467381531765	2.12185194404526	2.31563124789307	2.97235438777993	2.31989547284337	2.13025621730032	2.15495146915193	2.50427506162275	2.82219493725408	2.67799507757967	3.04912790648287	3.0841970547845	2.58829100109661	2.82145344197497	2.3599151921217	3.16954555123329	2.34916251759396	2.2187495531257	2.57556942168571	2.34698761852145	2.46751228112296	2.97906052953899	2.54662482395763	2.53480992292938	2.60361621563063	3.03969379435527	2.54778663028419	2.9724481566298	2.66677983803981	2.63584752087087	2.48117981530388	2.40708825586982	2.07923024455519	2.07223803614794	2.76448734673495	2.12897646216952	2.23006886235656	2.64055968671514	2.04509235072851	3.07347661297372	3.06867941664238	2.25241916508838	2.16540971445313	2.58884837338627	2.8419956290684	3.27673891294211	2.6275384156455	2.09147554222856	2.22577393428789	2.87988564978711
3.4580177114328	2.83677396155222	3.32152218281192	2.41525995883615	2.90076956042914	2.59308088529519	2.9999931680268	2.86745235534037	2.91682063163617	2.5355403442663	2.96232871375128	2.85454972404145	2.79444534041478	2.53221724136871	3.38407886169777	2.87450111717896	2.95153335604316	2.85557613971725	2.79755132491042	3.23860241785909	2.40579818507537	2.90652701820478	3.01344012527974	3.16625230544207	2.29124634081738	2.41441795193277	2.76667673219587	3.16057851980089	2.69451926873567	2.82735537517023	3.16271613409535	2.28559956820991	3.31744455250501	2.70339861001756	2.87208524582462	3.20016389284162	3.52814978697577	2.48824066585601	3.26471699606789	2.50491071013745	2.47624232442802	3.04830108473212	2.74218909936208	3.29238740101879	2.91725811020853	2.61702278181097	2.48781100903869	2.9887511550735	2.3058537689422	2.42288917803603
3.0518892723077	3.07520167789257	4.18607893504905	2.71780091497025	3.59007649732891	3.36916122488316	3.25022924376377	4.16338840043318	3.43544641160955	2.9151488918136	3.39300316727924	3.22274692774519	2.59779752307829	2.95336433368073	3.04928656276277	3.24147657916712	3.51465767271297	3.02096149530414	3.39609997940037	3.51321767013884	3.02718825019795	2.56941769055655	2.59046480487239	3.60011762081462	4.35827091973941	3.80846646873882	3.31753029145515	2.59827390619695	2.78441166198819	3.31233538484995	151.687535051144	3.38527374413176	3.38082857710364	3.21677423194233	2.63553882308882	3.21472571690276	3.67936331242419	3.07950982792172	3.74953335131294	2.84972592927281	2.99578801288866	154.235942724201	2.91151686778082	2.680850569062	2.85680118862314	3.51801817797736	155.788200464223	2.91993693670182	2.92560962567714	2.98699804228812
3.17392532602456	3.12009352819798	3.96704530430655	121.727866528593	3.35822319162946	3.90814612578747	3.31855371429155	3.46496452438182	3.28699299976963	4.01891805248119	3.01510065967606	3.2384572254295	4.18991533920487	3.35239813608491	3.18397495785066	3.2832569878582	4.03458953629751	3.20429029502377	3.50664059324615	3.165318950548	3.8892430842165	2.98584014906834	3.59986848881549	3.74319970823303	3.58208406277199	4.55782935722077	4.44506851721395	3.47444668216598	3.18173643185232	3.07539560919872	2.8734033687716	3.28462567669591	3.8671195400201	3.29986353385373	155.308028613562	3.88556051125653	4.05241887817979	3.63185339381204	3.90435608224645	3.45759275943141	3.22220939454138	3.18354234339108	3.49543578621275	3.81194296219568	146.271070678984	147.501892687074	3.30375866185497	3.3330462838037	3.02127681539475	3.010109587866
3.64491827509416	3.6434216908556	3.97836012819775	4.79395356416215	155.934514220256	4.10186561594215	3.92187388789786	3.69220839948848	4.27948747245648	155.498369000367	155.592597112594	3.61522530903333	3.76318297900514	4.11446431023508	4.27473232038751	3.47584974308068	3.73461368033454	4.10464854888726	3.97889165225839	155.900923128304	155.759979227069	3.82475207566037	3.67764060390282	4.24040742973543	4.74508097713293	3.60761790082456	3.35149047723911	3.30321437273852	4.48012524105574	155.096404375941	4.5929047731747	3.38173786985462	3.46662175713305	4.23278117874256	3.80241865569806	6.60772619980874	155.774177620371	4.23833033985179	4.13331687565897	155.643495524986	4.50799932053862	4.00688484697968	3.35660942416368	3.33669506346447	4.27745486438378	3.86090657411433	5.21041386794335	155.922784235163	3.32323750391925	3.94567559288249
4.19020689908929	4.20851185551583	4.35029531822437	4.54261737482594	151.775630365919	4.468793244678	3.98473260894597	3.8718665809659	4.14747869988223	3.76279244570317	4.06935741582738	4.08664675022997	4.06451947917172	3.88126272183229	3.90851573397398	4.17043884683573	155.765223851691	4.37481060992534	4.3807172623052	155.898971545187	4.42569304776996	3.80875176656702	3.76194155085738	155.891563079555	3.98774923303015	4.2438881657501	155.355611922216	4.33924898689221	3.71270775097872	3.98673438504463	5.13336102296288	4.29964359753601	3.65800683443838	4.55052188505341	155.83725246662	4.33714439836891	4.0913871615263	3.98607660215503	4.54533337699112	4.41240063976268	155.599321147796	155.880743640412	4.03361356286272	4.06824922660926	3.78012595182118	3.74676347553846	4.46420676993558	3.91071732130444	155.89848045659	3.94931861850699
155.670518382341	4.68718052379688	4.21063250081766	4.16258636113146	155.918438736781	4.8302465347021	4.94375983265414	4.99549119242895	4.26831523364853	4.88273210652049	155.881446384045	4.15333106743544	4.74985215949408	7.58278144077775	4.43238344924942	4.97967713006723	5.03748850491645	155.813662959379	155.864325217801	4.93119368837296	5.55061417551986	4.72876997811576	155.796680482793	4.63388538963834	155.91980165107	4.10941922470272	4.37139641097802	4.26515796303407	4.74189619996271	155.547958700637	155.907468544564	4.43744444875747	4.2803883264729	155.930625402281	4.70349500017979	5.01721996311401	155.811692687899	4.56975558694607	4.18626805325221	155.942051652957	155.88760963734	4.20981869274457	5.95589896772111	4.75873521669305	155.975179851386	155.755034776028	4.27486993509932	4.82275056286985	4.46415055315927	5.00675062584163
5.19368610290828	4.81767738918527	5.00083187668068	155.261139235607	5.0143597484576	5.15858298481565	4.82309753185577	4.75070167747946	4.88416479643848	5.01400103030813	155.739574255867	5.08678731226793	4.60875395765748	5.02880246299444	4.70694003783791	5.52561367793417	4.94765147291739	4.98577568741949	4.80371618268022	4.97498771874109	5.40901788296124	4.58435473648942	155.870129011853	155.415913372319	4.79891998306518	4.87749491346074	4.84508937964774	5.89358290419034	5.40759662417493	5.64892027339794	155.926056272965	4.93176669169972	155.954052888901	155.781251171264	4.79084067723883	156.048249355785	155.992101284538	5.04870963286457	156.022593259737	5.58523596669729	5.09074851455239	4.61197875671903	4.77525847142001	4.76156485892365	4.87699789149606	156.007433392345	155.811986112311	5.07882545086247	153.50564531686	4.60294575949898
155.917147862948	5.04847949871013	155.937647632657	155.898439183562	5.35622903562211	5.1403538617556	5.22552261961771	155.612027038833	155.920725661848	153.854051567045	5.47851545854747	155.93841660559	155.667493381393	155.900834173952	5.60722673492176	6.00348519516295	5.40341109973902	5.27386624722427	156.001722340455	5.6493246567415	155.74031470915	155.894311301087	5.62938673524988	5.36200442276763	155.585377620833	155.904951383111	155.865653609671	5.26845561148004	5.45196986178637	5.13520329663623	155.89706769339	152.659097493399	5.23299443042629	155.834340110968	156.076717880981	155.911094703456	155.721357866439	5.31750813920731	155.795988567397	156.028930434107	5.48597545686962	155.156319958308	5.08169289912742	155.887628927956	155.879864067519	5.27967055420831	155.79223003407	5.11675650304909	5.68031575071896	155.722459297996
155.57908091395	155.918813717437	156.015618972294	5.96704227360442	5.74479836939577	5.81866356684843	5.62933276445832	5.65422824637764	155.90425583605	155.82392336444	156.022360433073	155.990403439921	154.301049522937	156.038509671994	155.942111120358	156.017705957205	5.83792994282481	5.83595394001378	5.87497365956271	155.59692937306	155.549364882415	5.76170086247978	156.115869830434	5.83817368194158	155.979555744598	5.75139525524787	5.744375554312	155.791093189424	5.66038628545121	5.93020602836377	155.857858199802	5.94050800731772	156.025030104939	5.76483571686876	5.86958344412564	5.91808073363637	5.92212927624353	155.736105042399	5.60606070020886	155.984280576721	5.8880590872945	5.59587782808937	155.908633156609	154.857718645555	5.74650208700933	5.65893717875368	155.978939165927	156.094968675501	153.208708416401	155.607556109459
156.000276486573	156.006009064464	6.290283653778	6.08191431318823	6.22986045320957	6.0840276829656	155.87664438578	6.24025515895949	6.08922264111728	6.05956180308054	154.485934251116	6.37697381496573	155.746900760194	6.1077751849285	155.947761186188	6.13925062368638	6.18627656121982	6.40481975271603	6.1323737337175	155.864913967327	6.10735770815929	6.15137339376808	6.08987513605785	155.985057072752	155.812978815984	6.12618817618139	6.71694537791265	6.24172504301138	155.444727859814	155.466468111004	155.755461164837	6.09751836411617	155.921278597615	6.28501254056487	156.143665450331	155.732230956821	154.794012068507	155.994084502718	6.13497394815167	155.471650594157	155.743560384636	118.41197511231	155.787153354454	155.808415732804	156.055753699289	6.08444676834821	155.969489214103	155.612948217537	156.072061672548	155.695412097125
151.129469490182	156.00798977273	155.810376973857	111.405798635783	6.69958079655521	155.87276165518	156.116595712014	156.01432367243	6.56557615074607	156.001544045481	6.57405141655629	7.32433090843195	6.47083776194238	156.029115213547	155.959657461025	156.065490046341	6.57344875200482	6.62793417467215	156.052464720068	6.51591082479947	155.985002155127	156.093331341173	156.069370261072	155.827603597933	6.65221320608624	6.60796148732524	6.52581312238604	6.4697294210957	156.094830449684	155.689355959533	156.056329055909	155.955533653179	155.930922312212	156.045616955394	6.65594502420578	156.133114000848	155.803375416985	7.63263716237823	6.48789557790144	155.737961560512	6.5877390047051	155.904432903028	155.889950730257	156.006484124107	155.837298542301	155.781135946062	155.85863102719	156.104751626123	156.155677042422	155.922103903223
155.305581027912	155.863960096083	156.057875979848	156.139976980126	155.701807375182	6.8389928359626	155.91726336364	155.696977136706	155.332410347457	156.103964791185	6.89836106855505	6.87995607267605	7.15006916095399	6.90658371540786	155.274222057586	155.785273397139	155.832205154797	156.113265694842	155.439491571697	155.957054361544	156.001603524546	156.11344801361	154.932109320398	155.901568515182	156.076655565099	155.767122020779	155.996225171978	155.708899640187	155.908773642777	6.90778810912222	6.88195481763951	153.146715254725	156.131147417159	156.111012997745	155.28215494095	155.762015967393	6.85488103977318	156.003427577781	155.946066974719	155.713227714151	156.055230045959	7.0433127847093	156.16123186777	152.961568648998	7.43463183589917	7.11122505813537	155.722508904931	6.85870627148459	156.132045741429	7.27905600550434
156.169669642474	152.446461616552	7.21462750555391	156.039925083536	155.669884537833	155.859534586438	7.29534319128233	155.745859684933	7.21570167378151	7.14675103215341	7.61707382837755	155.730995096832	155.97817747019	156.071416654324	156.128972642007	156.162331327718	155.772253095578	7.45799252452581	7.49075920357793	156.148819434282	155.953804630407	155.185296925633	156.19797036319	149.283921658961	147.07335173445	155.33303480963	155.947162972739	156.170013505815	155.932359319909	156.082365628152	155.41029239729	156.092399871174	155.819804061832	7.18935928066987	155.795379508812	155.710526886176	155.652769723831	116.152680989882	7.23189806485163	156.186396320171	156.194469084008	155.662202410488	155.791223060976	155.947036130283	155.781787876651	156.061019817432	155.837918793028	155.83166913828	156.171031607221	155.975957602855
156.031456926807	156.123491884799	156.165461588518	156.140215938306	156.194376967322	156.195256213041	155.653536262841	155.985370725823	155.912543882133	155.299465401495	155.99955233448	155.96286298473	156.172277881275	156.201921692559	155.769391951891	155.642575495911	156.182010634365	7.5312861844576	156.092179334536	155.792167590049	155.996706281544	156.124470325805	118.013147257921	155.96146643272	155.914569043333	156.083072259463	155.966311377077	155.693448684896	156.026750738765	156.102870974048	156.087951729859	155.825327956487	156.135482965905	156.22771630388	156.138478300256	156.184002066907	156.146878183468	155.725424209532	7.6567110554039	155.951470450639	155.771546046643	155.695955257454	155.729949483615	156.137422365336	155.699362373015	156.060870245548	8.06174778945547	156.145416012193	7.84081672520902	155.928381695652
155.66895371197	156.036702791448	156.138987358685	156.097621922726	156.135305681722	155.629221134223	156.229196980048	155.658013655355	138.58360919396	155.944849204155	140.438778361242	155.239558910673	155.835421688246	155.670282910587	156.057620477733	156.137654516502	155.659718863099	155.95227208453	156.006553722173	156.033954277351	155.997130588364	156.185905379728	156.187364743001	155.993181334856	156.196546534829	156.165805558272	156.196414098954	156.174736453973	155.584686758127	155.701992151044	155.971471302839	155.666912039939	156.035565861415	155.987249747703	155.865120750921	155.667481163201	156.087427736235	155.849511055128	155.888800316109	155.837447060157	155.536116166675	155.754828994864	155.818435070719	156.188275119768	155.769118620644	156.200686644211	155.46349143724	156.100143111138	155.644120226425	156.122003886058
156.216736134955	156.195086839808	155.859766244303	155.661133253369	156.09888735648	156.252360039144	155.649674752985	155.994751232729	155.671099866824	155.918146871572	156.163684227971	155.280031804357	156.056309633917	155.603738859223	155.929260694363	155.645880575617	156.106174318758	156.029328662866	155.81026964627	155.922584622163	155.783046928405	155.927597639476	156.245045400951	156.127837341495	156.158021491504	155.737891187894	156.093680021915	155.935805098166	155.607954223846	156.132233972837	155.97146125847	155.969010155259	156.005628587901	155.995177620168	156.243439261051	155.682340103338	156.053965249916	156.200984872522	156.2250200389	156.15191060332	156.066158660791	156.05655184132	156.094473425899	156.204980912328	156.093191503885	155.836219724537	156.099293634722	156.000435311784	156.088081821696	155.869484599775
155.805852216364	156.106809306662	155.665850964191	156.245161311309	155.833337629636	155.856121449414	155.804783096611	155.996612197359	155.97310868742	156.010976270463	155.026445197423	155.85913394116	156.171596147444	155.775046670609	156.075829654166	156.201211973335	155.646468314843	156.254701765335	156.093980527733	155.690291985389	155.741002806679	156.063993986331	156.020401597371	155.691880698008	155.868306974594	155.807750840859	155.663246449813	155.988773327884	156.208827035823	156.182722189997	155.941228603298	155.881711565955	155.730307785298	155.684153218357	156.212954143515	156.003646290174	155.681437264638	155.714557127073	155.663435511543	155.854782189796	156.164587398962	155.589892467531	155.894755618694	156.202245617103	156.130432028677	155.709336345408	156.175314253314	155.802374673612	155.629535234226	155.660281475736
156.19008135891	156.215994225346	155.988719989999	155.702989292737	156.045016161556	155.844099939945	156.181309908414	155.883277479118	156.197702063078	156.089865036717	155.766863786315	155.704857590896	156.22487654598	156.16831300645	155.897716032418	156.172400014148	155.755968958877	155.850382048336	156.032451313178	155.967507676218	155.961051411933	155.694033453599	155.659761432915	156.119547898563	156.285987804748	155.976248704942	156.212246124909	155.718098591219	156.215596911749	156.224862332268	155.84085386344	156.161411276741	156.228449609596	156.213732595911	155.685146750233	156.200968369815	156.108980678387	155.686658054994	155.78103336223	156.1864849102	155.75100124193	156.243151347086	156.173956677432	156.128172375841	156.232460067046	155.95362790224	156.223769718166	155.674180123135	156.169505978105	155.832375016374
155.875874491676	156.112469875426	156.005532032337	156.222628638914	156.167463467318	155.981456690559	156.028165638285	155.594705413014	156.230137563594	156.114840449372	156.29837215933	155.993435012499	156.284831230479	156.062919967413	156.036663550258	156.22683604454	156.084568598033	156.048539589517	156.163282195317	156.231086684876	156.177756943502	156.271958429512	156.185312900226	155.650748454209	155.915525455419	155.923670026466	155.587584406707	155.911955246444	156.220922058704	155.936386252758	155.964381526746	156.09037436749	155.861932275827	156.237853766065	156.267244853523	155.965797561474	156.090797758779	156.110212775311	156.0832586527	156.181980062355	155.591920289949	156.239623950194	156.213799991922	156.262023214487	156.151854510687	155.927662743378	156.0642377074	155.732854266198	156.222329051515	156.250016567947
156.212008310542	155.668416182119	156.01276470736	156.177382331795	156.254389927854	155.819116708763	156.268538137407	156.144152250177	155.939462967222	156.205008725374	155.828736793583	156.14628115567	155.921355460512	155.865826640694	156.15866245829	156.231856988124	155.637301458508	156.114688122337	156.265660243628	155.997011317558	156.225662900844	156.010839032318	156.139496761752	155.897311314481	156.277677456272	156.141450359605	155.893112916563	156.132028126381	155.851338025912	156.065856898055	156.256940188537	156.241955963672	156.171310396699	156.252060726747	156.140862247955	155.924663886176	156.04046868902	156.177581430699	155.712273473212	155.798328538189	155.848505760529	156.23634173576	156.243441652815	155.780280056286	155.782651945998	155.730876540096	156.213653998646	156.126610267324	156.244408133219	156.071928884365
156.158814272178	156.283908826967	156.082962448947	155.879178167605	155.881425623953	156.158673468333	156.100511402548	155.879252337878	156.204553216592	155.99224643594	156.044049569715	156.110055604755	156.275072408462	155.977286743458	155.991023384952	156.198885974291	156.276508077529	156.184858678748	155.912018694374	156.193398746092	155.644075873077	156.181672787301	156.234349032836	156.155179025366	156.206119549423	156.063883317103	156.260101239315	156.187930070184	156.310964351484	156.130703473293	156.124876254738	156.158241926977	155.789804429421	156.214907838369	156.147416670978	156.160470292362	156.236481276324	156.247260573889	155.935001177104	155.959188285175	156.248182297736	156.124232191183	155.828233718067	156.243844183995	155.698828640845	156.288177752332	155.592125744311	156.125945512348	156.211713960566	156.146949972919
156.080340618868	156.245372632375	156.221544552302	156.285351140478	155.970530982322	156.289682882557	156.23963184399	156.03809244769	156.093818435921	156.091018236137	156.255656878289	155.846795210203	156.251754117966	156.115335669585	156.096079175987	156.180733431094	155.919258538278	156.22254001095	156.221402115703	155.753389140581	156.292767334963	156.22709515204	156.266909578969	156.242726673619	155.981768517002	156.100703036367	156.296017532187	156.280584995412	155.862047141428	156.132776282867	156.184090397617	156.253579084161	156.233898917024	155.807077677783	156.218251046981	155.989550190284	156.269154317428	156.120780076374	156.103596020324	156.060380127272	156.235471157681	156.277516986209	156.190434781575	156.290962428447	156.176172387782	156.249846726411	156.28503709813	156.094418775232	155.932661511079	156.313048113494
155.938305679897	156.035452079337	156.081114770329	155.959269304063	155.968012245986	156.316082770773	156.303348983995	156.293878051889	156.261058589039	156.308669394444	156.277497881397	156.2885703761	155.998978514947	155.925895445969	156.065594520586	156.217478701592	156.04981283011	156.301264215149	156.107723547331	156.189820943085	156.252292036886	156.227193783721	155.911292863898	156.221006843957	156.185438798857	156.306531146385	156.110581688735	156.287050246117	156.089185495513	156.053424403102	156.266390647332	156.30094601367	156.227996860592	156.308515688401	156.211630373855	156.089646488332	156.164669696919	156.214124727566	156.10023836	156.100524047541	156.182995295487	156.305031414875	156.179243838188	156.28579488294	156.103605740809	155.958953765157	156.297287523732	156.229947152068	156.171283286634	156.210017272154
155.916717616318	156.293433217733	156.24499217835	156.004538365885	156.229430290088	156.266146762854	156.25827581611	156.266997158152	156.203767432546	156.120539372566	156.208532114194	156.239523136474	156.165856246694	156.312679923795	156.306555465623	156.266255150403	156.175437382664	156.108370797053	156.308010177464	156.227483357161	156.027847302926	155.983384384093	156.035351042362	156.300959681596	156.045644318783	156.171757367843	156.048045625471	156.252234998852	156.242840154976	156.218798405781	156.244108356184	156.222761038384	156.295067592691	156.183843534757	156.242936029375	156.265459920889	156.318934627079	156.32297365463	156.237797322207	156.184455220446	156.292623509389	156.259023551666	156.246096010422	156.25974795371	156.1170109761	156.059223713788	156.170517526921	156.306965371305	156.318163621835	156.258270300666
156.282259547033	156.228333127998	156.173247692333	156.278514536938	155.936500700049	156.323439995647	156.093206707291	156.148785653854	156.250728932231	156.032154967742	156.24607800655	156.082939905252	156.311466029355	156.176006274494	156.170824041378	156.217251798912	156.299360455145	156.185294922454	156.18573110518	156.274904012444	156.314003230894	156.168326769387	156.013654101829	156.240070095235	156.132046470765	156.209994607153	156.14740389722	156.291087807402	156.263160763377	156.195340281478	156.304753074702	155.998337271191	156.040279138729	156.246277478521	156.182090591911	156.207598963057	156.056259619914	156.243497022709	156.270576707992	156.264066575647	156.206076805793	156.270529185673	156.265220097585	156.264134578859	156.002324567777	156.25329115453	155.949439697911	156.020616676557	156.299700503968	156.300124779278
156.199006859799	156.240246816195	156.293605807009	156.299946360693	156.215053336236	156.139903218626	156.284065759432	156.292253388349	156.329363243256	156.293442634876	156.334518892858	156.257500646214	156.237963914212	156.319152427625	156.326049562508	156.325980643237	156.324638173885	156.254514921972	156.208064228193	156.289231732341	156.195940627578	156.220929050853	156.256451923907	156.260261168235	156.282220012635	156.31486381514	156.270540578994	156.175934703575	156.315990864373	156.182373557482	156.303029788515	156.234278112869	156.146501998079	156.195679090614	156.1927813411	156.265533740186	156.217525636928	156.093744826934	156.323892273888	156.191724287506	156.215983366341	156.021255560431	156.222359472022	155.996530932543	156.248510688722	156.182750790304	156.275890307482	156.311055822106	156.305395217739	156.328178697433
156.227569269203	156.27156559434	156.217097149993	156.315012662387	156.168490706307	156.083738522922	156.249558089139	156.301647251725	156.332248973941	156.261330133633	156.220328221566	156.158244844733	156.327151744813	156.274183766486	156.277554641523	156.154111973334	156.251722441381	156.079034066947	156.241418796662	156.302476272892	156.320371029775	156.309055623059	156.220806671803	156.324902898744	156.322796634928	156.047423168943	156.102502148482	156.288649467781	156.16528710464	156.300573168432	156.250484371009	156.287208964035	156.309923739543	156.311326338296	156.284267892206	156.306321116844	156.291292336554	156.327940382419	156.311230773239	156.294585402033	156.306604558012	156.26964974914	156.321586363549	156.257856528723	156.142810219418	156.286755210706	156.294389397829	156.305304339233	156.327099296795	156.306701083386
156.287663615305	156.292127950335	156.216531585761	156.23123282953	156.235161060207	156.161203809798	156.304578111173	156.252991037899	156.118220266183	156.305745761239	156.17086755849	156.328061747476	156.267527706776	156.259257531102	156.311701619202	156.310796216587	156.24819548978	156.318036344151	156.311252663671	156.31400957881	156.235959930937	156.301468754173	156.22596212443	156.299213487388	156.147599197635	156.183315209773	156.32655121923	156.264426602758	156.276149176695	156.289319550283	156.232823147851	156.158203677584	156.216115141067	156.320032530294	156.293716783095	156.069009628563	156.26368397495	156.270788586982	156.292700705748	156.160312704848	156.253541639181	156.289555974245	156.328152455971	156.302926990462	156.221968306047	156.231591256991	156.215380528069	156.252301552527	156.256645964339	156.304023875979
156.243893503577	156.256809244759	156.31355082322	156.338374000312	156.33058275036	156.335784997206	156.326776185761	156.325709490544	156.341288409326	156.328966960796	156.218814731035	156.312011141085	156.325940327669	156.330936845209	156.319073505159	156.221543465115	156.331834798927	156.27899110243	156.243146648919	156.244582073195	156.267474968448	156.289115516944	156.219275790797	156.279263215121	156.315174836141	156.302401127958	156.314405143679	156.217301388579	156.337780355245	156.234585924566	156.085313416274	156.217699794386	156.137291886219	156.280586374903	156.180059630191	156.227867436255	156.246603280302	156.286997677364	156.319187359344	156.314752613201	156.185944660637	156.164053404368	156.290733676542	156.187150441281	156.249129373901	156.332386526462	156.324046059634	156.176178266498	156.213569556817	156.190646764247
156.318336014141	156.323359941176	156.230004618841	156.206665850244	156.322090026813	156.305007813249	156.19188705189	156.226863260618	156.266882148434	156.302962288984	156.221521987427	156.308417951511	156.330425746188	156.285062113432	156.288358438989	156.315231324469	156.176266459856	156.167783280629	156.314396737107	156.341634425105	156.291636751888	156.276045272999	156.223343304912	156.208056002321	156.201805083022	156.321066352854	156.155464730902	156.295642050046	156.314420140184	156.211042991745	156.286235053771	156.216216446607	156.309314367169	156.212769893482	156.278686950173	156.245260850317	156.316722999598	156.294936220914	156.2949617994	156.338667557735	156.307565385692	156.246965661026	156.260912885471	156.332381744009	156.236009985108	156.334138941833	156.298268236658	156.247638299448	156.253497868708	156.288721231522
156.346468270126	156.217974877468	156.322581467106	156.324202506164	156.289102377931	156.257800471935	156.288802976506	156.337006013442	156.257642396893	156.285349487634	156.225650804439	156.339519081991	156.255733670857	156.233546583844	156.304002698468	156.325327970603	156.323589891615	156.299478404711	156.198609728846	156.335591819465	156.340074470521	156.325766434909	156.246417568216	156.288357766301	156.28680342739	156.289732500575	156.331028069159	156.237546566073	156.341255912819	156.33206796488	156.332446227148	156.197477029792	156.276723956357	156.344175310075	156.235437223878	156.325232044563	156.247887741406	156.288397466801	156.274011808291	156.279246978965	156.29814536125	156.343664323935	156.254784414722	156.274934956879	156.283124672338	156.311507425717	156.185932379719	156.267343674225	156.190613106812	156.305539006086
156.329682367807	156.291995511615	156.280379524922	156.328855805688	156.244097789138	156.323767024489	156.322987645843	156.333080783498	156.324680236963	156.278297343183	156.337199546031	156.310209230347	156.32234668772	156.272406583079	156.31307768339	156.247042604507	156.274696021049	156.322696873279	156.262225590493	156.34050661225	156.322281369554	156.212440627781	156.342668331413	156.285361377814	156.340071074185	156.316423087912	156.257504047444	156.293777446438	156.267298540789	156.294736696108	156.331340703792	156.334202470961	156.309933363307	156.323641301324	156.281225534439	156.331728581171	156.257113063199	156.338611412323	156.326564748807	156.252591448584	156.293216598971	156.243372074238	156.31448427784	156.327097497489	156.271570021189	156.303689468286	156.327672585951	156.324163652855	156.286773789126	156.330389077552
156.348530514817	156.342323473407	156.322649309798	156.298500838913	156.329709287121	156.341598428819	156.335535782964	156.323207814261	156.349077130245	156.286993954954	156.328753315416	156.344993874694	156.340324401488	156.335710065337	156.267356306059	156.273463800297	156.270234530719	156.272944642281	156.336133229188	156.338550809698	156.305262801259	156.323353849942	156.30969259975	156.338354142953	156.270777312486	156.31894858305	156.34358990049	156.309533334219	156.276557692853	156.302912960529	156.349522878187	156.273103821521	156.311537176426	156.333401521662	156.337542988808	156.307136570064	156.234669854669	156.248180552253	156.334570833938	156.344038280115	156.29755221719	156.341270120514	156.319933915652	156.263868260839	156.319050374058	156.268215710534	156.309379153842	156.317979073982	156.243569507581	156.328512657519
156.339712656553	156.336734669979	156.303437856502	156.32119022354	156.324381695448	156.318558090077	156.33799879663	156.319633901879	156.339837041033	156.33980583004	156.324042017028	156.347112362795	156.31508606228	156.34706907305	156.342972603578	156.318400558154	156.343280672465	156.315160987943	156.335973317362	156.325035650439	156.274142833063	156.285608189463	156.286409118687	156.349488516671	156.291669322776	156.337303957723	156.339689891834	156.336719341862	156.274023516724	156.268331076435	156.324715522823	156.270878453406	156.304469264772	156.318076730017	156.311244752221	156.342204698463	156.338177020071	156.34039312083	156.328279858451	156.330693347531	156.317512874936	156.325251550513	156.322441897719	156.248702507869	156.34485406532	156.270664648516	156.289128832445	156.338049794098	156.319761409951	156.346646545105
156.31398062848	156.337245743054	156.349611151888	156.339417677512	156.26661175156	156.319793137859	156.299941553091	156.310150517121	156.338275926986	156.3458286869	156.313883780915	156.345723041154	156.33565042183	156.274022593176	156.345709209468	156.347426632588	156.298567273273	156.343302482542	156.35149744574	156.329493672611	156.307337619092	156.305687905559	156.327209820934	156.323823566556	156.314792289098	156.313819020084	156.311664096742	156.311847866438	156.335900234005	156.347417456007	156.32692433265	156.343245112762	156.343588589005	156.300103644341	156.325324259648	156.348492203049	156.335462028135	156.344877573703	156.31876000733	156.319231011553	156.31274418325	156.290945361816	156.315717381827	156.296975839777	156.334175956897	156.291725610302	156.318087328778	156.343390891861	156.334639636139	156.338411946195
156.280085185309	156.341254566394	156.319760151001	156.351004572325	156.313287971998	156.293699827774	156.307191931779	156.326476146898	156.350835248753	156.339819383398	156.344339690175	156.347306852583	156.336713972391	156.317302705307	156.338446608025	156.339291964271	156.346583177637	156.346921296298	156.314473731648	156.347158360065	156.328387178266	156.328808187972	156.287980925159	156.337587350489	156.284013955946	156.338786210439	156.292350568185	156.252464997107	156.331880123552	156.33166895819	156.289083967779	156.273602374224	156.324466370584	156.338653898194	156.342169736208	156.321858203187	156.26271955454	156.285082749536	156.291136418165	156.283986398426	156.339373474036	156.33863273717	156.339437239858	156.315729049559	156.323332601051	156.350232520498	156.345152025809	156.349629830015	156.294932425786	156.34585260089
156.329494550873	156.300826321423	156.315968149179	156.321540655181	156.339180635777	156.319058633558	156.302647869126	156.332538160045	156.346371734166	156.299109366104	156.327955263685	156.344422163077	156.332001268233	156.333767241193	156.32178158385	156.322424541893	156.34426577434	156.342898847727	156.296848809199	156.350394827592	156.347009541993	156.334835951191	156.304306987743	156.348085006633	156.320657982966	156.333050551142	156.352011262414	156.352717364468	156.331013854256	156.323061071946	156.320088539941	156.321521150918	156.297557444185	156.29808676098	156.333874459171	156.346825819445	156.313446631208	156.307765608538	156.319991448931	156.350126261815	156.330076695763	156.309226159975	156.293580403931	156.335287916242	156.316204232778	156.315635935614	156.335740832466	156.305884600829	156.332358675512	156.345457081061
156.326304296836	156.324093059902	156.338832090021	156.337686772443	156.336139312784	156.32669100815	156.337613265199	156.341154709544	156.349430492944	156.353162245399	156.302921109323	156.347675209839	156.331015367222	156.348887785342	156.334569614802	156.309409522594	156.34898892808	156.319609155257	156.326600715117	156.328206480695	156.350612767958	156.340914693295	156.331706648145	156.316792636654	156.297824521974	156.330065032186	156.320236526972	156.314228346803	156.347267706874	156.354476712216	156.325505417366	156.34857365715	156.350683427618	156.349638365172	156.327981375457	156.348595018694	156.318117310926	156.333028902445	156.328430396679	156.326089336282	156.338738135178	156.337325947264	156.335390741892	156.337780572749	156.34581397489	156.346282793285	156.306580184725	156.2991184946	156.30986907866	156.304678253719
156.312610351346	156.28829699574	156.323381848482	156.350491986301	156.337152169076	156.320889156232	156.348059906737	156.342450221856	156.339303734934	156.312182178192	156.317890535544	156.293089230497	156.349651944845	156.334986431847	156.305736873877	156.344630594288	156.34346254574	156.32855675339	156.314578365336	156.351551489743	156.343664913316	156.34328553951	156.339788850416	156.336882202586	156.344099709113	156.350194830066	156.34311446475	156.349352068453	156.325176750718	156.35062347574	156.328495930663	156.328067024912	156.33189330246	156.337885738225	156.328479106983	156.342971758428	156.35128852802	156.333299484951	156.35259574454	156.333127597154	156.344384818253	156.319026982679	156.324682259578	156.335534755455	156.350574173821	156.34969528414	156.293611292625	156.34063668706	156.349296666719	156.346671972335
156.323199858621	156.346002684668	156.341400094983	156.343591848405	156.346598370433	156.351968443453	156.342732507686	156.354197442663	156.351222927537	156.345405682448	156.346863114765	156.348432065885	156.344278204344	156.31695219602	156.34267522014	156.354670056604	156.324181804801	156.324641203251	156.313599378475	156.343971127854	156.348813322969	156.355463011525	156.322546646509	156.340403540545	156.316123877945	156.332663445943	156.347159284552	156.332571958665	156.343837405299	156.350374040423	156.297110956743	156.339413268329	156.307935911367	156.344345028559	156.350241578864	156.348594525892	156.343089626566	156.345910104958	156.3502851848	156.339086093168	156.348150901287	156.353460925559	156.344911211863	156.327838090223	156.346108867438	156.349316143652	156.328034765262	156.341868484502	156.323662104091	156.337451408207
156.349153991728	156.355499888688	156.329158534114	156.351990663877	156.34965600777	156.345242339933	156.320016482667	156.328174850797	156.348716757271	156.336792046875	156.332480412712	156.307799130875	156.339769480842	156.345349400936	156.330955671954	156.35442866861	156.34944504287	156.350668595842	156.353967219748	156.352527627968	156.344118307182	156.353861923367	156.325796168585	156.3462701446	156.348744948638	156.351155918461	156.337292319262	156.347574291386	156.326100200015	156.353901774627	156.352284744587	156.340373101325	156.334961018486	156.354387199223	156.353737477242	156.350729037826	156.3313112411	156.348728257382	156.348635921474	156.3443390261	156.349267019861	156.347597999139	156.346863174606	156.34714493438	156.345483656606	156.345816628297	156.320093543233	156.353918513448	156.340805709218	156.353154914237
156.330427234236	156.355435841848	156.321691281377	156.328756898474	156.350334664139	156.351599005297	156.352255443612	156.29849130714	156.338487309599	156.336430698829	156.354098272999	156.343496347337	156.352258884207	156.340730120284	156.335702294513	156.330746094266	156.319052734396	156.338499843457	156.34531207355	156.354989186518	156.35027831683	156.355574415019	156.334246181471	156.356425361908	156.328613113556	156.333941555744	156.339040517551	156.347858733365	156.336142665168	156.342193221864	156.347500392654	156.354671001484	156.330505157742	156.327890625599	156.339376182497	156.353348339434	156.350156059026	156.345119679135	156.33324517155	156.336711515258	156.345453955031	156.335890734897	156.352646435322	156.352718628991	156.340737470483	156.354339138194	156.334692445628	156.340486858009	156.346017921191	156.336408140573
156.35777176657	156.350553834352	156.346673232955	156.352174700623	156.354932724643	156.339897141623	156.355856737875	156.354770676276	156.356346158907	156.345810752615	156.335704035283	156.355376891615	156.355793263736	156.345482507061	156.323931708323	156.341677347224	156.331717776001	156.34899572783	156.357063626117	156.348655360025	156.344722314047	156.33596490294	156.352400723604	156.325033818004	156.353606521467	156.348008793796	156.341774561696	156.322698750561	156.357426471789	156.343609834861	156.352368073867	156.357154251473	156.354692505736	156.338613007477	156.331939049602	156.338671807922	156.348949916169	156.35723430589	156.345199875913	156.332869314536	156.349642208961	156.355876931706	156.354542044025	156.350072776724	156.346177471284	156.354838993724	156.346783974352	156.348713612486	156.353306016384	156.356318455835
156.338757602351	156.349443906665	156.348207081462	156.330656856503	156.334977879546	156.352189544066	156.347258373379	156.343035626704	156.349591766541	156.355901606029	156.342406594752	156.355823578063	156.356597165725	156.345807597411	156.345699821228	156.332747139851	156.339576608321	156.35259522855	156.34978724609	156.353112588851	156.342771845095	156.349639719559	156.333196394896	156.342460641308	156.34921852931	156.342626371323	156.354147500312	156.347179760157	156.354014314311	156.330911851046	156.33734870014	156.350183606974	156.339187039693	156.34147809155	156.355394937905	156.337089654798	156.332229499666	156.351279910806	156.339263831801	156.355308043096	156.355598005015	156.35144814345	156.351737947117	156.350130172173	156.344242056193	156.343734371739	156.355511546686	156.35723786427	156.353671787023	156.33359730429
156.353881148193	156.344379150607	156.350989806839	156.352011314934	156.355490291986	156.334198927562	156.348820081907	156.354173172064	156.355339381854	156.351201336264	156.351295295247	156.35185422461	156.346407220417	156.35172946617	156.339333067656	156.347092565833	156.346024683242	156.354946804863	156.339450661187	156.355789178757	156.348807511575	156.348403133023	156.356581885401	156.342705199462	156.357674713387	156.357306059543	156.337797576044	156.350993438778	156.356821109708	156.354358056729	156.355714710343	156.3293515555	156.328950870907	156.347399134187	156.354696373631	156.354583401852	156.353108562061	156.35684088453	156.345708474658	156.347191725401	156.342757743419	156.355827644211	156.354698495009	156.338610003291	156.33735739186	156.356890838252	156.350935254461	156.343263376925	156.352403263642	156.340147292829
156.34685950506	156.35216408487	156.350921426058	156.351209165991	156.344122835804	156.339192853926	156.3552912891	156.356022226849	156.35255915401	156.34646315909	156.356420754897	156.354532574004	156.343991825499	156.356714568419	156.338274630397	156.356231028322	156.343450121935	156.353387521515	156.355820094268	156.357173666921	156.356439468789	156.357538237072	156.355242751527	156.352810486173	156.346581588294	156.356988092554	156.333841711589	156.357701036481	156.355798556993	156.351981677347	156.355969612055	156.348928782989	156.352633755574	156.356266515628	156.348901564379	156.350993185518	156.348312456383	156.356409782656	156.330828223858	156.346026803635	156.350140432435	156.34756873146	156.356550583439	156.354655100621	156.351063809923	156.353996535491	156.335003709624	156.345517589495	156.357466085771	156.349261261175
156.343160301582	156.357884575363	156.355281045415	156.348740709651	156.357892359766	156.348664823189	156.354703240649	156.347819871266	156.350390664273	156.350801382191	156.351261893824	156.356787598984	156.348055994216	156.350610245697	156.356450799435	156.357056344323	156.35027974325	156.343092394787	156.357382946576	156.356470583293	156.353871719542	156.353940064793	156.35210702923	156.356681203376	156.351255551878	156.343286211586	156.350286012002	156.347354285591	156.357180253183	156.347249865282	156.348416582436	156.357544491019	156.356666323039	156.347823534909	156.352811951112	156.348551736504	156.351421337005	156.356213328516	156.354723962641	156.353112024194	156.346701345987	156.352372289327	156.355499679095	156.349428574908	156.356545779631	156.351404743355	156.348060438997	156.346798297289	156.357626751004	156.347767778868
156.348261766882	156.352620754334	156.347582789798	156.356562183987	156.344500250885	156.35905703444	156.355514936377	156.34757412119	156.350920313941	156.349575881962	156.347111363927	156.343663646215	156.355067077825	156.353366174338	156.345531067912	156.348790771492	156.358087751488	156.357409373392	156.350801407268	156.347524149555	156.356575510627	156.356940151124	156.34971466258	156.345805059702	156.347046572023	156.356076793119	156.355746686402	156.357466848088	156.353650837218	156.356216900798	156.352299159351	156.352312452972	156.356979544214	156.356703476445	156.357853855128	156.34793050199	156.336621095248	156.35267663524	156.352899408631	156.344967089888	156.351771553695	156.352870251326	156.355255022377	156.348091471494	156.35651829452	156.348583817967	156.357695265539	156.358757997406	156.346485777892	156.349561827546
156.357330915375	156.34013675329	156.355320459848	156.357420603081	156.356058814817	156.341644893011	156.354238282637	156.345871256584	156.352538059968	156.355562792896	156.34837647838	156.346369495193	156.358974710965	156.341429970317	156.356150849057	156.34319977588	156.352945589053	156.357488175928	156.354235261597	156.355557942728	156.352122431852	156.356170465748	156.352664001545	156.340190661848	156.353375501141	156.357196337142	156.353388902592	156.349467901195	156.348115525557	156.345881984951	156.359021849035	156.356494406377	156.355062722757	156.357420494544	156.358100575703	156.354099228609	156.354533247054	156.357825873734	156.352337123774	156.348779825303	156.353055759011	156.351042951881	156.355048539357	156.356766127085	156.35812906558	156.353992408731	156.342284835924	156.356073956984	156.354450200205	156.353372542285
156.356374923806	156.35664330004	156.357773947527	156.352554029628	156.351564447105	156.356553424636	156.356194900927	156.35519722679	156.345227883975	156.350008443863	156.355497217218	156.356906237182	156.352899139597	156.359190599939	156.358285690178	156.349436246836	156.35641128555	156.344901812647	156.356684441018	156.352349403542	156.351753015204	156.349256264868	156.35331357311	156.35764932087	156.34844867359	156.347290225979	156.359266854131	156.358877710276	156.352964470296	156.350533758197	156.359195616466	156.357478947859	156.357857497036	156.354835108586	156.344872370562	156.353197726411	156.348310568465	156.355660536581	156.355348825514	156.358071557694	156.358463489777	156.353347768166	156.35636826056	156.352983442761	156.355006580099	156.356543878603	156.357912511764	156.352946291481	156.355266951394	156.350359025873
156.351776391721	156.357413713757	156.35517557565	156.358436532899	156.355553296569	156.356369570325	156.3555893804	156.352800797095	156.358326036083	156.349374552713	156.35581028019	156.354711651271	156.34880437653	156.357550846267	156.353366248055	156.35121384338	156.355969925464	156.351777848667	156.350139721478	156.353493469729	156.355968714	156.354619206275	156.358690297191	156.35096301567	156.358889997218	156.351626122957	156.35083818435	156.357967585	156.35251888289	156.357713127911	156.356335738721	156.357586555142	156.353954433716	156.352650062073	156.357778587262	156.357958715894	156.35574072399	156.35932695756	156.356566358928	156.355473923019	156.351701748444	156.355839828184	156.355098654799	156.352566788274	156.357031477946	156.353051851409	156.356070406496	156.359280044145	156.355892252602	156.359051971411
156.353637678299	156.35011304599	156.354339070519	156.351271971856	156.353219874293	156.351300073938	156.347908102086	156.35865843033	156.358793249444	156.355395919384	156.356407895231	156.350351976402	156.358801295129	156.358654866266	156.347467179666	156.355422782238	156.358076525682	156.357646100327	156.359234374836	156.350573261972	156.356052140995	156.358517677982	156.352684448057	156.353315883381	156.358423147342	156.357712730949	156.353022137517	156.349842203164	156.351339675029	156.355376811291	156.355671666169	156.351689577812	156.35869063549	156.357348952065	156.358758220015	156.355089751336	156.355769154541	156.349884793278	156.35857853459	156.351897212011	156.351871618737	156.35878810265	156.355996670548	156.351408589737	156.357638964134	156.359375320453	156.352082439925	156.357154783213	156.357954665088	156.349569986669
156.35890334413	156.355725525415	156.354763607779	156.358804518891	156.356806318099	156.353496450678	156.354628074526	156.351328216718	156.352216773474	156.357940323454	156.357001523667	156.359037826234	156.354704777103	156.350872317211	156.358496871201	156.356381725645	156.358966169329	156.357238998418	156.359352903249	156.358146777381	156.354659164456	156.358271294555	156.350719049182	156.351563946824	156.354272691566	156.358778381037	156.350428225857	156.350723165624	156.3554131614	156.353463186431	156.351873540462	156.359755285621	156.356207908261	156.354131899856	156.354168551669	156.353083254224	156.357407610631	156.355390558826	156.357967065632	156.357667197152	156.351670836628	156.348343055958	156.359385354598	156.357877377399	156.35517377384	156.356981331322	156.359130219053	156.359885774251	156.359558070097	156.358815018679
156.359701013333	156.357558177799	156.359451275152	156.360289470851	156.354960351375	156.359333299954	156.359384142296	156.360207618402	156.351653936775	156.354756671819	156.355707533518	156.35963474835	156.359561425145	156.35390183521	156.353020774832	156.358222661735	156.359353352312	156.353156195024	156.357065025742	156.359001463789	156.358970753351	156.357345779089	156.359896579837	156.357397195467	156.35903309213	156.358860190725	156.360430582159	156.358025683421	156.353547227175	156.355711305357	156.358011682179	156.356320840988	156.357830680256	156.352412412869	156.355975932779	156.358956858199	156.355268813989	156.35911036328	156.354107030298	156.355984546862	156.35915083556	156.356737564475	156.356810258599	156.356826849673	156.354930640433	156.358951091816	156.359794223404	156.354861039914	156.354403344285	156.354332620812
156.353391045763	156.357419791637	156.35961232254	156.359323636483	156.360118914881	156.351815764906	156.354909683865	156.359084688395	156.358258312455	156.351149055458	156.355390360222	156.358750540226	156.359790988476	156.359174836306	156.357066452404	156.356483611719	156.357656646014	156.353125786931	156.353926889215	156.355244374505	156.358056073081	156.358677339795	156.357160569399	156.356202660707	156.356120378705	156.360176764266	156.358784427865	156.35600207441	156.352125996134	156.359911698932	156.35918618583	156.359060912866	156.35715625855	156.359729205082	156.354904118766	156.358454754469	156.353124805016	156.359530922449	156.360194350956	156.358821558979	156.357322063918	156.354321196002	156.356144177601	156.355528036489	156.354460898535	156.35372973019	156.356802317668	156.35516924906	156.358495227359	156.354911242646
156.359092569949	156.358652302367	156.360101233897	156.358091291979	156.359831442766	156.359287248431	156.355426683424	156.357368205603	156.360236367619	156.35435385834	156.355965542362	156.355157736237	156.356974144774	156.356649563815	156.356670634953	156.359906300902	156.356239920441	156.357298316094	156.352453998743	156.360202186632	156.356615041739	156.358843529016	156.354393075766	156.359933469648	156.351376441017	156.356504578135	156.359273413311	156.358320360229	156.35390859501	156.357096377445	156.355082133459	156.359731794896	156.35980795047	156.353058972137	156.354485781535	156.358858474737	156.357456098039	156.356992799887	156.353086211282	156.355165778091	156.35307956075	156.360204692883	156.355157342146	156.35509553664	156.357310527129	156.358641257703	156.356256447768	156.356659481253	156.357727133387	156.359352702242
156.358880094416	156.35577105956	156.354003459519	156.357965838358	156.357057162683	156.359692025088	156.359362755598	156.35800763442	156.353433867924	156.354598111486	156.360047775441	156.359649841329	156.359699950899	156.35794694416	156.357877887011	156.360148309242	156.360058279119	156.359622224321	156.358726450386	156.358748811969	156.355031018616	156.359359606792	156.357660067943	156.358030481253	156.358337184005	156.359646381107	156.359272566621	156.358544229939	156.355969588052	156.35848738902	156.351777008433	156.355714685179	156.358516297757	156.356564904939	156.355792987959	156.359012932229	156.357678814774	156.357725753764	156.355445764545	156.360095919061	156.35743162692	156.360573609035	156.359344559285	156.353698965653	156.357768805072	156.357983919245	156.359335710803	156.357640784127	156.358797991701	156.356733603581
156.353670506002	156.35847468068	156.358905483541	156.35576569094	156.355045597945	156.356922453842	156.353979170609	156.358595245281	156.359597273663	156.357466598307	156.355123265946	156.356919076282	156.358858119751	156.355969793204	156.358034678759	156.359267498483	156.358390225156	156.354569617372	156.35912741834	156.358026196962	156.359486934124	156.3576420408	156.358835636532	156.355001195177	156.360434736681	156.35375056257	156.357722224884	156.358200121086	156.359560217682	156.357534637511	156.355431097796	156.35993670417	156.359817207116	156.357479765477	156.359182964641	156.359642575224	156.356241119351	156.359977671172	156.354093219042	156.35934066127	156.356812569809	156.359814715939	156.359896347911	156.359896397189	156.358913709428	156.356116452431	156.358883908607	156.356057204728	156.354720128868	156.355236425255
156.356735278439	156.357232693637	156.360471164359	156.359793987816	156.358312943486	156.360062317822	156.360022143012	156.360374271068	156.360169720977	156.356715210875	156.357266666292	156.356139905049	156.358578098197	156.36015815252	156.356574844542	156.35999200551	156.359655696338	156.354206389202	156.353598573377	156.35830780637	156.358788209541	156.360619714957	156.3585282253	156.359332150697	156.360296670056	156.35820933971	156.360564808646	156.358678672908	156.353425390846	156.360107379524	156.355550370277	156.358329490991	156.359760361595	156.359260994184	156.359979647949	156.358301648393	156.35900470578	156.359939131498	156.358847059704	156.35916069936	156.359880684993	156.358829240502	156.358337446534	156.357324852284	156.359659956693	156.35968615104	156.353533007383	156.353542586506	156.355892569426	156.359235504149
156.358758618881	156.3588463193	156.360492517559	156.359837404477	156.359894439732	156.355185309286	156.359459161672	156.358207733289	156.358455867853	156.358915580179	156.357792297027	156.360058785231	156.356801215115	156.353960198381	156.357145855693	156.357576229226	156.357624461821	156.360474852167	156.354228965506	156.357941287245	156.357905931293	156.359931970401	156.355946411931	156.360240634524	156.360069888248	156.359503763315	156.356827460957	156.357639451137	156.357503960828	156.356371990195	156.358515768603	156.359919334226	156.359012576049	156.360110448708	156.359148590489	156.358920754739	156.356939554035	156.355815662166	156.359710265208	156.357757683698	156.354609406092	156.359508050786	156.357676537258	156.35791092952	156.359372575327	156.360160084207	156.355994555205	156.357298650999	156.356154131652	156.359455252118
156.358273086142	156.357026377425	156.36079867609	156.359743917122	156.359589869015	156.357595445826	156.358390595443	156.359627358745	156.358556859883	156.356445913323	156.358845224155	156.358509389127	156.358210182221	156.360287578995	156.355412754266	156.358367761531	156.358954996759	156.359029862645	156.360662154887	156.357531849393	156.357801569849	156.358943328722	156.360149506678	156.360262683315	156.356118897274	156.359550006039	156.357441678277	156.35696890018	156.358449013854	156.357216694357	156.359650636693	156.356516366132	156.359627958639	156.358025362652	156.360377914865	156.357766457278	156.358423365082	156.357625525452	156.358162029565	156.357499898627	156.355421613509	156.360662012934	156.360250080467	156.358904710952	156.358173176798	156.36046695371	156.360252388404	156.358296341351	156.359242740964	156.360662540942
156.356772589598	156.360207351447	156.360316571291	156.360186317051	156.360204077577	156.35813528238	156.359958534807	156.358853929972	156.356009869895	156.356393414982	156.356294455844	156.358824103083	156.356889252743	156.358518860563	156.359139485867	156.359650848902	156.356711458129	156.359756352926	156.358146562735	156.3591534278	156.359692628046	156.359978868394	156.357373865276	156.357244507171	156.35803810527	156.360664626542	156.358113863003	156.358348408297	156.358969355547	156.360793281198	156.357740894658	156.357469238914	156.359730316378	156.359485959454	156.359394805825	156.360133882794	156.35954458601	156.359710022243	156.358701903672	156.360268268592	156.357059491877	156.360351658423	156.356982443416	156.359506911525	156.357076371414	156.360127744446	156.359894441468	156.358700910931	156.357565509501	156.357662063666
156.359022756653	156.360918438706	156.358407450303	156.357453642216	156.359713431319	156.358495578233	156.35877198897	156.357888007886	156.359950331342	156.360253814777	156.359252150822	156.360398631571	156.36053472659	156.359734353464	156.360560024843	156.360002646665	156.359572742166	156.359053794764	156.356565187363	156.360816145663	156.35573206184	156.357981732593	156.360464920663	156.360437759286	156.360560451943	156.357266890264	156.35908597972	156.360764332744	156.358425878788	156.359361842361	156.360652188154	156.360150742993	156.359643584475	156.359771756595	156.3601406879	156.359955526697	156.357677614458	156.360592014339	156.360652132949	156.359875433944	156.359678577252	156.358934964115	156.360942441727	156.356729343529	156.360543879314	156.357038081179	156.357641446645	156.360040993079	156.360101730588	156.359453728351
156.360237031938	156.360143898242	156.360107715794	156.358417030648	156.3589231435	156.36030347204	156.358911855953	156.358540865582	156.357030932366	156.358989468581	156.358733383595	156.359941492266	156.360844349663	156.359938063116	156.359073885788	156.360379467239	156.360196230959	156.358469731628	156.360218421473	156.358871785108	156.35880097495	156.354719642443	156.360190332832	156.360198163937	156.359424161921	156.359868620497	156.360739694386	156.358526932351	156.357025868907	156.357066960353	156.360849207325	156.360439420843	156.359160546124	156.356751269803	156.359449648433	156.359245938797	156.358806929013	156.360008368454	156.36075440542	156.359793268092	156.36009120375	156.360351996222	156.360612070009	156.359846047276	156.358050740255	156.360055842821	156.360363002538	156.359146267987	156.357656664769	156.35862099569
156.357940698394	156.360415203991	156.360317851812	156.358827236152	156.35756148991	156.359185313158	156.358184661323	156.358623733514	156.36021493362	156.358482375151	156.359217716114	156.360204463274	156.359291239709	156.358743341375	156.356633103862	156.360479857532	156.360722510236	156.358885304765	156.356059671523	156.361009144297	156.361009327127	156.360439586337	156.358182173111	156.360132531184	156.360266729511	156.360359201943	156.35855179122	156.358729329489	156.359217800393	156.357629414672	156.359182136138	156.360567246687	156.360133110724	156.357428481776	156.35852767892	156.360869108709	156.360869572426	156.357101894783	156.358918539381	156.359307956544	156.360094021844	156.36035331131	156.359498435165	156.359007974818	156.360183830499	156.359202539788	156.359942613882	156.358975011408	156.359023831146	156.359201262692
156.35870358546	156.358545914534	156.356673376976	156.358807188537	156.357551487767	156.36040615853	156.360680584761	156.360318212841	156.359458617305	156.359215943263	156.358273427576	156.360577351972	156.359475631046	156.359476987938	156.358735977234	156.357280603269	156.359507697864	156.360264581753	156.359198523427	156.360155328774	156.359385431506	156.360257094425	156.35931004704	156.360637283398	156.359944992211	156.360227012237	156.358804334379	156.359347641979	156.359912532471	156.359956677566	156.359814354632	156.358239834599	156.358830392931	156.35730583591	156.358112438387	156.357951058807	156.357805828089	156.360919350707	156.358159309529	156.356672907644	156.357591316695	156.360771610795	156.359880097632	156.358552691483	156.361074061555	156.357908077064	156.360538830763	156.360694296343	156.359765569901	156.359688537184
156.360397722976	156.358424720357	156.36088536928	156.359199334831	156.360405735204	156.360703337097	156.361070053466	156.36029071927	156.359508699899	156.360287721511	156.360344628568	156.360479745717	156.360831982807	156.357351696258	156.359499057139	156.360772905426	156.359681290173	156.360537297021	156.358483227673	156.359296467102	156.359929226775	156.35851138527	156.358687691166	156.359469229749	156.360036077329	156.358935666686	156.357733408387	156.359612810801	156.35928225869	156.358512775048	156.360124933511	156.360224250955	156.359528346833	156.359104882061	156.359055109438	156.358261072171	156.359972467868	156.358744934541	156.356166715814	156.358223225884	156.360647651584	156.359387134371	156.358816002109	156.360875286865	156.359896485298	156.361076245115	156.357129969942	156.360637443925	156.35772179918	156.36047774685
156.358212510041	156.360133150716	156.360146318263	156.360280921511	156.360429892089	156.358366815443	156.358915527288	156.359199632268	156.359170842852	156.360526167949	156.360399207103	156.359444826641	156.359153594325	156.360660609386	156.361016804575	156.358429894694	156.357732727435	156.357850357605	156.360923053437	156.360497577801	156.357017481785	156.3604237416	156.359784345124	156.358860970919	156.359332798157	156.361610026122	156.361083578496	156.360830604168	156.360504109353	156.359852769291	156.358285282013	156.360948122507	156.359596528411	156.359562327177	156.358976373184	156.359849287162	156.361207653119	156.360397289487	156.359542437721	156.360421573981	156.360886648506	156.360022060955	156.356895997831	156.359346890619	156.357862704191	156.360085402235	156.358403096993	156.360702445523	156.358122917437	156.358329547801
156.359162427388	156.358498585008	156.360920887662	156.360623532914	156.360670191452	156.359374798532	156.361401321288	156.360871106216	156.360190454993	156.359079334628	156.359968971848	156.359475921269	156.359592118311	156.360519596157	156.360307768269	156.360820543895	156.360452850848	156.358560726451	156.360408743838	156.360640338597	156.358889176741	156.361145527821	156.360532205652	156.35924104086	156.358614892012	156.360111275249	156.35948345558	156.358938519002	156.357253091845	156.360653566752	156.361125836325	156.359270777743	156.358905846391	156.359376608144	156.359161179189	156.35820078317	156.358765744198	156.360127537651	156.358863847435	156.359969265348	156.359230800991	156.359159709976	156.358913976516	156.360093878626	156.359142319356	156.36134552886	156.359755261617	156.358394913948	156.360751916009	156.359485914339
156.361176413117	156.35922340149	156.357961036001	156.359731235295	156.360881369175	156.360303845676	156.360750067703	156.361093827116	156.361151612368	156.359611271155	156.357543712544	156.359449852988	156.359083334988	156.360658528393	156.360412462706	156.359844151928	156.359794416356	156.35943038476	156.358265898176	156.36047388491	156.360633175464	156.358991130281	156.360568805498	156.360061282457	156.359697091574	156.358878386052	156.359012457386	156.359774489833	156.36037900061	156.360674884501	156.360528619339	156.358991471371	156.359988652323	156.360921996413	156.36092670053	156.361027481324	156.359349354506	156.356834111034	156.360585292901	156.359958217302	156.358982905263	156.359558822056	156.358587176026	156.359176013571	156.360726954413	156.360780129478	156.35930612094	156.360762887002	156.359880745191	156.360554867833
156.360144837276	156.360515671858	156.360816283731	156.359052177114	156.360406612483	156.359620374789	156.3599272983	156.358661207954	156.358411014056	156.358931404066	156.359767472	156.360613724117	156.360819285429	156.360210753888	156.359599512894	156.360428714752	156.36145493601	156.357936685939	156.36019096608	156.358780900063	156.359239310911	156.359435319755	156.359785378666	156.359619836924	156.361132942532	156.356531032792	156.359151106701	156.360799086216	156.359473868063	156.360503901062	156.35707180214	156.359708921363	156.359980085038	156.360899395941	156.359444159844	156.358533103632	156.359640722482	156.360293134182	156.359627321463	156.35977471467	156.35950534969	156.359362177812	156.360441300541	156.359448499732	156.359891779414	156.359442762206	156.359938061881	156.36004025086	156.358434134866	156.359593976952
156.358363205374	156.360546065887	156.36086060496	156.360949907243	156.360745869739	156.360674495382	156.359344662568	156.360312536185	156.361277898862	156.360155347454	156.360260601656	156.359299172595	156.360941970986	156.359512597597	156.359651471218	156.35987746256	156.360322846023	156.359703128588	156.359712896714	156.360360064194	156.359396689489	156.361121013484	156.360589159751	156.360242025874	156.359754931479	156.359782281284	156.361025665464	156.359938238097	156.358777043213	156.360358265053	156.359450644708	156.359673878368	156.358895019558	156.361004662346	156.360539528379	156.359731370085	156.357649866107	156.360612201888	156.35921611696	156.360923173504	156.359960567681	156.359229410132	156.360604577368	156.360003907473	156.359743147109	156.361012437573	156.360440413226	156.36082460975	156.36112203669	156.359482212234
156.358972295518	156.358934112155	156.360626923754	156.360775885543	156.359798321629	156.359817315053	156.358891405827	156.358405807664	156.360104287158	156.360496062356	156.36044842375	156.358591835034	156.36087859329	156.360363206026	156.360550689955	156.360579805082	156.359998408017	156.360438854187	156.360660460429	156.3608261949	156.36031428433	156.359455144802	156.360496888843	156.360460118827	156.360976808197	156.360620003438	156.35940689172	156.360849452853	156.360795204002	156.360972966867	156.360293638215	156.359753385321	156.359761624788	156.361255131399	156.360775011253	156.359380860824	156.360832873964	156.358856207107	156.359260622985	156.360278917968	156.360105969138	156.360060980916	156.360681521674	156.359377799093	156.360478473074	156.360538648787	156.359751949171	156.360457282792	156.360169041071	156.360593155463
