# Supplementary material for: The Neural and Computational Architecture of Feedback Dynamics in Mouse Cortex during Stimulus Report
Source: eNeuro. 2024 Sep 24;11(9):ENEURO.0191-24.2024. doi: 10.1523/ENEURO.0191-24.2024 (PMC11444237; doi:10.1523/ENEURO.0191-24.2024)
Supplement: Extended Data 1 — The file code.zip includes all code used to generate the figures and perform the analyses presented in this manuscript. The folder "./ephys analysis/" contains code and instructions concerning experimental data and Figure 1. The files "Figure2CDE.m", "Figure3AB.m" and "Figure3C.m" simulate the model in the nominal setup, and generate the corresponding figures. The file "Morphing.m" allows changing the connectivity strengths with respect to the nominal setup, and plotting the resulting trajectories. The folder "./Figure4/" contains instructions, code and data concerning Figure 4. Download Extended Data 1, ZIP file. [file eneuro-11-ENEURO.0191-24.2024-s003.zip › code/Figure4/isolatePFC/v1Int_a1.425.dat]

0.322738834530285	0.347383836579276	0.350843303629857	0.344300753087701	0.325729113226762	0.343950472649155	0.330926211999074	0.339224009384444	0.36257119895002	0.327448656203535	0.368499613961296	0.337042424455278	0.32862204067987	0.334354717084944	0.350324663158589	0.334486588113078	0.325177565761449	0.329906456051762	0.356049629025896	0.344861887286143	0.360137665098247	0.346288847322924	0.322802045833721	0.334449310901161	0.332665139694911	0.363478791665055	0.325343206533373	0.343629353081814	0.355978327173372	0.347132957602378	0.339414068386506	0.325717507064485	0.362422473010082	0.356635022846561	0.347866849380221	0.345170387074827	0.337082687182806	0.333651342485473	0.348782054592679	0.367356206564026	0.354599976646862	0.367739683318237	0.349999015932601	0.368559843316447	0.354296104721564	0.323060433376143	0.340065626379999	0.325218635583845	0.323674161306925	0.336141288450431
0.340031187119916	0.343537679940001	0.348360778228446	0.350537895456732	0.387986284654717	0.388754203752323	0.341098825104776	0.368049263415132	0.339413700233602	0.385896406555342	0.345450865087539	0.355574184880577	0.357375473114119	0.375449035423207	0.340404192746235	0.348380353888458	0.361400101274129	0.36316192405961	0.371687857434679	0.334503329046575	0.350615148359238	0.353171906333626	0.33789728411135	0.335001857662216	0.356639084366309	0.359708989395472	0.347263181266231	0.364546685847805	0.364134606538035	0.392056971024348	0.337117079086595	0.377373128179242	0.337954723453293	0.370745077737945	0.334109500586723	0.33752369607892	0.348180629712193	0.381186967123603	0.360853100568824	0.377973259914991	0.343492164732302	0.353761749506722	0.369293160715824	0.346806628827374	0.355857165538378	0.388434774173336	0.332569105599695	0.337379366273793	0.33403675509253	0.349838048315341
0.40972649250398	0.365404761553289	0.365616206183687	0.350155475044782	0.376788659110027	0.395974786759312	0.376424521273277	0.398201459933892	0.374637406167289	0.362748674513755	0.352765837946618	0.357426487876299	0.399624929223675	0.357094423859885	0.383158581797098	0.358457381339451	0.381116156818452	0.361813316434239	0.344652777467037	0.349160351363262	0.346197674324544	0.355875033815327	0.400781115026532	0.355981562158878	0.345467768670714	0.349572930136949	0.355466199676306	0.381451831607016	0.354701808860933	0.369936420052976	0.407958940456684	0.374989094289627	0.370248042599236	0.388925511976881	0.388909231083874	0.350285639859038	0.342173550931593	0.361618987518256	0.390159139911942	0.373841810574903	0.410373274811343	0.406232087337727	0.399742724229813	0.365679660977228	0.36692484044253	0.369123937042442	0.39557649916706	0.360207489012958	0.369420137956135	0.400364638982782
0.402612928274291	0.421572388745574	0.403838812856375	0.35900992687332	0.358296897274897	0.370559451026564	0.376753133980744	0.38754903429157	0.409471919510815	0.392122401208109	0.362205530718723	0.387178281148279	0.37988639822172	0.379260356806379	0.413110243077158	0.413472967100341	0.364395164832103	0.361988348737495	0.384167929327921	0.421575109989847	0.36926622700312	0.386882153586348	0.394961894356519	0.369739549880653	0.421534584659215	0.378456130145372	0.371817109905264	0.357650026935033	0.416806879666058	0.363647249732543	0.414063650957474	0.374052002178361	0.372632409927586	0.41586823518407	0.391042818161947	0.415016097010331	0.417993721727484	0.367218040001514	0.362023693763051	0.408063994819234	0.355613723445156	0.389989853668404	0.388002134281651	0.42813557869079	0.376442464198785	0.374898473017691	0.401928514138908	0.39787092148248	0.409765646907002	0.390542662515227
0.374126520674993	0.418064059359711	0.425381556011512	0.368501569238226	0.389892369927282	0.444404843166261	0.404383256818485	0.396569783144914	0.445885316670689	0.410066853981	0.436067567014751	0.373576327260528	0.380745599338304	0.372656310370432	0.445823598877489	0.423141558573026	0.443760661185437	0.382088413964671	0.427678203086567	0.419730875086447	0.427326714211145	0.399524867086284	0.442057353632951	0.421762108183023	0.438032956256978	0.404758784557551	0.447751615686223	0.397666075234267	0.43221132400326	0.432164091318478	0.379350942327314	0.385594951278597	0.373058377065811	0.448120176141375	0.425499893709602	0.387854503024261	0.414190169887673	0.441030511156649	0.415198011311575	0.387265980386968	0.370436546317198	0.375772096243524	0.406644761978685	0.403194286594716	0.40845648339257	0.409814638692866	0.398369490303981	0.426523421788184	0.420106535682342	0.38811398880121
0.445320230015602	0.390279398129782	0.39483450848208	0.397808317514837	0.389279924157321	0.453845032546897	0.441841315905152	0.428576646153839	0.430869575837849	0.392416312854933	0.42080877689665	0.385345080787439	0.401240062918206	0.457022067438609	0.392790953856043	0.402071163905888	0.470349185794255	0.391785945365347	0.458402414338749	0.427337616075385	0.442083536935979	0.468999579149245	0.450820974962421	0.394355338684399	0.391341024362866	0.429842687700998	0.453814913677635	0.461094421440396	0.42684078506175	0.398625111552026	0.463724433526689	0.431336792931127	0.450592904221527	0.477638906458437	0.447070864084324	0.383264251905185	0.4120750895183	0.435430611358734	0.40887046870252	0.470124359061863	0.439379268085061	0.39434437578063	0.452179723274972	0.393959421187688	0.438904833798337	0.396859106877854	0.474199042789881	0.390107269661827	0.44684569612289	0.428646289996447
0.409046970766617	0.477397006202324	0.432040805363468	0.480237209666244	0.411745706506	0.484883130756321	0.467661114135803	0.432357894965721	0.419228581142447	0.488247796769773	0.469692435850179	0.408103567754356	0.403873259376133	0.4566284291549	0.468018748950327	0.459365886422472	0.468214611917322	0.412159775703611	0.419095638801009	0.434174896083007	0.401178080706724	0.464262474046818	0.410693955731102	0.468140631891334	0.420174659599648	0.431385287453632	0.48548918144155	0.494662514854606	0.486355922994008	0.438456329485502	0.478882325673906	0.404039425035312	0.438274757285549	0.449888604898434	0.410255725142859	0.462056731265781	0.424637935438587	0.46683429818723	0.414815323875106	0.464673400632269	0.488350840585449	0.400733070359323	0.450312840962664	0.411945816855708	0.468308054028019	0.409020495394458	0.447646514575143	0.432819467280313	0.441138030243508	0.454786182498643
0.424833043429052	0.478313792558948	0.488158599473887	0.525300595135484	0.514751542934076	0.464516192098646	0.525236127063398	0.504327150134857	0.490220248864175	0.521323868638386	0.465604427123958	0.465751793878432	0.469516581737874	0.434849345799958	0.521067072666669	0.502627024285424	0.449870202976197	0.459549096342902	0.537687935935753	0.46594786983882	0.468967835462186	0.47297204012065	0.427969812244645	0.504793431135912	0.45178395064005	0.443501646278418	0.421245608497044	0.461687040400009	0.521918774223791	0.437379089943137	0.481088280178451	0.521337892735727	0.464141603848683	0.489583536125919	0.42873631202526	0.477892263417026	0.508612513648741	0.475877022347702	0.426738637450605	0.442653130620844	0.450967267399304	0.421951413114436	0.488033819426864	0.438336377344827	0.438394773637682	0.522558020150757	0.454126329885992	0.4751727783377	0.471536547647696	0.475901241432981
0.498020088341601	0.488905815730534	0.535440189556443	0.531654619283809	0.485014013904689	0.454015384996782	0.479242376907442	0.546887706279443	0.521629334146429	0.560357772322357	0.446173337173905	0.480076539190205	0.501867762417607	0.542388138180251	0.557133167116652	0.488106380285488	0.515963027445203	0.449934888621462	0.451260474234214	0.460760834825777	0.462005257748743	0.452361491704057	0.553018026222847	0.504645799204077	0.456007646616972	0.446131940235961	0.509472243150349	0.559348333496506	0.500193938358358	0.459677641176893	0.460298766331468	0.474556007820115	0.569755130060258	0.471669255395559	0.468960926189486	0.556801738882202	0.484840838874456	0.52348974908012	0.562546408203488	0.503418477705684	0.497514430824123	0.453781118657709	0.535337188442042	0.499528261330296	0.454991560596966	0.538146936871437	0.541387991503426	0.485100053059823	0.505740591668397	0.53892069176074
0.52729772720867	0.567168783800336	0.502552662111059	0.488801188585205	0.504187445574381	0.474167618561735	0.489294222221983	0.472819630875603	0.480218440050223	0.493281346210512	0.575547417910665	0.575372983721435	0.539253365362784	0.479800811710745	0.527954501513851	0.533515219623659	0.546331868919486	0.505997365474985	0.517585659819432	0.535910697773359	0.480421055897376	0.610109884045764	0.474801787444313	0.482251105346332	0.52043029555248	0.477541270884036	0.497948158860697	0.477011470180155	0.497032684434292	0.474013859174022	0.563728699147987	0.471720266580279	0.538884291290107	0.507181757346218	0.514473231510037	0.548755356488221	0.577367930306481	0.582202891763773	0.570512493162255	0.592922773297185	0.537232515594247	0.500969452542071	0.583510697389325	0.466615134770921	0.478508593099281	0.582335440577064	0.587382894863638	0.558136921620069	0.527519036322491	0.577624169720462
0.563289973788286	0.594389370803973	0.606582274014236	0.554234979828033	0.535878525071658	0.603429459392441	0.539181692859055	0.627436569733892	0.617732765587687	0.507526131565752	0.54535849093838	0.51423680136705	0.535726513571587	0.648289247809584	0.599378246344615	0.573591461704653	0.597570517455167	0.519277790412121	0.606262410670662	0.589384013519567	0.49792797828394	0.502973230417396	0.620916960151316	0.540536712629684	0.502890551840945	0.548702762180066	0.505632968690885	0.575863361515794	0.505307573285339	0.545581614153719	0.533472322473511	0.604428525483161	0.646406687615165	0.518266574577203	0.53669312705445	0.609364965977847	0.621431758611609	0.527528221671364	0.644360283783231	0.549070216773484	0.572074329637089	0.559001494584422	0.55930057659779	0.616976221836674	0.578995241886381	0.65648848474742	0.587596681942446	0.576190645385223	0.582812218921951	0.501233496728965
0.547024222359276	0.672686024245762	0.579916195490165	0.692058876352492	0.635882105174559	0.702113798360015	0.674396673212018	0.535566095859137	0.704266909265389	0.551195825592482	0.634439898858658	0.641941114142532	0.545528473623204	0.676424615372191	0.574703428436004	0.59940702466647	0.621283380666682	0.697612770842833	0.52950443689006	0.537303757953771	0.575314320313155	0.585326603862046	0.58766348318496	0.572694883212488	0.669607295307498	0.541845798266099	0.622257172584763	0.695775406405118	0.584238278895528	0.554518061879287	0.586116610001438	0.673797341445049	0.598954427888258	0.683084164596687	0.564166598315351	0.582257121104571	0.685060705601967	0.576535829466132	0.701217547848197	0.571971286092939	0.60146565133807	0.68926400533336	0.669411470755501	0.527120900408356	0.624988359959891	0.552427914428542	0.658103675847698	0.657045628418308	0.630612992749123	0.538200262054259
0.580868965998216	0.598142094760822	0.600183845092919	0.705440362112563	0.582275131070657	0.573277173433221	0.650584095506688	0.68980085853934	0.60745496886245	0.680076410490709	0.652077984190931	0.645816502186502	0.712082747151506	0.722871582651418	0.613351425523626	0.622509061961698	0.681174454830626	0.705799347337614	0.584663195332509	0.633974251141646	0.758202485530441	0.735521245748071	0.740843068267543	0.60540496581357	0.740440889190424	0.614268463743448	0.669073024029618	0.741232044862633	0.598259124677869	0.742628535969843	0.643103351180187	0.650991614455952	0.628820733636658	0.605473888634645	0.586053975047468	0.752851934311351	0.576766207660706	0.597481293239645	0.7567715419358	0.588903287747895	0.636802445674046	0.760526468016995	0.649803475805612	0.689113621934106	0.746837207792803	0.661210003834875	0.633959536142083	0.565851905521846	0.719588841022268	0.570595605235547
0.675253882214169	0.773004904469354	0.679041152486507	0.603761543242315	0.737783446909597	0.74092583487202	0.80411799417262	0.627237991777312	0.756763242356047	0.708645133692709	0.664476019633695	0.634081951552995	0.77916467475836	0.779363592160545	0.686942936275391	0.648268751162811	0.620763157596612	0.754181368025708	0.782094689399004	0.7986748971012	0.656236429989433	0.805220650319152	0.789729474283912	0.812367450632355	0.806788581284179	0.629809018306928	0.781131628311296	0.683467863768976	0.737996332007152	0.807951083639993	0.668524873204871	0.727580689494211	0.770083945852765	0.697848444880586	0.814519814722899	0.619232595691064	0.640473202472657	0.768678212919393	0.671966403363394	0.815189038655173	0.677181515516915	0.720147949170955	0.676412644889315	0.797879973389815	0.673531840029938	0.76589362232597	0.639957962229694	0.643772116954024	0.609023842498929	0.623784955907735
0.893950508378727	0.840223073039264	0.843222330025837	0.654384113532398	0.893178045261026	0.655302739024825	0.777639370186423	0.660225770881864	0.785323872300433	0.856039814028897	0.816143234543889	0.867202972289371	0.77331759219034	0.898337056931204	0.751195160955547	0.663698836537864	0.662686436673857	0.707426965806251	0.859081778509508	0.709200604056673	0.686503127093445	0.674390596314845	0.653564211334887	0.730188478940769	0.686758964571711	0.866130382167924	0.802639084677596	0.667628582608193	0.69967715656863	0.66562644948412	0.862238805631612	0.795843284585182	0.745241686030161	0.738354805956698	0.742199283248987	0.763374539767664	0.777177567718394	0.80308967379644	0.775431233190365	0.828011338021623	0.781988331944832	0.887974198595994	0.659399671789683	0.836422081918607	0.724548729614955	0.680556026510889	0.757611171280265	0.892231673399852	0.750370515211767	0.726664748638501
0.833072609231539	0.880470488774644	0.753917274921562	0.945209289324401	0.77750651332677	0.805400462541378	0.973186844727688	0.870781727528272	0.715513930059234	0.763220758629186	0.891689004323902	0.751731896475818	0.773077707229122	0.865904210826862	0.970869247620409	0.811708616471181	0.886745153427571	0.887944622267318	0.79041527878681	0.702526469971344	0.797442024650391	0.896072191235393	0.843563279880741	0.835901683950022	0.753501897014536	0.88382590502463	0.917506619040333	0.90732867061728	0.754066951920141	0.737800721887754	0.744211086810528	0.913579453462165	0.885052355924534	0.781704514788768	0.949223789651128	0.713975464068166	0.725480126399113	0.782543992008822	0.935913786889581	0.736771134323633	0.904659984430428	0.844212762419874	0.78315255074147	0.729094081898191	0.731392381508503	0.749847646596408	0.850072633925923	0.922357103536366	0.808205137835314	0.739193808559795
1.00926752169757	0.91500267128433	0.978131542725598	0.904812261010396	0.970892666763036	1.01399874454592	0.961018152619072	0.883492924568571	0.777052759897507	1.09662531366923	0.798014266742936	0.841197647103582	0.966617143848342	0.945157496844015	1.04144831999566	0.847549118948398	0.814143950021451	0.759158482852063	1.03724404386251	0.816704674282829	0.777591464511228	1.08276841411939	0.971265882410039	0.889503074894494	0.899615283184118	0.843987946063043	1.06036247266678	0.934521668903129	1.0730705660091	0.877110158093405	0.798142937938418	0.840155694990662	0.877032742523529	0.909515014706899	1.03052792136558	0.795160094059065	1.05360279926316	1.0425232396608	0.884336395925005	0.76480466654622	0.947796621020394	0.878002371624742	0.913599376283733	1.03921940281798	0.832783706958928	0.826079707136587	0.893642019717743	0.911867237056855	1.034110310583	0.782301044210289
0.980929469879682	0.874186693424628	0.919566103415374	0.888484878485581	0.907024343118751	1.00037144103258	1.05931578206524	0.974787362169062	1.11410747803454	1.18308939308748	1.14453255232316	0.842419866831555	0.866884748700759	0.941456957097194	0.869876876533818	1.06326899993065	0.901583775501209	0.977351580964492	0.874117630132569	0.871016464096473	0.84456051185462	0.854961386258932	0.857664286334988	1.22497754790312	1.13115077969077	0.949764768615265	0.835996824204992	0.894453277671943	1.17984338265966	1.03878392374074	0.958816397221479	0.848742084924337	0.900479984157498	0.912369947527966	0.995550680887894	1.07158940508345	1.19394844505859	1.13983427710585	1.00206243458293	1.06985076153469	1.1365359276075	0.990519831814259	0.908875313685016	0.969384027874468	1.18372430587588	1.07513196668685	0.895412406916897	0.989791591052898	0.856258112375582	0.877578000004059
1.15286879776113	1.26454232248215	1.25635905653128	1.04886208416981	0.979242315126135	0.912019683310701	1.07800425080468	1.01681047668807	1.04294151307605	0.940975648511315	1.04313520588682	1.04439261482249	1.22007751726815	1.05921663778272	1.23405025596794	1.09345743720878	0.944609717582955	1.14855520115495	1.00364865835167	1.31901931152094	1.11967968575672	0.968755044432459	1.27517072405316	0.969433908740104	0.927267456878915	0.928595203944501	1.13219156426585	0.905544025440373	0.921973139036229	1.06872545813666	0.953912662536849	1.2009649888764	1.33263405509251	1.0384353714202	1.03252943221287	1.23522516588188	0.964583438809901	1.19455034695614	1.07478397789098	1.1131684419993	0.986124523465299	0.946562977878394	1.13668305647838	1.15543687676169	0.927984311474375	1.27785593532038	1.20905630034433	1.27848153615166	1.17250096165207	1.06691605770702
1.11341652759961	1.21640063739194	1.39576842399623	1.23225891499858	1.03459725308723	1.17359331016191	1.00111109205641	1.29996157589974	1.34267931013244	1.28301005393212	1.17182600090384	1.35613337971223	1.43061878966802	1.26573559284868	1.31114235439709	1.09430481552314	1.07644842308362	1.28550991279014	1.036586599238	1.34110835139201	1.44640987950572	1.10703119417171	1.4908434635714	1.23524481187255	1.26359445586842	1.20867849543091	1.39677131023139	1.14720645898361	1.23606725328563	1.00508099090648	1.14819163438527	1.23297728589851	1.26152839550653	1.15038441686804	1.35449129615621	1.38202752458638	1.40740244178442	1.0412845277494	1.17827562786958	1.09060314953657	1.39504074531101	1.41706696492244	1.03739003570187	1.44453345597538	1.10708203305297	1.20842159743893	1.04392735853325	1.39164561709814	1.14712115847579	1.03658572933535
1.55873699497704	1.61594242317796	1.10942566037443	1.12663297860582	1.24415487061835	1.36280475835168	1.55210933280798	1.33708318593482	1.52938279471472	1.40810020704179	1.4354909146841	1.33031284969799	1.55092801851907	1.31329536224133	1.30404217632839	1.42473803157035	1.4400441430533	1.19533139509797	1.62679484271304	1.34572225775325	1.52531496782053	1.56911768409553	1.23342550797675	1.18002601647502	1.49171912947358	1.44925671569204	1.63299868386103	1.56716447739185	1.3276226654972	1.46689728085103	1.330856970584	1.25721645707188	1.28203732387541	1.4686197543607	1.24037339707815	1.58507025043871	1.40495398999943	1.47549724180836	1.39654837858795	1.39191450100289	1.62267130095076	1.21161142753393	1.56342719444822	1.39364776335415	1.5876631981957	1.16818160449049	1.1243572022841	1.46276643910644	1.36091966000785	1.39086103669456
1.21220730676425	1.72892937606814	1.70957273817515	1.21691005864622	1.60301909561453	1.51658738030918	1.74797063427844	1.64618692910595	1.35602596946359	1.4343803751706	1.33142725416236	1.66732470584656	1.38347861590414	1.23049893991696	1.35332328986124	1.3918787242071	1.64568685025084	1.67197990392756	1.39764726983167	1.60418483042104	1.53085105607693	1.27574483072689	1.64260843954717	1.27964297446807	1.22391107959264	1.25864195033947	1.64280224728387	1.4183359327021	1.61184306496961	1.4142744043924	1.46855639021573	1.44484869480695	1.45601945301398	1.36829280993493	1.2550560024902	1.27590460912762	1.24798911905046	1.25806265685807	1.58346588448845	1.59123457281936	1.37496247995424	1.35019010484985	1.67874324536576	1.81696297223993	1.27652656017567	1.76208483367132	1.61289255345798	1.83780841962308	1.36080717651435	1.29464647956516
1.42689902648921	1.97314124633174	1.60684981309833	1.74300066922793	1.60982470425775	2.06104052541333	1.38168038430062	1.59195942772795	1.96495402539862	1.94788038499381	1.88280737359527	1.6243565758447	1.53755864117525	1.82073930815325	1.82032686288487	1.72319726255891	1.65785748308738	1.36897849000898	1.53865579826467	1.91615382614803	1.33892305926651	1.6305250927015	1.39309152941461	1.4810408268853	1.57584970003453	1.67084666062326	1.40417456260926	1.57465928582349	1.52403685778407	1.44377633351211	1.74087366482674	1.38308224933826	1.94772583993006	1.51106196907194	1.44568914146146	1.40584644374598	1.9542180706264	1.6281738676759	1.96442428155838	1.70732162875273	1.44361854131903	1.33953060190331	1.54301886525139	1.6348979517821	1.4125441497206	1.85822925865688	1.54223987431607	1.94231341429914	1.41330192360765	1.61851677352768
2.14829554353807	1.84676842221963	1.90617159015325	1.81724096383557	1.70551237553006	1.72242765887304	1.60598398375059	1.56629810641432	1.60478432280685	1.72102866014667	1.63285399508089	1.5211678395571	1.94005178337233	2.07214919818501	2.05897164855739	1.66750052586962	1.94889373913786	1.48392082175807	2.25653641073469	2.00865056473837	1.69189189182529	1.72557026604474	1.61540932021173	1.96097214894348	1.70484229090338	2.11785679924871	1.59482188735225	2.03852886630488	1.48985857824862	1.59048780818079	1.70095718087887	2.03873742408965	1.6297155395629	2.22216441463398	1.85301965008585	1.75290563425541	2.08298165473792	2.17965233309136	1.58850756821279	1.56833498928247	1.6558400097593	1.57915613514819	1.58203549913918	1.7232052966368	2.02734427078072	1.55953915734877	1.73447854201853	1.5464546580228	1.6684508463459	2.08550406566825
1.81673141792613	1.9588325459243	1.69292194261698	2.22562556478479	1.70959005669458	2.1854973930152	1.87991158363444	2.26922713687024	1.81887286408587	2.19245454945486	2.4640435452529	2.09487883560225	1.70975958681842	1.75945153359273	1.69936101321691	1.69492863080151	1.86446884132351	2.29475735212919	1.90315238995425	2.5359602901566	1.67906970461525	1.73270738026635	1.6712947345203	2.19649551967433	1.68439019405124	1.86824404127002	1.71506994073149	1.89058300162898	2.34006348744218	1.68854176806833	1.83447887378668	1.74326917055678	1.96087474912395	1.96700922811802	1.81598698779454	1.78796872741191	1.8835924345221	2.31401890688393	2.35570272459268	2.47341643022847	1.93685158681428	1.86895968428936	2.09660614329252	1.99266714262351	2.08802132217345	1.98346130397279	2.25887389803081	1.68027334987737	2.18532328774872	2.09603690348763
2.7059631710619	2.16394709352088	2.76885366528858	2.49765464832108	2.43459075305928	2.57739524163928	2.58462769098689	2.35990952029524	2.67815233300954	2.19549045392804	2.58955194279222	2.82445852156104	1.99861580299213	2.443715332369	1.84510608330401	2.49673887431944	2.5799403438609	2.20891786324032	2.68383809528639	2.7715102998976	1.97623666484133	2.59660124842594	2.37575907391606	2.30989058934738	2.10171443773554	2.26843860368504	2.26609557922553	2.2866814830102	1.96771969019111	1.93652363309183	2.80500510959927	2.77499843318275	1.88925706317299	1.96531626327096	2.64793386611381	2.36011757883954	1.84778279962441	2.02869213765331	2.32384693583581	2.6474950986468	2.42677754509062	2.43029624782195	2.19143947065423	2.36323097657966	2.85078334071581	2.05406027938506	2.08750374633008	2.2010008198547	2.71138781451293	2.46150444732467
2.97990450849123	2.65967851746797	2.16218232548058	2.97175599095165	2.12012715545843	2.19955826535137	2.70130296049838	2.2209759239302	2.86247157363291	2.19415453344049	2.34608054534808	2.65134530798643	2.12559449476254	2.9413670713	2.5022411300716	2.10632825256603	2.82015214491993	2.8134712283629	2.67581579833475	2.7726232487453	2.11412170395105	2.16079087222891	2.5861956452876	2.64114542775442	3.13866857404894	2.43932151537915	2.4197623157946	2.40165506339735	2.30099745746624	2.29769064797593	2.42428752966675	3.09748913670223	3.13713118550552	2.58837600645524	2.2477297426493	2.12970996262762	2.17146894186238	2.23101100924229	2.88286626397263	2.19869061759141	2.30881478073017	2.3305618624017	2.39805810031164	2.36046417191881	2.49125005709226	2.41644645461038	2.20212326900692	3.11777023172354	2.26965893555163	2.05774073792123
2.89947852596542	2.37921674843627	2.59717623799696	3.35525644138477	2.60212577902605	2.38743224166636	2.41461527563448	2.8095609457626	3.16815483426562	3.00228983781586	3.51055504911922	3.58242877206777	2.90126380118803	3.16656704205024	2.64752133754601	3.84460254167789	2.63406392933915	2.48809676258702	2.88649821460931	2.63354670372084	2.76599671240871	3.37492883546172	2.85485289272399	2.84142261550226	2.91719181179609	3.45867636794742	2.85641648598091	3.35801473730358	2.98895019969943	2.95759982509655	2.7826921516924	2.69954068040104	2.33022798505317	2.32310459085584	3.10297598833054	2.38693997737597	2.50045148273557	2.9612996088827	2.29165273245742	3.5337448908167	3.55881549660729	2.52587048450239	2.42816090773146	2.90388939828254	3.18800740719626	4.9004902803396	2.94402229555003	2.34414259164493	2.49682701359813	3.23812918530034
4.41117802313859	3.18122562483476	3.86226226644514	2.71128653504269	3.25383369475237	2.91270701505157	3.36684304411827	3.21475956713614	3.26519170962292	2.84654391758329	3.31303034521374	3.20261094436503	3.13228240261692	2.84257556246574	4.00582411376794	3.22224529687911	3.30621290165308	3.20292941781699	3.13885204831089	3.64628843754199	2.70139673516183	3.25107890722396	3.37580898449161	3.54663098897323	2.57290563664676	2.71037548929195	3.10386509535922	3.5511180286117	3.02446730001025	3.16767494707	3.54427679683877	2.56501271749685	3.79270074717799	3.03275605801076	3.21951206123561	3.60669730196283	5.68739353901143	2.79441312219668	3.69188342281836	2.81337189816255	2.78159659912467	3.40879349663593	3.07550661662628	3.77141823775889	3.27009188267054	2.93916402271633	2.79284462510191	3.34929580677393	2.58791029935471	2.71843697589542
3.41958751622842	3.44564846012636	155.691241813235	3.05448640402055	4.13270274408745	3.76969782973648	3.6295000494395	155.61631426943	3.85099870052094	3.27404045684148	3.79590824050081	3.60016796582054	2.91938147589151	3.31576980763602	3.4179701654185	3.62596234927084	3.96490339050773	3.38654793284419	3.79362903935874	3.95203874960542	3.39634488346897	2.88885146524241	2.91284457339159	4.12336017064606	155.733418158434	6.08255445543563	3.7084443859982	2.92098967874992	3.12641417015911	3.69327026387597	155.90959002138	3.78343125083026	3.77887209048059	3.59981328756131	2.96143480135399	3.59691913994035	4.42299032747573	3.45039978656037	5.41191005912648	3.19926055648614	3.3578592505954	155.925996641626	3.26838307473465	3.01249487940731	3.20766921441759	3.98068374376589	156.00416745057	3.27392864364053	3.28449422839597	3.34917369664537
3.5607717865186	3.50440570727794	4.80296201994008	155.882924377117	3.75819979593171	4.46354088890763	3.71786963174406	3.87615462707125	3.6828093151871	5.12725099369644	3.38880852381454	3.62821290362618	154.227776158992	3.75428381184555	3.57132670147307	3.68073935660285	5.31789887563984	3.59737567318249	3.91577628450793	3.5497859246415	4.51903817946074	3.35859742917496	4.00772941722321	4.18232952269373	3.99487398362657	155.751666663777	155.517650582997	3.87361244552406	3.57197807691794	3.45418868388564	3.23019702467053	3.67977189834056	4.44373364772596	3.69896322906582	155.911198304352	4.42258469024124	5.19870398819648	4.0545655835996	4.46629496383074	3.86097932529561	3.61171614362745	3.57165645007948	3.90149474551573	4.32121186033098	155.886906326881	155.879762870542	3.70124753616708	3.73755657230097	3.39500582253384	3.38364455722224
4.07498281534788	4.07483959182381	4.4165033383453	155.546010738588	156.04574611765	4.60725223931347	4.36066882681376	4.12282578714326	5.08529503844297	155.930079068772	155.924191589505	4.03925348405244	4.19323007054677	4.58633742648543	5.25607851158424	3.89568215231287	4.16523338365575	4.60206765030882	4.40960256494172	156.008811216541	155.949201586191	4.24955205627046	4.1114826771348	4.91989065249068	155.622196105891	4.029657720841	3.76317209299305	3.70967493102649	149.885845301181	155.899074378662	155.285457264981	3.79854846350018	3.8890862658407	5.2110733740519	4.23090178906574	155.816832348277	155.970690177085	5.13959934577997	4.67905661078764	155.942816424796	153.564607673562	4.45714349490924	3.77155820016049	3.75005267389443	5.08119475157412	4.2963510197921	155.720406074035	156.020898853341	3.73128917225529	4.37452770524642
4.64456076888127	4.65230234032017	4.80596648851257	5.37873958083093	155.845491765778	5.08367225285464	4.44124581537752	4.33032016008621	4.6096521480518	4.21496630836322	4.52032507253049	4.53111974787855	4.52550021527902	4.33656910259922	4.36074472273401	4.6277704145742	155.924262274841	4.87252915854292	4.8577415721672	156.011389296817	4.93168162031691	4.25895115645007	4.2114958736834	156.003681753501	4.44420315533032	4.71300884802582	155.899414228257	4.80354888569257	4.16213806964475	4.44496443834025	155.66099719114	4.7562295974793	4.1080866673704	5.37497739119634	155.960983755194	4.7986695691808	4.54419116231139	4.44358924830313	5.304594769147	4.96183912569469	155.911619918199	155.999285874272	4.48838985503337	4.52313265151602	4.23121589203343	4.19643423803451	4.96405481533142	4.3684758014035	156.00807776023	4.40289316859463
155.905365392109	5.19069922787125	4.69606104169361	4.64600420006911	156.024153700285	5.48727734329174	6.15522521678414	6.21018595656989	4.75386741682301	5.65689907254998	155.996934989623	4.63309596848247	5.24933711979779	155.824918461882	4.90418510471295	6.52532295771745	150.88461777855	155.960460712717	155.997480159963	5.98259820283102	155.648414992836	5.226461478298	155.927614030275	5.08850936192579	156.027521427548	4.59276148610324	4.85691588348765	4.75086510847539	5.28616369261605	155.889469271724	156.021938826468	4.89990923408208	4.76673935705381	156.032876217344	5.19775265386646	153.743050575524	155.932483594765	5.0439494837629	4.66963167800956	156.047162231454	155.997292159948	4.69065291191454	155.74956749044	5.28609235619568	156.077129212531	155.929725820116	4.76322143014662	5.49525944095281	4.93725413450318	7.81014581399969
5.75141916918936	5.3062375031487	5.46026826901842	155.851004677543	5.48951558171626	5.85263495658741	5.31869700042878	5.24426081382194	5.35344929333029	5.470534958109	155.907774276444	5.63993839160737	5.12076997949442	5.49247796282074	5.21145285189752	155.023939358785	5.41445660509641	5.44563603378124	5.28531195997404	5.43630433848378	148.736889412411	5.09478729677954	155.995350657092	155.877234198774	5.28722942306733	5.36906543427882	5.31425740135643	155.663204923639	154.23773091139	155.327491909728	156.034708217028	5.37646368285675	156.067162174403	155.900241712012	5.27807369496147	156.135728909344	156.091677275578	5.53886591894133	156.117752823135	155.073145371061	5.56666452870978	5.11527317595706	5.25180925913419	5.25722657463368	5.34123893359187	156.107495893797	155.939537077258	5.63583211619568	155.841786072198	5.11322589406419
156.032403999598	5.57724618825618	156.048909049887	156.0129344125	5.79988684975484	5.63335249926501	5.7291013283373	155.866131955368	156.02406070623	155.824612384217	5.97692200879286	156.047465479549	155.834990528277	156.02587492515	6.42827855633754	155.491976888425	5.8711538586431	5.75233258015406	156.098442990937	143.667819509859	155.888565509393	156.017897543834	6.59689079104782	5.81784444780029	155.864216869568	156.017262059855	155.982891664531	5.75151069330368	5.97987457629971	5.64078983230403	156.011406362297	155.793106658751	5.71557383981256	155.957431635033	156.157961263927	156.02762898918	155.881290905222	5.80816619131986	155.936133242068	156.116568863214	6.114917580296	155.839516921713	5.59358733052874	156.002469077521	155.99621283121	5.76504981168027	155.924629571455	5.62389239322402	152.83528598697	155.871723915017
155.841551507649	156.031711108096	156.115276313054	8.89899152562421	6.17988790634251	6.33371645842001	6.13010105544146	6.11969990438866	156.021318079377	155.935136324435	156.117404503311	156.096189955902	155.79614679889	156.129162619433	156.059425004922	156.114455266243	6.40648301881484	6.43984119195459	6.57905136501608	155.818774039322	155.837737519664	6.202648267209	156.184164950771	6.32072038023654	156.081003659858	6.23203177945106	6.20642234285992	155.931144602069	6.16069441244811	8.30635576662343	155.980274588476	7.51052604882219	156.120530529188	6.24100187358514	6.51977741905301	6.99961266676196	6.81060238528158	155.887189122834	6.09727198351069	156.083801347121	6.90389789629177	6.10071603492346	156.027308976851	155.807548803128	6.18741461367529	6.12349669081372	156.086053251355	156.166791825864	155.813183309634	155.83908476561
156.103854666672	156.100365577394	123.246910977653	6.55012877830996	7.06401532557047	6.51931002243204	156.001831168652	7.22607620375497	6.5278670625513	6.49227848283889	155.783409539427	124.926205229508	155.88110713521	6.53552186803086	156.064763738485	6.56782567158414	6.70631391786509	8.35164241429792	6.5479059367727	155.998013406687	6.5669987994043	6.58607440335107	6.51316588523143	156.085587609972	155.945759993078	6.55134046849942	155.440118096835	7.01725454574713	155.827404551632	155.813515396571	155.878002145051	6.53216269093059	156.036839092853	7.48060956291085	156.207307090096	155.86167296423	155.80144531002	156.096701731158	6.65052857121863	155.820384063659	155.867680645633	155.68984875842	155.922161643204	155.94977024604	156.141827147576	6.5120073471759	156.074853067092	155.820259047313	156.151594102257	155.839350578405
155.74277926485	156.107311545576	155.948519867437	155.659129942143	149.340806204148	155.987852898598	156.186398609596	156.110981131158	7.07971348876715	156.098851530007	7.27297547322471	155.56989727214	6.94134442432936	156.120414598779	156.063435588933	156.143391317388	6.99881383249663	142.929791600166	156.136626606852	7.03010968078591	156.088918911978	156.172104397798	156.156536185808	155.965700440612	9.13066451386821	7.25004756245469	6.93530096541328	7.04094197675989	156.171941124377	155.819839598946	156.141787867958	156.063840413365	156.0447972307	156.132350954752	147.750555157843	156.197769324253	155.930442765453	155.552091853347	6.99868555862148	155.884881222212	7.50394730353649	156.024991447622	156.009935927237	156.106699316033	155.974906069513	155.934372899995	155.979124695801	156.177735775412	156.213823661819	156.045268831588
155.759500712453	155.987436602805	156.147794024712	156.201316522239	155.831863342281	9.49199778468703	156.039061317498	155.824107171757	155.761278653716	156.173745847024	7.54459747833787	7.25522349082835	154.93687845905	8.24698864125471	155.787712233534	155.936801361657	155.958491741302	156.18172731681	155.774125511024	156.067801825862	156.096518947294	156.182869805791	155.76421745272	156.027825382009	156.158171230679	155.910688758818	156.099177802293	155.834357139226	156.031556105172	7.81058211093279	112.636360972822	155.717760501158	156.197284952126	156.183623162533	155.79529842649	155.882605327677	7.2508926758778	156.100727552258	156.055714759081	155.858721899077	156.139777634465	155.010718437184	156.219374012693	155.733523534971	155.412448867382	155.110690689852	155.812918020022	7.37261585156805	156.196099931157	155.288906255675
156.223549099625	155.717946821753	112.099281172832	156.131145203986	155.778274335493	155.985422598661	144.577284722383	155.879254702925	7.66036830060935	7.70304937152666	155.37585079431	155.858536527004	156.08286761227	156.15449109572	156.195459122355	156.217432613435	155.91373930229	153.887815229711	154.286710728452	156.207963643662	156.067052115409	155.760895742727	156.243897156779	155.69460246566	155.683652259305	155.768543003844	156.064679048338	156.223736962255	156.047921113166	156.160931139518	155.780049914653	156.166893512928	155.950952532576	8.00721909454491	155.946683311213	155.832676533602	155.823948348638	155.614927356609	8.47399995590875	156.23642294318	156.241132077126	155.760929178502	155.933717689779	156.060230053235	155.919772458183	156.143948419482	155.980115612602	155.973371834259	156.223989820029	156.081012492492
156.121999479655	156.189302168043	156.21992345759	156.202248156729	156.241820960013	156.241462262603	155.787025744659	156.083965428727	156.035470945081	155.751763198917	156.104029659708	156.072023588559	156.22681922308	156.24686359523	155.928179277907	155.767813831234	156.233080158164	8.43323139405344	156.168189363049	155.941635219655	156.101854464844	156.192171454207	155.559997124972	156.075878731263	156.038621596784	156.163365625489	156.079489556013	155.824941740644	156.119716214711	156.176032498959	156.164271765066	155.960020923386	156.199000552948	156.265774609363	156.204000080251	156.233975406304	156.206893661337	155.858113138532	124.836987030367	156.062352468972	155.929049973517	155.788720274709	155.837491524994	156.199799079774	155.830483506407	156.144358551048	155.581225212002	156.207209673863	155.263844973335	156.044909153463
155.816813491251	156.131596776258	156.198900179323	156.172385140932	156.197022297914	155.731344784012	156.266290335643	155.771316097205	155.676565316891	156.058110973608	155.667137797991	155.767608942934	155.971510653476	155.823319258233	156.141204729807	156.201099678605	155.732046547496	156.065471503922	156.108231191524	156.124280750368	156.100696947076	156.236088167024	156.236369747556	156.095065392935	156.242815655135	156.219750716366	156.243026313585	156.226337028402	155.751377148802	155.847934038063	156.077466621374	155.760985169317	156.124426313494	156.090127647389	156.000618504782	155.842031812047	156.165477899488	155.98195468843	156.017022931404	155.977870986282	155.745808818897	155.910825965356	155.95935642366	156.237202924106	155.918775356147	156.24664636374	155.75541362498	156.173292311733	155.776857641284	156.190653382379
156.257518912667	156.242060887293	155.997365870367	155.805740834528	156.174635437036	156.281216585251	155.76887004132	156.093802857018	155.835086169406	156.039093420654	156.218477042079	155.713919439895	156.139727532218	155.727640861753	156.051731555723	155.756536561782	156.174444387725	156.123071853327	155.963792892587	156.046516016976	155.934324251562	156.044798312232	156.278011599642	156.193633037932	156.217090447136	155.882640475038	156.169447024825	156.057114795118	155.697060561848	156.19633972567	156.076028360778	156.07852333765	156.102632096409	156.094406734992	156.276552946386	155.836937737102	156.140186060293	156.245813952596	156.262653267744	156.210714358087	156.151529144631	156.140773841516	156.169220394255	156.24894543465	156.167567107579	155.971490869441	156.171422241908	156.096425131566	156.165412058827	156.005556537803
155.956589598314	156.175220115523	155.816349789595	156.276349225702	155.977801457399	155.991391110989	155.959501621015	156.101298391478	156.080312749154	156.108557785137	155.707058970165	155.992917888671	156.225552184774	155.927889892804	156.159598288687	156.246385694588	155.712655323429	156.284322414725	156.170208688942	155.856636006733	155.914206885002	156.144837854362	156.113310499162	155.857287179917	156.00316465478	155.962167419816	155.821836341294	156.093693691772	156.251157489967	156.233455054733	156.060289246697	156.010390721676	155.902292429535	155.859041883565	156.255625855853	156.106465940176	155.752842403549	155.873128390401	155.746935479025	155.992818992228	156.220102242146	155.763011720529	156.02335553377	156.248499757345	156.193610107931	155.873517981688	156.227065620072	155.953715499153	155.78914627069	155.820822440603
156.238355366659	156.257152771788	156.093300617621	155.863086762557	156.134279509301	155.982628969489	156.231278934421	156.014154373971	156.243075963627	156.164835801778	155.930921378723	155.87113154964	156.263493921148	156.222163896397	156.026744638635	156.226297860297	155.916081360951	155.993295006138	156.126053072437	156.077228677015	156.075266309343	155.85693648139	155.838080680691	156.186235985557	156.307280318415	156.085377367716	156.254386467169	155.88656514156	156.256075819663	156.264819321258	155.980925441759	156.217332709973	156.265477640231	156.256049874373	155.844506967247	156.246132366705	156.180482481443	155.832394038637	155.94316986991	156.23610165107	155.910458402985	156.275523402561	156.226000878209	156.191242783502	156.268592932513	156.067876431079	156.262278634429	155.854537271116	156.222810792026	155.975478458053
156.003624854135	156.182315500984	156.106359564999	156.260373503689	156.221409670402	156.087434289952	156.118941363487	155.750469996675	156.266638924852	156.183605433512	156.315804809012	156.091390855078	156.305945261909	156.148869683405	156.130158596366	156.264255354456	156.159959927935	156.134150451484	156.217231688305	156.267286248196	156.22812228793	156.29665968143	156.231590791681	155.837726487228	156.038619335678	156.048738516903	155.772469944914	156.028692370107	156.259497599634	156.053180784431	156.073708134718	156.164918876062	155.998249551554	156.271593624115	156.29313961832	156.080713365855	156.167880170904	156.181452194338	156.161999927058	156.230729834245	155.727225993034	156.2731261006	156.255751182862	156.289905961551	156.209334108402	156.052352920897	156.145526704838	155.900365703132	156.261322513354	156.281148383126
156.254317122496	155.851563691564	156.109495117644	156.229741551361	156.283996334783	155.96401138412	156.292775402392	156.20521834356	156.058270137255	156.245734498257	155.976776393858	156.205434407919	156.039479118576	156.001038630148	156.214925348087	156.26741824648	155.813317274273	156.184841796093	156.291323168427	156.104343871352	156.262790071063	156.105427841506	156.201885518026	156.029632736204	156.30121495859	156.203371642438	156.029539000758	156.194738374272	155.999189034774	156.150745554372	156.285842369444	156.274699615855	156.224153070824	156.282904708714	156.204327052998	156.049434146638	156.130994600452	156.228894846071	155.883612562632	155.951350553399	155.98887637671	156.270597586399	156.275980009043	155.947555391031	155.937741890239	155.900147713289	156.254474407526	156.191640889145	156.277383807651	156.152115403667
156.21400884464	156.304436489653	156.158854614255	156.016925532819	156.012830610852	156.21452623886	156.171843482554	156.013838546605	156.24721471059	156.095390311615	156.13247654681	156.180895040352	156.298921897631	156.084854686463	156.097161510237	156.241275562957	156.299859305727	156.233903870227	156.039603192028	156.23931693035	155.83107599091	156.233928260816	156.268945685763	156.210975602962	156.248368178404	156.14613440777	156.287979213594	156.233674911638	156.325154684117	156.194368718784	156.190962119612	156.214303706688	155.947675788432	156.25341018236	156.207488383581	156.216509154989	156.270532291225	156.279149231872	156.051733470901	156.067639267867	156.276918538807	156.189397428235	155.96859085112	156.275664591887	155.870535411196	156.30826247947	155.770904810455	156.190587306239	156.252529384577	156.206270177776
156.159807473526	156.277422237829	156.259537556245	156.3065447411	156.083537494983	156.309308440788	156.273291947288	156.12767466746	156.170879550461	156.166179653994	156.283902520806	155.997329187149	156.281403072428	156.185259021055	156.169714759581	156.231937669046	156.040639099817	156.26056713722	156.259629785696	155.913933210424	156.311414361994	156.263550439465	156.292852835118	156.276428828413	156.083130056709	156.17260762967	156.313813164569	156.302663274128	156.003809763904	156.195126667909	156.23199054007	156.283264619392	156.268721588912	155.953235610443	156.257153063556	156.094002490645	156.294554051034	156.191314268622	156.173907154291	156.149956684532	156.26944290623	156.300456443918	156.237016919941	156.310287247611	156.227619125056	156.279564080832	156.305998044553	156.16619920463	156.054222061787	156.326371416297
156.052519267944	156.12444222556	156.160080411918	156.074078871618	156.074577543364	156.328873307057	156.319206420717	156.312192751258	156.288306386305	156.322932767766	156.300201485017	156.307709558277	156.101406369239	156.04171818186	156.146940118788	156.256883372373	156.133268917941	156.3175109151	156.177560394496	156.238071600261	156.28186786039	156.265778074388	156.038528242217	156.260831158766	156.234247704309	156.321139536078	156.181887177428	156.307763671104	156.166998481088	156.139602625788	156.293323130396	156.317048366153	156.265826941527	156.322869800791	156.252606671479	156.165229383292	156.217884346999	156.255801531175	156.17272921369	156.17506337567	156.231571303294	156.320533252712	156.229464316264	156.307946087326	156.17714825239	156.072047810859	156.315145700077	156.265150253784	156.22257861105	156.251512334728
156.04274753377	156.310260603394	156.276338516905	156.102634691473	156.265271486417	156.291653447144	156.286341247177	156.292698239199	156.24614223971	156.18824986938	156.249862219704	156.272727609379	156.219492049066	156.327246506182	156.320755623657	156.290371324226	156.225731916861	156.174928468026	156.322911123027	156.264070121894	156.120132288452	156.085138846222	156.12779310285	156.317789659594	156.130814506934	156.224384800519	156.128768276964	156.282242645517	156.275194041375	156.257573594605	156.276009572531	156.259763207059	156.31318223758	156.233715025534	156.274921106581	156.291684361843	156.330577994404	156.33254637062	156.270968076161	156.232396391511	156.31080644875	156.284863917997	156.277051546214	156.287482336466	156.183284405179	156.141979511067	156.222026443491	156.322008783426	156.330012394629	156.286450501941
156.303593861441	156.264531393571	156.224577257224	156.301076446452	156.053755342383	156.334016156112	156.169781357655	156.206187646751	156.2810000717	156.129444725495	156.277007328261	156.164299235157	156.324951466624	156.225608710945	156.22486074627	156.256175148649	156.316063554954	156.231940800892	156.233609063066	156.298706263789	156.326049302933	156.224986660824	156.11125011277	156.272705106703	156.194109185628	156.25073083743	156.204844243671	156.310502399041	156.289815408615	156.240936262156	156.320262412165	156.096865186687	156.128146799288	156.277290174668	156.231558728437	156.249955100054	156.140294458671	156.275692742823	156.295141454212	156.288362064741	156.251485124937	156.295100989947	156.291519746481	156.290190144858	156.105425410733	156.28180852464	156.058729962496	156.120399692835	156.317468026463	156.317026027168
156.245552609789	156.273097177485	156.3120740342	156.316655829865	156.256852352504	156.1998100615	156.305949671806	156.311033740312	156.338109450839	156.311813916369	156.341901174847	156.285498198592	156.269584525474	156.330877089708	156.335783476974	156.334537600645	156.334525891967	156.283202092148	156.249625855059	156.308670463877	156.24109202828	156.258912089927	156.284590448339	156.287246584847	156.303781005067	156.327502063694	156.295051966636	156.226392053479	156.328548509921	156.231365761861	156.319033730478	156.26847753715	156.206259811845	156.240524339876	156.238525155553	156.291517438255	156.256034235577	156.169407617472	156.333673516113	156.237601204082	156.257468787641	156.112980544241	156.260023059936	156.098332818224	156.278694154884	156.231815713551	156.299028303216	156.325043327028	156.320430119398	156.33727639886
156.263582057362	156.295816807865	156.255524705583	156.327928989049	156.223897131894	156.157788800634	156.278737728379	156.318089909824	156.340664139454	156.288209662168	156.257754447333	156.21348765584	156.336097466555	156.297449044332	156.299850624595	156.20694621383	156.280912565619	156.155776670845	156.273957926073	156.318432352771	156.331141766196	156.32318821201	156.257957181236	156.335251459147	156.334398440931	156.13287079531	156.172963479516	156.30842031288	156.218430650701	156.316922264621	156.279780174525	156.306969664095	156.323482542525	156.324861920825	156.30484026674	156.321259116668	156.310191700336	156.336567864731	156.325326616565	156.312148888924	156.321612065897	156.294037343784	156.332309217666	156.285547639855	156.204470712295	156.306824907912	156.312163117192	156.320127268226	156.336576801893	156.32126549067
156.307780969368	156.308832808371	156.258642385144	156.265901905694	156.268284583252	156.215954860927	156.319771691301	156.283490444349	156.183216318772	156.32069617636	156.222900432431	156.337168266242	156.2926698954	156.285085641329	156.324968561771	156.324008369504	156.278678697568	156.32901375068	156.325248688067	156.324737745632	156.267173245499	156.317390263726	156.262196490696	156.316101683207	156.205671694697	156.230730415571	156.336486046559	156.289939828108	156.299180438138	156.30827714851	156.266989454358	156.216140474093	156.256938752025	156.331325611359	156.311735339737	156.148548526696	156.290299785994	156.294514090199	156.311025074738	156.214831230534	156.282580142541	156.308819838887	156.336379694224	156.317896670753	156.25809619203	156.266158226811	156.254852872424	156.281248326405	156.284630385277	156.319332016182
156.274384598435	156.284845282903	156.326395049797	156.344432433913	156.338902682428	156.342926625079	156.336294752941	156.334985793387	156.346775734531	156.337569172078	156.257403134401	156.325542925752	156.334179900558	156.337567023843	156.33079524834	156.257114237734	156.340105059287	156.300839240065	156.274838550811	156.27567304182	156.29260800919	156.308008147659	156.257248923974	156.300329616019	156.327710605848	156.318094563796	156.326316304625	156.253753835558	156.344422623656	156.268648515742	156.158999466893	156.255936610124	156.196611190801	156.302272973859	156.229644228146	156.263135255737	156.27780382637	156.306955679682	156.330486629708	156.327013661492	156.232564959991	156.212786714604	156.309761436793	156.237137642948	156.278796719465	156.339914504918	156.334111990166	156.22735037833	156.25258840014	156.236745874207
156.329940280132	156.333627581788	156.267111597697	156.247548011146	156.332609463347	156.320175592806	156.237098652742	156.262284354298	156.292007805742	156.318588105125	156.258562678926	156.321658773549	156.338563043068	156.305253826073	156.307649109579	156.32595911029	156.229279691075	156.219693639018	156.326698580601	156.346960208488	156.310666118365	156.298528145301	156.25992158544	156.249097876927	156.244512270154	156.331868774771	156.210727367092	156.31406013451	156.327123075799	156.25113230901	156.306309040881	156.255183033102	156.323336381146	156.252381320909	156.300622040113	156.274244841718	156.328670515426	156.310657709865	156.312593988884	156.34489602298	156.321904105516	156.277668180479	156.287147991633	156.340702331942	156.269459712952	156.341700745258	156.315452813473	156.277281028275	156.282708098591	156.307927722392
156.350750255424	156.25682198845	156.332768647557	156.334257266668	156.30818872412	156.28508680433	156.308497587164	156.343544074432	156.285200285869	156.305456519059	156.26120237002	156.345263958534	156.28345129343	156.268402270821	156.31928100798	156.33489215301	156.333413485772	156.315960171682	156.241429499539	156.342808410301	156.346330494858	156.335124526368	156.276659444424	156.307477013359	156.306261262742	156.308639610726	156.339215234206	156.269888355324	156.346754793931	156.338193333894	156.340130006172	156.24129218712	156.298752363603	156.348589020563	156.268145112926	156.335210096071	156.277868868603	156.307720044289	156.297118455063	156.30057645237	156.314762871026	156.34870427079	156.282276801571	156.297588475959	156.303675905562	156.324708466381	156.232405991988	156.291676165877	156.236111830278	156.32066124901
156.337927919833	156.310106799987	156.301396390962	156.336810552028	156.274442133383	156.333584171521	156.33319124487	156.340541921338	156.334752581483	156.299958753245	156.344090243887	156.323713177313	156.333978487944	156.295482523344	156.326065751831	156.276720111222	156.297375796124	156.333371677831	156.28819072847	156.345825958198	156.332611459096	156.251901690247	156.346736375356	156.305952726087	156.344547940956	156.328164510722	156.284603681055	156.311412746117	156.292117559007	156.312179751664	156.338591411442	156.341257325588	156.321747794226	156.333486176631	156.302588843128	156.340545475156	156.284316752314	156.344926693684	156.336145140034	156.281112477513	156.311117763701	156.273600412988	156.326707610594	156.336180318342	156.295150016692	156.318476357498	156.337123968361	156.333869734989	156.306190288947	156.338457152545
156.351784654312	156.347461736022	156.332792820456	156.315928576596	156.338134659867	156.345741120418	156.342669901286	156.333084667301	156.352342931409	156.30616496375	156.337652314434	156.349479611248	156.346129150328	156.342195511642	156.291659754345	156.29672967777	156.293967229554	156.296180573853	156.342747705004	156.344612225707	156.319881512844	156.333235759935	156.320752654306	156.342891324577	156.294433437947	156.330120729089	156.347454094833	156.323047607211	156.298128316697	156.315671462349	156.351657646716	156.295816868351	156.323963264858	156.339988612214	156.344485497997	156.321248299111	156.2682996797	156.277289942328	156.341610997885	156.348728392937	156.314157400408	156.346041517709	156.330766202932	156.288122392375	156.330056494311	156.292618014348	156.322854267204	156.32964020165	156.274357685185	156.33711273316
156.34568041826	156.343111446842	156.318287911152	156.331556898767	156.333684481505	156.329871461616	156.344366616431	156.330741993425	156.345531232798	156.345953971678	156.334372733743	156.349589889344	156.327060776548	156.350140830558	156.347925025604	156.32956075224	156.34856452887	156.327188020463	156.340782130399	156.334911014438	156.296310711267	156.304463660248	156.305953299472	156.352719164308	156.30938097561	156.343257821138	156.345842359906	156.343107953987	156.296600816132	156.292209184549	156.333953493428	156.294614790959	156.31946157632	156.329624043478	156.322889478122	156.34734247286	156.345168523824	156.345636242273	156.336933512682	156.338748993795	156.328860846782	156.334764780963	156.332543397834	156.277630512161	156.349421023289	156.294112798005	156.307961019872	156.343790397844	156.33055381076	156.349532305295
156.326595256043	156.343535695281	156.351696719578	156.345278018215	156.290969824044	156.330049996375	156.315928829961	156.325883190119	156.344027569072	156.349905000189	156.32659449468	156.350152616854	156.342059587831	156.296664035476	156.349851288256	156.351037143223	156.31451338676	156.348316637383	156.353696167971	156.337518835255	156.320879763694	156.319827457436	156.33594692551	156.333933718542	156.32692289156	156.327214816862	156.324925422834	156.324584752106	156.342784965172	156.351561782279	156.336074951677	156.347928670849	156.346797199309	156.314735625108	156.33311447295	156.3509872057	156.342275839084	156.347781937766	156.328829085988	156.330097177567	156.325003534806	156.308743626293	156.327843272825	156.31354165594	156.339321521536	156.310063417294	156.329581637359	156.347669320979	156.340377255804	156.344362499161
156.30043108428	156.346877327492	156.330511568434	156.352650399981	156.326705074375	156.311074778429	156.321255720405	156.335276166741	156.352190471035	156.345779612915	156.348880500512	156.351214308998	156.343249103085	156.328774086473	156.344633451717	156.345169498307	156.34985079733	156.350849267885	156.326750797783	156.350860614425	156.337102756355	156.337193361348	156.306730986736	156.344393457506	156.302348780454	156.34454896353	156.310083191014	156.28033221799	156.339445743242	156.339539364037	156.3074192906	156.295721258288	156.333938641216	156.344708242915	156.346647773154	156.332120207244	156.287860531988	156.304764697486	156.308776995253	156.304025182883	156.344921548494	156.344496030366	156.34331628689	156.327393132685	156.332704513718	156.353246528152	156.349724373709	156.352789071019	156.311991258204	156.348346795222
156.337967548356	156.316465539001	156.327554689174	156.331728213297	156.344955331632	156.329830627959	156.317679879491	156.339792153883	156.350264224226	156.31534316388	156.336308025983	156.348515954307	156.339501126398	156.340926925126	156.331978828698	156.332533495691	156.348998861038	156.347684908743	156.313452889366	156.352654304321	156.350784672139	156.341019557005	156.319000544994	156.351635746511	156.331018106503	156.340758597104	156.354510999366	156.355052902849	156.338979608974	156.332922440862	156.330606621943	156.331896268023	156.313625929034	156.314344878776	156.340864347686	156.350392662426	156.325579865696	156.321720586026	156.330703801911	156.352562868855	156.338054593638	156.320522927486	156.313507609175	156.342304245702	156.327334975611	156.32762208403	156.342332796809	156.319956802295	156.339802027473	156.34966179413
156.335252875741	156.333592600796	156.344522453904	156.343827658195	156.3429227559	156.336063077963	156.345177741149	156.346583143588	156.352902436819	156.354332213162	156.317883286096	156.34948099172	156.338870724879	156.352383397826	156.343063009947	156.322402768232	156.352724553531	156.329894342225	156.335401010723	156.336688086612	156.353713238047	156.346062315221	156.338659659412	156.328116772123	156.313833553786	156.338148445022	156.330740453232	156.326375334907	156.351103186625	156.356333514574	156.334576564095	156.352217409874	156.353380440117	156.351399068028	156.336575868812	156.351949924735	156.328982528607	156.340360854729	156.336859591099	156.334838084657	156.344693429364	156.343444806567	156.342012344102	156.343726576027	156.350160357205	156.350066276705	156.32014310483	156.315153081404	156.321782650088	156.321931633289
156.322721268536	156.306576941269	156.332954372323	156.353354682836	156.343576006558	156.329276217491	156.351898704509	156.347261592238	156.34466053931	156.324848492193	156.328888445583	156.310384578172	156.353307177236	156.341932845714	156.319723822631	156.348954444465	156.348161538137	156.33774114991	156.326583012883	156.354114175281	156.347259543795	156.347991917638	156.345226486419	156.343058934845	156.347171401563	156.353361126628	156.349078788819	156.351162176745	156.334278292706	156.353854135992	156.336812852402	156.336539949263	156.33944043164	156.343985990513	156.33754255315	156.347724842595	156.354156149203	156.340212000681	156.354888827279	156.338266019779	156.349082999675	156.329687965749	156.334067436955	156.34259522345	156.353624205366	156.353204977441	156.31053665757	156.346075760911	156.352272178745	156.350757169325
156.332879261162	156.350191140029	156.346614950851	156.348285188288	156.35118096058	156.354425724002	156.347308297879	156.357208657113	156.353225568028	156.349456653177	156.350889925228	156.352083911417	156.348749258421	156.328354383205	156.34737258604	156.356461756564	156.332594611441	156.333992058387	156.325351428991	156.34856802405	156.351887945227	156.356846488809	156.332377810145	156.345713538249	156.327476702813	156.339778494909	156.351245514289	156.339854750784	156.347909190131	156.353270209297	156.313857560131	156.345206690448	156.321675893529	156.348613783059	156.353332867371	156.352165969932	156.348140260893	156.350085104954	156.351657502439	156.345983229535	156.351746908728	156.355555302044	156.34901130073	156.336525549162	156.350345250831	156.352490747843	156.33652073871	156.346437189254	156.333271438623	156.343435786152
156.352489145752	156.356537036657	156.337090392397	156.354364942522	156.35284580981	156.349097198664	156.33046912074	156.33647552336	156.352041529131	156.342961301827	156.339605013586	156.321714211983	156.345307305892	156.349444407261	156.338942413451	156.356171193809	156.352761595732	156.352797938968	156.35696680134	156.354885183515	156.348027560469	156.355821101527	156.334937710049	156.350249049744	156.351869478642	156.354011440218	156.344311589319	156.351528870483	156.334597312065	156.355619671269	156.354927775672	156.345187052476	156.34183972625	156.355922970151	156.355673106392	156.353313614641	156.338447147086	156.352225426601	156.351999098083	156.348600066674	156.352657803449	156.351105958853	156.350971831938	156.351015695463	156.349598128393	156.348753493467	156.33083037127	156.356199719019	156.346047020567	156.355354324896
156.338608036923	156.355566372689	156.331884009858	156.336915183635	156.353158166506	156.35443739212	156.35574263875	156.312779706782	156.344322156767	156.342544600775	156.355407666922	156.347957213116	156.354552786858	156.34599784531	156.341802181864	156.338558356757	156.329331061759	156.344398146086	156.349261042359	156.35559921948	156.352425270803	156.357176128053	156.340573433419	156.356728962259	156.335467251902	156.340998294915	156.344632104941	156.352102598951	156.342441769548	156.347000268647	156.351142706163	156.356380486088	156.337950263497	156.336217760063	156.344976628817	156.356292364295	156.353036786225	156.349165346835	156.34033592594	156.343065846261	156.349403136747	156.342281514793	156.354897794011	156.356316412598	156.345916602069	156.356300692496	156.341341460828	156.344066909505	156.350180386349	156.342589422139
156.357593352612	156.353285554451	156.348496458769	156.353978535993	156.356878214859	156.345409338075	156.35724745712	156.356515416218	156.357721251231	156.349713001865	156.342282728744	156.357818337552	156.35731382393	156.349392902987	156.333158716419	156.346718604624	156.339434469431	156.352853385129	156.358092230503	156.352146108802	156.349341318582	156.342231714452	156.355044823584	156.333988117997	156.355628035833	156.351361192268	156.346624998558	156.332259426185	156.357704998307	156.348111344068	156.354887082588	156.35741727825	156.356888204058	156.344452980988	156.339380802783	156.344666622849	156.351864657422	156.35844320564	156.348553201173	156.340106014269	156.351730539399	156.35728802852	156.356791596833	156.353157565615	156.349950421383	156.356318326567	156.35059901255	156.3518997892	156.355772939403	156.357680705973
156.344365619436	156.352572873485	156.351479690076	156.3364305621	156.341547952961	156.354887993287	156.350545668686	156.34765926751	156.352700246431	156.358650777745	156.347038108174	156.357461396874	156.357820493068	156.349766257413	156.350090304367	156.33980742136	156.345024967469	156.355167260435	156.352659970677	156.355775944046	156.347323017457	156.352649406149	156.340150215415	156.347116157348	156.352448392645	156.346710652846	156.356166749473	156.35098407263	156.355911170459	156.338404326682	156.343690326986	156.354005422802	156.344302187655	156.346485943077	156.357874333003	156.3434843608	156.339562452594	156.352460031229	156.34457939511	156.35669693106	156.357489013366	156.354310604992	156.354308175267	156.353793014347	156.348704023578	156.348089315788	156.35577882539	156.358453509651	156.355799816001	156.340741513383
156.355842417473	156.348653712722	156.353606808252	156.354279654527	156.355491910614	156.340923220902	156.3518008339	156.356327430108	156.357214102475	156.353706211398	156.353816731225	156.354201986944	156.350076800242	156.354193317387	156.34476611035	156.350420010898	156.349961138783	156.356805464936	156.345017917769	156.357176933071	156.350442641747	156.351485759574	156.35819149148	156.347483370323	156.357583244774	156.357750415969	156.343543076727	156.353498710306	156.357942291878	156.35608183748	156.357585579941	156.337168068025	156.336827710377	156.350837552172	156.356707119384	156.356446504373	156.355737814024	156.357248359356	156.349899337752	156.350935519011	156.347489143484	156.356682064644	156.356527755	156.344119960803	156.343282542874	156.358044140284	156.35362949721	156.347934708344	156.354683126259	156.345634417582
156.350494965997	156.354173946159	156.353532336642	156.353669813099	156.348390238225	156.34457965994	156.357005861482	156.35764247722	156.355085456175	156.350096723407	156.357775427404	156.356516536249	156.348456546162	156.358151238966	156.343924677452	156.35789925317	156.347996501734	156.355590046158	156.357268234085	156.358592940394	156.357740902967	156.358941271033	156.357035399379	156.353974847383	156.350344163667	156.357696229025	156.340520283267	156.358748290482	156.357250181965	156.353321384917	156.357400762085	156.351971293199	156.354441592217	156.358064069691	156.352393571953	156.352988629083	156.353696309161	156.357733086547	156.340553808815	156.349785403771	156.352653554162	156.351023728822	156.357708479906	156.35668522743	156.353899625913	156.356076905748	156.341576040391	156.349442589725	156.358075213236	156.352644161046
156.347855034938	156.358748363652	156.356806180502	156.352262430892	156.35887397856	156.351949699556	156.356695470087	156.351056392176	156.353113307099	156.353481374223	156.354139507123	156.356985256529	156.351482009382	156.353389366734	156.357754260994	156.358402452264	156.353165638814	156.347337225742	156.358424899083	156.358052419524	156.356157674829	156.356267507016	156.354552126478	156.357126316967	156.352174804649	156.347607753694	156.353008041669	156.350746462498	156.358309124927	156.350708530915	156.351789158579	156.358822086664	156.357349094361	156.351193265406	156.355191409284	156.351749264393	156.353940765231	156.357515898895	156.356859515544	156.355385657772	156.349189066553	156.352550657641	156.357028644492	156.35036352715	156.357603331518	156.353570732246	156.351759447436	156.350376858625	156.357157121267	156.350464092235
156.351313162792	156.354825187806	156.35000836554	156.358009220554	156.348453331774	156.359707605118	156.357160844043	156.350884373536	156.353595985636	156.352545396527	156.350566244768	156.347895803595	156.356840934464	156.35551952751	156.348666051418	156.351369726085	156.358919298327	156.356802305939	156.353330180154	156.350909385365	156.358206054162	156.358379466152	156.353281573452	156.349477740558	156.350212523432	156.357609670353	156.355692881909	156.358225486694	156.355693014107	156.357417702435	156.352540498585	156.354492366416	156.358689912238	156.357902812275	156.358875027122	156.35157385883	156.342140590415	156.354951487849	156.354877175665	156.348944782594	156.354129751041	156.355223331527	156.354735411204	156.350156252019	156.357298515595	156.351628323581	156.35890898919	156.359949958686	156.349927484118	156.352140658098
156.358575602391	156.345461775565	156.357022863872	156.358492764486	156.357409761397	156.346286262743	156.35637557875	156.349592355778	156.354940696349	156.357241746948	156.352220886719	156.350042635895	156.359575232597	156.345932659889	156.357777616921	156.34763757799	156.356140164591	156.358151333417	156.356017328116	156.356907521932	156.354869559798	156.356458013126	156.354801212737	156.34580361614	156.355504934173	156.358522471798	156.354482435144	156.352253386113	156.351277923246	156.349712012936	156.359149447681	156.359098588249	156.356860576916	156.358715311617	156.359218990671	156.356121244173	156.356778182478	156.35935757017	156.352538704324	156.351843338535	156.355038952816	156.353674212909	156.356595225476	156.356336330789	156.358976307955	156.355760372178	156.34743706864	156.357432473431	156.356309753669	156.35524781097
156.3578940308	156.357830702432	156.358710181204	156.352858764717	156.354058654267	156.357780389157	156.357498538757	156.356729775995	156.346739098889	156.352965766317	156.357479694095	156.357921190462	156.355297741644	156.359907164102	156.358857305811	156.351899928855	156.357942026	156.348861619683	156.357998412145	156.354528878255	156.354127762958	156.351545689921	156.355184444358	156.358872831158	156.351943782471	156.350687723839	156.35854483409	156.359853957892	156.355240452795	156.352273543934	156.360106785995	156.358454241051	156.357266129639	156.356565977301	156.348904147336	156.35536477782	156.351386630976	156.355189384296	156.356904175751	156.359252374671	156.35925343969	156.35509530086	156.35836364433	156.354945084851	156.356513950858	156.357796009265	156.358852196566	156.355262824361	156.356756852001	156.353151135568
156.354015026218	156.358417071722	156.357061472186	156.359485840415	156.357326235204	156.357975110694	156.357554969207	156.355065601858	156.357795864883	156.352173859954	156.357139854204	156.356656446289	156.351727392332	156.357872196032	156.355361423362	156.354871795795	156.355172302142	156.353707163823	156.352768744225	156.355345834384	156.358408604868	156.35615102691	156.359349740646	156.353622366523	156.359512449798	156.352897343068	156.353313273258	156.358814842886	156.354585445497	156.359140934028	156.357543751456	156.358565375572	156.355776195475	156.354801729255	156.358877827657	156.358792476722	156.357589859307	156.360191387031	156.358004259049	156.356888909868	156.354105450404	156.357273378397	156.358117463774	156.354744198008	156.357095456489	156.356650023707	156.357559558477	156.359776233785	156.357351895924	156.359778776927
156.356160630017	156.353015000827	156.356501806383	156.353589964905	156.355166207804	156.353674213773	156.351250454756	156.359667772398	156.359250968979	156.357557146169	156.358129609868	156.352878362139	156.359485333018	156.35938430048	156.35086156608	156.35708870007	156.359120499779	156.356811970304	156.360088365664	156.353090540855	156.357732183002	156.359277198605	156.355136320388	156.355317070078	156.359356180032	156.358954177333	156.355128770718	156.352888688827	156.354019420015	156.356160534082	156.35724765246	156.354173175059	156.359752793837	156.356368155778	156.358090049472	156.356578952954	156.357059378626	156.35262846632	156.359329990457	156.354076117001	156.354063931451	156.35963306822	156.356880817633	156.353688310276	156.358912338037	156.359691291181	156.355601537587	156.358289896194	156.359060779377	156.352347250222
156.358064255263	156.357408456975	156.356435215437	156.358094929447	156.358042111679	156.354994419454	156.356521856577	156.35376467531	156.354309207751	156.358760627007	156.358232523979	156.358356650954	156.356252163933	156.353316296811	156.359623646205	156.357826629369	156.359558812444	156.358556587344	156.36001830278	156.359119353331	156.356448751218	156.358851257433	156.35320543706	156.354166193617	156.356432679868	156.359541132157	156.35324920556	156.353225241919	156.356406729499	156.355229785195	156.354186146331	156.360542503686	156.357981657722	156.355834605125	156.355802833516	156.355009862138	156.358478892019	156.35733251343	156.358862621173	156.359014792565	156.353907268554	156.351364856463	156.360266030729	156.359472197767	156.355921988401	156.358553707029	156.359700871919	156.360593507822	156.360023011165	156.359478079104
156.359106448905	156.358649737685	156.360114952265	156.360813070629	156.354236052754	156.360272599981	156.359303703532	156.359385226272	156.353818977622	156.356304450406	156.357241369969	156.360536298617	156.360485086058	156.356413573519	156.354866586565	156.359109071247	156.358530247311	156.355661106369	156.358163521533	156.359584342315	156.359575271097	156.358657552385	156.360335357492	156.358681643244	156.359668983844	156.360143403036	156.360712987616	156.359093914104	156.355559575921	156.356534347901	156.359129959542	156.35740789969	156.359007584776	156.354477954347	156.35725016352	156.359646580114	156.35733491276	156.358123961577	156.355501611857	156.355002886638	156.359802282511	156.358224361232	156.358239888	156.358298950258	156.356474615062	156.360213640433	156.360090765165	156.357559870769	156.356039480184	156.356235302692
156.356198965484	156.358337006682	156.360114354934	156.360594397463	156.359483406224	156.353958694999	156.356644549107	156.359864901165	156.359025545998	156.354863757047	156.3567432578	156.35787009951	156.35894078456	156.359729610177	156.357515061975	156.357544969306	156.358772183137	156.35532449244	156.355676373981	156.357224197393	156.359940935275	156.359356942789	156.358389930666	156.357495372265	156.358540759079	156.360546165802	156.359683114466	156.357249833484	156.354276089471	156.360644333773	156.359984464147	156.35962566614	156.358572268681	156.36045740467	156.356389513988	156.359291350569	156.355233773085	156.36002735827	156.360672400997	156.359850968572	156.358226166914	156.355964244478	156.357462528903	156.356919056995	156.356189421445	156.355570934262	156.358162658107	156.356668309098	156.359437376263	156.356842818409
156.359709968112	156.359572688418	156.360203535	156.359189588994	156.360456087949	156.359358571277	156.356690138579	156.358592181783	156.36083671073	156.355922194001	156.357361528711	156.356578935398	156.3578111779	156.358141282324	156.357983582358	156.360379405264	156.357399584791	156.358183211882	156.354521581141	156.360411798796	156.358185782304	156.359196173114	156.355913084844	156.360353961109	156.353871764592	156.358055481006	156.358235727043	156.359053636076	156.355613513603	156.358067336659	156.35662077353	156.360139755551	156.358695101937	156.354420821571	156.356256311848	156.359554384152	156.358779424649	156.358469334311	156.355318275579	156.355694993139	156.354959338653	156.360613969822	156.356573131173	156.353983664937	156.358244954994	156.358288609815	156.357364056223	156.358043209448	156.359390199487	156.360176300459
156.360698723249	156.357001104381	156.355169845839	156.359031740532	156.358026771534	156.360386303661	156.360130722743	156.358931639892	156.355712437687	156.356247676581	156.360656601361	156.360202496428	156.358679121358	156.359143528492	156.358357769887	156.360971275404	156.360530410129	156.360109161628	156.359456028056	156.359366647707	156.35654731695	156.360010567568	156.358757466878	156.359213268607	156.360261978017	156.359971614965	156.35979543421	156.359723328458	156.357159712862	156.358593727581	156.354295658593	156.356981461971	156.358985291217	156.358347751083	156.356948758084	156.359294053573	156.358475223691	156.359520208433	156.357018990959	156.360719207289	156.357979164166	156.359904108868	156.360044320036	156.357046926434	156.358802244497	156.359146080141	156.360062548704	156.358477866791	156.360113176741	156.357798438666
156.355405531651	156.358828821486	156.359140748379	156.354747995751	156.356484131783	156.358331820567	156.355811562282	156.359398640214	156.360306829196	156.358321313471	156.356524016188	156.358324693537	156.359958665606	156.356554793265	156.358805507362	156.359972543013	156.359376211696	156.356260895829	156.360344747026	156.358881096851	156.360075306063	156.358230154651	156.359858479347	156.356455921583	156.35946684064	156.3557504325	156.35788792188	156.358310512321	156.360095471255	156.358472429822	156.356720182202	156.360655710215	156.360443752702	156.35834309499	156.359874412924	156.360147838013	156.358165754388	156.360540689757	156.356183258428	156.359147356394	156.357736686973	156.360272561498	156.36017736324	156.360210186842	156.360256446454	156.357368794031	156.359950912849	156.357159217499	156.356339506622	156.356599867992
156.357754967295	156.357564154719	156.361013082826	156.360245145431	156.357642845902	156.360817283221	156.360421784448	156.360700498689	156.360494856289	156.357762547862	156.358181591629	156.357289267616	156.35727662468	156.359326974309	156.357363844124	156.359403514354	156.360219373021	156.356247877339	156.35533111628	156.359076379768	156.359637424677	156.360326420994	156.356905082655	156.359745766865	156.360958477609	156.358275289899	156.36084276749	156.359824793759	156.35515962951	156.360456698821	156.356979103221	156.35915407173	156.360193596173	156.360179093696	156.360552828876	156.359487686038	156.359939720672	156.360280675881	156.359916640461	156.359749882218	156.360363150176	156.359801531541	156.359252578029	156.358396227317	156.359583078619	156.360124645523	156.355693177104	156.355777409431	156.357136656445	156.360216165505
156.359435808027	156.359935273452	156.361078816156	156.360306910552	156.360624610946	156.35655041874	156.359968474259	156.359106344064	156.359083399185	156.359900785813	156.358815831648	156.360440763291	156.359424009099	156.357366246231	156.358237723166	156.358774145252	156.358585644843	156.360819238411	156.352895695726	156.357204341394	156.358934870176	156.360737882581	156.357104146557	156.359173079147	156.360505988874	156.359950102263	156.355181406535	156.358465060756	156.358312090766	156.358308292499	156.356947214243	156.360284098372	156.359917530475	156.359207514528	156.36001959058	156.359725299162	156.358152332556	156.357044818543	156.360331233845	156.358625740283	156.356095807913	156.358041863701	156.358544015578	156.358686747352	156.360069560834	156.36060831087	156.357315646347	156.358942407991	156.357324478527	156.359813119806
156.359022229735	156.357548578851	156.361228974798	156.360165976729	156.359239042419	156.358729872552	156.359032155598	156.36052357965	156.359316497325	156.357867522033	156.359472519418	156.35959366381	156.359180767165	156.360616190777	156.356701092081	156.359937559634	156.359766613222	156.359494327136	156.359786536051	156.358642945492	156.358528719568	156.359780590511	156.360519005028	156.360811059368	156.357515433759	156.359672829039	156.358696314786	156.357924012463	156.359770108762	156.358180974109	156.360095197683	156.357558055044	156.360320001942	156.358237638736	156.360406123948	156.358590624233	156.359213789299	156.358650515748	156.359107606332	156.358741787499	156.356808366029	156.35947452862	156.360564904669	156.359838600656	156.360224083962	156.36093883316	156.360687969477	156.35896375992	156.359914532048	156.360947366837
156.358194785295	156.360529816044	156.36022601303	156.360584582911	156.36055988507	156.35900164268	156.360370654328	156.359933389233	156.357413736222	156.355893736049	156.357705182528	156.359469908064	156.357990089724	156.358083406341	156.359981848281	156.359993568694	156.357677341261	156.360191824114	156.35902005031	156.358771043159	156.361394311716	156.358829231973	156.358241491957	156.358156990617	156.3587238034	156.360867608978	156.358896623823	156.359280994724	156.360084019068	156.360657744159	156.358808785278	156.358721820258	156.360241110676	156.359912313297	156.360238768237	156.359635353509	156.36009188043	156.360674752939	156.359416793485	156.360596128123	156.357977140036	156.360632152695	156.358040885711	156.359970084501	156.357743430701	156.360198429967	156.360039616269	156.36025768036	156.358492034434	156.358865916674
156.359728833126	156.360860239879	156.359542359218	156.358510341098	156.360289373241	156.359108951207	156.359632489818	156.358852597365	156.360751503463	156.360589627879	156.360920373519	156.360736163414	156.360805492284	156.35906699429	156.360938825736	156.360624793143	156.360048107439	156.360086883122	156.357820460738	156.360051008802	156.35726173675	156.359817571821	156.361057007872	156.360655409959	156.360353492908	156.358160742948	156.360666506947	156.360018155121	156.359082802536	156.357583745938	156.360763934132	156.360634363065	156.359852076897	156.36016998698	156.358766156015	156.360336496291	156.359201908299	156.360793217406	156.361143838546	156.359984665901	156.360068086712	156.359144358549	156.360182606182	156.358436996626	156.36069860981	156.358228695467	156.358681978959	156.360447570004	156.360352993818	156.358896198342
156.359384915518	156.360157892212	156.360509443449	156.359026922636	156.359500006025	156.360607941069	156.359798408124	156.359130771098	156.357970905315	156.356975767986	156.359297237302	156.361079604231	156.360741903315	156.359931717046	156.359668228664	156.359966396105	156.360501552747	156.359257582615	156.360794823622	156.359295969298	156.359513175448	156.356560258344	156.360638799317	156.360666881342	156.360040218694	156.360730272992	156.359665552361	156.358952530856	156.357863482901	156.358451613481	156.359720829512	156.36087878228	156.35985841442	156.357764120663	156.36026214674	156.359519284051	156.359185335491	156.360344128849	156.360721033959	156.360205338949	156.36014157926	156.360682969102	156.360550097836	156.36056465926	156.358721506814	156.3604076322	156.360560574074	156.359678345434	156.358452708803	156.359141636093
156.359178766439	156.359651489701	156.360747605186	156.35996491019	156.358559742967	156.359922520149	156.35900125451	156.359220677663	156.360546453136	156.358902988253	156.35999295173	156.360836431524	156.359189800245	156.360133825939	156.358141741707	156.360966392649	156.360960029998	156.359521117789	156.357223088673	156.360933913208	156.359901868473	156.360248465648	156.358368453102	156.360657329414	156.360831079463	156.360593502806	156.3591759541	156.358422977048	156.360166287705	156.358736632754	156.358511076371	156.360807217904	156.360706036229	156.358257069221	156.359085922235	156.360853527137	156.359790787468	156.359018864462	156.359441922611	156.359841224119	156.360752476668	156.360656441633	156.360186039181	156.360140860214	156.360514940309	156.359670855058	156.36055125218	156.359526846724	156.359525250421	156.36005526256
156.3592007845	156.360541042428	156.358982213093	156.359941880286	156.358196061468	156.360783052994	156.360456745779	156.360634519589	156.360528491378	156.359997633102	156.359238264903	156.360364846011	156.35998554682	156.35998335792	156.359648247683	156.35845912176	156.35971798306	156.360874877363	156.35965191451	156.360643550147	156.360493646649	156.360827767406	156.36005651726	156.359149533345	156.360323335861	156.360541762201	156.359355668181	156.35978648033	156.360605236271	156.360514779787	156.360748699691	156.359835773288	156.359976496129	156.357982059731	156.358800733865	156.359082764272	156.358597973814	156.360858860981	156.35927363256	156.359113257574	156.358596853505	156.360983573334	156.359449271782	156.357641060365	156.36013942457	156.359270187574	156.360779912613	156.361071702817	156.360157070594	156.36043015199
156.360549708256	156.358730458534	156.359779418035	156.35966699907	156.360911770401	156.36130181295	156.360962619651	156.360690363404	156.360253127872	156.360732736534	156.360998068122	156.360783244176	156.359679593561	156.358572322095	156.360428563647	156.360994113359	156.360431670406	156.360636102025	156.359236040031	156.359521998406	156.36025898178	156.359405652182	156.359584247421	156.360603587845	156.360400015917	156.359530406443	156.358454083101	156.360403841091	156.361218143826	156.358284678793	156.359466979277	156.360186257911	156.359604091195	156.359743826996	156.359854439701	156.359023421056	156.361019370038	156.359472287459	156.357836907499	156.358832401197	156.360926575033	156.3598494401	156.35960215628	156.361355015974	156.360455778057	156.360014714092	156.359416210675	156.360990225537	156.358483322974	156.360287352893
156.358847076771	156.360438734731	156.360686526162	156.360651470223	156.359023190921	156.358979662665	156.359535380643	156.359695700829	156.359331421193	156.360158894277	156.360291121222	156.359840187796	156.358858039527	156.360375763515	156.361213655023	156.359013577338	156.358619765768	156.359028505356	156.359636564785	156.361122665761	156.358067198381	156.360904877914	156.360127783235	156.359842654287	156.360060451658	156.361542534396	156.361089073227	156.360178758481	156.36090164204	156.358547053774	156.358909913372	156.361480979289	156.360215641332	156.359993755733	156.359494883497	156.360249629859	156.360126444662	156.360638196219	156.360349358852	156.360742511979	156.36122769594	156.360729140584	156.359396191587	156.360233973422	156.358585046877	156.360429356569	156.359163658876	156.361202048004	156.358769589091	156.359028926414
156.359668773091	156.35910591669	156.361358086404	156.360909202485	156.361185363953	156.360342581578	156.361382529583	156.361098692798	156.361048023333	156.359781706323	156.360438806317	156.360270985618	156.360386479359	156.360734591553	156.36045303834	156.361192440245	156.360229024556	156.358936448993	156.358992351183	156.360862679959	156.359398065575	156.360044873228	156.360210945307	156.359091938345	156.356828336993	156.360530573519	156.359876939169	156.359441631463	156.358390732885	156.361324153836	156.360735909977	156.359683285751	156.359689913809	156.360123966382	156.359579767681	156.358861297189	156.359427519908	156.360677575135	156.359671109954	156.360526566348	156.359718476469	156.359945689108	156.359404345919	156.360554781341	156.360881191493	156.360250649442	156.360737491511	156.359370063913	156.360939200958	156.360198303567
156.360001071001	156.359952422774	156.359090741067	156.3600705194	156.361139324213	156.36040402617	156.36094099809	156.359803222779	156.361591432702	156.359707621867	156.358664985052	156.359850793791	156.359563706903	156.361093162982	156.36024834256	156.360229933455	156.360318174542	156.35984207486	156.35928449608	156.360673560862	156.360812537914	156.359503625307	156.360317442909	156.360587829961	156.36042241759	156.359737327819	156.359976769768	156.360256620563	156.361188494963	156.361090070319	156.36086161759	156.359391143478	156.359558978077	156.359496172105	156.361133809009	156.36093443899	156.360280043539	156.357927982136	156.360782196181	156.360332204943	156.35981317804	156.360536974687	156.357072348076	156.359234076727	156.361021479756	156.36105972839	156.359724445081	156.359267381662	156.360474960478	156.36069603461
156.360338627833	156.360943178582	156.361189836361	156.35953505165	156.358790910796	156.36002819326	156.3605911103	156.35922612716	156.35909024432	156.35969440965	156.360166516369	156.361035457933	156.361367020359	156.360181784802	156.359919374882	156.360673340331	156.360275602355	156.358665399659	156.358396701061	156.359268580769	156.359670554815	156.360585456043	156.358992195214	156.359982708423	156.361565514046	156.357750018632	156.359574665112	156.360986968264	156.360254670534	156.360964665343	156.358096416223	156.360423562266	156.359254417172	156.359644007111	156.360126245294	156.359545569822	156.360157657457	156.360587485368	156.360755198377	156.360713169608	156.359839227065	156.359765676233	156.360698956319	156.360066532529	156.359482885921	156.359795682733	156.360131708614	156.360137235283	156.359539700797	156.360007046644
156.359801576108	156.360785260946	156.361006685507	156.360603002796	156.360910959363	156.361164739254	156.360891094731	156.360710715633	156.361166476618	156.360533746768	156.360631334152	156.359716168715	156.360698696711	156.359924758689	156.360487125851	156.360352940001	156.360580145031	156.359581975821	156.360030738367	156.360819598622	156.360307841776	156.360817738945	156.361234443541	156.360153027518	156.360352872781	156.360255238409	156.361502095873	156.361136971912	156.358412610833	156.360284284119	156.360024819436	156.360501034958	156.359478702234	156.361206101528	156.361129601346	156.36031507749	156.359047465163	156.360836893952	156.359637195518	156.360771629617	156.360267547423	156.359665188225	156.360802830765	156.360235697816	156.360103654327	156.361364162741	156.360840852722	156.361040836975	156.361294913333	156.359855018034
