# Supplementary material for: The Neural and Computational Architecture of Feedback Dynamics in Mouse Cortex during Stimulus Report
Source: eNeuro. 2024 Sep 24;11(9):ENEURO.0191-24.2024. doi: 10.1523/ENEURO.0191-24.2024 (PMC11444237; doi:10.1523/ENEURO.0191-24.2024)
Supplement: Extended Data 1 — The file code.zip includes all code used to generate the figures and perform the analyses presented in this manuscript. The folder "./ephys analysis/" contains code and instructions concerning experimental data and Figure 1. The files "Figure2CDE.m", "Figure3AB.m" and "Figure3C.m" simulate the model in the nominal setup, and generate the corresponding figures. The file "Morphing.m" allows changing the connectivity strengths with respect to the nominal setup, and plotting the resulting trajectories. The folder "./Figure4/" contains instructions, code and data concerning Figure 4. Download Extended Data 1, ZIP file. [file eneuro-11-ENEURO.0191-24.2024-s003.zip › code/Figure4/isolatePFC/v1Int_a1.45.dat]

0.344405509586461	0.348762138222401	0.358263224474561	0.352140661564535	0.351914573271487	0.331065318366878	0.325047889236732	0.339955137300344	0.329428463746233	0.330117973573915	0.326131133705666	0.352088177519478	0.363240889685136	0.354101140158034	0.332014168927417	0.340067348895733	0.363786420879557	0.336022880708118	0.331168201402109	0.354140135499494	0.362562054603394	0.325942932281331	0.328968099098714	0.375041873007113	0.339989788292396	0.339101854221143	0.345239833509779	0.336712973811335	0.331758258579164	0.363381521302189	0.369199988515671	0.366327823899152	0.37052970637135	0.325898774813855	0.326641377675309	0.328846134082591	0.364634482197538	0.378766029308168	0.331730411236684	0.36362224491932	0.358017691667727	0.323386441621813	0.347099972053245	0.347782994373645	0.324642763389082	0.338814985975594	0.345995493358053	0.343929474935323	0.327348154798421	0.333736114256729
0.342979147038885	0.35201269607317	0.362380430539061	0.333717280071356	0.364892526518841	0.332415741140585	0.376722628030013	0.376143926957999	0.334179757154831	0.366932015756422	0.333516018859447	0.366032635844663	0.357655928819697	0.353254587661213	0.366281641578755	0.331320020732252	0.389481088965156	0.353795418074515	0.368654408419938	0.337323313859981	0.387353420112012	0.342659617028777	0.334339937815136	0.347793854307137	0.340527364097989	0.334492008199942	0.387047926861579	0.354149592418207	0.36266869977195	0.334715266972661	0.356567754005869	0.34521607092373	0.382855914919613	0.34853414527067	0.335267068075446	0.364021784822199	0.369829814396074	0.365187298776514	0.335685694169799	0.355297695904061	0.337349088948983	0.36972119221697	0.34009195664941	0.371645340786676	0.342504928325188	0.344324967878788	0.339631999607133	0.351385348354055	0.370664587146189	0.334476835522213
0.35917367673499	0.380760046729402	0.349295048413588	0.371847418493384	0.372432502225877	0.3495579335981	0.398006612496116	0.40612552886463	0.358429878037802	0.411390338735089	0.359729424229554	0.356904110074598	0.352055225071083	0.405545496077954	0.399909470135223	0.366135547435031	0.410948486217717	0.387902466277346	0.358762026839257	0.40384947200003	0.379390963889597	0.408734102903298	0.366199472750966	0.397073451462849	0.364059485365546	0.406265005428547	0.350754181725906	0.377816322326452	0.355843600642467	0.373429220520902	0.360998298301208	0.382193488331751	0.365581525676319	0.378602742384348	0.383237780884188	0.360902070517851	0.388291496591276	0.393121375605449	0.345147700487769	0.347592930473314	0.35816046606855	0.383342793257754	0.362762731120197	0.345291087041914	0.399625523507474	0.357705459286203	0.345906577075671	0.389219483663091	0.361102624505597	0.377570380975842
0.355282066139778	0.388246015194794	0.390906040173205	0.371866934895944	0.389170351094513	0.374191425712976	0.389121917510513	0.377317795260505	0.392136943352619	0.415240048729254	0.386935902396735	0.366910531637733	0.399010987022908	0.421483740538273	0.383592567759606	0.420480848635454	0.369564024970013	0.361309580240507	0.401192595265269	0.385683684650106	0.363944600847249	0.399068660667481	0.362522637230011	0.378501498500518	0.388563082860611	0.411694442922911	0.406793503163321	0.413520706516601	0.393045516306762	0.365563895473885	0.389723477165899	0.423039512232889	0.387558651448682	0.362173440657188	0.375710081254544	0.357438569252146	0.419220673203212	0.410370047115953	0.381818627182793	0.371035871900019	0.404460323747104	0.369304262581716	0.367432352607043	0.406712578793443	0.375659159936501	0.427540969226473	0.395149704668036	0.395357370907082	0.40824699236856	0.366850125812072
0.41454382965152	0.382246790039191	0.378222019235689	0.417918774522468	0.391233843507008	0.427206566408051	0.430823552231695	0.426518141266624	0.417178410504152	0.366910583349413	0.412526277835535	0.416944051483879	0.429117340936537	0.391421794069408	0.366838318813696	0.374862073477942	0.431048674131698	0.434571159409768	0.400475785716722	0.378258041124747	0.4422764056877	0.437174597272555	0.431232577683417	0.390299985240309	0.372189732205171	0.38175907824372	0.381079100615028	0.421015280264357	0.38762954300375	0.438781082313077	0.374704554154958	0.404521502544479	0.406911285570422	0.44049168794858	0.370649278931022	0.447068890426437	0.42261079381872	0.368554150926412	0.407267423073936	0.395503428649131	0.432421944343926	0.442564013009023	0.38831435058936	0.367662732292228	0.380066005696807	0.392039923930512	0.438800512767379	0.399865798557544	0.390756628892792	0.392130168115175
0.471895798525382	0.391415911207863	0.440863337989626	0.43016772045455	0.469659732706494	0.459191500044915	0.392545153797906	0.439022012230749	0.423469529893123	0.438061481425188	0.454290039006977	0.419974395808303	0.429271254162435	0.469553291230166	0.406565566795319	0.405505909335474	0.400702334756687	0.435834024519199	0.407313447234429	0.460915814445694	0.431355122832919	0.477346391313859	0.423018267552293	0.433568452483679	0.443335753057195	0.407232175706081	0.406546211896766	0.464353782345908	0.425150336128728	0.418868918293297	0.46126076044683	0.42218343249158	0.431403433704355	0.468414950957836	0.452181566621057	0.389053535289486	0.406212782367817	0.407504668423751	0.472548461001951	0.459799676570035	0.385502134915238	0.399875874248518	0.46997819324172	0.388595642799832	0.466133017234114	0.408893421651265	0.442887469713691	0.460813830598662	0.455033101151928	0.42610695632788
0.415485012928007	0.454214058331895	0.414983235470844	0.452608692712111	0.451362252735997	0.433922043591278	0.427244401374917	0.492655183311934	0.434356757305387	0.424302328139257	0.49876549974398	0.400537120416535	0.465186927241991	0.464004574393323	0.416892099435604	0.405454577866416	0.458822365559063	0.430591959303921	0.42939797653002	0.451312661543326	0.48691258061238	0.48899602589219	0.459384966656911	0.405367847700022	0.473406575322866	0.449076416021197	0.470101386335705	0.489142203913756	0.4386581781265	0.465581020404306	0.454289266745703	0.464755425698201	0.423081447291117	0.408081216021082	0.487035238848838	0.409236359286997	0.449009157515942	0.406425557440749	0.472935567207163	0.414474925583104	0.451042965615238	0.400746224994142	0.432971222976239	0.497656433729802	0.409800952494187	0.448983861867312	0.498568976289855	0.412174091654449	0.407708734771446	0.40729631284435
0.487889704501902	0.422397947321713	0.498163612140675	0.477189085897438	0.4666893472435	0.455335260920163	0.448962758722872	0.512373805987327	0.430861540730138	0.461454280867798	0.525663214134881	0.437349859714977	0.452092039583987	0.449401830185555	0.49975652381386	0.478557389535674	0.464985263789667	0.487373829738672	0.43064814024441	0.467232245254206	0.425296974046305	0.505283035054693	0.517865694241942	0.472065687889194	0.450409922782886	0.452846392247387	0.468600783201012	0.447195140139565	0.512300987021318	0.514045726951249	0.42900465650617	0.435783140586385	0.428696847261603	0.519889726862692	0.503179910360922	0.422661340961816	0.458129071705601	0.461326986556937	0.445603182698638	0.436530351571188	0.448110528972975	0.520973811526819	0.43229988983419	0.438122618140233	0.46797769370493	0.514834135527989	0.442185025340185	0.432533484809431	0.474820783890237	0.426351329361334
0.536428051580637	0.560315899495441	0.493781504068227	0.448756774211258	0.447548180267534	0.514628210043805	0.489419242457505	0.445197129952637	0.468521365156641	0.45595251890921	0.453329177465348	0.461676921462237	0.518181378027549	0.538525312040554	0.458770340393832	0.54522230897424	0.44446905173531	0.506755097989367	0.460636075038765	0.528177138575828	0.562053841606351	0.566882310521409	0.555446180300914	0.470751811049799	0.485853701918983	0.483685314239157	0.50886996197488	0.570527011320597	0.525532361137641	0.507100349593276	0.48155522293882	0.481475799737323	0.528069171778636	0.528385456173405	0.482101350482453	0.441690718238872	0.484190173781557	0.546905552982754	0.488342409291045	0.482642715024953	0.523636212881025	0.503360240325468	0.520754162062725	0.533078410854482	0.556168530026831	0.516237190327325	0.534301024563581	0.464431150245926	0.463141910704599	0.481782855286539
0.533621755622646	0.507659201296799	0.510629181119864	0.519468241869904	0.539008270905263	0.534553624956212	0.499703938854745	0.480148987495402	0.493153041423892	0.490660272284479	0.582963001913711	0.504326080982149	0.547868013502168	0.533593578631869	0.601889553170521	0.504094303669787	0.518037164976944	0.475560337382284	0.475412173186935	0.465247005863126	0.481646971132677	0.545418819516017	0.567835117914767	0.558101704541412	0.606303581974071	0.577453437806774	0.48549279568633	0.514215104289752	0.511040136783245	0.523810797430193	0.504943118384458	0.539242955951943	0.568142633973093	0.534539342444091	0.496856271709831	0.595870505576888	0.572611776728195	0.51170003186605	0.508455102101625	0.589489430336442	0.477429926602942	0.475435406176929	0.527140266995644	0.501525832264881	0.525197476016072	0.590289457369418	0.497296289344338	0.554379347665097	0.505659878353314	0.589001156711324
0.622309290498813	0.584424358250635	0.532061679859238	0.542903594334286	0.55825953944524	0.58194676549346	0.519334750358161	0.606731464757001	0.576450417800671	0.657985616584893	0.525865745566445	0.518546406694241	0.586371965300528	0.540708220095862	0.511587489731201	0.515124641654175	0.570171421861893	0.56335133035718	0.581900694057865	0.589727962527706	0.601859119956576	0.600541164886323	0.533081451640984	0.642203016537554	0.511089044821002	0.585063242104094	0.623404028688564	0.631951235567737	0.592056012794255	0.561348078010466	0.502892434228864	0.631223736032106	0.57544257905665	0.561108337825366	0.499843298251059	0.55764478353738	0.561387044627989	0.607533952344824	0.553351314226447	0.562471703608443	0.527583828680715	0.530188294750473	0.513525287632335	0.645035613962634	0.51740767031853	0.515127648314754	0.524524059943828	0.571712628312489	0.573233378377357	0.576387167506072
0.560394379102131	0.574866737730917	0.55685610545349	0.69920172617759	0.566157519259207	0.570744354880273	0.605248612970279	0.681021413858113	0.565551297689919	0.576015087598562	0.56212058325539	0.691535881235023	0.640821591158362	0.528311241936353	0.63828892214429	0.661202117650909	0.567742291109871	0.627657561512358	0.53969206785367	0.623656173184917	0.679407981720876	0.564270196208138	0.608487531049988	0.548589999137889	0.648118242077241	0.555775616502686	0.604453766961952	0.624559023611527	0.606552622194136	0.577670631442565	0.52488429691792	0.582171451852589	0.710500718312416	0.648240998075412	0.642759548719273	0.541432342139399	0.57479776322287	0.627958984686786	0.589852674546947	0.694789672298506	0.552007969998445	0.696101304917958	0.636258451930966	0.562163942126468	0.609937939463341	0.676352203245573	0.589366732148998	0.546781347807664	0.581010355911777	0.597357301738255
0.669966065441259	0.693654668047009	0.571599663779709	0.616986832096868	0.667554414183962	0.653565289211428	0.664424170000383	0.713563249395841	0.625637231369924	0.586327559138218	0.750994153109823	0.580823622963567	0.647976827006343	0.585572660933823	0.62176606859764	0.612992618430258	0.674140988007636	0.648275936571782	0.650236278500578	0.721696317297925	0.67195767507306	0.644372467149582	0.609678401642254	0.706360425131384	0.722930051751254	0.569935009710064	0.5694584840235	0.738787766161493	0.576930683622281	0.654559686289192	0.566239109373303	0.58259656747566	0.714600411620239	0.689466884066082	0.563047805398333	0.613975421320527	0.632328124012515	0.726790125455253	0.604096199277808	0.590383874622356	0.753331860424704	0.653822712902028	0.609696223587335	0.750403320074774	0.73277504503344	0.619501039459374	0.673141736130216	0.732373616381073	0.689525641431156	0.703086896908083
0.652954935570449	0.671190800789371	0.733471177262026	0.635603882354927	0.79485316093279	0.668241496907795	0.649672381802862	0.780715417348309	0.676356066204775	0.640709478247055	0.646450857939902	0.603088223942922	0.793886504923145	0.710850891667141	0.715997945295217	0.807621613791927	0.717121998722484	0.664444624476724	0.652304443806591	0.766241602799988	0.661516217665394	0.639309446402923	0.713391227351242	0.71788140637022	0.739784739700693	0.696832594467858	0.809328779472509	0.792775186026305	0.662669771150955	0.697117451118067	0.787533673299587	0.623994311383403	0.822024719420837	0.755937698982689	0.653426952139897	0.777708445834003	0.66864843261113	0.779026960328222	0.705948763742417	0.65798621126872	0.817926226910398	0.709330251800787	0.781791636325831	0.819605575165705	0.675674151937408	0.708873076165208	0.76876850210777	0.798543860855778	0.798197758095083	0.742340313663205
0.87069690482135	0.892480859309637	0.784636010285219	0.753648769151566	0.654285684828691	0.856433529358874	0.666894974604399	0.758938689938342	0.916582705344642	0.698196822231813	0.696249438946904	0.831442530650186	0.843557003936765	0.831802219418119	0.773968868066296	0.785391946856517	0.86451637469189	0.692928846731799	0.657312291433565	0.89129256175922	0.741967462794003	0.823330134632043	0.87279570323387	0.853673444408309	0.867946284396146	0.694297142627133	0.81301067602763	0.835076092484472	0.71038472366766	0.736034594430274	0.857378113449677	0.903054225999981	0.832398965435507	0.683285351119854	0.839573008360376	0.707161945774223	0.778636542162475	0.837688666954409	0.662658972980677	0.870034641949944	0.78263699482379	0.770102161972791	0.811826130058384	0.856620344633267	0.84392944183885	0.781197482341016	0.741202641890139	0.872517655361438	0.670683040177549	0.69602320228305
0.811103382645221	0.738109194165661	0.881773859062155	0.74403085839373	0.749047835970384	0.720383024325781	0.997381469743704	0.977028351210793	0.795165274233961	0.745494199386685	0.723517382901375	0.711602984261693	0.79326387486092	0.964096586348009	0.838537136793243	0.710212044500921	0.905106963879437	0.933534510332518	0.833531752520258	0.857170825525837	0.780821170919757	0.856323626340986	0.993767261055108	0.730947870711858	0.981598636805297	0.908993563790399	0.885484175882488	0.723607578108535	0.713752373165237	0.753713605340348	0.804128487128831	0.863556970488265	0.838112021589946	0.879974282145186	0.722703749401579	0.714451654951642	0.864282202111053	0.970811034993408	0.976500981322736	0.839992947003948	0.769205865129819	0.742346901904226	0.897014432889816	0.831491765976048	0.745773670758977	0.736444804827909	0.813951275482576	0.999792151278519	0.902667394174545	0.977278880133932
0.975821473636089	1.06564619682257	0.877713034202807	0.924772983136894	1.01753713280359	0.802360377154198	0.953984622851268	0.994560429261557	0.892795530931182	0.800792051378749	0.98775727808257	0.800876998411373	1.06584159352718	0.808324273529654	0.785882240052695	0.849997405795826	0.949232765711925	1.05941499184629	1.04008232894124	0.769426458423795	0.960592468054473	0.862189238770487	0.901281262425431	0.870345405001243	0.873764053262164	0.993691341972043	1.06672100997901	0.983581396710822	1.00952699646696	0.912658845329248	0.830956519866025	0.971695826698145	0.833069432016493	1.00148790027194	0.891426173322257	0.907372348812382	0.944748307584689	0.888916325234372	0.962196913151215	0.791303876601181	0.825369417846068	0.98481614129578	0.931186195458808	0.944374321491315	0.918428752868512	1.02103972480189	0.846280577787581	1.03094597995537	0.889425353780675	0.933017088158417
0.956268471295084	0.945549713092578	1.17365433113616	0.874724955898785	0.885541886059338	1.04289949218923	0.852539944288804	0.875573589008029	0.946020868586185	0.903952225343831	1.08869497030711	0.876452963226576	0.974381158070845	1.12599691623113	0.942650034814664	0.862927528663126	1.16183322199929	1.10233289650012	1.16114756970789	0.878850045099333	1.18065932125484	0.865633824750771	1.09000989778165	0.964950439246798	0.951213916486776	1.17904533580078	1.1681844146959	0.983079459916219	1.06033184142301	1.10484829144159	0.881664764164193	0.874472069513351	0.850514026378788	1.1040571862381	1.09739410333535	0.900404456819564	0.834132181374618	0.937185829381999	0.932706366146737	0.894941866632593	1.15900207222741	0.843471689077985	0.976468999407886	1.17446057094177	0.876245488812903	1.02068294014445	0.879465332135882	1.0628893061274	1.09913207412651	1.16427910990582
1.16817358487734	0.933850522549106	1.00087480894629	0.931812371500633	0.940821194451998	1.20534839031192	1.09602658663682	0.947221709491006	1.00310166103874	1.22522060959433	0.97659099073217	1.16500885844913	1.10225111893417	1.06335364858589	1.17567536905078	1.01991356316474	1.03422660148652	1.19569956148175	1.14020744532582	1.0894623046582	1.00679923573354	0.960104611602315	1.27335641207982	1.11990920702057	1.04350640698162	1.1306843312132	1.17352045841087	1.26004172318652	1.2033152036313	1.30040854289581	0.959075872330143	0.986062543887613	0.992880180681266	1.06006641130162	0.968696474113942	0.991319302142032	1.11485450691466	1.03619628223525	0.96279906812588	0.974215670538711	1.18618567046774	0.967868509877639	1.16921507356993	1.01719290410279	0.927210491910939	1.17837315166184	1.30825235169428	1.10732511609973	0.938577296483841	1.05405680438501
1.08560348318874	1.12551934855361	1.33250895209064	1.18307714539874	1.2766656545021	1.49747793673282	1.26263142084024	1.02453678664496	1.26401074079961	1.32303300027683	1.13238698866769	1.11703917531307	1.19717358758666	1.12368341010335	1.35362776545736	1.3191494256007	1.10260038125167	1.03732529423681	1.14286857227774	1.05921982918167	1.04124272330302	1.38966716935949	1.13996567473557	1.05256177795845	1.11268214517058	1.40654144587734	1.01621594904769	1.19386454303233	1.27884000043968	1.44791284887527	1.03831115863664	1.47080969167819	1.44619410611663	1.18947051682532	1.29156767847914	1.4260419449485	1.43935371117296	1.32482789836655	1.3697769918154	1.03966087598029	1.02943101689571	1.29108327646365	1.06042977727662	1.12200636725345	1.21432128834422	1.33768078699748	1.04038618997031	1.03655543854628	1.19103042143804	1.38599015282856
1.40209438642404	1.30504524197139	1.19507008428555	1.31048419286372	1.13595696736943	1.25513257169082	1.11065761668747	1.3393580708031	1.54234864513644	1.33951280815131	1.19494028402007	1.08673181304713	1.29367240905578	1.59508430642883	1.56490813548301	1.40134648169443	1.22049200671583	1.36030947068085	1.14187006405194	1.55954302067028	1.19405941115783	1.40620115060827	1.28325948033247	1.34196083120837	1.39762175100087	1.14567549791759	1.29391541678891	1.28765398595446	1.15478519234585	1.35261729031613	1.33053730531296	1.42250413721598	1.36638075124317	1.17355181728642	1.26467494687635	1.63252377588335	1.48834316008504	1.25894679089071	1.36400772672184	1.2004955238966	1.13843759944256	1.19389738673509	1.34826298926366	1.48821497065086	1.37401616261735	1.52588202716122	1.50637801990832	1.54343773226005	1.20132307636561	1.09450197907626
1.75159794493279	1.6414191565678	1.76321651133465	1.58072909600464	1.22986064665311	1.65796331994968	1.72086196232955	1.30915201157407	1.31862274589881	1.34707610910488	1.31023292611758	1.67426898501283	1.8656637347933	1.25379280129766	1.24408911453932	1.50557602447676	1.23228218875072	1.63697730464706	1.6013462853991	1.32521088344494	1.26010881145607	1.31144072986952	1.6224718605217	1.72520903982501	1.35585199727048	1.55785602314129	1.60564446300464	1.5527235574331	1.21432492659008	1.28384058677395	1.42940160835256	1.70239125962203	1.56896087343013	1.33716286431382	1.78666854635178	1.79993830371857	1.57477204058189	1.5487479883841	1.24957043650682	1.69310452176929	1.28978446903218	1.79168596331091	1.49554985898949	1.42180834559043	1.45227482600375	1.3160477720989	1.3165611652433	1.56406022300537	1.53764917235278	1.34789266394599
1.94923751324373	1.90165551356056	2.06781394128356	1.64420266774677	1.54074646563612	1.57957737733677	1.37866032331187	1.49439882062416	1.37331035186205	1.66346085427371	1.75607255081939	1.63718300324336	1.79716307635507	1.36547527132948	1.73636482931925	1.41407100968858	1.63055061714118	1.3839474560587	2.01842135196183	1.49877874941025	1.80529927216398	1.45748644883859	1.79258703238426	1.89670048292704	1.75753315757678	1.4145282484244	1.76901625251575	1.77725211211178	1.48750439747494	1.53788556641301	1.55432423052895	1.34034088337129	1.69008934618742	1.35916623871424	1.5092946464318	1.80523368210529	1.63862838525028	1.68710288493164	1.69509386536023	1.7779508120455	1.68249940590307	1.60963968742105	1.98033545279104	1.43391980269771	1.46325745754199	1.47333961887893	1.47093306437094	1.93376698543361	1.82162625738484	1.71660398677027
1.50126460823316	2.00397052706987	1.66708245360741	2.12450444876339	2.19673260302559	1.65660352199411	2.19700825858015	1.68925027540959	1.95976456028984	1.52077616894075	1.54067338144637	1.80264515109059	1.72371218370507	1.65642048540925	1.67909789612165	1.77022721410029	2.07512926085408	1.59202142873374	1.78657122103596	1.66536798663306	1.86895358203879	1.72062439948315	2.22268782606783	1.6954833388423	2.05921169169098	1.6191834930326	1.88487874463824	1.70687314581357	1.52945978230589	1.56230201196433	1.64649597031492	2.09909341072457	1.66844685906401	1.7702838132892	1.55754752245688	1.56590137259252	1.53952099731808	1.50951007916672	1.97184877562695	1.77703411941065	2.04972327201737	1.7458162583101	2.10375298313727	1.59098194144768	1.5883537001026	1.61248202241676	1.61013464523017	1.97515945181344	1.61458029078995	2.31108094460473
2.04727188946723	1.84737645930819	2.07846734171753	2.0300083124517	2.26536230699737	2.01771204938888	2.35598509177128	1.68557196251568	2.40570904208759	1.83490646435661	1.91550259927693	1.90185064275289	1.99551291043003	2.19105752933894	1.97785603789757	1.66182660415602	2.17761131849504	2.3436521790659	1.81263177453744	1.82050431463072	1.93557275240782	1.86686456361805	2.10496915109235	1.94239566505452	2.09237733277371	1.7182398926862	2.20044384727116	2.24574789795162	2.1360198058038	2.08169971713086	2.40693001154816	1.83117716024047	2.20923526667475	2.27871415512722	1.76843017707234	2.14827762558965	1.73799787335539	1.76541618882707	2.18619123608214	1.79005461152111	2.5102446337798	1.69384104683324	2.21342138274111	1.80270294421698	1.93054643847214	1.9178559615721	2.02895977264723	2.09513100646874	1.91469995627419	2.07536251484972
2.31170283048458	2.15078287140654	2.22083063383636	2.09055168972862	2.04264947314065	2.29080436415016	1.970017821476	2.44341825921269	2.8334032622408	2.52705760828983	1.82371977465538	2.24958037841556	2.1365899921526	2.04863252856277	2.3698249407302	1.91503202343163	2.7082293703607	2.08593877466176	2.86173164193975	2.05053112793982	2.38108133659735	2.61228653377945	2.22001066949659	2.23619101641384	1.99090382581407	2.76573456290486	2.60322669745275	2.530733982614	1.91068019553218	2.28760696246437	1.84886294048285	2.72090714120303	2.74440449297052	2.39661873257821	2.04884571116479	2.49419075638959	1.98090282357159	2.1654920297904	2.23645973888094	2.38759893352865	2.54114229437251	2.1538074878669	1.95390234807269	2.78210190745941	2.36950123520677	2.01163931675676	2.54272562662839	1.98190178089784	2.54325569420202	2.3951144300526
2.22161695800697	2.17722504829176	2.50431168659923	2.16442189048755	2.52102803772616	2.09682732441079	3.01476416262826	2.52024211714431	2.25571241070258	2.1088181412837	3.11550949197008	2.29535199076305	2.12140719427578	2.42300819588427	2.54466609850247	2.22224499863266	2.06989680334731	2.25056665938889	2.34198552502547	3.03243763408393	3.10150230942701	2.92847393565311	2.52056021116799	2.87634225247189	2.93279836388401	2.94948960012531	2.12307839720018	2.78332330168296	2.42147475556646	2.89966594227017	2.0974650322272	2.73896392014961	2.70306546346398	2.14792798179171	2.24307113251169	2.66957823322131	2.98141599165206	2.18838926965746	2.27165359128515	2.71844425803875	2.37184712617019	2.9457915154667	2.2018411021372	2.08319808793433	2.62076758008396	2.8317320600914	2.70380760707164	2.32117247976441	2.17307161102146	2.42114338855798
3.20683077789498	2.44645006456982	2.96968588148152	3.20599600904588	2.45923158442563	3.16398602842089	152.901697805742	2.7913944741079	2.87571646097257	3.09492126676678	2.47103390173144	3.44011373021266	2.29478450049896	3.10766831955305	3.23894634211776	2.63617714014522	3.14255927448509	3.22678530112053	2.9896249971878	2.30520197523602	3.09810658259972	3.15548679470594	3.29977908670453	2.90072546005653	2.73832994290885	3.32107329022879	2.79844990519375	3.75645655356746	2.80688210054505	2.63754852291346	2.87503969617848	2.58377811314186	2.79204559857659	2.89144008619894	2.45842049279179	3.00720502758882	2.39592687669048	3.36003238012377	2.45149278227003	2.45766879737429	2.93119076489314	3.01741587387178	2.62974040352807	2.88354877499998	3.70234599392826	2.72893969997016	2.80806966610397	2.53467736145474	2.95715885979676	2.63388871274743
2.65879108463278	2.70457840998097	3.82878946633719	3.10818308521892	3.0889433900569	3.36585774438201	2.59570964497703	3.29645138076291	2.88637840162205	3.18851437844842	2.7392294271656	3.32710152029479	4.95977144102222	154.100078424848	2.57038070527128	2.8497057881606	3.48372565846023	3.15518784061268	3.32920424795585	2.78913091110589	3.21128361663807	3.19006212499526	2.83484420611305	3.00173716215789	3.48795513360679	4.18233838882884	2.59136630275324	155.936882323097	3.01448406746834	3.03289991241648	3.34474812762531	2.75401312345586	4.27885047370698	2.85469524530538	3.30179359373253	3.35252276228333	3.60604395278807	3.65553051807215	2.78553986105029	4.10091863431607	155.773203027839	3.65119870978584	2.62617353493036	2.76847642897771	3.67400545376991	2.81847619400499	3.57626819211962	3.32291490162749	3.72772560062544	3.19657142976077
4.29246716312274	3.61903614629046	3.58482381876811	3.521144799736	3.30722105785644	3.38462739154607	155.985455472091	155.992311629052	4.08085471484099	155.698496425783	5.26312717550527	3.27213285962684	154.771275600316	3.72506644210509	3.31999317510554	3.05678091361169	4.28404236502905	3.53931993580811	155.68622513402	5.46183198732773	3.25558525773349	155.54354816864	3.1096989053165	4.62174931908753	3.61821385258726	156.036608333638	4.29837367833228	3.47979050987552	3.87637249115816	4.64303824598334	2.95549742987673	3.45297542013246	3.01077252101223	3.50803243356338	3.8567010604759	155.994833387322	3.43613789480907	3.76973730883078	154.661918584806	156.025588148486	3.3066807274678	3.29011457282638	3.22928288080395	3.55642767556175	4.14755099758712	3.71112032059363	3.16349907685163	3.32531655624358	156.040409960928	3.15697852368482
3.35411218689535	3.46167811812968	3.56206531938608	3.64353793298251	3.25185328876528	155.828921926325	3.48528137057976	3.67271449798237	3.24412970204262	4.21977655499013	4.00990552810587	3.46239332866335	3.77925143446364	3.83504295953977	6.97847137044705	4.05124839237399	3.50580387772155	155.909335108629	3.8213336630756	3.50954856598933	4.46248433321746	148.233965892803	4.04630191129348	3.88141612076859	3.38100500257577	155.957160996464	4.47830295720861	5.7137547916612	3.87366997292007	4.08829187378346	3.33070810796593	145.995794821988	3.75961113534682	3.71248561607319	3.92145098880827	4.47995841337839	3.6443288451172	156.014553866801	3.69178543065001	3.35369943309813	155.998908156428	155.893446597903	155.905520954668	4.17944288319887	4.28666056447326	4.57207318496366	4.18994662098927	3.31825276821857	3.66478544125706	3.96408381028664
4.13793634290786	156.053521476026	3.68258122848212	4.27972175893313	3.8826889975744	4.39658461410774	4.38330038569876	3.72811663971419	4.42931919189735	156.017610938844	4.47507088159624	4.29384247538133	3.94542904256801	3.83679865048884	156.1064254072	156.047921604502	3.82248736151671	4.72018354353139	3.76599164165055	156.011447292414	4.74546593827948	4.14381089374258	3.65362221448452	155.94867760107	155.943406562128	4.00179368360027	156.00648896504	3.98997048933345	3.86122063513621	4.29551308731908	3.94370748192404	4.41147661177794	4.08086227128074	155.825293109641	4.40704425238318	4.2092176171928	4.76912450730672	4.16140592848715	4.30210746390997	3.93973027454523	156.03829949577	4.50713009837296	156.018289169702	4.1773664530577	4.04864086449757	4.2517688882197	4.04804575649522	5.30861370251514	156.040207657971	156.009752326269
156.055118116614	152.596521595127	4.66089775313455	4.37477768242362	4.23868470109205	4.72477725078686	156.123691158783	156.114331037023	4.3923903867853	5.49219041003083	4.76266741211105	4.46784932005896	4.8382927205922	152.468564668054	4.7201107507889	156.025442887152	5.1257094743351	156.050566076371	156.082165663142	4.76553139753094	4.69400926092934	4.84288010759379	155.875461467788	4.27964608614422	4.7973927945889	155.263905753861	4.26990687422963	4.82713554008859	4.38717655096685	155.647086624354	155.534057223547	4.14951051555817	156.13709059074	4.74819683169309	156.085873146085	4.62620712838417	155.605333801645	4.16084947217207	156.03472496453	4.49043406341212	4.95596119713222	156.029381160471	156.009544052277	4.85477506117398	4.91571661449159	155.987084741446	4.75957533781601	4.58439185233291	155.988588057054	155.716931788304
156.009883692408	156.061105322288	155.817334066425	6.26077882114995	5.09263848612	4.70869133384894	5.57752300600536	155.65187066915	154.892001827825	4.64860544105048	4.68157806076914	156.1044209336	156.048681328726	156.086744162638	156.106702989642	155.95971390279	148.308767204103	155.941676801151	155.967458223314	155.995222895082	155.909026389491	4.67768743188778	155.932636944195	156.094121955955	156.103483079597	156.090413284744	5.06554822377276	5.2079379731308	156.022543015788	155.189795947246	4.97725839538873	155.952786739392	5.01388465763115	153.78386196031	5.01057703134895	156.035563265143	5.50092702337548	156.091186577056	4.94119018253401	4.95323366805314	155.990270962572	4.82261343109049	4.91272211295703	156.022539454362	155.947746883901	6.13804652357762	5.02284095958526	156.037149813627	4.68544100055504	5.3673869518418
155.629558246262	5.35980946966933	5.33766332863442	5.14547442934653	5.56766682910505	154.703251939193	5.18993142440676	5.39222143155664	5.24319782217929	5.40423977074167	156.018016197543	5.56301143255849	154.741899524023	155.890207544881	5.33479715188367	156.088612676833	156.043086323111	5.14593490447843	156.120232573378	156.103169837237	5.55078812982213	156.066438358467	156.054737881194	5.44246334653245	5.13791036237621	5.13741808746087	5.40270405723789	5.40245135337111	156.00714965043	156.160479638901	156.093918234325	5.5272522700446	5.11970700764117	5.56343393689443	156.168940246121	5.33037035455607	156.044253392596	5.35790151421885	156.161319049913	156.152933535921	5.40501544693448	5.18462520110905	5.23980296166659	156.124265648543	155.939574344373	155.391662557063	5.93711021505821	156.061866452365	5.44445338260391	155.815653602563
6.23353094707372	5.7547120795038	156.067838349391	156.052276099191	5.82650201915678	5.62587124083458	156.067732629818	153.371649843256	6.4299569418314	156.011214342693	153.735388373914	5.86948112999509	156.00778766788	156.06776649763	6.03340678435706	5.96573839213243	5.84719880387947	156.140366066322	5.72869415385876	156.013508738741	5.70532877645077	155.863169479527	5.64437375191649	5.97316380934037	6.01454275193848	5.92757413814853	5.64567533150478	6.59776716495147	5.78320147164662	5.93704314367623	5.99870196950704	5.68865714205951	155.992389797022	156.141809754754	155.247998714608	9.98690667155169	156.144352477928	6.38300514758074	5.60242732242981	152.857481724307	156.008620531449	155.869706332625	5.66831440307482	156.061714229534	155.987426472097	6.32733274745491	156.034064236455	156.092095551684	6.3773856420161	155.941558953775
156.171626145991	6.12656113520274	155.966881951447	6.09539314501068	155.985027370124	156.156543455173	6.12272861324643	156.007650830147	6.41672310046562	6.94466009581719	6.2536982253677	155.97975904307	6.12461926501919	6.32354755443888	156.122563796973	6.4277678062086	156.00037863127	145.304675013484	156.178914614508	155.776139000327	6.94190952148826	126.561387439574	156.171666065802	6.16383113695209	6.16383344219399	6.31654951227168	156.015425186355	156.244055945837	156.176414566514	155.963897940405	6.17705487977987	6.11562988937866	156.109034791421	156.021369320007	6.1825465188643	156.150907992099	6.2250448792739	154.973330199752	6.08985806754471	156.056247437427	6.16491084075295	6.17319448900794	6.48330643505855	6.19941519558052	138.329819790981	156.071533582655	154.857571819657	156.10264486752	156.084742548138	155.854094283176
156.009865374408	155.893429659323	156.11185085658	6.59007729617048	6.53446707180901	156.186254836634	155.94698758604	156.125361961963	155.9689140372	155.911568748868	156.180383786207	155.907673778122	6.59602367462445	156.066273131977	155.957058056004	155.895614131097	155.934913030575	6.60131239012458	156.013860338281	156.206926054005	155.969972598472	156.127205964659	6.79552323651885	6.69564881994196	155.985363074377	6.82369116795311	156.235475560038	6.60997067640733	156.138774842992	7.14903969759099	156.088093025654	6.52266552775437	6.64898027383947	156.083515043191	155.678380985639	7.17153872987668	156.069136012588	156.116626863681	155.963385854288	156.042643341184	156.203117306922	6.61496641608249	156.015671802286	156.04460369284	6.73468062652094	130.285531770074	6.53699737264001	156.219505626434	155.998618063039	6.55457724221438
156.070192536474	153.138363010218	155.990180766223	156.181507969721	156.243731559736	7.00267930652439	155.960941707147	7.20091164170065	155.09781012174	155.978670742654	156.173529929643	155.893734476986	156.197465503977	155.966779350907	7.05373181768134	156.031835768783	6.98323114293486	156.19615715692	7.02336623467765	156.16667372067	156.225278168018	156.152866244209	155.861014017911	156.111035300367	156.135331598925	156.183941324317	156.221240648178	156.011217421876	156.035697775061	155.873351782426	155.896056018488	156.111389578121	156.002189173274	6.98310052067921	155.954791317751	155.559616977992	156.128466379348	155.997237574666	155.700982681178	7.84828310929267	155.769591560381	155.181343597612	155.907836800991	155.85726807703	156.215563619407	156.122964864789	7.38116041722953	7.03709933617498	7.03475490251964	156.043458473086
156.152111506307	155.475931837307	156.080817269271	155.416008287044	156.156206239412	155.933282845517	155.980364135686	155.934756082435	156.227787323359	156.183045311966	156.075314967051	155.813137810657	155.844774341776	156.164537143186	7.47585274386095	155.942209540312	8.09264276520914	156.091123439408	155.93333476156	155.870985557412	156.1214981751	156.106124423126	8.01807995799379	7.41088800319636	156.096941202075	156.17829002117	156.245176733028	155.916312687167	155.84986802848	155.730150686653	155.358553206795	156.12077018335	155.891801287276	156.211653557747	156.201135663233	156.129317898038	155.744593191519	152.641451663285	156.201101360258	156.186291760767	155.743368193864	156.164221473709	155.942238659298	153.613148120715	156.141490308588	156.269027127646	156.173143921301	156.218474285413	152.223140802131	156.178666333844
156.234772809691	7.76659342288203	156.105040447452	156.12777947525	156.233625935251	7.69323558327928	8.34044419875188	155.874851210635	156.07205414131	156.191895495208	155.672924356766	156.206924278168	156.073801063969	156.16486804467	155.859414676197	156.115057010439	155.990158852864	156.192920528236	156.222622159644	130.103766365719	155.851113579531	156.257112177682	155.624336129917	155.962546723153	155.95192437536	148.450078328191	155.996917687151	155.835629909033	156.231386034477	156.214696386476	155.859489919078	156.228214178675	156.265194314714	155.793008653238	156.176881410439	156.176587979723	156.060685101331	156.262281531957	155.943868648966	156.168220736331	147.04507041365	156.175801963999	156.032698035359	155.999895569392	155.889519483953	156.142847973657	156.207048180576	156.093587372487	156.254019970244	155.856910447051
154.379462795687	155.950545280974	156.246036017748	156.249416366559	155.952085286293	155.98579416281	156.024434274296	155.841582386807	156.279732116592	155.898928498556	155.979449462835	156.169243033999	156.224468941056	156.164633834318	155.932013068477	156.258382486561	156.033483065938	156.090475046528	156.267606973381	156.01548043766	156.051652378162	155.911885943201	156.16607735382	156.226822389286	155.852549770327	156.133305911561	156.219500400237	155.805244679544	156.231422167548	155.936448235414	156.116631680125	156.134449786397	156.210568739959	156.181767871621	155.859142527575	156.270532416581	156.078337966879	156.045940313894	155.972319755792	156.045330029615	156.247535496637	156.263267311512	8.38245458694344	156.055843311609	155.951978139978	156.242869761416	155.764187397122	156.200300880266	156.258872779147	156.258456043627
156.286321356034	155.872313026111	156.170961512195	156.2181765465	155.868194448635	156.259157725297	156.198423841815	155.720203354298	155.915460402417	155.802777433946	155.785202665763	155.81132095642	156.281149823818	156.187689642599	155.725010593288	155.987611033475	155.904571510064	156.231059109569	156.06644677222	156.25578805825	155.987459467108	155.849648401022	156.232988943581	156.251577697505	156.079000474706	155.297454415457	156.1023381516	155.924656311639	156.281668702448	156.246650972143	155.971003008075	156.23369711008	155.780917840061	155.802240430213	155.971016369363	156.186385368427	156.158932735185	155.857470664756	156.043749970412	156.24852215342	155.974302579682	156.201297444692	156.176191717526	156.201993213139	156.278772603536	156.282872553145	156.086683361566	156.105199770833	156.277770290611	156.222960989341
156.27274427973	156.262725234414	156.112335474923	155.869614697488	156.290468986224	156.248803258605	156.2544512673	155.812069338647	156.270511859719	156.17378826128	156.117165896567	156.050772012628	156.066421796586	156.27481793623	156.252189835216	156.268556643441	156.22193264211	156.267369133936	155.857448697886	155.86829650564	156.302381473447	155.83321296964	156.205686848289	156.074269249106	155.743952909604	156.085759919935	156.140250867603	156.023886062042	156.086965633587	156.310336296712	156.285087444231	156.260424887832	155.842496255613	155.904197847004	156.101535603962	155.914540806166	156.037930558884	155.900603927378	155.748317372606	156.199871870995	156.259863449038	156.091434842147	156.077529179281	156.259559869637	155.853075782163	155.811090904528	156.249463839984	156.156638063954	156.247268555777	156.280857362103
156.232338931093	156.163070546193	156.20125546794	156.163887525167	155.888824438684	156.049605483478	156.224474047646	156.281235771294	155.854052492491	156.18342620623	156.039786093379	156.272761078811	156.275758050094	156.023257441377	156.200167915659	155.975591861926	156.229552295721	155.952024629434	156.223768038725	156.242563918922	156.247004808211	155.946216383649	155.947767037035	156.282644094598	156.105554562293	156.148924993446	156.264572100994	156.217059254109	155.870431785406	156.106997058978	155.968978926401	156.192835263942	156.285975801842	156.211816116902	155.85804901869	156.285589255221	156.164857107516	156.0220152793	156.287455434674	155.936519897702	156.141155161244	156.28041796531	156.292527807164	155.848724963446	156.268618075749	156.219035265568	156.034759669932	156.256574989997	156.264673510076	156.075237163314
156.286504392588	156.217561366089	156.030317633939	156.130506480444	156.286889067271	155.964680832799	156.085067910104	156.169118277914	156.031856226936	155.924834962375	155.895431958511	156.090724821565	156.143106405898	156.188619279918	155.96950193319	156.14775140873	156.24589052875	156.203773537416	156.11804865406	156.103119487878	156.037983886609	156.307444585457	156.078756169804	156.289876881909	155.876623720967	155.964406103261	156.134673123927	156.149191490628	156.267762984614	156.219329110901	156.198035228542	155.837139915936	156.178412140781	156.094599683498	155.912198680941	155.980025067687	156.285177195161	155.809983604477	156.062383905469	155.818498054647	156.210074761261	156.171534728191	156.027429098876	156.11292228733	156.240435297967	156.232828710409	156.203467152779	156.163495324585	156.308623652405	156.165937015606
156.271240565465	156.141182097671	156.130475896172	156.300796286418	155.849050717193	155.982328846494	156.144935694217	155.842525574693	156.201846002781	156.128313697688	156.253844406985	156.124908938681	156.298025981475	156.057912609591	156.009826047269	156.106606213623	156.11012851906	155.890215272832	156.303055067299	156.063736271021	156.279278457871	156.266184482151	156.32381838449	156.060155419519	156.297733941835	156.258903929725	156.056486918981	156.271766052801	156.296597914061	156.084252355024	156.316322392233	156.293387204189	155.884702577075	156.289005667299	156.104472297834	156.215981943731	156.225248254858	156.309221741268	156.211446233583	156.306256712854	156.239602272857	156.194956483386	156.139438586465	156.249577707615	156.235408552652	155.928836838947	156.277704952696	156.26681684744	156.175213205586	156.13667421759
156.041708502947	156.083880211752	156.289186803334	156.217226109516	155.94246299047	156.199584773127	156.207950549911	156.026979901459	155.943494874654	156.324417780705	156.296410483875	156.322304065285	156.00911351194	156.184657552966	156.297497436987	156.176877730021	156.283282585452	156.23883925849	156.271098534326	156.297506966967	156.172393993618	155.968133533802	156.274730192903	156.274498184175	156.316634050179	156.209026019274	156.132274794653	156.228889281264	156.264064962059	156.165208229086	156.230955404177	156.141653838788	156.042546447972	155.979631528345	156.224053393181	156.210500599024	155.956581271914	156.13702977385	156.016120249277	156.184587314587	156.229931354285	156.299269902114	156.286384029431	156.293961270496	156.026612875887	156.31056406486	156.280474159528	156.152487913963	156.262303256755	156.252881706806
156.175143864027	156.054067599378	156.231119391477	156.313571535771	156.315553128323	156.317767418396	156.308981062989	156.301734495466	156.274292709116	156.304833606198	156.315425371372	156.008635127863	156.136417079619	156.150204062529	155.962851658716	156.150583339459	156.230317002667	156.155007308976	156.294363842135	155.93504911262	156.153507244612	156.239599884804	156.178871239596	156.157071916927	155.982624966364	156.289488922833	156.31244309569	156.260521894744	156.147196595325	156.133761498573	156.304857419437	156.240620776898	156.30638910673	156.070958186459	156.210411302039	156.312874149656	156.191931862029	156.318998681296	156.199834968296	156.276251702727	156.220841568873	156.093609378147	156.284107212413	156.152776354432	156.092330151903	156.237565643979	156.022525623072	156.24019824256	156.325880516719	156.296828372913
156.17733004381	156.32361118135	156.241498178576	156.057957109893	156.151159577156	156.042569434498	156.051983967368	156.301275184989	156.056457713231	156.298599681046	156.319493243155	156.325318130931	156.314445521058	155.998349003643	156.123873457667	156.234841234413	156.23625428521	156.275311760128	156.170647313814	156.200157921502	156.229492547116	156.303732468176	156.313770854014	156.152813046953	156.233861827344	156.078206817962	156.311275202373	156.25239453727	156.289308222898	156.194345478716	156.313028138155	156.336521923118	156.300236490879	156.250053903692	156.306311988237	156.319619933286	156.31463615255	156.317721480654	156.328834889058	156.308583902243	156.183910490988	156.110206786694	156.141414522557	156.291958346353	156.224615247998	156.306085123189	156.312336302603	156.162552415035	156.290034439526	156.048145509778
156.202386152657	156.11938064847	156.154231104996	156.325645788303	156.119367180172	156.319173026485	156.219252729193	156.334383758669	156.285776081062	156.281960241554	156.168078255397	156.181175330924	156.244467050941	156.284934878764	156.279910108977	156.27418635669	156.328150683812	156.330350345117	156.286933702081	156.21037050792	155.986930640907	156.312173375782	156.327628797953	156.254864087946	156.318050286537	156.204590407145	156.154009683019	156.099406894864	156.252224753159	156.298863910945	156.132484723566	156.23086949785	156.250181538438	156.191501910205	156.105702169016	156.235057778874	156.173947530502	156.285204847053	156.290720584554	156.318749585949	156.181965067676	156.062499340802	156.308248657064	156.208050769666	156.266418540236	156.318394518178	156.303829835209	156.181014292544	156.204202561325	156.191789966253
156.243366986508	156.30979664787	156.326494939515	156.275086687462	156.079028613171	156.280756229971	156.253958630173	156.231287981386	156.01183267055	156.239531635229	156.318487059248	156.272742412806	156.263600684281	156.291162991735	156.294280151217	156.318325069063	156.330460641727	156.323224937709	156.253160649753	156.189489446717	156.323758564139	156.222122152978	156.162383453059	156.274685580972	156.257902348183	156.328732776023	156.302860604359	156.315958365016	156.305518742504	156.217049656163	156.256761881246	156.292617950927	156.095723612039	156.22791735912	156.298251242954	156.135195825851	156.217453297185	156.330271619053	156.321825921035	156.241184517038	156.263658117644	156.326803587914	156.303118020705	156.281870628608	156.253009868628	156.314021982664	156.331129429612	156.304290413398	156.332938240126	156.315034850252
156.343751585312	156.313848111167	156.223836260042	156.299974510848	156.334036428697	156.189707607663	156.31067301448	156.244595669352	156.308670698925	156.328050318761	156.299616199536	156.335778150523	156.28969380171	156.165406535812	156.231023397964	156.302411700743	156.24380758229	156.331240635026	156.218677529224	156.204253539344	156.197272902441	156.328788049135	156.210431135128	156.281895826282	156.286761585933	156.30338248828	156.240761219151	156.337094239187	156.319183374926	156.268927129304	156.337864219387	156.30436419587	156.260960731936	156.200804815147	156.205073546623	156.291561143296	156.315822629187	156.300564897495	156.28202531723	156.28843679585	156.267499475105	156.275657925509	156.327263946861	156.323468923416	156.306337825573	156.28343723961	156.318461690813	156.177446119251	156.335205774466	156.28556120772
156.317576119177	156.324876752198	156.278991381369	156.21820489881	156.206670193493	156.307675185777	156.18944248242	156.230703407512	156.314675305663	156.256884984125	156.289791398817	156.332537178936	156.293181349265	156.179610770115	156.319246478241	156.314083755772	156.268591854747	156.298178907334	156.265596292176	156.315968518575	156.281218696143	156.313501975953	156.127598601487	156.298033207447	156.285468248991	156.340589876576	156.335967043329	156.267091625057	156.318356035629	156.271086281974	156.228102270406	156.173576709843	156.145734289031	156.326587261239	156.299098226026	156.250105189777	156.290205056323	156.25646588313	156.205074440725	156.252468198024	156.27374728933	156.223393264281	156.333807398171	156.258356734773	156.304954180844	156.194006055672	156.259474111184	156.204440611848	156.313221806468	156.28000451062
156.244730920455	156.33334192557	156.312961377594	156.329479453198	156.308588077921	156.322514809004	156.312587889257	156.340588717907	156.32626890528	156.325769224785	156.268035002808	156.331844899655	156.341316601033	156.319973226658	156.197556528592	156.329783221532	156.27791655035	156.320609774801	156.343821829404	156.293171021217	156.267681759203	156.298093109996	156.275852526221	156.34474762704	156.34493197166	156.328924328967	156.225802057484	156.336043315229	156.280197434702	156.343051889027	156.216605085152	156.329447097494	156.327433015269	156.255379323562	156.299133407233	156.302647885947	156.274777025383	156.308107782785	156.317195937441	156.158733152352	156.326279868791	156.324976641365	156.248781700454	156.316470982455	156.314435595895	156.2093675844	156.315452037731	156.307891048504	156.323863802497	156.232122260241
156.344530869854	156.344093251207	156.344402609064	156.344155566943	156.269799110769	156.329936966842	156.289492022361	156.339037459613	156.330628708579	156.249409727564	156.322680779575	156.302849510968	156.279957809791	156.308104077713	156.324376932466	156.340512466095	156.346786054056	156.296577761895	156.293051518132	156.343819971584	156.302682108526	156.192817365463	156.225839557723	156.232510064969	156.268678390541	156.195239604236	156.34273457942	156.337599510139	156.315490115083	156.291684444448	156.306514250784	156.217386482986	156.343454469641	156.228262802813	156.32008797285	156.315279948072	156.257017021898	156.33647374815	156.268515798529	156.273512290711	156.257380533748	156.341163779017	156.295398265665	156.324867855497	156.258683425587	156.311324572693	156.340659063718	156.243069921293	156.308941249618	156.276129667742
156.295102003745	156.288653856236	156.347568510987	156.326506223934	156.32143628051	156.337504330701	156.333623496037	156.336530564306	156.264830325228	156.269111856478	156.25373521956	156.233346963289	156.245067613686	156.295679645274	156.345947886353	156.337723392144	156.344058031784	156.270875930876	156.277823183069	156.265929784863	156.347695720893	156.34131410442	156.269262870758	156.344843934875	156.348538476653	156.246136748496	156.30436203682	156.32615768656	156.315958254337	156.265615415551	156.331846900383	156.329813431342	156.296294266889	156.342979946411	156.287795093051	156.325918417895	156.250638921065	156.34004900478	156.269344694899	156.343496404534	156.332930284992	156.333128701189	156.274755437694	156.335362270525	156.319404160159	156.334036736998	156.275689262703	156.285064640985	156.302356057401	156.344820034727
156.287183232417	156.24868512776	156.336306713146	156.320144816542	156.339769156132	156.348143663335	156.343659848433	156.34123924916	156.319194669455	156.339229709931	156.309553637788	156.345867954069	156.331618577917	156.313607467186	156.255013415117	156.318048539591	156.270648810912	156.301141103941	156.33135930964	156.316075673333	156.333768483504	156.341264033378	156.309817388855	156.300094154214	156.284883355417	156.323431371378	156.305511506494	156.325462994063	156.324426180369	156.348001565018	156.34426548754	156.287170997119	156.34538575372	156.303962810008	156.322751542298	156.273526112875	156.339320324776	156.32213242945	156.282650226701	156.283774874807	156.324162920232	156.344035455813	156.2847141097	156.346077451443	156.31551124114	156.31470218509	156.315263668369	156.34279769567	156.337259654909	156.22308966081
156.349239201991	156.277390330515	156.343272747061	156.327490384174	156.271149424836	156.344719687018	156.320115839301	156.342353783183	156.313600858862	156.335769142102	156.336954899421	156.308644729657	156.342923096084	156.3398164761	156.296389998661	156.330446922017	156.276503859728	156.309533735414	156.34428951357	156.333477736121	156.336754339552	156.346398688174	156.332972038076	156.342108430623	156.270371489845	156.349615231468	156.286113961176	156.271501368424	156.33861149294	156.257713246637	156.341044732661	156.258149649826	156.346284030072	156.347361480997	156.297879170653	156.338618737305	156.326978037293	156.266911355064	156.318301743707	156.288705727889	156.344962497688	156.346552160157	156.320686971849	156.277983336736	156.32157860787	156.344107591596	156.324985326927	156.34511272504	156.290955451033	156.284579521084
156.351449671211	156.314004831391	156.310255791316	156.317102397361	156.339458213475	156.346293512401	156.296725569573	156.314724984847	156.342567534889	156.314914089547	156.353759775158	156.257283183929	156.35003811619	156.343200580839	156.345894132271	156.277600892372	156.331631752435	156.303381458008	156.331765070568	156.340688321184	156.279764366885	156.293772053896	156.34296008258	156.32326124214	156.302669677037	156.289565037573	156.317943972268	156.330174258843	156.343133184402	156.290236515545	156.344891001536	156.350030589432	156.274397318194	156.267386811655	156.338137017492	156.308205475968	156.343536039845	156.317931828193	156.311111245815	156.345248617337	156.343343112011	156.298813792811	156.32588367948	156.337112479957	156.339812204094	156.344931196904	156.317058737961	156.309211004973	156.312298577246	156.339347380629
156.335945993579	156.30378399907	156.330107703788	156.336966440593	156.292054003663	156.348394401296	156.311592381248	156.301578498975	156.295495311227	156.34141264641	156.317134048092	156.330357345219	156.307635145114	156.329000578629	156.305333623819	156.348508619119	156.33520492137	156.319446865854	156.353151632599	156.352023781583	156.313038770017	156.334766538551	156.344760413623	156.297608396216	156.327526882727	156.3079660076	156.336804734683	156.345724135071	156.293636863393	156.337624801096	156.319905442375	156.350912133071	156.290509497638	156.290957441288	156.31815004067	156.29925721905	156.323952070019	156.342515940132	156.296167353861	156.325050381735	156.337223018284	156.311438879344	156.335789926638	156.320604468847	156.348491124916	156.348615224791	156.343750514928	156.339407164472	156.320944577222	156.32335396077
156.314674049944	156.341633013861	156.34444596352	156.330500879802	156.338601302105	156.318120646796	156.352824442215	156.338082365967	156.34181212069	156.347987984007	156.34484522358	156.347605803276	156.311746785899	156.347623720104	156.34460148226	156.350814808296	156.351763995657	156.317823164496	156.333569369413	156.315023287815	156.318206520625	156.33146569362	156.346992028414	156.352964997096	156.329795928667	156.343711611946	156.346195180414	156.342463766487	156.350953018967	156.303221381458	156.309563545754	156.347646970577	156.312969497172	156.343619734725	156.352806458038	156.351761752537	156.351860820536	156.325320052218	156.30063869926	156.354302396688	156.317547092005	156.314616870109	156.333636627533	156.320569014751	156.326699056938	156.342123235593	156.322795648036	156.328599459034	156.327122023978	156.339789069455
156.318364918905	156.337915989412	156.31584613997	156.32524989303	156.346871342276	156.326350101051	156.350214725008	156.349710185914	156.350281107009	156.315051912771	156.343412645402	156.349879739718	156.33658876555	156.339643798945	156.349492334356	156.317070065774	156.345928299776	156.349874378293	156.340017547823	156.344469114967	156.34605263586	156.348630949824	156.353946287619	156.331920613208	156.318690803906	156.349469631241	156.3415139516	156.355523830406	156.319339516705	156.345410429256	156.301192185329	156.301680396261	156.346729813896	156.337572789151	156.301108483274	156.318541332891	156.325968120491	156.35414199427	156.318126153326	156.326836257435	156.35171468186	156.343999633829	156.304399359899	156.347624485554	156.346788561304	156.351883512955	156.290392656933	156.317642479308	156.341978596394	156.336685281965
156.338976426831	156.353258949124	156.350916278927	156.351357712545	156.338088470338	156.34967435068	156.331167435123	156.300779718609	156.322628703619	156.310172754232	156.336962985257	156.336968024209	156.335749752087	156.355381590579	156.341957967119	156.347222885394	156.324380346577	156.350998712761	156.313551759742	156.345770584507	156.352178621461	156.344790085319	156.35243939161	156.332410707525	156.347752046138	156.344446650427	156.351681113084	156.343086017692	156.345620497234	156.336406425068	156.355322995475	156.34617922543	156.338329948035	156.351166485819	156.350094397698	156.342024265254	156.351021727686	156.348363177469	156.307835729269	156.3400687723	156.329097792189	156.310382461829	156.34973653041	156.349495885128	156.313472714829	156.341337537735	156.348887606325	156.32326371207	156.347928618701	156.350930409802
156.353426931804	156.352562922566	156.321766260998	156.345878714123	156.345452319763	156.337675741473	156.354271274308	156.348608706256	156.3431020929	156.336346718155	156.353720893539	156.321080736207	156.317239611461	156.339677928587	156.326740470372	156.348307998387	156.344208734013	156.354636825647	156.313826092286	156.349894781127	156.352300222494	156.348622806701	156.328034481026	156.346681792367	156.339347555382	156.34979243369	156.341391031326	156.353540072439	156.349369942954	156.35434128258	156.35256325462	156.347674363281	156.354532443546	156.314509523395	156.328262816883	156.337141165367	156.329955398968	156.333773127721	156.335097123097	156.343055036805	156.339718898462	156.354612239212	156.3147295609	156.307672481838	156.346688955341	156.340859793815	156.341953234029	156.352958785546	156.316229898316	156.339849155208
156.317098915086	156.34701852891	156.347569368594	156.352071512473	156.35487905907	156.355419317277	156.345723817264	156.331986566798	156.321986366781	156.32459963919	156.332711094444	156.346258636779	156.356534326314	156.345612227165	156.341974418083	156.348330455212	156.346881917097	156.331172275165	156.336507276392	156.352256558544	156.349273048818	156.330630451471	156.317905241124	156.340901638097	156.350808904903	156.354057315993	156.346697768129	156.354235950295	156.305131305286	156.317469607689	156.338628963109	156.342239080075	156.32722193736	156.348267182005	156.34573070975	156.344730274771	156.332286824145	156.335164793767	156.336650718283	156.328432437825	156.319887537241	156.355038205506	156.326393318794	156.329427739556	156.322888164691	156.3367381175	156.343571200626	156.333042326418	156.336692564029	156.348438945763
156.349214274056	156.341046889287	156.350320717823	156.328025480481	156.357127520765	156.352958884281	156.334627289666	156.336628651169	156.356441922319	156.353191091983	156.334919592926	156.320596054363	156.350815317377	156.336339674254	156.348642503294	156.335871504745	156.352616453996	156.334729134506	156.338467091041	156.329180712051	156.331355917005	156.357405951306	156.335308206355	156.349857171955	156.356126538888	156.35108197686	156.35229844552	156.333696342249	156.340631693292	156.337744011033	156.325279743455	156.339090561367	156.352458703777	156.347128648632	156.355877656549	156.347931997124	156.330883901043	156.351503749135	156.346134452471	156.332424599754	156.35533798105	156.351112192771	156.33445863197	156.355933707643	156.345173959041	156.345072813829	156.349444988399	156.355035132183	156.356194046633	156.343980773062
156.343238228152	156.350190284593	156.35287339712	156.35364798496	156.332817514373	156.353368191201	156.351111608238	156.341294629743	156.356263462082	156.35259248258	156.35719421642	156.352259565422	156.338030990798	156.326527833263	156.354634107257	156.353266266372	156.333555498635	156.356576408434	156.350543401099	156.333207831126	156.35002874597	156.357621858585	156.35597761577	156.346857786633	156.350635882726	156.355338302583	156.352119223546	156.352665189059	156.34135252815	156.336969173723	156.356665549126	156.337338589528	156.355951786342	156.349781483835	156.323540667992	156.351962537567	156.356555031548	156.354980666664	156.353588914942	156.350166137722	156.347398119082	156.343807098405	156.357253857924	156.354702344816	156.3467519105	156.352822303232	156.356097434743	156.343176976629	156.334072693738	156.352085059029
156.333582466748	156.33520537438	156.355218040561	156.352369021951	156.343274403219	156.35145405183	156.358446130367	156.353233095105	156.350691231509	156.345845975135	156.351483568385	156.355050519476	156.347520815636	156.348693702626	156.353010043514	156.355361842932	156.346369505643	156.349861629667	156.357379158638	156.349568499155	156.342176669004	156.338904663281	156.357604537237	156.346320101359	156.342730181507	156.352200390767	156.338821492772	156.337421074847	156.356618875633	156.354202863482	156.353136558475	156.33900083707	156.345003602067	156.356470335056	156.345061344371	156.3310967539	156.356336918321	156.340508872575	156.355720744655	156.348841556191	156.357918714285	156.35011433101	156.344836986606	156.344753375825	156.357215613665	156.350095007436	156.35591078206	156.356634202937	156.331095211238	156.34487771295
156.351034253222	156.356970067464	156.339014795126	156.343974611783	156.355414152584	156.348391692538	156.356436695863	156.349355582669	156.355373703759	156.349521742949	156.348859521249	156.34208083042	156.356108459887	156.333907870197	156.348937905859	156.357757202796	156.354206465161	156.357952505985	156.345361681754	156.354571657239	156.355225075686	156.342248821354	156.351454074072	156.350301169947	156.334485828284	156.351933716608	156.346224632012	156.35645781555	156.342812449397	156.33662651463	156.351938949329	156.344327292547	156.351938922615	156.333123032001	156.346483373117	156.357774143135	156.344154892467	156.356943730956	156.344978063446	156.357871968738	156.347182937625	156.356705693295	156.359024528291	156.343959097153	156.342121444858	156.351840159275	156.355893096284	156.346001716683	156.35504576037	156.35737711791
156.349241053307	156.352361610318	156.355151108374	156.345890378837	156.34506162598	156.350363820275	156.352316717348	156.346801371767	156.351472497783	156.355339105367	156.356223928554	156.353591419852	156.356691720933	156.355507658788	156.354770258293	156.358990270827	156.341470152727	156.356951094237	156.353683783535	156.358093171258	156.354229747657	156.357810065682	156.353155396519	156.355013961677	156.352864192411	156.343931158057	156.343557367134	156.351148721674	156.352419495978	156.346628637509	156.340522251607	156.354524003067	156.351226339421	156.342263856515	156.354088519356	156.353864187918	156.354043020135	156.342524100997	156.346786962017	156.358581609134	156.343857490888	156.353312364276	156.355171476056	156.353497078306	156.338525908267	156.34891132131	156.34847844383	156.349151272955	156.351350421425	156.348902454127
156.355567157063	156.344837940271	156.354651192994	156.354873204934	156.357122438197	156.347752593623	156.35307518614	156.341969834963	156.353518379982	156.342579499753	156.358470109889	156.344388409265	156.348694656738	156.348337053833	156.34988385286	156.349695899567	156.352463051044	156.354122055064	156.357332272077	156.357552817921	156.355976852007	156.353559306036	156.353873428095	156.354080325288	156.3428555041	156.352194784463	156.347408264459	156.355790832497	156.343354373528	156.355460751087	156.34350829917	156.345265621897	156.352830781925	156.35563390732	156.345969756369	156.358458097926	156.353088417222	156.357554143507	156.35349546897	156.355370354361	156.339472092316	156.354391937191	156.350545161967	156.348309160211	156.348361413432	156.355941652975	156.345812266608	156.358103836663	156.358075528341	156.354596528026
156.358674906849	156.352435883077	156.34420211052	156.357054552385	156.353505653077	156.357038643283	156.353148350348	156.350163388878	156.358860123607	156.353905713929	156.35852479963	156.345354324334	156.357986624304	156.355894584567	156.348014957848	156.347898975557	156.354795896235	156.339294881329	156.351080350825	156.35839691069	156.344154458397	156.359131829575	156.357808550733	156.358089754809	156.342633500614	156.356193866415	156.356248078349	156.357868595659	156.348793288471	156.355034866774	156.353846702938	156.352339884713	156.354691850024	156.354590227304	156.353315671269	156.35682749378	156.358153035735	156.336572219698	156.356043138529	156.35502824813	156.349769440809	156.357514222179	156.347399106649	156.355808541061	156.352747581678	156.345385700841	156.35166961891	156.348054828531	156.356192824571	156.351782888822
156.358111972746	156.3566790785	156.345641934029	156.350112986572	156.346358339898	156.359415040589	156.358031318152	156.350409468533	156.352272638582	156.352369347408	156.355292338541	156.359563659306	156.35753797302	156.356930788069	156.35928182667	156.355273066562	156.349233490178	156.351512844192	156.34885126046	156.353363962675	156.357534783999	156.344106051344	156.355297560946	156.350431839511	156.355759124856	156.35445979287	156.358784777313	156.346212777676	156.357232897572	156.350954824755	156.353038132564	156.357523039825	156.357243448696	156.357406399604	156.342445025965	156.358056348939	156.358150134552	156.349656982445	156.359292082217	156.358506659816	156.344144316969	156.35576631556	156.359159809996	156.349777849188	156.359909356007	156.353350036825	156.356211745787	156.349406853912	156.358384248657	156.347047464044
156.349045644908	156.353647129077	156.356667584299	156.35196188131	156.353977915156	156.348216261735	156.35217374362	156.35716525993	156.358356397321	156.355676102989	156.350968908712	156.349666326364	156.351883874561	156.354863660947	156.356505834468	156.356745243108	156.352100430211	156.3581491352	156.347919297153	156.358421548386	156.357745424397	156.357221703512	156.359259299528	156.353502568819	156.355370232019	156.347739274052	156.357146052582	156.359403163552	156.360144845871	156.356011827108	156.359164135418	156.349227645022	156.352453191189	156.357597773531	156.350187847881	156.347511560001	156.351034030738	156.350783294327	156.347393377779	156.35131723933	156.353810712347	156.358991775463	156.358369995099	156.349210497893	156.354196321712	156.353911899357	156.353135242507	156.349277192802	156.359257541473	156.356563213624
156.356692474476	156.359650770802	156.359367673841	156.345724607786	156.35586202641	156.359165082685	156.358726871753	156.351685798538	156.355465316671	156.359648054715	156.35137468764	156.357938789979	156.356045290437	156.359184453391	156.352326221613	156.359405763096	156.350133798566	156.358910442689	156.351967821167	156.358823099838	156.352280731555	156.357708977265	156.352295590215	156.357198179585	156.351466919119	156.359897993717	156.356402687405	156.352772404974	156.356999809697	156.358340636912	156.358628991549	156.359700005234	156.357929463557	156.354740823621	156.359766827082	156.352032228908	156.359017194452	156.356222482942	156.356737849629	156.3543833139	156.359558154853	156.358592075501	156.358452505152	156.353765045677	156.356474951704	156.358101703201	156.359714598581	156.358113748315	156.351924838602	156.359104670912
156.353751852857	156.357626353497	156.354981611688	156.3574629305	156.357053500455	156.357001366978	156.358584151719	156.357674420923	156.356975787885	156.358143427151	156.353365054468	156.355409048415	156.356340159798	156.356876261337	156.354245210887	156.35633555534	156.359824570735	156.354114116656	156.353262149179	156.35585594152	156.358033039686	156.358592874664	156.355619609728	156.359090398147	156.346076286953	156.357198310018	156.357712294663	156.35542661269	156.350351499381	156.359283461389	156.356134231728	156.353967877187	156.353679749081	156.355665880081	156.358615287214	156.3521269333	156.352909208089	156.354855150611	156.358886052562	156.352522390352	156.344367568701	156.354934248671	156.348967760111	156.350890060229	156.35820894438	156.358918390686	156.349658009471	156.356756514957	156.360063668542	156.349419539587
156.353565931041	156.360092407362	156.350563513016	156.354735116358	156.356787737305	156.356640591509	156.356894949871	156.358520536374	156.351606869656	156.3543233364	156.355763160739	156.358744005676	156.353724643307	156.358841271287	156.359335560759	156.355251346507	156.359199001944	156.355697403581	156.356843025821	156.352440130597	156.35451498278	156.348732976446	156.359792772463	156.354243815233	156.357273133969	156.351962619294	156.356588292691	156.360299354836	156.353716841881	156.359503416665	156.360072066518	156.358318944226	156.355747147681	156.358287972745	156.356927920882	156.35874802275	156.359020360526	156.354388497055	156.35061309974	156.358847471433	156.355869009961	156.352937981196	156.35513387202	156.357146443143	156.351178057447	156.356776489598	156.35532367075	156.355892693905	156.35598734534	156.359334179103
156.35899756677	156.358797691525	156.35976569148	156.360170298806	156.353597031314	156.354884694311	156.354200937328	156.359194472687	156.352466179365	156.350382423819	156.356765802407	156.353102424053	156.356433870369	156.354523628616	156.357340413816	156.357557396544	156.354045741864	156.356166850059	156.353174800128	156.350931442624	156.359725855194	156.359824517842	156.353917689589	156.359821091339	156.354063305332	156.356922993043	156.356055559754	156.352652773531	156.356400283021	156.353520402896	156.350849994343	156.358425868777	156.351313249161	156.359701322163	156.359834561411	156.3600458404	156.359396341922	156.360395019191	156.356336623413	156.355592802008	156.359850953825	156.354594120811	156.359397938103	156.359780851878	156.356757468189	156.358305624017	156.354971953484	156.355897039195	156.360357700462	156.357955952798
156.358018130047	156.360259641372	156.358215749421	156.353926309578	156.359822386812	156.360088315772	156.353991005218	156.356892862809	156.359035003754	156.355573072395	156.358863764115	156.354986449492	156.359901669271	156.35710630812	156.360256410098	156.3576266374	156.357219659794	156.358775148428	156.357107050561	156.357110805875	156.357534568377	156.357895680288	156.360450005097	156.359745729816	156.355221180821	156.351196612432	156.35604857674	156.352180153719	156.351901983627	156.357331602731	156.360053618716	156.358570724928	156.358223499543	156.359288519533	156.356912069936	156.3564372748	156.35997763215	156.360304349669	156.359361427678	156.358965545726	156.356286825184	156.358471023852	156.358696857407	156.360088886723	156.358319452302	156.360342757439	156.356562725005	156.360300116194	156.360225526327	156.356964397735
156.359886046928	156.358205424453	156.359134933636	156.357722854447	156.360087537447	156.355517377284	156.35931114896	156.358287025199	156.358924134442	156.358823402794	156.357905762069	156.356212242544	156.359289914597	156.359039608663	156.359324761282	156.355358867824	156.356107824552	156.35822386126	156.35597401416	156.359560573672	156.355497499497	156.357475288195	156.35793382624	156.35958973917	156.353141203685	156.3599222703	156.360256978479	156.35627821289	156.356348056501	156.355001992364	156.359299988517	156.359094772993	156.351445316281	156.357887579027	156.355239641683	156.35877280859	156.356420094092	156.360678164851	156.360228121735	156.356215944992	156.359811005044	156.358913854758	156.356864002046	156.357735939308	156.357870088943	156.356217867623	156.359848765008	156.359636823062	156.359435731542	156.360540290094
156.359039550232	156.352113790215	156.357777404281	156.360217998624	156.359690305346	156.361184543211	156.359773132484	156.360184614368	156.360710168569	156.359166982756	156.360170062039	156.355641482554	156.358774724887	156.354117111644	156.356489436648	156.35392240886	156.360481111047	156.357985243632	156.360393563359	156.355282272257	156.358041906944	156.359845292838	156.358145497861	156.359377873119	156.358390218076	156.357636894413	156.35958361301	156.360002420437	156.358528907681	156.354089168932	156.359884194522	156.356304491132	156.359682066662	156.357397482865	156.357328560256	156.36032609588	156.355479439871	156.357366475438	156.35673198928	156.356494745935	156.353804511983	156.353522280686	156.359884930741	156.354922212002	156.358618954788	156.359334957995	156.360691117771	156.357001929701	156.358219660108	156.356880197132
156.358392432993	156.356272376162	156.358523719218	156.355788616242	156.360609734884	156.359024781537	156.360739641513	156.358377230715	156.355158344146	156.356073651858	156.356081025198	156.358893581291	156.359322179211	156.359077713623	156.354645294477	156.357472295733	156.360351081743	156.35679565377	156.360067338926	156.358192695286	156.353687400347	156.359035076021	156.360735337988	156.35663863993	156.357985781129	156.360143735294	156.353962249283	156.35934121417	156.360848619529	156.360595420499	156.358455334191	156.357922855781	156.359695814443	156.359070092411	156.359249080062	156.355734327759	156.358119043085	156.35884204811	156.359530242131	156.357762542152	156.358650470181	156.356947391456	156.358155183924	156.357096900185	156.360641369201	156.359380541026	156.360160284836	156.358202334826	156.357023687093	156.360778665935
156.359281249159	156.358640238489	156.359856740565	156.35807541463	156.359477153899	156.359315738769	156.359526900519	156.360575490887	156.355266898002	156.357396042427	156.360474259612	156.360604370681	156.360854818601	156.360127636718	156.360377146494	156.359127757684	156.359425310952	156.357593384468	156.358395423547	156.35929190175	156.356827777176	156.36024906422	156.35938124379	156.359485472298	156.358856744135	156.359437672495	156.359256076033	156.359815811994	156.356643389545	156.359878381801	156.358049290468	156.358939511944	156.358820755385	156.360851867637	156.3583303544	156.359916323338	156.357132856104	156.357356729473	156.358891087751	156.356536360126	156.358779556466	156.360648424644	156.360853417231	156.358278555461	156.358770990652	156.360413481	156.356510717895	156.360950868323	156.360532220489	156.360581825205
156.358507215352	156.357301608843	156.359960903196	156.359944167642	156.35842187967	156.360212844098	156.360432382621	156.359961287625	156.358351082469	156.358546000355	156.358143464927	156.360387213023	156.355862075817	156.359420912581	156.357940091091	156.360265259782	156.359440971101	156.36046386309	156.357836191242	156.358456357516	156.357389241639	156.358564761354	156.359942467513	156.360484196805	156.360168011074	156.360227340133	156.359351008894	156.360258482065	156.359603611316	156.357811626693	156.357983762895	156.35668787365	156.360197373142	156.360653068758	156.360588383581	156.356715472302	156.357387854636	156.359979821841	156.360683148051	156.360132961679	156.3598549535	156.356913518481	156.357814030892	156.360513774966	156.359049468566	156.357990414456	156.359761790358	156.360104575049	156.360937301954	156.36008566974
156.357993191438	156.360826608107	156.356681827032	156.359043142418	156.359310230843	156.357368492552	156.359024823407	156.359354327905	156.358178748258	156.355593311862	156.357473863474	156.360110982115	156.360256579529	156.360637704424	156.358419073776	156.357445798647	156.359513930097	156.357717132676	156.359553923142	156.360255685199	156.360107200869	156.360468987269	156.360653730811	156.359700016607	156.356729095193	156.360374801708	156.360815255962	156.357797871869	156.357285945655	156.355826271347	156.357438829673	156.360022348306	156.360046876094	156.358579359919	156.358834695376	156.357638027177	156.35757283493	156.356900975547	156.357570922707	156.360150670284	156.356945470164	156.358351389116	156.35822280283	156.357446319885	156.358214500854	156.35919976782	156.358113526753	156.357982465882	156.359734100811	156.358597756203
156.357767127057	156.357153840742	156.36037084704	156.360611978383	156.35877362966	156.358911928517	156.360397449155	156.36061699227	156.358146510319	156.357175255559	156.357815264167	156.356157390874	156.360671315632	156.35435774451	156.35713602052	156.359134226842	156.35976459497	156.359045006952	156.359793130565	156.357054110872	156.358766011607	156.361134866201	156.359068186777	156.360480644336	156.359289935281	156.360773517768	156.360501122511	156.360143275991	156.360224455881	156.358914500401	156.361229527444	156.358588370952	156.358845993246	156.360623728422	156.359886049284	156.357086102009	156.357653165437	156.359648107012	156.361186493513	156.360347565347	156.360620014155	156.360758303781	156.358119196035	156.359110848756	156.36113266282	156.35752568923	156.358132933061	156.360893666446	156.359693371406	156.360803119373
156.360764771023	156.359819577472	156.36019511484	156.359621925329	156.359151777963	156.360932339828	156.360508861777	156.359085103474	156.360029123445	156.359351807326	156.359255378206	156.358371268387	156.360407540531	156.358119492124	156.359154419681	156.360657709533	156.360319929531	156.358726076474	156.359366738415	156.358583256011	156.359312651908	156.359489825161	156.358224152206	156.358954033312	156.35949413026	156.355931461103	156.360373877327	156.357391487771	156.360240062823	156.360549553114	156.360056094046	156.358947132006	156.359389652774	156.360044157229	156.357961902585	156.358801475637	156.357367818277	156.360496398853	156.358187274983	156.360203710124	156.360454977049	156.360759980922	156.360018194794	156.357982158685	156.360746962284	156.357541816858	156.35685380217	156.360276286126	156.356088713316	156.358500337627
156.358221572684	156.359463076165	156.357152783932	156.360660453443	156.360301895268	156.359737175411	156.360723851783	156.360247353689	156.360326395653	156.360183885591	156.356995692896	156.360618820694	156.359656039302	156.357752108529	156.359198520993	156.35784206131	156.358186013699	156.360518517019	156.360521094872	156.360363381925	156.358207652992	156.359918958145	156.358806948747	156.35908382979	156.358983934271	156.358644416441	156.359211356196	156.360490923187	156.360859477865	156.358399395535	156.358837454684	156.359393561399	156.359849525198	156.358520439396	156.36050241094	156.360362773603	156.360285113041	156.358464088262	156.360325985057	156.36039199752	156.359896400354	156.360153781504	156.357249667444	156.358690883452	156.360589957536	156.360363896267	156.360133301975	156.360624369381	156.358754404182	156.359467315096
156.359282940979	156.358216885098	156.358675152346	156.361209993805	156.359424227819	156.359350161374	156.359605985878	156.357537562903	156.359003015237	156.360330667367	156.359568932318	156.360309988345	156.357520631624	156.359793631207	156.359531661926	156.358938847065	156.358750314502	156.358303081408	156.360536358175	156.359970011667	156.35850440652	156.360901606553	156.359980030247	156.360429483906	156.361051196413	156.36061327446	156.360294450143	156.360586546619	156.359769007151	156.359304965242	156.360928325102	156.360086676263	156.358575910022	156.359303105265	156.357414954799	156.360797150735	156.359874854035	156.360777922119	156.358159076779	156.359897019008	156.359710879054	156.359145209276	156.359442624817	156.360207548457	156.359247856531	156.36058477711	156.359430899502	156.35846232705	156.360911299	156.361101072544
156.360578609682	156.360109364551	156.360323947601	156.359169231815	156.360895959998	156.358905584376	156.360710641262	156.360907512414	156.358122917589	156.360586164093	156.359079014729	156.361188699126	156.358904157887	156.360534197787	156.359010279503	156.361179820783	156.359479520505	156.360992739234	156.359409168805	156.360729786556	156.360101136972	156.359131111977	156.358921151819	156.359333461579	156.36153616362	156.358872876076	156.359373682214	156.359142727791	156.361016993928	156.359419192648	156.35916487092	156.360947042717	156.360725289522	156.360694675942	156.359477463264	156.360617891814	156.361264247043	156.360977630346	156.359021705061	156.359373860951	156.35930475617	156.361228641565	156.36108633369	156.360998022629	156.359605745531	156.359730262237	156.358735188192	156.359838708353	156.359577592394	156.360091566409
156.36085345527	156.361213420241	156.361255258248	156.357716232072	156.358636434209	156.359648266138	156.359790215891	156.360933745548	156.358646967386	156.358254097731	156.361163679193	156.359348101144	156.358751686593	156.359334051738	156.360696725298	156.358947533301	156.360610015424	156.36146591683	156.356053561773	156.359780378736	156.360455884876	156.359644039424	156.360480227154	156.359024513834	156.359473164728	156.361375059943	156.360968754261	156.359612041304	156.360256674319	156.359294297138	156.360397491827	156.359498293518	156.359035430288	156.359389997158	156.361197105645	156.358312341493	156.359684716765	156.359452898808	156.361240291736	156.360062618865	156.359090269891	156.359064653	156.360192210648	156.358737695143	156.359696151823	156.359846780507	156.360319965572	156.358537060189	156.359438319141	156.358308962043
156.36084726691	156.359830381038	156.357968550199	156.360159751485	156.36071021998	156.36069860223	156.360229949866	156.360536324622	156.359433417136	156.359348486211	156.360430904564	156.358958211251	156.358996587495	156.359449677153	156.358751959993	156.358610100695	156.359667145446	156.359391708087	156.360454787377	156.358111537296	156.357992865276	156.361225780478	156.359106650627	156.359201690218	156.360040295835	156.36039011605	156.360102099286	156.361149296495	156.359516743504	156.36084723897	156.360919270119	156.360603925258	156.359059422647	156.360010525992	156.359575288493	156.360498417796	156.361427681816	156.359342895024	156.360450464929	156.359780563043	156.361006613482	156.360706814792	156.360868556552	156.361069333076	156.359587634029	156.36106827445	156.359720704317	156.359447994094	156.36004656335	156.361137692257
156.358800428891	156.361266137196	156.358876192289	156.361184167208	156.361101260626	156.359054429707	156.361021299611	156.360663516152	156.360026690003	156.360601914323	156.359884904716	156.361019438723	156.359415542999	156.360678899361	156.359853166684	156.358350142402	156.358840721678	156.359466135016	156.361202591876	156.361034716037	156.360979311045	156.359872069836	156.360594460596	156.360398871761	156.35964774134	156.358870794546	156.360903921003	156.359762101983	156.35953980817	156.361112269199	156.360319238359	156.360557092509	156.359992609397	156.359142642758	156.360272584849	156.359997241093	156.359326008347	156.359895227735	156.360353168137	156.359691548202	156.359691053089	156.360202373807	156.358589385341	156.359804421966	156.359272497613	156.360643996522	156.359571090115	156.359231395128	156.359789969195	156.360999224555
156.360732247468	156.360799100827	156.360727325113	156.35982442525	156.360711810498	156.358483898939	156.360752292918	156.358586465263	156.359889873179	156.360772774015	156.360951960294	156.359653910214	156.361033016691	156.359578180122	156.359730883781	156.360094948516	156.360656715157	156.35915956035	156.360780463914	156.359999909296	156.359722487998	156.360771593807	156.360632686473	156.359120217969	156.360721022507	156.360101470144	156.359842920621	156.360737333581	156.359432256013	156.361172162591	156.36061950484	156.361258624743	156.359413267288	156.359882134876	156.359935442352	156.359271654703	156.360430252123	156.360544853123	156.360137648008	156.360082817926	156.360356960214	156.358578352866	156.361415443135	156.360664635123	156.360392826325	156.359090051033	156.360411283344	156.361460568356	156.359970090366	156.360730860264
156.359896078198	156.360205557723	156.359489866606	156.35743708274	156.359861596803	156.359953023406	156.361244534908	156.358450324087	156.359631806763	156.361212137005	156.36080570343	156.357993788697	156.360616094496	156.361139519819	156.360355924002	156.361120537912	156.359643048965	156.358871846372	156.361023703548	156.3600190988	156.361323151936	156.360034380936	156.360467445522	156.360623592708	156.360225785844	156.359851696573	156.361041294158	156.360354599447	156.360582472649	156.358645850162	156.359072527485	156.360137549068	156.36127010075	156.36065764377	156.361325863013	156.359491121064	156.358513908003	156.360573157426	156.36045029593	156.360288080161	156.36104779428	156.357741068436	156.361309696138	156.359936616752	156.359970674379	156.360405074741	156.361236164668	156.361567004146	156.359580368219	156.361442374063
156.359284994762	156.359609057648	156.359618291713	156.360633341482	156.359400343146	156.360349685031	156.360858866957	156.360932788938	156.361061788603	156.361286039578	156.359351138611	156.359810996286	156.359920725016	156.359365280773	156.360029666891	156.361278595761	156.360934879851	156.361535627437	156.359678451752	156.359835027806	156.361013049153	156.359795211749	156.359793304905	156.359828473335	156.359903130445	156.359771591273	156.35982732619	156.360653248039	156.360885677762	156.359922275052	156.361388105913	156.359677917329	156.360319237443	156.360881024335	156.360822019248	156.360757197069	156.359723364795	156.360374356448	156.360337885852	156.361289942019	156.359538342397	156.360549047695	156.35952812258	156.360781394205	156.36090215564	156.360515481375	156.361100940406	156.359148741625	156.360361852789	156.360367283725
156.361431392797	156.359097781918	156.35986190772	156.360712284361	156.360802839224	156.360331645403	156.360842239912	156.361490380482	156.360940811222	156.360454828654	156.361212715919	156.360152818986	156.359611931828	156.361060688587	156.361466441455	156.35962774113	156.360192634867	156.360440377748	156.35959899946	156.359640599182	156.360773189115	156.359916611134	156.361252082377	156.361217148275	156.359827875753	156.36095988564	156.36007961003	156.361012145517	156.360704654917	156.36113842861	156.360642267322	156.360296628462	156.35970101223	156.360394390061	156.361507875129	156.360040818014	156.361373915884	156.358152213878	156.359833650328	156.361020825505	156.360667685606	156.361025054265	156.361210515315	156.361038214393	156.360968829216	156.360263459085	156.361012676161	156.359832316483	156.360320882754	156.360850051803
156.360755527482	156.359760378202	156.358636487424	156.360131552297	156.360681470054	156.360101702008	156.360238560218	156.361580615718	156.361394278159	156.360877486718	156.360341671277	156.360212273902	156.360199453141	156.361535258209	156.360253497479	156.359545310714	156.361108549973	156.359726590278	156.361505126156	156.360700674284	156.360141954748	156.360921318443	156.360771141956	156.36116732963	156.361171277582	156.360761619044	156.360033375715	156.360307818454	156.359723013567	156.360922171286	156.360186442954	156.3610515687	156.360533129089	156.360961617003	156.360715560709	156.359202969769	156.360391221632	156.359936555781	156.358644451281	156.360233365525	156.35996529832	156.360221242478	156.359153681699	156.360873222852	156.360107063993	156.361290443074	156.361518201831	156.360493033553	156.361436551047	156.360622678016
156.361079892557	156.36068149683	156.359908265818	156.361229086533	156.359957952068	156.360348506939	156.361050145756	156.360912236036	156.360991209033	156.360780412453	156.36124796791	156.36031849059	156.361194190861	156.360346913534	156.360426957459	156.361303524228	156.360947753004	156.361104668928	156.361639153289	156.360183674273	156.361077772211	156.361099842992	156.360855998866	156.359883047262	156.360586912234	156.360777724724	156.360943181036	156.359865138999	156.359548473494	156.361018278866	156.35974185158	156.360798200316	156.361065987554	156.36025338262	156.360766309374	156.360837525922	156.361239857159	156.361128368923	156.360241064284	156.359381189009	156.360691155177	156.361309178859	156.360918078883	156.360415198935	156.361075654822	156.360675868364	156.360245642246	156.359914953985	156.360559364623	156.361222021187
