# Supplementary material for: The Neural and Computational Architecture of Feedback Dynamics in Mouse Cortex during Stimulus Report
Source: eNeuro. 2024 Sep 24;11(9):ENEURO.0191-24.2024. doi: 10.1523/ENEURO.0191-24.2024 (PMC11444237; doi:10.1523/ENEURO.0191-24.2024)
Supplement: Extended Data 1 — The file code.zip includes all code used to generate the figures and perform the analyses presented in this manuscript. The folder "./ephys analysis/" contains code and instructions concerning experimental data and Figure 1. The files "Figure2CDE.m", "Figure3AB.m" and "Figure3C.m" simulate the model in the nominal setup, and generate the corresponding figures. The file "Morphing.m" allows changing the connectivity strengths with respect to the nominal setup, and plotting the resulting trajectories. The folder "./Figure4/" contains instructions, code and data concerning Figure 4. Download Extended Data 1, ZIP file. [file eneuro-11-ENEURO.0191-24.2024-s003.zip › code/Figure4/isolatePFC/v1Int_a1.475.dat]

0.324082989340664	0.34159715395282	0.375921869004697	0.360899847965471	0.344256106464864	0.377781076471016	0.357080477809894	0.333232784811338	0.351120791542486	0.351913685142915	0.359458443970801	0.322995714833483	0.347220253073661	0.36648210906619	0.350414060387728	0.35103989148836	0.346214677206369	0.349634122254832	0.354322633877935	0.361863569792394	0.344949894136882	0.334514408436579	0.34474893755781	0.332966709516194	0.376975417923166	0.348069353489745	0.338123956619036	0.360543972205146	0.366719535199741	0.344940217220913	0.339887071147124	0.338055985783607	0.349193674537234	0.368659280974874	0.356079841359339	0.330222620772502	0.355181477035937	0.344889172950964	0.333075935914143	0.344665971267171	0.366094649763448	0.35210660459351	0.351220002132788	0.345392868322333	0.336109634175699	0.344409126867267	0.351341815441806	0.361110731489992	0.347980459541948	0.33483785226196
0.356265145510872	0.36109630894153	0.371615179886516	0.364836171014233	0.364604331192401	0.341547158459538	0.334998511256014	0.351353428094425	0.339799810073176	0.340530044920645	0.33620456592881	0.364785727353031	0.377205241983961	0.366968559681214	0.34260552338464	0.351486405625575	0.377770596691674	0.347079307669887	0.341701531684229	0.367071206435483	0.376383508007753	0.335919100793847	0.339233658896281	0.390321333257804	0.351415829083986	0.350418020056208	0.357215634291174	0.34778861275105	0.342348102847438	0.377337476707342	0.383808005831383	0.380606596439451	0.385286150815587	0.335883295993042	0.336735147079055	0.339106580776924	0.378706480632516	0.39447836402669	0.342337807846964	0.377565770467635	0.37138622467021	0.333171834433043	0.359250356008676	0.360069807414397	0.334485667160655	0.350136737151491	0.358067865443979	0.355756949268722	0.337527933008918	0.344528390841979
0.355094922488013	0.364969186951923	0.376462977901973	0.344800178576544	0.379358494387148	0.343401743887913	0.392363515587552	0.391854685967211	0.345346860675786	0.381520291213744	0.344643981503121	0.380642833369398	0.371283499521158	0.366400525832229	0.380823339800119	0.342200673438511	0.406632503375554	0.366982891466805	0.383429932089703	0.348806557062975	0.404223724812813	0.354728076101599	0.345474241291191	0.360331471996549	0.352355561996493	0.345643367827946	0.403852075465038	0.367342782591215	0.376739664921756	0.345947009899292	0.370064536152859	0.357441363159502	0.399303251558763	0.36117479387615	0.346526912810421	0.378287015831212	0.384738660218905	0.379621828180329	0.346984781423741	0.368699831370353	0.348927294153303	0.384593566563734	0.351827811305739	0.386730196671505	0.354497655536266	0.356548707573356	0.351325062919007	0.364270018862144	0.385706915637008	0.345660028375841
0.373288254089405	0.397245543987485	0.362373426961446	0.387286604806542	0.387916747097798	0.362568399822685	0.416422190629669	0.425496539317369	0.372431563914867	0.43145697693306	0.373861486717282	0.370733610196384	0.365320039892429	0.424920993468214	0.418511317383881	0.380911378769546	0.431038490099901	0.405253718884366	0.372772108376711	0.423032479538183	0.395766429378527	0.428451128796847	0.381022868259192	0.415379855144736	0.37867021770317	0.425676818783261	0.363957094982106	0.393944787678585	0.369618990648432	0.389006833327658	0.375248392586967	0.398791271494056	0.3803545672662	0.394854972555246	0.399912117545707	0.37515331025575	0.405550263468082	0.410969842034136	0.35777546025813	0.360524349864045	0.372037629810371	0.400161100262422	0.37727534812182	0.357897839102725	0.418312092848549	0.371628719451311	0.358570291283011	0.406579936359122	0.375364852415888	0.393671480381996
0.369269491643535	0.4058075014058	0.4088778118302	0.387592466532728	0.406821167828437	0.390219288653687	0.406778396803015	0.393691061261093	0.410132447406234	0.436048276740971	0.404390906324466	0.382074995219625	0.417822764903019	0.442955918088391	0.400651534637061	0.441872441095111	0.385062787134969	0.375934939641602	0.420239562926817	0.402964008875854	0.378770582950228	0.417892660521671	0.377262425993352	0.395007871602226	0.406204533966678	0.432021803546337	0.426554479007622	0.433985206260521	0.411170330905562	0.380679594798889	0.407438510488204	0.444694086880095	0.40517513458856	0.376863695364099	0.391864827768346	0.371702649738859	0.440445948007031	0.430481188197479	0.398704968489333	0.386755722713206	0.423908031666109	0.384773474639489	0.382735358384749	0.426519954343494	0.39177611642986	0.449689527876954	0.413578413145472	0.413760103291246	0.428114490263957	0.38212703395614
0.435372823037901	0.39951274871805	0.395005872939002	0.439167856295525	0.40946746862059	0.449542753761102	0.453664077256321	0.448909328161992	0.438434298585667	0.382417032915179	0.43325277088829	0.438210383832622	0.451737868638758	0.409677472213675	0.382375240147496	0.39126883201441	0.453990835583302	0.457786572478995	0.419808565281809	0.395086237299211	0.466535546328381	0.460810411001863	0.45412451370188	0.40843122167258	0.388245804126086	0.398936670989921	0.398158911813759	0.442718715796956	0.40543506626188	0.462695333475599	0.391169064715148	0.424296150569942	0.42698972700305	0.464380728388285	0.386607954852434	0.471886661200616	0.444489450290837	0.384252632424394	0.427390409955332	0.414106944735327	0.455393446283998	0.466932323412865	0.40620061161049	0.383214789041397	0.397039375852595	0.410437077473344	0.462641518899362	0.41908645155682	0.408959893827258	0.410452892619592
0.500142578319437	0.41001715635884	0.465158072694158	0.453167000820539	0.497554205598906	0.485825849535796	0.411252698519115	0.463083470481989	0.445653568273577	0.462026576484689	0.480350492963618	0.441817080569769	0.452138422118186	0.497277229875479	0.42695802685478	0.425634972542742	0.42037680468407	0.45969112598048	0.427684948927397	0.487741897868851	0.454469580053602	0.506202853301315	0.445250650172253	0.457016940860357	0.468052739052957	0.427527826807888	0.426853007819347	0.491669995750757	0.447636183182511	0.44069781743754	0.488188177313216	0.444343073040613	0.454647341495796	0.496200991779105	0.477820149390511	0.407375551694355	0.426433327647227	0.42796978969676	0.500758906049891	0.486411096979217	0.40349324593706	0.41942371514059	0.497882332310551	0.406794228471219	0.493550780942511	0.429436530653521	0.467381393619271	0.48772015469561	0.481177305188587	0.448710887488773
0.436351649454203	0.48057114928295	0.436582597898741	0.478740487627502	0.477302727811358	0.457758385537787	0.450239566538337	0.523890076962221	0.458268634448818	0.446970179117418	0.530625294792522	0.420476933273466	0.492716099013988	0.491476451858769	0.437580100461202	0.425899994918037	0.486861056906339	0.453970759901435	0.452705933262392	0.477259946946989	0.517223825559968	0.519117576019581	0.486219063141767	0.425969978943564	0.502047721634513	0.474954750144756	0.498286273726476	0.519713172530268	0.463134924075811	0.493341842560351	0.480266510832899	0.492174474348162	0.44565439151753	0.428804163801342	0.517510937284611	0.428688446935448	0.474702307482936	0.431144329876268	0.501464464882844	0.435970665014772	0.476781775910736	0.420663085491562	0.45674398456021	0.529349246429991	0.430764831685334	0.474632980164116	0.530268144178409	0.430770757234195	0.428410953200276	0.430125946049914
0.518677327654539	0.445259300977714	0.530108433868148	0.506414574495839	0.494876646977769	0.482034519209691	0.475172306351406	0.546135110254684	0.454546857431452	0.488836405349463	0.561251974695278	0.461936874855797	0.478482625039075	0.475254608639215	0.531929870459001	0.508134974688469	0.492823040811605	0.518072968503575	0.454409526539739	0.495358923066133	0.448530461085002	0.53813984858655	0.55229280000584	0.500754199391672	0.47650974178471	0.479216928191939	0.496876712856157	0.472879756250705	0.546037872150863	0.547799162641831	0.452583657774402	0.460134999215765	0.452218656947953	0.554497470538718	0.535804634190946	0.445503220659754	0.485251483599869	0.488606220492489	0.471118738069081	0.461064682966905	0.474007195787843	0.555916157698006	0.456273845531461	0.462733277161405	0.496153209861538	0.548882263062674	0.467167272539557	0.456422810474875	0.503925518276866	0.449540674589685
0.573596243448353	0.600330317015669	0.52545877089388	0.475006664158816	0.473672695044832	0.548970315308322	0.520569335435753	0.470881123920177	0.497156199091492	0.483114374389544	0.480025243821099	0.489469669953004	0.552967440470719	0.575770275825301	0.486106930382843	0.583317950657047	0.470181687027042	0.539980910307763	0.488338220253046	0.564049327928047	0.602683416843887	0.607795996670277	0.594984322240829	0.499412659250746	0.516578797971117	0.514081749333392	0.542419785601596	0.611989946849135	0.561164738056613	0.540447572043507	0.511704024481124	0.511556510194184	0.564138246960723	0.564452118682869	0.512443355863594	0.467041235821578	0.514779219473148	0.585440072306705	0.519341487711662	0.512928096039518	0.558974326333313	0.536069512246983	0.555744358999665	0.569676997979045	0.595768988688795	0.550662705847076	0.571129230314046	0.492527553577533	0.491142221031218	0.512063236362227
0.570405447815494	0.541290359870529	0.54470525888912	0.554487631726057	0.576550543281918	0.571451580028727	0.532439781881002	0.510466850649683	0.525161562492907	0.522265746594909	0.626259397782101	0.53761666658285	0.586514337117481	0.570398196289541	0.64789377706289	0.537408476613633	0.553058100719684	0.505314079520737	0.505300356173606	0.49377582154894	0.512239973205973	0.583892061275614	0.609339281712473	0.598048897940449	0.652724190194875	0.619957651263844	0.516551024872617	0.548620629095768	0.54510273510396	0.55936649508042	0.538441921693629	0.576888346849776	0.609469491736851	0.57158200863803	0.529112562626654	0.640768457542568	0.61479992587056	0.54590326173012	0.542230236184504	0.633747204552095	0.507501821102738	0.505090533890387	0.563111385997053	0.534397324702291	0.561079057571703	0.634617083300356	0.529651705119901	0.593823016929847	0.539090572848993	0.633105609238232
0.671065553480595	0.628226041857297	0.569161750765206	0.581329004978586	0.598457861095262	0.625145685351012	0.554794574389399	0.653390127877215	0.61903834237392	0.711598791282308	0.562059638392345	0.553864100903513	0.630090547457778	0.578919917448653	0.546158922219606	0.550033377432192	0.611902588628948	0.604398851355393	0.625232644657515	0.634045664101416	0.647860025084086	0.646328107872605	0.570188416833159	0.693596352166913	0.545544670520079	0.628843902778294	0.67237601562583	0.681833321901158	0.636696811328794	0.601950719558576	0.536359671906647	0.680969626549773	0.617940305138511	0.601890085319269	0.532801722515939	0.597848927257349	0.602210525523061	0.65400195364992	0.593036633729333	0.603541111776838	0.563983826792987	0.566900612105069	0.548346518226292	0.696511548287818	0.552569344748576	0.549992002228826	0.560792295684204	0.613671991456009	0.615377111391777	0.619021166628157
0.601160215145232	0.617616751940003	0.597134520875012	0.758332200158401	0.607677547915595	0.612846146688012	0.651757900773679	0.737879698985378	0.607043199429842	0.618886015668081	0.603212725787367	0.749660732908293	0.6921764240074	0.565000575039901	0.68911863494355	0.714962353685315	0.60950726892508	0.677142944751271	0.578113703075302	0.672706422381449	0.735760338038591	0.605867978827755	0.655405274275966	0.587865694575104	0.700238735626233	0.596087399493013	0.651067585659402	0.673588581071229	0.65333680456014	0.620607739148231	0.561317052685303	0.625800702246968	0.771728361764536	0.70047120566349	0.694229135507236	0.579804954819136	0.617412401688848	0.677381758979684	0.634364166211042	0.753641312840483	0.591574389437991	0.754867778795792	0.686802457481589	0.603347980406629	0.656975502487513	0.732369063870008	0.633747153843445	0.585916821389645	0.624477759524529	0.642953692477434
0.725134938556601	0.752064765069724	0.614190182989309	0.665279773682495	0.722555364980466	0.706520514109071	0.719015020007269	0.774805336670466	0.674996793909401	0.630844665343038	0.817262284410411	0.624555557824688	0.700324326988071	0.629717700730257	0.670671601368122	0.660762397259149	0.729694950165885	0.70061885760502	0.702957458905134	0.783795913422694	0.727338225521053	0.696177775748537	0.657147764713537	0.766668955823951	0.7851636662692	0.612323474751895	0.611845174465526	0.803129112600491	0.620120032825183	0.707785943044148	0.608150925854521	0.626501213699312	0.776056673782688	0.747273388343583	0.604700102140597	0.661901527328656	0.682520727123189	0.789737179363097	0.650719733004822	0.635424394469754	0.820229210903851	0.706997354715339	0.657170388339551	0.816546951169098	0.796438828476565	0.668181182676621	0.728756380013896	0.796484315832112	0.747213196079411	0.762723155418413
0.706149376141519	0.72709187845226	0.797346682172056	0.686682781344274	0.867584490657896	0.723420691663908	0.70243046822685	0.85097942834091	0.73261670789282	0.692353398445109	0.698936668573316	0.65005267638638	0.866050971503758	0.772008546040564	0.777304142162512	0.881863166535592	0.778897154890046	0.718948625560425	0.705494762055681	0.834738733012853	0.715768709991753	0.690755553535582	0.774225072786826	0.779679360716865	0.804403738099681	0.755701792480703	0.883557932144565	0.865006526484787	0.71706234591036	0.756012902827093	0.858975882084184	0.673650558428848	0.898315700900932	0.822831503947005	0.706939677809209	0.847692222707226	0.723814841351742	0.849278477246729	0.766217977033197	0.711814004273776	0.893455607248725	0.770011172211774	0.852192003451638	0.895480108934471	0.731690369301831	0.769366680416874	0.837341706302171	0.871212943501349	0.871050530154286	0.807202493659387
0.953659170274108	0.979001432463638	0.855601463014861	0.820391257890135	0.708040771568198	0.937066789891491	0.72214662376498	0.826579537761425	1.00671963533505	0.757808458977143	0.755519721160949	0.908620803910019	0.922505288178571	0.909196996226882	0.843573084571332	0.85623757302069	0.946730489787488	0.751480257523076	0.711450678603093	0.977111081779094	0.807374819258776	0.899425169103438	0.956033994302326	0.933947484697878	0.950325200409729	0.753451459240259	0.887741908139958	0.913160687223522	0.771420922923886	0.800309621620602	0.938550339243241	0.990685122791646	0.909641381606642	0.740790614104965	0.917999265826215	0.767708141791976	0.848479435632668	0.915894233572013	0.717572684790602	0.953118623737134	0.853322017359015	0.83903508600346	0.886269350555509	0.937234332384728	0.923057377515869	0.851733235279863	0.806164615308943	0.955682444330072	0.726552521226087	0.754945797791769
0.885744276531093	0.802808234921559	0.965817123844717	0.80966570499163	0.815288693779022	0.783017537832996	1.09890660057673	1.07515733731751	0.86773183924646	0.81136444933498	0.786625538165583	0.7729399889116	0.865398865617022	1.06017311966708	0.916547465760454	0.771409833823545	0.992234518228992	1.02540069372135	0.911070077465467	0.938218580707027	0.851341516145985	0.936744131518825	1.09476253602704	0.794786576347488	1.08000987352135	0.996787588172194	0.969721875062017	0.786864064064092	0.775428838619886	0.820582128969321	0.877764716369361	0.945415075488027	0.91655273274189	0.964182706862492	0.785660924112777	0.776213634798251	0.946236326424165	1.06789536816151	1.07468811490764	0.918311797598715	0.837958741950042	0.807438610713975	0.983036085528452	0.909102744024035	0.811667764648956	0.801087538707328	0.889022950028332	1.1006220614689	0.989873329386172	1.07541719042845
1.07328538255871	1.17563841883704	0.961043523398843	1.01481484304919	1.12041556626525	0.875960543450082	1.04801526958806	1.09420245642239	0.978554903908922	0.874300145308747	1.08690098221248	0.874396808006137	1.1758521003817	0.882739364935315	0.857567532718891	0.92996464058179	1.04248712733445	1.16892042740745	1.1465277850426	0.838537251821044	1.05573504058595	0.943421704727522	0.988057526368686	0.953261664949356	0.95722794043108	1.09355732756756	1.17723679831646	1.08201945596901	1.11124063416461	1.00128926401906	0.908447811119956	1.06866771898604	0.910670768959879	1.10226471621194	0.977040445895998	0.995189720494846	1.03773129633095	0.97393936757831	1.05712780359915	0.863487213724741	0.901939307288089	1.08391604455854	1.02233793119436	1.03749291844765	1.00762626796664	1.1250735829034	0.925870031092875	1.13657391610728	0.97433172763627	1.02468997241827
1.0504963691368	1.03857205637668	1.29946863601933	0.958228970585807	0.970468331370991	1.14934092003978	0.933320363790307	0.959180145261096	1.03910846384171	0.991217588163398	1.20174166456037	0.960335074608974	1.07126276229449	1.24494094210238	1.03517816044698	0.944774999909247	1.28541184015375	1.21691264288524	1.28488746641088	0.962833689883074	1.30774417174221	0.94788590624796	1.20303926999989	1.06061556751749	1.04465160522156	1.30603449841367	1.29240774043966	1.08146029825547	1.17019403265581	1.21988934933057	0.966289286445316	0.957600042322873	0.930900417364832	1.21968067198383	1.21132090112479	0.987579633524357	0.911871242555284	1.02915985391135	1.0239711022741	0.981126738691491	1.28243577766265	0.922765571362066	1.07369094176812	1.3014472497132	0.96015162769768	1.12459764449124	0.963722977212835	1.17242786001388	1.21291698478619	1.28824607289967
1.29133081325121	1.02510550637921	1.10158087817873	1.02298497340767	1.03351294235285	1.33485867687647	1.21023551115833	1.0408049509214	1.10396908378832	1.35756348408467	1.07421026031106	1.28869490560237	1.2164281438143	1.17255602715997	1.30063625698122	1.12318435285167	1.13941336028775	1.3234974360315	1.26009049369367	1.20218037802301	1.10828599499388	1.05509220516794	1.4134222915537	1.23750271546095	1.14999691690446	1.24972583705569	1.29819685505901	1.39745856173946	1.33285281010995	1.44402685307039	1.05466330029791	1.08476467762442	1.09221278942018	1.16868018239473	1.06506567585647	1.09062737168141	1.23161243305639	1.14174577356622	1.05843218617297	1.07102034421994	1.31344361018272	1.06416340026692	1.29337253508025	1.11998774797512	1.01839244969535	1.30444480769394	1.45265722521719	1.22240594724725	1.03075332040418	1.16195818824274
1.19821143144184	1.24385535826329	1.47926541326842	1.30893459812279	1.41535309116164	1.67357008691471	1.40004939831857	1.12876218495232	1.40109103693871	1.46858396692528	1.25139259171821	1.23404604075481	1.32513883237155	1.2418940955526	1.50425101660192	1.46428947863145	1.21742965696928	1.14313015057149	1.26307561562168	1.16816205937438	1.14761851435622	1.54560408711072	1.25968184285797	1.16029034958849	1.22827196748487	1.56476756457134	1.11934485052317	1.32110275934084	1.4176636942561	1.61283366140801	1.14412389128603	1.64081082265571	1.61153331179067	1.31620045372786	1.43300651198954	1.58825061384181	1.60460652523647	1.47041194210254	1.52306516146544	1.14614194003058	1.13434045536574	1.43217804297493	1.16925314083348	1.23936272167167	1.34456086903348	1.48557636800936	1.14634551880235	1.14232227233688	1.31792756443038	1.54129988496169
1.55877094932272	1.44756384606086	1.32303737258326	1.45433584779804	1.2560066672059	1.39072410050773	1.22672728857962	1.48681183653875	1.71966405829443	1.4868943539389	1.32252238487054	1.19943162081976	1.43499284384295	1.78003472457387	1.74661992412578	1.55776032217642	1.35180735807485	1.51102807888086	1.2619167716874	1.73912291786845	1.32158607461643	1.56346748973298	1.42312582946373	1.48958786098222	1.55322636588399	1.2665811103032	1.43505249812928	1.42812109493318	1.27696352653809	1.50225736888669	1.47694297033803	1.58228354347727	1.51792357239198	1.29821002462502	1.4019647080393	1.82594695539272	1.65722138891019	1.39564131865798	1.51497542090607	1.32893115235147	1.25821649284419	1.32072387111507	1.49758902218041	1.65742574511734	1.52718140937032	1.70036994788716	1.67831098059974	1.7211736350897	1.32976811491964	1.20874535888219
1.95991070402721	1.83221477646939	1.97525096588472	1.76355001086575	1.36276806837497	1.85317270091979	1.92326871911665	1.45292476132939	1.46325361147397	1.49611514631686	1.45311975958293	1.87003459330302	2.10367299965463	1.3901453741276	1.37877331727347	1.67594510558861	1.36531445201462	1.82686527646259	1.78578261810053	1.47057458362899	1.39683135657916	1.45512375326134	1.8096845367179	1.93087374210333	1.50577151007567	1.73714940616405	1.79169043806051	1.73154007968096	1.34457973249814	1.42331299560554	1.58986724327351	1.90345518994693	1.74881808199148	1.48462462763458	1.99934910459544	2.01797389943961	1.75517827867066	1.72594194909968	1.38558929388336	1.89063729950417	1.43068152643496	2.00727879923318	1.66480952069134	1.58081136507843	1.61608986860353	1.46032497815051	1.46105332876189	1.74458148278378	1.71342326559446	1.49647205610324
2.18889585287938	2.13115923879594	2.34330177903185	1.83467789226465	1.7164674833431	1.76094383690229	1.53154192256746	1.66423966636686	1.52532552108857	1.85700415578772	1.96221666734818	1.82659581582445	2.01090855694169	1.51781919839759	1.93958577202764	1.57287580151558	1.81921276803844	1.53738983370027	2.26980020820849	1.66894250069133	2.01819011106503	1.62177947597952	2.00446898088232	2.12592123850414	1.96440390440434	1.5731494882279	1.97656036723986	1.98575089864101	1.6562938458571	1.71323378506892	1.73204993035251	1.48841205135483	1.88718460383066	1.51019275653064	1.68096729685345	2.01902024788396	1.82763333483447	1.8822803118469	1.89177859349804	1.98715575916332	1.87900781092504	1.79468300517163	2.22218615810003	1.5952427561517	1.62837911789364	1.63946780055895	1.63712701533187	2.16631676326524	2.03682993657738	1.91588199674896
1.67181240452843	2.24489015838226	1.86047601729828	2.38569173450337	2.47123677957681	1.84769890217467	2.46937273120044	1.88569459661886	2.19497964634675	1.69421061291089	1.71711094321449	2.0151838634041	1.92448445428441	1.84877284363802	1.87378723536244	1.97858144117652	2.32566594349909	1.77562109975237	1.99672294694834	1.85917497052727	2.09009604196671	1.92080644168543	2.50685549948677	1.89342156903037	2.30878801739823	1.80589656020257	2.1086085831318	1.90571492316706	1.70371309959446	1.7418387160599	1.83695331707676	2.35907499002029	1.8621658214979	1.97749449683009	1.73599640302324	1.74502437598206	1.71537862428958	1.68080974054426	2.20902388577823	1.98587385243866	2.29883271420182	1.95068564732283	2.36052475835078	1.77399553165904	1.77110558793927	1.79853766402586	1.79495111276097	2.21110393267057	1.80029742794188	2.62645582910781
2.2934184205818	2.06591047828339	2.32930787999704	2.27398006926566	2.54184237188624	2.25838658511802	2.65034930354277	1.88227880381272	2.70945520008461	2.05222495895603	2.14402091514028	2.12811592563637	2.23385532082925	2.45674511702765	2.21457479244332	1.85437912794922	2.44068848918335	2.63500149553144	2.02689013373541	2.0346892561245	2.16621684153283	2.08788272320112	2.36023853036725	2.17292992353016	2.3437135667021	1.91969820841204	2.46652416300397	2.52112569739399	2.391999040362	2.3320115641754	2.71631060583548	2.04685978832446	2.47819403349739	2.55698173851214	1.97559788037357	2.40747668917231	1.94130691834519	1.97385752148515	2.45015647016387	2.00055358369347	2.84995982533488	1.89186288662699	2.48375723310055	2.01389073014434	2.1609968342309	2.14531761528328	2.27283967095657	2.34841583653724	2.14227100621605	2.32450872154667
2.59452139928794	2.40999307848107	2.49138104733058	2.3430928223619	2.28817661840033	2.56925645640869	2.2067522807213	2.74220748975585	3.2745355103095	2.83937558477927	2.03937881949791	2.52267599745066	2.3934989976574	2.29507280987243	2.65718467896275	2.14302084713069	3.06841003472202	2.33771366056939	3.32666808796973	2.29783924105342	2.67235884135294	2.93527778459896	2.48911707351995	2.50785274135559	2.22964010408434	3.1399772480755	2.93099499860425	2.84386882711735	2.13839814264728	2.56447610102749	2.06833890193546	3.09059824715681	3.12714972841192	2.68920234335338	2.2960891234387	2.79937673746925	2.21882454038397	2.42829611071905	2.50797543808041	2.67847285141831	2.8544867472822	2.41502557072925	2.18767572090419	3.20667484833459	2.65876164460868	2.25381892287814	2.85357754560758	2.22024605328229	2.85914421249574	2.68906040715663
2.49314264623094	2.44197452705727	2.81172209150445	2.42764365883444	2.83070518562399	2.35127230677722	3.44733296572213	2.82853033636802	2.53140561000663	2.36495349787876	3.68725012861808	2.57525297651024	2.37921911189016	2.72109759737883	2.85602344113547	2.49325534100941	2.32055506486169	2.52499242271726	2.62727305329782	3.45465861244197	3.63766286546016	3.30768987390566	2.82814911398791	3.23966729586458	3.30963603017559	3.33839818699886	2.37915086445843	3.1282645800886	2.71691318546409	3.27611175980908	2.35158932926059	3.08156203761181	3.03387791845212	2.40938597668605	2.51608295565812	2.99332718775865	3.37190147638476	2.4550598656563	2.54841080738326	3.05066372869414	2.66264162720136	3.3249796008158	2.47017631993245	2.3367851341572	2.94399526373035	3.17943250036226	3.03538318671932	2.60569777633612	2.43694222748717	2.71607472697856
3.62588674712737	2.74784373528864	3.32800005185047	3.63791231076266	2.76177596888424	3.58655252626776	156.019196966311	3.13004049187423	3.22668290491329	3.47335247559747	2.77417201539843	4.21150113362528	2.57542597756485	3.50082240493434	3.69317606262873	2.95855357827605	3.53214981356332	3.64272391838717	3.35249538811207	2.58884424684875	3.48668374204143	3.56126039556991	3.788983937103	3.25438278532302	3.07354651293271	3.85719183183383	3.13978094204341	155.375504429017	3.14687749369054	2.96306493575102	3.22560321475586	2.9034091432159	3.13228726194289	3.24073241835492	2.76014917155465	3.37096550956231	2.69039494802147	3.93663114689256	2.75425415950197	2.76036919828122	3.29217708871898	3.38893728265086	2.95418106634104	3.23714018085913	155.531302894088	3.06201789577745	3.15149372354738	2.84747750979292	3.31708090160259	2.95972006656044
2.98809563753574	3.03898776958988	5.25659613869485	3.48543302191138	3.46511338814738	3.7769916115182	2.91783157759252	3.69947695841667	3.24072305782325	3.57427882005715	3.07871488420015	3.73274461688954	155.957971068103	156.027865867479	2.88860402419638	3.20057645405049	3.93863626325672	3.53641897645052	3.72917975160203	3.1345661211493	3.59989635975481	3.57439597950187	3.18535330158498	3.36682241902804	3.95682924234779	155.707196502701	2.91279356169372	156.101431953008	3.38527163140964	3.40397054221501	3.75459635207393	3.09541497674984	155.789123435285	3.20587317117983	3.69229454769337	3.74998153985235	4.17876159529547	4.28711529888903	3.13181048328964	155.569896558933	156.078108026443	4.3498172937149	2.95409315065136	3.11197502295251	4.38666446958452	3.16797699971428	4.1039968738075	3.71602302515768	4.62369089736992	3.58255582296885
155.054894728726	4.05203876842694	4.01204871450212	3.94146662242548	3.70972174791044	3.79720735179069	156.092167530565	156.096370884879	151.001023106848	156.032963970739	155.898910010799	3.67080444736926	156.001835574395	4.17621913204859	3.72287509254732	3.43525218055392	154.849732715256	3.96166314232965	156.051859132221	155.908268342386	3.65346315766006	156.032494655483	3.49214130942919	155.817926831095	4.04422271544489	156.12515100801	154.824565899784	3.89261875611491	4.44951933461924	155.699172345863	3.32614325339521	3.8623518827303	3.38287217471518	3.9196950664681	4.43780727160849	156.103916506136	3.84354467266983	4.24007761323617	155.999682561804	156.116156558883	3.70529328638402	3.69188235791383	3.62638788621919	3.97232058173885	146.258173199433	4.14989299533258	3.55313051219675	3.72784243544996	156.125896532729	3.54588612416085
3.76649585338825	3.88164630277145	3.98738972410516	4.07427852005611	3.65911219998757	156.059375534074	3.9106785803478	4.10991608494166	3.64985784737753	4.94496958380516	4.46473851361583	3.88699344549101	4.22567679007784	4.28184754501371	155.898350657504	4.53012900112886	3.92937871166448	156.085051699636	4.26000493808763	3.9346944014426	154.287980942541	155.935334292148	4.53085358147682	4.31764202148391	3.79916864628306	156.079727393476	153.748761795172	155.896796733321	4.31136465534673	4.5803869098424	3.74500873329577	155.949785151937	4.20209709681054	4.14888480969653	4.37515238090578	153.595118849647	4.08079447164282	156.112543826741	4.12832792026531	3.76817066327177	156.09361672884	156.06564477872	156.06086356441	4.78535770556029	5.42627395957585	154.029575989179	4.73218083656144	3.72810564716841	4.09995702135597	4.40973159901729
4.59835386853641	156.129402416002	4.13297530075282	4.74736313309721	4.34007092152705	4.89340969240048	4.87197992845293	4.18084908720227	4.91912543322454	156.104937302286	5.00756958132211	4.76629957126887	4.40795789032891	4.29651926723455	156.172948271215	156.1274855567	4.28112559711122	8.14247327456055	4.21796127467115	156.102831521755	143.471729272133	4.6138679834581	4.10319243054943	156.068086322102	156.067228223878	4.46898842784068	156.095904704206	4.44775087169351	4.31939064373988	4.77233770116746	4.40135138607242	4.92004456126858	4.54576246777827	156.050400905086	4.91142254136293	4.67467570452088	152.834170664832	4.61934146409042	4.77402263549661	4.39957759879313	156.126142505468	5.18768686122226	156.106698498788	4.64475723990666	4.51130100435323	4.71014154650643	4.50465279041925	155.720555940082	156.119244463411	156.09950630752
156.130153920382	155.933337570424	5.14733280896645	4.87202883409153	4.72802955665241	5.24687790063897	156.188412983574	156.176947954732	4.88288481154187	155.560958645797	5.30058261599931	4.95105461213743	5.57593703663445	155.950019319805	5.23412006861737	156.113145639142	154.482566541617	156.135638981555	156.156235711878	5.29623191644519	5.17510188625353	5.60058258167941	156.03231026965	4.76146268852796	5.32832603717473	155.963956824327	4.75912851144425	5.51586037678746	4.87863916377983	155.988217379348	156.005710643755	4.63608383199173	156.199754595806	5.25765470283873	156.158396354788	5.08915255174356	155.99246765245	4.64631630633708	156.122663530625	4.97335717198351	5.85775223571177	156.112090140397	156.101169815771	5.5865734660426	5.81437453907643	156.075344110995	5.29513324413271	5.06134898934156	156.082172792656	156.031232863035
156.097078941374	156.13538834084	156.007069554097	155.686166151022	5.60341379652775	5.21892740572619	153.906602490218	155.991682244883	155.962630927444	5.17153870786249	5.19292248185054	156.175253356456	156.125925250834	156.159315534704	156.17225103652	156.054140515375	155.906769113406	156.038578106468	156.055396724908	156.07647008397	156.041532439628	5.19504551328936	156.041418186397	156.163312069567	156.170676042147	156.162432397912	5.55862990498127	5.9242198133081	156.112964473882	155.973574408935	5.45289948349246	156.066264363877	5.50898584109814	155.921812272007	5.50301905291469	156.116392595986	154.613908265461	156.162727068914	5.43909739444323	5.46038949284874	156.075044753889	5.33384319291574	5.41980752215454	156.1103648736	156.05767500329	155.771138008124	5.52356208495472	156.11990494887	5.18779126479472	129.225257016172
155.96859009391	5.83668389895813	5.83384904641219	5.67285446766262	6.49765180179051	155.919886443612	5.70935674636474	5.89139563544822	5.73069870885624	5.89201194393873	156.108535913397	6.25564158959401	155.926559565736	156.017638855365	5.83461923752392	156.163200679439	156.12455554285	5.66881216575887	156.185973641551	156.168863866377	6.15175591641522	156.144288265326	156.133270699244	5.96414710462319	5.6672305405316	5.65127353131238	5.89344303499239	5.9038848641873	156.097959916286	156.218765268821	156.165103622445	6.232594516839	5.64410550197144	6.23562388826505	156.223166057269	5.8188240500608	156.125290335683	5.8402418416633	156.217507893752	156.211061529634	5.90094670522329	5.68374138790698	5.75198509297153	156.189032399149	156.054442801485	155.947339346961	154.082881747524	156.137691469695	5.95272954600703	156.008321663122
154.362033108373	6.20550042503623	156.147345284962	156.130191691183	6.30212602712479	6.1240557504216	156.142243991287	155.889833646594	155.145807175998	156.094468792908	155.875428803388	6.41562132980483	156.09461009796	156.148671538765	7.63369573455578	6.76950483408876	6.38573101105361	156.198972055088	6.21772548585181	156.100632358035	6.17970020870767	156.012735457327	6.146798924776	6.61423730955607	149.279799136805	6.88921560217025	6.15485081326707	155.536325891752	6.31909543142034	6.79971617072353	121.170954053732	6.17261267532216	156.07334157145	156.201455190654	155.953789177301	155.760923356272	156.205736069113	155.053492526406	6.10626875716799	155.869087826118	156.094546904554	156.009833820164	6.14508732776713	156.14329512461	156.069444319608	155.064072012707	156.118107410691	156.16024576808	155.365330435926	156.030069845124
156.222713898273	6.58237730206809	156.052723820886	6.56068944728218	156.070633944691	156.213772702326	6.59744561625117	156.092488750277	148.743234071278	155.55114979011	7.18330264391033	156.066733613916	6.59451043999792	7.1067659069571	156.186018187705	153.97834965304	156.08482287275	155.841504409313	156.228858820449	155.962735586703	155.506373231853	155.726775897233	156.221735898606	6.62194585703104	6.65259218536506	7.71486131924221	156.102847769626	156.277022951472	156.226077179276	156.05707987521	6.64208086136922	6.57558502539441	156.179479159461	156.11224336472	6.65315573242331	156.210970046944	6.69565229808365	155.908911843323	6.56947142303296	156.143297706398	6.61985553309279	6.7789965573977	141.447084540251	6.67199992938261	155.75848132921	156.14328335197	155.905458645784	156.170349760992	156.160366226482	156.010061569838
156.102704014705	155.996385298615	156.183130682772	7.20710973827106	6.98829741330394	156.233760941231	156.053259379974	156.191354591287	156.060330530631	156.01286232127	156.229754947847	156.003647585407	7.0741045549009	156.144235252566	156.049149065184	156.017785394468	156.032284436809	7.06543745104537	156.10133033815	156.249980435685	156.066843536067	156.191081265059	154.17500539517	8.66442051250057	156.079116920473	154.470585080031	156.270497080423	7.06165892245311	156.20177512053	155.118750867576	156.163051595167	6.96208239989862	7.46640197060225	156.158350111621	155.939877664685	155.260780442905	156.148704631714	156.183910903343	156.059203285709	156.126986854353	156.246416011084	7.76973109588731	156.102948257842	156.12368492796	147.962204385232	155.761121897798	6.97379421958829	156.260480453282	156.089348990135	6.98341335897585
156.148346697266	155.822955609484	156.079767667497	156.233531286476	156.276784830665	140.021847761426	156.048080044538	152.279614206175	155.893410170424	156.073675813642	156.222486975533	155.996824259636	156.241940096528	156.06522492886	116.557001933949	156.113963691548	7.47232228972191	156.240198692322	7.91360839126211	156.220339095211	156.262969786986	156.209847719465	155.953760090227	156.175899425296	156.196412092238	156.232142718272	156.259638368247	156.099403205059	156.118613512761	155.96019055557	156.010660839537	156.176312007149	156.093815261279	7.46134563103914	156.054623768318	155.918196335428	156.193823769346	156.094830431876	155.910264690184	155.567144282265	155.950600259403	155.913822976139	155.998571626969	155.958198626024	156.256004176905	156.188290696654	154.6906563469	8.22385619508341	118.917678559409	156.126891449862
156.208390728169	155.905963984234	156.15405091838	155.886578879553	156.213379544005	156.043175258258	156.076018189587	156.032067728857	156.265205596226	156.233857178512	156.151229043869	155.938950999998	155.918780576992	156.217650332234	154.214632025688	156.044430447338	155.243107220999	156.168353609205	156.04150006503	155.978883653017	156.190185171744	156.17152302644	155.492719168424	126.416625352937	156.169240371042	156.227833362443	156.276997005697	156.007555260813	155.968412320413	155.889265225972	155.881525665142	156.18572643355	155.99658254387	156.252463445499	156.244465813572	156.190514678638	155.912608571151	155.804064229646	156.246095632417	156.235566327269	155.898278389654	156.217116308689	156.042860364989	155.826482755157	156.200615815416	156.294599590281	156.222887906628	156.258217706134	155.805000083605	156.229082474063
156.268666749988	142.052260254282	156.172752651614	156.191026614026	156.267989215	147.060058852386	155.362494028853	155.96875148366	156.148889990673	156.236696077069	155.896253304594	156.248956873012	156.147493078977	156.218230048698	155.97482768831	156.179765189793	156.081728643676	156.238110524146	156.26032826709	155.760709995858	155.938509296454	156.285471419182	155.883942028846	156.067015921325	156.047263821402	155.747515735893	156.090467918334	155.955450634009	156.265334736273	156.255987986895	155.974164523117	156.265249393546	156.29204826495	155.893971437534	156.228992537234	156.228559008124	156.141296440059	156.289601570149	156.050024006395	156.221430495341	155.741051420237	156.226189852887	156.116828986985	156.09589942919	155.988454432366	156.201896264689	156.250602400581	156.168460603165	156.283707878578	155.965521216002
155.825031428282	156.051849214126	156.277996438997	156.279941639991	156.059181984355	156.079263938871	156.110064151796	155.942939325274	156.302383096529	155.999942531198	156.079859895223	156.222571444494	156.2618743764	156.219809383203	156.032211327081	156.285879920307	156.117712135218	156.160753326919	156.293384972452	156.110696335296	156.13742570679	156.012556521012	156.218775558422	156.263586798956	155.95611567759	156.196049801368	156.258383451527	155.916011650361	156.26706618107	156.041245077292	156.183213024683	156.19607538295	156.253445928796	156.230757377298	155.975645086985	156.295537063308	156.152167601798	156.130002263917	156.073434055018	156.128069245284	156.278515569862	156.290499697181	154.392968297352	156.13404056448	156.057633045558	156.276106415502	155.897837135312	156.245038155206	156.287701831066	156.286150746599
156.306267949173	155.996002560144	156.222301091795	156.257738119489	155.982786774691	156.287180128056	156.24320152199	155.89949977091	156.020204775155	155.889250909334	155.89315018248	155.929308943731	156.303241922134	156.233785417663	155.90754939718	156.083392062039	156.005484392089	156.266226310423	156.148007328673	156.284690136381	156.07990157839	155.955582627712	156.26760112656	156.281386620315	156.158253971199	155.845458914965	156.175448875845	156.040614087653	156.304094051463	156.277479328802	156.067215161227	156.268429492797	155.8974293878	155.922651807121	156.074596379537	156.233701212033	156.212112364979	155.967641818816	156.132554779179	156.279187127016	156.067729297362	156.244312994821	156.226957149098	156.246773531657	156.302182007773	156.304203426285	156.160671611986	156.175415348571	156.300503492073	156.260304609603
156.296932216811	156.289671273281	156.178927359329	155.99579625896	156.309899384632	156.277882989343	156.284428186424	155.913895640462	156.295984682789	156.222450796108	156.182393949072	156.133848270907	156.144880571447	156.298597722214	156.281858717375	156.294467595992	156.259194848667	156.293403046937	155.975239337691	155.981291744141	156.31864638612	155.919436733882	156.247952519179	156.153822959172	155.872573234294	156.157435651004	156.201663260005	156.117158467017	156.160235005242	156.324462644357	156.306337741033	156.288225422025	155.946096567373	156.028098115316	156.171983719258	156.021083267141	156.124371561955	156.019627033562	155.870898453741	156.242214790906	156.287345353066	156.163091191567	156.156351026077	156.287503983724	155.943848616285	155.915056865834	156.280167427977	156.213676899847	156.278253721287	156.302961823955
156.26666589208	156.219538796366	156.242632616417	156.216625712099	156.006910897362	156.128823482759	156.261392153498	156.303141758479	155.981997835925	156.232706491005	156.126216691769	156.295939539877	156.298929005458	156.113721462956	156.243898165113	156.078928705219	156.266483042827	156.057421432972	156.262036057564	156.274638188905	156.276600594437	156.056110116006	156.060557874237	156.30398088781	156.177446710089	156.20565562988	156.291561836981	156.256228781747	155.984148438045	156.173047536083	156.072449067056	156.237268920415	156.30670381994	156.252738229287	155.95320331278	156.306570971732	156.218263385053	156.108030251049	156.307620967446	156.041392603855	156.199892065688	156.302423040711	156.311376079753	155.958472610012	156.294943595753	156.25722492534	156.121567626075	156.285179116392	156.290862078152	156.152209361135
156.306972839482	156.256780167663	156.116706699367	156.191111188608	156.307154177798	156.067892881405	156.162241399291	156.220688280547	156.124407171873	156.035406340895	156.015099526875	156.161582181302	156.20040964874	156.235525266078	156.076652319631	156.204727511899	156.277143705112	156.247012402817	156.186374229174	156.172306446449	156.121268701961	156.320890997646	156.156378508406	156.3094769988	155.990021903499	156.068729829283	156.196264891922	156.206090292061	156.293433055812	156.257305048206	156.242788056001	155.965225318147	156.229316956524	156.165942933177	156.023044674134	156.079233921589	156.306968105879	155.930647267132	156.148874323771	155.937502236011	156.250818873166	156.221192053666	156.114339447916	156.179936626601	156.272598435247	156.267974881621	156.246908380628	156.217333304611	156.32298320258	156.220224791685
156.295602041087	156.201078421147	156.190710982599	156.317441854896	155.971038065323	156.084269227904	156.202953935613	155.950048663627	156.245175297366	156.190268479356	156.281859955636	156.186303335639	156.315207784726	156.139500282219	156.099994581749	156.173805292734	156.177669227366	156.000479172794	156.318621169563	156.143177137623	156.301879009509	156.292058287363	156.33445002895	156.141426624753	156.31505812708	156.28640015904	156.140045673598	156.29572490477	156.313806801486	156.15655168785	156.328545567662	156.311874100982	156.003453852033	156.308536003764	156.173497434004	156.254997076664	156.261952872376	156.32321675522	156.251164367596	156.32146065634	156.272190238063	156.240944886369	156.200346272176	156.280565865932	156.269663912493	156.036882861205	156.301321111298	156.29231989493	156.2249667694	156.202371261686
156.125760347968	156.158149864374	156.308961638994	156.25565131277	156.055393784161	156.243767459229	156.249873267183	156.116697019696	156.050486279953	156.334649987638	156.313922910947	156.333146577108	156.105080485245	156.233163112803	156.314397502097	156.225212028682	156.304600555267	156.272408955147	156.296186223174	156.314844381307	156.225315618625	156.0790594208	156.298066634187	156.297909850696	156.329080956736	156.250081922495	156.195425558541	156.262176024488	156.289615680821	156.219377913312	156.264471603924	156.205256672626	156.126527071891	156.080045281297	156.261409414122	156.250853296216	156.058347471673	156.196442647897	156.108036972688	156.233194860695	156.26480711932	156.315060803206	156.306505622078	156.31144626915	156.119009436561	156.323616905505	156.302183398613	156.207873239505	156.288751123075	156.281871037743
156.225811500955	156.139958681492	156.266371798647	156.326291932177	156.32815101711	156.329011090032	156.322958533183	156.317790433027	156.297644449414	156.319554504767	156.327861332986	156.099406215089	156.200480797159	156.206729644921	156.065004149888	156.211178301758	156.26601847848	156.210929611678	156.312618172174	156.047707957436	156.20690045651	156.272165541388	156.228999200268	156.21610730655	156.077572898	156.308617765952	156.324847282679	156.287427498076	156.203776606754	156.194924747464	156.319492218466	156.273116045023	156.321710734291	156.146840202376	156.252668768227	156.326060870953	156.23826221664	156.330744240872	156.243106638614	156.299190623247	156.258549003258	156.167331662669	156.30485734893	156.211703045238	156.1645905883	156.270389983269	156.115255746107	156.2733252676	156.33583568774	156.315005440679
156.225532061084	156.334308146548	156.271981072417	156.136808994057	156.212297972039	156.133083885872	156.137352632086	156.317320140425	156.136704683263	156.315513155356	156.330379630372	156.335408354657	156.327038568573	156.090990953484	156.186902374634	156.268539905416	156.270076099139	156.299663225842	156.222185343756	156.243200912467	156.264725210766	156.319343064395	156.326521513446	156.207534127372	156.26839726481	156.153773072582	156.325035216931	156.280834318733	156.308725044134	156.238529309143	156.326059172039	156.343104725778	156.316586373828	156.279315216358	156.321060208299	156.329545492219	156.327326414129	156.329449802574	156.337814441178	156.323407180857	156.232059061699	156.181247983616	156.20327554614	156.310422782928	156.261446784153	156.321006809702	156.32538070576	156.216360635643	156.309038866647	156.13014368105
156.245139237723	156.186596820006	156.210813789725	156.335480750609	156.183322176135	156.330619534272	156.256596935366	156.341777145688	156.304955200495	156.30336944824	156.219759924797	156.228990949889	156.275764572613	156.305299712386	156.301400183563	156.297347109559	156.3372589431	156.338748639284	156.306789329113	156.250426951868	156.086274819926	156.325436389381	156.337800489327	156.283883267778	156.329645631899	156.248576054343	156.212205141758	156.171032742557	156.281729617087	156.315123717347	156.195562657017	156.266007582907	156.279661742699	156.23783973712	156.173826839587	156.268635924288	156.224248961994	156.305559518359	156.309899175693	156.330645359781	156.227693364349	156.143618074272	156.322689041569	156.248848832951	156.29179385924	156.329889239626	156.320732327187	156.228798785538	156.247651902425	156.237707130338
156.274983585041	156.323520832632	156.335483859607	156.297550707418	156.153896222393	156.302185195671	156.282365405267	156.265744222404	156.104354835691	156.272240878458	156.329177398147	156.295729419577	156.289220676753	156.308575960082	156.312526512419	156.329781207312	156.339056593669	156.333258442237	156.281868511929	156.235118894922	156.334335881489	156.258332087422	156.214731063585	156.297846627841	156.285126470024	156.337750591128	156.318520620911	156.327298591561	156.319558476619	156.255349630695	156.284820094846	156.310837080622	156.167995304977	156.262749171565	156.314920376026	156.194196900702	156.256045584513	156.33908864179	156.331998026626	156.272896549518	156.289457331875	156.337021235115	156.318456010581	156.302992068394	156.281779388336	156.325266827341	156.338920057611	156.3195035666	156.340880034047	156.327368592997
156.34876024576	156.32628648063	156.260232771524	156.316239880855	156.341444111259	156.233871634007	156.324002869464	156.275176712382	156.322297353105	156.336936052488	156.315955292435	156.342850658031	156.308684426186	156.216475616226	156.265354475044	156.31801255702	156.275141071963	156.33894682403	156.256124337049	156.245645872694	156.240713874076	156.337904831884	156.250327728989	156.302703025729	156.306623607822	156.318694523527	156.272675110289	156.343478090329	156.330323756085	156.2931275126	156.343965674481	156.319302167512	156.28762329955	156.24416901842	156.246742310909	156.310049982651	156.327953206546	156.315198878707	156.3010468731	156.307269236623	156.291058735265	156.29806050542	156.336571494513	156.333490009145	156.320998900318	156.303861328156	156.330002263286	156.228422121436	156.342518276525	156.305483531107
156.32890224274	156.334579538097	156.300507551866	156.256496662148	156.247342219541	156.322070475409	156.234838499968	156.265044833181	156.327189772455	156.282950631583	156.308385635159	156.340492818479	156.311182335381	156.226383282067	156.330363291959	156.325147752711	156.293254984786	156.315013737353	156.290720424667	156.32807019769	156.300126929816	156.326200816882	156.187874864037	156.315100347739	156.305401439686	156.346218926916	156.342955322146	156.291919151762	156.329651855335	156.294483371459	156.263358403368	156.223405353786	156.203117624216	156.336052501355	156.31549783002	156.279746131189	156.309050017064	156.284227349733	156.245374047109	156.281286038753	156.296230688653	156.259654237387	156.341535839907	156.284940196699	156.31978643608	156.237886472513	156.286754291365	156.245930995138	156.325997897291	156.301334148745
156.27565887305	156.341132595246	156.325749381688	156.3378908999	156.322422335577	156.332395624566	156.325707553207	156.346106672509	156.336348057754	156.335054393206	156.292490350135	156.339988715127	156.346709998735	156.330077007827	156.240699014884	156.338451307838	156.299706942912	156.331298497636	156.348651827874	156.311089555894	156.292422535732	156.314664638612	156.297915510256	156.349446960171	156.349662177393	156.337553961585	156.262900005072	156.342775524689	156.30126098851	156.347750316867	156.255223437996	156.337999645042	156.337249444236	156.283211337749	156.314916543569	156.317942797091	156.29777771713	156.322204584849	156.328364097633	156.212248554691	156.335266389056	156.333627622709	156.278148941397	156.327284443929	156.326727237768	156.249397128631	156.327696501119	156.321812758687	156.333776920164	156.265600606001
156.349072593195	156.348773298601	156.349640774994	156.348791249472	156.293784143377	156.338531051775	156.308293022424	156.345050792781	156.33919322782	156.280100863764	156.332788704031	156.318054817998	156.301466403054	156.32205416792	156.333798009721	156.346535305763	156.350737368898	156.313403959945	156.310673053044	156.348332223196	156.317342952938	156.236682268643	156.261398822214	156.266393684863	156.293089395148	156.241464247325	156.347451878426	156.344781302323	156.327358173365	156.309781951536	156.320481519646	156.25496562219	156.348291231057	156.26291150995	156.331184255172	156.327478311918	156.284378042267	156.34325588389	156.292606788106	156.296390042845	156.284945028613	156.346175734765	156.312715876668	156.334728191285	156.284928780593	156.324631136702	156.34729243925	156.274178010282	156.322614269194	156.297965859695
156.312484886352	156.307180351035	156.350791544049	156.3356895485	156.331731367528	156.343944387264	156.340904869057	156.343599936966	156.2895812044	156.293205696146	156.281380129454	156.266730008375	156.275283000749	156.313290861374	156.349550267307	156.344103949165	156.348673005491	156.294872078048	156.299463130217	156.29079629161	156.351297351696	156.346850117161	156.292814352729	156.349494669316	156.35295554449	156.276448551204	156.319219689195	156.335328907826	156.327676905303	156.290337694047	156.339350879514	156.338186426822	156.311414543665	156.347757232257	156.306847970067	156.336436101623	156.279128988583	156.345808073921	156.293218782462	156.348441932309	156.340408293004	156.34119806201	156.297195552667	156.342120014194	156.331486219984	156.341202932233	156.29718873839	156.304948687465	156.317807061552	156.349224899083
156.30664532817	156.278025809347	156.343097499514	156.330790812259	156.345694850079	156.351905253594	156.348250785311	156.346321688992	156.330284964992	156.345277096654	156.322987087022	156.350007012617	156.339323922189	156.326060181014	156.284642561277	156.32879469538	156.293947533511	156.316715586254	156.339201541373	156.327729384689	156.341281950468	156.346567485633	156.323087532446	156.315801777078	156.304704708844	156.33241103842	156.319918844076	156.33479992567	156.334089570017	156.351567284463	156.348859689968	156.306250736654	156.349684358486	156.318898010101	156.332837031512	156.293738918919	156.345418088399	156.332177687642	156.303113535853	156.303825523092	156.333773598129	156.348944129864	156.304510134098	156.350138278595	156.327234056631	156.326799880894	156.327208399693	156.347898196951	156.342423782558	156.25868811937
156.352361113306	156.298974895166	156.346850003661	156.336242291962	156.294025418171	156.349535677217	156.330809960095	156.347155710304	156.325785949427	156.342355058818	156.343312230609	156.322252379547	156.34806056926	156.344609593228	156.312986070383	156.338497215702	156.298514419052	156.323050037873	156.34973112283	156.340904838972	156.34319343464	156.350244708192	156.34040377327	156.347095100477	156.295163948363	156.351891138447	156.305404718124	156.29439275908	156.344632784118	156.287379097135	156.347314302965	156.284385022809	156.35057366982	156.351116293082	156.313908933199	156.345129046762	156.336005163849	156.292240149242	156.329336119803	156.307937605128	156.349487783215	156.350742687932	156.331090814469	156.299390376701	156.332124312563	156.348735462762	156.334347927814	156.349440800433	156.309256490714	156.30446352435
156.353941858076	156.326141199643	156.323333411615	156.327996561981	156.345072413841	156.34979037057	156.313344222258	156.326627844681	156.347161861275	156.326806542415	156.355962286376	156.286451394126	156.353651782092	156.34818505255	156.348671313281	156.298882687819	156.339456915259	156.316993288094	156.338646090075	156.346028590904	156.300425640641	156.311159798245	156.348164114544	156.333358706636	156.318040347195	156.306538151756	156.329049719661	156.33796400594	156.348001455008	156.308383969279	156.349550080632	156.352948680347	156.296790753866	156.289457822164	156.344367759256	156.321920549944	156.348432173821	156.329173754827	156.323920568647	156.348541662726	156.347580709037	156.314417832835	156.33614520774	156.342930578526	156.345450415663	156.348947050935	156.326756616839	156.320333168369	156.323446273696	156.345011913645
156.342429117379	156.318609146621	156.338163346542	156.343465654531	156.309611128201	156.352904672663	156.324222831264	156.31688592335	156.312289277742	156.346529775274	156.328592305784	156.338329636905	156.320982575856	156.337636396443	156.319690897982	156.351957043959	156.342476393311	156.329225886059	156.355168021417	156.354935251582	156.325286860419	156.341587284194	156.349347216635	156.313859088875	156.336102441379	156.321861172367	156.343027437614	156.350059551819	156.311022400093	156.343651177489	156.330467498125	156.353717433732	156.308224952869	156.308704841674	156.3291296061	156.31486522057	156.333612413061	156.347472320762	156.312903191996	156.334624607493	156.343470811662	156.324020186643	156.34310103673	156.33112768116	156.351919973362	156.351699321474	156.348279207208	156.345048074905	156.331211015219	156.333135221416
156.326578813041	156.34685504264	156.349603794512	156.338764089526	156.343981332735	156.329047875728	156.354935098023	156.344220568233	156.347086990369	156.351718138849	156.349287835831	156.351257230534	156.32430764234	156.351211021921	156.349225544796	156.352955816393	156.354519076706	156.329092284593	156.34070282844	156.326931906445	156.32924900304	156.339026198857	156.350794694437	156.355172398883	156.336601980842	156.34831990617	156.350576126398	156.347475528401	156.353789183419	156.317869597725	156.322849676075	156.351488941477	156.325589493175	156.348147048779	156.355343273296	156.354343126468	156.354742076821	156.334603608424	156.315978733212	156.356159363382	156.328891754847	156.326388831374	156.340849409055	156.330950250651	156.335438171486	156.347335723585	156.332621200379	156.336948346075	156.335826179189	156.344928918635
156.329234062213	156.344722455751	156.327512479987	156.334384688433	156.350553059558	156.333358075129	156.353173253312	156.352689291662	156.354001888266	156.326984915483	156.347803693465	156.352891967379	156.342959754108	156.345113495274	156.351815947279	156.328191504132	156.350551894488	156.352680572427	156.344848760122	156.34889309339	156.350152939673	156.352174821144	156.356416739876	156.339189487807	156.329486023932	156.351289830734	156.34642104883	156.35681655385	156.329839916413	156.348561652439	156.316207221458	156.316739390337	156.34904726278	156.343570742428	156.315929358214	156.329269295819	156.332713776736	156.356098192239	156.329233364552	156.335563746454	156.355125774071	156.348619339756	156.318831159978	156.351444302363	156.350602763935	156.354382722474	156.308275893149	156.32874664943	156.347077096907	156.342956237161
156.345629039983	156.354244194278	156.352836042124	156.352978385723	156.343970780616	156.352800815448	156.338819192991	156.315937139018	156.332382988118	156.321663336889	156.343116354574	156.34314659299	156.343113631091	156.35691066184	156.34689697552	156.350751258296	156.333614785871	156.35394562325	156.325679283127	156.349965477417	156.354585601159	156.34898725588	156.354678066508	156.339687230996	156.351658817677	156.348753674723	156.353246679932	156.347677679022	156.349594535215	156.342151477827	156.357114960571	156.348734197115	156.344137720972	156.353982334894	156.351963289215	156.347111346973	156.353890445048	156.350396737904	156.321267927153	156.345249126681	156.337265275683	156.323229877033	156.352753284088	156.352834566645	156.325571199401	156.346514992198	156.351976253858	156.3328210633	156.351760791342	156.354118458457
156.355651097987	156.354267306995	156.331603013729	156.349956823926	156.34965500058	156.343109752633	156.356342294077	156.351850425032	156.347633661291	156.342580742024	156.355712085995	156.331142427405	156.326872983759	156.345518039573	156.336859174781	156.351619052078	156.348769876421	156.355693809063	156.325787060296	156.353057334225	156.354940664368	156.352286977843	156.336407217238	156.350620548919	156.344873423718	156.352999386258	156.346528906156	156.35556905419	156.352443850354	156.356246515131	156.355062739035	156.351153009532	156.356342090473	156.326294834862	156.336660789352	156.343280056996	156.337875944668	156.340749657737	156.341668233746	156.347656118771	156.34538081228	156.356354350524	156.326392383251	156.321151447897	156.350415457646	156.346165249509	156.346920585028	156.355915010245	156.327419274211	156.34527816195
156.328116553072	156.350609433449	156.351109617503	156.353807623244	156.356439436289	156.357056671549	156.349831162894	156.339123409594	156.33190363441	156.333690477955	156.338829229634	156.350082197853	156.357867156928	156.34874513163	156.346967903893	156.350205912853	156.350324027769	156.338791874873	156.342834287248	156.354679277046	156.352698971364	156.337896731993	156.32807222832	156.345952601329	156.354012175665	156.356305276689	156.350376615073	156.357085869572	156.320174621289	156.328423215931	156.344002585531	156.347298625989	156.335839985166	156.351616388186	156.349717157383	156.348898928018	156.33933990399	156.34169090348	156.342815681379	156.336626592553	156.33015849277	156.357226246795	156.334911319462	156.337506848529	156.332455391685	156.342809699814	156.348995457877	156.340050037709	156.343117775355	156.352076376639
156.352440432497	156.346215231856	156.353028049726	156.336302363882	156.358142962628	156.354344522543	156.341272692341	156.342774093976	156.357756472415	156.355313576163	156.341358886286	156.330755531093	156.353527952127	156.342563737959	156.352014436078	156.342108549728	156.354882456181	156.341538485044	156.34408173985	156.33878357762	156.338812934663	156.358410981109	156.34158603513	156.35320609723	156.35741435414	156.354191774678	156.354625240082	156.340552075885	156.345686664242	156.34358510988	156.334300136351	156.344668132386	156.353517898748	156.350665617135	156.357367075547	156.351529575727	156.338413067681	156.352546751476	156.35018415663	156.339356729549	156.356459255105	156.352428991464	156.341042656205	156.357323108771	156.349268334114	156.34908813782	156.352462972259	156.356660796699	156.357643936258	156.348410078165
156.347851768998	156.352947452454	156.355006567415	156.355594473267	156.339569168098	156.356264275074	156.353881636553	156.344335020709	156.35781048829	156.35489377621	156.358734012528	156.354710941706	156.343826806149	156.334791988248	156.356605531469	156.355394787903	156.340418980478	156.357917251301	156.35340802436	156.340926130969	156.352754657458	156.358786507688	156.357441173842	156.3504532188	156.353840842941	156.357013181972	156.355737280983	156.354830644763	156.346454168761	156.343770332255	156.357906146697	156.343265942143	156.357167240168	156.352872697876	156.331499013815	156.353665168686	156.358202937737	156.356321692831	156.355588912035	156.352968708118	156.350968823044	156.348151390321	156.358051056249	156.356422681286	156.350382897841	156.354452294852	156.357471398543	156.347590982265	156.340567581827	156.354599539202
156.340539638362	156.341554224099	156.356936909893	156.354854929591	156.347466962086	156.353904936414	156.359353117793	156.355437162289	156.353529664386	156.349783993921	156.35395113462	156.356711507942	156.35145853229	156.351801507193	156.355388472205	156.356902237483	156.349855972616	156.352825411184	156.358633711497	156.35254063563	156.346989034401	156.345280775563	156.358734130981	156.350069679075	156.347300847722	156.35448662753	156.344369046767	156.343352014332	156.357852398076	156.35632766244	156.355423384985	156.344570317785	156.349058248456	156.357772055647	156.349079572344	156.338526399756	156.357762197341	156.345392030452	156.357223807796	156.351895481875	156.358884655348	156.353801058792	156.35063214027	156.348876112984	156.358700360358	156.353708071064	156.357836142996	156.356880598651	156.338144343127	156.349231950136
156.353715403995	156.358356694291	156.344462544653	156.348445626944	156.356228473974	156.351796365019	156.35779603419	156.352534502401	156.357841722745	156.352520135825	156.352171031659	156.346766613647	156.357650737984	156.340773144294	156.351649486358	156.358772670376	156.356239988481	156.358831941272	156.34927857677	156.356444168412	156.356544371244	156.347020390788	156.35504115766	156.353174533529	156.341166559558	156.354230528137	156.350112130526	156.356903202766	156.34737069888	156.342617647746	156.353750928656	156.349641907017	156.353794870041	156.340003196705	156.351064901956	156.358520460454	156.348368991529	156.358300720486	156.349457661719	156.359097916479	156.350786120939	156.357471348602	156.359706360596	156.348180689244	156.346869543349	156.353750672761	156.357931492488	156.349024045654	156.356628000043	156.359189669089
156.35219372579	156.354541230083	156.356886367986	156.35042398515	156.349083516792	156.353038031395	156.354589392421	156.351196282025	156.354061919606	156.355609754796	156.357516371782	156.355682852553	156.35839254676	156.357088557963	156.356791592493	156.359672373487	156.346361795808	156.35806449357	156.355624180264	156.358973422512	156.356296686318	156.358834148978	156.355639653312	156.356845114916	156.355575109774	156.346846433138	156.348059762631	156.353716265617	156.355551054027	156.35020850922	156.345719348485	156.356379272574	156.353751227207	156.346925495589	156.355569982002	156.355304976754	156.355815539756	156.347404809457	156.350371316393	156.359357530064	156.348281443673	156.355288521739	156.356450329888	156.355430077898	156.344180842978	156.352166394453	156.352096691453	156.352148639857	156.353812310391	156.352104247232
156.357534929998	156.348926732639	156.35644472466	156.356663149782	156.358319352551	156.351344085886	156.355282589907	156.346726536402	156.355612094349	156.347157124471	156.359524621321	156.348480467133	156.349974396124	156.350540370652	156.352661176727	156.352829037025	156.354753338367	156.355866641063	156.358396422827	156.358816824222	156.357561706219	156.35545877306	156.355772690162	156.356028966131	156.347447345815	156.354660092663	156.348885679879	156.35733019659	156.347643873613	156.357129653119	156.348101151344	156.349215473746	156.355667328237	156.357296275681	156.348889650624	156.359297278537	156.355172469504	156.358550409561	156.35529672422	156.356871789038	156.344950129871	156.356050083586	156.353149083608	156.351521209189	156.351547026626	156.357297373597	156.349537090895	156.358558402976	156.359180945795	156.356412140317
156.358535721182	156.35457626825	156.348433557898	156.357028819163	156.355200832953	156.358134926061	156.354989399104	156.352902024711	156.358688571527	156.355732290433	156.359306860315	156.349217642859	156.358781274697	156.356727330098	156.351227236126	156.34900467647	156.356662879885	156.344744228783	156.353679899945	156.35920316608	156.348529886671	156.359806655081	156.358747766634	156.359027255967	156.346577348212	156.356133770904	156.357518275433	156.358852091358	156.351935677213	156.356724183195	156.355172087061	156.354933453497	156.356432669183	156.356677613123	156.355617109161	156.35779294177	156.359218767205	156.342564713966	156.358254704862	156.356676022649	156.352926813255	156.358704256634	156.350946326411	156.357382390987	156.354855161329	156.349395293937	156.352764175427	156.351203705101	156.357746709202	156.354144238568
156.358119547648	156.357924401821	156.349406879105	156.352787428944	156.350107417071	156.3600618228	156.358949893709	156.353122102858	156.35440701456	156.354545912964	156.35685051486	156.360109960182	156.358495914019	156.358043237009	156.359638003969	156.356798321338	156.351900344223	156.353849672654	156.351922232021	156.355285878118	156.358606716478	156.34823556625	156.356960968296	156.353288308036	156.357118360375	156.35590675147	156.35860926641	156.349845379731	156.35866898452	156.353414745125	156.355022763189	156.358667178133	156.358390908517	156.358892897658	156.346959895608	156.358424289272	156.358589368133	156.352462200363	156.359831048307	156.359609404573	156.348449851533	156.35698318502	156.359782693356	156.351090167668	156.360454211437	156.355307369242	156.358261250251	156.352234555505	156.359454524426	156.350592065783
156.352072026578	156.355184098085	156.358035312806	156.354067984938	156.356069702642	156.35133642894	156.35433984916	156.358278722985	156.358051709908	156.357054639641	156.35338822695	156.352544396637	156.354110443458	156.356599607117	156.358484704666	156.357781779979	156.354270681982	156.358134698221	156.351112999512	156.359165010794	156.358957442191	156.35830186825	156.359836765097	156.355447730304	156.357292920155	156.351171624062	156.358361997555	156.358879328295	156.360312027299	156.357472094575	156.359829301459	156.35207233076	156.354571651712	156.357350697844	156.353450854386	156.350833914812	156.353402603716	156.35322617904	156.350708841059	156.353853425462	156.355600339786	156.359623039119	156.359183820767	156.351956825063	156.35571837175	156.355906899028	156.355390165282	156.352383674212	156.359864532635	156.357343015293
156.358050534688	156.359800128889	156.360443650818	156.34947995234	156.357262542696	156.359444919008	156.359488120127	156.354034591806	156.356867796421	156.35993544907	156.354787524502	156.35852022312	156.357306229431	156.359796472153	156.353960256712	156.359941884374	156.350949734034	156.358853508388	156.354257673017	156.359749868478	156.354569186029	156.358863693332	156.354703592454	156.35850748528	156.353822093731	156.360523745204	156.357215290871	156.354973002947	156.358537789883	156.359112387595	156.358610906932	156.360073852355	156.358815989966	156.356252412558	156.36033825384	156.354359844028	156.359658930156	156.357625325286	156.358082830949	156.354324993919	156.359664868378	156.359265422119	156.359247748079	156.355556733849	156.356881551883	156.358988390483	156.360213815201	156.359202407236	156.354137671229	156.359743777325
156.355734197223	156.358918924813	156.355136926115	156.358569019002	156.356688413533	156.358159027617	156.359723567177	156.359462752105	156.358201322428	156.358995088214	156.355222277601	156.357154525052	156.357960693346	156.358254476821	156.356197624003	156.357777629227	156.360292941769	156.356356708671	156.355411141173	156.357297750349	156.358526901915	156.3602911909	156.357215057208	156.359665787024	156.349393266365	156.358486358821	156.358834620345	156.357077128983	156.353235901146	156.360071627534	156.35721692284	156.355778950792	156.35534513049	156.356968161425	156.359300388637	156.355393574552	156.354895450896	156.356210961822	156.359606843343	156.354538877746	156.348487319078	156.356436120208	156.351982413157	156.353554252236	156.359186763298	156.359589968445	156.352793112399	156.357903222459	156.360263265093	156.352121577016
156.356679417193	156.360890678556	156.353420570695	156.356264508775	156.358947213674	156.358075698155	156.358216731579	156.359310905739	156.354114020348	156.355956699346	156.357866340956	156.359422439903	156.355658747322	156.359608637485	156.359940029882	156.356673484056	156.359800498481	156.357223286642	156.357918562782	156.354501799948	156.35623272274	156.351700325965	156.359301711839	156.356095342436	156.358018983717	156.354272945398	156.357718973562	156.360738089839	156.354875727097	156.359857933896	156.360559397218	156.359129396034	156.357176320387	156.359107523742	156.357709490116	156.359606021923	156.359617121748	156.356182932999	156.353076869983	156.359497230311	156.357313587311	156.354930460725	156.357489449902	156.358495805423	156.353550054878	156.357803630544	156.356788465679	156.357397407887	156.357535299841	156.359552576006
156.358245204779	156.359247223205	156.360597787293	156.360208321683	156.355558177029	156.356496863271	156.35590937419	156.359758020054	156.354654450461	156.353054570331	156.358014336967	156.355081095358	156.35762684842	156.356278291302	156.358589839628	156.358427335333	156.355905773501	156.357475839818	156.355101171955	156.353671382158	156.359356076244	156.360383964481	156.355699332462	156.360300264031	156.355815839029	156.359170789142	156.357547164505	156.354811500261	156.357505265914	156.355023512885	156.35327436727	156.357829116181	156.353906939195	156.360475905955	156.360199578036	156.360262357187	156.359907440258	156.360718630895	156.355879088378	156.356693793068	156.360281316257	156.356352300096	156.359920311286	156.360483028843	156.35815465203	156.359143295927	156.356427241557	156.357187360435	156.360621795054	156.359098326838
156.359036203203	156.359981528596	156.359027017285	156.355783462173	156.360328783798	156.360343720399	156.355720750465	156.35793644615	156.358526408728	156.355812795827	156.359739034473	156.356486281243	156.360042710645	156.358884765011	156.360357512052	156.358872810519	156.35713568466	156.360353296754	156.358292544546	156.358083636415	156.357470070526	156.358937086067	156.359925237553	156.36069191083	156.356657131069	156.353757603804	156.357552665218	156.354597499177	156.354244696607	156.358286678161	156.360750784777	156.359564271155	156.359406376025	156.360070871699	156.358068590227	156.357729347034	156.360198693034	156.36083727655	156.359432821149	156.360194559824	156.357670348738	156.358996896956	156.359502288316	156.360447757656	156.357902892657	156.360457756921	156.358018642479	156.360640859778	156.360833308667	156.358022343846
156.360241497907	156.359015183807	156.35838923685	156.358555423121	156.360025609984	156.357370783816	156.360619635655	156.359180879318	156.359507846543	156.359887435965	156.358872393075	156.357404908047	156.360334828657	156.360089470846	156.359829669445	156.356985783745	156.358139328922	156.35888198751	156.357340902782	156.360065029547	156.356810375273	156.358364224026	156.358915388128	156.359126537481	156.35508938384	156.360345505703	156.36066319588	156.357620596004	156.357610250791	156.356492450388	156.359843427574	156.359765481923	156.35395291844	156.358675161355	156.356841368245	156.360380383804	156.35757808473	156.361260329089	156.360121783201	156.357309366316	156.360548251399	156.360119946296	156.358413203933	156.358639023564	156.358673447196	156.357499384415	156.360264299588	156.360152612676	156.35996323866	156.361143894988
156.359651439756	156.355440660855	156.358784135325	156.360076630956	156.360048656931	156.360733100629	156.360518000551	156.360570338209	156.360150726087	156.35990766024	156.360632725597	156.356976297482	156.359605503388	156.355869292616	156.357602829052	156.355705891579	156.360123109802	156.358930781465	156.360668060164	156.356753039982	156.357646799541	156.360315405609	156.359188905916	156.359571905668	156.359195917415	156.358531898997	156.360143261711	156.360837101723	156.359142327153	156.353762019179	156.360458794026	156.357626418126	156.360713459138	156.358299516899	156.358501455887	156.360853838428	156.357047768023	156.358325016305	156.357788183702	156.35750275731	156.356193976422	156.35541262335	156.360279292125	156.356932782427	156.359506924217	156.360136900459	156.360867194342	156.357714147464	156.359047502946	156.357887626148
156.359103787366	156.357753670774	156.359098666024	156.357050382616	156.361064605408	156.359736999785	156.360349577366	156.35907857558	156.356634665413	156.35747573709	156.357294570294	156.359794981124	156.360173182698	156.360017213496	156.35620465378	156.358320960505	156.360527796243	156.358006589831	156.360243169004	156.359028416196	156.355653145907	156.359615492955	156.360118221694	156.357953712412	156.358507050725	156.360654794693	156.353559291031	156.359974082958	156.361129438713	156.360883693452	156.357575520613	156.358956318721	156.359329271098	156.359828300809	156.360037590913	156.355959237774	156.357999208915	156.359526601607	156.360901284424	156.358679237769	156.359611624633	156.358019887767	156.359209658743	156.358052802803	156.361107411241	156.360056103333	156.360538507207	156.359215431225	156.358216342036	156.360971990857
156.360697975222	156.359456728915	156.360297991625	156.358966019418	156.359972310622	156.359540753649	156.358654202815	156.360911140888	156.35674171962	156.358375166871	156.361044814977	156.36087161496	156.360917132521	156.36058435806	156.360847581865	156.359898661518	156.359911193235	156.358665968964	156.359115769893	156.360113738369	156.358221757077	156.360650905116	156.360466703211	156.3600857751	156.359532752463	156.360511505829	156.360922262421	156.360229547446	156.357674468446	156.360322231094	156.359488068075	156.359808064219	156.359424205849	156.361126935118	156.359212622382	156.360503957972	156.358129607689	156.358468454548	156.359618263744	156.357629312267	156.359472734842	156.360933604309	156.361003582524	156.358949001055	156.359236259752	156.360683985977	156.357604437529	156.360992845371	156.360974634937	156.360886930762
156.359743018851	156.358225173093	156.360463652063	156.360342820981	156.359203231848	156.360557654038	156.360953059171	156.358904897734	156.359231323228	156.359184488594	156.359040549813	156.359627439237	156.357075742287	156.359882646189	156.358944235452	156.360457013611	156.360016744544	156.360828010624	156.358620932052	156.359259285842	156.358543740178	156.359119353389	156.36022335871	156.360993913246	156.360759202072	156.360533497371	156.359890036749	156.360855513923	156.36005601191	156.358621134338	156.358955351533	156.358271497512	156.360727153578	156.360849184992	156.359826053925	156.357748271687	156.358416802862	156.360172183744	156.360989398392	156.360919956601	156.360563382251	156.357371885536	156.358776635113	156.360798129011	156.360042833647	156.358795197222	156.360421291294	156.360636350657	156.360732597175	156.36079224241
156.358739796738	156.361062150002	156.357755830211	156.359585805519	156.3600202795	156.358271538845	156.359872395291	156.35989365075	156.358636000973	156.357178896738	156.358634707124	156.360895539458	156.360754432657	156.360987858546	156.359130250549	156.358515081296	156.359465976088	156.357995241639	156.360188627788	156.360901339316	156.360374110102	156.360480476923	156.360335259276	156.360363794523	156.358162814388	156.361030687317	156.360893903403	156.358594638064	156.358262396158	156.357172539855	156.358349074352	156.360894230116	156.360439664228	156.359205309787	156.359788256474	156.358300580611	156.358489753071	156.357891374006	156.358531583923	156.360871869538	156.357326097829	156.359445952461	156.358939237961	156.358492396691	156.358910258636	156.360032984269	156.358795264467	156.358808343505	156.360411542955	156.359405978621
156.358565596793	156.358060011399	156.360660992439	156.360934222311	156.359453236862	156.359632826475	156.360765277077	156.360857270527	156.358641851798	156.358113990134	156.358594375678	156.357950091045	156.361281943919	156.356241252521	156.358072026189	156.360697077973	156.360161391349	156.359553489544	156.359977627905	156.358004728859	156.359594388732	156.361017266196	156.35961893655	156.360871181687	156.359734909144	156.361188378398	156.360732840479	156.360609265079	156.360666238376	156.359552865631	156.360585203208	156.359188339564	156.358145309329	156.360868539643	156.360039741643	156.358005986075	156.35874671509	156.361153889448	156.360397611374	156.360772257921	156.36081612226	156.361162471934	156.359687288573	156.360065844541	156.360736775477	156.357001301372	156.358916688202	156.360817287224	156.360115098698	156.360967007026
156.3610316218	156.361023362388	156.360976878899	156.36002772455	156.359791331169	156.361152785734	156.360875084585	156.359613894908	156.360293678196	156.359861961486	156.360014951591	156.359207780147	156.360944716261	156.358803675084	156.359968255833	156.360414748607	156.360797608038	156.359327821117	156.360165543479	156.359393403285	156.359776917297	156.360164771975	156.359087777708	156.359811743902	156.360197622342	156.357275187496	156.360953735486	156.358544216107	156.36023575956	156.360859720003	156.361117120618	156.359509957542	156.360111413564	156.360408681338	156.359330448257	156.359595386664	156.358413998268	156.361060976229	156.358899036005	156.36070360359	156.36068160716	156.361122593124	156.360693439766	156.358745735932	156.360999945858	156.358399359531	156.357839884944	156.360585137223	156.357454806653	156.35906220985
156.358984400312	156.360390057362	156.358236834641	156.360916396444	156.360373951093	156.360624803483	156.361201538071	156.3592488933	156.36079868459	156.360533689275	156.358248435707	156.36094191151	156.360203535051	156.358485534582	156.3597549432	156.358641467273	156.359018275275	156.360253095593	156.360774134449	156.360030627221	156.358833552553	156.360509802845	156.359498786433	156.359933324791	156.359495603639	156.359382429637	156.359843933661	156.360697889058	156.359878791122	156.359126138113	156.359340598104	156.359973010807	156.360386581485	156.359236416249	156.360999157415	156.360795253963	156.360775173044	156.359264906294	156.359011955955	156.360819383878	156.360432063285	156.36065334696	156.358139224866	156.359286435416	156.360976479976	156.359369347423	156.360387490437	156.360913739841	156.359668891139	156.358944078194
156.360269236555	156.359985538536	156.359374531362	156.360986874266	156.360255358173	156.359875152488	156.360237066819	156.358438921487	156.359786736079	156.360613372881	156.359566619797	156.360615624647	156.358339251859	156.358412269024	156.359946207425	156.359547117405	156.359497102638	156.358959400377	156.361212815576	156.36033723627	156.359106913748	156.361098939594	156.360478667863	156.36055433641	156.361491657153	156.3600513829	156.359243285389	156.360930100286	156.360589580837	156.360123203222	156.360886626063	156.360499463692	156.359224401966	156.359957098697	156.359431250546	156.361196607657	156.360013355359	156.36114587979	156.359115559118	156.360413044517	156.360424181546	156.360302742975	156.360091888937	156.36079874513	156.359237552125	156.360875271497	156.359797111711	156.359500443569	156.361207038327	156.361243810645
156.361073331085	156.36015547858	156.361179298901	156.359664253997	156.360994239898	156.359422729483	156.360931152553	156.36131170273	156.358806238858	156.36082649782	156.359971301907	156.360345631891	156.359717743562	156.360925076282	156.359517554954	156.360238390888	156.360438103031	156.361209796656	156.359811470038	156.360966205601	156.359772931596	156.359953131507	156.359454718443	156.359714547607	156.361496144787	156.359365822956	156.360012489304	156.360617532869	156.359931494816	156.359888696547	156.359618506104	156.359836420121	156.361025570152	156.360914807221	156.359921133216	156.360815947522	156.361487471185	156.361103316606	156.359564961419	156.360895149653	156.360023038734	156.361132116377	156.361268667359	156.36128538629	156.359214638856	156.360096034047	156.359259429487	156.360079292896	156.360082301726	156.361221065634
156.361369267863	156.361394569319	156.361313690904	156.358480877911	156.360498400562	156.359999775913	156.360142130742	156.360739845034	156.359608249731	156.359064412153	156.361620786054	156.360002151209	156.359714963293	156.359810650978	156.361134815368	156.359465428255	156.360602889166	156.360782379266	156.357085854412	156.358266538754	156.360734172175	156.360245229959	156.360753516451	156.359918297635	156.359906340914	156.361362374134	156.359981316065	156.3603191827	156.360791369254	156.359690323987	156.360701351229	156.359941190849	156.359465430453	156.359709508261	156.361090531488	156.359011299264	156.360119978863	156.36063669543	156.360337613972	156.360569153331	156.359606058543	156.359903720524	156.360689658556	156.35941698701	156.358227667435	156.361108104673	156.360863864811	156.359116401396	156.359089127034	156.359221317064
156.36111688112	156.360987340627	156.359088565103	156.360685828017	156.360656867394	156.360943960956	156.359704072045	156.361273790483	156.360187599933	156.358648612133	156.360800002997	156.359608251754	156.359656575494	156.359855070258	156.359667655381	156.359516346796	156.359990922638	156.359816089456	156.36060284159	156.35904162034	156.35876289756	156.361366623106	156.359954925277	156.359830726079	156.360780329452	156.361658638896	156.358834667522	156.361370913814	156.360819329091	156.361037704592	156.361048999179	156.361040908346	156.360709464289	156.360644327615	156.359942420256	156.36076726336	156.360759410589	156.360068168688	156.360736034203	156.358793897997	156.36147522734	156.36103699427	156.360400007867	156.361294219418	156.360252856355	156.361226921216	156.360173661451	156.360209021766	156.360521419561	156.361058099647
156.359740233155	156.361182389127	156.35964121527	156.360301082032	156.361256032474	156.35963865803	156.36122719011	156.361848444968	156.360512948025	156.36083078454	156.361212453109	156.361545138633	156.35985519227	156.360940779848	156.360339276585	156.359337077271	156.359383727351	156.360036480756	156.361256488201	156.361226307386	156.361161062404	156.360257009518	156.361034352408	156.360745760891	156.360109771193	156.35939021386	156.361050666838	156.360146349644	156.359985182243	156.359899588504	156.36097801704	156.361002940191	156.360674920408	156.360587120269	156.36018015131	156.360973973207	156.359816025613	156.360204747532	156.360765078401	156.360042034388	156.36034758833	156.360650808999	156.359297975469	156.360255449787	156.359901861929	156.360877368224	156.359960758308	156.359903900217	156.360319728855	156.361204035178
156.361231053025	156.361119131704	156.361074818076	156.360370375524	156.361332194218	156.359466863281	156.361505562435	156.360429285931	156.360496473965	156.360984380342	156.361121331794	156.359163036048	156.360739963643	156.360450877464	156.360180083304	156.361260656638	156.361123970296	156.359212733332	156.361127222673	156.360217488192	156.360077766301	156.361129869495	156.36016210818	156.360113214504	156.361036451336	156.360569394283	156.360623709505	156.361080921171	156.359844610017	156.36077243707	156.36035339202	156.361184377122	156.36004526843	156.35941310378	156.360618955248	156.359730081259	156.360099946569	156.360903070698	156.359644906432	156.360552128912	156.360601934893	156.358977183116	156.361376445403	156.361063577511	156.360789419905	156.359913957405	156.360664351621	156.361418332727	156.36093479998	156.361788606542
156.359164063361	156.360022008353	156.359908534628	156.358372697767	156.360480877301	156.3605653503	156.361478479146	156.360097130797	156.360177999447	156.361557320434	156.360984592207	156.358671732704	156.360187247937	156.361378355172	156.360959429853	156.361292069827	156.360077121048	156.359782021849	156.361217179627	156.360549081469	156.361236482395	156.359965074811	156.360970573779	156.360850579943	156.360800792312	156.360206260488	156.360585822538	156.361106552567	156.360941301223	156.359475690306	156.35980054301	156.360503183449	156.361413433866	156.360793447046	156.361455112745	156.361064895796	156.35930484687	156.360652619048	156.36018372427	156.360836901041	156.361210238125	156.358791385217	156.361582228421	156.360211163704	156.360224308721	156.358868496619	156.361480771741	156.360858594095	156.360054137584	156.360781229656
156.359794480194	156.359964337501	156.360454507446	156.360954095712	156.359996423663	156.361041340899	156.361404696598	156.361438512397	156.361243012199	156.361580349679	156.359733195021	156.360150579	156.360219154991	156.359770449972	156.360311361428	156.361424332394	156.361131340035	156.361621282762	156.360058044776	156.360342961936	156.361209237475	156.360482612429	156.361301096693	156.359488546235	156.36053059272	156.360107527577	156.360162401024	156.361044283225	156.361035070825	156.36062478669	156.361485413725	156.360333909052	156.361599599	156.361049384992	156.36103606736	156.360940495986	156.360132755367	156.361571285158	156.361323598995	156.361304988867	156.359913482742	156.35891574902	156.360500919177	156.361106454596	156.360756839842	156.361709768619	156.361141354715	156.359619277207	156.360755712497	156.361306686207
156.360372045559	156.359920385269	156.360584188396	156.360946810366	156.360815255344	156.360787022325	156.361296925697	156.361604453564	156.361132517502	156.361048559639	156.360169234367	156.360697010713	156.35998539343	156.361175240554	156.361186619328	156.359992618922	156.360822386356	156.360191837056	156.360019028648	156.359969933566	156.361096075516	156.360411160425	156.361348299512	156.361505809215	156.361099459516	156.36125482857	156.359962787084	156.361296404098	156.360919155689	156.361331256939	156.36092241495	156.360610760914	156.360062968807	156.360876878234	156.361789124312	156.360327147572	156.361476652807	156.358850570534	156.360942132317	156.361350222049	156.359409596673	156.360679616006	156.360191784145	156.361165692398	156.361069361879	156.3607426981	156.361200732892	156.360165154445	156.360748626188	156.360981274863
156.361121584705	156.36007360446	156.359538896108	156.35923734715	156.360586012823	156.360766193839	156.361433115103	156.360605547397	156.360767750923	156.361102225847	156.360671311985	156.360590248138	156.360548221942	156.36142455263	156.360860316126	156.36111078246	156.361333160292	156.360450567449	156.361645593441	156.361372246765	156.359512729327	156.361139126722	156.360957816562	156.361291579697	156.361306365829	156.360031980869	156.360651241042	156.360531760312	156.360235324362	156.360680542061	156.360811127104	156.360924072773	156.360956039752	156.359677778952	156.361181281122	156.359741142822	156.36151603627	156.360442520408	156.359225620367	156.360780637674	156.360293752698	156.358570199947	156.359922173846	156.361057281823	156.360244704101	156.361445685736	156.360896886642	156.360843733885	156.360409721914	156.360808003518
