# Supplementary material for: The Neural and Computational Architecture of Feedback Dynamics in Mouse Cortex during Stimulus Report
Source: eNeuro. 2024 Sep 24;11(9):ENEURO.0191-24.2024. doi: 10.1523/ENEURO.0191-24.2024 (PMC11444237; doi:10.1523/ENEURO.0191-24.2024)
Supplement: Extended Data 1 — The file code.zip includes all code used to generate the figures and perform the analyses presented in this manuscript. The folder "./ephys analysis/" contains code and instructions concerning experimental data and Figure 1. The files "Figure2CDE.m", "Figure3AB.m" and "Figure3C.m" simulate the model in the nominal setup, and generate the corresponding figures. The file "Morphing.m" allows changing the connectivity strengths with respect to the nominal setup, and plotting the resulting trajectories. The folder "./Figure4/" contains instructions, code and data concerning Figure 4. Download Extended Data 1, ZIP file. [file eneuro-11-ENEURO.0191-24.2024-s003.zip › code/Figure4/isolatePFC/v1Int_a1.5.dat]

0.356940428416157	0.346975988609495	0.370116553103066	0.332491901770188	0.374805069154884	0.338833004506667	0.352669947450649	0.362840867963119	0.352566596045769	0.377387104026127	0.340486168634149	0.333273513295586	0.325495883944862	0.358597713211325	0.340732353897728	0.367384581074773	0.35977764557299	0.36885850271544	0.343864428167086	0.333794729259612	0.330211075056752	0.340369854554382	0.349842058983315	0.366681678235323	0.354157855271294	0.36080078456801	0.368614399869585	0.34900371950972	0.366538328985398	0.336654753234631	0.353669056629448	0.323853271763096	0.348156932761746	0.347204061741926	0.324159950253759	0.328160305869787	0.349393880716131	0.368590307790497	0.329772341099486	0.324200730119888	0.327250153403493	0.365986385094027	0.358395489139835	0.336906393940706	0.328365149312903	0.323227229404132	0.345673689292687	0.36152860445748	0.329818847817092	0.333023585025797
0.359249129385851	0.38796882444633	0.379873183941986	0.385553155567036	0.369727085629806	0.341317273138222	0.353970963218401	0.393024584338498	0.347911736508707	0.344855468350497	0.343058138143802	0.349107474913663	0.356757863936525	0.339364337344592	0.364642971508206	0.343891805970329	0.362038704572623	0.334116242489235	0.369867244178184	0.368819191473345	0.339235341765253	0.358261224520569	0.360661446873447	0.36607234279359	0.33837878277217	0.340966736570713	0.375904839665491	0.377512379103984	0.383197135986782	0.344965631456844	0.37378391693519	0.35103827832112	0.339959943474921	0.363927265252944	0.345504262242511	0.367015921815306	0.335947852092762	0.374423819198008	0.351749011368969	0.353644323013409	0.388544552796142	0.390339342391912	0.370915341485685	0.368901112646203	0.35421975096324	0.340511896436548	0.370511445069805	0.340942279380023	0.381370634275746	0.360019091195172
0.355741545641596	0.37782704132126	0.373289188453825	0.363248888220456	0.371872717829031	0.362516654474723	0.363395505641406	0.382440021530719	0.406638850541702	0.406817183738364	0.362378518743315	0.349579566741228	0.399422031828862	0.387288486947181	0.34970826190697	0.353899594222569	0.361206360706329	0.34390124135017	0.366744335100573	0.374836265745124	0.374523438266277	0.371549102729495	0.361566502377909	0.38184177617105	0.348961965665323	0.350457003179381	0.387594740003726	0.35881606436893	0.403649293012043	0.357422967331494	0.386026333802086	0.367030831058166	0.387486010887188	0.369911374542336	0.375154424049042	0.360538891715773	0.381460312388019	0.364181216580584	0.362333113710761	0.37150371302325	0.348242083675166	0.344302667256893	0.387433540595278	0.393065132413036	0.385915166801597	0.36973104200077	0.348494140421192	0.405090451299156	0.371024350675914	0.361967596473723
0.380553241921209	0.428193622754753	0.390313487511511	0.389541114243393	0.415278756032077	0.408781575771062	0.37167348069043	0.37532789079168	0.375624253965312	0.390435829395401	0.366892936360584	0.386052726533483	0.368987481598615	0.382508208981023	0.36283048762787	0.419351092778069	0.375708701674725	0.404605866099837	0.423904898257485	0.394760140423125	0.381873744436372	0.357445420386435	0.369788621060871	0.372769993947917	0.408952730915118	0.363217561566029	0.414161900953876	0.377987366829589	0.358376337019023	0.397059250230941	0.363465190935403	0.360178900933018	0.389137741879059	0.412752774202736	0.387389662742176	0.387976163171344	0.387706305055489	0.374561680608907	0.363164500128771	0.373808488348756	0.404213118000659	0.422084317969271	0.430938749927887	0.408572143551	0.357109595943608	0.394505106585922	0.387243977495929	0.420583140792238	0.378592305977153	0.382105516288983
0.446221292708902	0.417446878376452	0.439364961564272	0.434211934559336	0.391717635887851	0.441980929706504	0.437252221135053	0.376825192293234	0.383594300781649	0.380358580075461	0.394596082348707	0.373685185346073	0.399512953768679	0.424118025609974	0.38942706967337	0.373279470312254	0.376384225609374	0.443682622099549	0.439510821852584	0.388321811842718	0.443839316924779	0.393582415248556	0.428630397049225	0.397555840230629	0.386737237656407	0.391871885790203	0.389329427839937	0.440763222873329	0.380991941693253	0.45113609297874	0.41641524937768	0.407185219829828	0.405327002764735	0.378944898766635	0.424469682362852	0.428763820069956	0.421394407832014	0.419039327333186	0.443218797971328	0.452724438929828	0.439225747025926	0.369292267409978	0.405527426730511	0.369658500743129	0.374438306446361	0.371948772543722	0.378706696753686	0.385326505012088	0.374641368982678	0.437508403242391
0.44176157407803	0.444405265992191	0.387189701082008	0.475631236096502	0.410642513164158	0.395178552930865	0.430137293473013	0.431235220199545	0.426612236353443	0.439766573065418	0.391654915946085	0.399014231610759	0.460639102012099	0.412690548611783	0.427521226569141	0.462763862287265	0.43058164835535	0.432193445370451	0.416326770334616	0.389220032609277	0.41879012507763	0.41968785128348	0.472003727102501	0.443841338561445	0.470446474255436	0.397618045590101	0.414833176897315	0.388904732147635	0.441984925010101	0.395016061924165	0.455867689088436	0.429418425451845	0.46633567895337	0.465260541254155	0.453972042932525	0.473411983866967	0.392987130411891	0.403152046621372	0.441803697687277	0.396727066818431	0.389160166619202	0.457380172445387	0.450733294671426	0.450809692026512	0.383856886386059	0.438866790726438	0.39645651374962	0.418968730967834	0.402861995853089	0.403967880462625
0.436065557009057	0.445331212137163	0.466004330679029	0.502819164494973	0.502960533474051	0.43116139778809	0.447977744949949	0.420577835933007	0.409033578433902	0.45588388312498	0.503976341822451	0.440037871330346	0.489996836180667	0.431553920748036	0.476281771937272	0.429814946476676	0.446260880810352	0.466834495520799	0.490448230883019	0.418514761630127	0.39992671633534	0.418696864832006	0.429261860620355	0.413127009720031	0.461045246306525	0.451874124003281	0.458715674282821	0.475116213049646	0.43474982405671	0.49505466506502	0.442123611074538	0.462484563453469	0.428881915777949	0.502458529210218	0.408563312079724	0.503240264365184	0.405723568508396	0.442008718440134	0.423339995590256	0.420518355426992	0.480305886085687	0.454364059359807	0.408025930965876	0.495942245599966	0.486350601647953	0.405801622179808	0.458592885037388	0.453537330575913	0.449028694692695	0.417184463770341
0.456398765507326	0.488220751159729	0.488606010584881	0.526633651758503	0.468974185575234	0.479798517670402	0.47738450246596	0.525161499112064	0.442742981434644	0.430782265638295	0.473479398043789	0.506068235430853	0.501315499172056	0.513117999263965	0.455365574629755	0.425276871635307	0.453594581779411	0.457765349205917	0.522108330465909	0.499495034347522	0.499165035978393	0.438815259818057	0.437119621956745	0.514121998463932	0.499622364449417	0.517129506118099	0.503233656025047	0.490268815728385	0.47535832444207	0.445366915164455	0.468305418961354	0.429465951588089	0.48777522493008	0.485312289992373	0.479570525777737	0.485880413152119	0.493529852963266	0.42676592718912	0.523460613112291	0.4665576426252	0.442304605210367	0.448506179826994	0.423068887974218	0.471560099220093	0.490207495716726	0.466937635296492	0.5077057946844	0.440054868731407	0.497849424571349	0.437773588419727
0.448492416877124	0.513514855244373	0.46841960149169	0.514982492204521	0.503181754960094	0.473576726159253	0.563318943851877	0.445902259863263	0.505895818222344	0.496760744532412	0.50453293446466	0.486357135810956	0.524395492142285	0.560174761911816	0.504913807935884	0.50216693970145	0.528493087413876	0.494917660696664	0.548200476247739	0.558855027012519	0.46127233290056	0.472111319452322	0.441031906322849	0.467718070261664	0.463433241631842	0.47112132952096	0.501381475786649	0.494035555956081	0.45683948599119	0.484705443885446	0.536807676290106	0.538865482071289	0.492614942439905	0.524672617887204	0.527065185362135	0.484259489878863	0.489048714794788	0.548635844805512	0.525157025129629	0.531661554999163	0.494184069819779	0.52182923455352	0.455077630763547	0.481161064273759	0.443462802898746	0.504879231462935	0.479990932034576	0.503430684395077	0.449178773901129	0.534354242774283
0.550405772526926	0.550640571866777	0.571610878531831	0.614630696075243	0.517175034408412	0.480070622976725	0.573926002121225	0.49054868417673	0.50082641769228	0.557000355116987	0.504139251351467	0.535236940525029	0.517513980514812	0.488133280815414	0.538464816854408	0.588567713107725	0.566287130315828	0.475757015974838	0.507893677468084	0.551056571428221	0.589571541147242	0.550523342758213	0.54313051522259	0.559801859989548	0.536171780122703	0.480939293916625	0.608243952517762	0.479683648224687	0.553732378657648	0.481325685979954	0.566377245435825	0.489673797890827	0.60394809747074	0.469668400485415	0.587181713283724	0.528089011198193	0.481878068368352	0.580735672740943	0.558092791646832	0.507802190791478	0.545345412116937	0.547926549906893	0.473493018833447	0.509467058267579	0.513106507291619	0.523176419427784	0.501940497609349	0.512192324615415	0.543085375583097	0.609061634403223
0.617515277982984	0.528965955401402	0.583659903484411	0.525656143947725	0.565415479302642	0.598448668783469	0.535215652916534	0.621377686705165	0.529379769991825	0.537372028226667	0.565945403341331	0.561814289872389	0.639962366322234	0.542487070121363	0.584029026560812	0.520755355816202	0.502366079679082	0.638970111802834	0.575770637371395	0.557589361560255	0.53981831907484	0.524234421341105	0.505297177631404	0.619473441359733	0.546470198618916	0.575266594568708	0.562220694351907	0.50694882938757	0.51301892695615	0.555324385946786	0.525066334131143	0.615529620695941	0.600604627292356	0.567127221227103	0.553378982688212	0.580683208336721	0.542782097502901	0.514827723951077	0.533165646072432	0.513031896770156	0.51186233176658	0.501991990657062	0.620243400228507	0.654247340272459	0.51613239095479	0.555427951064135	0.538957359082648	0.572123594255568	0.629850922759461	0.625111512523212
0.569476489412209	0.626808772822111	0.570828810664014	0.690451282512742	0.564136881492624	0.629856057408981	0.679007403910993	0.567303789701468	0.556822754730461	0.701957148284769	0.598984612197744	0.656131119681326	0.636239251035685	0.634877993834124	0.534740921328993	0.538904755723805	0.571036683806079	0.674265229801548	0.645177557901274	0.572739549575911	0.700106407195045	0.539167928067948	0.606477101025302	0.602702617035538	0.58998330812531	0.541941257040355	0.534915346872415	0.574899068077888	0.592888810741931	0.535282107480559	0.59704090830339	0.624916718618336	0.581383608307154	0.637377260953436	0.560121545853887	0.601097831886436	0.686464863726055	0.702559534985184	0.538499367312284	0.550661701751707	0.631486312935612	0.624102670171315	0.640780955267355	0.55720678263106	0.645778200075705	0.531484873624301	0.694251432509321	0.658134596241335	0.622325094899122	0.592851891051216
0.589912570953826	0.687988785003983	0.569745712827028	0.675181543067336	0.600304276632954	0.756221160039202	0.570257497003554	0.692321323744223	0.568138808235985	0.581913240419247	0.609312482288519	0.590061979391456	0.591280120177092	0.610904634544359	0.72984399724396	0.745641970056235	0.729278375156483	0.663910656458942	0.566743694398894	0.643473569329735	0.63487163586379	0.636090720493535	0.656171789092134	0.731696626481054	0.597690481376072	0.661398017313912	0.578835861463746	0.752390836265381	0.72088643853424	0.755995875447553	0.746663533299707	0.728887319550544	0.5754749018899	0.755591247674426	0.746021023806081	0.748520918153163	0.64346130314224	0.68557341744973	0.732025280734696	0.602030730204732	0.629277663038833	0.748203586244744	0.644097895761619	0.712943960527554	0.570287119171973	0.560028290566586	0.650632967581025	0.640762633337502	0.774402684618394	0.600710398603329
0.621808411492254	0.677765930779239	0.638657300972732	0.736963955364719	0.617834488738863	0.775502973709547	0.786158002040207	0.7042876940054	0.713075177416724	0.842715826470138	0.709616743140225	0.629413264276323	0.730629003856777	0.680331471081606	0.68767812947354	0.778186144108749	0.80887626338894	0.799397731328752	0.608342474634408	0.768532924121633	0.716681161817137	0.757787859637107	0.773434708918399	0.76390091536453	0.828450515105894	0.828075971719856	0.648190854182339	0.726186200260889	0.678822823466309	0.815159229390344	0.651638959086838	0.733767337095966	0.701985334858251	0.683959655135034	0.818826778048894	0.699032615421019	0.684689890614822	0.743723116279596	0.66365226473436	0.746524286589813	0.788019182094203	0.801181032646113	0.707337214478103	0.620795246516946	0.639199934768985	0.70399133920231	0.611837589622436	0.652715054808848	0.754842965028297	0.618309197478505
0.65897672228386	0.650769259792781	0.751208242314414	0.7855015765674	0.776245792022541	0.709897176283812	0.827464883380193	0.842823948097452	0.88388027217508	0.711970013389894	0.673803848563192	0.761407470367369	0.837989834233434	0.744725869433622	0.910685142080751	0.786277734888669	0.737715573550484	0.668817898268912	0.666474991117069	0.819335982188037	0.736411382487498	0.810633461734734	0.773601010268146	0.834889372587994	0.825098908991199	0.893192046206097	0.675771451915192	0.801953046990354	0.822380375586529	0.726013527977889	0.818136759708114	0.654735915577484	0.889928853970874	0.688870191023628	0.712709928316818	0.752032720049058	0.779812380052169	0.747324953958578	0.841644470205988	0.841510100549164	0.753135764111007	0.70314243590349	0.675417665932758	0.734372999501613	0.859353186601801	0.802207694609964	0.816386047572216	0.688202224319229	0.863287544749876	0.667968947810173
0.923509046679198	0.843811126821381	0.871153192284539	0.74007406326658	0.759446930732971	0.90234336554128	0.888153392629499	0.765987498580922	0.771928044992342	0.928086547503151	0.762540736017113	0.83299793002169	0.873469055001234	0.888844503369885	0.768948912759345	0.953525419586633	0.941410748884185	0.822883742816057	0.893514542986556	0.760715130983574	0.998844801020196	0.742822495486639	0.733315165078994	0.937969717500861	0.77604630746067	0.842019502145183	0.830763878385159	0.846164814333842	0.89064893516269	0.859392247564123	0.727300420598755	0.761411039722467	0.940752248781487	0.729176206653372	0.831843783689555	0.732301121900867	0.839307701218097	0.924595028719657	0.738500037366966	0.852299410613046	0.89882932684138	0.907842107845153	0.772016882603785	0.837412753105477	0.739314906639137	0.947402220032874	0.848663855700495	0.794530695928169	0.724194348584138	0.987335513486638
0.911190922312849	1.08875539457919	0.855876291098631	0.775006657039967	0.829424298937579	0.789421651280721	0.957041089223669	1.04845195301089	0.795985353928286	0.82258858513964	0.78950206369223	0.855292613396432	1.07532327862931	0.994503181397398	0.945002118995431	0.846532590918589	1.09495142098716	0.850209881862915	0.875087146990843	1.10891494755537	1.08596559367187	1.07071157440083	0.828371564805153	0.89281845249525	1.01739230520001	0.894425401356869	0.875538551885722	0.965615315018401	0.876283511475976	1.11162113003523	0.940753745774976	0.842640088817523	0.906396388677265	0.827643807326832	0.957720706675261	0.941752357591903	0.901219571283686	0.85105759402381	0.786783761227649	1.07640794011856	0.965543214347369	1.00834535028763	1.04255310904046	0.80776297203956	0.776799014170663	0.856952994641781	0.96310348933	0.783313894217038	0.765387947550347	0.996324462085441
0.949021445131379	0.992167795643212	0.86108805629592	0.924484517789507	0.845844489406742	1.04332974326585	1.19408520708122	0.894429490600102	0.851731400753965	1.0795132194671	1.11400372823568	0.92525053125036	1.14435491458541	0.86696269027173	1.10785061140708	1.02256192815142	0.849095888208152	0.863833401389264	1.01766871638597	1.19145144308998	0.944690898519294	1.03252170897623	1.01174977749654	1.08371092993256	1.06449859295915	0.901933519155994	0.845416516571549	0.875190244891251	1.18516758003886	1.22153213695739	0.971965387635172	0.86046532206129	1.16825493359133	0.840120517781016	1.21443780215305	1.00992318911151	1.17532018738454	0.998570253739715	1.04380217746806	0.977086635323637	0.894513576205311	1.15112343453885	0.933103955284222	0.885725327040505	0.91796548979266	1.10652702975789	0.923116949615258	1.07667537483084	1.12579165640932	0.903691602091308
1.1193204519185	1.03919930977176	1.03351045864499	1.00402324734344	1.14165802527091	1.25310759533714	0.920343029798805	1.28556778350066	0.962954316976244	1.11300689750138	1.04080952686452	0.974797653830158	0.962815035061847	0.978292925440244	1.09602096494061	1.20527599157135	0.917497503017477	1.32528447336376	1.20127018495094	1.11003084220926	1.06915911209014	1.24539578770164	1.03978115300337	1.32572884449776	0.93638229886058	1.2874277745855	0.927837936627393	0.91029605792733	1.01555094683287	1.03668107136178	0.934952957479265	1.21713713385538	1.08972285361889	1.34646893739774	0.915768408680058	1.15576045359952	1.06472650122135	0.911679385339423	1.10867038814095	0.976276462337273	0.955522064905497	1.17254407306322	1.00126934960204	1.23961081749832	0.936253379808555	1.36180073491502	1.21021857664145	1.32798586827754	1.31354981554055	1.19698800441119
1.47780916569487	1.08466576456642	1.31906044987235	1.02454500258624	1.35894387430528	1.06603908908938	1.23194273095797	1.43899026789912	1.17646962681927	1.17647305985959	1.39156993186532	1.1587765827252	1.31465039300736	1.29717149824917	1.38168744792318	1.17526936448776	1.01491062162136	1.40230570631546	1.17470236851285	1.38379259014127	1.28683779064925	1.08752998619664	1.28558949806797	1.30914095568425	1.3552764767597	1.29693678331725	1.1444759309723	1.50458370380824	1.28726063515217	1.01241692117474	1.10212816807704	1.21434553674153	1.06774779342213	1.12342938412321	1.03712921007545	1.13440792084424	1.41169861745066	1.00023161874897	1.45510253148236	1.02351407793055	1.29019663890581	1.03956523712718	1.48899401537146	1.47839973798291	1.0430752562393	1.31024501073265	1.31687625495188	0.998666131021279	1.11855349114021	1.15867336802391
1.11656891243218	1.23113621616323	1.45313976232659	1.40988944697837	1.18313903787556	1.20947618260024	1.20921547091406	1.25719545717977	1.36873235538978	1.10022875396167	1.45167782498483	1.4504396095321	1.34968839887114	1.60970385734048	1.62560943601228	1.39699174064352	1.48877821205369	1.43696900531276	1.13270933167672	1.65973586133734	1.28777574028513	1.34243433160758	1.26922704988085	1.28347087151819	1.17489082268014	1.19598566276796	1.24626548061674	1.24284541835463	1.21377294590358	1.36109524574027	1.35287056960817	1.43962074273168	1.6088149766603	1.16192126856685	1.34098510673665	1.43757226300964	1.32117232589221	1.44150507360531	1.15403576907378	1.46404906043315	1.16658945754694	1.30519508657927	1.12077680179755	1.27481371553377	1.64082743094038	1.26395403834827	1.39051328686117	1.19304075151278	1.21970158026118	1.50981303963042
1.27469066429147	1.5452226961186	1.47568207363872	1.68577569027884	1.54421053305715	1.29883016170549	1.36480221553036	1.28727807297347	1.4397605267387	1.5271722623568	1.36304393998291	1.82124833132148	1.30997388800401	1.54835790576662	1.50674415830522	1.42331802517627	1.59988789497213	1.70896046686301	1.5556456714155	1.57500912607399	1.40697470471334	1.55264868193224	1.35484662692381	1.32280425634479	1.56720963212072	1.70596176772325	1.38376467693707	1.69585676130846	1.48496725619687	1.32290286584973	1.58135024711574	1.25773804268075	1.31930786158247	1.35257063539842	1.33873458051431	1.33319934806685	1.31705076901469	1.57360106085761	1.42954008843396	1.43754338434456	1.46252566440557	1.4984889101813	1.81302401928209	1.45285015379133	1.37801469652938	1.72217676087392	1.69261131522912	1.65399927065886	1.53282720613967	1.81011903005009
2.01840537947329	1.85536838958375	1.49443403885664	1.58727063208591	1.7163885622276	1.35790832509076	1.54635806852259	1.60940918950768	1.97399237090719	1.41952974070239	2.00116044641941	1.53353244351186	1.4007552396842	1.45080434637062	1.41090183400907	1.38554253978332	1.83843013367586	1.51808961601645	1.75889015253683	1.49953540451139	1.9263034115347	1.6911164837671	1.64974834460559	1.51132947900147	1.64446740938893	1.69409642248066	1.40155162190833	1.59119330453051	1.40564876683725	1.72219425987041	1.7613006586472	1.92404431090252	1.4992025531949	1.51476622684738	1.65290478017015	2.05593169151579	1.9494600875461	1.58655857240529	1.4174950503798	1.36512328860239	1.68243544999924	1.36439013411134	1.58605563920266	1.44398530295541	1.80340493975882	1.71248838400245	1.88727725365049	1.46145760804047	1.73521692591438	1.62709664421234
2.21993883852691	2.05835423786299	1.70571267025196	2.1574180613072	1.50674775412849	1.5965144927933	1.55209954357186	2.16173989556152	1.56068612114954	1.67382025599507	1.7602335690984	2.01932648870599	1.55900188222581	1.64774870040105	2.23457134800958	1.68782970518448	1.75179317584798	1.62473612192455	1.56630227103211	1.87750583392267	1.92197747610073	2.02650812341344	2.20425426582068	2.2088258587096	1.9098870823444	1.98266422933546	1.54365387225842	2.09360146391285	1.80003026096838	1.49084871706419	1.76263063337475	1.97295729230102	2.28397503718123	1.54519939276412	1.56565081853678	1.77862480818458	1.53955047722587	1.5084807198432	2.29561498132454	1.60897909627058	2.20655378304437	1.72855461126082	1.81300192136249	1.89044485954202	1.5008875615034	1.57459648410887	1.52358028278047	1.66100206768018	1.80880755664597	1.84826682252161
2.07810760936867	2.15034308629205	2.28114071432623	1.75975967930371	2.12799425006959	2.33498166452078	2.51764168795491	2.02861296074785	2.04442232485459	2.374199039857	1.90964933135718	1.92285790664327	1.9365771015139	2.44231851855193	2.28141801406818	2.17320161768211	1.86963848446253	2.13419337661903	2.05236083987145	2.23108805590929	2.04716198268776	2.12485962581542	1.74877343237801	1.93853632965061	1.88734776848315	2.30711514001464	1.74976874029614	2.27136081858067	2.47224530633515	1.90925505425149	1.71790154852587	2.07710147242462	1.79951307764335	1.81887023880049	1.82548460442831	2.05727977816304	1.81238080965581	2.03037420275808	1.97162148252901	2.64664825790542	2.00968220116207	1.78946987315215	2.57328309421275	2.09108087203593	2.3928302293704	1.71787767657873	1.93501923906444	2.00919197602739	2.09800790185556	1.68044671107653
1.86894972040181	2.40974919975141	1.92367677153626	2.11525032107422	2.1913767891268	1.944746922844	1.95125425822728	2.08809281577125	2.37825648933085	2.43082060286439	1.88271224993875	2.07998853966267	1.95289651388721	2.59863022803808	2.10531598985184	2.08331650265068	2.23687763014494	1.90995624053711	2.41126287010569	2.15999645742891	2.03712273411484	2.14421529279119	2.31729834913279	2.81369232993306	2.3195484078347	2.67546156442894	2.622665935742	2.61134252506765	2.81363094990827	2.58158270113046	2.81140749464428	2.36900715055876	1.89553822475341	2.51660979299586	2.72180801473073	2.27880151020942	2.85773245773038	2.3202069960926	2.66560485293873	2.13777496303743	2.6759075242605	2.05309764434652	2.51655499883021	1.9892164412084	2.17668056463473	2.81100934343526	3.10172541406921	2.53042363010605	1.90114068150702	2.07958952772573
2.5420646105938	2.76411027208709	3.55931992450949	2.14006125007199	2.06783670581489	2.82860796802086	2.53735127993871	2.60722116591323	2.91644628137137	2.81193357283758	2.07481251383173	3.44988482939882	2.5441273281415	2.46497965980758	2.15363503784678	2.34077755766874	2.94800606106455	2.66283675396817	2.73732980166969	2.63503461236775	2.49538180579462	2.36627519188927	2.17854662535548	2.72270022865679	2.65966710712865	2.74519538581205	2.27532025576365	2.55964842617883	2.60386045673704	2.23485913436564	3.12114639035035	2.15644281857142	2.18077240434184	2.72309543543736	2.13027624848551	3.19405180134732	3.39780506887276	2.23326788008129	2.43709169268738	2.46454044928103	2.06926304815731	2.34900137070631	2.61978658475063	2.16540806791732	2.06339862274398	2.28657430785901	2.68058782134476	2.49101441818258	2.73465278220762	2.63767990051376
155.795440175743	3.8350244217282	4.91199894360561	2.35701806148648	2.87795738551267	3.49226840872589	3.11780239126827	2.43848611474734	2.33766770675533	3.03576869778062	2.57042397852393	3.13331443205648	3.3788162549765	3.17640873784791	3.16717897333009	2.53742303773342	2.50113692487656	3.10724664082958	2.76675734506914	3.0252544856142	2.37882798917311	2.67141168997179	2.77718754472104	2.74924993430768	3.20755022888364	3.03769804219346	3.47775443589632	2.73695825450175	3.35081934541919	3.07041499726177	2.73570793836486	4.51263668707668	2.93253924845443	2.44395160873514	2.87415122634746	3.35877154727234	2.43367473590914	2.57833381376846	155.26437649647	3.33024541998161	2.59804417461445	3.00603754848797	3.12645206320714	2.87567649512628	154.891840970862	2.80951852306428	2.56026643081876	3.10885264276266	2.33199231063808	2.67442471472083
3.02076647758343	2.972252304202	3.03115129523248	3.22773223032579	155.58124566576	3.13112819246842	3.27037075024261	3.48019144667714	3.79079469454362	156.114408612094	3.17147851919852	3.11456361674306	2.92641078630081	3.62518298666884	3.71598267074979	2.66838798945332	2.78800169031319	2.81711540557766	2.95337334566134	2.70114278885449	3.38510944405004	3.20982555189124	2.96254858197794	3.09709442606939	2.70583590547799	3.16357498896766	3.23339822592246	3.71904095261789	2.60888754575988	2.88464146354261	3.71273131629365	3.4641103573442	3.89932701254832	3.40925829682297	3.360320618872	2.78352489780095	3.28265881110616	4.23157199191672	2.7581398942199	2.76447403270466	155.970407979699	3.32889933396011	3.02403037580899	3.56252754576331	2.86445545758305	2.6966307181658	2.71290517541035	2.74931329432791	3.11242996027949	3.20835745396092
3.7220312555666	3.61451845988343	3.34131840440991	2.91827216337834	3.17653519671862	4.21507984306554	2.97206075619898	3.00391845862958	156.014229167305	3.6556340877149	3.80880544831767	3.93248370027939	156.042915467598	3.48738828802766	3.3665888834709	3.25719640741309	3.46229059171562	3.02965811217894	4.8923781343882	155.976607984738	3.21672845727392	3.65248186402484	155.992699704321	4.58105156220404	3.08186440950861	3.0566645671628	3.73088556294467	4.08121209105219	3.17066729390538	3.42877930054342	144.928233317488	3.68566003623639	3.15176316311633	3.03714645974019	3.20168273601931	4.07843843533754	3.76722367610105	3.48781429501041	3.05289297506677	3.61428731249359	3.46521620443612	3.02939796874586	3.1343345691907	3.181685436307	4.10843528321668	4.17397933392786	3.89174324931118	2.90770079819916	3.29456153043935	5.76325619342296
4.37976313185819	4.02794094002967	3.91194410594077	3.39010639567509	155.969026644113	3.50546750206887	3.68135534413912	3.86847588005887	148.775835944164	3.83745110686327	3.80659043844706	3.53324219074016	3.78125607737049	155.822223014389	3.7745001376964	3.85611894992869	3.97389637546531	3.54147350433758	3.34179779215622	3.93457021983792	156.094080807954	3.33114654647868	156.093046546464	156.084481947044	3.82877416405748	156.09382275185	4.20577901219981	4.051096510033	3.47541702903529	3.42135262135287	3.33806598253733	3.60867679533361	155.678880524106	3.35401125958977	3.63211180006343	3.50311277889173	155.595067950002	3.82624319913357	3.9371965554631	3.96822554129615	4.51605393502134	3.40623345497325	3.69016866090376	151.731504289073	156.094649557167	156.104833795488	3.85464364684711	4.06229286305032	4.73572306499125	3.7528499335962
156.052544526752	155.711711851635	3.80004901548141	156.182633243933	156.032058129853	156.105764023878	3.87375355848778	4.06867504955207	133.782472887266	4.17640172359179	155.916815819706	7.59282044208	4.61021183059929	3.80392082677308	3.67443534985306	4.33636331527432	4.74656202437763	155.804733028191	4.59144721579022	4.18619402455013	3.98573500912	4.53452493369558	4.12063942274748	3.83236329678958	4.35057517600503	4.68215723458374	3.96505694122305	3.96256504245264	147.275881965209	5.24500372528686	4.67331434060861	3.87413617928646	156.153985718684	3.88362851818663	156.166900256107	3.77936083017963	156.074333693228	5.03777410989218	156.013181187848	3.78952888488661	4.47773515727933	156.043916688374	4.07644877202953	4.57217382702006	156.184814149378	156.137527218378	148.719034478221	4.56944831711504	5.10390248865134	156.130284448389
155.168198140402	5.66432934599796	5.42161404084948	154.542630682639	4.42371087810131	4.33145109647863	4.86449242838814	4.74303040408203	5.37353672297357	155.929326007751	4.25717572156195	4.3683704540586	4.78475269999185	4.49626062005007	4.90834992975452	4.60939758731421	4.9958105580754	4.56912893580763	4.63744941991929	4.37088495948722	4.39594895202236	4.61915070338737	156.111780940793	4.61850952238004	156.187887982655	156.16533296745	4.72292444120129	155.882647174552	5.21450041560974	4.4222931778701	4.41474521925153	4.50420198779207	5.19387627991063	4.42475336938095	4.60023024161307	4.40149749483969	156.109403733881	4.17444505245779	156.135427193059	4.38438236376044	4.63830356146131	156.196144555727	155.215331208448	4.82412778084617	4.11930673419404	5.08341275922897	156.192530136171	4.55723817981152	4.30350201586111	156.050345279443
5.6317375590943	156.179994955397	5.19945025880453	156.139844290903	5.65255495692032	5.2391996788167	156.10062242794	4.66015805685235	5.1249980655861	5.33946759554247	4.96431323737147	4.82792546943415	4.89035078824067	156.159990087752	156.205960797735	5.99231936843522	153.022726282496	5.19459913158194	4.65709256136607	156.17062008559	4.65741189798173	4.80620146909883	153.625894385561	156.158347790387	4.83041765874002	155.894333583978	155.509428247833	4.87142663564166	4.65249293772623	5.43477485162011	156.087565587303	4.79133631118748	156.130619505882	4.89607081006551	156.222563422654	4.90753474617746	5.0181329423272	5.08789233493789	154.932892551432	5.05538360730597	156.191659110619	5.27580314874704	155.606187389179	5.32720442183566	147.298400960925	155.987895400758	156.086859022044	5.12951779847523	4.9207768150535	156.122313384707
156.17579344478	155.862954985697	5.252851319897	5.23686676299459	5.2241861161845	156.032143818887	5.19055618543536	5.3882641268596	5.43680312431805	156.18220409451	156.180846116175	156.197396807752	5.25605260959217	5.49248492114179	5.77850157986373	156.095907227312	5.68251665123101	5.10432687594602	156.218687710658	5.80391963553302	5.38785651390716	5.40366299010606	5.60119229706917	5.71560509761814	5.29597701636465	156.120383859499	5.50367570675662	156.207555429807	156.160410020116	5.14742782044059	156.231633572301	5.18855344319094	154.91997880014	5.4626952447091	5.24813697480841	5.7231425364607	156.028581318632	5.44744142644617	5.85398933500706	5.1710411945989	156.193501089579	5.62252072595323	5.24886894918956	5.09265412602312	5.45442221028672	5.13074118214326	156.178844938587	5.20568949005988	156.135744162992	5.45716271641789
156.26001340232	156.100524925325	156.235735813737	5.81666125034374	156.110132063225	5.82787544159908	156.137548146767	155.977318318779	5.83274002677911	155.988396329877	6.73855751372146	5.88578324085129	5.66555447294406	5.98758060930556	152.641068290115	5.67614713518494	156.196575215993	156.101110637856	156.245281663167	5.71793467864938	152.866114704211	5.84984666386732	156.118449786584	5.72755955245374	156.170747141094	5.71976852445259	5.7639054637967	156.168930635389	5.76533225825208	5.87709491479762	156.178463029081	5.8864832971345	5.73709334213962	5.65128408793331	156.107640261724	156.227878630712	5.82959861927074	5.73055548119962	156.155678614774	7.14844394119573	5.90101196745384	5.747541899715	6.63700850077731	154.685454337492	6.0279706036344	5.81104830598584	155.99784425171	155.967830581439	156.145336497096	156.13305156842
6.32684698822026	6.17522603778578	6.39877057577684	156.227604583146	156.217753145788	156.201455027053	156.168160130687	155.223891427356	6.39257797602152	6.24778760673102	156.200029834759	156.100643358121	156.259088170347	156.221770322241	156.089546541992	156.226704728175	156.16012562075	137.952261765258	155.946745388584	156.181030621854	7.84602177329978	6.22969153211682	156.082612864774	156.12147761155	6.42632117468693	6.87928536584894	7.73166974409238	155.799957913631	6.298760372831	155.931920594021	156.144533729258	6.23600368631095	156.22000986913	156.227657684469	6.80448955964602	6.17429396284441	156.145877830279	156.161074975628	6.7854453293308	156.238104587639	156.122474094388	155.937818261833	142.632275559891	6.27232983427689	7.27168463885458	6.50916790309277	156.026280960563	6.38894048120435	6.13873490241875	156.123631678577
156.19448124744	156.054951737556	155.992488447996	156.05700368292	156.155436698651	156.178591342411	152.652744607766	156.261781467217	156.153630286973	156.248775570932	156.023863796922	156.17595822286	156.249536052585	7.15468412713971	155.935027978735	156.081194067672	156.202987610567	6.78951318288561	156.168555651718	156.068737097347	155.926279448169	156.089353966306	156.230040694163	156.079386611437	7.08893642802823	156.049497252012	155.79280205562	156.245717247232	156.178809491407	155.866524494061	156.246363076056	7.26381681602789	156.263427410684	156.157946408101	156.104135866697	156.147685254855	156.257957048744	6.62404189464918	6.61463904130895	156.113242902917	6.64914127225906	156.248329575304	6.61768389366698	6.88631804204425	6.60832849925378	6.6839587291288	156.127172532481	156.175559259791	156.256408804514	156.092559271638
156.173045925356	156.115634286901	7.47789269553166	156.161754275005	7.24307459774643	155.974872839269	156.281385147456	156.262575847805	156.192982460343	7.74743345229046	155.979151045935	155.559599155074	156.030047843987	156.099604975275	156.026507289787	155.942500533112	7.33085778915303	156.006197885332	7.14567104897897	155.637030696555	156.206568949112	156.230899840612	7.35474575652753	156.109637041606	156.183662295688	155.987202219002	155.924573293427	155.223534302475	156.267927544955	156.044621887457	156.287778533545	156.06849527465	156.193366479226	156.011142480223	156.208881714297	156.204283298637	156.175562116957	156.126784867314	156.257648493104	156.178775793167	155.556972508647	156.245156415685	156.110888379672	156.272985411044	156.092721125078	156.177049589591	155.993521280899	156.156665447096	155.038527129682	156.094615737854
156.177431007903	156.176135637644	156.231453690354	7.67773210076781	156.262285392615	156.141646813539	155.933528276181	155.984931359371	156.292115945131	156.101522063779	156.078140902246	155.902856894485	156.079780240516	156.041379967699	156.270660004057	156.259622185148	155.979637728397	153.138540762713	156.086199272018	8.18188390806228	155.639547180095	156.160534368466	156.094501753054	156.298729016221	156.277415958901	156.203084302345	156.280314756588	155.361744600472	156.097750710983	156.095917395905	156.252262231082	156.16001296821	156.054184476576	7.54799762485999	156.049371495842	8.46957909895008	155.654215823599	156.197298247224	156.300083803261	156.149075805656	156.190511640672	156.286450558515	156.010747497692	155.89957386158	156.160113641783	7.73650702158296	156.285992389807	156.148148830364	156.16508798035	155.876704209041
156.294679975623	156.274087335231	156.052340893572	156.195981607082	156.25557564576	156.24656070609	156.068211480841	155.962122606109	156.282657209237	156.304542195244	156.286932842859	156.09833404375	8.46987206076859	156.175166675819	156.019146675372	155.781032859138	156.235687825817	8.2805683461074	154.454483147559	156.030800527472	156.171887013018	156.268040480798	155.826674286677	156.294783394619	156.153927323126	156.227885704116	156.239979653601	155.977983638559	156.114042267749	155.961110694669	156.270989076368	154.646685328359	156.185615902282	143.130225967228	155.902324261589	156.273689325804	156.167845439241	8.23444397487213	156.201250338246	155.875593807119	156.117594388298	156.272694670784	156.254104023118	150.033892372679	156.028204446679	156.157091235194	155.99216190095	156.141319609876	156.249271181103	156.220250790337
156.109671876756	156.168010691782	156.096301410965	156.298076741838	156.175582358429	156.180723661672	156.194066409773	155.814659923528	156.053820155533	156.249074399463	155.544408052556	156.261445860255	156.202587078222	156.034365576998	156.242423679135	156.187135769507	156.037380132609	156.020072487369	156.173037919592	156.015274846543	156.274709267085	156.232917940723	156.176580787375	156.215426145019	156.293151126198	156.128777263096	154.947946285774	156.027177484544	156.122582437819	156.306157824113	156.090033100295	156.17889785949	156.263012877003	156.188638379762	156.266765978275	155.732124054288	156.172220235443	155.99120749837	156.271235892271	156.165197810753	156.064179609702	156.10527821253	156.170817972701	156.19222286489	156.25885807998	156.021736245461	156.005472012133	156.302419611743	156.123419725616	156.231623715908
156.291104293699	156.158005013428	156.107110325272	156.25248871588	155.954277879736	156.253538407735	156.243372695723	156.315034737278	156.243140706955	156.054615375992	156.072058432462	156.246734955259	156.180203419352	156.093360501113	156.134047861937	156.231971236379	156.230349104583	156.018793780132	156.302741859052	156.013573063049	156.066493214426	156.268775121717	156.222453809009	156.292723419687	156.28738333579	156.222071113677	156.293249218826	156.007160582936	156.290657801079	156.088913797767	155.204997967495	156.054064137318	156.176038060375	156.145739093451	156.305436731924	156.260057377503	156.239652916939	156.238206151611	156.237000747219	156.246141435252	156.152150842907	156.023969159702	156.307422347818	156.125689906542	155.975404953181	156.022159178791	156.050147240774	156.110887966054	155.999770904115	156.151002823853
156.272979297208	156.042489212023	155.997280806028	156.291727532301	156.174815503296	156.000048099454	156.178409093952	155.98141592659	156.15954447695	155.937525169051	156.100173343839	156.238901802414	156.296172144655	156.220414073941	156.252345837612	156.209875266938	156.18975693477	156.277829916109	156.26870001955	156.208221008305	156.312169854652	156.210817294854	156.296699781537	156.074558559596	156.268391262626	156.131132301042	156.169392439439	156.145846125223	156.300892708963	156.282887890518	156.024629745033	156.112458232653	156.232053976974	156.238316732509	156.030088275854	156.20863788126	156.18839342704	156.295176725151	156.055979754965	156.311850953351	155.921891362419	156.248679436194	156.035696915684	155.852034516651	156.322148887339	156.227515106128	156.005112261353	156.157310371891	156.315026702578	156.102277137261
156.224938080131	156.163107179783	156.305974773467	156.301102179261	156.121889921782	156.108409697878	156.155504401867	156.003506185528	156.322193082812	156.071230940811	156.157268619391	156.262652906067	156.171050979286	156.104508409974	156.200275410301	156.315460184249	156.222321845305	156.251147108992	156.149834158102	156.160803630561	156.066556630856	156.198597167331	156.309804276437	156.300886604336	156.052845728137	156.059023772184	156.320269623547	155.982883511618	155.956565075879	156.302178662216	156.195568443678	156.291993748798	156.009798199828	155.993069485085	156.01307758431	156.300164910773	156.189787714178	156.285018455995	156.167638399749	156.120036830712	156.219441855963	156.050707384189	156.319079750762	156.309175715869	156.194724792391	156.102041463184	156.273255731217	156.115945263426	156.223974723648	156.033697095789
156.12745085217	156.147359536255	155.960350517983	156.110939350576	156.122535161154	156.090362646683	156.226244527919	156.271702259328	156.006124891198	156.290651996734	156.103693535351	156.327507370194	156.148729599583	156.304992903442	156.106673176089	156.283488422908	156.242176681256	156.196094136132	156.288604344655	156.131591852603	156.038270903575	156.045130757875	156.162583197628	156.274820396702	156.261944280702	156.085201909709	156.153478012919	156.223546181628	156.300471536138	156.229426695121	156.303981460403	156.245649442848	156.199186992313	156.249122537607	156.072105017312	156.124493635886	156.310096192133	156.249249280801	156.25643226075	156.262520388456	156.136995125157	156.299510417026	156.155152296951	156.172818990804	156.060953466491	156.281428081094	156.314383690601	156.323733325171	156.085177196712	156.093765355616
156.306561455525	156.048044478323	156.318267559585	156.088056648781	156.243054633151	156.250577643172	156.039021311866	156.23978061503	156.281287119317	156.226208278933	156.099286115132	156.30112830858	156.312227693927	156.254601219435	156.260811436605	156.295495658384	156.316774434132	156.291631862644	156.254419506987	156.318428901208	156.279859099622	156.092597900764	156.231398198692	156.335327469774	156.309866062446	156.323934954314	156.144834935061	156.284509230737	156.325944989567	156.034834447	156.252812455492	156.329564037034	156.191457387364	156.251365356337	156.254892230995	156.279799761649	156.290172109977	156.307148074556	156.036820180887	156.123700217418	156.134774741534	156.259324326459	156.269947238399	156.004740959407	156.322881167429	156.311616542228	156.318561151267	156.330652340769	156.242145223172	156.016090916243
156.305007655088	156.054928555288	156.288950233509	156.28867342587	156.330618958872	156.314421824824	156.264628742061	156.324627459475	156.254452488474	156.27960472807	156.207030678769	156.306147337203	156.25636723308	156.297995368382	156.21075949881	156.278868744072	156.279984588819	156.264617215053	156.196056656263	156.211892606211	156.280323089547	156.27230775727	156.304405303975	156.291798056463	156.13846501954	156.257977437933	156.186656179361	156.283678264376	156.294908599206	156.278579178124	156.337169584396	156.328658187946	156.303791504853	156.31188002543	156.301463260126	156.277664096366	156.054667613048	156.273673993092	156.330786065496	156.295724775636	156.064695463555	156.184170454449	156.069199732963	156.214962573958	156.331507663784	156.32063683576	156.124244316366	156.318174143607	156.295370861704	156.306018955522
156.030415128679	156.30030521443	156.218710832717	156.122140995307	156.259485832207	156.187791857595	156.303269067202	156.308968885304	156.215242628878	156.116440860062	156.254905012696	156.323553978734	156.32527064703	156.316430264704	156.31747008927	156.160033941705	156.325454128499	156.32260246548	156.274551562708	156.266058987782	156.290515982636	156.323594145983	156.049233785921	156.312402217485	156.065465178648	156.286349619544	156.020713290614	156.240343792994	156.328083780599	156.319715684524	156.120294786729	156.317949804449	156.299517084716	156.156565039559	156.309539783095	156.317812276668	156.328817956038	156.20437600047	156.258803215891	156.316872873842	156.322428175217	156.248637089617	156.219627358236	156.30121246661	156.293239771791	156.22579845138	156.325953044503	156.28464366284	156.318104753257	156.288971281418
156.298795103121	156.335653059906	156.292561427209	156.33338782331	156.212771771585	156.233204919622	156.262703023845	156.301567319623	156.30181487674	156.164254293607	156.333103049793	156.300767165107	156.227203688563	156.271756500236	156.304655886457	156.285971670359	156.309799863042	156.32984118212	156.218863427201	156.255376609122	156.333437947447	156.148408560447	156.283514990912	156.276113277277	156.31190633602	156.201432095916	156.331363470703	156.289186818178	156.328154587661	156.296056699803	156.312153989397	156.320959923017	156.218264951165	156.32060344923	156.319116029581	156.27607943391	156.242100095734	156.318454805285	156.289797691813	156.244607366388	156.278430013888	156.323415215415	156.310343322585	156.32302786314	156.246118309083	156.232063529937	156.27258936661	156.320118485107	156.280897968097	156.258383890961
156.339810180621	156.142389175127	156.307852883877	156.278981523348	156.315606026896	156.183112571868	156.289366431925	156.224994163055	156.260720967358	156.324489544042	156.291717873046	156.339615848662	156.329794949737	156.338264719068	156.284416161766	156.290526053974	156.30832652677	156.337288032759	156.189209827738	156.167557929348	156.278201988422	156.311079627927	156.33157080447	156.105873777067	156.320920852321	156.335008448726	156.262495087949	156.255444145054	156.243203587277	156.317189686082	156.220329327411	156.167730828989	156.277523464151	156.222631639787	156.292939044039	156.309922555335	156.309566500084	156.284493452964	156.337747861573	156.157214623742	156.343403069964	156.17710090682	156.335043107315	156.321398710011	156.308948505274	156.333154354907	156.221059842316	156.337375990883	156.334028637168	156.144308305968
156.284302305626	156.284352969842	156.244011689397	156.32731923201	156.337302651127	156.321677193192	156.341762650843	156.31772622927	156.271013141444	156.199387405927	156.33832898574	156.302369158647	156.332047831014	156.297289141712	156.322834873431	156.332915612244	156.21276754206	156.236522050494	156.280899038965	156.270054625902	156.322020916387	156.215199567496	156.320254665761	156.342495251468	156.30327397416	156.223430909192	156.343502313479	156.28612669815	156.291562941469	156.294251384707	156.3126402614	156.23450040857	156.237718934242	156.284724936846	156.342083094862	156.295888196728	156.232425866449	156.252151537282	156.312886899645	156.265580547738	156.282216520323	156.294780257958	156.340915225047	156.338804315997	156.233680993936	156.240326798874	156.339791118193	156.270035177441	156.306708307765	156.262842042052
156.33286931353	156.270895492456	156.257525821901	156.338082439882	156.305243725653	156.333892481409	156.329053215431	156.296119604995	156.294503103913	156.269778130728	156.3018831041	156.342830512674	156.238352097171	156.337466344188	156.338608390862	156.246176048021	156.326350811441	156.30780355118	156.338208577018	156.271828093919	156.208650047093	156.323803077206	156.276384289172	156.313611584415	156.328985782615	156.279552615502	156.341859008358	156.322229197035	156.337586210612	156.336715291846	156.269659362419	156.275509376832	156.334651764412	156.340386307274	156.270250562131	156.244775925813	156.343433965003	156.343747793275	156.320828526084	156.343461955626	156.337869025026	156.338613226726	156.281461070294	156.348772929892	156.339022656308	156.276268040743	156.341019855949	156.313737983254	156.252578130645	156.331682944594
156.323255577666	156.347238441259	156.304662963297	156.285524390673	156.326979668469	156.268736702672	156.346244802601	156.338576838867	156.310595826509	156.309803124647	156.271449912903	156.310485868447	156.321372073921	156.296898185767	156.31060091474	156.339446400164	156.283807342188	156.266870733277	156.34841551336	156.316309389009	156.315607948608	156.260578146258	156.30078350435	156.318871623502	156.337224395266	156.329553718801	156.327970734592	156.308026168411	156.308459670853	156.273080762299	156.292814843334	156.299501572078	156.345352480165	156.278558673968	156.240082893233	156.320076760332	156.319203583458	156.260361435412	156.329002285074	156.272614119997	156.344392622387	156.320245379539	156.274286151479	156.287343938393	156.345715600023	156.313718868772	156.327727440565	156.32285900109	156.32722995969	156.265497657798
156.265879889564	156.310301351577	156.309061904741	156.30867543691	156.330647019433	156.315726345323	156.21392413311	156.340459470458	156.329723304739	156.338958873485	156.293864150833	156.330776133704	156.345913823754	156.255141269618	156.290851667233	156.279269759418	156.333430478739	156.263515355224	156.265457488749	156.319663699769	156.261067637767	156.298291790335	156.30735309563	156.31618328849	156.323099703834	156.321519894868	156.346731963587	156.314320388445	156.319391106909	156.302957774187	156.278589659239	156.333688001989	156.345581104167	156.322246190983	156.326259015609	156.344486777913	156.317470086796	156.275555363099	156.341148093481	156.299973368318	156.3451956534	156.304857868499	156.326450737275	156.318172138883	156.344475948765	156.290353158588	156.323692390487	156.250526602514	156.295211404751	156.342773886783
156.333103672827	156.348821214763	156.334339237725	156.332170647215	156.336376148476	156.341462730267	156.343060636945	156.323629771501	156.339522309683	156.303283169436	156.294111173027	156.350132703204	156.287189159518	156.341369426096	156.337973121437	156.327287270296	156.332340286229	156.339213801286	156.258926669706	156.334766551293	156.327689197532	156.284137862723	156.262389474864	156.336027372583	156.269833070524	156.337856008887	156.338226110509	156.321335015842	156.291258717731	156.255761819107	156.320156408303	156.295076465554	156.266594929697	156.311340494083	156.343120935821	156.34033454579	156.264827488886	156.315468397694	156.277276311218	156.293352214528	156.344698456006	156.32057717427	156.317924336806	156.319856424713	156.243682246004	156.304774288339	156.344461630304	156.272205503178	156.286855843378	156.343246592151
156.342867939343	156.309630481	156.326936172437	156.335874316451	156.326371257471	156.338106503671	156.346729965009	156.333884960632	156.273062350763	156.347734479006	156.304618889719	156.324296954114	156.35101845107	156.343256804562	156.267331514766	156.330958658086	156.280124275683	156.321689077469	156.3283732656	156.343506152632	156.348594627523	156.350069415104	156.322743526197	156.330575711092	156.316205594223	156.34709680449	156.330431601503	156.307712885976	156.304376083791	156.303812617352	156.330735481364	156.326155160051	156.3411482603	156.285781180839	156.316105131616	156.271295530285	156.30412030515	156.34518754744	156.34882049953	156.278342547358	156.277833253833	156.343302110375	156.340873648313	156.317733501132	156.31072273665	156.275263252149	156.294882075345	156.280540096907	156.348419212887	156.310930138114
156.336414347082	156.310691278548	156.350982928408	156.337335937404	156.324127996698	156.325483882037	156.29341794699	156.332911260259	156.303952642694	156.350004091716	156.339229663369	156.35271932195	156.277937512999	156.33953353099	156.331722168231	156.350058468441	156.347464399507	156.27419085872	156.311448365519	156.350842994032	156.322117433215	156.344413678734	156.265510492006	156.333630572829	156.323568909011	156.299790306288	156.287680618529	156.351963983464	156.321756723458	156.326504412796	156.319948481117	156.30577910937	156.326974902651	156.288813026545	156.348658311401	156.324052225987	156.324573934713	156.338583842191	156.295456549761	156.346965466979	156.330047609015	156.348554000978	156.271121712095	156.286677609575	156.354929548302	156.344606781162	156.342109053948	156.303872350119	156.296182338177	156.34601402015
156.341502620662	156.341238022889	156.346844912576	156.328889036986	156.340400599546	156.336894755878	156.345399848659	156.334940145595	156.350458027488	156.351196357343	156.312519254421	156.299773991416	156.347107493666	156.301502510117	156.349206496956	156.290466506397	156.314140479068	156.344343934482	156.342210578196	156.289404581766	156.349016182104	156.343168925575	156.314205390829	156.322753547786	156.321137923347	156.350022910226	156.327881810645	156.278067673145	156.343678643186	156.339806295128	156.31898593515	156.305863014516	156.322157837487	156.320016758631	156.326095949356	156.322374913573	156.353008269738	156.338567397254	156.349106493213	156.353012842185	156.329703220127	156.340275995999	156.287705224688	156.310500434289	156.349024822431	156.317321716693	156.30650682903	156.347358390979	156.320513532703	156.312624953115
156.338182873189	156.344514574765	156.344011259763	156.324369724859	156.334856195173	156.3275435428	156.31580036531	156.351971016672	156.314738485399	156.342887815634	156.301336604348	156.335109101339	156.299368385681	156.326766131855	156.333385496639	156.355031923311	156.32217423109	156.354563625847	156.344964798167	156.322151469671	156.350174264738	156.332152501853	156.355198330943	156.353111115538	156.345001972256	156.309611816397	156.337154314877	156.319532248227	156.350745973764	156.344526649643	156.334588443749	156.353466586324	156.351476463746	156.34509407735	156.346762933308	156.352093295589	156.30129148234	156.321366678478	156.324397691094	156.347270388227	156.319419541664	156.34796655191	156.325642521727	156.34043464455	156.342106095628	156.338333602923	156.342427668	156.330912177573	156.34822027166	156.339775771005
156.355435636292	156.341954500077	156.310192678792	156.348719427841	156.323703310825	156.341122497295	156.287142913233	156.350279676907	156.337134313789	156.33152543866	156.348039039567	156.320681421456	156.351204044011	156.339077973498	156.33217031756	156.31290484798	156.317901216566	156.350025093877	156.329945230989	156.352507678325	156.342993454371	156.341178912793	156.330315768998	156.326219742203	156.339327885492	156.322880348842	156.333673340779	156.354281642118	156.340590818806	156.314300967128	156.322388157521	156.327033235553	156.324073410029	156.331450937217	156.346604419915	156.30320535755	156.306704531603	156.348752410132	156.305768726932	156.337092653891	156.354313824908	156.352425878278	156.347112118185	156.315465460131	156.351074626203	156.343766866734	156.348205590114	156.354561088767	156.332764970953	156.354074782011
156.315064095882	156.337737323625	156.320875123377	156.342311566511	156.355811349995	156.352974163627	156.323773091451	156.352277409167	156.354691902485	156.328470173144	156.347435493877	156.338372593431	156.339575555214	156.316187723534	156.342771435899	156.340086412628	156.345707276071	156.348610380274	156.352860510136	156.351812782466	156.333006590836	156.329324061662	156.345993064203	156.343456049402	156.330730394156	156.312340969383	156.333246868065	156.354444973967	156.327103655847	156.320106975335	156.346920155271	156.340070573258	156.311269436523	156.334697728487	156.337291630636	156.353810012222	156.324063441477	156.355647095843	156.353709075566	156.31275145631	156.345504227974	156.353181178862	156.340601323893	156.312219987201	156.345546743821	156.348362780251	156.320465075714	156.338741455037	156.354276195639	156.355474643911
156.338896659116	156.355184445003	156.352534001284	156.353300071691	156.350520804229	156.349214990333	156.35411834523	156.35269257271	156.33064093678	156.35217266759	156.326033068684	156.350347050156	156.355831125126	156.350085532748	156.349610815921	156.344890432739	156.34872726355	156.34431862206	156.34917228704	156.329590785589	156.333048098202	156.353512790447	156.341802163915	156.33288996979	156.349654300403	156.341342275333	156.353025756092	156.328393839099	156.352893583195	156.352086939601	156.354373234247	156.355283007437	156.323573141816	156.335684305836	156.344023528153	156.32883275875	156.352706341183	156.345605905915	156.354637227603	156.35313457771	156.330444092839	156.335141599513	156.336124348341	156.345564988426	156.355359931175	156.345604076803	156.335615654876	156.328834968883	156.347018758469	156.34685631637
156.353554710449	156.337448517402	156.350314458124	156.354548333333	156.353053343642	156.34564041222	156.353241032315	156.349446384893	156.333069498643	156.355561839477	156.347024103401	156.35166405561	156.351030113225	156.345685927739	156.337896313525	156.346529876982	156.329065763196	156.34272727057	156.345887670478	156.344991033854	156.356776457055	156.354681172268	156.323407945012	156.358319963807	156.348675255719	156.330195745665	156.342149990287	156.354393459336	156.350428597072	156.354186145817	156.331825708782	156.339588661993	156.328841176556	156.319507414369	156.356718032881	156.355035267168	156.345858843754	156.350782548703	156.341297516785	156.345053298336	156.350015531386	156.339416258541	156.348775005552	156.354717495129	156.350237471339	156.356635076347	156.353726692371	156.336370177192	156.339764874505	156.337487104185
156.356014681895	156.350960700272	156.337155859373	156.353763472573	156.349674308507	156.354118856036	156.35092188946	156.337587184297	156.328744675087	156.341752628757	156.350660706417	156.349237583024	156.356520602971	156.350382669943	156.35185012135	156.357095764209	156.355159977365	156.355470411433	156.351771897501	156.342931825924	156.356345838022	156.350884089362	156.343969580189	156.345683581925	156.346306153586	156.356519744907	156.331192860663	156.33667703424	156.354399879501	156.353676978787	156.356482263539	156.350485134897	156.352702919078	156.347836092749	156.352850789358	156.325668137453	156.354940173435	156.345313226509	156.336893757694	156.348058441837	156.340797466838	156.354217699399	156.352974983471	156.356287937565	156.328900990474	156.355274154466	156.34634234491	156.345332035488	156.35227616063	156.354278534674
156.3553142841	156.330954617005	156.327761807083	156.338893070958	156.345041654011	156.355808419745	156.355263718695	156.349073655836	156.349973836849	156.347749845388	156.349608107716	156.339478040439	156.354436112842	156.349093542639	156.324108237875	156.352746274067	156.356019284252	156.355223764227	156.352792229317	156.351252197229	156.340328998914	156.341433391398	156.332766516406	156.358031897689	156.355591900264	156.334923755376	156.336791571314	156.351277607872	156.351152084646	156.355762148637	156.342786717651	156.356793332135	156.357962335308	156.331306082568	156.345876758818	156.343344721753	156.352688073128	156.354926125845	156.344450216261	156.351866083301	156.34574272387	156.352321173255	156.348585411135	156.349467273076	156.342299553763	156.338677364187	156.345898231154	156.337238212657	156.350860038944	156.353891331762
156.334761923465	156.350424189037	156.344363237696	156.343770530401	156.351323407056	156.357524113256	156.358754387366	156.357994635961	156.355592845061	156.357503317838	156.357594223533	156.357544227871	156.336973135729	156.356371744415	156.352591641856	156.350750914043	156.358893745476	156.355726476394	156.348988839933	156.349974300418	156.358360137732	156.342245126546	156.342382163197	156.352613483284	156.350007407009	156.355089223112	156.340709636398	156.356605198868	156.357313076286	156.353029155051	156.35785546913	156.356157148316	156.357947935693	156.357017349458	156.350809171203	156.333786183864	156.350247325989	156.35583743125	156.357373234695	156.351711215536	156.357231455745	156.349437508089	156.346292943235	156.350657512278	156.352915680915	156.348180128109	156.354738841974	156.355648307372	156.348425956409	156.357819534523
156.353241143825	156.348582161161	156.340755142127	156.337604671534	156.339710208387	156.343031936029	156.356135415129	156.34787087604	156.353659027772	156.350186686476	156.342801664564	156.330652045472	156.351442906279	156.350471971519	156.351772178738	156.357172368146	156.3564150166	156.354648773732	156.342876820292	156.351641679608	156.355304245165	156.339440321459	156.354089151059	156.353888477726	156.354574330738	156.358737429413	156.355627727976	156.354581359515	156.358092569619	156.355898186939	156.353880258266	156.34226135021	156.358268793829	156.353142725355	156.345852811098	156.358207751889	156.353723360988	156.345907792838	156.339678290674	156.350543863995	156.35569942317	156.343739210031	156.358479429015	156.34494974717	156.356705253564	156.355391895482	156.349497009254	156.358044744885	156.358597586482	156.339026683734
156.346093868755	156.347858336731	156.342264979215	156.352493839086	156.356238658192	156.347306872006	156.350771217018	156.334907200024	156.35732575006	156.351320637274	156.358205321927	156.356331546466	156.356810229186	156.353703511665	156.357650125335	156.357666267425	156.356033470088	156.346067176494	156.358233762304	156.357901234163	156.356658666169	156.356306839175	156.342084878804	156.356987902713	156.353455003565	156.350020000187	156.353530426269	156.355292989642	156.350028028622	156.343483837538	156.358946453484	156.355766366205	156.356408220419	156.339680468998	156.354912097541	156.357301095176	156.355615608084	156.34589156601	156.358907756159	156.344291425017	156.350828305468	156.353262016939	156.358450583351	156.351318074673	156.355900134987	156.349056410559	156.357360692335	156.344051519125	156.354393324038	156.357524644591
156.356189203951	156.354794007083	156.356616210553	156.359054670054	156.353454692261	156.347148998637	156.352351589914	156.356408415834	156.357194407738	156.357438808358	156.353178912615	156.358227662211	156.357675437127	156.347626875477	156.352347619119	156.34737343445	156.358720771339	156.346241733147	156.35917948081	156.344603409208	156.350801249248	156.351572926693	156.358692458412	156.352353424184	156.342607531243	156.357950061338	156.347764193583	156.354113138339	156.352325751924	156.346098685654	156.356027484358	156.358082183559	156.354468289193	156.352331037224	156.351811985287	156.348493074497	156.341744072826	156.350680339565	156.343523250583	156.357533774591	156.358465559668	156.356487904829	156.358003691994	156.346186935143	156.348290870097	156.35894841408	156.357331855666	156.358425484042	156.358918967299	156.351038154813
156.354190616993	156.358358625981	156.355732878956	156.348028281343	156.357815316983	156.344750050212	156.349231527432	156.359748060487	156.354386450347	156.357711009399	156.35346032243	156.358975651938	156.346603634764	156.353500716976	156.354566129194	156.354497029174	156.351399426741	156.359594247104	156.35711532428	156.35234117348	156.359789922486	156.358773706347	156.358368189859	156.353876879729	156.359295916475	156.351584969637	156.357062801909	156.356816564237	156.349169863138	156.350029710974	156.351526141344	156.353784975574	156.352611069738	156.356545335319	156.355644517092	156.358332415192	156.358724849975	156.350605655129	156.353175264201	156.352114343814	156.352063240347	156.352830845142	156.359475085053	156.341788223056	156.354186859643	156.359104592814	156.353471892682	156.357506757096	156.350373717015	156.356700399522
156.351926473708	156.353383462963	156.350455028547	156.35687000228	156.341161683471	156.354761949745	156.358656260034	156.345407708556	156.352652803605	156.358037522491	156.349039497405	156.359573108395	156.355609401058	156.358747789955	156.351040829663	156.357019674107	156.354834134907	156.348540905599	156.358274438281	156.359008930403	156.344400502975	156.360195215832	156.358503160729	156.357527654396	156.357801788397	156.353983872941	156.359039869117	156.357153394896	156.358124942557	156.350979652766	156.348063808481	156.350904948039	156.358267635487	156.355776313076	156.355669060036	156.353741023208	156.357524113085	156.359998424441	156.357711592047	156.360012540265	156.354304444474	156.354530715011	156.358679724815	156.359532105526	156.350923781675	156.356613033769	156.349690964329	156.358820535557	156.354126138845	156.357294839616
156.359432635467	156.347110479779	156.347495246868	156.353238530288	156.359454785215	156.351445645893	156.35720662849	156.352092131124	156.359371608296	156.351960762549	156.35583912199	156.359024004374	156.35818035433	156.357047062744	156.353003132155	156.359034805969	156.358397263297	156.349635795357	156.353434264114	156.355665780541	156.358880507416	156.357451741095	156.358889523427	156.360164297352	156.358614920011	156.347121665256	156.359387193778	156.354290293458	156.355373002623	156.359600133165	156.349823885629	156.354537029138	156.354896734323	156.355990071752	156.357770718833	156.359202818672	156.357070667655	156.357342326729	156.346971275713	156.350770269337	156.360250860983	156.3561300449	156.358268097924	156.359662170563	156.353018021522	156.358466081343	156.357497361353	156.356755971501	156.358867048477	156.358984801052
156.356292344191	156.353418159289	156.359030203616	156.356436021816	156.359669436976	156.358344108695	156.359305649614	156.355074776326	156.354989958077	156.35091882235	156.352264011396	156.358930021235	156.347671371187	156.352489970807	156.360310521724	156.357064156272	156.349701804786	156.35878460926	156.349318710091	156.358944764821	156.358850526264	156.352467223151	156.355787217396	156.360423820623	156.359436496174	156.358831784717	156.360554972467	156.355706947004	156.356689230924	156.355952452092	156.349032411084	156.358130376113	156.3485919184	156.358848136676	156.356050417363	156.349688737587	156.35809200545	156.35677849063	156.355614197599	156.353169937946	156.354116680595	156.356484942933	156.359489427544	156.360519887782	156.351452724224	156.354060225379	156.357627622163	156.356722098928	156.355773159025	156.353981742933
156.354328462896	156.354227220169	156.357681334375	156.354650613758	156.35927497371	156.359828780744	156.359148139128	156.357254043101	156.355672658359	156.352785509044	156.359932751184	156.359169358173	156.359924079553	156.359118260246	156.356012581001	156.354007387509	156.353525534725	156.353997030595	156.354429739694	156.357914836789	156.359809975425	156.358938032678	156.358602607838	156.360141689383	156.359980230915	156.356631487073	156.354331799241	156.353890779051	156.359568135826	156.35816527082	156.355297169247	156.356892174341	156.357485788352	156.358090677915	156.349859237126	156.359510885515	156.359026264198	156.360390431453	156.359636953165	156.357059294156	156.359620515683	156.356482264528	156.358013298267	156.355887212364	156.358301937527	156.346632232031	156.35961536372	156.358816170155	156.356908295386	156.355989543618
156.357165893724	156.353788512872	156.360196559482	156.359717298259	156.352034353159	156.359709638982	156.35824718903	156.356985238924	156.359969394368	156.359593857812	156.359236401511	156.354984313519	156.357631717116	156.35940660156	156.356927151254	156.358091752173	156.359886776968	156.359117145124	156.360138679363	156.359254824568	156.357929217515	156.354869427181	156.359334154408	156.354202648355	156.359655649804	156.358203613123	156.35201912507	156.358926843472	156.34982069719	156.358108749067	156.354616620526	156.359565451212	156.359958282646	156.359360583713	156.356339849911	156.359725690634	156.356213191367	156.351222102329	156.359577531861	156.356467623354	156.359102500279	156.359761910839	156.360287051585	156.357532241515	156.353764775769	156.359828565188	156.356734222944	156.354686598852	156.359142665523	156.353774674201
156.359855856916	156.352237996858	156.358959557527	156.359174767528	156.359291221293	156.35894984103	156.355952178862	156.35518399452	156.354268360745	156.360128596605	156.358562247316	156.359931634005	156.35975909022	156.358073986257	156.360097633159	156.355957667022	156.35914009496	156.359826991001	156.356788158266	156.35337575287	156.357405591646	156.354552221801	156.35991432665	156.359978718093	156.35785107736	156.3568436081	156.359707042821	156.35731638377	156.358885828588	156.357486537331	156.359185790971	156.354883546641	156.356594901792	156.359868730316	156.360112121037	156.355292516693	156.355393264367	156.360060384787	156.35441758469	156.360440299412	156.356723743248	156.360181608745	156.357648983125	156.359317216375	156.35649573555	156.357602052442	156.359831368415	156.359405033222	156.358977178859	156.356693635641
156.357550857293	156.357884804071	156.35588999431	156.354789424225	156.360192244128	156.355127868559	156.35420779232	156.356087862269	156.355900946419	156.359345654878	156.357752963154	156.360183662434	156.360020404717	156.36042013711	156.357349662761	156.358579867886	156.360358129874	156.355434791542	156.357677740758	156.356180243198	156.360014571842	156.360049340712	156.360170208337	156.356467819219	156.357357476069	156.35798185109	156.358938108554	156.356872250396	156.358159185985	156.358458691779	156.359727626971	156.36011098037	156.360196987844	156.359099794854	156.354219860796	156.356860045454	156.356829658099	156.355880173149	156.36090204248	156.354676647837	156.359983269602	156.353081682779	156.355857147317	156.358656640187	156.355203747651	156.357894646094	156.355810356609	156.357028826701	156.360557166554	156.358167079883
156.359795731072	156.36025813304	156.360328269151	156.359828721719	156.358574425288	156.358202943155	156.360172456221	156.360246813402	156.358740506385	156.357440082163	156.35938310429	156.359819183412	156.360079975816	156.356577541268	156.358808412985	156.359024460247	156.356479070352	156.360491638753	156.357362654292	156.360750324416	156.360992098732	156.353440822882	156.357764207875	156.354822371858	156.360136476003	156.359533474725	156.359394989563	156.358662148452	156.359720939441	156.358252661761	156.357753603009	156.359595238061	156.357948004185	156.358324794661	156.354934694216	156.359151755805	156.360646389217	156.354761596533	156.358240142534	156.359040624477	156.358163694296	156.358783414692	156.359568302675	156.360792920952	156.360338071192	156.356432426041	156.358091783701	156.359769977385	156.357362417254	156.357392371844
156.359985032157	156.355183418906	156.359202309672	156.360263175127	156.360768684358	156.358828299408	156.357877559081	156.358320076002	156.357270655597	156.358478114649	156.359423398633	156.359708601123	156.358669298495	156.358945343182	156.358494432503	156.357330854618	156.356015825748	156.359557780695	156.356519602716	156.359253062655	156.356606176163	156.35808580278	156.358971567347	156.360313410413	156.359252167126	156.359079822023	156.353742365618	156.358023138088	156.359711574219	156.358059991542	156.359074920804	156.359925430015	156.359988835917	156.359924320251	156.358949887201	156.35791185774	156.359841419652	156.360745278961	156.353839126764	156.357460568993	156.357913293524	156.360970907161	156.354929930785	156.357426737394	156.355477846851	156.358228332444	156.35926977981	156.356676879947	156.359238608676	156.358479962875
156.360822822818	156.360015366241	156.35996415295	156.360958408988	156.360755468482	156.358523135549	156.356878180078	156.359194694647	156.358992389636	156.360999056639	156.359320805554	156.359420375334	156.359344627892	156.360470648163	156.355735902822	156.359544279782	156.359324767763	156.358538738102	156.359205459702	156.359143646099	156.358098416266	156.360417610752	156.359356999527	156.359782702084	156.358196118538	156.359600188663	156.359116232809	156.356417704043	156.358754965318	156.35727746676	156.357508827605	156.358967687706	156.356127814239	156.358020426028	156.360910364527	156.355529186633	156.360370447898	156.360591446121	156.35932143014	156.359041083618	156.357178725198	156.359865491896	156.355210207583	156.359852510029	156.35844256288	156.358910165902	156.359016615257	156.360485079608	156.360140762293	156.358167923296
156.358619304885	156.357734275745	156.359092010853	156.359476210634	156.359544851458	156.358690958585	156.358408667224	156.359553900486	156.357586023306	156.360367941805	156.357601002608	156.359700272856	156.358471945369	156.360687014923	156.361006463026	156.3593838942	156.360494881507	156.357260629572	156.356684094119	156.359058501771	156.360425652055	156.359811752073	156.359676289991	156.358638211489	156.356455595159	156.359619293649	156.360513257637	156.359960650763	156.360404216395	156.357287591995	156.361161335606	156.358146551349	156.359841515886	156.354535810755	156.359838957259	156.360918424848	156.359569137153	156.360427581027	156.359671778554	156.359167855678	156.360494518148	156.360834776214	156.360925056741	156.358320706356	156.359023251605	156.36007507237	156.359381279451	156.360191754529	156.356168796482	156.358972386341
156.359383180245	156.36004977264	156.360602184948	156.359553060052	156.360206031705	156.358505805993	156.36095021013	156.356905027562	156.354919321622	156.360379563773	156.359952456005	156.35995406331	156.359900275031	156.35836700129	156.358220097179	156.357349709678	156.360945941798	156.359977315654	156.361181854279	156.360547842275	156.359524844766	156.357875965235	156.361015488909	156.355700806493	156.359131103137	156.357447278104	156.358666108636	156.359038600964	156.356362285752	156.359223212402	156.360025234753	156.359598048585	156.360428421672	156.357927160823	156.357797024186	156.360457281212	156.359478500218	156.359640578958	156.356074911974	156.35875769732	156.35873321666	156.356092849363	156.358769701414	156.358198699757	156.358282219406	156.360768244818	156.361026328722	156.359150146324	156.358353775623	156.359882626105
156.357372639332	156.360538154755	156.359809325351	156.360719156436	156.360322653959	156.359930908736	156.357553219833	156.358838358571	156.360364277314	156.361330029195	156.358469028073	156.358639479366	156.359964410464	156.358254512086	156.359395538598	156.358320099565	156.360386419728	156.360732260081	156.360650664058	156.360879065916	156.356947006069	156.359935888463	156.3601814855	156.360952735115	156.360784275213	156.358488913483	156.360061247398	156.359713324499	156.358859775832	156.358323244017	156.360470629676	156.360674205921	156.360653167463	156.360912100871	156.359796620619	156.356936342064	156.361019115669	156.361163821805	156.360520700485	156.358718950965	156.35801500247	156.360529862475	156.360020241982	156.360045511419	156.36053112265	156.360477736464	156.357584118966	156.360634619107	156.361398393906	156.360124523972
156.359339472211	156.359534518277	156.358465658912	156.359743010011	156.35949088803	156.359824256332	156.360150410321	156.360212981795	156.359373452275	156.359059269071	156.358002274967	156.360369952148	156.361038957472	156.357023185273	156.35955737754	156.359894515382	156.360619266995	156.361259783696	156.359586533385	156.360993040387	156.361321930288	156.359968207758	156.360465148877	156.359582501682	156.360532177489	156.360062186701	156.36056292628	156.360499148589	156.358293300688	156.361191602072	156.360777962181	156.358696609034	156.358939018443	156.360913377856	156.359621199128	156.357929212101	156.358294833123	156.360974645181	156.357623624672	156.357296406108	156.358227426511	156.361077856567	156.359252866099	156.358503773102	156.357337724583	156.358897488235	156.35847010321	156.358741323987	156.360867287807	156.360983956844
156.360632248387	156.360178284313	156.361350946112	156.359005948578	156.360542211136	156.360347869351	156.357632693943	156.360773017381	156.360409190113	156.360760007857	156.358744864838	156.361317800697	156.360841369721	156.359209610107	156.359699616447	156.360323268029	156.360960889072	156.357153413386	156.36006113735	156.360461247765	156.359783638737	156.359463874161	156.361208001202	156.356349972371	156.360306343912	156.360471400859	156.359402563194	156.360156962148	156.360837348541	156.360805902634	156.357008688534	156.361187264783	156.361362966939	156.360367721768	156.358599787326	156.360326681891	156.35878351658	156.359014600446	156.356600715273	156.360581693287	156.358612740508	156.359893585719	156.359910322462	156.359094634198	156.36018007881	156.359587616232	156.360787494476	156.360083960001	156.360783428646	156.36082513743
156.358553605272	156.3601562385	156.358660285493	156.360567389011	156.36043356414	156.361100902406	156.359196745523	156.360812813802	156.359865659275	156.360615316524	156.360831439661	156.358671399401	156.359707626626	156.359809256586	156.359782249173	156.358415091111	156.361369816666	156.361182417804	156.361360708361	156.360909702193	156.360269809173	156.358043639207	156.361659307884	156.360459643535	156.360080006681	156.360297665823	156.359063155469	156.358224931154	156.359545200262	156.36123029674	156.35880688415	156.359535463964	156.361162205893	156.358595010829	156.35894134774	156.360425818945	156.360220134304	156.359086555101	156.359535508772	156.360820537273	156.360496334183	156.360497361442	156.360808734297	156.359763538745	156.359509597479	156.360787077081	156.360583192834	156.358893807596	156.359224152801	156.361262380271
156.361230214158	156.361094207707	156.360364982391	156.360881645853	156.35993471669	156.359187679131	156.360164142243	156.361017522687	156.358909222291	156.361000655926	156.360649446227	156.360812613478	156.361028581126	156.36020744055	156.360378348248	156.359749346741	156.359108068713	156.360704352177	156.360489847886	156.36018794521	156.35963977204	156.360647734129	156.359437934286	156.359420892352	156.360689038545	156.358976818744	156.361098320966	156.360345881394	156.360171352618	156.358550707935	156.360908132323	156.359969542682	156.358466200946	156.359055826199	156.358900595278	156.359647513735	156.36128264177	156.359724893616	156.358499807411	156.360144130011	156.36093386653	156.359165771305	156.360854414468	156.360508237659	156.361122516076	156.357068052013	156.361013856888	156.359641844625	156.360700488042	156.357699953181
156.36062908885	156.358279889634	156.360530363084	156.360418473208	156.358695357822	156.359898495291	156.36012699464	156.361353676384	156.359518789682	156.361251719186	156.359690522544	156.360452069734	156.360762887608	156.360040913036	156.360580473695	156.359333673194	156.360406122899	156.359822362588	156.359962290474	156.360834470747	156.358537095928	156.359377338014	156.361265537946	156.361203974005	156.359116229667	156.358995178602	156.359545846199	156.360868455702	156.360538942248	156.358208091248	156.361143985287	156.359766944423	156.360908680133	156.360689271576	156.360979847888	156.3607929087	156.361240595918	156.360380218543	156.358679994088	156.361207816464	156.36069608182	156.359952425786	156.359106620304	156.360760656824	156.359792997786	156.360627473967	156.360641042319	156.358774679316	156.359862211346	156.358877754611
156.359591165142	156.361129126653	156.3600511033	156.360198903309	156.361235039608	156.360274969782	156.361126276906	156.359861863678	156.359853478805	156.360462952465	156.361297351019	156.360045745889	156.361295695954	156.360617584401	156.361190401973	156.359804831044	156.361399265163	156.36032570399	156.36116381708	156.36043798419	156.361489382966	156.3595299282	156.360670620941	156.360799617919	156.359303675034	156.36089563053	156.359790117886	156.357593243106	156.361074924607	156.358912015551	156.360153469965	156.361147298959	156.360879343083	156.359405083005	156.360328716448	156.360694099682	156.361461861245	156.359508016676	156.360255949865	156.359791726042	156.360819321562	156.358423074161	156.359971998704	156.360739767983	156.360447378758	156.361534403905	156.361440966402	156.359470160043	156.360053158578	156.361293900148
156.359767111739	156.360460784768	156.360336156831	156.361136384125	156.360680409868	156.360241057487	156.360378074325	156.359694480334	156.36100801686	156.360765732689	156.361003535062	156.360613860549	156.359961421939	156.361095283892	156.358797942402	156.359194783314	156.360278065162	156.360073544588	156.36084187492	156.359686497791	156.360842805236	156.359656483663	156.361121529753	156.360949917603	156.360055567989	156.359640771908	156.361399500957	156.360138730003	156.360064973441	156.359921826166	156.360235561414	156.361532276298	156.360576848618	156.360367391742	156.360772498789	156.36127545282	156.361424632476	156.360526647826	156.361212160071	156.360625891037	156.359429545897	156.361035233316	156.359818577058	156.359091566942	156.359328766962	156.359844361733	156.35953795431	156.359546229127	156.361171607809	156.360733164467
156.359437238736	156.360174628626	156.359877189709	156.361114180013	156.35940431	156.358608226714	156.360992030202	156.361197438379	156.361313489872	156.360920163154	156.360468853803	156.359279891403	156.36004786862	156.359922305274	156.361492571213	156.360040602656	156.359480967988	156.360322140994	156.361581744305	156.360060631007	156.35936954274	156.36063116856	156.359062125268	156.359870047308	156.361711366835	156.359523054289	156.360610486323	156.35966044201	156.361258122706	156.361059701703	156.360142220256	156.36106646479	156.361398809943	156.360858294487	156.360558008368	156.360553794773	156.361326783132	156.360503161647	156.360467146529	156.360029527158	156.360310352602	156.361334030438	156.358795577215	156.361098441805	156.361064789845	156.360227077681	156.3607462446	156.360384307503	156.361072730913	156.360532382519
156.360723635135	156.36129894111	156.36016628028	156.361189906136	156.359030630952	156.360923719183	156.360550258329	156.361231752269	156.360340075712	156.360715860451	156.361364150666	156.360083629854	156.359947112508	156.359552004292	156.359594446042	156.361764206678	156.361324033159	156.360927373407	156.360953434436	156.360946173782	156.359581070031	156.361337036816	156.360965960543	156.360465658186	156.361688320809	156.361438970978	156.360484176018	156.35972858784	156.361266684344	156.361474386321	156.361527638423	156.360588159789	156.361063848814	156.360119533773	156.360716077296	156.359624745643	156.36123241371	156.361403674335	156.361592981281	156.361561683368	156.360961892495	156.361404204227	156.361291921134	156.360510172315	156.361324861954	156.359938784148	156.35888640044	156.360211952144	156.361210734762	156.360644444657
156.360690100258	156.359782839003	156.360258417823	156.361310453804	156.360144255837	156.360441598796	156.35951595999	156.360349511856	156.360119593142	156.360507068089	156.360168470219	156.361553330377	156.360494020203	156.359659951846	156.360936365575	156.361485294143	156.361329955181	156.360902427994	156.361204509056	156.360669585702	156.360127188125	156.360943147218	156.360408968872	156.361206836442	156.360975414708	156.361612481811	156.360152088528	156.361334128799	156.361170326893	156.359491813814	156.359949728861	156.361136677072	156.36029621557	156.361179842051	156.359848027214	156.361538965659	156.360867017288	156.359211457929	156.361197803723	156.360963836045	156.360972833123	156.36138090463	156.359901780768	156.361349859119	156.360714721994	156.359255613209	156.361647128001	156.359896030516	156.361397245831	156.360403141975
156.361033331597	156.360572380138	156.361534008356	156.360194140916	156.361448566422	156.361532264479	156.360726015392	156.361089777992	156.359630625541	156.36047336437	156.36147748221	156.361264371687	156.360569985927	156.361092891582	156.36104834114	156.361151177696	156.361228799655	156.360773671441	156.361532099794	156.360064861614	156.360674064273	156.360731707941	156.360767685464	156.361491727643	156.360408002511	156.360887819808	156.361335631808	156.361142789994	156.361410237449	156.359211443462	156.360281830168	156.361047175655	156.360726472674	156.360680055795	156.360084371079	156.361332276138	156.359938854448	156.360766763653	156.360990974693	156.360630406246	156.360559383701	156.360550384166	156.361031841923	156.360085097243	156.360986908699	156.360409967869	156.361211323812	156.361264911907	156.359617060838	156.360484926838
156.361094720446	156.360566733811	156.360437081424	156.361389994517	156.360819616799	156.360035443828	156.36131668193	156.361059573745	156.360906310571	156.361352506155	156.359900768571	156.360236231506	156.361420035871	156.361384845302	156.360229377335	156.360451925911	156.360411126072	156.36122219382	156.361208851117	156.361412449742	156.360877803902	156.360566474861	156.360871120682	156.36086558061	156.361555278489	156.360331011992	156.361353362939	156.360630984776	156.360643626066	156.35909958939	156.360751843371	156.359995415727	156.360537727455	156.360569397393	156.360860065852	156.361083792061	156.36002808913	156.361200898546	156.361215755916	156.359869537926	156.36002487894	156.361385623308	156.360630310191	156.360923469373	156.361237362015	156.360196233346	156.361050588803	156.361179147437	156.36085433261	156.361193821351
156.359410275384	156.360552530264	156.359914999342	156.361522965283	156.36161932567	156.360066479286	156.359806433331	156.360871315061	156.361469237636	156.361225580972	156.360585911981	156.360492151718	156.360334577242	156.36122199819	156.36152598717	156.36108608411	156.36013156094	156.361325964124	156.360832327433	156.360854725019	156.361278269296	156.360484063874	156.361410508819	156.361290867353	156.359945372197	156.360756096192	156.360884435034	156.360978431419	156.36073189708	156.360456942377	156.360395806416	156.360818347825	156.361485654341	156.361220018008	156.359912889187	156.361466845856	156.360622121832	156.359798784809	156.361631596292	156.360730181628	156.36112901303	156.360920391642	156.360370393327	156.361314652986	156.361243725362	156.361405163912	156.360550601034	156.360933662041	156.360045441132	156.361181189913
156.361115267811	156.36177555256	156.360530900169	156.360500209793	156.361409774833	156.361417333095	156.361375672955	156.360995544434	156.360971148212	156.361225818584	156.361069806222	156.36139789229	156.35995233332	156.361094726393	156.360484603457	156.361907375238	156.359789952468	156.359350029642	156.361012377524	156.360913578971	156.36007315813	156.361122694441	156.361126156998	156.361059264716	156.361348529879	156.3600930603	156.361024372817	156.360982959446	156.360889399001	156.360834138802	156.361583656512	156.360672509682	156.360985970165	156.361138017836	156.361256095172	156.360142525544	156.360997593721	156.361292573769	156.361681378868	156.361426871923	156.360795798006	156.361446385675	156.360470579273	156.36002107097	156.360968884771	156.361590854715	156.361647489553	156.361512523389	156.361275706766	156.360805235039
156.35989425713	156.361279936475	156.360345898889	156.360497591303	156.360421844561	156.361225405685	156.360748201093	156.360242382109	156.361350394239	156.361479335797	156.360348841249	156.361346054707	156.360745686761	156.360324687164	156.360790604987	156.35999856431	156.360004831568	156.360588454123	156.359767218504	156.361451518133	156.360954890045	156.361556247299	156.361458385226	156.359957897403	156.359883250398	156.361276146506	156.360708025627	156.361478543171	156.361068142116	156.361006368196	156.361335107205	156.360368608239	156.360547009768	156.361517348557	156.361627151496	156.36057426551	156.36064317458	156.361273216609	156.360665511486	156.360779920567	156.360605023246	156.35993507252	156.361337715066	156.360800725798	156.361304297566	156.360931693139	156.359848217035	156.359859837464	156.361427308197	156.360603357641
156.361161761902	156.360955634727	156.361669109786	156.360719904113	156.360130792992	156.360910199812	156.361241286316	156.361244449271	156.361087425093	156.36133863352	156.360758037232	156.360874780425	156.360897942842	156.36095329945	156.359929847018	156.360546128528	156.361045364173	156.361408506803	156.360082934262	156.360522669938	156.360139333726	156.360989057617	156.361508484665	156.361354424585	156.360117623177	156.359149172899	156.361336586013	156.359586217279	156.360775888002	156.360601841001	156.361291169523	156.360529210116	156.360530138915	156.361188604354	156.359793856868	156.361073953581	156.360221338109	156.360567994246	156.361810489938	156.360948757317	156.360976370883	156.361385104665	156.361431556073	156.360665171817	156.361263721567	156.360418080777	156.360981151665	156.360589578552	156.361570611569	156.361094925749
