# Supplementary material for: The Neural and Computational Architecture of Feedback Dynamics in Mouse Cortex during Stimulus Report
Source: eNeuro. 2024 Sep 24;11(9):ENEURO.0191-24.2024. doi: 10.1523/ENEURO.0191-24.2024 (PMC11444237; doi:10.1523/ENEURO.0191-24.2024)
Supplement: Extended Data 1 — The file code.zip includes all code used to generate the figures and perform the analyses presented in this manuscript. The folder "./ephys analysis/" contains code and instructions concerning experimental data and Figure 1. The files "Figure2CDE.m", "Figure3AB.m" and "Figure3C.m" simulate the model in the nominal setup, and generate the corresponding figures. The file "Morphing.m" allows changing the connectivity strengths with respect to the nominal setup, and plotting the resulting trajectories. The folder "./Figure4/" contains instructions, code and data concerning Figure 4. Download Extended Data 1, ZIP file. [file eneuro-11-ENEURO.0191-24.2024-s003.zip › code/Figure4/isolatePFC/v1Int_a1.525.dat]

0.353235840262532	0.334919794607638	0.356787087429523	0.371986841008631	0.328794488507507	0.34439192451268	0.379911641979483	0.353060754275883	0.364042808054766	0.350505084462187	0.373350388438437	0.340070298000823	0.367395063172997	0.323286475676915	0.374599191972696	0.366109241761414	0.349745389632662	0.353102327714055	0.365744807050103	0.340841689455106	0.366742204277875	0.368205686833629	0.346617359559574	0.328477396322431	0.333888999911739	0.351138314624724	0.358949373656128	0.326286954422074	0.328859798626918	0.358369434836967	0.339635098815911	0.358857460064446	0.350015039591533	0.358741189390508	0.330403040833141	0.340437275692924	0.371512149124249	0.370062100159973	0.359540414825285	0.349267377980207	0.351921187926449	0.369570411681056	0.360240133182617	0.337403749117506	0.354261439484801	0.344893146960642	0.334970745474701	0.322032220173883	0.348291098006098	0.358068452278903
0.37015823241769	0.359076425806475	0.384734237630552	0.34313288855601	0.389922601145867	0.350113715413805	0.365402188155458	0.376693839011782	0.365305165925705	0.392932728610225	0.351951248497069	0.344040301705703	0.335484108187558	0.371994589891699	0.352215666775999	0.381760066759904	0.373285549187502	0.383435726648408	0.355689843942491	0.344555109755549	0.34059016362126	0.351845040665052	0.362271011089426	0.381015594806756	0.367023690814416	0.37439275728692	0.383090654783132	0.361356506175326	0.380786494993289	0.347672439905326	0.366518840358514	0.333624958146085	0.360407704628784	0.359335474103424	0.333969461597518	0.338332951030226	0.361777886287232	0.383062715011218	0.340148522521982	0.333997019474411	0.337350193495876	0.380168143862982	0.37179986251698	0.347988207445625	0.338580994711311	0.332960155163236	0.357670373182298	0.375256102008529	0.340154577001028	0.343740521007581
0.372961795655702	0.404984429975925	0.39592154389878	0.402227573956106	0.384634171875741	0.353130054772455	0.367141726724147	0.410569260430345	0.36041977498405	0.357085560190466	0.355139242613879	0.36173238330211	0.370244260314411	0.350992388027755	0.378889740291341	0.356031366792549	0.376051799396248	0.345289706713113	0.384753895442453	0.383651619151566	0.350865358184188	0.371972910285058	0.374522865374618	0.38054241339683	0.350010904478836	0.352748328195846	0.391497868673049	0.393328566471984	0.399553626558497	0.357207976843374	0.389115294986157	0.363925463746926	0.351688511343163	0.378125623614679	0.357757207750179	0.381623315151307	0.347292789718435	0.389861571790754	0.364730895918654	0.366829859477417	0.405513231343815	0.407706029887047	0.386036246291484	0.383706758156671	0.36740386497245	0.352290841380112	0.385505622548683	0.352724536456109	0.397598209838029	0.373901138164302
0.369402732111009	0.393910230666384	0.388908376732283	0.377727312236289	0.387274898233576	0.376958637622247	0.377899853473989	0.399033912634266	0.426014547810387	0.426232541711594	0.376767342337445	0.36263765427365	0.418012314691189	0.404489324739768	0.362764092502682	0.367443379060634	0.375475981242016	0.356267211306882	0.381592210127865	0.390603454253044	0.390245127118266	0.387043194528372	0.375831451964421	0.398354968219083	0.361923503573705	0.363562099271533	0.404778022809955	0.372799897193576	0.42276212469747	0.371228611822079	0.403088227178382	0.381936446583209	0.404704327721118	0.385188060709529	0.390898773793948	0.374712803204084	0.397950063058882	0.378682106664881	0.376667291798864	0.386965476695569	0.36115374004588	0.356775710507661	0.404710757148026	0.410865164501352	0.402881289025378	0.384880228662431	0.361384456863967	0.424345236943568	0.386411545087845	0.376339424180896
0.397203303948821	0.450552736390954	0.408100745244119	0.407281528314981	0.435953952845891	0.428775296314439	0.387318384294971	0.391470380263092	0.391711519912704	0.40825565044842	0.38213446096691	0.403423692880862	0.384392714021325	0.399439054794031	0.377584967132243	0.440536889727598	0.391803020696242	0.423998129163177	0.445598293490405	0.413097269937743	0.398649239539713	0.371685909284964	0.385300821556577	0.388631145313104	0.428953396475628	0.377939394103384	0.434816268696971	0.394462027693229	0.372618875948306	0.415563664693377	0.37827253119411	0.374740018920649	0.406752361139096	0.433268536663066	0.404826115313226	0.40550920842506	0.405209056186295	0.39061847843346	0.37797989810964	0.389707684990916	0.423654945585224	0.443601615561117	0.453546105157589	0.428551690081049	0.371259614549247	0.41276384065809	0.404718320419962	0.441948103838938	0.395080670131903	0.399009391401159
0.470991721033775	0.43865181027899	0.463313778401464	0.45747934481357	0.41009103685181	0.466273288422676	0.460881323252403	0.393496742453409	0.400898837241486	0.397278960393575	0.413161389146704	0.389911565376939	0.418603999356851	0.446126362259928	0.40738905763101	0.389477996570222	0.392935455346611	0.468063199278894	0.463525191981473	0.406198852901415	0.468313530847806	0.412078273228186	0.45117852608303	0.416475144776486	0.404429250247704	0.410203882746765	0.407397871023986	0.464818950529516	0.398060437036092	0.476468913673646	0.43754459159045	0.427245063926468	0.42506683121031	0.395729599357137	0.446584366875222	0.451328048393894	0.443078232105428	0.44041900154001	0.46760191050264	0.478456091827093	0.463060114082533	0.385154223212399	0.425333126522538	0.385469809367939	0.390709377450277	0.388034376620631	0.395569814731694	0.402840948707988	0.391011294595705	0.461196872272377
0.466258871976759	0.469258273465279	0.405316504567962	0.504343521024201	0.428085316246208	0.414149343362349	0.45318454892095	0.454480113450017	0.449261314760943	0.464004013499131	0.410242924062744	0.418347724626717	0.487417634782836	0.433634848132188	0.45033439869748	0.489752336275138	0.453626342086633	0.455410133421457	0.437807882687958	0.407536451991703	0.440468001545409	0.441462163904147	0.500316721295391	0.468600421483168	0.498470391837796	0.416934856399741	0.436024993285568	0.406115174074098	0.466392253344552	0.414032574664737	0.482065806407608	0.45234982741486	0.493881185834156	0.492799265754704	0.47987826250403	0.501784849766217	0.411691638971758	0.423125691764268	0.466213909694013	0.415878260095763	0.40744111634564	0.483698630587223	0.476211889788121	0.476505183467665	0.401557908511491	0.461713739234364	0.413615512326568	0.440585786880941	0.422715046604504	0.423930372020831
0.460180405667863	0.470543913692853	0.49377397296693	0.535333037436412	0.53526732901144	0.454647396487332	0.473426727537189	0.442889261957312	0.429932810110675	0.482265990928901	0.541798106401796	0.4645245172085	0.520719231076124	0.455143943222952	0.505343426548635	0.45320415362793	0.471448611186134	0.494603483406336	0.521353709316165	0.440494722912409	0.419683098826799	0.440663263413665	0.452461108898005	0.43445223977515	0.4881286921206	0.477811518981455	0.485577376210716	0.503955088834377	0.458719715527985	0.526319428919459	0.466882068566323	0.489637508425379	0.452035885442416	0.534761903918215	0.429421924776984	0.535603652891574	0.426228146807441	0.46679517608367	0.445983308176073	0.442733638819769	0.50974532804949	0.480696577053091	0.432032071708184	0.527499878119775	0.516490455910103	0.426281700650874	0.485439553615868	0.479781337362919	0.47457618269408	0.43894794181774
0.483144261985329	0.518961284401973	0.519389779415009	0.562110893728296	0.497336915236056	0.509503922951734	0.506707564005366	0.560662788464691	0.467932737997524	0.454637467683094	0.502435599133408	0.539078254360546	0.53367296092147	0.54694209393691	0.481963758857963	0.448395084381071	0.480084875235286	0.484741098659053	0.557325182149587	0.531694628509866	0.531213423083341	0.463449842248645	0.461682576745357	0.548115663871667	0.5317200160784	0.551447280806017	0.535736106100233	0.521104504739325	0.504498380768394	0.470766822073342	0.496606041903182	0.45308001764906	0.518494556745442	0.515638853476685	0.5090451197608	0.516304569356782	0.524902497322679	0.450051527530188	0.558663610057952	0.494612071657077	0.467342443792131	0.474417795765588	0.445867627109072	0.500201164888654	0.520989176473495	0.494999175922009	0.540969953748106	0.464808976738187	0.529620657791191	0.462303158504351
0.474652904119067	0.547604284513719	0.496947574257788	0.549256388710457	0.535838502151021	0.502760040763036	0.604071414500477	0.471777602395813	0.539020880494303	0.528701571116002	0.537384644952231	0.516940082159904	0.560020469508167	0.600238439446791	0.537809371891716	0.53489859929212	0.564542301302373	0.526608219610784	0.586975207192713	0.598779759203251	0.489076822323005	0.501148857224399	0.466278729863096	0.496210596826736	0.491312740043008	0.500009135382746	0.533800464000515	0.525790137156408	0.483940572437658	0.515167067923911	0.573970662560947	0.576396624844193	0.524136375400131	0.560408651877266	0.562797447428638	0.514748779456316	0.520199370238723	0.587327430501869	0.560694367184348	0.568196732417389	0.525988709475904	0.556986053691364	0.48198777757477	0.511256183644812	0.469080816062418	0.537928938308384	0.509943672722563	0.536320313604312	0.475450549506153	0.571171740330416
0.589444083966772	0.589658349153482	0.613381276947698	0.662170741182828	0.552016205365764	0.510497948307838	0.616235176010652	0.521980034829019	0.533616882209918	0.59681228496736	0.537412755000539	0.572349212840095	0.552460998502204	0.519349663521973	0.575951837612949	0.632602749789588	0.60741095854915	0.505519400402508	0.541629426973276	0.590201155552913	0.633787949248921	0.589438325133122	0.581325580312882	0.600003530641946	0.573475542599322	0.511301101613815	0.655086362662185	0.509876500727529	0.593233112591211	0.511872491461755	0.607524933728532	0.521180295707838	0.650161364821694	0.498553560807834	0.631047637962949	0.564283862454274	0.512389123486088	0.623723941609239	0.598133819248252	0.541402213754395	0.583579459863386	0.586609381201477	0.502982874813751	0.543404718084474	0.547366413109601	0.558747303907919	0.534811571717814	0.546417403614438	0.581138881983676	0.656180634643964
0.665395317914719	0.565547175205511	0.627236301921561	0.562057985882928	0.606704924094844	0.643930667870408	0.572547280017376	0.670046405116458	0.566051990466877	0.575077134667102	0.607161015589462	0.602511433798323	0.691213842611431	0.580696306085203	0.627654083095415	0.556427496051309	0.535838308644922	0.690006800980371	0.61833858394997	0.597696183401249	0.577837719347553	0.560398166554273	0.539019412614871	0.667724775081129	0.585288823510912	0.617670056687274	0.603055295988652	0.540871978863451	0.547634927276293	0.59527858184365	0.561217545371253	0.663183760781176	0.646280936021547	0.608614783170602	0.592912588207739	0.623848131902313	0.581090231059395	0.549681088542854	0.570290190677953	0.547478308850819	0.546486582082742	0.535214798279845	0.668393712675913	0.70744870888664	0.551020822642031	0.595207708215916	0.576746496032997	0.614118221191485	0.679748365241496	0.674073400823601
0.611246795384162	0.67619158982788	0.612962251570981	0.748598527629132	0.605282275921783	0.679571520765453	0.735422979807258	0.608934832264684	0.597216416618247	0.761393809073558	0.644822297244892	0.709413275705618	0.686844234625186	0.685340880820292	0.572232653603415	0.577056336634095	0.613223794414564	0.729852130038849	0.696740512233302	0.615014800559577	0.759648118876026	0.577213154438558	0.653066887535265	0.648907694191369	0.634592734916782	0.580550254143375	0.572657101863492	0.61758907499387	0.637868338938966	0.573000824670987	0.642519980032776	0.674021227964896	0.624895093405645	0.68828285274523	0.60092307072025	0.647030789498479	0.743801575950869	0.762552833273058	0.576561129273803	0.590306034678882	0.681467966408299	0.673177558779608	0.692163511384837	0.597538437463779	0.69763497890817	0.568667583592001	0.752686193000658	0.711609889743953	0.671208925432728	0.637870749972477
0.634758509511664	0.745369848429131	0.611942390157005	0.731176079428672	0.646549862161641	0.823422718169701	0.612565225193215	0.750616337202456	0.610189210030258	0.625815775910572	0.656755731827225	0.634901109441614	0.636249091040497	0.658295494799281	0.792990584570592	0.811730852334248	0.792363456893098	0.718335467005644	0.608600735390749	0.695351942210003	0.685471832800713	0.686894917885101	0.709682310848688	0.795416848327364	0.64351083579253	0.715358334975825	0.62225297740756	0.818936827324004	0.783064408747679	0.822910029327918	0.812467406697945	0.792138167151285	0.618582514596485	0.822718280581024	0.811687449498885	0.814544314825905	0.695062350271883	0.742937505547453	0.795656120877752	0.648435397302742	0.6790815183	0.814307923417629	0.69614369791151	0.774071373848712	0.612668305847295	0.601148940156751	0.703364216363301	0.692312179551263	0.843944342863663	0.646885923381612
0.671064389782695	0.734182022967747	0.690229622985139	0.801352345868642	0.666509960023512	0.845247194353347	0.856883932488191	0.76423205798797	0.77408679548834	0.922386116418595	0.770108688853604	0.679544253086052	0.794131833708104	0.73720988955303	0.745637593279601	0.848236329882869	0.883345752484972	0.872501741640713	0.655747458777415	0.837203978718674	0.77841776991832	0.825013999080276	0.842716857470373	0.831975792453348	0.906183959707694	0.905045273592273	0.700595109708012	0.789242380246613	0.735435431206184	0.890643033883836	0.704814046476128	0.797639154460718	0.761536758950707	0.741142483011186	0.894721078927734	0.758318617940095	0.741784792583548	0.80874712252889	0.718273999135881	0.811912355257841	0.859284248267831	0.874225442750767	0.767671559996116	0.669889205288699	0.690492603531193	0.763755907274538	0.65964342705868	0.705850567971428	0.821706457875226	0.66715213826803
0.713206078481792	0.703981512774604	0.817559154509968	0.856314645006155	0.846106431765385	0.770596409345992	0.904087843937962	0.921769185973527	0.969174055461146	0.773296884137355	0.73011456469407	0.829228582232505	0.916399419380166	0.81036051382779	1.000026695797	0.857157203935947	0.802316794442581	0.724270215217991	0.72164608166458	0.894793675490968	0.800835278351516	0.885106706000018	0.842989121718749	0.912752175219783	0.901652895073329	0.97972599948282	0.732134650064891	0.875253351773794	0.898379594232897	0.78885468694493	0.893789473759058	0.708423195539529	0.975406316053955	0.747023723758559	0.774030678718173	0.81837632689047	0.849722215031574	0.812926160078705	0.920507966704591	0.920373936142169	0.819899991392071	0.763424973168615	0.731744045937434	0.79840252467313	0.941198524169028	0.875643847172721	0.891571064326829	0.746265707079801	0.945007714300323	0.723416953784378
1.01376415311142	0.92272813409066	0.953964080653701	0.805246503904163	0.827115691730953	0.98983330486763	0.973301076083608	0.834261740344179	0.841335619255058	1.01917868280474	0.830736752444305	0.910505668967373	0.956542153714737	0.974054969223034	0.837780774804521	1.04775180400404	1.0342743037749	0.899219552665493	0.979669361239996	0.828466899726126	1.10081331435271	0.808138479009408	0.797576008834111	1.03064769147789	0.846116116469312	0.920752794277655	0.908020825956202	0.925334839461419	0.976267353993842	0.940798186923041	0.790866736091408	0.829437398089665	1.03346395833965	0.792976058928683	0.909124863915032	0.79681478438235	0.917811682278033	1.01490258745928	0.803640094363792	0.932410855737639	0.985536283544077	0.995852267955088	0.841278008830103	0.915525835977083	0.8043938144997	1.04110589362786	0.928360140733925	0.866739834698746	0.787132121555352	1.08706345370294
0.999342942261025	1.20301552459781	0.936858993180496	0.844775842355567	0.906385206560453	0.861472506302692	1.05225095096899	1.15637466821691	0.869035217154747	0.898864270859175	0.86131209726568	0.935806352927901	1.1879814965301	1.09430711399956	1.03821907950876	0.926006800134711	1.21071120119464	0.929985327139398	0.958583067844974	1.22691186367309	1.19935576998635	1.18171619410717	0.90551101969377	0.978362190378411	1.12130690055914	0.980373293801153	0.959044375987749	1.06167553347946	0.959645739901675	1.23061273106882	1.03350444524698	0.921677141688874	0.993876561860104	0.904759491142207	1.05238347862205	1.03404809238399	0.988092421723205	0.931083488398851	0.858374082334338	1.18865005062412	1.06155901861839	1.11021451248182	1.14966048507217	0.881854258195242	0.847006357985715	0.937719738975894	1.05884133086998	0.854259490249197	0.833888190668365	1.09683181701796
1.04229278345566	1.09184515230845	0.94266871996785	1.01458656636803	0.925606036455957	1.14968906094339	1.32283376425966	0.980714627170176	0.93192231318568	1.1916263167405	1.23175393132966	1.01565349167636	1.26632773612126	0.949361221035081	1.22375542127472	1.12629311888529	0.929083669751025	0.945747227308282	1.12049829481633	1.32084342958164	1.03777607434083	1.13819390942751	1.11372880016639	1.19600566122436	1.1736840040944	0.989079568888071	0.924573916465003	0.958361940607918	1.31207856150621	1.35694818416927	1.06856862364123	0.941996551009893	1.29465777836366	0.918965121013132	1.34708915008176	1.11191547916296	1.30164912896654	1.09882394697752	1.15020945581313	1.07453789932906	0.98058583633734	1.27421637251316	1.02459598963132	0.970517257259707	1.00688209560604	1.22190892219352	1.01279808723038	1.18884092482205	1.24462624935381	0.9907242275353
1.23634884826596	1.14521971624106	1.13858225396873	1.10545587288693	1.26191385395145	1.39022822023016	1.00988432404728	1.42795328888456	1.05866194366758	1.22903583602799	1.14689045314081	1.0724492313687	1.05809382504624	1.0756463527326	1.20977536848045	1.33500305587456	1.00725933131737	1.47367980590519	1.33098816814209	1.22539892014486	1.17932016183686	1.38167083295179	1.145526432373	1.47587137874755	1.0280761036554	1.43042310235724	1.01848226944869	0.998757527155425	1.11863623928044	1.14225978801113	1.02666301731982	1.3480054470232	1.20284269114567	1.4992797948498	1.00499297344101	1.27814245302433	1.17410737129901	1.00046024008841	1.22431384904884	1.07386235405522	1.05061171732509	1.29751286773548	1.10209145788659	1.37439077718054	1.02797035979671	1.5188085056112	1.34103793984866	1.4770177102745	1.46121260161485	1.32557476394884
1.65053116477392	1.19701659920203	1.46455645997384	1.12868501028473	1.51056181280965	1.1757429019777	1.36446828416876	1.60278400344134	1.30163942120479	1.30156166539512	1.54890519910471	1.28144103086382	1.45921160704421	1.43931201706636	1.53689523893234	1.2995933158603	1.11786128754273	1.55976221198465	1.29933318199663	1.53887735086155	1.4273201519473	1.20051420101812	1.42689227573212	1.45342828878073	1.50683332974466	1.44019340691263	1.26504532011293	1.6828542545561	1.42885948539918	1.11432909722206	1.21699164188029	1.34491735621121	1.17818626374617	1.24053770929316	1.14308562974131	1.25392806637941	1.57266038528304	1.10120458123305	1.62482033291771	1.12771900980613	1.43156140304616	1.14584870135522	1.66258817200416	1.65045996473875	1.14951341066769	1.45380289636372	1.46199364370795	1.09937353258213	1.23549183444281	1.28147716723546
1.23398213502047	1.3640135119225	1.61651891395407	1.56796770302173	1.30888497543335	1.33935358659272	1.33884668086079	1.39335650916348	1.52079668162459	1.21450276871545	1.61441040658935	1.61385158230977	1.49915836921128	1.80019856971005	1.81723016099746	1.55274297267005	1.65908515968617	1.60008258568839	1.25183282099136	1.86025544514362	1.42837098647015	1.49050833958606	1.40722327121956	1.42334175089159	1.29950814647358	1.32418213904515	1.3808248919286	1.37761319636494	1.3439408124194	1.51204496426513	1.50239837390114	1.60170398083948	1.80203372357415	1.28506033465101	1.48909500648157	1.60032003704461	1.46632308668904	1.60386348084802	1.27600994218448	1.63035804165208	1.29091021720641	1.44865769309326	1.23792014872615	1.41374000671522	1.83919674541446	1.40152333931348	1.5466539079158	1.3203953621424	1.35142576498159	1.68346939057272
1.41377238856025	1.72273787653892	1.64257067580738	1.88351293431463	1.72057057126701	1.44060588396376	1.51634337335765	1.42741457168327	1.60175992730846	1.70231731189022	1.51371849513475	2.04671447291334	1.45380744830122	1.72691108715539	1.67847912619323	1.58235878892268	1.78440874255938	1.91237371152094	1.73306466131273	1.75621887731642	1.56410685542791	1.73146394863449	1.50504674384481	1.4681418131369	1.74841008674487	1.90711318376354	1.53805368132364	1.89693894546392	1.65311161736808	1.46854133405492	1.76406098292795	1.39421417147816	1.46414277262574	1.50179259865167	1.4859742364642	1.48015389312509	1.46176421260402	1.75508349186118	1.58982895591113	1.59951440820285	1.62844479091448	1.66891992631378	2.03274958667185	1.6176818456792	1.530687229075	1.92867570618886	1.89133306347294	1.84794555923031	1.70809600415945	2.03284034424163
2.27662649049209	2.0793892799508	1.66391537004271	1.77008302621899	1.91749973113901	1.50839881258145	1.72348951968511	1.7951022538368	2.21732062821931	1.57887514907606	2.25808109978652	1.70783661047134	1.55741144625571	1.61435282535804	1.5685894397865	1.53983900338852	2.06078366618826	1.69138051037001	1.96709960127293	1.66882849560396	2.16268641733151	1.88843251623964	1.84161367191187	1.6832619176195	1.83457439764722	1.89165035581002	1.5581452855542	1.77354446850754	1.56283267545964	1.92452756761969	1.96924062623532	2.15785724924047	1.66956515967809	1.68756987537709	1.8454641127539	2.32861806568391	2.19187202831538	1.76873720585658	1.57626493001186	1.51652494775983	1.87870655691749	1.51544121490968	1.76842972786639	1.60643889624345	2.01912133453634	1.91343969007518	2.11431120539046	1.62625434777921	1.93917793968345	1.81530497091633
2.51012685531966	2.30745079985629	1.90575328033817	2.4286457443972	1.67831445207109	1.78056574895316	1.73023076727317	2.43216438064514	1.74011428801832	1.86895694226131	1.96669462758545	2.2672299440769	1.73783240282389	1.83859303853932	2.53804054199566	1.88408949805693	1.95818495620953	1.81196712557624	1.74612688904077	2.10061331003926	2.15195611385581	2.27247857052889	2.48894945990205	2.48529543028245	2.13687645268878	2.22057785709861	1.72072033080494	2.35237690260475	2.01171537062109	1.66012076635548	1.96981549874253	2.21027318060659	2.59227665614918	1.72250608750987	1.74527685351705	1.98784744945202	1.71527111408484	1.68060394385053	2.62225828794682	1.79484624224085	2.49041291055178	1.93074424044586	2.0264186892584	2.1155182992278	1.67116848221883	1.75599564893711	1.69697119955878	1.85392249846302	2.02163772571696	2.06770796823322
2.32802320383848	2.41131770375918	2.56416677411171	1.96670972987014	2.38658798696339	2.62479351026924	2.86924758566052	2.27290567384685	2.29085574257315	2.67913880631095	2.13695674432756	2.15259608737827	2.16812581953569	2.76164921592098	2.56325164436939	2.43888919212488	2.09259852480577	2.39374349267371	2.2992339214221	2.50288726980992	2.29387713627426	2.38267678287905	1.9539007435512	2.17040109631175	2.11045437812285	2.59549006322614	1.95546456619322	2.55255064433508	2.80579210976868	2.13636885969733	1.91929826691706	2.32950255084608	2.01141451163712	2.03359235505457	2.04112732896974	2.30535816238993	2.02636286001865	2.27517850284839	2.20866855334667	3.17557969559347	2.25032257996768	2.00087041617794	2.97943514362239	2.34341329491515	2.70206009997325	1.91896047659847	2.16552309979092	2.25103124710505	2.35215358994149	1.87643414293222
2.09058831269537	2.70473181575242	2.15519618608496	2.371335984343	2.45829930525918	2.17795141148026	2.18390209563656	2.3407417416747	2.66910558067745	2.73328890135235	2.10737249505133	2.33157929810998	2.18742343618731	2.93909069097284	2.3595607819218	2.33449347826104	2.50890786007809	2.13827310780673	2.70778052188147	2.42214435665617	2.28216568902502	2.40480140929211	2.60185884059649	3.23578791682027	2.60195927977476	3.02685489719321	2.96210409671919	2.94373990669689	3.2603322389596	2.90790371158757	3.25193914845276	2.65892213406993	2.12227571077454	2.82572123655973	3.10618274683851	2.55651301515233	3.38064479117781	2.60291617096257	3.01431962444792	2.39706034081372	3.03491719758243	2.3019054125242	2.82926625721028	2.2280317626991	2.43987823531781	3.31496781697008	152.981082683006	2.8492225464104	2.12881511318876	2.32972886775652
2.85396755547761	3.10872557819023	155.531794439352	2.3996583629383	2.31820408680102	3.18917526807333	2.84728890224947	2.92928786183701	3.29990879330687	3.16974330083262	2.32745855898812	154.668532985022	2.85544779308759	2.7678345446263	2.41640311577616	2.62781005713636	3.34805328294743	2.99178598527286	3.07660964391123	2.95959398741466	2.80291495501889	2.6552855532613	2.44476576396622	3.0564691584067	2.98950300094559	3.08809741127285	2.55301519058777	2.87256136426092	2.92386785817777	2.50733524686477	3.70193024917024	2.41862732431066	2.44680729605755	3.06436415189357	2.38887595222713	3.90540902894435	154.700499163602	2.50532977233532	2.736434984379	2.76712240052981	2.31991670393372	2.63734357283432	2.94268703837908	2.42933802387406	2.31286376724458	2.56610735868678	3.01197987683732	2.79702895179285	3.07486729166762	2.96452035542602
156.123578758544	155.735100308874	156.012980544984	2.64747417036834	3.23343700087669	4.55134025601874	3.51583207970665	2.73888349339634	2.62583615208029	3.41559352140275	2.88741688361052	3.53427789365191	3.97798022128291	3.57971215669368	3.59934300995223	2.85043950245317	2.80990316752733	3.50733586285143	3.10708172372495	3.4005754570591	2.67126239553711	3.00039181678081	3.11967895045501	3.08919529199637	3.64737942562361	3.4190976588212	4.29383269559818	3.07321668807662	3.89336129298063	3.4572259678751	3.07263444783007	155.991460866842	3.29234023040827	2.74542566666196	3.22727506416439	3.92530993712559	2.73335988103416	2.89577920322242	156.108596085758	3.91056020771206	2.9197670936494	3.37835232863786	3.52662523538062	3.22285309572962	156.087882172764	3.1552010301526	2.87784121287888	3.49652233563214	2.61966281060753	3.00517673833901
3.39179902314016	3.33946903923809	3.40493639948174	3.62251634165781	156.091526523366	3.51433045913766	3.6727792213973	3.94231580285434	5.37159552721462	156.185411960027	3.55944264857205	3.4947024976626	3.28995127165511	4.21469545061297	4.60087297477396	2.99939652864447	3.133751164169	3.16747460027484	3.31799378201428	3.03712729595375	3.80754600618322	3.59767780286321	3.3267311718461	3.47619066826059	3.04191764978941	3.5491745326575	3.62512741572182	4.58546958707419	2.93277836168507	3.24113412006355	4.62745066550523	3.941226622918	142.703085948247	3.83416517674351	3.79232083551661	3.13080000789095	3.68559055351191	155.78659684453	3.09804070952128	3.10876668265161	156.134213102513	3.72926152093886	3.3975253012285	4.08712568003337	3.21852496899505	3.03176885505026	3.05137404241665	3.09002470587082	3.49687651133478	3.6006474921327
4.18504282831725	4.06208856768952	3.7518462085464	3.2828330937191	3.57124704958255	151.79044717326	3.34410584358514	3.37919223737668	156.158722900068	4.1034032761399	4.31115946941303	4.56163128548506	156.163847016577	3.89938246913224	3.7766117957721	3.65786023275476	3.88201943145972	3.4078638277754	155.857721357334	156.133008087062	3.61083662598211	4.08633866238316	156.135972199118	155.818395715833	3.46399088471805	3.43978057308876	4.20819913419243	5.41172831243092	3.56024652009541	3.83405432806733	155.99757660049	4.14112938477418	3.54413770978768	3.41553070307793	3.59637890352761	5.98901271845962	4.29561522633217	3.91033759252885	3.43306730032793	4.05191701866023	3.88468584553399	3.40730981525927	3.5215511449479	3.57438360819956	150.433544326618	141.562187281027	4.44478263030305	3.27190254772532	3.69506136676241	155.987180510077
5.68915529720465	4.53412269146398	4.36985759628086	3.81187570623699	156.134414882262	3.93576888782592	4.12157857310189	4.32888929655459	155.985314344264	4.29175249385334	4.26323914343733	3.96478049569072	4.2245367909344	156.105506982427	4.22085766878881	4.30417544979781	4.44047306501573	3.97412057712747	3.75589964686262	4.39806961603943	156.161357240027	3.74675557329347	156.176877287249	156.169201528728	4.28553299942521	156.173600864933	4.81219568849717	4.53292222421356	3.9041446246247	3.8443752820423	3.75149599144162	4.04321728758509	156.098634840733	3.77038620407521	4.06921295733225	3.93062992505999	156.070876305225	4.28138905915584	4.39768683165005	4.43200467065778	153.678139869268	3.82547072556649	4.13545144203159	156.017490746693	156.179363732928	156.182004738087	4.30759352449168	4.552979205533	155.636253629263	4.19285058716798
156.140205205804	156.076980286818	4.25761298389113	156.228934399817	156.134588106899	156.16875725432	4.33934902832639	4.54183447066968	155.945437457805	4.65424463622386	156.108065683464	155.912017836236	5.46783573931062	4.26424073922931	4.12635408100167	4.84650909902276	6.21168660506141	156.096152638509	5.31460274285551	4.67004583451586	4.4515867950015	5.22688974713728	4.58923474727685	4.2913684929782	4.84923344039154	7.81108051715555	4.43265703941373	4.42842643345642	155.942766074841	155.761790480444	5.71094952516904	4.33845306400366	156.205901277463	4.34236422485604	156.217719010164	4.23734662604557	156.161797186038	155.049903744547	156.132955937652	4.25088514828506	5.07239174150618	156.13762865286	4.54825160296105	5.36778270955454	156.232982369921	156.195422213847	155.964859095026	5.28738269523572	155.340880490476	156.18927821072
156.03371285708	155.557926398182	155.313863210709	156.022589958709	4.90491405456917	4.83527108049052	5.52887433172379	5.27201482261869	155.053410502745	156.096046681841	4.75591875800353	4.86180738954196	5.37359192777299	4.99324157208392	5.69473789703768	5.09885703712599	5.99390721462967	5.0574092657238	5.13018011986343	4.86561959598145	4.9002499681665	5.1255356875635	156.176437672	5.12757079422278	156.232807685819	156.217648948681	5.23518547955815	156.098433845543	154.933412870769	4.90884248369493	4.91906816545722	4.99589088964305	154.487126805366	4.91531276235503	5.09026218835279	4.89242483980392	156.174078930432	4.66688601773377	156.195804331645	4.88248786570211	5.13938729530548	156.24015257593	156.029958046081	5.42444390390031	4.61404541310422	152.564737322492	156.238305906307	5.05047167296374	4.79676453217089	156.144219624191
153.587744717903	156.226043789008	5.8220411261081	156.193568125138	154.301681120859	5.90786950676038	156.160932186094	5.18389976295553	5.69138526865324	6.47456196439571	5.46950068807169	5.33923479241162	5.41108018545097	156.211695009755	156.248824934949	155.566540962373	155.977598227192	5.90954755648743	5.17758594737638	156.221055462897	5.17717528198753	5.31902011504182	155.985384016613	156.207953893366	5.34538386158294	156.087699474018	156.03392162066	5.38281505410041	5.17542173474793	150.401907513376	156.154090503017	5.3228234541153	156.190129860522	5.40670065946832	156.260488256687	5.4095949034971	5.5381403466734	5.60243689970401	156.01127732057	5.57270550638629	156.234920006006	6.02447706009625	156.050327531664	6.1761897532651	155.938141844297	156.103756476615	156.153333410906	5.65605939705719	5.4284094176833	156.181385044337
156.224456325856	156.069880534009	5.76495066683378	5.76683509945216	5.7319183275094	156.119828725403	5.7199814930328	5.88177769644673	5.94973674526258	156.22853549038	156.227881850559	156.240368842132	5.76637301348939	6.0808445497638	7.06677965658383	156.1574987315	7.05874880817028	5.64353051707585	156.25653721292	118.832397384371	5.90964618756538	5.90889453082363	6.33343353875583	6.73325980306786	5.81390218185871	156.182291989435	6.05594574735596	156.246916487767	156.211820230819	5.68415957440399	156.26519902213	5.71119027999586	156.008048504564	6.03073271456425	5.76212156547197	7.63863078806744	156.115055620715	5.95985706612577	151.304728497957	5.71180356952576	156.238539709599	6.34580932685432	5.779151409496	5.62372926641238	5.95642920237086	5.65627703567706	156.225656483652	5.73957348518594	156.192909564694	5.96184809334154
156.2877762324	156.166002142091	156.268900957543	6.3265604923461	156.1737139105	6.39211269275134	156.195455310459	156.087218599372	6.3627228596848	156.108631190143	155.422159848029	6.50090232607516	6.18183500053016	6.65664061146607	155.913227207125	6.19498574653027	156.241235441099	156.161082039165	156.276637888265	6.23911356263902	155.932367512293	6.38663366150331	156.177418325099	6.21839429346517	156.222154255992	6.2267602378128	6.27608435156915	156.218128053628	6.27041895623795	6.41313950948062	156.224360303079	6.50205411693335	6.22128567365179	6.18457026996106	156.171444692448	156.261595526128	6.37665693599056	6.2082456452583	156.208461935172	155.581706488268	6.46862521723653	6.26335087621306	155.467566588814	155.965541778141	6.91332023829882	6.30884832267144	156.09742984515	156.097512020997	156.199250668779	156.192187979265
6.94640700812844	6.65752278498727	7.3338035435714	156.263364882268	156.255067797931	156.244326568357	156.215109674473	155.980307225365	7.17782569205798	6.79618580252233	156.244185936931	156.162923750675	156.286792469762	156.260420256978	156.153762138813	156.263147016602	156.214436567632	155.767982949604	156.072092473515	156.228137440112	155.615678332188	6.72306180594186	156.144379230392	156.178542038314	135.337556932947	153.865366420909	155.759841495315	156.039699051044	7.01097574849579	156.053840125879	156.198882293047	6.73455100819301	156.259009032081	156.263133218429	154.607289676047	6.67144780941433	156.199879807652	156.212742134772	154.797845041199	156.271586032491	156.181560101325	156.076769138654	155.838923595095	6.84037068079679	155.449240538271	151.200027784729	156.117070131465	7.65207625651739	6.64201061917699	156.182245134271
156.237142241009	156.132023423712	156.081173647844	156.128691713528	156.20803214649	156.225224453921	155.887599850643	156.287815072366	156.206318360215	156.279843967806	156.106292778862	156.224325056318	156.277710998007	154.704615910755	156.056646963428	156.146718997611	156.24590652798	142.833452718853	156.218003746826	156.140250607465	156.041903098925	156.154589271679	156.263282784621	156.149441760671	154.82462150431	156.122201906322	156.019038821456	156.277148721721	156.225707946633	156.050704840586	156.27663760007	154.683899145882	156.289720579575	156.213557423158	156.167176586778	156.202086608994	156.286183853554	7.20477230768729	7.09687350190564	156.174642953413	7.42665529011658	156.277999560249	7.15559877386963	152.620991107509	7.07422389315734	7.46792464636676	156.183974178399	156.223353202884	156.284187123026	156.155424605869
156.22392559677	156.175891105723	154.444359448277	156.214956073133	152.463890026289	156.072991804102	156.302803344271	156.288273388758	156.23597967201	155.174662475614	156.074935652209	155.9865230747	156.102249004156	156.165783014278	156.101630663571	156.05486693046	149.700546002166	156.102590856703	8.63792535358476	155.992792397062	156.246567224087	156.264406436074	154.05348542727	156.172766863787	156.228859584174	156.07474602605	156.041844141911	155.958699445035	156.293570728275	156.125565886198	156.307781115608	156.140119970866	156.236383544381	156.089378768409	156.249730368077	156.24474975566	156.223692104351	156.18323367215	156.28655176792	156.226358518651	155.98630585652	156.276744583806	156.176944546271	156.296887808163	156.15511858274	156.222122061449	156.084413021262	156.208810305047	155.95235674439	156.157543154061
156.22404532505	156.224191736493	156.267530304572	153.74144006335	156.288953717651	156.196971688218	156.055488851496	156.077367911499	156.311073097179	156.165870733394	156.140160662913	156.048793239767	156.147747856913	156.11554517886	156.294671586123	156.285362697577	156.06355118175	155.843335149664	156.155971405564	155.076171940135	155.993905084199	156.210936967845	156.158839441113	156.315931729378	156.299138360577	156.244640100609	156.301824879559	155.96627522295	156.166231167534	156.159348382296	156.280677423833	156.209683723992	156.123955478904	147.603552605602	156.122295891633	155.211050910692	155.974902922487	156.241917037373	156.316740005738	156.203295843635	156.2381531679	156.306980750217	156.089738620871	156.028115345509	156.212311852889	152.721477895202	156.306302181342	156.201906426151	156.214185377213	156.025507076669
156.312851233503	156.297706424484	156.126040834467	156.238358661046	156.283482534287	156.277535660249	156.141722815676	156.058860501896	156.303929859048	156.320139626653	156.306919177862	156.162731757197	155.133751177597	156.226269107965	156.097710461472	155.997103782474	156.269741926078	154.276390358829	155.915837162096	156.106171561077	156.221175566994	156.293052376316	156.012697561991	156.312853571797	156.2073928782	156.263149730591	156.272632313064	156.069352712055	156.176473007173	156.055049517864	156.295462359539	155.917498148197	156.232746287063	155.782551798514	156.021288115988	156.297168808823	156.216488370547	153.362335895318	156.240576214545	156.026222649197	156.177326892071	156.296564145653	156.283096164274	155.773407076101	156.108596003531	156.212309769151	156.081936893301	156.199336175746	156.277894604286	156.25808060431
156.176005606144	156.219776252988	156.160868681887	156.315665437259	156.224614138786	156.229405438415	156.240142886283	156.007032274956	156.12735274779	156.279521275427	155.960061697791	156.287558939732	156.244229958876	156.11440424311	156.273818911956	156.236094191806	156.113125499766	156.10802315097	156.222179741415	156.097940183422	156.297679950271	156.267415437256	156.227942349848	156.253620792801	156.311910008893	156.189616546701	155.923146266461	156.104475973818	156.183724620411	156.321105109315	156.156289515404	156.225211867901	156.289671333718	156.235813868076	156.292442872387	155.985755052073	156.223866693401	156.074248672732	156.294921244886	156.214241844854	156.141389403292	156.171650518714	156.221041359237	156.237816890964	156.284738014887	156.106665802931	156.094713394886	156.318283944761	156.185721140091	156.265880730674
156.309757221814	156.212205159934	156.169651089282	156.282186923863	156.038878257788	156.28364012385	156.274935107709	156.326400836297	156.273758677448	156.132243630863	156.145829106423	156.276847003421	156.230860767387	156.162728870393	156.192412172623	156.265631679989	156.266564489713	156.097302965855	156.318532581428	156.088005724268	156.140923369971	156.293423776107	156.259273955568	156.311048048697	156.307448922873	156.258202835418	156.311382844947	156.076498246153	156.309535371388	156.1558255843	155.914444136645	156.127630244197	156.22561470328	156.202885060204	156.320449812517	156.287421809686	156.271183117736	156.270734908754	156.269841850514	156.2761381309	156.206565990525	156.102693067502	156.321939270481	156.188646967814	156.058355377848	156.098420465326	156.120336334663	156.175969621586	156.074671656956	156.206127648259
156.296558916958	156.12306368118	156.079696670665	156.310268383053	156.224242795045	156.071330387806	156.228054076858	156.06181898959	156.215057118566	156.018956570316	156.169045863468	156.271142877207	156.313566358472	156.257634506261	156.280797268859	156.249906254571	156.232044491029	156.30016690937	156.292675557545	156.248394739454	156.325464463171	156.251782323699	156.315178950426	156.143701812332	156.292693234178	156.191053548101	156.217352506942	156.202228167158	156.316955393787	156.303720604581	156.106697708164	156.177150809725	156.265679434556	156.269580328184	156.108447108075	156.248356965794	156.234574281526	156.312573353301	156.127060554221	156.325436546763	156.014745258628	156.278193324077	156.117395344335	155.999029994359	156.333156122393	156.263676675046	156.082869917007	156.21162912637	156.327299538654	156.167126806775
156.261878426866	156.214249316869	156.320549116754	156.317506549206	156.181824470173	156.175251284232	156.210329741719	156.08334630883	156.332680261684	156.141706540598	156.210231663453	156.288601574883	156.221803485434	156.172063006898	156.242723823446	156.327769537628	156.258310999901	156.280742291879	156.207240913122	156.212417594172	156.139892095844	156.24162609738	156.323523208831	156.31733575248	156.129743513508	156.132763868823	156.331361631053	156.058895717396	156.038134453725	156.318050255885	156.240046791594	156.310407758479	156.091121668301	156.081270350648	156.0927951679	156.316572417925	156.235439407849	156.304506584722	156.217923561809	156.183760936823	156.257547153156	156.125153033835	156.330534608923	156.323262117973	156.238731931382	156.168661571954	156.296871373621	156.177628425157	156.260597964188	156.110914548789
156.186232045985	156.201541864538	156.045367048043	156.173041241604	156.188518012595	156.161234655438	156.262812103789	156.295082503331	156.087061412831	156.309351498149	156.172876096724	156.336053104264	156.201257014357	156.319965732855	156.174725909621	156.304735100719	156.274708292552	156.238743876035	156.307832074169	156.193011656235	156.115815858701	156.123058026414	156.214353851423	156.296674408518	156.288147383307	156.155520931149	156.207875100465	156.261390670709	156.315449682518	156.264365152122	156.319270426031	156.275755316065	156.242838644306	156.278654326349	156.14334105947	156.183558816597	156.323676313163	156.278611499875	156.283910103865	156.288112588078	156.194602858907	156.314823397626	156.207059870009	156.226091717604	156.141999980164	156.302750171639	156.327039120089	156.33425342844	156.151158835896	156.162376768101
156.320979611634	156.125427123934	156.329759464536	156.161609868661	156.274063397956	156.279253405073	156.120383457051	156.271449204495	156.301932433039	156.261475741362	156.166389568571	156.317100876699	156.325336944789	156.28388420063	156.287348765582	156.313168381586	156.327546871056	156.309788006062	156.283412058587	156.329859338508	156.301151667384	156.164419051332	156.2661259964	156.342276069845	156.323473400006	156.333907046176	156.199727893025	156.305046319344	156.335041253715	156.119861862186	156.280958247214	156.338011613924	156.239609479677	156.281205919201	156.283431706	156.301200906095	156.309833878487	156.32158718593	156.119979877617	156.188659658154	156.193418969971	156.288081563269	156.293717484268	156.086515000866	156.33316039492	156.324877955136	156.330108645986	156.338139333489	156.272951545854	156.092709185544
156.320649046931	156.135594110547	156.3080401717	156.307733124892	156.339007506943	156.32667441622	156.2898565496	156.333461518865	156.282454999242	156.30107555595	156.250501971102	156.320600478958	156.283842830861	156.315500904109	156.252000458073	156.301573840139	156.301434224996	156.290128425768	156.239679536004	156.250752281805	156.300535991713	156.296161542695	156.318581060412	156.31004415448	156.197637366125	156.284878226696	156.234218728288	156.30454300795	156.31239556544	156.300445790173	156.34360339405	156.337531136968	156.318987028867	156.324106021576	156.318217216233	156.299170318494	156.134403415335	156.296617563674	156.339515633905	156.313032401309	156.138578966584	156.23026587554	156.140673415633	156.255341852059	156.339665560579	156.331390180361	156.186618627578	156.329637751952	156.312507120835	156.320505360514
156.110786335558	156.316327039084	156.254128056715	156.183860986841	156.286212609605	156.235057588928	156.318572021006	156.322332295437	156.253585893259	156.179348922208	156.28110508415	156.333530391281	156.334878685021	156.328252159534	156.329083265207	156.213116628088	156.334793980671	156.332838425681	156.297064973491	156.290621559602	156.308960982749	156.333371471155	156.127274174195	156.32505999575	156.139776800141	156.306650076507	156.100175092603	156.273849580808	156.337051732229	156.330742761542	156.18453036885	156.329500787742	156.316473390888	156.208653222219	156.324217537371	156.329239349709	156.337543280487	156.247961897834	156.285652757193	156.328603843633	156.333547309076	156.27836529699	156.257571833405	156.316841887662	156.311175479717	156.261499172741	156.335318226533	156.304711477066	156.329602422406	156.30794912697
156.315149668249	156.342465818752	156.310384378137	156.340804918654	156.251123267375	156.267778181599	156.288857619691	156.317515968229	156.317329201642	156.218818702416	156.340555328799	156.316510496969	156.261447048657	156.294964459598	156.319973453973	156.305463092732	156.32351617588	156.338022842944	156.256173214533	156.283432976074	156.340897596795	156.203833964264	156.303488943801	156.298364176171	156.325381161705	156.243140518474	156.339320839308	156.308359775647	156.336162397617	156.313006023955	156.32491786222	156.332207950266	156.253409678952	156.332249712467	156.329614409716	156.298656985598	156.27526090517	156.33005980813	156.308578390645	156.275524151896	156.299685192797	156.333436958302	156.32355931703	156.333434389652	156.276659465211	156.264300688644	156.295212506777	156.330928259478	156.30237714271	156.28532682364
156.345668559492	156.197976717304	156.321750527431	156.301138405276	156.327456928605	156.228905887168	156.30797297747	156.260822448973	156.286873014872	156.333671694848	156.308413685936	156.345433289968	156.338377492724	156.344597413734	156.304504158024	156.309399898484	156.323050144183	156.343872538167	156.234232587538	156.217177354482	156.299774212904	156.32359697812	156.339185320299	156.169898695227	156.331326734843	156.341117015919	156.287819751066	156.282711941767	156.273204093657	156.328588820634	156.258043577599	156.216146373983	156.299465681458	156.258891107258	156.310888198128	156.323346225741	156.323291613893	156.304037271604	156.344175483713	156.212570267771	156.348171994554	156.224307080193	156.342181717214	156.330676920464	156.322717220012	156.340791393361	156.256764435859	156.343881811613	156.341987723856	156.202636865077
156.304274554008	156.304462589289	156.273114603128	156.336255451636	156.343804975297	156.332123047859	156.347111130957	156.329216341137	156.293900781476	156.242974514116	156.34446485346	156.317636960699	156.339482264612	156.313820385389	156.332895234548	156.340311659698	156.251089723712	156.268937823123	156.300593427074	156.293078421041	156.3322216156	156.254267782133	156.331046995396	156.347744080247	156.318529688211	156.259201056697	156.347737007098	156.305749837104	156.309645829549	156.31256175388	156.325335349912	156.267119320961	156.271057048001	156.304795407521	156.347179963754	156.313020841091	156.266320843385	156.281707175508	156.325306302942	156.289517870606	156.303299123563	156.312040288049	156.346429780655	156.344894499917	156.267114932959	156.272057546075	156.345569858676	156.29364672863	156.320935076907	156.288246040465
156.340144051473	156.294188285889	156.284015253856	156.344435487768	156.319832638657	156.341359916999	156.337793335229	156.312920583662	156.311563474414	156.293704663476	156.316968813007	156.347487058091	156.269488929737	156.343905339675	156.344720954585	156.276064810708	156.33512962275	156.321224097934	156.344658375651	156.294939360442	156.247583232064	156.333528347263	156.298009547581	156.325834834414	156.337364484234	156.300262362868	156.34703460328	156.332325377283	156.343989388888	156.343210042468	156.292913677563	156.297616784768	156.341878873131	156.345744832594	156.294431513215	156.275232555763	156.348500818462	156.348556945305	156.331315800724	156.348501595235	156.344111739648	156.344090882871	156.303288371274	156.352200904829	156.344899808955	156.29810897725	156.345858167269	156.326137718426	156.280677539495	156.339361024678
156.333257317683	156.351031703056	156.319304366262	156.305102792467	156.33591316287	156.29225999835	156.350222143572	156.344442111003	156.323090659443	156.322923120625	156.295138575858	156.323647675183	156.331727955924	156.313545307265	156.324584999654	156.345289592317	156.30364524716	156.291554723204	156.351812995016	156.328043014083	156.327386840324	156.287426258541	156.3163418264	156.329809286288	156.343806664778	156.337648163157	156.33679541505	156.321618063509	156.322064747291	156.296132419122	156.309876914349	156.315474113922	156.34959846425	156.300385934706	156.271276374288	156.330691191462	156.329956683838	156.286429483766	156.337421568971	156.29549621954	156.348638869662	156.330061943552	156.296461281917	156.306331252875	156.349888781173	156.326016375439	156.336364529938	156.331884394227	156.335996435039	156.290791743917
156.288656235833	156.323339395773	156.322508604507	156.322048176298	156.338559558984	156.327438500641	156.250485844314	156.346051844187	156.338960676395	156.343893208681	156.311307467545	156.338586405207	156.350030958648	156.282902655999	156.308759296026	156.30108869567	156.340649409035	156.288736999336	156.290236058974	156.330909591086	156.286957938927	156.314435396824	156.321215664982	156.327905477222	156.331878383335	156.331752949089	156.35078400675	156.326349978566	156.330181393309	156.318979750772	156.299695081081	156.340897738133	156.349909969491	156.331176683102	156.335339977828	156.348819418964	156.328784928835	156.297514198643	156.345609837286	156.315594138026	156.35001092914	156.319156979259	156.335356545667	156.329238970888	156.348981826029	156.308572118434	156.333405287323	156.278927862934	156.312419610906	156.347880285683
156.340279710145	156.352149762318	156.341459417818	156.339834400012	156.342781106108	156.346272716974	156.348110802724	156.333439671605	156.345119107733	156.317289046415	156.31140995163	156.353166408694	156.307838607519	156.346011240622	156.343248185227	156.335957321271	156.340541994032	156.34508738707	156.285792489633	156.341418593315	156.336456859896	156.303852774597	156.288069326286	156.343449349956	156.292913721126	156.34405279246	156.344195766357	156.331749003118	156.309869081135	156.282557937013	156.330716748271	156.311712030912	156.292642835973	156.324123395814	156.34802940912	156.345697206719	156.28921105885	156.327345454657	156.298484708203	156.310761627614	156.349141983736	156.330832454772	156.32891718988	156.330171534612	156.273495559406	156.319258845009	156.348941738806	156.294376789895	156.305854142724	156.348017140524
156.347641805893	156.323872988028	156.335745585982	156.342319976982	156.33570424726	156.344377245016	156.350858844101	156.340875567681	156.295432732377	156.35076799784	156.318999146856	156.333645838913	156.353780907776	156.348200991298	156.291084675707	156.338654030187	156.300928718648	156.331885039256	156.335756101137	156.348681141225	156.351852007821	156.353008846499	156.332581663507	156.338445286415	156.327584959846	156.350737988023	156.338086254315	156.32138006723	156.319578336195	156.318680392382	156.338528133576	156.335088504971	156.346497350068	156.304986316502	156.32762265295	156.29448778489	156.320476563865	156.349561274641	156.35232900532	156.299448811693	156.297648625566	156.34826486495	156.346171521089	156.328766844349	156.323078380138	156.296358021872	156.311820488788	156.301057023954	156.352001257859	156.323699727193
156.342860096867	156.323810027179	156.353933570709	156.343391573293	156.333456031407	156.334423507686	156.310640961404	156.340283955644	156.318390449194	156.35330533403	156.344927669809	156.35513629268	156.29907015601	156.345199311965	156.339427080957	156.352896298599	156.351100521292	156.295952925099	156.324216530472	156.353770007346	156.332117746046	156.349025378571	156.28969577107	156.340796186102	156.333151360561	156.315655291364	156.305510335025	156.354650122251	156.331976218039	156.334287093556	156.330665321641	156.319820779532	156.33581023257	156.30822443082	156.352093534577	156.333569732023	156.332796416459	156.344455681239	156.312031760087	156.350514470387	156.337958594974	156.35200094932	156.293839907238	156.305309542566	156.356739922299	156.348043916549	156.347083305986	156.318621794931	156.313150345427	156.350112466991
156.346619545857	156.346324777169	156.350728489441	156.337258227843	156.345789436551	156.3430610692	156.349424489785	156.341669938372	156.353271832195	156.353453528799	156.325729184323	156.315202417202	156.350620035597	156.316629232679	156.352046303412	156.308621290047	156.326141559673	156.348528132154	156.346752559393	156.307251975055	156.35163650523	156.347134025038	156.326319281107	156.332414905565	156.331387694882	156.352233683618	156.336541954502	156.298714359645	156.348200632977	156.344721703808	156.329420793769	156.320095330114	156.33334009481	156.330208183995	156.334947658377	156.332262066455	156.355103948041	156.344817338746	156.353120500751	156.355279320372	156.337782057979	156.34591006273	156.306138548643	156.323309191752	156.351676592323	156.328429220759	156.32057823901	156.351097790718	156.330822645407	156.324940438714
156.343997145895	156.349286536483	156.347204863871	156.333629838906	156.341826500878	156.336045819722	156.327826821957	156.354443536732	156.326447951762	156.347648821785	156.316317043168	156.341786595636	156.315074754008	156.335459986863	156.340392014049	156.35687413769	156.331992008911	156.35645070188	156.349326740785	156.332052177334	156.353167059424	156.339305553478	156.356907440714	156.355301775584	156.349013165861	156.322686407756	156.343231244495	156.330262590179	156.353558578214	156.348872517873	156.340373012925	156.35565039266	156.354640554609	156.34995088037	156.350749261352	156.354550722606	156.316454690448	156.331796793208	156.3336574295	156.351134797062	156.330056263366	156.351575111674	156.334599366381	156.345787021436	156.347146771643	156.344292919206	156.346525771122	156.338696544593	156.351712432367	156.345279543528
156.356312370249	156.346918471096	156.320901262052	156.352193468808	156.332904374093	156.34617750206	156.305911426696	156.353383872949	156.343499359084	156.339110504894	156.351592836139	156.330854210105	156.353971539991	156.344704048322	156.339464243698	156.324989555597	156.329150403071	156.353059941836	156.338552658532	156.354860907067	156.34806297049	156.346384290179	156.33806339513	156.334174264236	156.344976557648	156.332356005591	156.340635403902	156.356201160326	156.345824263075	156.325833801212	156.331975006471	156.335650036593	156.333405890737	156.339143251763	156.350399601681	156.317899055225	156.320267994367	156.351835186222	156.319629964627	156.341848022276	156.355391345632	156.355223374627	156.350785368648	156.328632588043	156.353768308319	156.347694415907	156.351522211778	156.356548411184	156.33995182557	156.356128473115
156.326697253398	156.343836801994	156.330858183503	156.34813547349	156.357396505174	156.355432946475	156.33310827151	156.354643949116	156.356230500279	156.336735408798	156.351108060166	156.344497906874	156.345370745582	156.32751345742	156.347390924818	156.345379178083	156.349727907229	156.352094513798	156.355003983152	156.354295448027	156.339853552548	156.336564409091	156.350055845939	156.347622013432	156.338424009038	156.32455008744	156.34066079416	156.356235298647	156.335409557976	156.330265298468	156.350699200193	156.345329600557	156.323773580557	156.341442617203	156.343258244478	156.356055466254	156.333395840161	156.35717499491	156.355707039895	156.324794654187	156.348427746477	156.355367870425	156.345659545545	156.324466986803	156.349631821239	156.351842195045	156.330641686945	156.344489068154	156.356149877231	156.357093093322
156.343248089621	156.357087107013	156.354826905561	156.355663185587	156.353268507895	156.352475278043	156.356248748773	156.355209143554	156.33804452278	156.354011311564	156.334784824729	156.353631619203	156.357021956806	156.353196547714	156.352657915413	156.34876150703	156.35191370473	156.348537295482	156.352540063471	156.337467280138	156.339938012874	156.355542509153	156.346683376263	156.339965722304	156.353369706595	156.346737247047	156.355320361101	156.336612076549	156.354973137658	156.354574921508	156.356374937659	156.35705400465	156.332685544575	156.342157566197	156.348365918344	156.336739918482	156.355114970599	156.34947342818	156.356275395458	156.355559013136	156.338102999135	156.341743904804	156.342448449307	156.349619599428	156.357436846582	156.349709962396	156.341971298211	156.337006661645	156.350588842224	156.35049288358
156.356030481299	156.342357014319	156.352955662282	156.356351936508	156.355219146516	156.349234595425	156.355601248756	156.353361654256	156.339082640531	156.357073294485	156.350352771511	156.354268867265	156.354468980783	156.349642636344	156.34360214195	156.350412948794	156.337208034969	156.347350534681	156.349818967194	156.349245298157	156.358008432235	156.356068771836	156.332954555529	156.359206768507	156.350839837534	156.338080984685	156.346810601946	156.356399567118	156.35324990009	156.356464816866	156.339152632182	156.345060393111	156.336908564883	156.330062363045	156.357350555408	156.35674742869	156.350036664203	156.353527733372	156.346284690829	156.349040045422	156.353213290703	156.344851420134	156.35203461395	156.35642225778	156.353077185971	156.357916518332	156.355295094742	156.342541764025	156.344992037257	156.343214232321
156.357784234077	156.353679845035	156.343101160691	156.355801050926	156.352733374814	156.356164153559	156.353536011383	156.343434458358	156.336773011855	156.346555952329	156.353141299137	156.352313861009	156.35781117367	156.353169381288	156.354273639028	156.35816875063	156.357045767031	156.357125501046	156.354377918927	156.347524339784	156.357137812624	156.35356004193	156.348403335781	156.349624029875	156.350214342964	156.357884204852	156.338462941117	156.342691946307	156.35642651223	156.354744242702	156.357773827246	156.353535122521	156.35497298881	156.351248817404	156.355745029745	156.334495156137	156.35654209735	156.349237019799	156.342941012642	156.351301876109	156.346811883695	156.356087841417	156.355170344539	156.357952431621	156.336911575019	156.356974862505	156.350063385793	156.349308867352	156.354806321698	156.356533422999
156.357019296172	156.337308523543	156.33594106677	156.344338553955	156.349148707394	156.356376730162	156.35681560979	156.350792710824	156.352934184011	156.351176040712	156.352777999491	156.344803740932	156.355762571637	156.352132780545	156.33323607337	156.355107792812	156.357495758283	156.356991580805	156.354815234804	156.353723958214	156.345512133604	156.346318246296	156.339693355396	156.359259426104	156.357268793087	156.341698482502	156.342514492377	156.353850587924	156.353797278194	156.357311672945	156.347360248778	156.358137468235	156.358936304486	156.33855042132	156.350307674061	156.347829154093	156.354803118904	156.356942047609	156.348592134191	156.354480781928	156.349713423927	156.354629312635	156.351752986946	156.352261176557	156.346976218767	156.343776855181	156.349694112574	156.343261047209	156.35351383143	156.355916252122
156.341087221372	156.353123897735	156.348487269964	156.348177455705	156.353928454859	156.358594991874	156.359568166613	156.359128773062	156.357317112009	156.35858456327	156.358810324066	156.358596709292	156.342631527656	156.357653901693	156.355034933945	156.353338065346	156.359465403734	156.357236983496	156.352162854965	156.35274630788	156.358823088761	156.346934203672	156.347006695397	156.354952890456	156.352824976467	156.355880962664	156.345968964909	156.357751722766	156.358428067458	156.355199181209	156.358999090477	156.357102296697	156.358748232179	156.35816915742	156.353484181862	156.34050732194	156.352961276041	156.357240084185	156.358405886413	156.35427408339	156.358489179609	156.352383273305	156.350087792569	156.353545455523	156.355035756184	156.351557569274	156.35645439348	156.356511780936	156.351811512903	156.35877683173
156.355211976083	156.350976691712	156.345913470067	156.343353092046	156.344880037515	156.347512325797	156.357487950148	156.351724381762	156.35560878452	156.352957224627	156.347322958752	156.338117265773	156.353866897194	156.35321281298	156.354256072194	156.357414308282	156.357713830825	156.355520774597	156.348369929458	156.354086481911	156.357095388977	156.345971120339	156.3559537365	156.355763876957	156.35630895993	156.359833392841	156.357292103956	156.355423325804	156.359021901767	156.357572966411	156.355723915931	156.346828642979	156.359342440856	156.355471898605	156.349745852716	156.359288043133	156.355869676931	156.349751648625	156.344961405163	156.353303891891	156.35731412046	156.348459307075	156.359453618051	156.348973874232	156.358243336651	156.356833787044	156.352293478164	156.359289189401	156.359234541847	156.344342957898
156.349772651733	156.349661734659	156.346856245002	156.354619902614	156.357796912378	156.350852795864	156.353429466302	156.341266760439	156.358717955752	156.353937225148	156.359284313694	156.358013494021	156.357988857652	156.354435234699	156.358412694409	156.358639158485	156.357319771217	156.349852086235	156.359040891367	156.359030801331	156.35696754919	156.357633356764	156.348312012604	156.358564189809	156.355441381765	156.353623381643	156.35543190234	156.357077607706	156.352689279521	156.347773532269	156.359662907849	156.357263692912	156.357815881693	156.344917535603	156.356655268544	156.358370111406	156.356084532963	156.349768678392	156.359319657288	156.348094358007	156.353388498414	156.35517675667	156.359061880085	156.353792941249	156.357406623897	156.352059952848	156.358893481214	156.348338004437	156.355032827849	156.358572868848
156.357673430571	156.356690039028	156.358010990517	156.359583321246	156.355582649003	156.350576941348	156.355055745826	156.357660753601	156.358251675834	156.359201521313	156.354959531129	156.359071550462	156.358890925552	156.350910947126	156.354720103291	156.350740251569	156.35920740851	156.351239456485	156.359900953213	156.347019493956	156.353610160142	156.353939814324	156.358631921135	156.354624185254	156.347117119779	156.358918549958	156.351090808406	156.356032814917	156.354614011115	156.350029818196	156.356526954275	156.358924106746	156.356286083817	156.354507284384	156.353875764447	156.352074450737	156.346586563047	156.353202055707	156.347816045098	156.358627176129	156.359430027596	156.357729047791	156.358905466507	156.349812099109	156.35145643295	156.359672392838	156.358630738537	156.359407780316	156.359923417997	156.35371406748
156.355801726784	156.359180852242	156.357331937175	156.35135847237	156.358942630764	156.348708832636	156.352128003521	156.360411426526	156.356119385298	156.358602578448	156.355431512792	156.359259292621	156.350131774546	156.35470350984	156.356346042252	156.356174772688	156.354222968985	156.360179051387	156.358816977984	156.354504789795	156.360361507473	156.359478963012	156.358804840533	156.355788115487	156.360082121939	156.354084385092	156.358167282758	156.358059365955	156.352157710099	156.352770329526	156.353816771483	156.355838577046	156.354123117821	156.357757303205	156.357082055243	156.359466179135	156.360052657641	156.353076675825	156.355300118627	156.354347031448	156.354364524631	156.354681064857	156.360043030958	156.346535481259	156.35660452073	156.359810533679	156.355478538175	156.358585590493	156.353018578458	156.357870993232
156.354354292512	156.354705175652	156.353090385257	156.358107452854	156.346102915688	156.356348216952	156.359299960543	156.349324509068	156.354897905094	156.35898370612	156.352058045143	156.360098653915	156.357100217406	156.359482154745	156.353604140169	156.358294920004	156.356368715085	156.351594642233	156.359089869514	156.359631525224	156.348534143178	156.360619336484	156.359230242756	156.358408155523	156.35888687859	156.355478851365	156.359705550265	156.358213680784	156.359215338962	156.353443267976	156.351344664307	156.35346453073	156.359363509449	156.357292157754	156.357026195163	156.355516069581	156.358608962335	156.360612861724	156.358873081127	156.359823400632	156.356095052326	156.356256321327	156.359449248058	156.36034679298	156.353566262702	156.356732066887	156.352505680242	156.359545164677	156.355861162577	156.358568990879
156.359285705298	156.348914561955	156.35095554188	156.355356650804	156.360014678987	156.353796330488	156.358008683566	156.354159256009	156.359931003764	156.354174284613	156.357214376341	156.359931604597	156.358382609302	156.358284528091	156.354974778141	156.359371833069	156.359176371179	156.352367497023	156.35530977619	156.357322278995	156.359226186815	156.35844177414	156.35960950169	156.360640936721	156.359292590078	156.350633272563	156.359949824208	156.355975287263	156.356960029603	156.360092612462	156.352606233546	156.356784604944	156.356430027437	156.357299739312	156.358431768704	156.359833960875	156.357722930528	156.358433521314	156.350425799655	156.353297816438	156.360747015855	156.357896196001	156.359060734174	156.360333709305	156.355107690144	156.359249924465	156.358665431759	156.358043133714	156.35965253412	156.35978663367
156.357400055006	156.355314526219	156.359913733361	156.357629303087	156.360298285484	156.359124059184	156.359794077368	156.356700550017	156.356595088868	156.353430360635	156.354386575956	156.359670389445	156.351046537553	156.354722531453	156.360725192856	156.358186473632	156.352436549385	156.359300022135	156.352340694223	156.35962711856	156.359729059586	156.354512464764	156.357235965636	156.359964691654	156.36005684228	156.359850981895	156.36045575856	156.357017814999	156.357656343916	156.355951022118	156.352058668954	156.358769617894	156.351842061588	156.359527129246	156.357775941741	156.352497339508	156.357925472994	156.358155794242	156.35697218768	156.355213958105	156.355874386808	156.357941083156	156.360315877912	156.36090977165	156.352169584222	156.355827150315	156.357725315079	156.358059825905	156.356882637113	156.356781592869
156.356170866676	156.355657194931	156.358518353788	156.356355738955	156.360207059801	156.359525133447	156.36007321963	156.358252805498	156.357178243689	156.355481803791	156.35963545386	156.359771322749	156.360363820548	156.359681648757	156.357531875068	156.355899139874	156.355401780703	156.355750866328	156.356036297249	156.358784857063	156.359459422685	156.359740721959	156.359497409809	156.360514942412	156.360025641586	156.357724804951	156.356210998704	156.355655983186	156.360109763694	156.358997300057	156.356896093344	156.358283724764	156.358623496953	156.359003493884	156.352598064519	156.360037027064	156.359701286748	156.360846813827	156.359902968391	156.358384648622	156.359851850495	156.356459048734	156.359352799029	156.357029463844	156.359490891526	156.350213913276	156.360429223666	156.35969512846	156.358052247137	156.356762618122
156.358290264566	156.355573381626	156.360469504175	156.360426672708	156.354347040354	156.359526909656	156.359113743732	156.358169674437	156.360327260454	156.36006386744	156.359850489358	156.356387350076	156.358610659964	156.359929275833	156.357783254709	156.359749853802	156.360110496173	156.360126074592	156.360793953114	156.359936907998	156.358867287168	156.356199634089	156.359920723953	156.355306665934	156.360134217469	156.357880489127	156.354392245913	156.359712298253	156.352667362056	156.359141203579	156.35637596141	156.359874791791	156.360199267041	156.360241518868	156.357743781954	156.360288497478	156.357473059678	156.353595010142	156.359436491601	156.357636242545	156.359741627704	156.360385849682	156.360688306086	156.358437369502	156.355571976875	156.360211782064	156.357715915578	156.356340094572	156.359692857593	156.355573716742
156.360303230664	156.354349903972	156.3585476725	156.35971108662	156.359921608978	156.359626184688	156.357384284616	156.356561646757	156.356177910127	156.360257599153	156.359571315751	156.360375501957	156.360241861319	156.359150312591	156.359687361521	156.357221533899	156.359760269865	156.360360222011	156.358020142255	156.355269607981	156.35721901985	156.356411241729	156.360046940151	156.360376652739	156.358776974769	156.35805160665	156.359910481433	156.358403195652	156.359480569188	156.358453359483	156.359857177455	156.356364413171	156.357704173196	156.360384254738	156.360745812938	156.356816101441	156.356737527355	156.360618362426	156.355771123359	156.360933858498	156.357909012056	156.359864897149	156.358579509901	156.359906229645	156.357929963588	156.358731780598	156.360235616158	156.360205305639	156.360231866663	156.35779985358
156.358656062749	156.358931341717	156.357446105238	156.356327429758	156.360710885545	156.35662262491	156.354314293471	156.357570916611	156.357032067514	156.358979456386	156.358870370855	156.360829820373	156.360065235777	156.360840033233	156.358429221327	156.359488491017	156.360689940848	156.356769684066	156.358539146348	156.357544525281	156.360715676754	156.360459800048	156.360702150465	156.357837188099	156.358314973066	156.358895158081	156.359643402625	156.357935518476	156.358942712992	156.359499409694	156.360171011603	156.359683987065	156.360808166083	156.359847066989	156.355873583117	156.357454342497	156.358071197189	156.357171187545	156.360690029188	156.356246053366	156.360407286026	156.355559393133	156.357181800845	156.359529714654	156.356696053486	156.359190358309	156.357048346567	156.35798081784	156.361009446076	156.359128546284
156.360218289548	156.360822535153	156.359966795361	156.359348163924	156.359488878904	156.359109810314	156.360548269608	156.360666700355	156.359336376127	156.358345980631	156.359897531938	156.360270027959	156.360585209071	156.357773917821	156.35955222981	156.358604282682	156.357648922038	156.36077658422	156.358273879234	156.360902573524	156.361196235882	156.355347629086	156.358943017644	156.35629903114	156.360517550691	156.360018711938	156.359330362612	156.359681386857	156.360306359488	156.359168829661	156.358567006869	156.360281228651	156.357390144104	156.357873147294	156.356345958732	156.359845278605	156.360891961338	156.356317102016	156.358539366984	156.359605637863	156.35875388596	156.359614995245	156.360088027139	156.360999242167	156.360728960469	156.358116535973	156.358935910983	156.36052092908	156.358432146737	156.359057290152
156.360377637347	156.356645600922	156.35880594529	156.36059900289	156.361172622449	156.35965153251	156.358694367518	156.35938344767	156.358302341798	156.359520877712	156.359852397931	156.360656403431	156.359494270199	156.359442401362	156.359457061532	156.358288538954	156.355571403278	156.360009802631	156.357659558351	156.36014910009	156.357770491242	156.358825706548	156.359771833855	156.3608417949	156.359980685648	156.359676960316	156.355442512291	156.358816563732	156.360175760923	156.35887102104	156.359940382182	156.360361440863	156.360326628745	156.360508393229	156.359811174667	156.358699357864	156.360634958784	156.361012046739	156.355590019069	156.358377501007	156.358681056545	156.361284548832	156.356565446571	156.35849460919	156.356882555757	156.358947310689	156.359815787888	156.357766161286	156.359902486385	156.359460246929
156.361112629856	156.360376629411	156.360338525671	156.361200448967	156.360626969085	156.359322693269	156.357897836049	156.35985052016	156.360048726444	156.361242487966	156.360007696939	156.359754085418	156.359980595932	156.360567060223	156.356992345017	156.36020292472	156.359926190175	156.359423089226	156.359888242036	156.359688980674	156.359065591938	156.360898278929	156.360560481738	156.360184113262	156.358518232871	156.360060823363	156.359805966822	156.357523717918	156.359359990355	156.358114197109	156.358503243353	156.359825861464	156.357513246879	156.358904106576	156.360972418694	156.356919309796	156.36010536389	156.360869492265	156.359934384427	156.359913391274	156.358249922676	156.360671179045	156.356647197486	156.360497258489	156.357900296659	156.359572765711	156.359750842223	156.360006039121	156.361295522669	156.359046183074
156.359781496795	156.358774368588	156.35978001272	156.35981850057	156.360232662348	156.359229074737	156.358930425845	156.360131135226	156.358622282652	156.36064102505	156.359284166949	156.360297971749	156.359135020954	156.360973605233	156.361235600316	156.359923951355	156.360817142866	156.358338438947	156.357696454264	156.359658947563	156.360540935793	156.360204298323	156.360160238273	156.358757500967	156.357593540256	156.36092471948	156.360841922434	156.360360713268	156.3607225709	156.358205763166	156.360732422663	156.358916721807	156.359712494289	156.356101716958	156.360235403888	156.361235493289	156.3607172821	156.360629441992	156.36023698258	156.359841806317	156.361343443141	156.361104194043	156.360367846383	156.359022031159	156.359356320032	156.360210868639	156.360009961153	156.36082151694	156.35766329593	156.359565419401
156.359920337092	156.360437297596	156.360088414211	156.360272085579	156.35972728915	156.359305897363	156.361057642568	156.35788571541	156.356503833161	156.360873158388	156.36035937751	156.359501326104	156.360332095058	156.359041129844	156.359127217203	156.358272694309	156.361160741302	156.360322546369	156.361307833255	156.360927688026	156.359775608199	156.358647704676	156.361233394769	156.357037506163	156.360055373196	156.358441197458	156.35928066551	156.359365949074	156.35759007618	156.359851384847	156.359956711965	156.36021146939	156.360731163335	156.358944927112	156.358631649449	156.36074438293	156.360243774706	156.360242675858	156.357420834246	156.359720233903	156.359364846157	156.35730122933	156.359373551039	156.359057154069	156.358999428158	156.361025199118	156.361090701585	156.359714005957	156.359487183946	156.360724906477
156.358400302072	156.360468728987	156.360894998874	156.36100652455	156.36064415044	156.35990593226	156.358422924987	156.359580296115	156.360793902665	156.360647429493	156.359278348117	156.359401364148	156.360479259377	156.359574262303	156.360429255944	156.359269849649	156.360672587691	156.36070804554	156.360982514074	156.361276173643	156.358169895063	156.360102688753	156.360604467764	156.361243214291	156.360826064593	156.35921587861	156.360487948501	156.360268827144	156.359406177357	156.359118832927	156.360601968125	156.360970893423	156.36103015433	156.36076549441	156.361110682569	156.35886699908	156.361142764783	156.361425463072	156.360944996358	156.358617918201	156.358993056775	156.360930831532	156.360511669135	156.360446813194	156.360957012942	156.360869835535	156.358466266894	156.360913486134	156.361597104339	156.360595854266
156.359829939275	156.36019671344	156.359366514928	156.360316021224	156.360091455986	156.360470824475	156.360539415306	156.360592775817	156.359855318389	156.359694890114	156.358763591138	156.359734531548	156.361222163514	156.35797331935	156.360113790045	156.360094236308	156.360989156631	156.361562568222	156.360232083513	156.36134516679	156.36151249568	156.360546872173	156.360906235507	156.360187434418	156.360934304621	156.360234927956	156.360806931332	156.360863917322	156.359000439537	156.361449613209	156.361327528292	156.359354161098	156.359492454856	156.361204990851	156.360251471853	156.358696918801	156.35899959623	156.361155169744	156.35845783208	156.358395509907	156.359035316305	156.360696128268	156.359901395267	156.359225361312	156.358118476232	156.359463874773	156.358871737929	156.35945959895	156.361209645729	156.361189207818
156.36087265291	156.360489229928	156.360880547567	156.359531094202	156.360831824198	156.36062958355	156.359318581473	156.360917626084	156.360940895497	156.361499549315	156.359419041545	156.361438489479	156.360963854581	156.359967943816	156.360008005186	156.360737305326	156.361345437854	156.358227187847	156.359107584373	156.359719864833	156.360666307936	156.359892208802	156.361486706637	156.357523958111	156.360788636019	156.360678977391	156.359846198711	156.360604647517	156.361065085015	156.361133941078	156.35794128901	156.360682234051	156.361526785159	156.360687600987	156.359217179395	156.360779933123	156.359345577267	156.359551652532	156.357726254181	156.360831344977	156.359446592952	156.3606705677	156.360891031776	156.359782183479	156.360727265559	156.360016954841	156.361017863457	156.360411479001	156.360967888906	156.360642035475
156.359329284252	156.35998629224	156.360180037167	156.36079795649	156.360698104733	156.361166598158	156.359865662548	156.361746871998	156.360410905903	156.361195797844	156.360161574063	156.359171861289	156.360461258154	156.360547912173	156.36042678308	156.359224715403	156.36130810625	156.360755783696	156.361250999704	156.360898929032	156.360739882547	156.359012165608	156.361236056219	156.360887664348	156.360582857094	156.359428875578	156.359722629373	156.359099548836	156.358567637316	156.361410413533	156.359503868948	156.360150848288	156.361408035176	156.359222834248	156.359301439701	156.359704081294	156.36054742834	156.35995765237	156.360266635074	156.361158818485	156.360124244016	156.360820537017	156.361203874647	156.360163088817	156.359922323414	156.360593507941	156.360964295982	156.359436219562	156.359833316032	156.361286996844
156.361371605316	156.361552246303	156.360655015377	156.361154284695	156.359070576471	156.359931862247	156.359885838739	156.361284688405	156.359800354358	156.361372399257	156.360928003798	156.36101538304	156.361220159892	156.360586140808	156.360155967675	156.360490109665	156.359883352417	156.360950289724	156.360905749255	156.360020177871	156.360052391277	156.360765022969	156.359889830587	156.359762670569	156.360949302634	156.359661645755	156.361269784071	156.360722299789	156.360555944342	156.359172306919	156.361127921759	156.360470827632	156.359216458176	156.359565369895	156.358696625004	156.360186404704	156.361346817311	156.360718049851	156.360025410927	156.360650440934	156.360659366618	156.359906592758	156.361094605058	156.360768442654	156.361302552042	156.358340780994	156.361360997883	156.360054572694	156.360888250122	156.358634203865
156.360905656891	156.358947961968	156.361194926212	156.360720114473	156.359564551304	156.360279546747	156.360848730768	156.360698388705	156.360201327741	156.361352773087	156.360351948392	156.360722334806	156.361156373523	156.360591583739	156.359968490136	156.359956013949	156.361501786582	156.360177615832	156.360384705589	156.361265972958	156.359563001003	156.359834488435	156.361442815365	156.361343491886	156.359598611513	156.359670678882	156.360924320779	156.36138584355	156.360798575735	156.359373471404	156.360980050701	156.360147449392	156.361165660437	156.36104798565	156.360766860638	156.360820015375	156.361206906393	156.360477881881	156.359341894886	156.361385846489	156.361141441017	156.360426442841	156.359592428315	156.360989813914	156.359393650356	156.360893578092	156.361028548456	156.359584360996	156.360305320336	156.359499284546
156.359969113541	156.361322911882	156.360430278659	156.360995674433	156.361366112141	156.360662878294	156.361231424293	156.36038087152	156.360235589069	156.361188262997	156.361624878434	156.360532681622	156.36144332908	156.360352210109	156.361350820289	156.35996372917	156.36093552401	156.360737127384	156.361328908015	156.360975819583	156.36098321338	156.360181883573	156.360972734576	156.36099786242	156.359844849242	156.360754016727	156.360144508499	156.358275595848	156.361131280408	156.359619625432	156.360515012609	156.361500171316	156.361156838453	156.359831721241	156.360689810804	156.361456091021	156.361517777798	156.360012476198	156.360114267895	156.360184944268	156.361178576092	156.359264259613	156.360493986271	156.361125493377	156.360798307621	156.360906804579	156.361679216787	156.360149024323	156.360631749635	156.361448080416
156.360058738545	156.360962418294	156.360660268788	156.361285033055	156.360998496689	156.360637533437	156.360907506433	156.360078758078	156.36118582973	156.360547073726	156.361495846587	156.360984603992	156.36042885504	156.361253872521	156.359592351254	156.359681966226	156.360430111102	156.360891259366	156.361187147288	156.360052350707	156.361380945431	156.360092988827	156.361429990076	156.361324980744	156.360598821388	156.359973860286	156.360857325691	156.360518568668	156.360426488593	156.359809799222	156.35910062352	156.361318531418	156.359966445744	156.361444763425	156.361061170014	156.361621333493	156.361491575055	156.360808566992	156.361342707091	156.361089172186	156.360362007984	156.361015930807	156.360155504742	156.359748552958	156.360025224326	156.36047367995	156.360705601437	156.35991997611	156.360990621144	156.360944249684
156.359833244694	156.360207133341	156.360367381347	156.361356358345	156.360113993103	156.359227416894	156.361345612702	156.361309051495	156.361389072931	156.360754989908	156.361492178078	156.359817578686	156.360323854022	156.360217518268	156.361648882046	156.360409258047	156.35996170934	156.360762703912	156.361682189957	156.360667104233	156.359910375346	156.360720425903	156.359798431549	156.360210061368	156.361217208849	156.360228159458	156.359641069283	156.360217661299	156.361373742156	156.361350504388	156.360707159716	156.361246998255	156.361517543401	156.360995759098	156.361121583927	156.360791617502	156.361647592537	156.361459940959	156.361002737698	156.360490146863	156.360852000672	156.361374976092	156.359573303373	156.361245537254	156.361184729017	156.360770550497	156.361096069419	156.360932682559	156.361358869915	156.360793912399
156.360639222496	156.361600799962	156.360672125454	156.361476652176	156.359489647581	156.361424938612	156.360197030808	156.360952555209	156.360716540174	156.35961713215	156.361547097118	156.360434548185	156.360300056095	156.360190092602	156.360057064653	156.361192941519	156.360535057405	156.361082503482	156.361110131292	156.361118692703	156.360958451774	156.361580855032	156.360519749099	156.360720845465	156.361106508075	156.361345241503	156.36096055144	156.360087543232	156.361408362082	156.361649734455	156.36138977506	156.36089290933	156.361735186814	156.360478780879	156.359588317401	156.359999174061	156.360614142925	156.360672363007	156.361844387653	156.36175453675	156.361231133421	156.361545726306	156.360660606976	156.360720456963	156.361185783904	156.359745794347	156.359488632384	156.358954005764	156.361107045042	156.360357397913
156.360911037316	156.360372225498	156.360687152533	156.361309114976	156.360818474711	156.360850106572	156.359878725628	156.360624828376	156.360520014052	156.360107799023	156.360519735372	156.361988776914	156.361296283139	156.360140715747	156.36121183535	156.361414038698	156.360867461365	156.361134980122	156.361326995389	156.361009195167	156.36057590098	156.361238887332	156.360808220042	156.361762999097	156.361158701106	156.361775135219	156.360438102345	156.360669748654	156.361328758635	156.359907232286	156.360371662897	156.361277769005	156.360713784918	156.361356566868	156.360350045718	156.361385091949	156.361354991534	156.359801300231	156.361358097373	156.361149256855	156.360090297844	156.361498451492	156.360198675581	156.36163200138	156.360913419107	156.359959885386	156.361632950697	156.360285589545	156.361427385926	156.36092638678
156.361147817545	156.360416935919	156.360767478654	156.361352346972	156.361556318381	156.361701762664	156.360924276224	156.360134416387	156.360490858749	156.360798076282	156.361710329888	156.360460455596	156.361471836762	156.36187083759	156.361084964371	156.361351568768	156.361605819345	156.361357099672	156.361671378452	156.360497544702	156.361366131106	156.360937022009	156.361200196221	156.361727240184	156.360644064946	156.361205799497	156.361444334025	156.36164413966	156.361428793717	156.360761767502	156.360556447942	156.3612263211	156.361070566598	156.361101334128	156.360693849373	156.361514488898	156.360245206651	156.360754825137	156.361279191378	156.361303286101	156.361188059747	156.360943311689	156.361234327761	156.360457569222	156.361158305582	156.36098348976	156.361662529031	156.361392728266	156.360133719832	156.360340607756
156.361383430961	156.360908266709	156.360879393417	156.361131205549	156.361114631015	156.360599150425	156.36143548747	156.360026159624	156.361270303585	156.361338616038	156.360315994467	156.360700391831	156.361537273942	156.36150770644	156.360578419151	156.360712105967	156.360916356311	156.360258345956	156.36191555649	156.361793698086	156.360675538849	156.361032046921	156.361611924497	156.361448820122	156.361687424821	156.360600151331	156.361464953614	156.361436192372	156.361309719229	156.359798393683	156.361472461086	156.360378516692	156.361111612226	156.361646204421	156.361078563333	156.361270319515	156.360344429931	156.361341432746	156.361369868353	156.360190660896	156.360342043411	156.361631556237	156.361290487816	156.3612032518	156.361736620321	156.360493068903	156.361199881709	156.361517908676	156.361030243824	156.361552911112
156.359980784749	156.360951535332	156.360273834415	156.361658448771	156.361104466425	156.360616970665	156.36025164318	156.361047864478	156.361693427128	156.361371102342	156.360982513476	156.360820159716	156.360740388282	156.361372755615	156.361652607597	156.361056216671	156.360805782249	156.361579349213	156.360834091242	156.361178077648	156.360456594452	156.360863178757	156.361386834524	156.361485416728	156.360461157566	156.361308735881	156.360860134784	156.361035045792	156.36105530111	156.360626838073	156.360592775473	156.361002861186	156.361388749703	156.361384568758	156.360452303056	156.361684921167	156.360910474616	156.360146354116	156.361876492957	156.361784853521	156.361303177134	156.361236572579	156.360614911605	156.36149886645	156.361502200919	156.361514325312	156.361391613652	156.361186484705	156.360271156553	156.361381799209
156.361274135695	156.361708808823	156.360977486655	156.360951341743	156.361329478463	156.361542908376	156.361488198247	156.361113704049	156.361152802194	156.361350677259	156.36145494354	156.361754394416	156.36051867313	156.361413604956	156.360709646505	156.362113895226	156.360421157898	156.359932698513	156.36139858169	156.361084578633	156.360403144544	156.361260687312	156.360010708572	156.361188325308	156.360670497414	156.360378096328	156.361191815782	156.361132971476	156.361119443786	156.361404563269	156.361438483761	156.360983894131	156.36120586961	156.360298454533	156.361448122187	156.360769844359	156.361184202415	156.36140165557	156.361967807315	156.361724620548	156.361189316087	156.361584595967	156.360849904435	156.36031550372	156.361218733844	156.361781496596	156.361725942208	156.361046500936	156.361494848338	156.360982237809
156.360539699964	156.361451521667	156.360920891329	156.360757032656	156.360903457368	156.360363020309	156.361756828171	156.360519251388	156.361470913127	156.361686631268	156.360652839759	156.36148983336	156.361001481514	156.360851998852	156.360499585333	156.360374870159	156.360571038421	156.360887973786	156.36032947507	156.36157908919	156.359760095139	156.361650803972	156.361538160117	156.360689258661	156.360679180076	156.360494790312	156.361659163803	156.361604387957	156.361360263673	156.361422762502	156.361461136267	156.360648843174	156.36078131041	156.361737964215	156.361794179116	156.361119969985	156.361055525078	156.361121205836	156.361408536262	156.361385340047	156.361067990493	156.361226491874	156.361465361412	156.36157446642	156.361541163388	156.360834111401	156.360305875955	156.360402005611	156.361689562476	156.360874052992
