# Supplementary material for: The Neural and Computational Architecture of Feedback Dynamics in Mouse Cortex during Stimulus Report
Source: eNeuro. 2024 Sep 24;11(9):ENEURO.0191-24.2024. doi: 10.1523/ENEURO.0191-24.2024 (PMC11444237; doi:10.1523/ENEURO.0191-24.2024)
Supplement: Extended Data 1 — The file code.zip includes all code used to generate the figures and perform the analyses presented in this manuscript. The folder "./ephys analysis/" contains code and instructions concerning experimental data and Figure 1. The files "Figure2CDE.m", "Figure3AB.m" and "Figure3C.m" simulate the model in the nominal setup, and generate the corresponding figures. The file "Morphing.m" allows changing the connectivity strengths with respect to the nominal setup, and plotting the resulting trajectories. The folder "./Figure4/" contains instructions, code and data concerning Figure 4. Download Extended Data 1, ZIP file. [file eneuro-11-ENEURO.0191-24.2024-s003.zip › code/Figure4/isolatePFC/v1Int_a1.dat]

0.334821992424532	0.347086352324359	0.359828169941741	0.358864855264887	0.357046271747299	0.32678083908493	0.33993939768037	0.326310194262423	0.342633608367281	0.367702828144973	0.362917541999641	0.353463384485658	0.337465786935309	0.356044291641879	0.333688717104266	0.330409409373192	0.338886124249882	0.320803009486239	0.3347975425398	0.333669993855925	0.366852963063349	0.33569540879539	0.3498996718036	0.349738413089377	0.352254103772759	0.358372205639029	0.364095978067011	0.338118522253525	0.330717496431623	0.320002607974693	0.352279770685842	0.368711745978475	0.352467048849665	0.360044518275194	0.347549284512277	0.334138272925444	0.33578089573362	0.361145881402351	0.348633811578478	0.366865420600101	0.341039338802574	0.339414648839744	0.331756650463385	0.352572747020138	0.327301294281488	0.330609755725987	0.339255999690654	0.361977627731007	0.334103690569572	0.318858681992305
0.342397207917944	0.370354155194062	0.378551676575328	0.347003954910422	0.373684744927906	0.3368384628172	0.375525056587513	0.346113331541455	0.347538460908193	0.37433863789735	0.360666181342324	0.328032782662897	0.364015055393381	0.369268234018475	0.331734649684558	0.364993113374926	0.349847556466277	0.34991686358732	0.34278134296925	0.370694946099901	0.369331820623185	0.367565107497197	0.345687044675626	0.337124298677432	0.343373432305906	0.329620837997509	0.367248891297654	0.342106145241655	0.353975025976287	0.361125552452176	0.375202900683861	0.384698924800109	0.329965428061887	0.37819510388468	0.363051464976481	0.350177526871819	0.350822274815679	0.327446696983272	0.338477875122131	0.332752720900205	0.33807749682759	0.331370961410644	0.375319481423292	0.331686957663531	0.375146199540902	0.35910330267073	0.34919022902112	0.349762732675738	0.329332242310882	0.354209562100014
0.352014629922792	0.372157457323587	0.372877136131817	0.373552338657896	0.367588226937171	0.394915833192996	0.340585928923647	0.343497696043259	0.389203210433603	0.345273508774739	0.370656917810013	0.380559047743948	0.393487393115601	0.378539367137216	0.376601418919805	0.346687496773915	0.370699598383624	0.365665609493017	0.362090439620567	0.373973296250849	0.372233412671329	0.346529490460532	0.381501748014991	0.355634195716875	0.371990949798315	0.341327406710862	0.375818034650793	0.355410178008	0.394678538805485	0.374950061292197	0.376514907804571	0.343238572303154	0.343684198260881	0.362756106131197	0.34470319301889	0.370365032569452	0.369162109344633	0.351893343749997	0.360610755369937	0.37447153864995	0.366041558921963	0.394611850157271	0.373672399690797	0.40008484474881	0.348590057867419	0.361439141130371	0.372335503702247	0.385048538836434	0.365811689046921	0.364935901087266
0.385857320201611	0.352011515270613	0.356661721812491	0.384434380181456	0.380020859549839	0.407422130199716	0.380144044472499	0.380063022593136	0.385838854969602	0.408784769212331	0.384765356953988	0.370929440979235	0.414352887398412	0.394946080076073	0.418752251138886	0.380090544631006	0.385150648962424	0.40683573407571	0.363967811535714	0.380818898888665	0.351380672969732	0.354499890965757	0.375160275013026	0.350547151642876	0.368651346909318	0.407763344061354	0.359251358119478	0.415247279601772	0.362891124323385	0.366584603950402	0.38554218412269	0.36702197009667	0.375978014079797	0.373965036342857	0.408134768191299	0.416151584744411	0.414060820877046	0.387237570335741	0.377522584583779	0.357915108602465	0.396141452314887	0.416779636022729	0.413946658326859	0.401181975114201	0.398729398599085	0.414338940739548	0.373808771733353	0.386360165179574	0.403881169033464	0.38236061332898
0.41263937509261	0.368006196460248	0.387507623367787	0.425660463108646	0.427966795479381	0.376150243188656	0.411279686884905	0.42870385796846	0.375388204611516	0.378470476628352	0.363830323486197	0.37332518829937	0.423214515466545	0.432046152503898	0.434746781998028	0.371748560490171	0.372607616138185	0.417281801444332	0.379305768088126	0.433468678947455	0.369864617728946	0.364028203525922	0.393155298607636	0.3689982282618	0.431018732610243	0.396278603556617	0.402697711087107	0.396133587529817	0.375691202746479	0.395171166062177	0.380767942173706	0.40167978055078	0.367090837520106	0.441736746207838	0.413997794752985	0.438951163142128	0.427713135425176	0.392911858457971	0.429560443860747	0.392073897400089	0.411144602828631	0.371762322185189	0.370066389640003	0.402502102895628	0.43124138785413	0.403093598910991	0.404448091024713	0.435135143395883	0.408530372206445	0.425136154787543
0.428058264873976	0.384566314235265	0.412246175038834	0.4066731891822	0.430677318522504	0.446364589398431	0.384451591913811	0.427524986989981	0.445887682997828	0.392688300384287	0.41291094674111	0.438371543773121	0.454344952765389	0.41737288591987	0.385675781646398	0.4323252452887	0.408907214028435	0.445288709850758	0.383724432871942	0.399030514952286	0.388711838713936	0.378093514774584	0.426770252754711	0.418359063104138	0.390344411840427	0.450711092448667	0.455881150926408	0.382440622899845	0.428320475254028	0.431812203935991	0.394017522433501	0.388621373713598	0.437000712267146	0.432910263636753	0.38102301034313	0.388274175710258	0.437281383557715	0.44433803291277	0.461814922979455	0.427514925726817	0.408672878243998	0.450422333129605	0.402412394364979	0.438633680129366	0.387967559107111	0.426081659735573	0.411553881062266	0.45744837757632	0.386145414521027	0.379414181089309
0.414255427023831	0.413566453044171	0.411499177605606	0.478281870793271	0.409597318299388	0.488998125772981	0.483690039449234	0.416842267746448	0.417560389021229	0.411982233147213	0.461855727212935	0.455336461448049	0.401676515311755	0.467312178783664	0.422128289600845	0.429694865661637	0.456988230939825	0.456253171758563	0.428595551258552	0.40288328839311	0.399353301742054	0.402254023913464	0.476240670643885	0.409341672156465	0.403001070722842	0.478889501472102	0.420041535077652	0.488157319701062	0.462893185476937	0.462667828149397	0.458853053415462	0.423108910213439	0.416101649866763	0.425883892153742	0.399416353538896	0.449631223718331	0.460550408259473	0.416323820876517	0.437908007945763	0.481873908226901	0.455770426225405	0.459938122662961	0.452018650323205	0.478269992792233	0.490006498377775	0.394894869538257	0.447229723684557	0.403482368025263	0.401538654824543	0.481871825445071
0.482767084830401	0.483364438196935	0.440402851670221	0.417199669570987	0.423378772104639	0.498545439676827	0.493629492598599	0.428985767380259	0.458708751868994	0.452751790746578	0.453904579520351	0.50832063734216	0.418661920190237	0.515429718821941	0.453530409048341	0.496689525857193	0.458762057815928	0.506628914716684	0.522451046813795	0.448258650580485	0.451806522663364	0.456302546447807	0.502024107188578	0.512906895689123	0.505219982282378	0.457746000560762	0.498056661537673	0.414310220964781	0.438082833548343	0.492808546142368	0.462509557610876	0.4538914010946	0.425614180117294	0.430608120236176	0.513158327905367	0.501405120749227	0.420595397999242	0.452952577341167	0.482647950509134	0.436395673458165	0.477024156812837	0.420131662505871	0.48851712663497	0.425700149131668	0.505508878070687	0.46532988663753	0.499022038569479	0.503411386152799	0.462584258833693	0.464869077006128
0.442595325155174	0.497722627253874	0.471334186091173	0.455052016080332	0.522222006684055	0.474324132312685	0.491891041189067	0.450728717333336	0.534053326340706	0.436281116893699	0.471595071052979	0.459714670103317	0.449414720458506	0.471950539150356	0.499326117260729	0.544570691462932	0.473381764509871	0.490576074753013	0.549358122981727	0.454175308151064	0.50529550464501	0.472163503400147	0.544924199427817	0.547825720893887	0.490647170957208	0.488838777457056	0.547294719666819	0.466778981974793	0.436624023679527	0.447707695086643	0.451253011997526	0.534353409335054	0.454962351923918	0.496800266210851	0.526169280753227	0.481368766054955	0.483538882893525	0.449711297607806	0.494668417330017	0.537097578308291	0.537712296780519	0.520337620888032	0.518132855424407	0.498047838393676	0.452476796709734	0.504380364939632	0.448775181671857	0.530689159585421	0.456551365516368	0.455587693642411
0.583418083908274	0.47055306325845	0.477567776210584	0.507494869826064	0.549822669151655	0.5524446497181	0.572993376112627	0.57524117840529	0.501503173889975	0.533856322395179	0.572430800575409	0.540070408458695	0.537299026806713	0.471278574715271	0.513344528259881	0.562094921917742	0.511311340545486	0.576288325660031	0.484018244579389	0.579722416163963	0.496324585066212	0.528190098507122	0.563328129995424	0.49090491458332	0.485723930782505	0.588214850467362	0.565464753030462	0.590924422981215	0.516208107432205	0.572237814101023	0.466117313705381	0.480763758112002	0.553151411733622	0.506809359111961	0.507254787240024	0.542034054850666	0.555050197969073	0.476301207934121	0.569853289351302	0.471955559572579	0.500574059185088	0.56121464829003	0.565011379636529	0.539530175210165	0.480058608444559	0.550150875320415	0.512816652162328	0.523840378177961	0.560419557462647	0.492313144276973
0.603554054025523	0.602174084177687	0.522643721352021	0.503088769410195	0.50557457324585	0.511528579551454	0.489618072934083	0.602960995842766	0.502041626392898	0.520567818966073	0.546392278437992	0.55963753276821	0.516228538268967	0.588344683793364	0.608396328191403	0.51563262085962	0.519907997377522	0.542043328135923	0.546673204873505	0.539991748548666	0.525258968181447	0.552584849945981	0.631913908161428	0.564126428829377	0.49564529584562	0.566038711351214	0.523754468915799	0.529972583507499	0.505417049858665	0.591020995766407	0.514649582102723	0.548162783057807	0.603590649111791	0.575676125909792	0.630876364173942	0.514309519587715	0.575109916587031	0.509135132517756	0.565410489908395	0.572138658255749	0.522310694350663	0.627010903148469	0.526834231733715	0.532529773070066	0.530881201662559	0.552990586156837	0.558671527461535	0.492320294644321	0.531990302199842	0.623187122288036
0.601995274978245	0.64806866731248	0.668868501483989	0.624864728776078	0.543151000485768	0.590208972581149	0.540600830397628	0.580381036610747	0.549809126970385	0.673677468285215	0.587430335300244	0.590621362590713	0.569282970801964	0.55184294867854	0.600935127018027	0.567213955535355	0.642589893044947	0.543358835598203	0.52443358993495	0.616461612266952	0.562872860351974	0.660578064255448	0.567948222729656	0.614558018932588	0.62588779346471	0.623180171536324	0.592371143092202	0.581049355093743	0.602498430078068	0.538280478194075	0.641637131265903	0.644547505127684	0.574203674015429	0.602617584751095	0.636999448091413	0.638808660118398	0.637075052118821	0.602582075379125	0.560799036869023	0.543057576299581	0.524326186087679	0.661189528399982	0.545556716586066	0.5744800125837	0.618602518242277	0.56880288551838	0.53469535228958	0.627095946052529	0.556722674556915	0.558370703740914
0.588120149701976	0.56010609001028	0.588823655897948	0.592580302247102	0.604041261421501	0.594629489828871	0.680113094984797	0.692389135413628	0.599940845699178	0.659023380629694	0.5863712682092	0.643707466888888	0.721209605264847	0.564444699232582	0.610825960947628	0.565392591698264	0.663255300006327	0.636957795599046	0.642919740841759	0.732680139932053	0.680988721556262	0.729247597129551	0.580939179308278	0.639145025509248	0.589687175122114	0.639305165075399	0.602440618718682	0.725327886419944	0.59300460054977	0.591228261824	0.702337796174614	0.732859590259043	0.562595715073782	0.696165390216161	0.618944857034566	0.659024681702931	0.653584545667639	0.70668394176732	0.563251296745558	0.656121799068005	0.623349978034885	0.637451247033461	0.658281768059273	0.590894739283408	0.657454608205105	0.61372818360298	0.670548473137513	0.645225194323547	0.689937385015907	0.586706444847916
0.709302408449626	0.598727808323925	0.761879092689578	0.61818099234562	0.675443566716787	0.635516111167962	0.65350748761868	0.680557697185851	0.605763936777859	0.733908948117696	0.758146482615881	0.619025721481106	0.625473874954889	0.740155226771927	0.744250262149074	0.697661926241408	0.79740771448595	0.771474938179712	0.705579499740557	0.798129441589779	0.638611500488651	0.745010002964816	0.662339067402817	0.729194861981881	0.614002159771513	0.600993173390895	0.653708849428293	0.764469137834282	0.721400697884607	0.605737006941063	0.750716606581097	0.70687565279802	0.716442857125714	0.673074790803172	0.682513253809445	0.658250117755963	0.728338587276676	0.692135922358555	0.725783865178698	0.59900508557007	0.806959233251132	0.77338736356405	0.799643645169768	0.686719216827411	0.654702360041782	0.609856860146798	0.726318246233031	0.747600318032101	0.637636135197402	0.659520008715023
0.847471652220549	0.863749393265092	0.777148130629164	0.670688821072593	0.700758921613383	0.791634124987521	0.857254129006926	0.858810166165644	0.77249991707775	0.855119522980853	0.78620491705349	0.870766933168129	0.785928679852591	0.806067044878589	0.867269137668173	0.675151472256126	0.742807334456641	0.749305890711247	0.763438443453296	0.739319138274933	0.658379169523772	0.731319739380818	0.801914327875505	0.720110262617572	0.730697121100163	0.710362556994771	0.688760501159379	0.862426030768699	0.697721250022198	0.678801064248744	0.742100286890079	0.710386158062019	0.789317297487274	0.656348790965874	0.716256373407434	0.864424106709168	0.737240703052779	0.736101874901999	0.739111186262661	0.67563971384451	0.714933619520498	0.703939753522153	0.834096550652757	0.701643637855965	0.801047325173961	0.827858956184828	0.739236707665166	0.793338675501368	0.812194506385342	0.819809793692665
0.723910906207631	0.858857801259861	0.738328879127365	0.753941803675494	0.721140576179543	0.7184199445407	0.796645263818651	0.778986200831908	0.780887245788487	0.803800215885918	0.909280202661945	0.94318673192477	0.868323326829699	0.764233260296203	0.716017956322579	0.694357731838004	0.848160579335152	0.754722530428497	0.863400049159869	0.956270188887611	0.713148571042732	0.700848183859312	0.795652050528352	0.755143082986649	0.711003539035693	0.812506379115637	0.777488154190498	0.843155994000273	0.752519632866465	0.751854479677973	0.708701495010889	0.75322284611257	0.958196552168437	0.851044669058957	0.726727260472622	0.80449926795269	0.834703629864155	0.701557793296113	0.786842447856128	0.917583976119069	0.72660338783086	0.772587124784255	0.764465823146634	0.783017730640649	0.757659781848619	0.847307435839673	0.752317017742776	0.850145302854004	0.786844587063998	0.829479401316165
0.878031831385198	0.895203338485174	0.981555007145293	0.784312709144532	0.926042488546188	1.03012228202146	0.908162295219749	0.90851191994345	0.759175375501943	0.887952809257759	0.749492918166687	0.84548329358851	0.854343164814972	0.905415952357746	0.855074640474391	0.806714505195507	1.0034890302085	0.837270607767949	1.03474296270791	0.962642067353993	0.971629692980633	0.961417163256085	0.904451245846552	0.780910931111206	0.772105712502775	0.801873642824274	0.827266947165782	0.820269705418855	0.75824535510583	1.02583185304355	0.866071666316649	0.936274680811964	0.903873742131801	1.06360433877281	0.872693874483861	0.768656396406387	0.863882062684756	1.05761786006946	0.853531964280375	0.824350942651412	1.01513156170022	0.894511593637352	1.05610456139404	0.790189476386015	1.03464521107455	0.859663218885712	0.88700660056024	1.01006035859267	0.953688944231188	0.875147497511924
0.853344259988612	0.861490749118807	0.947743644477531	1.06524734284324	0.906667820914921	1.06565416654586	0.945716057257604	1.14300725501533	0.87016813578628	1.02520682967306	1.10827882620098	1.10852123376394	1.14299860375056	0.873143389287703	1.05392861755879	1.04245735548866	0.829315841820717	0.915491377977862	0.918468034221528	0.941349436460022	1.02188234176231	0.815783884023979	1.1061800270038	0.890456170405677	1.03068755640753	1.0966372256574	0.988588859262301	1.01491399444319	0.869186775269317	0.919645382593173	1.14304707400552	0.979562687668857	1.08889038430762	0.889708132418676	1.09810514636112	1.00532263205975	1.01194843405252	0.874408869406039	1.11867609886126	0.969191682962592	0.942707517363312	1.10592367168355	0.839961340167342	0.920173546501158	0.993489977365939	1.13349086819495	1.13267674667257	0.828092455529516	1.00734245279637	0.927401742555552
1.1275010417588	1.20301190991658	0.951106117343679	1.10552585700818	0.913497960703213	1.02077927762521	1.06222594987445	1.06920522387136	1.14559352255638	1.14939991945604	1.07108835645417	1.12430597402405	0.930819279239131	0.927340862919406	1.08667745215454	1.24274025928849	1.06301611531124	0.948042771179901	1.24452694550639	1.2884974869466	1.18908680967707	1.24635681403619	1.06456184072505	1.0010141880959	0.972011478197832	1.11032708487068	1.10500655380641	1.1177851603393	1.27146618168637	0.959309848102997	1.08514723001476	0.992813226801524	1.06272090984592	0.902280453904717	0.979177395444022	0.945068664067069	0.976516775495052	0.949159595227983	0.91384766962497	1.03762522241866	0.953494530091825	0.919013818617804	0.912433107632708	1.22729437933746	1.11666530831932	1.06350150275194	1.05299913603897	0.913568549990713	1.26455965555842	1.29549105858913
1.01039650987878	1.04402724352556	1.18965252093432	1.20974601630802	1.07716048814626	1.17761364619204	1.36448325441195	1.06390349177473	1.20936242387716	1.04334818744286	1.21316022075584	1.2766437550841	1.19771443137535	0.998878973088185	1.39960919211074	1.09667919858617	1.18800615930106	0.975941043068139	1.11740367918608	1.16576344632762	1.04174384976666	1.4119132490689	1.19485745107867	1.36626899898596	0.982486077114541	1.06195224835904	1.19089635904836	1.13063252372143	1.29930531208473	1.4056195013469	1.12831247500208	1.39599206051551	1.15702618810118	1.19529577043901	1.0679197693631	1.2848999345753	1.04460777043394	1.01562482607268	1.13878004756991	1.26054481907259	1.08158119096576	1.33860087398742	1.04437920152677	1.3290640731474	1.08124014340155	1.26624907053426	1.3045245128348	1.02474448547443	1.18168374042787	1.26721726398744
1.48549511968491	1.19330002787245	1.32854630558053	1.35509197809432	1.27411943989466	1.52106975563829	1.1255629439825	1.41767745106814	1.12087197308269	1.53767750662627	1.5767368051965	1.15387457151723	1.18924327962923	1.09848620300501	1.49218221612094	1.31400296550315	1.20697198826293	1.19703605527361	1.56078587154299	1.13569401935481	1.45136247890552	1.24879189143678	1.26050077033262	1.33677952580402	1.43257312300983	1.35113376165798	1.43583329190378	1.1858779294179	1.24729773372097	1.10564277925612	1.17142015175647	1.1795974834785	1.32073326578792	1.40865830044753	1.15874941624734	1.32287576038631	1.10250161106024	1.52212863985457	1.30401291815701	1.44460964403136	1.14064563231036	1.43070831032891	1.30740266249499	1.57158390833826	1.26856273923405	1.10605406157427	1.20191428980791	1.50073854969362	1.23786331229856	1.33451980983859
1.52490285746014	1.62977619967918	1.61299600612325	1.21146178724088	1.46929283116567	1.26509592916494	1.73105248557195	1.64972523238615	1.59633470065669	1.19634823258499	1.67833339352672	1.2015376794002	1.56207580872742	1.36983506051841	1.53095073007215	1.60545451318696	1.67342351105041	1.48751086512205	1.51690659491231	1.73050314683578	1.36881516341686	1.64441992418294	1.51797970152426	1.43424403725022	1.74110338722737	1.39012053693402	1.52178532350177	1.33083789409151	1.38683304184993	1.45670759018408	1.60219405351893	1.62104725899756	1.57965835612991	1.43074005753208	1.31177452075416	1.23512476718623	1.50427399222796	1.40941392602196	1.70948230423322	1.33860315280269	1.2394540376244	1.5112033313817	1.68381495595158	1.73580450508183	1.27590423038292	1.38412197377109	1.4500913515653	1.34729303461547	1.26402983462431	1.22348427905949
1.59316056287436	1.65870095824096	1.52242553644388	1.34632935740929	1.32779270326464	1.80854569056524	1.73175491256279	1.7464757464996	1.33472133898125	1.386559379485	1.6384483468809	1.85821284849715	1.85383989806317	1.78909184628902	1.86877899654456	1.85850642927705	1.40241604828617	1.53003835986289	1.51832972674488	1.37283813045723	1.63391322668173	1.67991869127736	1.6336200854687	1.90935776132162	1.85218144513664	1.59833328468691	1.45517296413464	1.46001392599133	1.32669180060001	1.33492258702877	1.66965485137956	1.37146839504088	1.43346808243964	1.41713353052174	1.76357401869184	1.66825020410386	1.88324476555733	1.8072767436053	1.74815101410178	1.6072876824656	1.85022441353874	1.38174402787615	1.89820878370494	1.34289536903953	1.84817405986394	1.56585185561539	1.49557688572083	1.43053967178648	1.36655614322397	1.70990525938366
2.05700741593541	1.62117068851497	1.470341081644	1.69300901139625	1.58110514156834	1.86267466738858	1.70930352833135	1.89252651535249	2.04412300752975	1.97806630017599	1.53852987189494	1.49754204319822	1.54345415910605	1.82231477265237	1.50412819871243	1.8229218090591	1.72189529573879	1.80842533436773	1.73080874987259	1.80907011276029	1.95457342342373	1.82186620489505	1.58724929030033	2.03430217681265	1.90609638360013	1.89329557197981	2.05566174885199	1.96448577402567	1.48236826522053	2.0512811019581	1.90674143820314	1.70667378987053	1.82586313765214	1.79809266535765	1.99035824103335	2.03324278762597	1.54648357499019	1.7235875228606	1.50568332710012	1.93676726801565	1.58883201121154	1.92541583187713	1.9632530457136	1.52378836901698	1.92685071077098	1.9996738629831	1.51921965366405	1.76018766993606	1.96912609963164	1.66953244817203
2.14143208747843	1.94610761102494	1.68540195451356	2.03404895372828	1.87425619564146	2.21273439714938	1.79403871021597	2.30841741728655	2.113347791662	1.79612007254468	2.17485913879121	1.96544986795329	2.18400540971333	1.80940198940554	2.20238013903774	2.21965200830768	1.65301333182918	1.66985782895975	2.24585329608941	1.76106075213796	2.2399684778352	2.32217549567888	2.27854726064789	2.11333568237174	1.72533577177852	2.30999361414258	2.27735623074485	2.25111872316764	2.04003386902297	2.20924668478597	1.77774459541402	2.23669136752877	1.67740734791461	2.31438085439025	1.83584943446601	2.08962186524033	2.35722842673211	2.1719972667057	2.16552634970226	1.74681928416675	2.14039153449936	2.02295063787232	1.91709680998344	2.14939589785542	2.21757332876037	1.78182394674239	1.97474231410895	2.11266413317373	2.00614226786568	2.07052297605278
2.2358421196261	2.133425449445	1.95385416590892	2.13425956138889	1.87895603561138	2.24875055396334	2.49805202504175	1.88171307925545	2.05008238196372	2.10306809470777	2.09412169516891	1.86669952046782	2.20787232933568	2.5180139462871	2.43690979981219	2.36590213660728	1.86065143306968	2.54336425082371	2.55192035611344	1.79859516670386	2.2603517725304	2.04040246315278	2.58135391622754	2.17811004921693	2.44127555106046	2.40434651840628	2.10598883899424	2.20564545875282	1.87440965186971	1.96837768418287	2.32338606176461	1.95007788543272	1.79555615657656	2.12475753958975	1.95917205166746	2.05246722014332	2.08548710584646	1.88080814668088	1.85476255969037	1.8966707103682	2.5782492949552	2.4906451013834	2.60732291416088	2.11326719053491	2.50795409467331	2.40621107949641	1.82734492196791	2.2473498296874	2.12099991621858	1.90172953732285
2.4519322802676	2.55707606499793	2.62707167741972	2.82329689513869	2.84284646060303	2.31250948252316	2.55727959937044	2.25502383862186	2.58814033740792	2.80650924993039	2.72587387092356	2.40179283039456	2.56195745788037	2.10647620795709	2.49506670436492	2.15252972680626	2.15108741343035	2.17768309922721	2.67378723521876	2.48999762080256	2.63822155693369	2.84878440394706	2.66558540710011	2.0916220149105	2.175679112444	2.26385841795668	2.31212376700748	2.45861553102133	2.07480777302389	2.51493092603172	2.20193839456888	2.21684591383672	2.46119091565811	2.12879773817646	2.24193225895173	2.12728384035429	2.23508232188722	2.78785400278152	2.8559579872405	2.24707854853431	2.21149741295094	2.42802318839287	2.82210914662842	2.12484148779042	2.70930042236663	2.50467257364246	2.69432334337934	2.14420386345037	2.32311680810578	2.36460814348974
2.88707544960217	2.50533738096875	3.04440494681804	2.73713050169668	3.07196922008781	2.76184226718722	2.3032271019602	3.0143955190103	2.38721890297064	3.0020720963864	2.99226343332339	3.05878108415117	3.13033125405193	2.84627320077246	2.35255400163989	2.9198560255409	2.90083742198225	2.96939901627286	3.15787108976824	3.02524120873959	2.79146736127762	2.41892029107186	2.90835702404581	2.69623775584563	3.07747534841323	2.70929733482947	3.09172387569125	3.1099023313353	2.58006555250761	2.73420540185625	3.10808126950957	2.98040427484103	2.5932060370497	2.75348476035542	2.268807847784	2.38415463291847	2.56613146744145	3.13669665081294	2.73596284782732	3.09012559622426	2.96899036634448	3.12967955289051	2.29605789390855	2.78401934543617	2.26501536212528	2.35932284691047	2.2637197813181	3.1063242913481	2.81744431544281	2.31862660005871
2.62043531660102	3.0489060841121	2.90160467613196	3.42707081351753	3.24632170538275	3.40698183215609	3.22308295855508	2.77583551600222	3.10369811925922	2.93177236289583	2.87983870873696	3.37041891272981	2.84299243098521	3.10209593604264	2.74784122102176	3.21237315405759	2.70690488210949	2.83995468744772	3.4534857443156	3.24189158039742	2.75134394790064	3.25088915644845	3.23731202514483	2.79161001501215	3.2211107557502	3.25779563771252	3.37252023899708	2.98787831786683	3.41521096401945	3.36254791780599	2.65924939735578	2.89823034720928	2.87302075056951	3.27085363322854	2.79429541824783	3.23986134138744	3.28427023724728	3.1982772668203	2.63436276795142	2.95226228890957	2.97781771951136	2.94749680084237	3.20312258833428	3.32593278522042	3.11981034929831	3.35801054127539	3.07187640995759	3.26587245576984	2.83072577208968	2.68697671512935
3.18063431196558	3.1116104464658	3.51185739494798	3.32013967871919	3.57361728322195	3.70520440316206	3.30244600753664	2.9814739944018	3.20036414599046	2.8721373001419	3.48130723573963	3.19195226637586	3.08474650028682	3.67709170551099	3.04967963327115	2.95961585685609	3.26187195988858	3.1480664834219	2.9922662742956	3.63912313730066	3.61027665167744	3.5408949745859	3.66526375946033	3.6659890177283	3.69562682281614	3.3747342425259	3.2410978146916	3.48198015568528	2.90532290746985	3.40798506309611	2.98623177764387	3.09110815347145	3.41502579498639	3.59294514983332	3.47424176068514	3.02492588255138	3.46708141586416	3.60985664661201	3.57454725823813	3.42305422572831	2.92922731570935	3.65270829569348	3.19631251389516	3.63441733001691	3.62485227997964	3.48771122891346	3.0811383650597	3.47351310671415	3.42230435679891	3.54368496404006
3.8665261037299	3.64809963623292	3.35714523369007	3.89458695735201	3.39253404621016	3.65071591525704	3.253198953479	3.94436275440916	3.73967198579717	3.80430222890447	3.87573339247023	3.71650934858914	3.33851634862324	3.84177528655003	3.94988549686156	3.8392795871925	3.81347209764337	3.9391891835488	3.59136343630131	3.86984103796557	3.92086443043804	3.39944876081046	3.30498184955175	3.80681447041082	3.89139944566591	3.84843240629425	3.94139358520427	3.36144307338759	3.59432707698266	3.90793755949567	3.66020030166545	3.67210855411199	3.93334356111167	3.21042794805202	3.8836134574958	3.68717376979863	3.31686689195815	3.20437097067962	3.67124338707149	3.9290517954043	3.93697309000555	3.95867601752469	3.6300337134487	3.63747569411349	3.4850828800401	3.90857404963417	3.69557058649776	3.570539178145	3.32710525074861	3.33350791177058
3.92534709019299	4.16532835665422	4.19268096378101	3.90353060150517	3.86403888748618	4.1797502447337	4.16157177829799	3.58494799735671	3.97725573156316	4.15274608603598	4.17033052691459	3.90246230649566	4.19184949690047	3.88858010978	4.18724581691216	4.17365644270881	3.78796303349635	4.16809841484955	4.11506835367592	4.21973996817489	4.09835374546718	4.15648294821319	3.63327237045781	4.22264375454733	4.21560523319149	4.01790431148824	3.65362136065344	3.68550223689856	4.19092903832691	3.63305305460391	4.06946584399579	4.19843757232977	3.92596269762824	3.70053434414331	4.07532991943907	3.90217981271221	4.16324117701392	3.57027226183006	3.93822067145171	3.83762240361402	3.59245853595053	4.12901103313746	4.19682833196507	4.13649884063393	4.17962565785617	4.10218300627512	4.18126092531084	4.09628617787309	4.28695278999645	3.88690133143289
4.23435503471157	4.45855331223995	3.95448671334083	4.05796227368751	4.49169314515827	4.10005125622129	4.42379883551216	4.19694004590895	4.47042493084966	4.49843198446669	4.48192195941081	4.46184837278634	4.46599999469699	4.2796206799176	5.95126743673223	4.47425903712305	4.52097907371322	4.15655120687135	4.4478535332976	4.46693981794102	4.44870826192836	4.48910992665601	4.35122707986018	4.17833715920079	4.45217302928476	4.42602033780485	4.44179971082878	4.41668897807867	4.02865905579578	4.44473166001958	4.30446426216155	4.0529831012474	4.41967073402665	4.47227751883684	4.58363816037387	4.46332378289406	4.05659933438773	4.46289976669079	4.45757869072301	4.31622817543758	4.49506599106012	4.3073126229815	4.05173826917932	4.46938032474096	4.0200291808226	4.49715617109375	4.46415672425003	4.52121027882744	4.1205136201295	4.40930651007684
4.72987344223061	3.3946848683268	4.71244218516327	4.69421758373178	4.78721856187721	37.661930003253	29.1516041377741	4.65542056002764	4.68901453050607	4.67669732912902	4.76164295138695	4.79401963631176	4.44155739418567	4.84361174412017	4.69608479335074	4.7767364961388	4.81004340225107	4.68694606298077	4.14203298474907	4.8231182186393	4.79749949015873	4.70903736337926	4.74174335997451	4.7834398693024	4.62575052295311	4.41148335304138	4.80023692155574	4.71738855537392	4.83089701374313	4.79732891019298	4.74507245528709	4.71828391811521	4.72199067524419	4.65952996718286	4.44412812777899	4.76763374757112	4.82279346020433	4.75982538107468	4.73246468256505	12.0640606998361	4.70929652341078	4.71159234845576	4.74987692112555	4.62982182986872	32.3472417285369	4.76756308187894	4.47327916410337	4.6841169033402	4.80141633227217	4.7447767048118
4.93060303167126	5.1197977760854	3.88311816539624	5.13950820892419	5.08249674337833	5.04709937090603	3.20121074186336	5.14334913984587	5.08327384541847	5.07246905384157	4.97481889056679	5.13960270137968	5.10694324166762	5.13411218464804	5.09712054127125	5.07112126921025	5.11499025935991	5.01370177991496	3.89783538726591	3.47262219731682	4.95739035184803	5.09466531494612	5.00472294864283	5.09256477271095	3.13417950137203	3.46064962139756	4.99040964826101	4.17759150294507	4.95682570103779	5.09007026426769	38.2779152286636	5.11869133028997	5.0553961903909	5.14033774036276	5.14499355199865	5.10799877400105	5.10579277357792	5.9815021263366	4.94066068128415	5.10034264048721	5.05215847042645	4.93901189302512	5.11894443435148	5.14867549773999	4.96937319711	4.9480073684612	5.10505881764528	4.95809592535048	5.05885948793365	4.96795816537886
3.40071454935699	5.28299154635743	5.47064965632579	5.23865297520262	5.49737626825041	5.32057666392117	5.41305610279404	5.30255482979478	5.31367847761995	5.49426503855277	5.50556830670539	5.43098178847296	5.44721807575365	5.40420809202832	5.18836265899466	5.19479619737872	5.45178359680165	5.48805665393096	5.46363016898486	5.49527822533052	5.42544944961706	32.58667758136	3.65391794289434	5.91200729426226	5.499159803697	5.42296118275582	5.35919762631182	5.21877475622169	5.20519230706712	5.28954167420693	5.45529730372511	2.94629787784023	37.2380412293324	5.46929556602718	2.72203993368591	5.50765096440527	27.0567557986293	5.27886150579371	5.07454133402072	5.40652516543285	5.39647817643552	5.48729718423578	5.4451640719543	5.44867433265181	3.45203114258238	5.21811626767565	5.34804322511958	5.48257145826485	5.43177897224754	5.44756145457682
2.91364750643166	6.3286002150103	5.48140466099832	10.005764246034	5.61151504283964	5.53006343723996	5.87229944867727	8.98669402704061	5.74587369730614	5.84466889709507	3.59460370999116	5.47637062862459	5.81913250933688	5.74881701749644	5.49692214310375	8.59988433658196	5.76686144781035	3.20102958761266	6.2654806366554	5.82432217457826	39.2164940093207	5.82609503237679	2.86012597115728	34.5654309569524	5.84666322918081	5.79349014458873	5.49100435117812	5.60366118471052	5.68501324003519	3.42981251815787	5.63999407695269	5.73938373000298	5.84934398250047	5.7875087577739	5.62523611520022	4.96294830104526	6.01622451936007	5.51154817916174	5.69574300390261	5.62652555076554	5.76520137974321	5.46146065290743	5.55489938497493	5.47402194949014	5.532428526522	5.48612411016883	3.25735556880496	5.83291704419941	5.46569232150074	5.78468172127993
6.15962235030901	5.98421586873246	3.17928086037096	3.49685829021956	5.80923976029301	24.4342391720909	6.13094204175014	2.90720383533314	6.24558836586482	5.8286490775764	3.51775495125482	6.22845810478604	4.04664025228303	4.06791473722007	5.77805224912547	6.101558213913	5.93356651173523	5.80120048795302	5.89479277388036	3.58036948263122	2.8050969135079	40.9302694040309	3.93279732267255	6.14919363790229	5.37153158866436	6.09771895984938	6.11437225386621	3.41073991299987	5.82368910571588	6.07860776969794	3.22735999082946	2.9539468504967	5.96504059075778	5.78720343225229	6.08837517792641	3.12129053310472	6.0501188077426	6.16324306738139	2.86083112611171	3.04391568123997	2.76082287862138	5.75845337084094	6.20620601754787	5.78602697878028	34.3154820368668	3.01008461600124	2.97259641380522	2.95185640844302	26.4412064326946	5.83912358151223
5.1715477716972	6.1271738549951	6.10796543184257	6.34257692663247	6.06007770121798	6.18081267943547	6.29492899733606	7.19829963911151	3.8249128565936	2.76040902857682	6.29275267715862	3.37522152841785	6.32230553406842	5.98072243659269	6.23358221138605	6.2170447526048	2.70386602080857	3.08486166715652	6.43757709972257	6.07692163819131	3.27444317038576	38.7655791959043	6.24042330050155	6.55074809868968	6.23628300668353	6.44103322710047	6.28506028256176	3.49882813376637	6.35773571796044	6.27715571144756	25.7609928883322	6.24258752406636	6.27333683124755	6.13800836602069	6.54468080313466	6.05955038059831	6.39943799982063	6.36546952085603	6.2322505131155	6.42655194562214	3.14450789117551	6.4348284155469	6.07506566844379	6.2395748863897	6.04751656359406	2.82276924912182	6.79052436183589	6.55456343791815	7.0550833769687	6.1260745089689
6.84621732280382	6.27301817097775	2.69462074279197	4.02249066790339	6.34715081075805	6.32930585222026	6.66441061614388	6.79564318735577	6.41779681782943	3.24416050596518	6.6885078492141	6.5555995320101	7.01573618384308	5.56263134106713	3.93116638671443	3.5432712018739	3.35076450125179	6.36467675343383	6.60710429085617	3.77989722741858	2.76457326296422	6.56711210398413	6.72851269593053	6.39351479618499	6.22746498483216	6.37014381785458	6.35176962889301	3.95778692801212	3.35353872981652	6.60404499829533	3.41028445682679	6.34437940816946	6.37428507782755	2.78248322596156	6.54416893818057	5.74104069139477	6.58574264817555	6.44522249719961	33.2762473139486	6.32693313475701	3.28327084562806	6.25940633685	2.88192657474614	22.7716954323357	6.34734015258081	6.35566517641717	10.718716146733	3.98206038649308	6.62926766307559	6.28507391543907
6.75526297416903	6.63135371854142	3.38294127766692	6.72641199738081	6.92430871641195	42.4996663070693	6.82130770481746	6.62926584583026	3.57912505508471	2.8389063209607	23.4767622612463	8.51253511038131	6.57904899494234	6.7177355982177	6.89538482191612	3.99274251501842	6.72374314174635	3.08069283050445	6.83441152728885	6.9527815354516	2.94853467793378	25.6522791912003	6.62372019334803	6.69729179330137	3.80576688547559	24.4161852521341	9.92345158202721	6.68279560916651	2.68578495679666	6.60965753962925	2.94269081254836	2.53522474169677	6.93359704930644	6.7105127541225	6.94608034720016	6.55480390257382	21.703111418959	2.68918706878703	6.58072373737846	2.98652716257384	2.80020278895352	6.86113481265483	2.56984435701527	7.01713868611678	6.60697962042921	10.3583168752252	3.9379342720016	4.92490505061785	4.49523103156676	5.02537623723396
3.30375160232731	6.92169399985769	6.93434500000285	3.93539888722472	6.82474074755784	3.30235383017442	5.44873155631461	6.83430051849477	3.82183074753193	3.59304755739713	5.95079971045719	13.2610035541229	38.0222854473393	3.15649959207662	27.6792437389359	6.84587150549252	3.0396908937947	3.54850873028724	6.91164264036547	7.15087757196762	3.01418977917203	3.01659634383366	4.50604150822979	7.7053048740811	3.49585239922804	2.82835613329635	6.94733371804007	4.00260146212356	3.18181775982378	23.3179629034613	4.30786737782762	3.19763152367463	2.9424561485459	6.79780945383097	2.95656937449694	4.21823279080197	10.7871132567185	2.99110980085231	3.2287797746166	6.95691331654886	3.4919492494025	2.72887114275673	5.55974808286438	3.89071217280419	23.6287398504886	3.43881652045169	3.39729848688753	3.28802963097456	3.14532797808832	6.9587414055599
3.786972210173	3.28222463788446	24.8131933837082	2.90366672480754	4.09726247486333	7.27147427207652	25.4503166930322	7.12370217395384	4.12194546068663	26.1736802842465	37.6661542310408	4.87048586936039	3.54712270303763	7.08161818366176	7.29718373405889	7.12797058094548	27.4160426661325	7.06261848118809	22.824867536642	3.66899162434269	7.20001825701942	3.84206961268568	5.14776938781908	3.94145928481352	3.45723771608873	5.1987773873294	3.63038222123555	7.27631249723879	3.04493447205184	7.40135888608989	41.6040980204647	9.47353085257426	30.478937844044	3.70615070691285	7.05855521818113	3.14908731087937	5.64612802083258	2.97842239690719	7.00526764318779	7.021621601781	3.24613957749469	7.14685062785276	7.10242291295621	6.13346106124802	7.09101007814926	7.04033855065834	12.9334109332967	3.66659266287794	5.00300030622455	7.10744291447963
4.55283051916259	19.6099436207353	3.42757455292946	3.03109464116825	4.43791718755456	3.60914995488542	30.3703413523201	39.9175877272505	7.46506807055864	2.96914371757616	29.9855360781007	6.04376987106788	3.3556804102542	4.30821981841542	3.43699726623844	5.67652421863615	37.8930826760234	3.10710666185293	7.2227699273078	25.3825220379937	10.9107059434059	4.09151967853871	3.02395130676065	8.71454561882055	5.91997924313057	3.31662482614546	20.0235511492302	4.17010622023234	3.58236943123496	7.39740658123013	35.188806654515	3.19864753506755	25.4660091619834	3.45736233614537	4.59239914279556	7.36960996139755	22.047237682842	23.2216164123897	7.28441326514405	7.38284674114796	8.00391595646962	24.1865978358799	4.47839695922924	41.087939009693	3.16569925608322	41.7913694948672	24.1309938619093	2.8363370214092	25.9676953071879	7.34604711239642
7.33654004285141	7.59037939865208	3.13221741825854	19.5717368469646	27.5852662973959	9.10177840718979	4.31617246568534	7.56999290870867	5.265409578707	3.95332194462953	30.665165816147	24.7009357714038	2.88391673447224	5.03198629286477	7.52370054023986	24.5865451779392	26.8177560954103	4.49446253332004	28.5338700869001	33.3581006640444	4.82865402209578	17.9754859399022	3.11854931158912	33.7168211341381	27.2024963901891	23.4149244187709	7.68560153035384	6.40843153906369	3.8783802831448	28.1473436484023	27.4875014864124	7.4245216020441	24.5217724822067	7.50320298962506	9.30561798209813	25.113129665278	22.4781096049583	23.6559811905632	7.35886979553739	23.1556525629303	23.3479050824513	26.7207129264256	7.76363821017194	25.5217678843975	30.9322922406018	3.25139068223828	4.22597099357133	7.6190275362943	3.65754342262513	7.93052419172533
25.2720602481854	8.41622941960036	25.590889516801	24.6262683267781	27.4352726677789	6.17376401845826	30.4684853456677	6.99441396036733	3.38187756797893	10.6294313816497	31.7766825015226	7.68435337000693	26.5674533852831	7.66339703107868	5.27651612482616	19.5263332535126	4.57012009195976	25.434511398808	27.2532043775152	3.24811258122313	3.23646569628545	28.7053412231919	26.9492312511192	35.8784865002371	24.20113247104	27.8170657527324	4.31591120496332	31.217690357676	41.3243029708118	7.78926637537715	7.50097870618352	22.646623506005	4.0564912709014	43.6733069462986	27.7684568825583	5.50822292250708	31.9465993133678	7.70922212697644	5.12560684238657	3.57820748366327	3.60573202752167	35.0625752635116	34.0515002055106	7.68422021096027	7.66867992604083	29.1799709465083	7.48929307511554	7.35962348650486	24.0199234292535	28.8491211540556
3.85373279359005	3.86669578420805	3.78496444583662	4.68607668904782	30.3214920707764	4.22974316578521	25.7451588297431	34.0758662864008	21.0744650824368	26.5255048750977	7.58238453647517	23.2315312304141	3.75576253832168	7.57077206971046	7.59686062011349	24.2271140812106	7.33189729885563	28.8744049834277	4.59374151549178	4.627058831472	30.6694733985582	27.2063771718466	27.3345349896777	21.8204948727543	26.3648615247067	3.46518536223639	26.6553065651719	24.4228017927466	29.7214294917028	22.972505719687	34.1075940776141	4.44782420685736	3.88828698642421	4.50108191838719	32.1104077491449	25.7771360737371	27.6429632675776	30.5737690606798	8.93455988627531	31.3395112388719	23.6560149676702	26.183682285516	3.7135174676014	27.521453539139	3.91156217650186	5.23301940007757	24.9848332092342	4.80467179230608	27.0326892161474	3.87402349178358
34.4090050170845	32.2099230125285	27.7913182443386	26.746296229566	6.6109284239156	30.9715127808062	34.4017461404793	27.8152366632125	42.6576444876416	4.65748907411644	6.02136000005764	20.9802547075555	24.4779597792191	27.5609338739143	25.2299073079279	35.1075875206412	12.3281847321786	6.36996676302341	32.0643642721579	10.6214414250367	30.8293682451584	4.01052730307172	33.6042676428971	25.5924741497686	4.45119477917898	4.36215841658611	24.2806109978341	5.30640593828195	31.1077537019423	4.88185037476233	5.96471758384906	23.7142909112837	30.0045385646335	26.1237287292739	28.6916604643243	7.45854664017545	28.9315499010925	24.2862493898492	34.1994741871778	32.2895327780676	22.4533744383309	22.3415638930946	27.5299182486992	21.0065498966652	3.84512624542575	29.7404206868148	7.26473697955999	26.0181738570105	23.3987975290109	22.1812870536306
26.3457800179097	12.4947473339963	25.4330226048537	6.82298691729088	11.3510717495899	26.2204588728237	41.520412528259	27.6967276317891	34.854727163211	27.5284027739522	31.0737535251737	33.6026502120734	24.9090239355368	30.3061076473189	30.6342245939169	25.1020262618154	33.0285624925199	25.6471726610871	28.3233397359228	28.4663919135648	19.8679019686753	35.1576196319964	6.04696553943422	29.4407312659797	9.24786657584385	21.0533902981951	35.9284116524889	25.4194186274058	5.80869467742226	5.71330273575931	21.9620776146538	6.55487416830543	24.0001602329392	18.9857672791679	31.2208391039972	30.6906095665551	29.8069772815759	34.2429622570275	27.2067497270609	27.0031321414521	27.2368643577443	32.417922895396	33.1124000797121	5.89906342651623	26.8035053334077	34.8518307961303	32.501542382693	36.0919193984145	35.4614398099336	20.8448667322952
36.5795364322592	29.7644374257387	32.8361348161401	21.0584105508643	21.2599657826203	26.0422507996806	23.952946796961	19.8198408704874	31.5686920594558	28.2188845348672	35.2989360660802	11.2393423164863	30.5985773274597	23.6125045655424	27.1795708699054	31.5015079252582	31.8369529985345	19.7067869454097	30.2799659903818	21.2022136766378	26.7122442719582	14.7200720919675	33.5227009663554	22.1570001017712	23.1540726498821	35.4322987045453	32.1213445585174	31.1874728038755	23.4951056447382	35.4806282706092	27.4957658043886	34.7128421891331	25.9530328545435	27.0963992212278	33.0751937174752	26.986591903835	32.172136540116	20.7927847969189	27.2361557889126	23.8638547705861	30.0514783671501	8.97885180341824	36.2483744100784	26.5302056044274	26.1664943230464	30.2949184003926	35.5607377084953	34.9761296453931	32.4947837279592	26.5516152187375
34.3044249834469	35.39310767297	30.1095716588395	25.7307118582508	25.9227793096836	20.880623387146	32.5538648260142	34.2243882191029	35.5993399251362	22.7407188670675	36.7682539648825	35.9898754803537	33.6767028369907	30.9319902427476	23.7273694946658	23.6114637760437	28.1907768660339	25.5140819451691	21.0379337090037	36.3663288934205	37.0369997191632	31.2720051512688	34.5383091850762	31.6431057454552	24.1914343085594	23.6294051472368	30.8298660945337	35.8102813104012	35.3874041013664	22.1209494966484	35.8935555702497	34.2605500220867	21.4847921573638	36.1934772524614	28.2042328769042	25.815199253607	35.1802173850114	28.6378761309809	32.3963588354147	32.5141502797586	30.0564540557093	34.9036575424435	36.331798509045	34.0593949375045	22.3135497631963	23.4327444156816	31.8733928461376	34.7892923551616	34.307287305411	26.6881907629084
29.3293881529014	30.4178374990385	30.3386240106255	27.0103417865234	25.3570041865785	37.3722710628873	36.6319820946439	36.6181007355093	35.042115777322	33.0382334176367	27.4169622284542	24.1416470580579	32.5303070141212	27.4598823317401	33.3767178172916	30.5576477821487	22.5503942878535	37.1026072141849	34.9029475792959	23.5936739826547	21.9170082726146	37.2113492996204	25.5037438261136	32.0942650534873	23.9758050671375	27.5514289843186	34.2948702821554	35.4609635673848	36.1790814857376	34.8245920920317	26.6816480414843	24.6113598434517	30.8154954660568	26.6472286938234	29.6805935567045	24.58399642597	28.2469487081613	30.0217251916549	25.0934174016081	35.0661459231258	37.054216451752	36.4580541145228	32.3379324850152	32.6543945731872	37.1411982957373	36.1945831474987	35.1954283268643	25.023741421199	29.8811078453891	23.5034338371392
30.9562661924449	33.573385833371	26.4250818594577	34.7750002973339	26.5109919168704	37.0559373232084	37.1534225467132	37.0676442178681	36.0476523951939	33.8241208369938	36.0918819069402	26.1302539903177	36.8650166107216	27.4752598696698	28.7642126815621	32.0911724583831	32.2851027652344	26.4884916841289	29.4773014393338	33.8293184863124	28.4083948369718	29.7043352200236	36.2577140994826	32.9905652698646	27.8869138263785	36.9320368543911	27.8874944993618	37.1734279661806	36.853690570949	32.4032753933281	28.7349317780062	36.3314822509994	28.2433600530657	34.2699059693426	33.2457721278883	25.5184999866745	23.507086662186	34.5913683186462	30.4958508058436	31.9969722709495	33.1325875768244	36.8607958799229	36.8826842672233	37.0122961413088	28.0779900590607	28.5098395821317	33.0238041222532	33.2761900067744	33.5037926920708	37.1106272771087
28.7969501174652	36.027640436357	31.982742780073	35.12839613285	28.8905544373098	36.4400147378871	34.6459496145893	37.465968684414	26.9440783079401	27.4046384766937	31.8409279599368	36.6170482139071	37.284708596658	37.2611500354007	36.9018841989048	29.8258609574189	37.4299907488128	37.257071556359	25.9423101443733	36.8448981272318	27.9692762846606	37.4531217374732	28.8852400646113	24.3191009696714	37.5555150046239	30.1966114156953	34.0813794665495	30.7294062257406	37.6408338703517	37.5527023266292	37.5175663275385	29.0655678306069	34.3840231702645	25.2119850788895	35.6850121101922	31.7257849036528	29.1917340730069	35.7941345738726	33.8938941427265	34.717118271245	26.8766344030435	27.2553100953762	36.4131505855584	33.2059319887359	36.7111893825707	36.8676435084669	30.9947600436662	35.4198922731136	37.4844723813149	34.990213558306
34.6126302653057	29.036700550132	37.8266073659417	33.3945923780494	29.8974227083556	33.2029734252632	37.6971616811051	37.5779655228061	30.0661663012777	32.4618032799244	35.9728961596745	33.645008652746	37.62013329173	37.5857872702639	29.5218822840979	37.7114969093662	36.3784755393346	37.1780005598038	37.5568144329113	35.5279290794839	29.2987576559707	29.2357326401812	29.3601260954536	37.4271539347559	36.825550558949	28.2155438791689	36.4702886254115	26.3962458948436	36.8542076298691	37.0709382311238	30.063032389364	34.5977464472729	32.3584774341712	36.6114557596599	27.2693137231825	32.5642766235716	34.960556710694	36.9314987433803	35.5528658826847	37.3793318355724	30.9775730908379	31.4537621610597	33.1560730365134	37.8293824851918	33.0448529221036	35.1209124911077	36.0366894570395	37.5340110178385	33.9768451966936	28.410634969723
37.1256459624181	35.275513120036	32.1932548929253	36.5653752276677	37.5193101865897	37.3075041757556	29.8941320812646	29.6632048897281	34.4634028119085	37.5099631983457	36.8843533751567	36.3202726420842	36.6833033998618	28.9837756942516	34.4287536033374	36.87070367622	37.3386480124851	29.50587434818	29.7982355249387	37.6685764789002	28.6027945671348	29.0021996491768	37.858842298945	37.6000454138939	35.5693560769428	34.2742295215159	37.7727049387581	37.7685789765926	28.5298276332391	34.4226578548138	36.4953454306093	37.4862659597913	37.075345352137	36.8346411346207	37.3411690311392	36.8332985296128	36.2299959986006	37.8867326672937	37.0216540197241	36.2263477056689	35.9232960715554	32.2696713727355	27.3183776073253	37.3809583672044	38.0079089053993	37.7976295679175	37.7450678028682	37.0282535993302	37.5309924547316	31.2860397332516
37.8991915335621	37.562253692099	36.4328803647944	30.5730777758241	28.5109139695918	29.4320753452313	33.5855325523474	36.2391739488021	37.7713720880284	37.6725869328365	36.53039824789	31.5871737560271	31.0941828356731	36.8788024840325	36.1557086856892	31.2747059519752	37.3581798573878	37.6159383498587	33.651205279149	37.4635903507015	30.5647550938619	36.8960424203016	36.8887165488413	37.2766670652785	35.3341622106737	35.3647114036116	36.4914377293105	37.6372826645655	37.6289549599372	37.6380107830842	36.6812298059494	35.424575525708	35.9441338441841	37.6627691532173	31.6465788668664	36.7579153766499	37.8766291964594	37.0507580750231	35.5123734434209	38.022597100087	36.9612244184656	37.9350234645372	31.9811625634637	37.7201060998876	30.828634308784	30.6991387878351	29.6006959017373	33.5769403256866	37.0279554227821	37.305029007582
37.8703643690723	32.619189603596	37.5880828157863	33.5096862141426	37.7957102790874	34.5713667925416	37.3607603474292	37.9993979757237	37.2812954926761	37.2252549754128	37.695240005509	37.9049917476762	37.4718077631545	36.2532105529274	37.9725782687403	37.4491765045122	37.6435096564168	36.3411972432722	37.0037560684761	35.5906179228107	37.5072788322007	37.6153252390671	34.6531580572225	37.4232168976879	37.3740223428665	35.3301399911281	31.0241779840985	37.3840599834716	37.9774958548615	37.9658484408916	33.7875390606814	36.6444200486937	35.5679244394947	35.2682106964501	35.7527668434244	37.9846104296713	37.7592914912303	37.7412865619938	37.5749008452323	33.6647787327043	37.6637734704046	37.281000761573	37.8199978087805	37.5933791597994	36.2596436582468	37.2926965700846	36.395090664839	32.9129106274252	37.6296647732965	36.3005598223898
37.4634986114867	37.8634341680178	38.1201069126996	29.3803289355713	37.9529899322675	37.9163376503989	37.9103459787623	37.371263015975	35.4599633423354	36.5611095946663	37.0733587665243	32.8629451291176	37.7513876465108	37.7016230886805	37.9465316960644	36.1568878382224	37.7041482312735	37.7378750730727	38.0915172286476	37.6766498913305	36.9572453314848	35.3474100449656	36.8741441905188	35.5661649657577	38.0472940946335	35.8382189859791	37.9081909992252	36.4066071778817	37.8687975840238	37.9662640448772	36.6617658873176	34.2887273513597	34.0936561339905	34.2186152776404	37.0396252144836	37.7455407915811	33.7498783351558	33.9839217313516	34.7385804863007	37.8222839291855	38.1166893545766	38.0511741519504	34.8948672770377	33.4711321181668	38.1305917002813	37.0097283563633	34.5385065330524	38.1056939743067	38.0409332783281	37.7772264380311
36.1529432043211	37.6482355797144	37.2560250401311	32.952832510984	37.948942533846	36.950137123246	38.1697226755119	37.9383264355034	34.8641799382613	37.5444467859139	37.5097281992446	38.1033308372436	36.7715255172961	37.8249874282416	38.0310678906058	35.3053401309923	34.3786068036723	38.0478836764895	36.8380442501385	31.7210838121968	37.2669433224933	36.3926674990928	38.0012843173389	35.5040214731249	37.7226534979737	38.1461954270377	33.6704908236641	38.0434380848715	38.0545765209517	37.507984750861	37.8693528360239	38.1829903617398	36.42299090492	36.3544664407923	37.7723866380123	37.9494380568013	37.6817676214394	38.0906815095982	37.7528777625873	36.4563352827467	37.5024255851012	37.3799463393955	37.6773461140202	34.3474911887656	36.5760613276244	37.4877076367521	38.1140798467062	38.0936676292301	37.7598246048177	37.0306871456277
38.1130853000625	36.4113320578068	38.224839577585	37.9086058199188	35.8191354098095	38.0678850505521	38.0740852529684	38.1889972440249	37.9976883993041	37.9850740080436	37.8117334166037	37.7264097738968	37.7290929719005	35.7350069793414	35.2464535896774	38.1152088835861	37.1702638112711	32.4467162485484	38.0485500851173	37.8065053086254	38.1475478532536	38.1243392434291	37.3523076031654	37.4680719192227	38.0525228671662	37.7348921840618	37.6342676297003	37.5116699806884	37.9916696212799	36.8851880328111	37.5448802155751	38.0687091814517	35.5568499279725	37.5879429111458	37.9912250182692	37.1986663613599	38.1343550681355	36.686197993018	38.0819147549925	38.1366231971578	36.0121860656495	36.9147123517151	37.8291436386646	37.9827799730113	35.9655723162557	36.4278581767536	37.7045654502404	36.8825126421638	38.0548230448276	38.0903916377392
38.1857902752665	37.7054720967292	37.9521305317557	38.1593774794415	37.8131799136154	38.1820948891598	36.9181584973944	37.4674928536122	34.8032181347254	38.1537868675774	37.0347058279185	38.207168319305	37.4148253227866	38.1357569535898	37.4238351495814	38.1438083085175	37.9807767192506	37.9354815524096	37.9736381619369	38.2688111092217	38.2011799758469	38.1715173188002	38.1666298994482	38.1037861111447	37.6081129708259	37.9183868340414	38.1568214059077	38.0838692989267	38.15935213415	38.0527477345174	38.2109200083596	37.6236524171261	38.0139651520114	37.6583496718538	38.0623695016313	37.6323221092909	36.5521519319603	37.8997171481736	37.2624021202458	38.1062519354945	38.0504334085622	36.5401436179439	38.0774022733712	37.9700998796536	36.7371716868235	38.1313389314488	38.1310364748212	37.8498490430651	37.8451397695145	37.6518484864195
37.727871925185	35.9521159886398	38.116846003289	38.2578552718848	38.2301089181057	38.274907485777	38.2250691982663	38.1663989202087	37.8949575985111	37.9964069249506	38.1308361936617	38.1423032317292	38.2175730207447	38.1955693835634	37.7802788997117	38.2900120859063	38.1400866433172	38.1771040989912	38.1231158143886	38.0384035538315	37.6712740236755	38.1533376741848	37.7619301362091	38.1914545304816	38.0182862755267	37.0491936595894	37.4141081701802	38.1876538250277	38.0840871814226	38.2832566091349	38.1851881709118	37.7288167498039	37.7215271104758	38.1957511066271	37.6465196373957	38.1413381132999	37.3177523288493	38.2973575263154	35.7312672929325	38.1363872138125	37.5444239920772	38.0938525037052	38.0321652989819	37.2891672855872	38.2330943224054	36.9326713835764	37.686860849318	38.0753741110515	38.1983199357011	38.2028922594905
38.1979936352839	38.2631094104131	38.245826354375	38.1972935744765	38.2226588970835	38.1956123955211	38.1838899190404	38.2217362506519	37.7227261314472	38.3289208473566	37.9554224254699	37.5552448081353	38.3052182176731	38.2956142043339	38.2031285603637	38.0142579978934	38.3196433471612	37.7699180147977	36.9669127083152	38.1313134521405	38.2637915962969	37.9482123206238	37.7952935363041	37.6177270080447	38.3575524163254	38.2116325845292	38.2600589015526	38.2523316458497	38.2159919211922	37.8182760262695	37.9080203286884	35.646852182871	38.0545745395881	36.4222910997308	38.2938164926412	38.1146655298864	38.1964709719026	38.0222209434637	37.8913944311035	38.1653877558068	37.4168601468843	37.1795873961136	36.3674427315803	37.7689982125327	37.7672005824562	38.2323767904314	37.7259883363121	38.0656262443307	35.8763669691102	37.8270209001092
38.2842281392037	38.0239889987124	37.922836492733	37.7372821023106	38.3127308365327	38.2480858791095	37.9586186717728	37.8444334867572	38.2439503640267	38.3086697738778	37.3557709880647	38.2702181392408	38.3740219175476	38.2462581537712	38.3705913359612	38.0326115593739	37.4433419626676	38.2377999441401	38.2857642163553	38.3306073292446	37.7349289268211	38.0742368038579	38.2652751275984	37.9449334001839	37.8125110366387	38.0118710327156	38.2582412186154	37.9315378803353	38.0165404298934	38.2549005475724	38.223201103585	38.2519952914697	38.1967820182202	38.3000652648836	37.6676140306211	38.3294062472715	38.2041700051751	38.2819706751843	37.8997478921835	38.3129377738643	38.2555170590305	38.2473776858017	38.2276777386364	37.8633882398497	37.8542069995586	38.2662460314706	38.2084799304861	38.1938888114935	38.1935942065656	38.220568677147
37.9177411974842	38.0363288288841	38.2240023142318	38.2095251961281	38.294741852596	38.4315474975709	38.3375879702669	38.3136801436336	38.3306223520664	38.2976684858467	38.3082335362617	37.6553764781975	38.065597293717	38.3676893840744	38.0124730601821	38.2350714412468	38.240870894497	38.0245428115579	38.0855190418727	38.0643286358613	38.2951432469801	38.3024269477663	38.0994066244852	38.3132270718816	36.7077528929797	37.5533214491042	38.3504721216214	38.2464785621385	38.2507774226506	38.3258454987586	38.199532745856	38.3703247109035	38.1704661396912	38.2933047274366	38.3249563074411	38.1768786834753	37.9115027498539	38.2895162384004	38.2899335178508	38.2977339222897	38.246331083691	37.8853569696224	38.2226697184633	38.191712715778	38.2843089323393	38.2318742943666	38.2881246867115	38.0627213082894	38.3446775410036	38.2554915324909
38.0325496620284	38.300002174467	37.8804730170873	38.2518952188056	38.2944864258762	38.2881505666772	38.3323117385799	38.3034596147452	38.319985050648	38.3301706500331	38.1451183194357	38.3595342963238	38.1225240671189	38.3443863390227	38.4124645745568	38.0668764283432	38.1872864745945	38.1830587168908	38.1687852784953	38.3373076060315	38.316931908514	38.3970560428094	38.3971067711621	38.2765514903683	38.2663187895397	38.3463046550437	38.3023974790364	38.1939051304117	38.2436381435967	38.2968431236703	38.3147854963964	38.3660149501835	38.3487960627934	38.3579728847113	38.2841840985239	38.306006260059	38.3200051570333	38.1658843850583	38.0391783343155	38.1410838969114	38.0413145982838	38.3642131563074	37.5725270126292	38.36561930016	38.2065298685849	38.3111810567785	38.3027752562997	38.2511609702245	38.3316721299465	38.4182645780288
38.3251699121494	38.3090881496806	38.3542420813125	38.4210665662925	38.3314489291216	37.8936535368653	38.409594117748	38.1010673724031	38.3103439693112	38.3820768950516	38.3298946605558	38.3947456409854	37.6988254023576	38.3518515662328	38.364343846679	38.1992765073543	38.3329160557208	38.319316456357	38.3304625997208	38.4015635387704	38.3900962212855	37.8596295090477	38.4021681725821	38.3476021275258	38.3844388440304	38.1888234836074	38.2721274429945	38.4371952131994	38.3894917242479	38.338975887564	38.3333298928391	38.3952307639613	38.409543670125	38.3159333929906	38.1711269436339	38.1900683730511	38.3394365732616	38.1501134328117	38.4165451903064	38.1091743162614	38.2460044652137	38.2771301873007	37.7320501818976	38.1223070392278	38.3493001798122	38.4474262808258	38.2706590285692	38.3193952333875	38.3240261954602	38.2724250337792
38.3725415821708	38.342257402814	38.2552852282514	38.4604500635076	38.3511186912642	38.4103047393118	38.30029150009	38.1683789743383	38.2879860126395	38.3202764154577	38.486574366524	38.305505121642	37.9054604108224	38.2799760635726	38.3433818826025	38.3669113871445	38.3808038531411	38.3765326678007	38.3503496195188	38.467595901918	38.3228188646599	38.4495387752938	38.0463629105428	38.406575151946	38.4090200020654	38.3802383349478	38.3301221754799	38.3743914778146	38.3850988034102	38.3398479048671	38.4235663557134	38.4601844267094	38.4088607574941	38.3310352971544	38.4367483668793	38.2262174227943	38.3371694419729	38.3404899290813	38.2817962734113	38.3637938718192	38.2467525253339	38.4921056580562	38.3434915368218	38.3902751849639	38.4695894259477	38.3803885768618	38.428852008504	38.436032536339	38.3097226007201	38.2806290106531
38.3143420374271	38.4199724996174	38.4515384298856	38.3731879461333	38.4689901341462	38.3014706748086	38.1073653631904	38.3299918191576	38.4420722011532	38.3568566717665	38.4347791427765	38.3955732966816	38.4062637490299	38.3636448253576	38.4631764707717	38.3705562907769	38.2966442371648	38.3111387927217	38.3615817602584	38.412023433978	38.3553770010898	38.3887120537468	38.3250805852771	38.4152823872382	38.3934578236009	38.3473722421815	38.3828735327209	38.4754171671757	38.3854504134596	38.3221864417187	38.4339304762282	38.3014496196026	38.3310754439146	38.536225530221	38.1599468101567	38.3046260405385	38.4503664412485	38.3977610825267	38.3896926512295	38.3878590229768	38.4339198072338	38.4139693418803	38.3397445825372	38.3784347071922	38.4509694848572	38.4755483507867	38.3834429564299	38.2612410387084	38.2959057521506	38.4961684471214
38.4374644377387	38.4314807296245	38.3489698571031	38.2966919577354	38.4323281967573	38.359601559374	38.4477101058647	38.4038039653823	38.3552596966554	38.4595600547607	38.4165786872191	38.3543842339193	38.4078057840536	38.478488499183	38.4060099241107	38.4198762918682	38.4864253196135	38.3825154944646	38.3996972171928	38.5229767563909	38.3752681698777	38.2860598797909	38.4445770345378	38.4796476450062	38.4780562216384	38.416435624646	38.4411186934905	38.1047985692321	38.2813562281453	38.4054637313562	38.3596600672503	38.3903519636442	38.4680270443732	38.4864184877081	38.4816543127971	38.4592769527822	38.3488086966836	38.3878488409654	38.4496291604924	38.361014507222	38.4672621173818	38.431087528393	38.4259228608491	38.4150461304668	38.4786970474296	38.4079744284155	38.3944140639981	38.4045549745247	38.4267217688639	38.4820694666455
38.3030470775194	38.3926096431213	38.3933796560251	38.4492205198089	38.4056059863826	38.5040340457223	38.529584234676	38.3951169362611	38.4893748100207	38.4968146139043	38.4396304459298	38.5569147386556	38.5204438491667	38.5006880757467	38.3538978767655	38.3567446730482	38.411587638084	38.4298110025513	38.4899677739626	38.3569319395222	38.4674228064443	38.3915077450619	38.4406046766774	38.3632384640944	38.4871253887886	38.3222635935474	38.534269523632	38.5036647089026	38.3729526894534	38.4604505954557	38.3886666743529	38.5127554160032	38.4330302173232	38.3622839895478	38.423888833406	38.4665552487128	38.3752831198536	38.4038322288744	38.5173653928634	38.5462289726289	38.4403112823721	38.4571289896951	38.5011275338114	38.457516914316	38.3688925602174	38.3836000752908	38.4953250469376	38.3870502860515	38.5147110616309	38.5350753175109
38.5065108858102	38.4664314102465	38.6089302099788	38.2848085392139	38.4836268169756	38.534057189841	38.4709972765005	38.4396765257512	38.5639982236597	38.4735139309262	38.4949714148612	38.3660308894173	38.276349448578	38.4406888165366	38.4438391397711	38.466491547662	38.3870656461482	38.3500111018844	38.4519236480077	38.4938686460879	38.5341450574079	38.3397023017689	38.4401359548594	38.4858075595688	38.3118979355047	38.3689031181252	38.4531728537377	38.3824771440017	38.4685387318853	38.4735487164691	38.3582575976708	38.4759522713028	38.3818818178545	38.478793940148	38.5113192697534	38.3994834892474	38.3963975071593	38.4736997964425	38.456496630728	38.3074574911978	38.4878324569735	38.3704548685992	38.4706036923952	38.5179698686601	38.5003300904821	38.4012901743149	38.3299143752065	38.4531414519261	38.3207496783813	38.3359161612619
38.438708600056	38.4961970716231	38.5374537160241	38.5676702374933	38.3807651102458	38.397182537536	38.3889353625314	38.4938527263719	38.3511658872879	38.243740803908	38.4944172831531	38.4274255417938	38.3751390189149	38.5044803898234	38.5193424149544	38.3926872687228	38.4775534213435	38.5050144379429	38.618986190854	38.5080695121031	38.5090787002407	38.4830678623314	38.4875560870386	38.5612542264406	38.5832937897205	38.4437092132077	38.5330389249585	38.4751264661891	38.48825861221	38.3777293314969	38.6301730503513	38.4862512610987	38.4792447951403	38.4581090462509	38.4880880793602	38.4948812417604	38.4264822194006	38.5558951013926	38.6090315749242	38.460359933403	38.3637369096524	38.4876386235356	38.3826802732376	38.3269704861858	38.5001034160997	38.556887378074	38.5221321641886	38.4163612250734	38.5519156557566	38.4899550413418
38.6399526576282	38.401626550548	38.5248763520677	38.3667723414554	38.3378723438483	38.502217878488	38.2899665741493	38.4280249120607	38.5659780408292	38.5505880873341	38.6006313190959	38.4369228311544	38.6154697391526	38.5250300021274	38.3969025059219	38.4219830798011	38.3518545862881	38.5148024667453	38.4989396978855	38.4762200691648	38.5510229687017	38.4306772533107	38.4104734083236	38.4583015957462	38.581191239739	38.5979652297029	38.5914088998811	38.5023161012622	38.3623079424377	38.4496425783522	38.4095806631797	38.4482474032734	38.5209726520908	38.5796090321905	38.6824623627378	38.4601334773975	38.6037070687481	38.4201559290701	38.4066370464994	38.4467133555872	38.5599929116478	38.5178879985804	38.5801355728489	38.5174404287202	38.5480172460767	38.5178111354959	38.5490965878956	38.4538687458763	38.5305841588987	38.4739662309256
38.4820346271889	38.4989369232002	38.5802481368442	38.5991422771692	38.5977310095373	38.5967442617986	38.4964567278359	38.5377253889277	38.4605593286331	38.4548126353642	38.5059688495009	38.4395306900405	38.4257870873634	38.4537221978082	38.4019281720222	38.571875826432	38.3852371013662	38.4501205354752	38.4143842892061	38.2797833811838	38.5615035018232	38.5043899990608	38.4405289861524	38.5097390750762	38.3583461438046	38.5318689961946	38.4490448428514	38.5494146860127	38.4667496556695	38.6655721401048	38.2969956942276	38.5892846536309	38.4362439956668	38.4170434724222	38.4979648134514	38.3454781654958	38.503501859493	38.4980113602758	38.5186643286303	38.4438925954558	38.5895616423588	38.4433303201849	38.5678581602334	38.566068102153	38.6368575918054	38.3925052902035	38.6530618730125	38.5324684562431	38.4286240521	38.3446227205957
38.6698127922722	38.5851684106436	38.513272518594	38.6463971150391	38.4248153727569	38.4581979146652	38.539508699085	38.4536643742742	38.339166324301	38.4935122947641	38.4341452505495	38.4912748044767	38.478877216647	38.6165526398809	38.4529928091129	38.4039955195082	38.3216177416737	38.4436159212888	38.5341601007222	38.6340942013652	38.408723878836	38.5908363534788	38.5736296315919	38.6005141069039	38.6834071260303	38.3014475697517	38.4766118331712	38.5230063664679	38.2986114956284	38.4410910888565	38.5926709181135	38.552635784709	38.5361908870038	38.5456286472014	38.4146038968151	38.4848936781396	38.4153202946559	38.4687476129816	38.3619661173069	38.5479400344065	38.5758114569026	38.4965364085415	38.4957890605556	38.4327773105359	38.5038811050366	38.518730782442	38.4375383553161	38.2680572861325	38.636301214835	38.5237110771744
38.4895377912684	38.4310900158363	38.5541276256539	38.5147016024392	38.3680814310639	38.5515157547025	38.5674939067817	38.5154246390259	38.3573990596999	38.4219203681342	38.6359436662534	38.4314596094386	38.410679374627	38.413195896581	38.4294885520869	38.4757979950677	38.3461254019793	38.5569956880693	38.4803964103725	38.6060723664477	38.5613782589603	38.5123297054275	38.6552612846279	38.4798185256772	38.5818483195344	38.4895205397011	38.5226662292239	38.5945491678918	38.4798114977251	38.5676404527555	38.5069879981079	38.4869583042899	38.5284820460375	38.4660120388513	38.5990246521344	38.5882994428102	38.4778323743671	38.5022623350798	38.594887259182	38.5806575064661	38.57934640397	38.4474233868926	38.5276607428336	38.5751255671998	38.3178140283355	38.5671681376586	38.707124709867	38.4396391017894	38.4949671398416	38.3991054441232
38.4068607320854	38.6396099085795	38.6009906135451	38.4099620477158	38.5978871529111	38.6018508616236	38.4792225389203	38.4168625945193	38.5979133059066	38.690145852427	38.5844847121123	38.2857211365971	38.6445202750546	38.5818831653211	38.4884695996552	38.6291246146803	38.6955174063201	38.6294675393703	38.4420248591203	38.3439660917252	38.4894340300297	38.6403806877048	38.6449567082212	38.5020585207249	38.6131466084192	38.4842050709635	38.4747214735625	38.5585881285412	38.6306365050668	38.486895744279	38.4248131895316	38.5380217575488	38.4405210559261	38.3677322658162	38.6485298804676	38.3722385105791	38.6722084760733	38.5648890511884	38.616229261326	38.5145970412939	38.4778925703082	38.3523202388151	38.5219702370744	38.6420805217038	38.5643178636903	38.6073201699825	38.680036076928	38.415578849565	38.4334190265094	38.605956172424
38.6304853003214	38.5661672347524	38.6045972430553	38.3991680508071	38.3458389655319	38.5348624962652	38.4297334455574	38.7143239262831	38.6215593631659	38.6037910068163	38.6047959151897	38.6212110809751	38.4659421150926	38.5521290469017	38.3256266273762	38.4959557281188	38.6519552007997	38.5749364972479	38.6737783775612	38.3576358220583	38.4791977048888	38.5277814768993	38.5164542828547	38.4835540417853	38.596493868371	38.4695090238911	38.344158992735	38.6302708330901	38.6647355780724	38.3116488237	38.4445829540532	38.5276397600195	38.5299590254091	38.6319927047546	38.5246247220518	38.4844691356952	38.6420387814481	38.4357980718839	38.5106857014142	38.4305349809966	38.4371064516912	38.6670701870248	38.6897297455309	38.4968321682177	38.6989287883015	38.4960514813852	38.2366777388538	38.5840205681677	38.6085676747628	38.5891149704165
38.3791156610224	38.4855834665242	38.4556688730148	38.1894879178107	38.3838655009638	38.5983645105417	38.5094963526725	38.5275529110425	38.453299606003	38.6090875912414	38.4287036798928	38.5678817984824	38.586825618202	38.3346451693412	38.4225682707595	38.4087767429491	38.6336400287736	38.4428714051621	38.3282616634111	38.4075175629976	38.6418643693843	38.6093289609767	38.6124012605938	38.6625461556999	38.4472941818623	38.5352322847125	38.659247364177	38.3890907676689	38.4622114703124	38.591688025876	38.5938281794669	38.5943927093138	38.6902548570263	38.5699836166983	38.615774971413	38.2868405356803	38.3104721866475	38.3240666921096	38.6086794137925	38.5006511995777	38.4645192607958	38.4357861077753	38.5326311593584	38.5228388423467	38.6489483754568	38.4503010180045	38.5610723544438	38.5918518866244	38.3980892963568	38.4399555086218
38.4131016362706	38.5559457974828	38.3968474236006	38.5923379959103	38.6091784653802	38.5366161998022	38.3596099563132	38.4999033929536	38.4769749411345	38.4979111447548	38.4603351722002	38.6266644663776	38.4562389523055	38.3107241727967	38.4935435742529	38.6280037848873	38.6112846598361	38.6266803524088	38.5453771136765	38.7078366509844	38.5936726551748	38.3327727278014	38.506186248271	38.4129714425027	38.6279978734327	38.471217949694	38.5520805564688	38.6231606635956	38.4353991922145	38.5146893745239	38.499913984107	38.6535216823558	38.6115127158951	38.601100950098	38.6216176124583	38.5825641539435	38.3685587365264	38.4633874778161	38.4902323606184	38.6871617242854	38.6364547964655	38.4461172605617	38.5878119528788	38.4592294302484	38.6263439436205	38.4445739919198	38.5511332364983	38.4836738273985	38.521576698306	38.3912002019018
38.5285091473995	38.7469956207021	38.6524313294623	38.5924238699916	38.3785079129133	38.5472051924088	38.6505619073953	38.6838472024999	38.5841886808862	38.5456351886437	38.2465764920171	38.431463531821	38.5519160038503	38.5240565976194	38.3305274573061	38.3251478075381	38.5706616295471	38.4233635646065	38.6652674424955	38.4793474219182	38.4869208013804	38.7029728445152	38.6650054363331	38.4558796546216	38.5307003154864	38.3737287899795	38.57456547926	38.5922090694949	38.4849156054889	38.4965044851014	38.5534411447377	38.5176697582221	38.5764686909515	38.5940625603356	38.5093676352453	38.4195901908975	38.4063519190291	38.5755237126599	38.7122301063943	38.6554827312389	38.4323848575217	38.5079092393804	38.4529343760385	38.4681199811809	38.4023305768849	38.4286056701609	38.4918211137991	38.3038470250602	38.5398867043915	38.629901803258
38.5616258441784	38.4528424446276	38.6608170201149	38.561985178293	38.3304325579585	38.5769976249318	38.5490836116868	38.6312667053971	38.6369235414737	38.4883965437519	38.6158060660221	38.7147255341268	38.5358809020035	38.4163872741536	38.6651581330308	38.3165588673505	38.4795382646845	38.6883090121048	38.4962170034431	38.544150622878	38.4157003008564	38.4651389159293	38.5864622295056	38.3643715641235	38.7423920914933	38.5964883979162	38.6548270821689	38.5244804826165	38.5224441584173	38.5246367396972	38.4628556959478	38.4585130829885	38.4679780276963	38.7376631657959	38.4179522099431	38.5301422043985	38.3524846880125	38.6126214008564	38.4684779354883	38.3270302225576	38.4577328019463	38.4900227693007	38.524303419466	38.6873245738384	38.665968240959	38.5765729525978	38.4295930933762	38.650869521353	38.69744982715	38.544923472568
38.4713571844881	38.4615024240573	38.5153528340828	38.3875246897076	38.4266040115921	38.301362025756	38.2861705799093	38.5369071757579	38.6498291690446	38.4291787876222	38.2703467354244	38.6361235148937	38.6249712053992	38.4625969556635	38.5295626379091	38.3081915757235	38.4270178941803	38.7207442095135	38.5265804129927	38.5265449234906	38.4197234475632	38.6069385541423	38.5434357709757	38.6124653044596	38.4123984201835	38.6111788926891	38.6221399749498	38.5104577937095	38.4001140722468	38.4381157660147	38.6564489012663	38.7038861678212	38.5991412959896	38.631378856409	38.3981016107965	38.6552384705699	38.4355901488477	38.5996254408285	38.3994251912949	38.342492470506	38.5705741297529	38.6695476723585	38.5451588672775	38.2752011284715	38.3203025055113	38.5990006145109	38.2924175863573	38.6027515974072	38.3660332376512	38.4214987671035
38.4084252068896	38.23692626961	38.6055430358845	38.6740225676986	38.5348441301312	38.3803480762877	38.3081537332149	38.5750421667608	38.4612798428266	38.7219006900773	38.5576071313087	38.6367146609809	38.519969903543	38.5340892548881	38.6432813854469	38.5215647612469	38.3014542421137	38.5719871981655	38.6134655632785	38.5500970634718	38.4522397120115	38.6055407760711	38.5534593942888	38.5218200989141	38.7105327028314	38.5901204234632	38.4152346506294	38.5495948399831	38.6302797351503	38.5900826864252	38.7316308409144	38.5634751701118	38.392716880354	38.5885110587192	38.535805241313	38.6398498911295	38.6518345131446	38.3335965879286	38.4442246228078	38.5246918513707	38.4564917733842	38.6929316163397	38.6611720213309	38.6861953254699	38.5901522978961	38.4491875439796	38.2822112836036	38.4587321421199	38.4730860106905	38.3284251538921
38.6241297178536	38.5780123352506	38.4304090560251	38.4482500669699	38.5804651124315	38.4761635686381	38.6285818184152	38.5286139944824	38.3981092072275	38.4779846640228	38.6585591691637	38.6429135800178	38.6786567672222	38.4025465243452	38.4193418925101	38.7170678743355	38.344816181292	38.4999481874861	38.5919579017572	38.5918279216948	38.653514041637	38.468634215059	38.3603162122313	38.4989735602019	38.4733828814218	38.5797724638079	38.5757625798334	38.4646061244875	38.5680000175442	38.6730181290668	38.6639071687007	38.6052210728132	38.4641532120914	38.5320856547951	38.6289603469181	38.6114415403867	38.5977088583525	38.6371033231804	38.5609089249837	38.4438860657396	38.5519691602727	38.5431392167703	38.2989369948466	38.6687285867263	38.3907356797367	38.6081034730867	38.4841067044751	38.3303505066747	38.5939555029672	38.5067407141129
38.4304519228304	38.5635053292327	38.566265304531	38.4774416359642	38.4474794349475	38.6281648626237	38.6968893116719	38.4752045618205	38.4423732559514	38.3548801410635	38.5066399532667	38.5427650982715	38.5771208665661	38.5406523474697	38.6342023581568	38.6520064911167	38.6275142515764	38.3299270426107	38.3191696780665	38.590335202426	38.3984803996505	38.5533351860276	38.6029804312321	38.3810446172735	38.6291339943973	38.6576384429391	38.509133206051	38.5730833798415	38.4945573799518	38.6361731268157	38.2567006867319	38.6186593589075	38.5227026662224	38.673808812606	38.4323143818101	38.3083099997982	38.6998625437946	38.5419272495949	38.5097340718697	38.6475598665357	38.5357790857749	38.5531482922917	38.4784457084736	38.4273965049604	38.660344154375	38.4637892242726	38.6104824938864	38.5587932168764	38.5295371325988	38.2453364578808
38.4056216577291	38.3759316303936	38.5610215725934	38.5031796203565	38.2966062694537	38.5955534620142	38.431924590007	38.3541416995211	38.6225585921911	38.6726362252487	38.3819930025455	38.6037713790932	38.618993858996	38.5543815088507	38.6666673613091	38.4573916607122	38.4304709382108	38.6979346715977	38.5512687754438	38.5311656929154	38.7410965956652	38.6305493164919	38.6431361947693	38.5759868275558	38.7568249656343	38.7053079282444	38.4612461265755	38.3392694285689	38.5813498964862	38.5346312124016	38.4553642210964	38.35826203562	38.5126428298183	38.6302228911706	38.3838937386026	38.6094254628042	38.6436221375943	38.5229989707018	38.5343175116598	38.6279775909789	38.6815923750256	38.4738347930972	38.3620506384481	38.5013426159095	38.4656551538628	38.4482776011695	38.7437365818832	38.6565226550169	38.662313507559	38.3169120720279
38.340658162906	38.5778379423457	38.5496882732905	38.4258224586201	38.4511850660114	38.7113619699069	38.6537397906394	38.6580339181405	38.3917757235746	38.5214649235355	38.7363983424493	38.3563659721953	38.6383372674708	38.7303297143152	38.5061989854402	38.4449408929827	38.5675202235121	38.2724042218164	38.6046962823129	38.4949281586366	38.4532851464936	38.3453692909409	38.3780951988652	38.6348923148799	38.4358541301812	38.5520421347221	38.3512734801112	38.5748792522897	38.4240917823565	38.3122381140266	38.7288823939661	38.3881066986105	38.4137007190241	38.3293623491741	38.5654080429863	38.6129518388405	38.4066841299154	38.6510511073041	38.5592578473468	38.6434026833104	38.6110070435602	38.6281137153666	38.6542855571171	38.4967684533066	38.5178930686695	38.4291274821517	38.3529234390232	38.7138928774442	38.5656173024775	38.4657686350455
38.5863505923791	38.614974764544	38.4489074355156	38.4169165996139	38.3992889665305	38.4424505602539	38.657842711671	38.4108126010464	38.5507324547815	38.5359236892411	38.6371934652466	38.5307031854445	38.530880870963	38.2460500508544	38.5518018878397	38.5615265408546	38.5811238633997	38.666289343318	38.3644713450946	38.5631362756327	38.5880895670247	38.6183196558136	38.7882393195319	38.5658500679751	38.4970093189251	38.5847118238154	38.4443191842797	38.2528407704721	38.5399874158804	38.3919136379092	38.6248848422734	38.4011798017896	38.4726908693999	38.6685230717419	38.7401829295688	38.52723561724	38.5582712129068	38.3488093713899	38.4118332762579	38.6140028861921	38.5472404693836	38.546562809457	38.624165460803	38.4560634201731	38.276609063926	38.5634642228269	38.5200370872842	38.4649963939066	38.6338195717281	38.6340044956313
38.5891388571152	38.4982234767383	38.4575373737614	38.6213069076838	38.6606433005903	38.4981971108628	38.5227939706587	38.5603280296124	38.3352997002585	38.6477747003362	38.3418396924579	38.5844569032948	38.6414412032304	38.4567155075312	38.6055444435933	38.3539666932711	38.6363944244044	38.6988286547673	38.5962511783435	38.6832285656455	38.5874331015347	38.6273306732785	38.36941337293	38.5875820841244	38.5521032826357	38.318951495385	38.362537592842	38.5494975466395	38.5528979196213	38.5870140785311	38.502790984501	38.4989511528141	38.4591067708199	38.5648334976575	38.5866659476353	38.3988478805191	38.4546250531032	38.4317250542941	38.3206483593272	38.5738479796049	38.529268028201	38.7463051202111	38.5450029478398	38.4421985684192	38.41913224215	38.4759619275229	38.3691521087384	38.4488820108637	38.5774638857426	38.6195820193718
38.5198899610263	38.5291057221206	38.6315613626931	38.5228771249426	38.4526614865526	38.2985563487501	38.6743888909951	38.3836011326465	38.3972853624695	38.615263770941	38.5388779301702	38.7322961008666	38.506546423372	38.515629398685	38.2771082381674	38.3552728607189	38.5724868205567	38.7075544096072	38.5158064838745	38.5797938431498	38.5200334774436	38.3601238063612	38.5569419437754	38.4363939566151	38.4710253129672	38.3160822479167	38.4854598878093	38.3157876177816	38.6900977967336	38.6487483563672	38.6418515425409	38.616086852598	38.6103341878545	38.6257202257592	38.3574617088043	38.3240258335348	38.524064655745	38.4893841306011	38.3491157334778	38.5878184523081	38.7185120386047	38.5210976986829	38.4614159415522	38.3852006694128	38.464076519144	38.5081308888082	38.4520352691227	38.7252810269676	38.376495986047	38.4579586060506
38.5148893907205	38.4421886486317	38.4838454425656	38.5845041800746	38.5754867930029	38.5184457146086	38.6517953652038	38.6089269082361	38.4096860252345	38.6435344942255	38.5257086162366	38.3293892300871	38.4581772140718	38.6917904355946	38.394146355711	38.3408340356789	38.6630682191075	38.4325146417647	38.434475040439	38.5665023411945	38.3904759458173	38.3508201946004	38.5495583931142	38.6638416403426	38.5154142557049	38.5187353078091	38.5623914428868	38.390316929136	38.4282346780701	38.5605470572349	38.2830722993719	38.6751912795415	38.5499589379433	38.5264109049029	38.3107070571326	38.5000379811545	38.2987141943693	38.3309790800521	38.6551326334323	38.6314479023321	38.4422495062246	38.7390186529962	38.6902436067406	38.7214059610559	38.7452653912011	38.4301745296675	38.5428089823451	38.5306308915664	38.3750947337635	38.4329914742767
38.4736948726462	38.6407352008595	38.4773303120437	38.5743584523367	38.4168039988649	38.6619556924012	38.5578181573135	38.7488619980622	38.4250084770921	38.599012053575	38.5089999648252	38.5651137947523	38.5277559666028	38.6555970241517	38.6059857741649	38.3232785421934	38.4964479910835	38.719295627677	38.4755616979389	38.6003979235626	38.704909343353	38.3362493536501	38.3754308015817	38.2824435413782	38.5990645986984	38.2752853134806	38.7245504728449	38.4051138199009	38.68779330169	38.6885291094513	38.5913252769614	38.2347426751741	38.4474217834899	38.5295673656625	38.483068772352	38.3731964540661	38.558946203911	38.4591920516746	38.6155988359787	38.4257548190345	38.299422403497	38.6158730714767	38.6638007679264	38.4598863466187	38.5089795489594	38.7731528285726	38.4645513259188	38.6394421340067	38.3790452351653	38.6108589805027
38.6756721828425	38.3640879695933	38.3882441455039	38.5522973248472	38.2826724806457	38.615765984009	38.4968085712243	38.3260630285183	38.674415961323	38.6933796307199	38.4785386634875	38.6059464173926	38.4116858905878	38.521770083125	38.7203768795439	38.4922991392935	38.5737953563177	38.4402682976915	38.2295314656597	38.5322750407399	38.6104277946086	38.4452244912669	38.633581450835	38.6241842382121	38.4929752109661	38.3800536434624	38.1674610722054	38.2995628376395	38.5744756093395	38.3062906438852	38.64611230857	38.4609968002794	38.5683439972506	38.598184619311	38.4272780489979	38.6667830990879	38.526092930571	38.7569096901519	38.6890777646861	38.5390561446429	38.3932169278468	38.3684936619926	38.6461744080014	38.5825250923817	38.5500566082486	38.3299339024818	38.5582415384846	38.3690416388334	38.3915886488841	38.6325112848037
38.7023533784342	38.7507481572177	38.4007730371286	38.4110685594148	38.3611584556542	38.6879848734155	38.6567447021824	38.6540821880503	38.5746413815949	38.6845559752029	38.4156679547493	38.3599989262958	38.4035050696506	38.5023171904727	38.5214385091124	38.5094385339389	38.6058638191313	38.5768603122424	38.5824591712442	38.4335769827822	38.4179698982158	38.3564276407556	38.4979707600531	38.3134806591274	38.4576925738812	38.3366874563512	38.29373262858	38.3070010889407	38.7739421901471	38.4312862243517	38.7123988347319	38.5809089405787	38.6992067477101	38.5848108570856	38.5841950226745	38.4553806601908	38.5820338412055	38.7230342205578	38.4359985168761	38.2300264840566	38.4559810468934	38.3166275300618	38.6486074023596	38.3653453946809	38.287457817357	38.4939526127416	38.5070356551843	38.4190299152676	38.4561637385912	38.7743633116102
38.5178192425494	38.584487485898	38.3115584889054	38.4690016711456	38.5074221618209	38.3634696757876	38.3317375294181	38.6706354205904	38.4030146524743	38.5831252134945	38.537622767184	38.559182541156	38.7589693839182	38.410216680639	38.2269740482114	38.307939647701	38.2967102862551	38.4138465343331	38.3870825149958	38.4292249180677	38.4636387816623	38.5403546576796	38.519369759082	38.3720872010045	38.560102204376	38.3925293860238	38.5643741259504	38.6232100015299	38.6008956980378	38.628458960211	38.4027172638989	38.6154921127394	38.3536213932601	38.5635067195515	38.5319127908384	38.4532963844981	38.3175730615153	38.5560592059907	38.330657310578	38.5227623009565	38.531337608381	38.5564504666653	38.5254441627452	38.5871152204164	38.6566351310624	38.3338051170751	38.6670641659388	38.6407177630071	38.4265495469613	38.5234157807146
38.3336840259767	38.4984049129936	38.3743665343252	38.3715947808175	38.393844768888	38.7323380860099	38.2792164457991	38.3074271636372	38.3031715568455	38.6563610799159	38.4693577459717	38.2377123920469	38.6067018094734	38.6467793105647	38.4484634267179	38.461241850963	38.5734454788869	38.4806725109058	38.6562661223815	38.7073094754058	38.3972392410183	38.4488458444914	38.4564848800724	38.6235797824282	38.4961183303308	38.3349100982362	38.3408414173587	38.3287667988448	38.5446934870529	38.421793036791	38.4170945698704	38.4197513508746	38.3164915505378	38.7255479848633	38.6454377989077	38.5228513958952	38.4677991890113	38.5860769571984	38.6343625717558	38.2801574529989	38.4251060182659	38.4308876156127	38.5680878396657	38.4688732304077	38.4433094496337	38.5860462976717	38.4893130226157	38.6457716824457	38.569941260891	38.344761505444
38.5155573446112	38.5868334767049	38.5531306305657	38.3802845914681	38.7525487398555	38.4997283238442	38.5173229496972	38.3817698630134	38.6734713126143	38.6873912063367	38.4368003153721	38.5880640542523	38.5128183014649	38.3988773471582	38.4856799563995	38.6224250503682	38.4049031752495	38.5601673883831	38.4148514961846	38.3698951465095	38.422620208808	38.531231190091	38.4615877144081	38.5561762108027	38.4942413560485	38.6254047246129	38.305302471935	38.4749808126044	38.5746219049094	38.4051411421152	38.6479725980157	38.45906768148	38.4743950880138	38.7397659572155	38.5149893573687	38.5349741828362	38.498620790935	38.5411195969245	38.3918755076582	38.5590214852248	38.599643755608	38.6328075137988	38.3128269230595	38.295821832169	38.5696179230324	38.3429092033877	38.4469856597513	38.3844847977315	38.5589724433241	38.6968729533908
