# Supplementary material for: The Neural and Computational Architecture of Feedback Dynamics in Mouse Cortex during Stimulus Report
Source: eNeuro. 2024 Sep 24;11(9):ENEURO.0191-24.2024. doi: 10.1523/ENEURO.0191-24.2024 (PMC11444237; doi:10.1523/ENEURO.0191-24.2024)
Supplement: Extended Data 1 — The file code.zip includes all code used to generate the figures and perform the analyses presented in this manuscript. The folder "./ephys analysis/" contains code and instructions concerning experimental data and Figure 1. The files "Figure2CDE.m", "Figure3AB.m" and "Figure3C.m" simulate the model in the nominal setup, and generate the corresponding figures. The file "Morphing.m" allows changing the connectivity strengths with respect to the nominal setup, and plotting the resulting trajectories. The folder "./Figure4/" contains instructions, code and data concerning Figure 4. Download Extended Data 1, ZIP file. [file eneuro-11-ENEURO.0191-24.2024-s003.zip › code/Figure4/isolatePPC/v1Int_a0.025.dat]

0.306758490539754	0.307497160934088	0.304675441687854	0.305757634428251	0.305462287478211	0.30649643682858	0.30406413352335	0.304148794780811	0.305329652292568	0.304110167897984	0.304698147139114	0.303981931539017	0.306931067671078	0.306008370089442	0.306459253203717	0.305409557629181	0.305417725348783	0.305919958087054	0.306873143506259	0.306629961409976	0.304816628773723	0.306774549866244	0.304091479704976	0.303738169070303	0.303975176812509	0.306147808681983	0.304304971892895	0.305972118584167	0.30463807401053	0.305507424663734	0.305495424859827	0.306342299291862	0.304340611981621	0.305233260959537	0.307278794587419	0.305124361514277	0.306507922135959	0.306540044411787	0.303737872564204	0.306657840800176	0.305950089366094	0.304835277611287	0.304339329833671	0.303836621006708	0.307590769205462	0.307464337944913	0.304488178054171	0.3055640301756	0.30411681775526	0.305188343590647
0.314068305887971	0.314276661600977	0.314915820968314	0.315547979938645	0.316032748103568	0.314341365180465	0.313578039565715	0.316301856834354	0.31520807908199	0.313920732289651	0.313220347616894	0.316166138658866	0.313698364965963	0.314381685767527	0.316015441365176	0.315862189035095	0.315814609372234	0.313601269839026	0.316093220191697	0.313558937193981	0.315652375955962	0.31401929257687	0.312856511797469	0.314970413884468	0.314029556066544	0.314543413673089	0.315125611306761	0.312239909275048	0.313906310878498	0.314249421253739	0.31534226282397	0.313814521375959	0.315262317214479	0.313675173368119	0.313366389613929	0.315351494531459	0.313849587338761	0.315273968779349	0.314210035461988	0.314815896819666	0.315869327250489	0.315336711804431	0.314108281359213	0.316080435816451	0.316205146542879	0.314236441533199	0.313773843022767	0.314497411015626	0.312734889655922	0.316071549241444
0.325957116414878	0.323091095973503	0.323589938816803	0.322945099936015	0.325539276801333	0.323700031098033	0.323913416981977	0.324270791636277	0.323628855694826	0.32510564650654	0.32316132848799	0.325522830828606	0.323194733252533	0.323045530167969	0.322222434490068	0.323785420241918	0.324748148568622	0.326542238035377	0.324277188103535	0.325986548987553	0.322841437713357	0.324855832655303	0.323005187941501	0.326216244879844	0.324481437436005	0.324619179337769	0.32616666735862	0.322875801482122	0.323597726175823	0.324787008774009	0.323134616259265	0.324473022703127	0.325531215661326	0.324261956593648	0.324750778475466	0.32433892677803	0.325450332283124	0.324404757557468	0.325594383573663	0.325425417264653	0.32467315692677	0.326864194417873	0.323066263127566	0.326508834073709	0.324157421445319	0.322250249470432	0.326023449159923	0.323215037765494	0.322328752726903	0.324354272392758
0.337251308112786	0.336902937300243	0.334813865450754	0.338289337624026	0.338724317271297	0.338216836077604	0.335164525427256	0.337396981993722	0.336164618276864	0.334578057308908	0.337797687230511	0.337221191610381	0.336509492305744	0.337333868041358	0.333772306001026	0.335981534749756	0.336911317251161	0.337207821103397	0.334315037809374	0.338028076910737	0.334988631873544	0.334696539849127	0.334841288751872	0.334242234085413	0.337445181531077	0.334434594219363	0.337229656714746	0.337071104616509	0.337589995521579	0.335446341986878	0.336340464156755	0.335767371458917	0.335636502122043	0.335862680084522	0.335858963988863	0.337251538587039	0.336899459709639	0.336557605373999	0.333353056289854	0.336759415391915	0.338016206060465	0.33691152623914	0.334125878507313	0.334995042587534	0.338485694491316	0.333520816946997	0.3360778630563	0.335531535272628	0.337444644501146	0.336530178329802
0.351936637312111	0.349701498365123	0.350649250153855	0.347272644675062	0.349370851417297	0.347799366890111	0.348151489798682	0.348431886247481	0.347157267892556	0.346971799813919	0.348617564140792	0.347546877171671	0.346555905795667	0.347636877164303	0.350630692749069	0.349411071180778	0.349364732988463	0.349528762624554	0.351809842380786	0.350819429120088	0.348008965316666	0.349552803959296	0.352098364265423	0.349810321506021	0.347471512778232	0.345937443054014	0.348534826109276	0.351850310728009	0.347979406674594	0.34706284813892	0.349214273854926	0.348294008462856	0.348545877980987	0.347338447753634	0.348306953292282	0.350268327577284	0.348267848519256	0.348310919198786	0.34830289896497	0.349259611920457	0.346824144672223	0.350088840638116	0.350613456970805	0.347162956571791	0.34918418715442	0.348322760343412	0.348032436252292	0.349303513572678	0.35032481088747	0.34711980141048
0.364925179917631	0.363721486985457	0.36599771803766	0.364728183220907	0.360294371603113	0.362154340894731	0.360639568075013	0.36209406154841	0.366426248924058	0.366445892885177	0.365967535380393	0.361152501778165	0.364567254166045	0.363302518725783	0.365472048938746	0.360935898115262	0.364887646620266	0.363100732146552	0.361858382565416	0.363648028749179	0.363944106375454	0.362138210077096	0.362465291027138	0.363052605948078	0.361400354100661	0.36591580970246	0.362201494508607	0.363469869622769	0.364443209059547	0.362203404554316	0.362981771901827	0.362542125114991	0.364631220295326	0.36282182522174	0.362186392463802	0.361798481541054	0.361998448464094	0.361077301296173	0.362039132257048	0.365070627340277	0.361895107544365	0.36317069408251	0.36621958482427	0.363601170268626	0.36647212534272	0.365623998122828	0.36060042063378	0.363551206602363	0.362517269173694	0.362314129211038
0.382780206041626	0.378721438807334	0.377772538940898	0.378834166654808	0.378533034307146	0.382689245635733	0.379227934679243	0.377666187210666	0.380218349489358	0.38123604735011	0.377690146769618	0.379610828519095	0.383015136135647	0.382894093524261	0.382130453831644	0.383035106867535	0.382780784885991	0.379152259050067	0.378056962337263	0.379373341518109	0.377857162800579	0.381474317107536	0.377476771977253	0.379919573445862	0.378342991455717	0.380407812019218	0.381007719659782	0.37855972248646	0.382643089040521	0.382358922020348	0.380090462433847	0.381703611380497	0.380973977654314	0.379083610404484	0.377941944450767	0.380722096399615	0.383755249112685	0.379443175802672	0.381342440255236	0.376962202266747	0.376673948878398	0.383569582253472	0.381103366063309	0.376580640442995	0.379943116341804	0.378853891008304	0.377325053909495	0.377224896687522	0.381229999490797	0.379894699106393
0.400059093551248	0.400896514901161	0.395647106942536	0.397066319799087	0.400073691559744	0.399651881957702	0.400421827491986	0.397370234022109	0.401834773628642	0.396989176980768	0.397022565175666	0.400618960446961	0.397861916390415	0.400890870712274	0.39746684449179	0.396046575098514	0.399524312673162	0.40118073467526	0.400572335213015	0.39767119909557	0.395300371844303	0.402276627372045	0.39749016806523	0.397777578983694	0.395172067984824	0.399384462754323	0.401046621436411	0.397226424958159	0.399120003294278	0.395941282525071	0.396249185754964	0.395162570974492	0.398939533068831	0.40061089569694	0.402433007413239	0.400013143673394	0.39335480184291	0.39127890314185	0.400875114662799	0.398116565375727	0.397433159540474	0.393271758123476	0.395393625636783	0.397037093651748	0.396264949379665	0.399944795658857	0.399985424418314	0.396414260337894	0.400316401779089	0.399293893699272
0.423554906179738	0.423021316295944	0.421572513605199	0.423468261358263	0.418613332374304	0.421238707551574	0.419027624449263	0.417003055335607	0.422718355419055	0.42144761836701	0.41771658126033	0.419078897472429	0.417354535664914	0.416570489472532	0.419084372287442	0.419046646131668	0.42142940386579	0.419552268307482	0.418549285566858	0.422543909321279	0.416417403255799	0.422910540256793	0.4157224139817	0.420237542112344	0.418834552079931	0.419598870146903	0.422750916445654	0.420932764760224	0.419921899350902	0.418798631404053	0.41932143373481	0.417402941064209	0.42039468459059	0.416456169837068	0.422180800401722	0.416935321737456	0.418298362978156	0.418515758487251	0.419203308042383	0.422311665890799	0.419646890511806	0.416996108957313	0.421401760224616	0.421835429038453	0.418384855089163	0.418627380669046	0.415440741765861	0.422980653502562	0.415694229836729	0.421578821750627
0.442185732403183	0.438727379244706	0.446498265354967	0.443697988595999	0.438545468185197	0.443150222597535	0.447164168785574	0.439359630682237	0.442263740458321	0.444548720482885	0.447418315798353	0.44717737093203	0.446303860290217	0.444377998596358	0.44480449038267	0.447451757840225	0.447433382679343	0.4454939205153	0.443426893302163	0.443755178247607	0.443189016859101	0.445014934718137	0.444625755056626	0.44319079889289	0.446367990013678	0.44623785265873	0.444074198751555	0.441793070787215	0.44545283040137	0.441679168965872	0.445024592283962	0.441834019683392	0.445677383548874	0.445263685804099	0.439628448594165	0.446196443762854	0.443638885063134	0.44268008916654	0.441167164821455	0.445176613389195	0.44751879591144	0.438868788269077	0.439307295415347	0.439127404015522	0.445739935424764	0.441076002003642	0.440259183141311	0.44003793865012	0.442520005830307	0.445202272046162
0.474622917014104	0.472341111673198	0.464654994644415	0.471367829384432	0.471578346450401	0.467542179287499	0.465666380517401	0.467772013749074	0.472875970917401	0.472948102889121	0.467548016029854	0.468291314368848	0.467289460141703	0.468436315175357	0.473618738535692	0.465629514405244	0.474301166964996	0.468244518868886	0.47052636302411	0.474177430263165	0.476388565952113	0.466717348745314	0.468325787609394	0.470619033079967	0.471532596569677	0.473944083641868	0.473916888338195	0.466672913331996	0.469760315423343	0.468905863280103	0.471998957098305	0.468871903540806	0.473583598788374	0.470155926231684	0.467871332096761	0.470974200500045	0.47493395891467	0.471847220021639	0.469662451383672	0.472480531306034	0.473058796726864	0.473189215001261	0.466983319754565	0.470391349279483	0.467995211153388	0.47208955463563	0.467650435929057	0.466814762993844	0.470137653568826	0.466728438788272
0.504782696966928	0.505584041199175	0.50051273961106	0.497552298609949	0.50394026222564	0.499122362209594	0.497621561167561	0.504839326308597	0.496339352611599	0.502400010416797	0.494012855265471	0.497685490452162	0.500479476567319	0.50130516203424	0.505151418738348	0.503914669771962	0.497491636227312	0.501166075176008	0.504293697995111	0.506367936080632	0.497080663271026	0.504697428349917	0.504877526435248	0.499105882171381	0.497784861782999	0.50294387218227	0.496673431997199	0.494225025031648	0.504898522649282	0.505359004378295	0.500825841026069	0.499534489351453	0.504401350315844	0.496407396302287	0.5044454199875	0.504291357115223	0.49722234715339	0.502958208516811	0.50549004654786	0.49702486120046	0.502076938202442	0.500231510410849	0.500394219325769	0.498367738347254	0.495967863124811	0.499633378225574	0.494852386690485	0.501900444762238	0.498315386346604	0.50343119944356
0.530815004327988	0.533590854459054	0.527583065764635	0.532761727593133	0.534005205012281	0.530233804614759	0.532286789347905	0.532680134575216	0.533058366965092	0.540540986729467	0.537213740456893	0.536585940560057	0.528507381304726	0.531080377294312	0.535291606931713	0.541699100129944	0.530798965549036	0.53487712840311	0.532289507876477	0.53778916940039	0.539817089568212	0.531288661057196	0.531600676338152	0.537244918656898	0.539170990991545	0.535678537684781	0.532365357294574	0.536204597860064	0.529007757030219	0.532534025138183	0.532612696292106	0.531766508707941	0.532977128716291	0.536262062878648	0.532817418802501	0.538456602890556	0.530670636749651	0.534084816146862	0.534178192694393	0.535771448379455	0.534958266922734	0.539683588009278	0.538469949386984	0.539883603061586	0.538779743004525	0.530197903517125	0.537001156752872	0.532369332420703	0.531000653898776	0.539651735232582
0.575125867374434	0.567047596910682	0.575986125892516	0.57091305134155	0.575222970787505	0.575189398479981	0.571945442039769	0.567342852523281	0.567506749197733	0.568472727316903	0.575463881758171	0.572315498393462	0.568801321534939	0.570170258370509	0.572414625396926	0.575827057640913	0.56872266490847	0.575150114832396	0.570250487494305	0.575030013092359	0.56659904124372	0.578169674912185	0.567955973272982	0.568001213429994	0.576559662816228	0.568053103182483	0.573939189174369	0.574429070808376	0.575279792908743	0.567922112972495	0.570329612776118	0.580561417525046	0.571744046702194	0.577872932977992	0.580974820334386	0.568551497249662	0.566128335124938	0.573619309956377	0.569948816942624	0.577949605706827	0.568041340481018	0.572077006828159	0.570240691778529	0.575911515632623	0.568537867757892	0.574819284730707	0.569206294626967	0.580828540471287	0.565274488553174	0.582133451466277
0.61122438976072	0.612804090883815	0.619980438872089	0.623137406906514	0.618675651826716	0.622969258389351	0.61745277541399	0.616689865816049	0.626470962235108	0.618310763009338	0.615219136769911	0.621468013166446	0.616212305464487	0.625392592856786	0.616397277098503	0.626406869344742	0.618137873738756	0.611601152920762	0.62216630509946	0.613920466128938	0.622774957961855	0.613951461416488	0.610836840322033	0.611302852815406	0.622052787318525	0.617596562300232	0.612512831024434	0.62598428972498	0.624190952415613	0.613658075355348	0.61857244332952	0.622789063897716	0.620095414212546	0.613005241383517	0.617525457038332	0.621920171409605	0.615003725403572	0.618985650785766	0.611517258573022	0.618033067978406	0.620875238021143	0.615183810474007	0.608859777674853	0.62706901930819	0.62383313562235	0.610210845821144	0.618812076849945	0.624554977235953	0.613709632108438	0.619027639172948
0.672467665127138	0.665830323975209	0.667272743356162	0.667536765851684	0.676076688117673	0.664079013657314	0.66377555824569	0.6734950184555	0.66178502636161	0.672789237292389	0.669453021653069	0.669291811094742	0.670172011054435	0.659974951230373	0.662638390229183	0.665730868123606	0.662173338114666	0.675391355945716	0.671579690462589	0.673852917703672	0.668990317229679	0.675877301626574	0.660767146820291	0.672008990544578	0.664373225740099	0.667300127636019	0.664533696083058	0.675095887864724	0.661594675892471	0.661095546730347	0.661091882812892	0.673253240021723	0.674363156016075	0.669847965940816	0.665442651664472	0.672305129587316	0.671857563994874	0.672408135496953	0.659996127393675	0.672407942217998	0.668223990496644	0.674786217849429	0.664351868067443	0.664319710062907	0.674111073188862	0.661318940052554	0.675704691368877	0.668596535132924	0.657457394211486	0.661519450524659
0.729593074300478	0.726824539931296	0.726459797696339	0.728079615408393	0.726707913335397	0.732594642501246	0.734143671703611	0.732097212008269	0.728167911339989	0.7156088528122	0.719662524327543	0.725688804295689	0.715081477740062	0.715089843625853	0.719638124449585	0.729716970501969	0.719221272778014	0.717678116623755	0.72570189564579	0.722963077365841	0.731055320643266	0.71448379256556	0.715272375484934	0.721849406401991	0.721947555229188	0.711496865410321	0.720745441360063	0.714230674887187	0.718441359502064	0.726997800180302	0.724019815921218	0.728895531043405	0.730605102279006	0.726183452645106	0.731079743578787	0.729809978499258	0.729198493315328	0.735391893444497	0.720284244831283	0.721291157413149	0.729546323945349	0.719861618659411	0.716900212758747	0.715805036910107	0.72090846504764	0.731994898795813	0.71709868364708	0.718047257363645	0.723234091406465	0.727673578037578
0.778343700999917	0.795678426816982	0.784066158836644	0.799210163863765	0.797512521421225	0.797029367008079	0.797224266910967	0.788403620155332	0.782812157248988	0.78643804488765	0.792207565209125	0.790673727140607	0.792935701662844	0.778140806131613	0.788044998996898	0.779251379674979	0.78865868680488	0.784590794496771	0.780713108527943	0.775899345673808	0.787663764208445	0.790759684596527	0.783117587376714	0.795807699591549	0.795244805520622	0.79522725281928	0.779665849152692	0.784199598062914	0.790155372429216	0.797936039811813	0.792312505548661	0.800099147192389	0.799414531622154	0.796633586606909	0.785226582945969	0.795806065949149	0.787428778137615	0.789293647945045	0.788404773095454	0.775233129833188	0.793390684669388	0.780962208555082	0.782342101521413	0.778134072292535	0.78044434553216	0.778476434644486	0.782772028541094	0.789504231778378	0.780688931032281	0.787939995954984
0.856417552709872	0.855047105612756	0.867246643458808	0.849292757104627	0.857296429542735	0.851006220125891	0.870814813590896	0.848048819990329	0.866034959939676	0.857161717114463	0.858327863865344	0.870923484169698	0.868583624835992	0.867944015597592	0.852542590836602	0.867908841378202	0.857971763808934	0.852924319925349	0.853267697069434	0.860257997972564	0.849776875371552	0.851650270405123	0.875220319143396	0.858265212901434	0.861799306600197	0.850810440749208	0.849941343135836	0.85605580487011	0.864118180753632	0.856639906470373	0.872767186891495	0.870102471301164	0.854171094214044	0.850659398876727	0.857060814917656	0.847773067024864	0.858591638961351	0.867767306264647	0.865823619212895	0.86030971174663	0.865313335303847	0.852711953799009	0.86152051116791	0.866714150415079	0.84694338978007	0.858421948403004	0.85843036538276	0.85406489591669	0.850971263934739	0.852293139687458
0.943933543827429	0.942011428503643	0.928406330772154	0.931196129958397	0.944787425200283	0.929273697320424	0.94074067328517	0.935886446151111	0.926883642765229	0.943037612686888	0.935327780279736	0.929057659104645	0.93495360292736	0.930765676658146	0.947766561302587	0.935541459361731	0.926202070066041	0.946490163060412	0.952173996867647	0.943541320876124	0.950261918342669	0.951306355124785	0.934438728341946	0.941465864801882	0.937302725419963	0.93147889036926	0.929564015827475	0.934154663161715	0.933133594506036	0.950658923657245	0.942827656165908	0.930685598303407	0.929553406411051	0.949333868564222	0.949460298492254	0.939891566277923	0.927399346140819	0.944617206964724	0.952549101530972	0.945430808743008	0.937364667180581	0.953711960025892	0.944479826049342	0.936739144019077	0.941545971395389	0.934157974835745	0.944061153047265	0.958154828172416	0.930578948737382	0.946459180574704
1.04572634620191	1.02790949152312	1.02872431213708	1.03734841469002	1.02234724745242	1.04669304199358	1.0325274516784	1.04578262611793	1.04983726644139	1.02641619425771	1.0163650042883	1.02180451186254	1.0368313996192	1.01888262787957	1.02315102899386	1.04849194151288	1.02280258803817	1.04037301731362	1.02714733780801	1.01843010742732	1.03582703476473	1.04044678590667	1.02059984333606	1.04308121596844	1.03842499956552	1.05360280895623	1.0248056936146	1.03713671598961	1.02148584562081	1.04506454745955	1.04544456187569	1.04895438317637	1.03735498404512	1.02365884786442	1.02712748410299	1.03677887898848	1.03453189218483	1.04405926152683	1.0231398725499	1.04237933323307	1.04041408090733	1.02257947147848	1.0459853957374	1.01969002537746	1.02971024211836	1.03391526001836	1.02600042351402	1.02144222824305	1.04324362028516	1.04379569003571
1.14548820165752	1.12717746372912	1.15596106657639	1.1271241019538	1.15268544901995	1.15243819786853	1.15307546694258	1.15004560668876	1.14424410966989	1.1305649685594	1.1392111926357	1.14074336250343	1.14392564105082	1.14880039906836	1.13096320966516	1.152456450114	1.12193907649072	1.14191600049848	1.14681428542147	1.13042419103601	1.1486357320899	1.14436025320239	1.12376177767067	1.12363029018612	1.13561817492465	1.14427313054801	1.12644876322641	1.13837009041664	1.15379350400565	1.13588922322125	1.15385465047324	1.15150356344823	1.12705091554132	1.1274856736888	1.14175000411726	1.14100113954729	1.15327366591944	1.12712497030717	1.12222085194288	1.15547952649907	1.13552988266925	1.15285134973038	1.15449570378535	1.11909457663191	1.13938435836814	1.14728449015647	1.14367700930933	1.14933170559007	1.12701532159614	1.14376967251674
1.23380721194111	1.26414723610451	1.26958412225898	1.25273331881029	1.2417349157351	1.27687467972252	1.23588422210044	1.24111363690147	1.23362825453818	1.27928261978541	1.26890573298347	1.2458224692219	1.24700828834042	1.26780655023808	1.26864344617895	1.25674002370236	1.23957046363052	1.25272029060282	1.26314058364151	1.27348989510121	1.27042706201375	1.26185435496895	1.23097352778639	1.24036396936759	1.24433768986626	1.23406722255825	1.24321751048885	1.27527723140076	1.264756852322	1.26137523229051	1.26236754780112	1.25999111917989	1.26513752037052	1.26075901012954	1.25243396485721	1.24868799121879	1.26277671133585	1.27828750856806	1.27664388052587	1.27569861228545	1.27059870299077	1.25434693879724	1.24597841355681	1.2491299734166	1.25677336050254	1.24790532225152	1.27406403906395	1.27414501016198	1.26248197391933	1.24915706114063
1.40410101641052	1.40461300025656	1.36997591657136	1.38517953063064	1.37685696706476	1.37726903108679	1.39337656236831	1.39378403507647	1.41597358123773	1.37454836296178	1.4122773153165	1.38288671274918	1.38031914404408	1.41781136026088	1.37096823880086	1.36880695551565	1.37891895158217	1.41581670168443	1.3931769813188	1.39731031694745	1.39733938115941	1.41302320372165	1.36449758805323	1.39045815551486	1.39549246623123	1.40583696425249	1.36673821967844	1.3720226819498	1.3719691599247	1.41468003133676	1.36485156555547	1.37062116805437	1.37180269240721	1.39857381927001	1.400515537417	1.38411775022748	1.39415732459388	1.40992488023876	1.40788939366656	1.40208459863882	1.40520498973166	1.39093551191789	1.40343512974345	1.39587779274888	1.39220566287837	1.40650142154656	1.38851835650327	1.39471417279721	1.37861521011192	1.40742971970198
1.5496149106002	1.5163674022654	1.5383648083826	1.5518744885233	1.5596830229221	1.52145313222911	1.53979093546619	1.53216906198099	1.56188449560926	1.56179580628027	1.52432369740927	1.56100504335245	1.53971750390027	1.54707406182177	1.54161123676114	1.5238034730016	1.54642121609184	1.56285629141178	1.55147926572115	1.55278467411185	1.52525834881492	1.55082125162849	1.52721088087426	1.54961936335785	1.52276819168022	1.56181997091843	1.54509349609157	1.535282941782	1.52068866380382	1.55235974648772	1.55982094532048	1.55798240281132	1.53037677135595	1.54273963849452	1.55653558040195	1.56952175558211	1.56136114537912	1.5382913515141	1.56054287849964	1.51974988540764	1.56270926128288	1.56123093345657	1.53222961042552	1.52344786387789	1.55400953321859	1.51763044877131	1.51811188631635	1.5433334153443	1.52520120690393	1.55716667525235
1.69022433859605	1.69218203189757	1.69508000817613	1.70894022257252	1.70690898515404	1.71090552350302	1.70237916035995	1.6992581528469	1.69261032664855	1.70503798087223	1.7042512245999	1.73929154393716	1.70637819583747	1.714846535417	1.7081271587656	1.72439003154341	1.71789938138724	1.72804031772301	1.70125362258189	1.74277198122212	1.7116859801518	1.7163625620755	1.68750933547209	1.75014072898201	1.68852214229874	1.69002091758658	1.73654414611884	1.68507113322026	1.68850586361145	1.68718976091597	1.68818050561271	1.71698620947718	1.68117374242207	1.73383266524826	1.72277873202931	1.69530330991179	1.70599907568735	1.68683020848254	1.73112670592197	1.73246154606827	1.74634348830481	1.69728218060265	1.70418777671853	1.72525911414148	1.71960517058329	1.68785456752582	1.70915260845889	1.73221959537079	1.7292801196247	1.71870180422423
1.90067560084106	1.92083846105717	1.91083785954879	1.93908851054027	1.9147570394957	1.89440550496853	1.90343993979162	1.89689548249033	1.92423201310863	1.90245293894223	1.9289401720782	1.88495217159173	1.92617928774099	1.90945975988248	1.93726920470498	1.91793534842806	1.91256132570031	1.9302738043525	1.88607721023769	1.93657625427756	1.91886685680599	1.92168687232981	1.92222845245795	1.91837070288695	1.93537156139108	1.89913999047236	1.91420010268469	1.91592007266603	1.90914916714124	1.91248264791783	1.91588486356971	1.92220631058105	1.93023494638574	1.93177901774085	1.90295904781969	1.91071101220688	1.92224565163032	1.89146660237102	1.88194016480841	1.91757371154211	1.8933593976512	1.92745273170547	1.92153639422939	1.90514355499539	1.89281917691706	1.89306397336081	1.91585263410338	1.88993519187182	1.89724366344392	1.89333288775941
2.14553221512015	2.14401823758861	2.08702165325004	2.14792541187498	2.11939337304779	2.08699153273482	2.15027668652493	2.12303282077735	2.12225633154021	2.09109825724266	2.08798854532331	2.17000023202755	2.13559649430496	2.15443996819196	2.10773322279728	2.11606126265367	2.13416057314725	2.16012213350495	2.15389748908108	2.13934315595652	2.09722965899469	2.10127332593006	2.1447565031077	2.14290275034535	2.14272062278547	2.15225722057231	2.08722996027592	2.08850501892094	2.10741336757532	2.08554635185072	2.11104140226707	2.15862476470918	2.10890118366845	2.11903032775894	2.12199419550226	2.14932772999678	2.15169963955409	2.12484341032016	2.15653908369676	2.16200961125177	2.14019873192117	2.16077872589354	2.15606346471455	2.1295704139268	2.12362066874071	2.09811909331092	2.13467092260215	2.11371597950692	2.11014042154549	2.15484656352207
2.34648528417469	2.33153808423261	2.34729624073253	2.34390304974409	2.32933645513027	2.40188352453667	2.35633158627535	2.34235839259478	2.35224198370001	2.37146341762582	2.38590403655794	2.40095119882337	2.37272405908645	2.4098909339892	2.36307946563036	2.38698262113278	2.3728650469737	2.37677619775226	2.39730622878078	2.36530190175678	2.37864101701518	2.39427788455491	2.41471875104248	2.34702960559019	2.41051821499476	2.38551109361352	2.38024100024872	2.34787115097738	2.36813908098081	2.38984876543926	2.40012048745777	2.3677804616728	2.39346379276499	2.3831671593994	2.36007700143305	2.34456492092123	2.37639745110793	2.3908407007068	2.34796540097842	2.36944366814779	2.40229693700655	2.37874845334187	2.40453546743951	2.39064657175606	2.39730550117182	2.37812380467673	2.35694043398568	2.41017223386465	2.42278143627246	2.36729581134311
2.6588684307141	2.65728009468425	2.61890174716293	2.63741343631108	2.66851815753534	2.63370478992641	2.64427558902586	2.63790638943421	2.65084239842321	2.60888711649277	2.67939312679831	2.64584118021293	2.6337521086632	2.61593222975029	2.63647115095764	2.60518760780531	2.60511690864394	2.61577607954512	2.60551215001947	2.61695713082766	2.60651686427596	2.67351790038609	2.60454773727743	2.67879331043758	2.62097191374984	2.66559585494239	2.65378854430066	2.64723641075477	2.64627955307395	2.65672791938654	2.6206505166218	2.61103838124695	2.67308477466196	2.60511466505893	2.62667703956939	2.6325804727742	2.62370523358215	2.60741498259113	2.60917572630055	2.6744232929546	2.6149636178873	2.67080606438106	2.61057537386559	2.62879042171652	2.67498694172199	2.62637696304814	2.60633395245509	2.6390790247397	2.63689520887759	2.65414732834813
2.94237507928123	2.96454229956891	2.9078552082523	2.97362332719545	2.92573924038797	2.96441552913494	2.93414212026652	2.90961614407358	2.95958510291899	2.93317088787813	2.92533627394062	2.95014416325948	2.96287086934058	2.93498293313417	2.90910091110056	2.94344148293249	2.90513912752145	2.9308099815833	2.91811487963618	2.90800061178031	2.94748851324499	2.97873318898709	2.9283544836542	2.93430879218896	2.96639468030341	2.97312430467103	2.91561875153389	2.90543578546996	2.89086974459013	2.90435511395974	2.95841939519272	2.93992959809551	2.93170254184029	2.94181415654868	2.92219061140668	2.93166642908346	2.969259615711	2.9078972172625	2.94063718717272	2.95721908721502	2.9236807769256	2.99351731228179	2.9892238461409	2.95876571550756	2.98242809881537	2.95189119015558	2.9116217346634	2.97389581946606	2.97231651942296	2.97998675538724
3.28734012560118	3.24670670845528	3.23392082879029	3.30270030719136	3.22751613478605	3.28338685873215	3.28975764864596	3.28318678005991	3.25556683661718	3.22432227396786	3.28542653293632	3.25448871251229	3.25104228125982	3.22628668385045	3.27611385022068	3.27321933034962	3.22985555111782	3.26729635347505	3.23557436652346	3.31503817603176	3.25695369786276	3.22597809269875	3.29801361671956	3.30402746801638	3.27575369874067	3.2679989029383	3.25880622498918	3.29032601065717	3.31068291945917	3.31344567773902	3.27104256075685	3.23175282560138	3.25592677830598	3.2623412212876	3.27288839894054	3.23639924494491	3.28980071507211	3.26755141991298	3.29852543471813	3.27931113773311	3.23296286766846	3.29558141495896	3.26987281835257	3.28897474896361	3.29007928176469	3.2910512975665	3.28290758032098	3.23094693217832	3.30201723256206	3.24104059357243
3.5700348910171	3.59811099225304	3.61265971178615	3.65250685538005	3.59053658598061	3.63846845807016	3.6358080058816	3.61977733459149	3.63262426418345	3.64145739446829	3.5959962583123	3.64885459892014	3.58410352868066	3.58561513403726	3.57591134605306	3.6061956964144	3.61265856026482	3.63349171363034	3.65096018942127	3.63292748782881	3.60979521599447	3.64952759194983	3.6095389042294	3.6678998273285	3.62906232629305	3.6397749115825	3.61115975655069	3.65242401795746	3.6295012916967	3.63934093850633	3.60896190476999	3.64412262644538	3.60414220539715	3.65277561584692	3.62177599590195	3.58712895512916	3.64274732364797	3.6239952803941	3.62998084685028	3.62070614045131	3.62758857487293	3.60896019854252	3.61341627426342	3.65763289598956	3.63825587562554	3.63275809669625	3.6617173419	3.60302594662653	3.59071468933625	3.66447849501263
3.98250551130857	3.96199718535102	3.95438758647562	4.02051836800026	3.93637568326629	3.99176433513282	4.00598917794361	3.97460516880847	4.00680850812965	3.95878592193527	3.97918270174994	3.999862760658	4.01445861364992	3.99526546111426	3.96482477241669	4.00648705883048	3.95496259449792	4.00256874501684	3.9910196342271	3.96271521280529	3.96718382645757	3.98604048875041	4.01320245974953	3.96231264691585	3.99361764312014	3.96649926498616	4.0136250303783	4.00404088171538	4.01220556520467	3.95478218162965	4.00320481968981	3.99379624602346	4.00831616231504	4.00581112551997	3.95238016966319	3.99865937596736	4.00847250192491	3.94841379475825	3.97861711910766	4.00622233440968	3.96754239370109	3.99052804680599	3.98922920320358	4.00351087554451	3.98676106169184	3.9836939330326	3.98980478957369	3.98361865345816	3.99747631570422	3.98234591254865
4.35524813081759	4.35088009945299	4.36643537893471	4.34060324300988	4.34767627644394	4.32290760739338	4.36496588258148	4.34569745016962	4.3677317280596	4.35943875653672	4.35557238891972	4.350195458897	4.35555464043723	4.36986690836227	4.33431698755487	4.35716100090693	4.35613050625266	4.35852545289333	4.35066546714322	4.35645424557506	4.35194646574449	4.34791706831881	4.37587598102753	4.33519344796822	4.35970730855652	4.34065597973211	4.36481689487029	4.36711750737665	4.34893136654305	4.36549455447054	4.35686952397362	4.34125299412885	4.35462913489271	4.35203935789275	4.36450588891375	4.34576543044032	4.37334143349945	4.35944553483031	4.35049542707454	4.35164642835206	4.34678133911239	4.35865761816395	4.34958889851761	4.34442350082008	4.33183533804605	4.34964978716837	4.3386666748928	4.35818214765949	4.35651020215751	4.36592977367952
4.70144555466683	4.69776528194214	4.7220312685472	4.7048994875575	4.71046662904818	4.69788004438602	4.71167375702903	4.71531391359156	4.69516703288232	4.69814060035751	4.71874319168855	4.7125140132222	4.70895050074199	4.68929554290166	4.71247894816489	4.72289562434454	4.7075920988823	4.70610518596808	4.69936898150068	4.70306047772692	4.7080474948945	4.70992436956698	4.70588832367521	4.70960149528342	4.71331555769842	4.70965023885464	4.70731732589395	4.70382431619493	4.7101901812126	4.70153393549254	4.71596508745805	4.72576262613359	4.70745334615784	4.71963002233356	4.70974735149032	4.72798721284281	4.71091926608256	4.71324881661866	4.69060532519394	4.71735799337606	4.70810836787949	4.70727498584166	4.71010805818535	4.69353191182992	4.72707555817899	4.71222149050044	4.71509545474772	4.70928027935078	4.70500905453573	4.71823146578339
5.06143087858893	5.04706364290791	5.01218938731337	5.04392573382653	5.04727732143338	5.01045981131417	4.98950579572219	5.02091138233156	5.02793407841397	5.01906970780219	5.05575853090514	5.06530984586963	5.04213099380627	5.02030387913779	5.06181757389855	5.00595440757018	5.03430459094761	5.02443902989698	5.07371036032377	5.07203247697279	5.05114797760207	5.04273665787901	5.02825332668881	5.02474240084449	5.00194327515728	5.05063244530564	5.04252470755113	5.0256212120799	5.06406085003051	5.06005727321944	5.02509537690629	5.04966640962915	5.06464661417024	5.04168840913655	5.04336108907944	5.04924229791158	5.04360115749209	5.03664817047768	4.99481720195381	5.04740717540283	5.00719076200623	5.01546936052668	5.05589328430517	5.05204708873491	5.03087212465726	5.04812733039356	5.04218639743706	5.04572777381579	5.01597682274023	5.04546419886033
5.2643111621706	5.35887644724287	5.34744053239975	5.30615157622533	5.31131684921453	5.35958228602389	5.30896855625578	5.30494670192049	5.28113606825248	5.29960459091025	5.32304327287393	5.34390610263384	5.30891090984113	5.25111396937447	5.35710337171303	5.26913604214759	5.37225287419671	5.27106773254186	5.36551450955937	5.32700583965653	5.31892295570887	5.32222733786058	5.27875427244539	5.28090635040787	5.3216880371058	5.35097794298769	5.38801485555579	5.26028932726742	5.28432343724764	5.36276645955611	5.3026074040524	5.28776148257441	5.2679092651118	5.33594346668074	5.25925021948771	5.33960045150886	5.28114576216108	5.31446392145676	5.28968200299536	5.3679746222893	5.30391921027152	5.30671661515775	5.3780584604355	5.36084634718892	5.36422139291518	5.35011177525316	5.32799443445135	5.34844647934638	5.31314650775051	5.36658889429305
5.61298151595591	5.50438096567547	5.51268117706815	5.60623440428555	5.62415146923389	5.5921302735358	5.60320531227491	5.63224409673405	5.59925363090764	5.54479805170246	5.64322280560194	5.62455266009157	5.64489368413822	5.58736602318313	5.57003867087152	5.54813428701554	5.52596788039369	5.55013515742602	5.51055104620079	5.62707043403306	5.51983550103661	5.55844369357907	5.6141451518868	5.59619060855318	5.61863645344837	5.56341299570924	5.61125189644195	5.54607833466994	5.57088164422033	5.56317994731456	5.50096426357095	5.63608193246398	5.63045608368784	5.57847358820622	5.64377224637838	5.50243359824178	5.55904317880096	5.62423449130662	5.55300634179472	5.50711391273494	5.62595286654135	5.6337211569891	5.57578649238993	5.56213629821037	5.54565065386237	5.6264114119095	5.4715275368586	5.50624401819589	5.6507534209108	5.60529436002846
5.85046910416071	5.69600974149598	5.83223069993737	5.7493976684459	5.73845353547088	5.85391698325234	5.7752885147123	5.81878162850814	5.86225525278966	5.76504479496479	5.85716070931634	5.75241574989514	5.75248529577709	5.7058050719122	5.84508654971857	5.82565371784402	5.78416180861475	5.77868701210213	5.71457213156708	5.77700136949799	5.72774180336315	5.77982893938463	5.77628483777607	5.77942318552946	5.79681259446038	5.87875960872089	5.77147204245039	5.8350832984902	5.82724563208672	5.87763336109024	5.72348052004525	5.67739874476056	5.67784195886869	5.72338824094704	5.72426833534022	5.78409517197715	5.79782834458921	5.7941329413272	5.82894550833092	5.86264032768104	5.73630960899271	5.82977310552017	5.71548782034745	5.8508490498634	5.8727442745103	5.72166715989148	5.71407052096924	5.81752843683338	5.78946774924003	5.73275447888871
6.08025291858272	5.94440298277642	6.00329649651716	6.08554888818842	5.90661556502264	6.02710401517026	6.07984434818174	6.06483118639581	5.96795911261269	5.97201301719775	6.01506903567155	5.92091073174902	5.90907265065576	6.00200800426012	6.04089176713387	5.99014555981927	6.01585763839148	6.04833713137911	5.96705510289595	5.95579139385721	5.91163684176727	5.92156704507494	5.96941203304316	5.91976293712044	6.00255133589743	5.90995458236306	6.01601489164185	5.91416189868249	5.99941654080368	6.06893601794521	5.96642245597365	6.04693535800434	5.90197646531798	5.96474971261369	5.95896296480001	5.87176255143719	5.91755342105391	5.90612440382749	5.90244929651054	6.06860545889386	6.0108633046784	5.89474553742232	6.00579592260794	5.96922077459726	5.99511926804612	6.04247325415326	5.90710614951132	5.97805042388982	5.97121523607608	5.97485456660041
6.27964871243787	6.26651297364009	6.17708774646844	6.25563576553502	6.12906294612389	6.21486242081773	6.23733790968071	6.29085615431031	6.25846592814124	6.17078568852642	6.28138907339658	6.2739716724672	6.18537363843912	6.12490670261913	6.24333294177055	6.175029190375	6.22309364905768	6.17474008534072	6.12907123454544	6.22869480981908	6.1820252822204	6.17107906329423	6.24448784833319	6.1360365813864	6.11084417720442	6.16824469001018	6.19686333396787	6.24683607696476	6.2326983894026	6.26321514195425	6.22097483794853	6.18833934292041	6.25713531507546	6.23828439329284	6.16014908516108	6.12279509922348	6.15445654172736	6.13193799990212	6.13953139539223	6.20744391197775	6.16909292863376	6.13728040349386	6.19397048737597	6.18409484176712	6.16068440993675	6.18413820371419	6.2466386470369	6.13916219030297	6.17608990314858	6.19427433472176
6.39128826782989	6.47262214703697	6.40169464418934	6.48991689221359	6.45817512998892	6.35479199702861	6.48008244355318	6.3862113490034	6.455431851541	6.42996794687666	6.4491943506283	6.42225193293261	6.39316951934952	6.45559740938891	6.39769600808258	6.38581127008404	6.37476436363886	6.37038248838665	6.4136805651039	6.37577072236657	6.49780987601306	6.42646122409187	6.46104110212756	6.36288111588193	6.40635994660997	6.38113887343046	6.3738559150258	6.42529534790095	6.39629059726132	6.46209461916498	6.37499094833636	6.44214195454034	6.39743305887052	6.38951137557955	6.3902941914118	6.37386937613123	6.43527387500393	6.42630178466491	6.43800067978982	6.41236510162138	6.38875318120611	6.3996445185921	6.38793791596272	6.42339530008707	6.36392261449256	6.4022868806029	6.3702448288705	6.34836867205764	6.45051393153245	6.48583179080031
6.64677507512414	6.69688898096002	6.69659938033099	6.7064553055383	6.67094722700138	6.69520148314618	6.64895203085571	6.70237433407208	6.64765082008644	6.62397877554646	6.69632166540826	6.71081463603506	6.69957962276252	6.71791103491449	6.6348105545815	6.68003561695905	6.67200250805328	6.70312404540333	6.68038547273035	6.6237742081805	6.61337533979518	6.64055497350028	6.61733681574337	6.69020225032719	6.61861040144669	6.69096987837292	6.70229352066188	6.69374733395484	6.64042451088147	6.70521996829945	6.70235220368246	6.654381348751	6.61512610753262	6.66037031168202	6.68211195434085	6.61900454506775	6.64666156541825	6.70008601523687	6.65620747310585	6.65832286719693	6.62257072631227	6.64968110659437	6.70410394887305	6.63646857383226	6.70369647926237	6.69565840869345	6.64690003983479	6.61331502093238	6.66201447969661	6.68300373961218
6.89414135515487	6.92601351369343	6.9068766315676	6.91765400303287	6.93284650431633	6.86954931447338	6.92617616552829	6.88886646015076	6.89271051708811	6.87389340489365	6.93541915774005	6.88408620212919	6.8490971561091	6.9023407312982	6.8853468562072	6.91222496472853	6.89956591056919	6.92726555067766	6.85135125286028	6.92787357789706	6.85304714953972	6.89382862447624	6.9165526481269	6.91199424238742	6.95251448110014	6.91667022481103	6.89447308348109	6.8936494513391	6.89727990244016	6.92076920053604	6.90426482008971	6.84301634731225	6.86323987714928	6.94956020969813	6.89940352123194	6.93832386264769	6.89372644164798	6.91504868068655	6.9562399138965	6.92731137158981	6.89051565673589	6.89806069851175	6.89503201740979	6.93177225334372	6.87351247128387	6.86089514956983	6.91445576805545	6.86812685182925	6.91764742065855	6.86314633951295
7.13867651411676	7.11938956969529	7.14140287119923	7.09730124832992	7.15214491637882	7.13657674652498	7.10884032972164	7.08615969118544	7.11251581479661	7.17762979876155	7.156556885085	7.13576297543403	7.12308135911253	7.18143427396138	7.18113937872256	7.10244269629006	7.16183821724584	7.09229743881359	7.09613289879701	7.12859428688274	7.10818612342565	7.11477319854856	7.09555062157261	7.178794217031	7.12771380599542	7.16426281280061	7.13237086524755	7.09438565125615	7.14400069362959	7.08564443338183	7.16610851928322	7.09559104230329	7.16593461345322	7.19031963281544	7.12487241951103	7.09252259932033	7.14318427703381	7.10692151396652	7.16896740651472	7.15364027470972	7.16546084931469	7.1360696520184	7.16736751434599	7.11241784371863	7.09239895263734	7.08482542496858	7.15280580174364	7.17451878781431	7.1761537720217	7.11765208631791
7.34906865153642	7.31304728074612	7.38683506120824	7.34192971149339	7.34824482765099	7.37783605289251	7.33178698562042	7.34071572215516	7.33768435917879	7.35007720874754	7.33309011182067	7.37501982764941	7.36943759806278	7.35990294515115	7.39379364731476	7.35447417805059	7.38465379419559	7.32173014962108	7.35992620660532	7.35150655958714	7.36488308713113	7.32482533860447	7.39073165204725	7.39460646135596	7.28288899646208	7.33019994321692	7.30954846862913	7.36102690292068	7.37274678986922	7.32890467111189	7.31939660883481	7.38982080444219	7.339857216578	7.36559104408212	7.34244292487421	7.39653641552372	7.35115338237113	7.32162676389931	7.33443529667353	7.29364823998556	7.32583896701126	7.37637352641584	7.32378651618365	7.34114777614937	7.34737507259066	7.39277775056987	7.38155107237091	7.38708385218119	7.37334600357216	7.31843539110606
7.5984950291452	7.46753492149254	7.55040853268958	7.58147631441084	7.53211116590322	7.52333124626148	7.53141195284801	7.54338195790743	7.49708623440868	7.52997172050422	7.57992430234899	7.59438873048287	7.54386047267484	7.49002999623957	7.60065893295262	7.51764155698571	7.52703327944106	7.5096185543245	7.59473994846144	7.55040101079685	7.53603056471685	7.53704523725569	7.52167849132751	7.57219603252699	7.51637123905444	7.59069508628654	7.55417823828774	7.588502472166	7.50459139198691	7.4802285507384	7.57459805045899	7.50848716344549	7.58411808395473	7.54240944971349	7.58205830758252	7.50376206437694	7.51813793727902	7.51260771921621	7.58208919366375	7.53435577686949	7.50881199837503	7.58253509935735	7.50271141674827	7.51954608215565	7.52739564351997	7.59713824879946	7.53867066508367	7.53142859161191	7.55424144756367	7.4979749784947
7.69220321558354	7.76422095472454	7.76371865266161	7.72880130282673	7.70469044431928	7.67539793003834	7.64091430475496	7.71410107633663	7.735822746553	7.6781150349048	7.76572611434986	7.74745915691673	7.65637882071173	7.65282147798873	7.67044322858506	7.64987680053679	7.75559684255761	7.73562114146563	7.72937855818747	7.73867730904516	7.64911852581014	7.74531433629999	7.72903037328671	7.63745208532152	7.7208379539174	7.74478742856875	7.75129697205736	7.73225380989961	7.68609903501041	7.75470163979745	7.68268659829425	7.71895197800391	7.75515907571637	7.66954304096135	7.75263852336339	7.74399784807899	7.66281184801576	7.63478478420924	7.69658196454542	7.72300093999124	7.65846797765805	7.70061567055769	7.76580085254395	7.66845585526086	7.72366257141244	7.65612458782243	7.68263545279991	7.74441981368911	7.67058447377045	7.68742155333866
7.86376060536633	7.78128381238243	7.81550670314816	7.76529445036486	7.80839307755491	7.85034314147021	7.79230786600423	7.78604430369134	7.80086271608714	7.86773184709896	7.86388819263613	7.77667174077956	7.87560549664347	7.83059029117458	7.80387304027928	7.89397934726889	7.7947352716508	7.87485374230361	7.90129870544073	7.86587066128853	7.76532976542188	7.83451946193605	7.80089229725737	7.841328044203	7.893627256644	7.80462332336418	7.7844148345866	7.81717847497695	7.76653930559861	7.83447334720509	7.87379219694059	7.82768494178964	7.8792367550227	7.80085118072761	7.7983255481741	7.82740159667632	7.79685522458804	7.88854795674178	7.89831695498701	7.81773351506954	7.87692288257177	7.87404459011081	7.87421954944336	7.90071793919544	7.84549115519839	7.86642769229695	7.81553501474284	7.80052469513828	7.84386387826841	7.81385672372966
7.92320794925547	7.98999062067208	7.96318991407347	7.97479350329681	7.95986232836521	7.90874156212396	7.97198528435737	7.9238178421775	7.93596182633472	7.92075710602055	7.95092089173595	7.94844812242034	7.95319546713764	8.00754811709639	8.01514147932141	8.00287909175896	7.91966513615525	7.99394538220692	7.8874391401259	7.89214445317866	7.8801057903782	8.00460906087043	7.85408718217158	8.00069457531803	8.00929514011672	7.9396218323113	7.94291902110621	7.99224705827883	8.02837149294188	7.98534547604713	7.92366852513122	7.98063142364451	8.01185016716679	8.00488698866139	8.00449519583801	7.98753218500577	7.96701472826691	7.88763298300456	7.98698241740509	7.93261599598677	7.94109469785237	7.94780860912012	7.98686076545881	7.94109995741034	7.9090811640094	7.96913600563734	7.88679328887756	7.98023077397419	7.94517324807646	7.99417836758318
7.95699130772843	8.08707379944184	7.97149185603518	7.9774928196264	8.02865997530063	8.08485463158419	8.04846776525707	7.94981823205429	8.04076454407075	8.03820083608351	8.04663148535541	7.98798943739253	8.05585023285388	7.96590787227751	8.08996097348427	8.03440813315753	8.09453281441038	8.0642532978815	7.99559571540551	8.05567810639575	8.02180537519966	8.07127267549673	8.08591391651609	8.0638784325821	7.98544037404222	8.00859011143524	8.04049221059307	8.04514485366441	7.95707297145741	7.99915067714459	7.95980711080106	8.02393294670221	7.99154080797749	8.00679765479135	7.97090200979181	8.06818592753481	8.07764270951622	8.01901840970581	8.04003216488995	7.9351420427954	7.99920029902969	8.04920505173455	7.99419745624886	8.01797621286709	8.04714702556372	8.00037072078896	8.03246571973042	8.05200777680714	7.95076908508075	8.04856007032283
8.08421060385714	8.09224950634171	8.13796655449366	8.12630165565093	8.03780019618084	8.14150305924504	8.07734123784953	8.00477399837753	8.07295517211644	8.10087686900926	8.09547042353333	8.14940534539688	8.14302783243694	8.07806107261121	8.02875196968196	8.05696458310941	8.02509492436349	8.0287268100466	8.05884898230538	8.08787878811701	8.1570003566362	8.05083844106268	8.07761447446027	8.09435718880794	8.04344463817512	8.06252311640951	8.10222103388397	8.05642105791054	8.06517009811912	8.0573652556804	8.11496129433941	8.07654431134235	8.1333230656679	8.03911447869442	8.10373952298418	8.17157509169819	8.07709214027474	8.05361419100383	8.10691169145718	8.06768422642501	8.02822665776381	8.06464898783745	8.12898875227861	8.0986147591809	8.02702259963728	8.01222967466481	8.02960418916385	8.07732701249593	8.13359381750687	8.11488377013566
8.12863083555793	8.09734620637997	8.08535099857168	8.18150249299761	8.20918979281838	8.1263126815828	8.075398197642	8.17492575235227	8.08100688114146	8.07291304320785	8.2058941454618	8.19695319992923	8.11457747696365	8.21604603591155	8.03296308469208	8.07729658298687	8.13737208197461	8.13169541547658	8.21121453338185	8.05799993656697	8.09999702920308	8.21736000815346	8.11608133730088	8.09806899376604	8.13298534536042	8.18424014509154	8.16643189631911	8.09989189198863	8.19078410164712	8.07421246786116	8.13157297011263	8.04951930686122	8.09346219727247	8.07428776897994	8.17013019539248	8.22464656170997	8.17289010387648	8.19969520578789	8.15282257241702	8.04973313523028	8.12672157783837	8.09318387845206	8.14164778643274	8.22129032433761	8.04483174944377	8.15553717784191	8.20625357896379	8.08528750864442	8.15715837202722	8.06809285729504
8.09450206694368	8.16939662705096	8.10762858016824	8.17082653469393	8.13206492332639	8.16970046631702	8.22691800224786	8.22545784942076	8.23848548860788	8.21430876181758	8.10093846364945	8.09917752696403	8.18230051391591	8.14431782501333	8.16356831228085	8.18970909548433	8.16143780394248	8.13363915253447	8.17588970872449	8.19523086785095	8.1554724321395	8.07754899064156	8.23301372890795	8.15596657374221	8.08888771145315	8.25077464451875	8.25892057472998	8.20261849446945	8.18097163757242	8.08729401362655	8.07420561361977	8.22989462518179	8.20701696108715	8.17002073800522	8.08227242362463	8.19680627952476	8.12776022486246	8.20135928648531	8.17191681712202	8.13431998755421	8.23095439302101	8.18811987693562	8.1093568202036	8.2304196772731	8.11841596880915	8.1635320458206	8.20818377047838	8.2402768932464	8.06029640706104	8.1626113467095
8.10762649634742	8.12603039212587	8.23150609495673	8.08678947856171	8.16007287657727	8.12463969567037	8.17070723575165	8.24551876223287	8.10908436322292	8.26371032879655	8.11867444536548	8.06580559752358	8.20140745746862	8.15459277612956	8.24342486026445	8.20029740557641	8.22006995084293	8.23148448764424	8.19839477234464	8.15834595900506	8.20739821402409	8.1389226130289	8.12992495281966	8.10571324345861	8.08479680551779	8.06773958610882	8.1365104615386	8.0934477807875	8.21065848766976	8.13117305780213	8.0302865043327	8.20683070021041	8.10320328268891	8.11295752813702	8.20138960002348	8.10679180328702	8.23604239387354	8.16462212267134	8.17765998938129	8.1851649854943	8.20167885547826	8.23143080833604	8.08385568103003	8.10875743572163	8.18551947699765	8.20812592692938	8.27649753634588	8.13155788977799	8.18322663989603	8.1411666470592
8.15552871593634	8.0900356807811	8.08747040259116	8.09225903698044	8.11892693903131	8.08960190816927	8.17867429222603	8.15150311111248	8.19312024868501	8.15827547109497	8.19289074692362	8.14335091873634	8.11377673205015	8.14413127949349	8.20492658793547	8.07592967140979	8.21158541308679	8.18456427599624	8.11214920033741	8.20954839798222	8.2189948308981	8.1907115199622	8.0849438682122	8.19204493707326	8.11692447481972	8.1279587190855	8.08256757289849	8.0814204420985	8.12046495521207	8.18078639500239	8.02637948668075	8.24550949802224	8.1486685423611	8.20676086373129	8.14809826067063	8.13577314266739	8.04128018800132	8.0612958387036	8.08655388496178	8.16386335029091	8.24265798719414	8.23742715261446	8.09345796740356	8.12954928806205	8.20144192200185	8.06039902410524	8.20313270880577	8.17824875954852	8.18619824716014	8.23432961839753
8.21080685217984	8.05081542142615	8.14320435849009	8.0725283547069	8.16911005264141	8.23876358073781	8.25832828552188	8.18605203996855	8.05422209974377	8.18073263440194	8.14913056848267	8.08060769324174	8.12736700704223	8.05231222604641	8.13442568696076	8.23497524468072	8.17081768098053	8.22373629933118	8.06961042350061	8.08975028141483	8.10112541282443	8.07909360799888	8.10427969415718	8.13407722663255	8.21643492070434	8.19987643951934	8.20917376849614	8.20970630068659	8.08139333104779	8.02292409995967	8.16882236040385	8.04801982291664	8.08429188122596	8.16151145518708	8.20649304609844	8.15539812268918	8.13166240244429	8.1515643754	8.08033809031138	7.9995826180611	8.08094894216548	8.03524037601971	8.03913223768023	8.09775332824024	8.14559518008444	8.15523039622924	8.15026679822862	8.18441244520817	8.1810624752614	8.21510902436081
8.14870636838471	8.07961556392993	8.19272120999737	8.09589014014591	8.02302874579251	8.15975699735912	8.09112025772995	8.0611041967946	8.10063311660536	8.04803088113889	7.9500645750038	8.04499106082121	8.04004625669098	8.09647538073871	8.12928539212722	7.95677321235014	8.02345463961767	8.15890746323524	8.16090759994555	8.03715689521913	8.17799931406164	8.08395894010814	8.1537292157051	7.97298748402847	8.12996849478833	8.00279861133832	8.13124262952306	8.10304361268623	8.11145716076707	8.07841134164855	8.13557737893833	8.1927482661046	8.12813151499112	8.05385322931471	8.01837810541427	8.09594712049501	8.0286296452202	8.19148051135457	8.01960887796512	8.03611892359649	8.01032660907054	8.1705350349796	8.16692125861913	8.07448317445694	7.95098444538957	8.09064154752867	8.08033097170691	8.03964559575872	8.17852707771236	7.99336024381462
8.09465243090557	7.96603519665159	8.0002500860616	8.14171192458912	8.09757987139501	7.90971616800566	7.92233967434457	8.16032932048359	8.04313958923318	7.99779490761713	8.09265894784163	7.93774391498805	7.9504707425446	7.9177244519143	7.92374796339863	7.97319325838411	7.99750133668345	8.08150771206674	8.16827779449348	8.07597799573442	7.93460992617334	7.95831316337481	7.97167423248833	8.13156136187775	8.10133645726308	7.99784926678973	8.03170773130821	8.07097814842436	8.01115225352262	7.91601464823336	8.13306288922293	7.92268110900832	8.10910050188613	8.16341044531906	8.13013475628208	8.02747558569708	7.96166641375215	8.08562719845933	8.05680593632699	8.1584829440174	8.0899037706254	8.0243409752161	8.10619674442971	8.15257529988475	8.15235562679203	8.010610655648	8.08355505268876	7.93015688954335	7.97741592743035	7.91581795353161
7.86330810761605	7.95393843792691	8.13059988305574	8.0960973090914	7.88743332589979	8.03442639006214	7.94454799091061	8.10681835256156	7.94014729302767	7.90869044015544	7.91142666238546	8.01139545488254	8.09501145841926	7.87560573143556	8.0700121989261	8.03298001256562	7.94837694377616	8.08060571596794	8.0208959406439	7.98958309159035	8.03757998065172	8.06448409413325	7.97377928691636	7.89794819847424	8.05236745165263	7.94835520440796	8.01833807875681	7.90240198119352	7.8963217919207	7.87058846255865	8.10801432392714	7.89994813547194	8.10812705376608	7.91824709382105	7.96869664974671	7.93742466102213	8.03634103226438	7.91067070348113	7.9876759474444	8.01724922028663	7.92909688786938	7.89549084056701	7.99044611904009	7.87620898516438	8.00536979344799	8.00742525971731	7.97526420510213	7.97447385003437	8.07626318988468	7.82799072142364
7.95972304569013	7.88803806545174	7.88624121386829	7.94719213685782	7.87051489460711	8.02472374121365	7.92545524639264	7.98457467086561	7.97994811673884	7.76935683581042	7.7757611791886	7.89331498532635	7.790258689686	7.93993692799988	7.94333973281305	7.9646807173873	7.83907609134944	7.94542050283899	7.88336302851114	8.00514582810597	7.98419469887822	7.85847839725336	7.81373818971689	7.85725982531951	7.86409517449594	7.95259631982969	7.97347678174766	8.04082186358973	7.88045917280676	7.89252885771642	7.76952217759024	8.01180002936992	7.95503422014462	7.95495648362821	7.98471227129251	7.82561354211302	7.9792510141092	7.84686410654167	7.90204818921215	8.03695996925763	7.93152082488547	7.79594844308273	7.86272191672684	7.81982415750962	7.77397469675314	7.84826509814174	7.79698259627824	8.02745492909219	7.83473153783238	7.76521341873311
7.69629415045476	7.82188477230485	7.79040488334951	7.80974274881798	7.65740841163705	7.88469589153467	7.95392625775266	7.88505905055219	7.76805952081829	7.87261266912165	7.67286413020386	7.95885314533252	7.87526881067483	7.94428406683816	7.69183531763379	7.89583297129663	7.74866946864087	7.90691725880188	7.72570591039929	7.71620112252243	7.68701005952472	7.77687495702629	7.82103598418691	7.86839047649745	7.95111125527353	7.69971463748028	7.68293059944189	7.67785712041971	7.93459607583989	7.87190882899904	7.72468079564951	7.73570337973089	7.7037883321738	7.84676425025045	7.69799390270261	7.88658068872555	7.77795213726791	7.81643778796327	7.89250842367768	7.82217521189041	7.749505618095	7.91100291745478	7.7130558403787	7.73407607235761	7.77623341451999	7.727077873614	7.85083895804299	7.76434404877463	7.7560423615749	7.86303253561361
7.58977741891824	7.80911794846832	7.6577586785383	7.76392299731072	7.58522632066469	7.83069584105257	7.84501210410298	7.54421356268826	7.64544673330593	7.69115414838063	7.69426174847522	7.72717849800712	7.75224204192106	7.55290389083484	7.61083458961207	7.68623423565409	7.59206861657295	7.80859058131359	7.70848630996728	7.70078881048926	7.65278300961034	7.61502630388738	7.68996743273746	7.77447096362049	7.77884005801812	7.74171885781768	7.74865041336033	7.60678613386235	7.59958015626874	7.58985703464758	7.59821126432454	7.83210216170173	7.73582113642454	7.74500096923508	7.78597665116215	7.64540196797917	7.815543030643	7.66639478452107	7.60402403917064	7.81065800002628	7.83625554955714	7.69679909695537	7.61251191608538	7.81323596042466	7.63795205482531	7.77558357238236	7.64912786175151	7.57378387389287	7.6168373043189	7.79954607441411
7.66570956913636	7.74325670889764	7.73754349155134	7.60186719252516	7.75425241444359	7.62281859829006	7.67150048674793	7.71939891726648	7.62221267696768	7.63089085453188	7.72747651461551	7.45538403570815	7.68202672762393	7.48037126241625	7.66964636312921	7.48400794281299	7.47108094152478	7.53721985350433	7.53329357888769	7.55829482692917	7.70691879076458	7.5565979941197	7.46463194035218	7.56547918809224	7.71015502900009	7.62334190365947	7.47105410655532	7.65380618475243	7.4437248754714	7.54472492959197	7.68538493561737	7.53724272727928	7.74792383006655	7.50397386129904	7.60262172928195	7.52665649156796	7.60520906912922	7.65672636050562	7.64217147502508	7.66636982521352	7.64630826526742	7.67328230358665	7.46877576980995	7.65518791074482	7.72975372009626	7.69943372985931	7.57726831451267	7.71248632654305	7.53371966936094	7.49347059402625
7.40855367374692	7.42794956433326	7.4191248955203	7.57013315554945	7.45718883517497	7.38746397979314	7.44028232008237	7.34938832655189	7.54056637267094	7.55818433130209	7.60953246541122	7.5802573798543	7.42358883697414	7.37695503398636	7.4469773177958	7.28332723385139	7.32028874278771	7.48176268469108	7.50024670726264	7.39662993304657	7.61302407161057	7.44087847328137	7.30746787433384	7.58625904027515	7.36684581479927	7.53576175609536	7.32453250580787	7.3340670885421	7.67195247003087	7.48128373519568	7.4792361786309	7.36169564413727	7.30540027814889	7.5318306524975	7.45838491675305	7.37996432319309	7.54434382150845	7.4636058352877	7.57103787143816	7.38509881851542	7.55877862949427	7.49132529088164	7.53862001962414	7.45964574834349	7.52946802183324	7.56200322717712	7.34987467306232	7.44334618348388	7.53911175184725	7.3053178332881
7.34562294829584	7.37128979802043	7.36115459859607	7.41145616812434	7.22591292836432	7.21550571055171	7.39183984349698	7.45187890548982	7.20474948046659	7.3518454751762	7.26362172794086	7.41563675720961	7.20040437271292	7.23246904474489	7.37166932214249	7.38110450662528	7.39130959719558	7.18472140418627	7.48245657618711	7.40020674917684	7.20597589798196	7.23334656221214	7.32190153030697	7.37347401225086	7.32028545168779	7.25124521803271	7.41591629174272	7.22498143832389	7.46692174197517	7.31096041899402	7.26181283224787	7.30285172956016	7.26900942947859	7.29929880705223	7.20569410226391	7.42682972207417	7.21884546836785	7.38375633627096	7.32956309197609	7.36049127598687	7.27972724977151	7.2950884000526	7.35130306257979	7.32497546478205	7.27624259291866	7.17322550495617	7.37628608298294	7.29468377667141	7.36307257699313	7.24238137791373
7.03603393393994	7.26356426321137	7.07000527851383	7.05682486602254	7.20308602525997	6.98683454448256	7.29396358074723	7.37817570185888	7.3133853855051	7.21445444041149	7.25560433164936	7.18993825173928	7.06485510684288	7.22378284299219	7.27084328447607	7.05467911488843	7.10617940576902	7.17376347778941	7.09880168844794	7.0516751395124	7.13342084994784	7.12855742268978	7.01868093469587	6.9840448995168	7.13999952462315	7.11102499131052	7.20309075246756	7.29373264338126	7.04204536739062	7.1653746059196	7.11130376766836	7.22889318689956	7.10431252323459	7.11315781554363	7.14751370239265	7.02872583650919	7.24246256482886	7.17017178235359	7.11065198570649	7.24288453760855	7.26715079817237	7.25129696134297	7.18492729547317	7.18060714151876	7.26812360280163	7.15882336927297	7.18260954435093	7.3119850562184	7.12744640062942	7.24138417756322
7.16972231819344	7.10827433160229	6.85617841950466	6.84223754870719	6.8400373288234	6.98677480779705	6.99109673317302	6.95026112630933	6.93608942224143	6.97352571301256	7.06163182770706	7.05477452919619	7.15383555812604	7.14764758454524	6.92692614871425	6.9563905706263	6.95212822979802	6.94108392854155	7.00132102874462	7.16172299573512	7.17082801342965	7.07327685752403	6.85665712546541	7.15647181920493	7.12755536557105	6.82327590138194	7.07475152632326	7.11251335688512	7.18993633965061	6.89976995137214	7.09120673711741	6.95662536246837	7.0461453636881	6.89215172703624	7.03734910742766	6.94178387249308	7.14795453830138	7.15996116832109	7.12963124655655	6.99853842505139	7.00199589443848	6.87283468497052	6.86939698000481	6.95668403466095	6.90766441537524	7.14963969637846	6.98911838915692	6.96556369457268	7.10220663158702	6.91178321630564
6.98165052500767	6.82067300881312	6.93418443280341	6.88564595465846	6.9616940573807	6.6220903378639	6.94702989109813	6.81770060053182	6.69784126090311	6.85927739531106	6.86510661047447	6.71665784548004	6.90660290568933	6.74896814601799	6.82331184831286	6.83486783981192	6.79973871234273	6.89559174682604	6.67647954917232	6.88226698912309	6.87542024083865	6.74236955148082	6.75369761204456	6.93205102259434	6.93734780275017	6.79788343696667	6.72107363892297	6.88765481117603	6.87763152381566	6.92507596677318	6.91052114010554	6.79526477303211	6.77685981429348	6.77493978146361	6.7173777627586	6.94505337110693	6.77462310203998	6.94949437082657	6.8138170302944	6.69159995117902	6.78414389055921	6.76895773794528	6.89314520487664	6.74011920820776	6.72142695930297	6.92057600646678	6.81065251942583	6.83027145133935	6.90869337504038	6.69236707358286
6.75132607830929	6.79501582684487	6.6520419368843	6.59517233290376	6.79020314774777	6.54896521189803	6.58661548369003	6.67730222898309	6.79437259055422	6.70444595000009	6.68302017743652	6.54265935032711	6.56779711145037	6.54099299364367	6.7712155429298	6.49018667653392	6.69337461173663	6.7193245367238	6.80297155056971	6.80253860631335	6.72094639960854	6.7613450205838	6.53394388682725	6.59465240917406	6.54956149407999	6.5425430319618	6.73718381395318	6.67059168576712	6.4689404657589	6.82112493537433	6.50625752243638	6.62219740811337	6.58979289981165	6.70935529630773	6.62927264039316	6.49929467728042	6.4869581747966	6.62708581661828	6.64642199391158	6.69024925611661	6.54321607556402	6.47999992537737	6.53127152820457	6.74181725250993	6.68488184592322	6.74641837890939	6.73728143076674	6.6946559262505	6.52102832230097	6.60824771309636
6.31994961315821	6.4807900308203	6.48605099851032	6.44596000711274	6.63442894334587	6.6256040475768	6.43251828220557	6.56759563137349	6.42834215716201	6.55393307588239	6.42745196013153	6.5019321980963	6.41578963267577	6.40008129282618	6.47312277903261	6.45891921871923	6.34398163022724	6.47839928614906	6.44063087418414	6.47721677543363	6.56485162982861	6.45524227511445	6.53644509156224	6.34875840176142	6.42201751942814	6.40041852062085	6.45588134385474	6.36472874574822	6.41724693322198	6.34382974366539	6.56302595537901	6.42025853367689	6.45783529382886	6.39773189572981	6.61016660819526	6.5886658315032	6.35628145376656	6.26286706551053	6.47523232745852	6.4377871019735	6.42195963541278	6.50794081636231	6.48535160832075	6.38665131926573	6.52611328317702	6.43824987043398	6.52111736425187	6.3961961003965	6.45744648711495	6.39355988180435
6.15134061069177	6.31208972917975	6.32537084835798	6.18237415352621	6.21180567025553	6.36029024745561	6.30311009940133	6.28889650033992	6.23171891065423	6.32227948998865	6.31369286332777	6.37693416035861	6.38803408952778	6.24350685106659	6.30021311272168	6.40066631295039	6.34448539231352	6.27116441860758	6.15253242308416	6.11948846159886	6.3568255594431	6.28933223320173	6.20163851891024	6.1361391476741	6.22345152056764	6.27724706685907	6.32234528701644	6.26724198670855	6.15857693026163	6.29628158658605	6.19408923425229	6.21144222195031	6.12694480895228	6.11379251925473	6.17707157185635	6.10974877152504	6.3304884016954	6.27114474081004	6.18923512553996	6.12642856759846	6.31401516976455	6.09193880061036	6.3008310457534	6.31679109141718	6.38436210118139	6.36444206478594	6.36025271342232	6.1777246980733	6.22402570773906	6.36084571224074
6.07748491463692	5.87584171223701	5.99147950754973	6.09422888626455	6.02484798381206	6.17937120283815	6.12591360674211	6.1738415339115	6.14131738257938	5.96576869699197	6.16163399520996	5.91802855984474	5.93727563940752	5.92240476723967	5.87971250662648	6.02256149899795	5.85024617447212	5.85789621302248	6.02823208850555	6.16189856511716	5.87390935715544	6.05421111878287	6.20187093988179	6.10414717057898	6.12850023636646	6.17797874832199	6.02096731297849	6.15565454996284	5.85083408369174	6.14636768300148	5.88244282852967	6.03699810360165	6.0321649601183	6.14298996440801	6.11377800264398	6.16309200292012	6.12753709566149	5.84860716829633	6.15839289125785	5.95950530687125	6.01082335635065	6.00282929622089	6.07425772745796	6.09642757997515	6.16937230480337	5.83161531181698	6.09484369798705	6.12157050232494	6.11002215440233	6.11564492075163
5.88658134602216	5.730831973029	5.68762426081014	5.88694406608205	5.79357804957446	5.5608864414223	5.92648800333413	5.83463742854656	5.71724576322892	5.82656355360384	5.73071471492049	5.79058022018297	5.94734734524982	5.67395068027416	5.62355372230757	5.63428261618481	5.79892200710567	5.91700794767956	5.60927311369534	5.74311377789642	5.94491152308865	5.97945682298958	5.93060010318692	5.9605611084803	5.85019548819258	5.8815074934176	5.77481399819251	5.8695847708469	5.59591766382	5.80023867953198	5.93881070649459	5.95053226931012	5.84525567187404	5.71873650287657	5.68352804800149	5.63181618339073	5.88598191675471	5.88626752495265	5.90679801928827	5.97475012915086	5.81124657424483	5.77423948339473	5.67676731679033	5.92061173520515	5.84264256257789	5.76091014881987	5.79769070910233	5.89122727278091	5.63815497139686	5.85329516985848
5.17352373424956	5.30696674788199	5.25090084395752	5.19263857271879	5.70181800828674	5.57526217288083	5.44661675553259	5.32393911396462	5.73046670964832	5.28804625578397	5.45147040533149	5.53709114665313	5.58206207057679	5.37539712302734	5.66196185218193	5.57347706868889	5.68589935080261	5.4757294049544	5.50367736724839	5.65922257667565	5.33421361953678	5.75759431084142	5.13968279266222	5.51473994214188	5.49639702767022	5.66635878723467	5.52477146293247	5.59513682364962	5.28976425406231	5.39417429212655	5.70224007787546	5.21766440277519	5.68197479518643	5.71372048440734	5.35483530826302	5.5022597584267	5.61642373559858	5.56491855417205	5.63872608094527	5.74946636807466	5.64945367710418	5.33018561658983	5.74222001576496	5.40647262951457	5.60001279941281	5.29082602066898	5.36376871395036	5.49115952145064	5.6015787172218	5.47218827693615
4.50017219960228	5.42878476569836	4.22670597157126	5.12756214411766	5.33730308002651	5.16659687323564	4.67872272087092	4.67128135889611	5.23649985878353	4.69337629684991	5.26529012742667	4.33132944732703	5.42575376351752	4.70750561781608	4.25543683322219	5.10802254582569	5.4496832394742	5.35317970802608	5.3613116795659	4.64539982614511	4.12017636343516	4.58951639100962	5.07219499876079	4.72697800109343	5.32612382143398	4.84477925621092	4.87423818926307	5.2642344017048	4.92736984263942	5.42744614636566	5.34286059738792	5.17788804518357	4.84446032616443	4.60395983941214	5.4278181644945	5.1682931745372	5.2667226632713	5.3569838065773	5.23339700267633	5.13932213332702	5.04457389410597	5.22655738102595	4.41803620748768	4.99477216777999	4.662646697007	5.04739438137232	5.2992084609616	5.18278543173507	5.30417924629049	4.89620118951846
4.25525291654273	4.5238491929884	4.02380256030649	1.84232222439846	2.4842120273167	2.63791077808005	2.35210720278651	3.91647724080187	4.63083781660933	3.27183863556107	4.30175388062313	4.33289716799758	2.87668372379684	3.02008087187679	4.68051599913476	4.39853096785747	3.29113238787851	3.60831137518503	2.69247211191163	4.85880791949027	2.06236463068559	3.62768008605659	2.77281542301984	2.30644241405728	2.89720946579071	1.35669977475786	2.32055768465684	3.24604911110232	4.15721060012299	3.52165780984671	2.22974369757474	4.11297119836888	2.56797754817779	4.51334389708151	2.39212662848086	2.94756120154998	3.13338095723363	3.01293767845693	2.11125155855875	3.48032572118677	4.71927963489172	2.85653840978613	4.48396223378639	3.63028647717206	2.37573722284147	4.8877569910942	3.0422264679453	4.75079614592659	3.4195402623278	4.39864610315534
0.970015177427654	0.897856188376861	2.48875718578071	0.363720421997833	0.0386399738214515	0.724367969134504	0.0386386844307235	0.0388790431912947	1.27595105213255	0.586268820022631	1.77581765814351	0.0385785642101919	0.426825385526853	0.250306829397084	0.553687579722152	0.701136550553801	1.31951826967695	0.166696024323482	2.63221257798226	0.234395657752372	2.01300512979711	2.62507080728708	0.0389141518099251	1.09319052265741	0.0383828731109953	0.437265669743102	0.0388391343968377	0.161951860337675	0.272433918822538	0.0384860273271417	0.179511201551793	0.188517528545814	0.14081685345052	1.63059361550968	2.48207219527573	0.157149408085561	0.889133856730276	0.190909937612708	0.961325955735118	0.175566991441477	1.64602249293979	0.208678268884061	0.758798127273326	2.38748035941349	1.92975257004688	1.79849635172585	0.310804232509747	0.157389039570095	0.30745244205603	0.261820102592059
0.0388678258876009	0.0382447581086467	0.0386697589182379	0.0386302528535477	0.0387184299219962	0.0382913782693243	0.0388892835428989	0.0381712735533139	0.0382296348017846	0.0386964362096245	0.0380867713458878	0.0383049822665298	0.038314203158025	0.037959056972313	0.0389895496589156	0.0392299263870081	0.0381466204601629	0.0379164363569145	0.0382725388308149	0.0388259942177802	0.0386366003009883	0.0384861617515638	0.0383637860382038	0.0380263862319974	0.0377817183829145	0.0381251404130646	0.0380145994267442	0.038587573760901	0.0388644332909172	0.0382192586884713	0.0379824671033798	0.0379646357255813	0.198196410953469	0.038263946641648	0.0383078005039155	0.0383965219602981	0.0380036968757216	0.03900932213853	0.0381988407963006	0.038112517688702	0.0383227465733489	0.0381489299321879	0.0381815170125713	0.0383844068472585	0.0384907069093156	0.0381705260791596	0.0390224711393671	0.0392277011958181	0.0386803489267056	0.0385059173942448
0.0385382453865577	0.0380296598040889	0.0385375922288248	0.0388272602716433	0.0390917140166054	0.0390591548179033	0.0385000645512636	0.0391267690814806	0.0386077313186383	0.0384441061891766	0.0390475485111647	0.0384921478703212	0.038473517985251	0.0378072443935059	0.0379184006315043	0.038899130314868	0.0377929285782432	0.0384199687961685	0.0385537885424706	0.0382330303247784	0.0391027902496249	0.0389312407233604	0.0387243435597225	0.0387776419203147	0.0389780539217317	0.0387766748756584	0.038705888640958	0.0387760985158811	0.038896936878981	0.0387942475590428	0.0387680669470836	0.0388190840288805	0.0383394909543812	0.0386822891224909	0.0386144610742483	0.0388657288032683	0.0390503512232297	0.0387649873771295	0.0389692797624234	0.0393760515764619	0.0387431418696836	0.0390127910409604	0.0393098358143867	0.0390627094846714	0.0393231130883012	0.0387624758278206	0.0386173424695062	0.0387726501121779	0.0383272323909679	0.0387306134694077
0.0393048355851284	0.0386166468101395	0.0392932097785642	0.0389966492626882	0.0392180649218343	0.039443909149259	0.0387941786894071	0.0394051944063258	0.0391197584036323	0.0384822239305168	0.0387438069581555	0.0388329689711917	0.0383396547339925	0.0392902313421505	0.0384067404219046	0.038555207702262	0.0382808024591254	0.0391488260189888	0.0384516737052305	0.0392102897779038	0.0386267580941187	0.0388252253943295	0.0383680000485818	0.0383507719095284	0.0389953972753625	0.0393146054859945	0.0383917901597542	0.0385077114068659	0.0393374544525317	0.0381448428938141	0.0385639658148429	0.0391380256841789	0.0391383161644913	0.0390685572275699	0.0389438640500148	0.0388635189270012	0.0387304150849514	0.039611015346438	0.0381435671729035	0.0390177529348838	0.0380737980457151	0.0392487586072087	0.0380639696194928	0.0392261937988706	0.0397458319040987	0.0386746036575252	0.0382866555646393	0.0393939294633991	0.038646319982112	0.0387004556339163
0.0385935766070582	0.0391850964114595	0.0394765849014893	0.0394021186359186	0.0389098756352111	0.0385491524642653	0.0391016061032692	0.0387210323451092	0.039167185790901	0.0387575916881568	0.038953989941793	0.0385519817098929	0.0397449673969146	0.0388793080555064	0.0397420170004376	0.0391796546730604	0.0390872870030116	0.0394545160374173	0.0392124863871348	0.0393273645939256	0.0385169349736119	0.0391382325477335	0.0383699306270734	0.0388917399200151	0.0387958503946135	0.0394025011699708	0.0396550903179958	0.0389931507167867	0.0396484931198921	0.0388710535838179	0.0392497991091487	0.0393860468544521	0.039407705049388	0.0391290309705197	0.038991816183384	0.0389600904596278	0.0392054158374112	0.0388891002777832	0.0384626256275884	0.039612068683356	0.0390672482872891	0.0389032384982981	0.039387306430379	0.0389915576713098	0.0385255139312158	0.0388904083189776	0.0394537171782712	0.0384141030408447	0.0389117523092349	0.0384045658119749
0.0390198220923193	0.0398671628259582	0.0390589016135911	0.0397955237075137	0.0395890095459038	0.0384546408616906	0.0391025944460996	0.0394151781076531	0.0388106153041744	0.0387551154150418	0.0401386597388257	0.0389396025607144	0.039633997363445	0.0395291473336632	0.0392590140490688	0.0396795750447741	0.0391526357724199	0.0389299002920641	0.03951730841736	0.0392599547156148	0.0387262686551693	0.0393066672734989	0.0398071178977947	0.0397265804983904	0.039835630500352	0.0390849598936281	0.0392815357740936	0.0386617163656836	0.0392569892186467	0.0400815124950135	0.0394475022869393	0.0392836882026477	0.0387107553441134	0.0391093993518419	0.0385441630077426	0.0400405592457384	0.0393432533025158	0.0399043987821695	0.0388153859336211	0.039859728476093	0.0393932287051329	0.0387591458607355	0.0399942591501872	0.0388797517028405	0.0394998433196113	0.039578820057564	0.0395121630027798	0.0395729986325093	0.0392760148956138	0.039432576076703
0.0394245288402163	0.039641204258047	0.0399180525976244	0.0403396757667895	0.0400206278176933	0.0396423872683073	0.0397475905979446	0.0392169397622849	0.0403566880612032	0.0399864216761709	0.0395207526883647	0.0397070152652817	0.0393609779082203	0.0397213651512007	0.0403942373932761	0.0389964402546458	0.0391497606445533	0.0394139544873941	0.0390187659258577	0.0396900337296755	0.0402988933621584	0.0392475608564123	0.0390183379308928	0.0397921867260781	0.0404078585926698	0.0394490386664773	0.0397739954982294	0.0398591587550631	0.0393143333376233	0.0392171543015274	0.0390667031581051	0.0395841956921627	0.0397505642288639	0.0399283696687284	0.0392805268862815	0.0399616880505675	0.0392482055755955	0.0401456007956605	0.0396206917098718	0.0395505609903528	0.0397803360423214	0.0400339065226264	0.0393069488197803	0.039532891567199	0.0391079719650372	0.0394146810879789	0.0396732835100967	0.0396462846700212	0.040298369295614	0.0393860880207325
0.0401009057038222	0.0398673691274781	0.0398013568337296	0.0402641880803894	0.0397571730291653	0.0397055097241315	0.039961478426782	0.0401428684364307	0.0397654486799601	0.0395858072009266	0.0398357807178025	0.0401219130636236	0.0391184943627476	0.0397534651158966	0.0389789336341946	0.0401739697196947	0.0405433007832777	0.0399603939130785	0.0400210985888454	0.0392799520094827	0.040350480160294	0.0395568868938639	0.039546861951474	0.0396854355861137	0.0395119388925808	0.0392293956933022	0.0399937190042671	0.0401211989187676	0.0398598141183233	0.0405474241838707	0.0400467355221491	0.0399416254599548	0.0402962689823551	0.0393660215887816	0.0396817837774059	0.0397019298914559	0.0394242302801516	0.0398853562189488	0.0396554691393462	0.0400316671041286	0.0393631472704375	0.0398106347006826	0.0398685708633628	0.0397893894866771	0.0394960450546109	0.0404083324260222	0.0400310360267916	0.0399219721258536	0.0399240549478925	0.0395318075573729
0.0409280005133533	0.0396439178033714	0.0405717219653489	0.0402630724580616	0.0402278321947018	0.0402286575201513	0.0404805425204488	0.0403107484426326	0.0395727261842084	0.0397324921135434	0.040379234470681	0.0407622834346534	0.0403163988116153	0.039811136271783	0.0394447654766821	0.0400523525197294	0.0394190394721417	0.0405604887557216	0.040191415057544	0.0395439807637704	0.0394551674628616	0.0407711374226204	0.0400632593470574	0.0406073474395903	0.0402080058982605	0.04002695664046	0.0407301336405357	0.0397654488249454	0.0396243794563392	0.0404550689944852	0.0394460491690124	0.0406224697314248	0.0403071755361173	0.0399229711575992	0.039615439075204	0.0402546048879555	0.0396379013930264	0.0397498577934114	0.0394264962993876	0.0399883566721192	0.0398670428063567	0.0398384583087148	0.0407112002973884	0.039881452990647	0.0403220405005536	0.0402485329997764	0.0397326605192214	0.0404345782197372	0.040075089299439	0.0402879446044183
0.0409622443863162	0.040640119270455	0.0406882977559845	0.0410991338111103	0.0398909589400489	0.0401664081745714	0.0398432213240079	0.0401621970728756	0.0406758861121141	0.0401462272608094	0.0401212187774995	0.0401928952403858	0.0397297423827658	0.0400658280041356	0.0401604895859935	0.0399681058853415	0.0404676658079551	0.0399188573576114	0.0399689678999356	0.0401008944196597	0.0405464164305867	0.039406334785	0.039959389452972	0.0397306184422968	0.0402709615005473	0.039885430386522	0.0405747992486952	0.0406261483514771	0.0410916877209665	0.0401059824026076	0.0403901276414003	0.0401110659403669	0.0397313223607866	0.0405953871354539	0.0402247747529277	0.0408010992002588	0.0410002284067851	0.0408735330320043	0.0401906328172748	0.0400932262574821	0.0404433766724754	0.0401357705994969	0.0409236039805572	0.0408790550541177	0.0407674104687265	0.040248243434112	0.0410108163803863	0.0405702371401957	0.0404645817116455	0.0400447868029949
0.0397712017157856	0.0402940870649783	0.0411543359599049	0.0404557023439686	0.0406892799023935	0.0410292290838866	0.0408163288024588	0.0402008233522032	0.0403332933292817	0.040610654281214	0.0408265434775766	0.0403858384999805	0.040947236928004	0.0399138590243313	0.040534022466868	0.0399774247391291	0.0410477538303719	0.0409117257476022	0.0408446110176258	0.0404642169354781	0.0403539172676123	0.0413769540417859	0.0410110912593538	0.0405548718700561	0.0404041531220801	0.0405128443054697	0.0404794743920623	0.0408422087932682	0.0406478144423865	0.0405416289902708	0.0409037771756929	0.041337888198953	0.0402461549221803	0.0409523508672709	0.0398186645458409	0.0410048621526063	0.0405017328256386	0.0401852751608171	0.0403602297014619	0.0405375572107845	0.0396251317164604	0.0405966681852425	0.0400891593735002	0.0414233143705023	0.0407552979294213	0.0398279117199459	0.0410934116442035	0.040481988404927	0.0413720821213301	0.0402037919719286
0.0414275757984323	0.0400673997531147	0.0407311254773554	0.0409838114051212	0.0406998537658313	0.0413066540803553	0.0412529728666614	0.0400740544135803	0.0409389218117238	0.0416834529305386	0.0412629380142199	0.0410995700969192	0.0416408207686761	0.0406721805726794	0.0414677354021492	0.0410164176340476	0.0408231820339327	0.0412499041493746	0.0405193058841457	0.0405410900705648	0.0411186375524478	0.0411163545665831	0.0409695226443742	0.0414812615071077	0.0402372951140171	0.0404886362603143	0.0406147261743716	0.0409627080256149	0.0410177822878331	0.0410198648801851	0.0404565437177534	0.0402134304511242	0.0413480613287147	0.0410543470042238	0.0407541160609646	0.040159497019707	0.040896927989922	0.0407755448886842	0.0407401906975806	0.0409824057315415	0.0401482426910039	0.0413139067195995	0.0415415648306516	0.0411708184709896	0.0409906595200471	0.0410580601761638	0.0414614392354786	0.0413386033328321	0.0410033609787519	0.0408883804414611
0.0414595729646483	0.0413977144859388	0.0411112656117248	0.0405979420426553	0.0408384644227209	0.0415801515904265	0.0408987480201147	0.0408814759632346	0.0409836746873231	0.0410890545058146	0.0415913543390656	0.0404530062813897	0.0407092289860715	0.0408491220253339	0.0405723770221574	0.0414313642785673	0.0415574005490998	0.0415032197701423	0.0410831756137758	0.0408616910140225	0.0410377016477885	0.041357681181732	0.0412635078026524	0.0412235059287996	0.0411694372758143	0.0410414403347522	0.0412397325018135	0.0420200432956473	0.0417390994478391	0.0411835403015391	0.041112867168176	0.0406672072638152	0.0414707842730961	0.0406140160205872	0.0411319503236685	0.0412878142509637	0.040928099014369	0.0414853429359336	0.0405554833606369	0.0412884468422626	0.0418817787067783	0.0411553342146223	0.0416621810685363	0.0407180254854726	0.0420793586707986	0.0419957709743753	0.041744778591887	0.0405862061613634	0.0417537213968178	0.0410409928762021
0.040831801357585	0.0411851051374171	0.0410389296447746	0.0412859918823616	0.0416873138129779	0.0413248037522821	0.0416140757734171	0.0416166972732267	0.0413219223070826	0.042002714846311	0.0411587182014424	0.042164666422799	0.042359503768788	0.0414745832345335	0.0421272544908634	0.0415692782838047	0.0413851107553138	0.0419353801195018	0.0412359049022408	0.0414095562598349	0.0420494349447869	0.0412859143590987	0.040947622120783	0.0413231141941322	0.0413502725160268	0.0419320586137652	0.0417564891928366	0.0408869035646407	0.0412100571402168	0.0416987444956015	0.0414646092821923	0.0413316839762266	0.0418998112933154	0.0415930200616219	0.0411973016977156	0.0412218563656596	0.0420787694717773	0.0412169742687819	0.0417833955564423	0.0413808081064339	0.041858126788877	0.0410470395362768	0.0414587298917275	0.0409065029001795	0.0417536172712781	0.0420522608361085	0.0414616173393553	0.0415755587771594	0.0412029421728486	0.0414275276662038
0.0426827603037807	0.0421894663753876	0.0416801388358441	0.0418540838164689	0.04212220396915	0.0419160015863886	0.0422195560911715	0.0418583993304359	0.041708407689675	0.0418541776562461	0.0423349000360522	0.0413893719524873	0.0420759405347771	0.0418519352645589	0.0417740961759784	0.0419285754842783	0.0420409758631788	0.0424096613578813	0.0416596842040319	0.04108678872565	0.0415347893616409	0.0416270493062769	0.041410249995764	0.042333028685161	0.0414039957308119	0.0419490311160714	0.0413920381045215	0.0409626949267143	0.0413324618901483	0.0410312142497697	0.0426429744524781	0.0413609704286793	0.0417735911644174	0.0417349016634903	0.0415858157307015	0.0418606744183427	0.0417073862862063	0.042026923401867	0.0421609129825049	0.042200709934061	0.0411660115073192	0.0423295873700529	0.0420022003625112	0.0409713780882445	0.0418849299494614	0.0411902317698533	0.0422615074125237	0.0416658781441923	0.0425155221592933	0.0419616168913198
0.0420804387321058	0.0419049538884324	0.0418355435168788	0.0426967613225171	0.0422208140801141	0.0416203241735637	0.0418874043402738	0.0425716294333425	0.0420958606363815	0.041712132393558	0.0418280552470314	0.0418676281035893	0.0418166239378307	0.0424523932437775	0.0421884574756331	0.0430223628889867	0.0421236746910725	0.0417419525677898	0.0419121971415636	0.0420802012451266	0.0424782647741664	0.0422197097071326	0.0424937821156183	0.0423531847358931	0.0421581905889093	0.0414572057837348	0.0416149126012897	0.042009817327497	0.042160348084956	0.0419790899245444	0.0419782628296842	0.0428592460421704	0.0422672517959469	0.0418419243052506	0.0416375755549681	0.04255759964389	0.041524332593195	0.0423963619323813	0.0418203295410373	0.042705511321274	0.0414115039905268	0.0415146046076417	0.0420572403191532	0.0416264049404816	0.0429127209644673	0.0422694638375445	0.042471335938378	0.0419909437680824	0.0418846035740279	0.041222024264982
0.0422601898915166	0.0427812866925809	0.041891167904686	0.0421413519337411	0.042720018172097	0.0419711651414909	0.0419838331041311	0.0422112232020739	0.0427987407523647	0.0419579278842409	0.0423366380649276	0.0421561938645025	0.0419483347856543	0.042661239954599	0.0414530099118816	0.0424565224171141	0.0422872711616723	0.0432064043423253	0.0422288587760949	0.0426905363402582	0.0424335811156132	0.041997166884717	0.0427915535062674	0.0418381307516094	0.0428685884952961	0.0425682425763144	0.0425691576422622	0.0418035715541355	0.0423635929336404	0.0427360905665716	0.0413952115480254	0.0432172858046375	0.042051859589328	0.0417543910777317	0.0432000117128617	0.0419419833063672	0.0429090701594711	0.0428017372761577	0.0418133177534154	0.0430433958603228	0.0420476582470076	0.0419083282836764	0.0423018407176803	0.042586695286815	0.0427282111868798	0.0422165890243681	0.0423036838798735	0.0421991433955321	0.0424835600960406	0.0427307908308329
0.0416877945569858	0.0423815260944649	0.0423572046548776	0.0430017185537622	0.0423971674482244	0.0426062753712503	0.0431724854981921	0.0418641153756613	0.0428047881565749	0.0432826011678123	0.0421537089639496	0.0427152161277992	0.0424749075738142	0.0432351518272296	0.0418820273557871	0.043364460084801	0.0427587478918308	0.0431952240350809	0.0423815903335495	0.0419255117865022	0.0426872284975509	0.0429457335685363	0.0430386525501451	0.0422200052991605	0.0435970147358979	0.043153762743486	0.0426562115427635	0.0430686034536598	0.0430165646270968	0.0421997581312247	0.0427365978976424	0.0432537710651991	0.0429323759286672	0.0425583950876645	0.0421220411170224	0.0430765873916514	0.0426967485376967	0.0427690119286152	0.0423973524351261	0.0426223576311968	0.0418251777429682	0.0422464305662932	0.042942151477057	0.0424731097235264	0.0424036141347027	0.0425857545558277	0.0427957811398337	0.0431899988095935	0.0432195682193868	0.042650516554963
0.0424344654967481	0.0425516245727835	0.0425246901431857	0.0422798198594442	0.0422796614380005	0.0425788462364999	0.0430388792686336	0.0430679420860929	0.0431465724394984	0.0433224702995299	0.0439942335343153	0.0430265498951765	0.0435568280714464	0.0424837526480231	0.0432700095583701	0.0428306373034743	0.0435115864989382	0.0436398225292986	0.0432255961223013	0.0426196248042557	0.0423944801219277	0.0427867236577286	0.0430643305149754	0.0427460675269617	0.0425631936808043	0.0420954068114991	0.0428716676190464	0.0431202865936038	0.0432258902888119	0.0420495117005525	0.0433428449364936	0.0419843701912152	0.0427735138711247	0.0433464448981872	0.0429398355732674	0.0432841249625907	0.0430397223611182	0.0425075407388518	0.0437100217355769	0.0431707473570236	0.0427527954584719	0.0426175595258399	0.0423110288220611	0.0432110165581869	0.0436985168258074	0.043240182791143	0.0431955061045296	0.0425605658369216	0.0431084065421175	0.0435980751015283
0.0429953508551955	0.0434612081564212	0.0436738346821156	0.0441525604764858	0.0426943074304096	0.0431974325135743	0.0430626615765013	0.0440615443485944	0.0428042214984398	0.0426721516689564	0.0431900731900355	0.0433514882622587	0.0429192244638579	0.0426589062597691	0.0429451429410861	0.0425624760693784	0.0428415732114026	0.04358459325598	0.0431831944894993	0.0431459587315508	0.0425908282640247	0.0434043011253767	0.0436357450756174	0.0429168328421602	0.0435650512241602	0.0435781051653839	0.0433479535254449	0.04264001453637	0.0428130227479521	0.0433626303976962	0.0434063617543544	0.0426131382973086	0.0431312656325913	0.0429313418971708	0.0422327529729431	0.0440628107012769	0.0433417633417085	0.0428838966497376	0.0430400375871345	0.043774169832937	0.043342845020588	0.0433738064354795	0.0426508870866126	0.0436671192532327	0.0433213543399122	0.0436766215204605	0.0435026111554921	0.0433418125637272	0.0428009057324833	0.0434394306199566
0.0438416362565379	0.0431134183115632	0.0426994133643033	0.0430823476767459	0.0432914886036517	0.0435227109011926	0.0430849426840849	0.0437972935793238	0.0435767112165793	0.0432081916968706	0.0427597845865423	0.043278484221038	0.0436640640098998	0.0434666172161014	0.0435460786581399	0.043040076593078	0.0429210222459791	0.0440062925075552	0.0435560790758479	0.0437054608385896	0.0433989489015747	0.0436727851098093	0.0439884506500253	0.0431355463720313	0.0436480648774172	0.0432520332411321	0.0428498119068353	0.0436556728539492	0.0432378640403286	0.043729451983389	0.0440016964309027	0.0430925692701866	0.0440924758476518	0.0433209942987844	0.043796020880567	0.0431733405734081	0.0437396106860901	0.0426923156050148	0.0432370336319832	0.0435140173962643	0.0434252613938112	0.0435856044141324	0.0440923992208899	0.0441156418849703	0.043592173150132	0.0430650183983953	0.043838979164362	0.0426914313001268	0.0434821633404403	0.0434686770128674
0.0433369089454505	0.0431589835663266	0.0435128587669723	0.043515263558893	0.043045189540185	0.0442758606530629	0.0445203343704282	0.0438909326406602	0.0439540170627174	0.0434867594856554	0.044048826731121	0.0435096606079528	0.0441529677716827	0.0442690798615516	0.0438501762835996	0.0432462536965689	0.0436678592090603	0.0436766908639742	0.0437302333570332	0.0442518817955695	0.0436311245289434	0.0437721177223515	0.0434884440002499	0.043277688277134	0.04350198989157	0.0442909922610171	0.0432388357818539	0.0446398837413557	0.0438190563068428	0.0438153768474842	0.0437314356914903	0.0433041765498538	0.0432036182733802	0.0440133122216961	0.0431969824930424	0.0434397559806232	0.0439183652972833	0.0436755624230371	0.0442037841568547	0.0440083361981408	0.0441403329366649	0.044487158501028	0.043735226659176	0.044040369403516	0.0439839642540423	0.0439186884529005	0.0441639998269498	0.0436677453906174	0.0444032106098071	0.0441313268704298
