# Supplementary material for: The Neural and Computational Architecture of Feedback Dynamics in Mouse Cortex during Stimulus Report
Source: eNeuro. 2024 Sep 24;11(9):ENEURO.0191-24.2024. doi: 10.1523/ENEURO.0191-24.2024 (PMC11444237; doi:10.1523/ENEURO.0191-24.2024)
Supplement: Extended Data 1 — The file code.zip includes all code used to generate the figures and perform the analyses presented in this manuscript. The folder "./ephys analysis/" contains code and instructions concerning experimental data and Figure 1. The files "Figure2CDE.m", "Figure3AB.m" and "Figure3C.m" simulate the model in the nominal setup, and generate the corresponding figures. The file "Morphing.m" allows changing the connectivity strengths with respect to the nominal setup, and plotting the resulting trajectories. The folder "./Figure4/" contains instructions, code and data concerning Figure 4. Download Extended Data 1, ZIP file. [file eneuro-11-ENEURO.0191-24.2024-s003.zip › code/Figure4/isolatePPC/v1Int_a0.05.dat]

0.306786175567026	0.305361869268762	0.305894393211778	0.304731524298941	0.305830618885583	0.30558276181624	0.304370652731999	0.306179601529629	0.304334791000272	0.307064288731686	0.306444623277756	0.30867134943564	0.305275094998873	0.305846820510761	0.305705070473463	0.304552590311887	0.305645430647342	0.305896446864102	0.30614458968129	0.306483940222347	0.304836410280028	0.308512666702977	0.306797160549595	0.306439985396487	0.307353443135518	0.307170946400409	0.308531195895111	0.305281980724489	0.307217184196296	0.305358424757089	0.308581017468092	0.307212152497152	0.305838177889574	0.304761533265963	0.304206790897432	0.306639397794732	0.30784705572542	0.306216245747683	0.306419673824106	0.306388963044247	0.304766801839564	0.306542715694613	0.306821173819969	0.306913307465172	0.307930957767317	0.306572881084851	0.306259836525493	0.306459399053047	0.305675585104304	0.3072469535344
0.313218592781239	0.31609850003112	0.316273451105777	0.314348725563566	0.314486121310488	0.316292636350422	0.317790199877992	0.316238193094903	0.317004159644487	0.315850020688219	0.317319277467547	0.313012309418161	0.315504449926249	0.313687916882548	0.315781894766645	0.314397350838602	0.316927574493288	0.31438836316768	0.316976519784696	0.313035614795067	0.317336251931372	0.313570011378142	0.313837767868012	0.317570612053701	0.315684768088884	0.315962925886556	0.315299978246156	0.313378606094156	0.31544753942647	0.315134577872215	0.315705536460328	0.31613282997201	0.313412584066436	0.315976437303102	0.315119774582757	0.317607065469709	0.312812095307057	0.315224468023328	0.314418681559892	0.317244591918691	0.317640301493868	0.316100446920972	0.317065972065132	0.313943623663894	0.317288746610195	0.316873912731334	0.316092158629114	0.317081472650318	0.314695604634124	0.317849433042502
0.325498935955787	0.326310313728006	0.324749089146737	0.325532938051743	0.327526399782832	0.325328773548808	0.325644622803657	0.324601911115265	0.325769936268252	0.326522831470415	0.327315935861656	0.325212648674453	0.322791378424552	0.325612131160181	0.325214822488708	0.324056183922946	0.325357736230093	0.323258862644333	0.324446573386556	0.324850147090338	0.324237151482951	0.326886651463948	0.325915865457742	0.323572062025149	0.32580186191956	0.323837593101732	0.322841776438888	0.327302931055139	0.323216990957968	0.325971434844729	0.323915677454264	0.326928554491419	0.326866570601504	0.326528684084714	0.324467929398741	0.325724780632475	0.327175019673428	0.323862567896043	0.326123053001654	0.325988641544741	0.323411401808956	0.328403591835864	0.326208010111759	0.324199378753348	0.325476314365355	0.326007776593032	0.327354998535852	0.327306237866259	0.325571542250799	0.32461805064796
0.338586624556122	0.334109022757525	0.338347349973488	0.335547460138814	0.335077629589078	0.338466232075745	0.337012925373821	0.340242855486536	0.333665934667289	0.338692628162561	0.336672318100462	0.336154805252288	0.33840162646375	0.336839778240589	0.338371071600899	0.337104554774702	0.338130157109702	0.338608744022484	0.339160072316312	0.337056650125118	0.334967787962557	0.338227898204711	0.334983856611706	0.335507729628325	0.335740118442695	0.337433692694708	0.335406165819385	0.336640722051408	0.335989074300379	0.336687073666785	0.338410867259558	0.335974782817566	0.337502034905453	0.33630334556578	0.33551419013058	0.33920668475041	0.339013439669376	0.338559478383138	0.338340540006426	0.340154503827169	0.337493674071195	0.33996159663098	0.336775374307525	0.337793901639033	0.334651771924509	0.334093493542398	0.336167994839313	0.336787558824569	0.33861358444796	0.337017822100033
0.351599514935443	0.350813033583941	0.347174858468691	0.350316084896853	0.351049948857144	0.348881721458105	0.352794373766766	0.351845338781121	0.348690145075066	0.352335077394612	0.348899672715091	0.352451450931226	0.347344336950079	0.3515961955698	0.348979707890966	0.350920024622139	0.349891081999843	0.347394769447216	0.347219680456891	0.349976664299381	0.348631340017215	0.351475335990366	0.348764290935073	0.348911112890031	0.34894965183095	0.348976629354125	0.351390940304367	0.346786459557655	0.349184946963802	0.349690736189198	0.350509081774906	0.350668360628888	0.348835556762282	0.347520733122716	0.353102341775606	0.35171411265261	0.351673586184621	0.352174643437305	0.351460092809808	0.348603102610288	0.347588770724963	0.350103902073983	0.350222239626556	0.351014677157436	0.34789065139674	0.347314763128097	0.348865947400144	0.348259486948539	0.349143403735445	0.348252969378951
0.363027188557678	0.364286676938438	0.365051785151367	0.363811001624942	0.362695497932533	0.361360447846728	0.368698802014612	0.363229193297479	0.367282019225985	0.363301052663129	0.364045096371389	0.365380311735433	0.363212314747051	0.367898395166006	0.364167248200093	0.363739522323573	0.363080042448244	0.36426546285506	0.364336298264963	0.362985393688851	0.367110086671389	0.368944775195577	0.365804346885576	0.365022326695005	0.366917516369811	0.363820728472032	0.363272001309849	0.366681519222339	0.366736621110243	0.365093619202539	0.366788178903961	0.366782780794485	0.368047934987348	0.362538309549565	0.364148342857654	0.363385992743153	0.362188748706112	0.36447176185764	0.365251053736435	0.367225793677733	0.365008102396136	0.363963602633141	0.365951279310486	0.364180950769367	0.364012217570058	0.361359868703368	0.363201831893116	0.366483471267884	0.362388404575944	0.362338742294705
0.381769651448385	0.383258984288984	0.382216143683976	0.386065966085953	0.382759248545537	0.378147511215745	0.379656144392779	0.384570367863595	0.380807907742935	0.383455262955098	0.380012811006813	0.384592979112411	0.382147720055004	0.384177595176312	0.378662198402493	0.379739603459153	0.380098937622049	0.382124568799343	0.380721383102571	0.382670231288349	0.38381990104296	0.382468480078205	0.379508777147478	0.383865053262219	0.384474842453604	0.381956485602999	0.378491461278866	0.379067127577925	0.385103930556314	0.37697289400713	0.380330436683517	0.377498768818907	0.381127125523839	0.380657971814335	0.37920728036602	0.381601941013825	0.377729915635977	0.381934409422787	0.382394774501359	0.379386434920463	0.380110381658862	0.379552053115196	0.38197630068442	0.379998004904921	0.385602856980745	0.380433744517873	0.378516028390421	0.382730314797464	0.38182106238127	0.381728944333345
0.400347525312591	0.396989140574097	0.399459609217562	0.401087069952823	0.401014904713928	0.400535038095005	0.401717604057474	0.403019503949773	0.399698468927273	0.398067436842017	0.402607605736615	0.400956467873646	0.401077301078119	0.397874843528062	0.398308852564213	0.397243271947158	0.398766019664673	0.39871224692542	0.396301484167319	0.400173758349064	0.402601544635302	0.401725659105609	0.402726889495933	0.400580057394249	0.395768958882311	0.399749244935124	0.398511037227171	0.397253437879816	0.396515948169715	0.398769019700199	0.404849662753566	0.403967901164065	0.403082146105267	0.398808118745074	0.39872700388182	0.399035019421189	0.39878476880702	0.398417600151692	0.395033895905617	0.401063720027766	0.397617166076059	0.402394154483709	0.398777042692023	0.399607707658208	0.400781660922593	0.399270682360173	0.402954496991674	0.398292740568198	0.398421798059189	0.394830377980761
0.419984207993527	0.423614656396249	0.418419177693432	0.420557582712356	0.418666152160803	0.417976643443063	0.424025760418468	0.419119088317316	0.419685603029631	0.420038071262638	0.421798881000717	0.422013463981514	0.424149882381442	0.425091037044079	0.417521157328783	0.425816007379753	0.426134889032744	0.423001858375312	0.417560133353863	0.424764006749923	0.424360224504934	0.42181428219596	0.421207318668546	0.417462338958807	0.422408408456894	0.415302668123916	0.423535106769678	0.420122507447491	0.424808567465063	0.422859693425337	0.417149078706427	0.423085031723057	0.42067755776174	0.422031658472912	0.423955534744271	0.423039199818735	0.42457729668161	0.419582919593497	0.421234252565751	0.41967132006462	0.422518851018051	0.423706445208557	0.424112818744397	0.425526636325987	0.419150894038298	0.420247974697623	0.420510736170131	0.419107396748552	0.424072537762616	0.42111561737923
0.441855166275433	0.445144468758317	0.445108423572456	0.444219603375436	0.446380113657952	0.441728205826043	0.439130860961461	0.44608064643312	0.442047585568816	0.447213825219563	0.446583296303446	0.449050930578231	0.449716942054236	0.444680593687477	0.45142706917543	0.440024333005189	0.442339380448779	0.447035047546049	0.442939049363094	0.448223517067411	0.440229377731659	0.443881400658002	0.447069871196473	0.442855001863762	0.442773975942823	0.44194305410652	0.447874007122866	0.443189670555514	0.438158178241211	0.439519588606364	0.444742716952209	0.445581402332715	0.440583571221535	0.448765483334961	0.445994712372024	0.442257736376409	0.445546034024235	0.445585324531704	0.440678854707798	0.439398383276758	0.443758825524028	0.443800703391526	0.447335163386717	0.447987708969322	0.448301424565257	0.447851654161422	0.446741731452252	0.442010136688479	0.446822187761437	0.447050898888904
0.474152833162969	0.469663321792235	0.473055437275304	0.470569569692619	0.473611523087358	0.471587523738302	0.470256895205044	0.469654467543759	0.47051821699931	0.469296613446378	0.466852807937241	0.473194402248352	0.474939889228787	0.470234551332977	0.468670982894114	0.465942051719641	0.468696241164268	0.470922456879199	0.470562158252256	0.473274238977257	0.470095139891044	0.474894524947569	0.467161320436833	0.469393405949054	0.46998294395434	0.475794758914799	0.469776271077657	0.478699412364	0.476305287433396	0.473182210814388	0.471219685786495	0.473594770204267	0.474914409870145	0.472899251700665	0.474321038776705	0.470559772649591	0.474577465669179	0.470438994576388	0.47128911767427	0.475776222572871	0.474443182319705	0.475914820694455	0.476181583952964	0.470090748236052	0.467297012557218	0.472165918736	0.474048537536499	0.466446708966366	0.467584549022322	0.473016413656924
0.499777612532052	0.505399805405877	0.499063692816552	0.507444458177563	0.500039166421857	0.509563191986672	0.505947010867357	0.506544993593979	0.498279512947627	0.495695196327393	0.499460925105356	0.497651691540814	0.4984789636269	0.500026688117621	0.504019073800316	0.510533381029156	0.50391166728883	0.502653218387884	0.504849025169957	0.500656315401203	0.499931063189085	0.503670242242996	0.505663131051668	0.510583428650503	0.498113474005567	0.506419215970291	0.502791980009057	0.497649296396745	0.501470691405499	0.50111914519742	0.50201736468704	0.500479613379554	0.499255598166596	0.502528915999201	0.501888143618143	0.505207836960588	0.506920386061027	0.509551038813073	0.501441978889507	0.501567453120554	0.505975961638176	0.504412418666826	0.499634980794012	0.494226081850048	0.507726594651705	0.499764100860371	0.505025300231542	0.503704336340244	0.502427429983071	0.503880687021339
0.535449451543945	0.540554731565323	0.535240987807818	0.534540686367637	0.53241342197986	0.5388748839334	0.532703271280915	0.543988655448389	0.538184387229128	0.537102980014478	0.542450335359521	0.538683901881477	0.535070560232438	0.539784578594311	0.540090908161299	0.54495504650315	0.532877440751072	0.543510499280044	0.532991163987311	0.531827082851627	0.540014232059855	0.536967767303538	0.531724007655469	0.533199366396438	0.528303311489094	0.535979618929916	0.5381269310957	0.532722548215351	0.532439512866275	0.531049310251513	0.543474174211282	0.536114430694659	0.538244199806987	0.536341853130857	0.54263148672279	0.541954881791008	0.541529461547167	0.539163328205512	0.533307236048928	0.532588180637646	0.533927395976827	0.53385433217863	0.533726166027711	0.540522126184795	0.533771142797292	0.539989906691749	0.533590835506894	0.537786721226647	0.535401313656877	0.531528365870819
0.574615190368487	0.584754586872848	0.573101379153288	0.56919684727555	0.579952809714904	0.575843249694237	0.578076420950738	0.58200870301442	0.572388601221629	0.582801150900019	0.576214296291414	0.580312192189306	0.583561916701771	0.566832908670062	0.574147481086419	0.568420867292741	0.583369520123039	0.585470467865809	0.571386407619017	0.574192942305296	0.572624037724756	0.575530224344985	0.571620726778527	0.573443079232457	0.580226272504679	0.583763891843671	0.572482519728123	0.58040871344951	0.573903160961985	0.578467426172487	0.584481330231754	0.576064706567703	0.572192070040933	0.582920751049174	0.577168590375044	0.578518150964584	0.580713350128462	0.579260375540607	0.577852729658093	0.579968327246853	0.577327310372428	0.572878504768936	0.577194536440942	0.577219238365564	0.566917702889483	0.570010612687699	0.580825507590646	0.569987133848578	0.575899150422586	0.569153458391587
0.621081837455145	0.617912945052649	0.615871006379928	0.611747993124196	0.623402319873396	0.621334219210084	0.627030121080698	0.621296976519336	0.623030430362018	0.621652915396948	0.61383390009376	0.618445919400509	0.608638169116344	0.617362612767175	0.630646223487044	0.611913887024827	0.62236047016916	0.612833496415156	0.62429047213663	0.613094144456903	0.625356890566874	0.616417695463923	0.615573408655419	0.616680311156746	0.622678227456124	0.621882178070837	0.624823806038588	0.618125533184959	0.621964788025611	0.625211433486583	0.614466912233759	0.619475950565158	0.616603721641261	0.61955387365382	0.623305625089313	0.618034980315902	0.621340532753472	0.628446711710998	0.61978313626849	0.614936727110304	0.623227927926298	0.623001929545897	0.623204199435911	0.619558380909286	0.618761399453771	0.618271622947142	0.628825575554269	0.627040597068447	0.624591307408522	0.614068182793636
0.674723945971324	0.676517191430897	0.671638614095889	0.665344300408508	0.66478827232022	0.660492867493651	0.673490358875103	0.665427354670987	0.674148843406283	0.67909848369484	0.665155388949383	0.666098526118981	0.673177318256336	0.678659031133581	0.67143162400608	0.675564389753044	0.663086276566936	0.672544925257061	0.671681473342731	0.672752267089751	0.658869159095665	0.666758512860154	0.673914372468279	0.675758745173938	0.673709495641613	0.664928439084879	0.660438082532568	0.668775048273728	0.674366418068133	0.679869559009231	0.674459679927946	0.661107046538453	0.664346838749339	0.679979696589805	0.6802894084517	0.665174088664778	0.663581222226664	0.676738033168741	0.66960495625682	0.666525102421493	0.674053856386428	0.662842902287893	0.678427746041919	0.67371979885808	0.674379954843042	0.673679041176868	0.665704592498626	0.680893743120195	0.672321883768006	0.663831604050012
0.730572147921792	0.721889837366094	0.723945123256489	0.725028802495301	0.729779858857497	0.722229904756976	0.733571077759388	0.724469525217617	0.736700755308289	0.723622078995767	0.719750348833314	0.728266417923336	0.722551596843992	0.731851469333745	0.721490261820797	0.734832564354635	0.732780868829675	0.717286830870959	0.729366637137598	0.722582151874556	0.730577824018891	0.729371627243388	0.721838456993197	0.728299025073648	0.721928522851535	0.722924117265979	0.725388297938742	0.728601455132287	0.724045258931239	0.72824209320077	0.724207563757064	0.724746194307915	0.737015248341453	0.737352714384158	0.730719921346337	0.726078309519715	0.73441624988598	0.718960531328599	0.736439456254011	0.729970019364153	0.730321754024536	0.719370276864511	0.721403743919863	0.727565017941195	0.721232072340827	0.720864406778304	0.727147854468115	0.732335806468174	0.73906950082121	0.735795177218536
0.805888946864833	0.788079576462534	0.787743544457785	0.790287520137236	0.8016170059316	0.801814929229642	0.796282559850545	0.792965690308142	0.783410891178481	0.804142258548214	0.786328145423101	0.788141973467437	0.785483384715017	0.779260524992463	0.801425936495488	0.781345577241793	0.800049612060618	0.800807383265411	0.808765001656041	0.788699066732567	0.783576662333686	0.785927839091987	0.778394493544579	0.790799079954751	0.783423867614009	0.79025828009435	0.793663253112004	0.799170446078719	0.781438528252562	0.784891370771922	0.786296525919102	0.784297989084886	0.80137477699711	0.786131801251838	0.803858023812549	0.787861237030804	0.795719291885239	0.803878887419687	0.803047161958342	0.774602168872601	0.783397092701469	0.800484609915867	0.797047853546393	0.791280496012341	0.793746895438366	0.779736597878228	0.802441592415467	0.788610525103129	0.803217491021299	0.792248877355752
0.87475189162376	0.849808929531815	0.856062138342845	0.875012139036673	0.85913296039756	0.873081674107475	0.870163108971306	0.871832315768104	0.861338632923013	0.881130709091903	0.864764848366485	0.877222820965392	0.872796568637141	0.882046563645816	0.869673541579532	0.847501213538393	0.863157582707962	0.858342991351787	0.86318635811025	0.863850751804594	0.869006704312841	0.850027680647347	0.872435586807563	0.853735423493869	0.881890081510059	0.879601024063564	0.873890853571128	0.859021891539061	0.8552992353918	0.855277990829766	0.864957311745702	0.859565824746031	0.868375499811826	0.86429105505712	0.869914397976958	0.869642374905872	0.866310244876328	0.858673747345546	0.858612815941425	0.861294373447936	0.877123754265688	0.871251012785592	0.862475600822668	0.847765185550097	0.867086594056796	0.870648173091725	0.858451270899349	0.873863813072237	0.859291667703527	0.861566138829311
0.95217658480335	0.944054499993856	0.938416003893848	0.930939671031881	0.944838879080398	0.941056724934202	0.949021459951404	0.958863872445921	0.963572411640076	0.93915038568711	0.965395929470958	0.949941378994652	0.947212370610521	0.934941609772905	0.938385358783237	0.93007130492835	0.947056003407819	0.935175312393612	0.943415687443737	0.944425114393507	0.93886686552854	0.933878755806941	0.935037464636583	0.93508873877241	0.946718071902242	0.930345689259287	0.934434311173149	0.949988970507393	0.950522524260059	0.961851281835144	0.94628208398251	0.931253206834384	0.951653804409346	0.948630966535107	0.964454535394766	0.950687913525692	0.945446022953578	0.957851028646189	0.933888511908074	0.943073027246548	0.937103207820638	0.952971925677863	0.938166852581374	0.952525821560092	0.942806804203734	0.939942307292007	0.961458900823236	0.957072534541294	0.938212002457983	0.940656099410094
1.02534809585972	1.0336294231934	1.02752510747831	1.05115528763429	1.04876378651152	1.03078100254788	1.048262978499	1.02375697830497	1.05287188490634	1.04159058533178	1.02382244606008	1.05283932587095	1.03751988077939	1.05208865995229	1.0162717549746	1.02143683369034	1.02641042815676	1.05279820685379	1.02976344798297	1.05595038930632	1.05949435782339	1.03859672588739	1.05824596005144	1.0556031704324	1.05286125037899	1.020044770258	1.03129313442868	1.04324229122708	1.01507483869252	1.0484464874245	1.03077084439396	1.0345643143097	1.04131335644992	1.02287633965409	1.02339354146797	1.03311481569478	1.03925606420625	1.03939415226228	1.03227344671749	1.02504542990514	1.04247490629056	1.04704597931981	1.04972664662555	1.03512922226051	1.05087353895763	1.02767913475097	1.02743596067857	1.02532668576112	1.04203694300839	1.01674774708647
1.13776699111812	1.1282091924275	1.14997226928814	1.14029217140688	1.13139665754583	1.14061753870449	1.13149630616923	1.15006251755018	1.15241748019546	1.13482976832067	1.14073570086926	1.13414354950297	1.14455146632969	1.15397202695102	1.12680028708668	1.16226180674606	1.12949847128317	1.13994033262118	1.14182463920887	1.13963905856494	1.13481802539153	1.15750775476573	1.13918600115842	1.13842771753866	1.14364246754502	1.13446545791814	1.13175948538681	1.16573617923458	1.12878591519502	1.12490612616487	1.15724198841895	1.13624597604115	1.12372869983549	1.14740271899897	1.13464544949336	1.14987907234977	1.14940265055692	1.12876936046169	1.13098520631271	1.12075521259006	1.13723446140464	1.13315880573821	1.15952742696783	1.14984023866772	1.13035323635554	1.12237341777664	1.15628657543165	1.13622549739186	1.14141331475983	1.15451248520329
1.25253169634871	1.24629659879047	1.24482668154743	1.23709881721603	1.2472984935147	1.26547928467765	1.27341763222505	1.25871128424314	1.26365683981655	1.25679711439832	1.26434215257229	1.27111820105502	1.26707250707872	1.2435755488305	1.23651657931389	1.28414742172883	1.25981603114912	1.25125584933799	1.2659675837461	1.26954130063394	1.28048880670938	1.24463765103512	1.25078337295896	1.25378013418	1.24503489639418	1.25407652924348	1.28941718053111	1.26813732671162	1.25141587067146	1.25355782987108	1.25482681611291	1.25932896477158	1.27964861805744	1.29433569676398	1.27624219494712	1.23828456857149	1.26306071172694	1.27094875581979	1.27275712571251	1.25906101398901	1.23614442914525	1.23540662390202	1.24993400651007	1.25720798331788	1.25622860327224	1.26434017828966	1.28368089551714	1.278149352347	1.27073273718305	1.2482033542971
1.43001617013698	1.39285631418235	1.38510962222854	1.39230551132833	1.39707476756566	1.38266853287835	1.39535249535808	1.38538858561846	1.40300343424294	1.42010658808364	1.40838854151436	1.400317143572	1.37098232122571	1.41525742511838	1.4194086917701	1.41846824150548	1.42615819425167	1.39399995357561	1.39949710538315	1.3933015378874	1.39070231477648	1.37799943506933	1.39563178745032	1.42483575433445	1.4110708702336	1.37032991045856	1.41556277007781	1.36824230976334	1.38375405353277	1.40448140013985	1.41829362845073	1.41857084032214	1.40906192653121	1.4317539662052	1.402239638092	1.39509892427017	1.40074818576733	1.40037956486579	1.41337224065543	1.38750631924162	1.39552755222465	1.38570551103998	1.38682332462632	1.38485608853035	1.39884972259146	1.39870470017567	1.38796282381923	1.39810017710109	1.40514085007278	1.37600977137826
1.57992255282454	1.55198316769619	1.55607783069433	1.56769842798198	1.55569773632722	1.57709321054467	1.55775099882789	1.52977814082766	1.54929578983699	1.5720302868341	1.58370568798532	1.57733288909565	1.56539075496139	1.54997724596512	1.56698143477322	1.55757392335852	1.55051585928543	1.55357908486465	1.57129279543437	1.53904464832971	1.56784713674399	1.54896755505909	1.5450135612727	1.53914286670521	1.55943857744297	1.57786607520847	1.52980496397494	1.51915079543201	1.52302809342907	1.54110257743147	1.52031721549618	1.5258842145772	1.54436028207913	1.55282663592571	1.52965470839573	1.53509925432228	1.56184517833547	1.53408450637827	1.55263895410182	1.5352022469347	1.5392870651209	1.55082547994154	1.53843856868465	1.5265949172185	1.57916947430847	1.55669506525198	1.57382373935347	1.56069095822929	1.54554015065188	1.56545289387561
1.73623273145762	1.72307624690238	1.72095389648503	1.73325503345088	1.71204831099488	1.71914911567635	1.75503260554937	1.73208207610875	1.73935556361982	1.7622797444945	1.72473167507811	1.73139532405165	1.73699655950523	1.71595196560056	1.71515554781926	1.75784233612223	1.71562881329247	1.70856551172136	1.72906251691679	1.69701178514079	1.70889316175983	1.72122101418905	1.71740123346335	1.71258188069209	1.74391044673471	1.70932262442704	1.70595407850491	1.71979341885694	1.73754143687311	1.69280537251579	1.70636855909613	1.68598348202831	1.69645553907604	1.7157904433382	1.74314732022114	1.74410282649325	1.73672703602285	1.73536986563529	1.74143895428688	1.71595735968895	1.73645779133404	1.76097365853442	1.73616001616791	1.72930371117928	1.72775113703993	1.75103514666462	1.70946762774655	1.70318349823881	1.73402590688162	1.73217245824882
1.90917630773473	1.93129857503693	1.9308706933837	1.91820205867875	1.94454907611797	1.9139290532057	1.95001526918451	1.92869254217216	1.93345312630936	1.91959316321812	1.88480687093535	1.92399851924381	1.89236315175889	1.94120812996616	1.89224088903288	1.94637288756319	1.9442940199052	1.90314235153583	1.93286002917399	1.93986832366784	1.93070449371431	1.88861952686225	1.92016498528257	1.92920358751394	1.8988383937462	1.93800226815324	1.92040803535425	1.92328069298941	1.89597486917777	1.92737157387586	1.87857026538439	1.93235149233835	1.93171337640845	1.91011753155006	1.92541789928447	1.89269653447509	1.9177530344079	1.89644110017942	1.9425527553782	1.93760669219152	1.95746441325094	1.93731852830792	1.93276325864707	1.91768012298954	1.91800102198647	1.92354205105768	1.9485903859041	1.90779320467112	1.91386135372705	1.92024618894336
2.12346884650922	2.14396697233349	2.11564277273693	2.13467522557146	2.17229543259019	2.13197713012189	2.13251588952182	2.16475059869907	2.15616559277648	2.12761423944813	2.18077739144702	2.12321607323195	2.12870274301654	2.09476497528271	2.11189678124792	2.12430876652528	2.11891767663895	2.16160610246674	2.15608574105608	2.16601211976195	2.10283011156201	2.10994682498111	2.11805330615459	2.09918636683739	2.10226591701805	2.14141965682207	2.13104846586319	2.11241263753728	2.18275611563648	2.124142018844	2.15417135137459	2.13112742208037	2.1380217759685	2.14662137029946	2.11013843928875	2.17253571603819	2.10207138311494	2.1458826319765	2.10844935297161	2.1559969585841	2.16392402162965	2.15478417237018	2.14752493168056	2.10769280978241	2.11699254152017	2.18429715168825	2.1382531850171	2.17225595201316	2.15357682774216	2.11174385957716
2.40607548697563	2.3515559934319	2.42230989542863	2.34627936195215	2.39104937715962	2.35938449502176	2.35528551177024	2.40375379176845	2.37891705563888	2.33941686152306	2.35251186383694	2.41141101706909	2.4193670619808	2.40854188975332	2.37733786342183	2.3946545532529	2.38737913270435	2.38045741607791	2.39723202600877	2.36034651640077	2.3724323287141	2.4107713096135	2.35034955672655	2.38062241350737	2.39663095666555	2.3991015662698	2.38271703552605	2.35114556002253	2.38226695073546	2.42033645930295	2.37230457339913	2.36508809501827	2.38476276072147	2.35246930411899	2.34123186512862	2.37126603119038	2.41009334371363	2.37123664114822	2.34177386382014	2.41456514873866	2.33922390154751	2.36188041180207	2.36918788007684	2.37273125397034	2.37758478144436	2.37864583622495	2.3865043633189	2.36968228101602	2.34686786101196	2.40551823160975
2.63806575916699	2.66420693898827	2.69319219018694	2.64852076648708	2.62169822676545	2.63028317905706	2.7098375348578	2.67951261090053	2.64489490549424	2.67247281773568	2.6460831730003	2.6494020610474	2.68180819509935	2.67191093203091	2.63581115188694	2.60742448612261	2.6628264431844	2.69268557934589	2.68071896618614	2.67623589253719	2.67844092211342	2.64686496694877	2.62800248192265	2.63629918154686	2.67569794502134	2.70713897448708	2.61365387067797	2.61838893698646	2.60989083164922	2.65442505828442	2.68840527734394	2.63705623317667	2.63732150666099	2.65997706943449	2.64389588380273	2.65742253138926	2.68076090956196	2.68359098772286	2.65791125334741	2.66118024811119	2.62647484349433	2.62808557503747	2.62663407929679	2.69272747995681	2.64529021450592	2.68276079228534	2.67664130713512	2.60319526199777	2.63015541570814	2.64723922140144
2.95037154208017	2.93478573351145	2.90092660397973	2.97444406458517	2.93632440788984	2.94758651622107	2.95693176701479	2.92087883713344	2.90393991134272	2.99633909017753	2.97821380370128	3.00465537457946	2.94945337970433	2.98283896989813	3.01146253460551	2.97990054947454	2.92800938344825	2.97783987519408	2.94125786176444	2.92198787665095	2.94555285279663	2.99806423477729	2.92106186274879	2.94592349725157	2.94456945998763	2.99349232440492	2.91645231357821	2.95671066879659	2.95359385711863	2.95332123174485	2.96260142334637	2.94706540169308	2.98616994846169	2.940464189452	2.96375453373083	2.99085900452715	2.97186921396154	2.93511314898152	2.9651430185527	2.91994965964007	2.92506581751475	2.93849856145585	2.93548363878712	2.91245899804967	2.93667555832738	2.99062821282384	2.98171492002012	2.96468061326025	2.98100409807454	2.93939413059937
3.32560913712738	3.29660407055592	3.28873415311436	3.30896483956432	3.27998637775312	3.32658488620717	3.27054722937553	3.33330937186535	3.32483022065367	3.25681265054501	3.28274114048547	3.26501013832945	3.26958684470927	3.22536395605752	3.31871906217034	3.31796949606379	3.29724280617516	3.24768343516753	3.25604788911158	3.29976130996775	3.30543556647238	3.28265174180657	3.2498801102911	3.31626590517957	3.30518269393006	3.29517113896933	3.26758647194409	3.24664157764741	3.25049237182341	3.26555619377937	3.2513756929338	3.27857235004957	3.29866328722371	3.28251210647394	3.25539316860109	3.3101615809057	3.27976206924119	3.31591895609823	3.26398647883382	3.31797290942497	3.31312852482646	3.31348987775065	3.30794774508292	3.30233868493649	3.30144383780817	3.24147983137311	3.25909846994395	3.27268004831604	3.29853887420647	3.23786860169317
3.67557813415547	3.60051953515142	3.64975458350001	3.64410933789376	3.62643979013706	3.5809713676495	3.60463636489124	3.59525788255566	3.64491132781969	3.59254577793367	3.66857846568739	3.66176240399089	3.61859175773773	3.63738695852214	3.62406238151951	3.62901780510567	3.59799861610108	3.59693667219196	3.60166201812318	3.61172163675083	3.64294363530878	3.68250158527629	3.64817306007012	3.68391532895924	3.64741985025606	3.59421613427474	3.60947497353125	3.64817418350021	3.65066753683811	3.62684327563934	3.58712316678655	3.63963988597873	3.61733592454058	3.67532983228141	3.62858184259175	3.66839212711646	3.64588566766146	3.63129943788746	3.63550894219059	3.63405095196566	3.60027754389488	3.658457866443	3.6213847910784	3.63740808226066	3.62829851251344	3.62664095507688	3.646617564171	3.62551050477757	3.60663796132524	3.57891635117954
4.01814035119833	4.00843332295761	3.98679735237745	4.03587131279397	3.97804574177475	3.9839577344479	4.03166302454019	3.97182296943877	4.0062870019702	4.00757894014283	3.98801048284822	3.9483016735384	4.02591665806285	3.97995909951796	4.01790702372681	3.95267046439142	3.9936026259882	3.9663876273637	4.00501039843818	3.99422710513119	3.97616150912549	3.99129280374908	4.00507593677248	4.01137658531916	4.01324990404732	4.00183290877453	4.01685392080309	3.96404927524275	4.0322540189386	3.98123193369658	3.98839440695789	3.94749496585158	4.01411248756895	4.01042724629731	3.9886018198909	3.97416677607631	4.02443559124791	3.97739042805702	4.01233310838875	3.96093548939531	3.99456666627661	4.02290735006439	3.98753079741109	4.02996678321341	3.95027133397598	4.0205489714312	4.03348397708045	4.02065418860048	4.03057267826478	3.98191177502122
4.38011918580331	4.37295976088321	4.36005729340493	4.36381359713969	4.35927760222938	4.37840423202897	4.36718196816509	4.36125272008009	4.34976264847762	4.36611028847676	4.38412950038259	4.37081524029276	4.37745107416654	4.37039508941656	4.37486107973338	4.3929147836728	4.37246284675956	4.3474985297767	4.37613826523135	4.3865378262889	4.3824895840905	4.38403066874563	4.33244810729012	4.36409023118193	4.3759365288979	4.36191386738432	4.3953186121469	4.36118759610192	4.36808429608349	4.35439533368731	4.35904922739636	4.38675149725871	4.35406018879826	4.39513405466938	4.38156773298157	4.35988820646547	4.39936481550015	4.37074857608475	4.37364957514472	4.35163607062836	4.36227953041392	4.34849851074707	4.38214535749059	4.37806320611016	4.37433689362461	4.36750687712	4.35549813566189	4.37366692537365	4.37773028558526	4.37365640748395
4.70341102242053	4.74170245902106	4.74141837167872	4.71550412495734	4.70366510955046	4.71600820864998	4.70566799719009	4.71831213315784	4.72664871465643	4.71486022246671	4.74034703122491	4.71606404102513	4.71733813106892	4.72745360251355	4.69173224642918	4.70168983058459	4.70243573421081	4.72899070065417	4.7269023210792	4.72264275515831	4.7129059228673	4.72216037978473	4.7165336649303	4.71644101186047	4.72307770086961	4.7152012802268	4.71460024422901	4.70075894382314	4.70695832962761	4.72467572223354	4.7180781523713	4.72899370734628	4.69625069717008	4.70576316072787	4.73404728718677	4.71780130713452	4.7225698579407	4.72013743003973	4.70690885983327	4.71616056811978	4.72629439429039	4.72140416718709	4.70268318200739	4.73226110645428	4.73677321415954	4.7008097235012	4.70175274613847	4.73852894187875	4.73622248421596	4.70867246217209
5.0570250145426	5.05556696536471	5.02073254644992	5.05052015431364	5.0673362281829	5.01284704854945	5.01422039687566	5.0488480782987	5.06172481689644	5.03613174386216	5.06548143242256	5.06303180477271	5.03852549492415	5.04395096622497	5.0224698341505	5.04321943472378	5.02825825502448	4.98684235082032	5.00368032004539	5.06102977077686	5.00360558234839	4.99320118373916	5.03548910554076	5.05129629955797	5.06952522904861	5.03357262590968	5.0474696451033	5.05352165964156	5.01800845821526	5.05266987257534	5.04264138630343	5.07643178566525	5.04200633522663	5.0158197042466	5.04873034260311	5.00539462989952	5.04751673463836	5.07011616498275	5.04121609755634	5.03835493056078	5.06914055742284	5.06113636880969	4.99859260733303	5.05219260107793	4.99841029653838	5.02125589118681	5.05302386700498	5.05867646454799	5.07219302051044	5.05926568035067
5.31484908756056	5.27605715800464	5.2707648033623	5.35627645626305	5.32653767312377	5.27650741510117	5.29360881853364	5.36652127504724	5.35274214086111	5.35472313878047	5.30233946804986	5.32368382289091	5.31111869889614	5.35777536596017	5.26008690918652	5.36127732876053	5.37674669257258	5.38419967189284	5.27857518204076	5.3135681000119	5.31081849883318	5.35981897236599	5.34469810955701	5.35316035545983	5.26447677892231	5.39055807834642	5.25588475382906	5.34724111562518	5.3545560846698	5.2605799946266	5.32163843570182	5.32779134440966	5.35928165748303	5.30198799658383	5.3215412802804	5.35536604636049	5.38550762163082	5.36410216942345	5.30197600926896	5.36353347743689	5.29538611658176	5.38775533037673	5.34044000845025	5.29800644651289	5.30732271793447	5.33448768956099	5.25758646035128	5.35750471816229	5.29932584303426	5.36313327143909
5.49391676450839	5.57631947837169	5.602259441026	5.59888465595568	5.50659421106301	5.60209961989031	5.63589382503291	5.62933378032701	5.64060596401509	5.57636803724088	5.4715389701526	5.47158521102727	5.63955388726709	5.63370084780508	5.63866428942792	5.50744026453828	5.52381370888314	5.47113901629996	5.6129525491666	5.53897279630635	5.561320735926	5.59549444245166	5.60360116797773	5.5354526426118	5.56826679977384	5.51873330257715	5.5475026223874	5.57073490284819	5.49334681501446	5.61141935008961	5.64172868746925	5.57987520458543	5.60410853926659	5.60936044603737	5.58170443349458	5.62786442896184	5.57841176452175	5.54988908131424	5.48838738748448	5.49414717551557	5.46149341661816	5.44757435381322	5.58192065426089	5.65350970806221	5.5887048712105	5.51147809545246	5.48884503909031	5.55192422641188	5.51172828917618	5.57843403401377
5.73926402684654	5.82005343205989	5.68677080869788	5.82082517687248	5.71934178844724	5.71221405214141	5.81324202666719	5.70664216663269	5.78739518653909	5.82196980684186	5.76541337272545	5.8649840282169	5.6765391505622	5.75011877892206	5.70253726467839	5.8620994118509	5.75436936363961	5.79438678025811	5.75223665642368	5.75836778800569	5.7769344198409	5.72757304041805	5.83741966479963	5.70176356670853	5.68358055361486	5.87365909173946	5.81288559207275	5.82802050636825	5.72009741566738	5.71063353708651	5.78827903401859	5.82567119512044	5.82723124157237	5.7404982113489	5.71559675881194	5.82095772133333	5.77805753081226	5.87411766521138	5.7598388394369	5.7589701519777	5.74836089376042	5.76335188632073	5.83488677070675	5.75835653569451	5.71571557678205	5.83373489022272	5.79278097336368	5.7265941745457	5.8004957786762	5.7712909307573
6.07225512898097	5.98570898854837	5.95634826496732	6.01039154759194	5.9106841654857	5.95290917274328	5.88843627707316	6.0464775480327	6.02146145531022	6.05425255423524	5.9580690378466	5.96210202815044	5.94840990462008	6.05922681223822	6.02448194651239	6.04098107064141	5.94323275561854	6.03910106067208	6.04035722051	5.95398719603868	6.02657615340097	5.90433392170085	5.98317802442561	6.05164530510057	5.99218519085605	5.9647745341261	5.89450872312587	5.94485009973011	5.97421349923194	5.88915721462677	5.96749947807692	5.98372996236688	5.9541114498764	5.92917131127217	5.97226806111539	6.02563443637692	5.87413143376305	6.00334985130104	6.03593883265917	5.90969711175233	5.95463625172356	6.08438482491384	5.91946461219327	5.90876939415503	5.92000248120712	6.03726406305248	6.04521549753061	5.98410750458111	6.04526880807417	6.0314430497169
6.25654173172402	6.26662025185569	6.16114863471447	6.16387178900422	6.14743222462724	6.10215641884855	6.24334607037759	6.24820500720701	6.1386027593711	6.15572929607174	6.11853977413297	6.2310061342808	6.18338717646195	6.14182228427214	6.21906921564289	6.09829194660117	6.23598358837092	6.15190067994745	6.15113008480383	6.21004342765285	6.2562521380521	6.14875097873809	6.11584126422737	6.13408625165505	6.11645133823312	6.1993391572649	6.23643616151125	6.24165608860608	6.21021701390061	6.15016250658586	6.25118276569991	6.11394864806828	6.19546323733992	6.27373039798464	6.23441873363325	6.2608615690948	6.23808737326069	6.16894682020235	6.20485313020037	6.15123451710869	6.14570563854974	6.25967681971579	6.22587200152491	6.16010024322297	6.19075611097767	6.0976316569228	6.22452876572306	6.19492802302668	6.19965525849362	6.12289552910764
6.38904427004704	6.47623258624069	6.41905708008685	6.46838854402612	6.48319031589303	6.46965011969255	6.48851997315773	6.37118741333885	6.40196415767346	6.3713127170104	6.36891026971198	6.46691951285764	6.46486124051398	6.45134542438806	6.46004077489455	6.38526381106371	6.44524391346475	6.48529825831827	6.45725339018778	6.36414159525127	6.39262472336331	6.4403828302516	6.38404008244848	6.35538296664879	6.42693682525457	6.38106904142011	6.37560256400648	6.41576609170963	6.48550546193372	6.36821457534727	6.41176626417419	6.47229881785804	6.45082967567164	6.35313038757634	6.44004476929392	6.37742586600177	6.34716384302185	6.42023865678198	6.36319383968891	6.4326156236508	6.43505077983705	6.39253731619524	6.3662128799532	6.37595385125401	6.46640064189338	6.43891592875452	6.38806773936098	6.44604614302729	6.44036275560176	6.4802779198175
6.67144421030163	6.66108767059703	6.63473150239945	6.69076311790921	6.60341290791144	6.67763201401419	6.63439648099934	6.71152973034119	6.59698084575082	6.62647215165948	6.65439656775613	6.69317039939366	6.69741929263812	6.67281534389451	6.68805828320563	6.66463239459691	6.68447809474783	6.63892032525228	6.63159877783465	6.66886998647289	6.64284845589319	6.70462420910191	6.60859269827945	6.72538846193247	6.64924336552118	6.61212359818623	6.65850722726949	6.7004051157547	6.64834646858271	6.61515062820214	6.60821210206048	6.70587213997582	6.60849011120153	6.68324486905132	6.67182675063631	6.65047331207068	6.69862094126918	6.63128817373668	6.620570577534	6.6731347362584	6.60165622123281	6.69560045774513	6.65230274563616	6.63860600936737	6.66762907830431	6.63757602365348	6.61382264459828	6.6480753044218	6.62399586044715	6.67168209132541
6.92368142983322	6.89657238048014	6.90021402255824	6.86093427090917	6.8664554968928	6.84628921105308	6.94077800588289	6.8988216520522	6.94018111777824	6.88957151155761	6.91309563621454	6.92676664869238	6.83822121616834	6.88673089468523	6.94666691583913	6.88199972685003	6.87680430093718	6.90399084489041	6.87888036646496	6.87954465511568	6.86889519413268	6.89293578396375	6.93297741084527	6.90078186257438	6.86460943078279	6.91705785816763	6.90648152919876	6.94049791672616	6.91091372987532	6.87019509710726	6.90819100853218	6.8531864340558	6.8502078099332	6.92166341662646	6.91194686774694	6.92017065449589	6.8904275588135	6.87822435289625	6.87573615488865	6.85751600238477	6.90069819584663	6.90768154720064	6.92915743300674	6.83782021599592	6.89877323401162	6.89946307350388	6.92836992371614	6.94408015550884	6.88919367480787	6.92491937734824
7.09916766717713	7.18327375633038	7.09522858420448	7.09724637831466	7.14702818493577	7.1588761390018	7.13355733334158	7.1031807893099	7.15368000432052	7.13960283204784	7.16115736238645	7.1673569285163	7.17478060629917	7.10189012897264	7.16547266476176	7.11381265885163	7.16037854514012	7.12425055827799	7.14903660940204	7.11138749837127	7.18204265412884	7.08665606088235	7.14530188086579	7.10447142900845	7.10496872876083	7.08733311988914	7.12332424416932	7.09688679278367	7.1119110211481	7.15740182099134	7.16520607233879	7.12659853321753	7.14973779890654	7.14276644339176	7.15363538895203	7.12246588043073	7.15727439402669	7.17955288961003	7.11556972127446	7.12419671907888	7.13025537474717	7.1181478019213	7.13542105805471	7.17186281660979	7.11874791512101	7.16184953859687	7.13945680269468	7.13080462394601	7.12564278065765	7.08715488394683
7.36782481920019	7.35277491991248	7.30759439064097	7.29048558435998	7.37127025869424	7.36229334280187	7.38396571157698	7.33384882875673	7.37454378583778	7.2958389257011	7.3503658727709	7.34508026657896	7.2900035365291	7.32614921169233	7.30304279833519	7.30502501148848	7.33452122308194	7.37078961064367	7.36930659578777	7.32047338766187	7.39474312957458	7.36924581055209	7.38770280407071	7.36054708562282	7.38071441396068	7.33772669492401	7.3898112862262	7.29172505541655	7.34495774798093	7.29566606028464	7.38088307778246	7.36273347534528	7.3523851816225	7.34923064303911	7.29360880803786	7.29009752366522	7.30347075633247	7.36318311492355	7.36253455509191	7.37514612214224	7.33326886822699	7.38361936412894	7.3860681512027	7.35322646565768	7.38997490285774	7.33004266656411	7.38403051302683	7.32179145870838	7.32540546327776	7.35376835423022
7.56580711896673	7.49210891441575	7.55032581811385	7.54511269746327	7.55741756280819	7.55778273812014	7.53819027058741	7.53558681954955	7.54310840689749	7.52489219469737	7.52174313516013	7.55507517080907	7.55422103225022	7.58357347604127	7.52087928723675	7.58432198053681	7.52329563312807	7.52653927122673	7.48126279102809	7.55971656120705	7.53492497231404	7.4902425877139	7.53579811270636	7.55205004012288	7.55499132179251	7.52524758545149	7.49267567173248	7.60297875286359	7.51251180593828	7.48907846320074	7.59100273766399	7.47366480712938	7.55342057513859	7.51940950281783	7.59469058904883	7.58402463003582	7.49930582492361	7.57284533598309	7.5499465517423	7.52698109760075	7.49324517345396	7.57669665703193	7.51263438900209	7.52911028910359	7.56114565944301	7.51699285924909	7.56511939801433	7.4882554399232	7.55709557753053	7.57588069806675
7.64603976280482	7.66655117080801	7.7286538228575	7.66525147195466	7.69059132553208	7.69357111224519	7.71516721184988	7.75940348090358	7.64294311600814	7.72845714234987	7.72330443775216	7.71795931148918	7.72298158109457	7.61767506932961	7.7055334875786	7.65832287651535	7.71701719779304	7.61388887927776	7.70264845590767	7.71132246339952	7.68640694454171	7.71690559364157	7.75588405443537	7.69566679047453	7.64810826672384	7.70933791901548	7.64201458519035	7.67495784783045	7.73330116012081	7.65266913330537	7.73407758228114	7.64714884811521	7.72992784189935	7.70329276693051	7.72339668854406	7.73704506709159	7.72124513997262	7.75066539115411	7.71238592568572	7.68987414293874	7.63863658966554	7.73389047142262	7.74567627678599	7.7306708004567	7.64217583208152	7.72279095674692	7.65954014518513	7.62822357266301	7.75807350178951	7.74335023312972
7.85072304955228	7.87423641851482	7.83300897687495	7.81990698441334	7.87168992215046	7.77263622994193	7.82568067044659	7.86624926757672	7.78366953835939	7.77463994982611	7.75563054959401	7.77365787678686	7.88172228584954	7.85388195897945	7.87567663079253	7.85071877529321	7.81989573091383	7.79757722155468	7.82576436486735	7.78779480674635	7.85177960582688	7.82283672354226	7.73349496168759	7.88662686271377	7.87607345783503	7.86359567222974	7.89802619772846	7.79413884940564	7.77497656856029	7.78842033094614	7.8665305786226	7.79084323447299	7.81551183160405	7.87360880767462	7.79539606533261	7.83125546888973	7.85934210016822	7.84655242204872	7.78764394800712	7.84368387528958	7.7566204544455	7.77670955701557	7.88552021128398	7.87664157063388	7.75705554716682	7.83530430353991	7.85955044943896	7.82560414059168	7.86219679660051	7.87376811805026
7.96014729508591	7.99967155873227	7.97706206336886	7.87751604934445	7.95813587239795	7.97247135147923	7.8832912846833	7.93528844119888	8.02355822819547	7.87424546778021	7.87061470197929	7.97787460071161	7.98853398266861	7.87436230905262	7.94423527944922	7.87344016349895	7.90720516252475	7.97014372848589	7.92134544297666	7.93742069201999	7.99971548014707	7.95670692674112	7.89352425044902	7.93385502714248	7.90305607724828	7.89238963515772	7.9747877524553	7.89515463893722	7.9512948013289	7.98533012135294	7.92523828076081	7.92275789937447	8.00848783539021	7.89657880019273	7.86713256694084	7.96868290548926	7.89577590251403	7.99520191658368	7.96426243996222	7.94123275909639	7.91742483805623	7.99277643245017	8.00209878747978	7.9401083426812	7.95161170420013	7.93935036979377	7.99470144744019	7.93302635449911	7.89323006258823	7.98530387366847
8.00627319583242	8.07625678868881	7.97471641611072	7.98199529711151	8.05473131415384	8.06322150742692	8.12465963797954	7.99607606016843	8.09915158186788	8.01937976479688	8.03167731664621	8.0811543881145	7.99933057732666	8.0102171188943	7.94622482463326	7.93399870401177	8.06586262164519	7.93430196497188	8.09744874981757	8.06044179602547	8.09149037290646	8.08278477180192	7.95239745410583	7.96301819916695	8.03472589045874	8.00082270632848	8.09406801085155	8.04924519596778	7.94823254011822	8.03185609762033	7.98480851447378	7.98341920003788	7.93406318916564	7.9625096985311	8.07043762171057	7.95925042854631	8.09975001545511	7.99266674161414	8.06644050245583	8.08935965264113	7.9367381396234	8.0175008749128	7.99429048322597	8.01833716372677	8.01192724067561	8.04707239294065	8.03302235863291	8.06465110667861	7.98330508040994	8.06661604026396
8.14725030184692	8.00492129054923	8.03173375819817	8.14077790561528	8.07223842345491	8.0347943545547	8.09565819972347	8.12725691500653	8.14121110908093	8.06301300947538	8.11798161975537	8.11085898539421	8.04855586439984	8.0223705423536	8.17055861321317	8.13306884543769	8.10591031548141	8.06024653004218	8.16322269287558	8.08141701185493	7.99852448791919	8.06084258307405	8.1114511874208	8.16615657512222	8.1071649516792	8.08084046664201	8.0742536596601	8.10437813265291	8.06266510324477	8.07740039044987	8.1558231463405	8.11089672422853	8.0935523681434	8.08999340962459	7.99564656050645	8.00973028343909	8.16742579623983	8.02580954784338	8.05442166826142	8.09826505218961	8.081872265418	8.05602491372961	8.14849311209439	8.03705417891588	7.99493719349103	8.07936131788836	8.05735771834705	8.08496926055743	8.07670364676558	8.04779182128665
8.14370552167975	8.06200283711191	8.12297800130555	8.02405289536803	8.0421032472396	8.1086015568588	8.1035852331043	8.09965309604348	8.06660697190636	8.14077513203188	8.13535171721678	8.08263503223098	8.06802806726086	8.15864855457056	8.10077629389044	8.12295736577728	8.07387526037142	8.1715061317041	8.12504732333245	8.07200701278676	8.07850760179202	8.04603502535177	8.14900559047165	8.15156407451428	8.21962223857201	8.13079662312868	8.12811835083039	8.07161661217484	8.14489199305975	8.11270998936365	8.04755889623283	8.12434359381728	8.04666498425417	8.17728872704431	8.07502761692132	8.08567787648182	8.08254734676424	8.18568893288435	8.15188540208798	8.18833162896722	8.11892918301848	8.20599251764092	8.00402031927217	8.07709735936132	8.06684668855682	8.05742655951309	8.07100502291288	8.04099618806607	8.06969094526635	8.19338381716191
8.10494279736085	8.21885669521092	8.04517350575761	8.0861623355229	8.18496772471241	8.14910641007039	8.23174475230417	8.25623518553991	8.09279548572787	8.14085622015263	8.19823539785481	8.13020514722642	8.12725719304013	8.17637496253789	8.07517436041521	8.14672046260507	8.07206656328964	8.15324991458719	8.13641839310265	8.15690690687191	8.04726545205654	8.09670312493156	8.10117035249743	8.12582025578464	8.21965205783562	8.07775476048169	8.09762776230115	8.11188533109227	8.19601473717737	8.09749695187755	8.04668603828573	8.18017895153053	8.08598640711264	8.05638411311199	8.23555557015797	8.04037920916374	8.06642997910708	8.07914374604267	8.22038343187366	8.22278323365216	8.17937070164191	8.19106597075318	8.11674399596698	8.13185687845492	8.09531258558887	8.11905823836223	8.18494373450979	8.11653869776109	8.12133069941485	8.06215111729229
8.019703397517	8.12514548555925	8.08575388280187	8.05387485973826	8.11557284646251	8.18474416477905	8.06903851095036	8.20281950194754	8.13111837713871	8.10642905283249	8.02568957789078	8.22869121101454	8.17336555889117	8.116491972116	8.18661683145859	8.26142957626566	8.23439813494791	8.14522166666812	8.22786244528112	8.17021532314708	8.2022179340178	8.23043731669218	8.13416301063942	8.07933970567009	8.12485042166158	8.15098091782763	8.20755541493198	8.20726495537454	8.07926458340046	8.15809198809667	8.14156560170622	8.20699216356308	8.23093187842322	8.26423202314288	8.14096271392498	8.20203478194083	8.16248042762543	8.13270262963263	8.18080251547451	8.19687532436667	8.05579091978201	8.02357348852932	8.10016134605806	8.10683513398055	8.20959192842597	8.09341716412448	8.06375506776272	8.11495554052376	8.10153875527918	8.15148451752973
8.15300500203428	8.13525168049044	8.16409057283881	8.1453010732518	8.06295010380219	8.18836225571436	7.99264720095578	8.12801400286218	8.07187338567215	8.18951776272195	8.2529872776479	8.05798632209639	8.16545853334686	8.2060903404233	8.04137363004324	8.194964903726	8.15744551060161	8.06382019902105	8.10684674732127	8.18589685492028	8.11056994266894	8.0805290512843	8.19017131533796	8.14978718139363	8.23158849487852	8.1015247313781	8.17427943998304	8.15465414778448	8.12097572295062	8.07278679002047	8.03131393589412	8.13781071431863	8.25355210409237	8.21522001397396	8.07748035781716	8.23288378799743	8.04010676099915	8.11052785591426	8.19373009115171	8.03007504931615	8.12700108413651	8.12716058521897	8.15411111342221	8.16790774861138	8.03680439881174	8.12919384074392	8.10293295056945	8.12179285204224	8.08088213105769	8.20095901051589
8.1382041942199	8.14281709882187	8.12412650086705	7.94348368256511	8.10384415749975	8.02517397730874	8.22086656119082	8.03358076369799	8.06274345856496	8.13026466725534	8.20463010411592	8.170040005786	8.17995042716717	8.0848336213812	8.02208303750951	8.18176448409192	8.21532642398286	8.13558840914266	8.14376496238667	8.08426187728617	8.19158121676127	8.01829533342226	8.15636516197806	8.15407386755983	8.06285682680778	8.19087237350948	8.05642628242195	8.07381598032719	8.1090009403436	8.03701531281192	8.01937829058424	8.17834272653476	8.21822775550043	8.17933486239155	8.19615656275397	8.11449601885813	8.06805883435629	8.01930737978106	8.13009214752114	8.11571128308937	8.04903423160919	8.01509217831573	8.16441445511143	8.1447141402678	8.14481350789602	8.13912603173307	8.14429839380806	8.20153232021657	8.16279145113037	8.09290842133404
8.17036509641429	8.02853881699315	8.01442175644289	8.13473618628116	8.05090856359621	8.15530278021577	7.96918796479919	8.07755289931755	8.10406778863974	7.99893250505823	8.07218689021812	7.95682163709431	8.05895892882629	8.21524896780419	8.09531771074968	8.03983118931209	8.03937650591346	8.15007749169836	7.99047275621444	8.22230904115103	8.00921463718686	8.01152059466254	7.98607021223919	8.06544382676255	8.16896103238095	8.1970300426578	7.98945805803463	7.99682686330961	7.93677211437871	7.93457654892579	8.05427339904542	8.00762186549893	8.14079975342639	7.99910567776218	8.13003354356768	8.18515316125895	7.97762127556867	8.0157724246902	7.96371838672509	7.98343061344273	8.10061719189698	8.04178729230902	8.05245939689846	8.03886055936709	8.21464431199808	8.011562788475	8.12135674481062	8.15206635332736	8.14248418034114	8.02692652580423
7.88512135363959	7.86323058465023	8.01634466954817	8.04702874875424	7.98440533621685	7.98101644329234	8.11839332942037	7.94824980691069	7.87716573136805	8.11838245103684	7.93590113592598	8.09191542544642	8.13441289074908	8.11982634402752	8.00342760966846	8.13509465126555	7.98451034361566	7.91560320572852	8.00177502676499	8.06566575220682	7.86609675798011	7.91426748562852	8.03684707275218	8.08423298412804	7.89805400923879	8.02128866614353	8.08466797210181	8.041789881168	8.15881623471778	8.03043339762149	8.00685250321011	7.95945796968548	7.93776678215471	8.10185081940328	8.06764155687478	8.06010588383113	8.02170447400608	8.07736624549527	8.12263101748142	7.94754206744404	8.02626867190691	8.09889969224264	8.14379768482356	8.03685224081654	7.99663800975361	7.95372855345358	7.9652477770378	8.09066637819595	7.90128384102162	7.96601624503306
7.96946671336505	8.0609720771118	8.00146497312018	7.88721091377415	7.90129609279792	7.97927886511312	7.96623169975982	8.08073933080838	7.85937678410592	7.88083654431081	7.96140856474389	8.08324023468999	7.97159239796165	7.84148716090761	8.00598579648152	7.9485852560982	7.96444566878675	7.89562917005285	8.07946088381455	8.01100747596408	7.92752151259728	8.05798409581504	7.85785066446457	7.97025984839633	7.89124058753895	7.96400798026422	7.97792395457729	7.8720151853994	8.05832457528986	8.02193758721238	7.85029632383332	7.92038692085476	7.95931394925715	8.10906758420195	7.92976339939771	8.0368223676978	8.07679483506265	8.07002245646127	7.95606415575136	7.98655982356527	7.84640634061838	8.02971426817989	8.06348561319555	7.9887177265265	8.10176282994572	7.89447347756436	7.9518249201855	8.01561629972858	8.02864913128411	7.92519545960968
7.89008888528062	7.88733550784446	7.83208902256273	7.93581216290334	7.85157340197217	7.78725672462362	7.7166476922929	7.93761415099527	7.71224632981826	7.87972049107466	7.97087578886327	7.78741132704778	7.89894998279548	7.95052268540591	7.92201723995408	7.94656182627474	7.84856239719052	7.81997591646551	7.88297034432617	7.74115938833838	7.91916627523791	7.79043698388426	7.95021167522504	7.76744759984016	7.81981264738404	7.86620028113712	7.97397786236065	7.99662044324637	7.98808641410931	7.82129628454196	7.78361291611402	7.80488387868028	7.7890378035023	7.89197403012346	7.7241744517278	7.83141332507889	7.88337315879319	7.92685511351321	7.92354481524106	7.94090548833336	7.79908017399714	7.85576393123664	7.79445021508077	7.90790202503647	7.98089595509665	7.8248582595422	7.92230788786096	7.92876316034294	7.98958998686208	7.80820504771136
7.80863986191842	7.7048321568987	7.81724081740943	7.81983340612637	7.77872687629795	7.83409066581766	7.6449052412991	7.7931017787458	7.72121370582969	7.8546935244707	7.94063916575594	7.73381023620144	7.8470927156418	7.83632828229882	7.97132410935632	7.79151154869788	7.78556002801803	7.68989876680116	7.74554648495321	7.77785407762911	7.84331176716015	7.79312297070946	7.62962626447407	7.87610451373672	7.81027183684104	7.70924578417721	7.73163306402335	7.65918144717038	7.70981741375989	7.69897676878809	7.7590334742409	7.63973573536066	7.72207076897424	7.77893912017037	7.70049536600337	7.71455153347025	7.80749563189686	7.90827303783641	7.87684821163427	7.69062071798663	7.68919583578291	7.64464934096616	7.84087856374271	7.71486406661544	7.84648508881278	7.82871456742599	7.91965848718346	7.899950101951	7.79615979356414	7.94618047722867
7.71404550452029	7.58844458652326	7.55921373751412	7.55383132144487	7.73847898867733	7.64771011675699	7.71533401761044	7.63111218626893	7.80706640996975	7.85352209887147	7.69302948660759	7.70081075085188	7.73663082422606	7.69888752089192	7.57465996259971	7.49790865560174	7.6655057749614	7.74901904705913	7.8672324692493	7.84043455736929	7.5470078075912	7.72794608661307	7.67600951996064	7.67525970280665	7.65092390106278	7.67405093139158	7.68583788130511	7.60968887270199	7.56303353552071	7.57403825165531	7.81437913143608	7.5674248735639	7.78809104015769	7.5896554349293	7.62352145607964	7.68111292860199	7.57712151423143	7.77857084640966	7.76556516387312	7.784296266639	7.61140434841418	7.65168933110521	7.61830127938891	7.83559660054243	7.70506912184838	7.54267751536743	7.75885723177086	7.57574915212224	7.72127073640409	7.75650099287951
7.55477044826954	7.3950828212759	7.53789216223527	7.50784156124405	7.67398658933653	7.76823145873165	7.59799272522621	7.64155781714708	7.62564267960581	7.57192947071395	7.64563271017621	7.41559804352446	7.51408786193791	7.65221727011768	7.56697567928055	7.40305169893947	7.53687807675486	7.7038755945997	7.45390488378849	7.50861623016357	7.52461842888323	7.53292041718149	7.4431234400424	7.4563444541227	7.5238398077452	7.72951529578886	7.54426015185937	7.4649443180682	7.49052922848059	7.58137476131454	7.48986490426705	7.55258293370202	7.50055340720618	7.48025480195112	7.54145185755509	7.39081708140024	7.39533487223444	7.49688711007132	7.49387766713185	7.6848457455919	7.37697871945838	7.5843996072892	7.56731928608913	7.44076821374341	7.65353247350202	7.5007878820763	7.41972764481894	7.58201734376025	7.53021313928698	7.62161278828425
7.46399078317193	7.44587580102898	7.45478154141462	7.48274720789378	7.2703378109774	7.39784431495408	7.41717148320311	7.55470646276547	7.33610754787154	7.36384632928527	7.27517847577796	7.51903222118698	7.39641299689261	7.39230128906152	7.35847059120123	7.26982137300166	7.48899161252214	7.42943804873321	7.44225646914659	7.4592362842609	7.53391125663078	7.51007536433652	7.35169445214442	7.45820309177059	7.53897039806279	7.37893058396984	7.28034841766555	7.47845093652177	7.40019982532568	7.34622404859203	7.38350939322444	7.32945909270815	7.40400314247059	7.36374256219464	7.3328547510823	7.57915361158036	7.33799550062343	7.48816449410273	7.26293202336057	7.50789021026542	7.49618353993697	7.39011515481491	7.29928980350806	7.37802737260756	7.34872156750577	7.57633081468299	7.5571961549701	7.54989732951765	7.44255316129809	7.39607037629683
7.27727227892913	7.30111392612689	7.13594277606044	7.41936909519627	7.37197826458604	7.44074848074582	7.29902174876381	7.44937793256509	7.3773322682602	7.42191415743302	7.2195263584843	7.15181426669669	7.41693988454779	7.22134644754507	7.35874378068676	7.44570382883611	7.25893512887194	7.44322002516297	7.13853793323486	7.43979915346003	7.4740033969011	7.17353383449693	7.2016714808104	7.32496236224045	7.35310606105524	7.25608269186712	7.350437175161	7.34318968517842	7.31044798004355	7.15603473017104	7.41359287478618	7.1730923004493	7.43153456262111	7.40127551472444	7.16691546849385	7.35386385543027	7.3893683965477	7.35964026028427	7.28709317812285	7.17252433194797	7.30892002627317	7.46772671408316	7.43277286376356	7.41923985124179	7.26333623086065	7.16444574469906	7.31350239391461	7.19261192621795	7.42232779944528	7.1205402445901
6.98047688961393	7.1150384712335	7.3245957871054	7.10061087303737	7.22415466188729	7.2796899130291	7.28274959727663	7.05945249262425	6.97106702311957	6.96365045054845	7.17855081719777	7.26519230404162	7.24634267451346	7.18791269552282	7.14078084518339	6.99919887446433	7.0870569395047	7.29046169409182	6.98864499438502	7.06882381433195	7.27732812371511	6.97276566761156	7.28508767183474	7.23393301158471	7.07436467466443	7.14392169425662	7.06459987610781	7.16173083432224	7.06399681969582	7.14518427512321	7.25834129966448	7.10768256798385	7.06999349760517	7.11439669800743	7.1923469822763	7.22328911177277	7.01216287348331	6.988532332283	7.06108295306866	6.98366418805526	7.17687693570446	7.20204939436414	7.25569732284299	7.2638686979147	7.22271626714578	7.03213968234356	7.30516042730991	7.13155765075869	7.23005909643018	7.28066781086147
6.96147183511005	7.12467284700053	6.81119645237226	6.85521213721641	6.98023776486727	6.98537400518006	7.14163134132619	6.91235612897163	6.92892931056589	6.84154599028108	7.04000066243339	6.95005444082037	7.07966681495667	7.08501902263803	6.91165123496088	7.07712749993724	7.14141303659591	6.79371484246395	6.97356594371054	6.90170706659748	7.01476728816537	7.15000377336002	6.93028524058475	6.89888693299508	7.04593589388766	7.09653000613816	6.93984503173533	7.03749640439224	7.07673547428913	6.84219724991591	6.85494407664376	7.00841611550892	6.9567610018211	7.07249351211569	7.17893771102559	6.93842670735594	7.0878638433006	6.89997405482693	6.87682648616955	6.94558841778152	6.84516355925141	7.08521039410375	7.12276442026642	6.90708193211521	6.96152998522092	7.08719644956003	6.85696903681358	6.80121857929593	6.99388128554449	7.07184194180716
6.58494363068946	6.8741773763549	6.67128092542516	6.86776960556942	6.68219321042911	6.79241232901784	6.68098225690062	6.87595822676716	6.63650139999635	6.67462288287359	6.74761831751988	6.66066201892761	6.77687402231073	6.94576433553656	6.77621942283874	6.91468298996559	6.86358774220244	6.76042917697628	6.9644033317692	6.7149101590123	6.70430050509561	6.94265377668978	6.88189879011353	6.87915404053833	6.80729671208066	6.67684464488488	6.77521222788432	6.82543056556225	6.79415918808132	6.74128578871301	6.84350382087375	6.90221196567034	6.7837215114694	6.81849354570481	6.91867578557844	6.82797180498189	6.8150469240218	6.61117960058565	6.88147074904401	6.82704977214836	6.8190841833096	6.76565812160405	7.02355997026881	6.97771345912753	6.70974523653793	6.73152012158253	6.75460928441231	6.82227048526421	6.76366366954772	6.71655627560073
6.63591411961243	6.66525787344999	6.67320727313887	6.52112476418014	6.53774914685353	6.50629603914201	6.58408258279006	6.72010856831168	6.55794010968399	6.50326792567854	6.53406222237625	6.60149497373017	6.5479811145737	6.55303152031854	6.66461478847465	6.59878721782298	6.71516416476134	6.65385537505542	6.61391532828962	6.7199414921216	6.64444040063653	6.70528444803855	6.68537441690751	6.65490333785724	6.4928618091597	6.54672898624277	6.64966364376349	6.5722597222017	6.54095708666424	6.66908691860986	6.58123384453628	6.5449361013496	6.57712791890622	6.48711817559633	6.55981864658491	6.74817079267279	6.75471021888906	6.6220806637291	6.55617603542145	6.46852864164826	6.6543726034038	6.55510346251041	6.49904530182939	6.63755609658471	6.6008065802688	6.48597622762537	6.80777074681708	6.71191554961868	6.69441838643764	6.72336123551938
6.35406643904058	6.22326401430192	6.38457598549904	6.39098881752114	6.39097190130797	6.36903252122746	6.5083513526107	6.36861301940424	6.26843340363826	6.3414608551301	6.48710830785426	6.37362610176568	6.58117373066986	6.56832362895151	6.49752151668997	6.20215495807029	6.34750432535878	6.35605289083673	6.4233411061247	6.40542853184991	6.30106510799467	6.45349135213815	6.56590531564987	6.44820250420714	6.38268856259621	6.47395829315691	6.49487218179323	6.51864026277505	6.51077426770686	6.40376677221056	6.52450504424418	6.36523472594721	6.21499553247862	6.39714057282844	6.5393777910717	6.45651158818583	6.5181609045066	6.4487820817713	6.53041266690739	6.5447430238584	6.44347317571996	6.30518874944951	6.40685582120483	6.20421916545537	6.36677230751407	6.26741220319339	6.28945137040871	6.61352030294832	6.52143453032012	6.30639437912961
6.25094713341818	6.24716260034772	6.1028854524877	6.33652779457897	6.01004033251409	6.19718745564019	6.09569570152745	6.20438331223246	6.18791412211819	6.23173472681087	6.25041967712083	6.01626068603877	6.08425998790982	6.00801728639278	6.20334960231751	6.17302486082626	6.21408730474689	6.33666294142991	6.29633363267827	6.34365329698439	6.34220867054503	6.20529946628098	6.17729115898701	6.119545705522	6.12836614139136	6.21402093850243	6.0778846369267	6.36087336025884	6.04440124873155	6.19499927831117	6.22052259565478	6.15621012485371	6.24065198255943	6.16586103544605	6.25033168746916	6.31142055960987	6.32275612034562	6.22050940854708	6.11877575509503	6.29529469233808	6.1655063339185	6.19240148440591	6.0361332734599	6.34807471003195	6.06013703276124	6.03166630646212	6.11492593533339	6.35467627814062	6.20974025007497	6.31660719455195
6.12187091248048	5.93027943048604	5.79553017958841	5.96867854047098	6.0429090568288	6.12280133737144	6.14698533661218	5.88566429234891	6.20081224300359	5.90625821184783	6.086305853739	6.1865568996995	5.90279859293587	5.84170028410794	5.83740346561729	6.07365524431651	6.03744563794303	5.86927793014883	6.10514120650918	6.09560335453952	5.96551857452163	6.04103597966513	6.03107510429422	5.9652813951101	5.89091430683473	5.9366803406673	6.0140340437048	5.9170006986709	5.91280276634756	6.01150364839542	6.03221146406818	5.87662863753295	5.90855519807179	5.94512293007973	5.97753594014421	6.07765833666422	6.05464777702071	5.8594786211423	5.94026460397302	5.99803782355777	5.94975804911036	6.02819281777943	5.97503635440748	6.04393185992943	5.89107889158976	6.12703338154518	6.05577611565285	6.17385769543241	6.14106928478326	5.97945482888673
5.95032580961405	5.74065108837047	5.74079460409396	5.73395046481062	5.79074076073318	5.87679724897688	5.73443575168542	5.5598568441351	5.7539981155583	5.80588128682428	5.6347652286486	5.84010741953547	5.7316922257122	5.69431491891745	5.80653336330686	5.78128035257198	5.7723919501016	5.81779637594821	5.7150474956529	5.61616763687602	5.68973229757596	5.59167981361339	5.71439333227396	5.84879750404161	5.5777514536324	5.67080652950578	5.75519585544868	5.89990231383414	5.79352247179668	5.86123540798906	5.69585340050046	5.71443817416839	5.85369377474593	5.62349590129895	5.66132087254384	5.74776524816536	5.63125715085094	5.87703939293112	5.76384251546405	5.67674291241308	5.87529298084425	5.79435258756996	5.80653827017215	5.78235297081198	5.84078262159148	5.41442556242811	5.62653583932672	5.63214414137175	5.78767392933968	5.85775697685658
5.63352121970626	5.45987358137655	5.48448824397529	5.57167928582294	5.67084202787294	5.49419670236677	5.04073026773695	5.5078744529069	5.26655566801884	5.0725185768651	5.60150498740953	5.45374286463854	5.35236702602316	5.4478987248712	5.33486739550039	5.20340623169604	5.36020330407276	5.24193967497203	5.39299677636744	5.34011523903113	5.1601170135253	5.47228837967627	5.54570490458599	5.05423002305203	5.2320872274191	5.14145058116287	5.61262364711181	5.16698990266885	4.89123413112101	5.35997409464278	5.41636317687131	5.68042113754585	5.37522932823448	5.21906016082309	5.45615924438856	5.44756656844544	5.48244148262792	5.669489730357	5.0599191659494	5.02750008555622	5.10070717480706	5.39540002982167	5.49834995234254	5.50267872158947	5.45918226777113	5.12645763992129	5.18127400199048	5.32942760178332	5.39105432077133	5.50070869503088
4.27771143120658	4.94278205433556	5.10598299645381	3.85152778422892	5.27112740561549	5.09386119023565	5.36214271085039	4.87795483389671	3.75364280369304	5.1648779727868	4.77642538118836	4.19639021278174	4.91176992779028	4.78315146918074	4.80646444882642	5.19035602558389	4.67454637857706	4.73658292502414	4.12580085314524	5.230218366288	4.92526751346488	5.27639186069309	4.94144627141111	5.09564990987588	5.16151368393043	4.13504278595942	4.19422054425702	4.76265210959204	5.01993150932862	4.89011662484147	4.88900648440759	4.95172622904022	5.20144999976649	4.35786898716865	5.31160705608228	3.32000852745296	4.18303818000591	5.20811093312136	4.72188796579976	5.37234643979913	4.46355206836476	4.79992027944593	5.25964237224754	5.31690844049501	4.0008731554886	5.4020692452143	4.44525736666167	5.12132602457905	5.3240554374538	4.69896083258619
4.37599848278764	4.10553840181853	3.37489941527064	4.81321232785035	2.70970740373111	2.71348753372581	2.62059030698919	0.969116599307889	1.01973806842156	4.5463675357232	2.03173058196702	4.48640504972095	4.96116075388083	1.52154178545697	2.95445124896902	2.21456409499519	1.89246241359466	3.76918927116436	3.75867412884491	3.43203642097778	2.25932908780949	1.3995092661817	2.41778537882136	1.37812440935984	4.66401713103084	3.82888108640474	2.51128700272664	4.23374091913493	2.58915016436551	4.30868446050448	2.17493808032837	2.1407066499482	1.75205158107655	4.07716212945796	4.90331034649666	4.64576388482499	3.57578445792143	3.96340229782092	2.94212102729537	1.99297326280155	2.97822812834008	2.22198089551989	2.81508851435195	4.90524936531032	4.05587551359273	1.51981264764454	4.42516592414356	3.61353811046786	2.69475286144005	3.68033611856288
0.196189650994144	0.0384557287659468	0.038110599318949	0.837988913842752	1.65501055041289	0.272301163742852	0.0382805653718642	0.0382950730827428	1.85804125845454	0.0385477119654532	1.40555878897079	0.0381810373757703	0.605908195706677	1.02748253066698	0.0382949366671569	0.578813504538155	0.272522663461386	1.13048722979432	1.30378554748468	0.467763750406532	0.038598491332293	0.03899174996532	1.35071308976702	0.165495814663626	1.15951079221314	1.94278778821877	1.08467616113709	0.131115303796697	0.476399123385443	0.174866691155561	0.147732421253131	0.158143695792158	0.182439445429207	0.0389561322422885	0.038537590123318	0.101208685522043	2.38421670164721	0.519457220507224	2.08099032152726	0.0389230131826082	0.570284166508557	0.635163225481853	0.716557489963867	0.0384576065992518	0.0381690040641413	2.47082827209326	1.55635026421697	0.0389466026675328	0.988054667874654	1.77933324944545
0.0379926845492178	0.0388252067264779	0.0385882252079189	0.0387220556201483	0.0383855780239773	0.0377886335603198	0.0385103109376426	0.0386709322787313	0.0382781906797944	0.0376801542198631	0.0383496263512024	0.0383333813325175	0.0380917116500408	0.0383568901915918	0.0386805870988242	0.0384232272208393	0.038702212494775	0.0389190803620715	0.0382118842211689	0.0379301661802817	0.037905569904547	0.0381538342177423	0.0381740842038052	0.0375817338747563	0.0381138607353001	0.0379612235982805	0.0382226850141364	0.0385955901763702	0.038831923162277	0.0376376189329502	0.0380319646244429	0.0381106456796505	0.0384087594142574	0.0389486968685144	0.0384438066673339	0.0383387947894168	0.0384721455879224	0.0383717235159492	0.038422823748289	0.0382465449168193	0.0377836670391411	0.038058187345554	0.0381753152148573	0.0388317533013911	0.0376174950074211	0.0383407155460158	0.0384069874318818	0.0391151985945716	0.0379639360338032	0.240018151917481
0.0385334174659044	0.0379643041377845	0.0383796351184931	0.0389859444770602	0.0382423446737085	0.0390345643399574	0.0386909059564545	0.039512035112186	0.0391129766136337	0.0384918793808878	0.0384737586309807	0.0384615102651273	0.0390861563511412	0.0378577528417589	0.0389873948937768	0.0384888625280037	0.0381522291706772	0.0389363307999631	0.0383327417062056	0.0389529579894887	0.0381923972046772	0.038149464193442	0.0383166477806421	0.0387925050246728	0.0385205556321752	0.0388845132336733	0.0383564113719986	0.0386356415588455	0.03920699812459	0.0384515890871377	0.0381329525159527	0.038738322141013	0.0385504663356027	0.0386215694439606	0.0382977346450442	0.0383470134736851	0.0384636006282595	0.0383939466366619	0.0383806862231153	0.0393084353972173	0.0386170791489295	0.0384403012436422	0.0391795856690932	0.0391410336760709	0.0383829135665844	0.0380206174046745	0.0381606553046132	0.0386580983071078	0.0387638804341484	0.0389540060736479
0.0388385683014959	0.0380606683047647	0.0393602283909534	0.0386308074811182	0.0379823614072963	0.0384916785854992	0.0389794220816818	0.0389619739108923	0.0388394970324138	0.0393257289689612	0.0387226224807054	0.0384756956319681	0.038384842150633	0.0388689307278146	0.0386196909033987	0.0393657442214374	0.0387594654058917	0.0394106944378498	0.0389862826226922	0.0395334815584059	0.038361115077576	0.0386746428088109	0.0397036610955241	0.0393717233994287	0.0386566761028157	0.0384919178627813	0.0385084905773203	0.0396196823118635	0.0395953561866266	0.038772561041897	0.0394566103705133	0.0389766190247519	0.0393795799864401	0.0381856762138623	0.038448066058285	0.0393628049562401	0.0395564583895086	0.0390969993988021	0.0382092186184704	0.0388121183175885	0.0384225221931716	0.0389770877017581	0.0383390654500562	0.0388894047181917	0.0386032278488748	0.0392240321766473	0.0381247935297775	0.0393771872638532	0.0391288005424526	0.0388231740251981
0.0389627682195963	0.0397745732428123	0.0390882414290799	0.0397801066784546	0.0392013677080736	0.0388993881737845	0.0389537181544366	0.0393478204705699	0.0387572571340539	0.0390023009990767	0.039142370147477	0.0391126549663157	0.0397593140203764	0.0389941893257611	0.0387001232661728	0.0391627549729229	0.0394185502670314	0.0389964634458088	0.039895807215335	0.0398068811544058	0.0384801858898676	0.0389932127925263	0.0390227737978991	0.0391402820815804	0.0384609454031273	0.0395986010621859	0.0396361191551218	0.0389464163025259	0.0389536410869838	0.0390442019947081	0.0395113003547955	0.0396101772531147	0.0391209094119426	0.0393399986699349	0.0391166774990437	0.038781823825808	0.039164328209833	0.0389416076915741	0.0390111809742949	0.0398696512395859	0.0388153826862338	0.0394983218982007	0.0386987707814662	0.039416045614896	0.0392449162491604	0.0385205859738391	0.0393562442217015	0.0392628335825561	0.0387080386696802	0.0391208394942726
0.0397109882461917	0.0390395515892851	0.038944601948949	0.0392279913358833	0.0389749526108985	0.0396016403709783	0.039019961124096	0.0389360233327366	0.039458368284087	0.0388523170526737	0.0393626340944671	0.0395058472934545	0.0395067578763045	0.0401813809324133	0.0396112280651514	0.0398788469156623	0.0399493534588805	0.039650661898067	0.0387586828184584	0.039444232973743	0.0391258571087118	0.0391904476646188	0.0399529836056261	0.0389327563619024	0.0393164563321242	0.0395514921118729	0.0389555357448695	0.0391178750371279	0.0387938630623228	0.0403019103639226	0.0395823865050805	0.0388227423419309	0.0397463270222133	0.0400587376227468	0.0396243760178308	0.0391813392678424	0.0390067659860454	0.0394205233107279	0.0396225681496803	0.0401261024410156	0.0391080615350055	0.0385445803252661	0.0392814765220284	0.03853978561603	0.0385252421604058	0.0395425005500262	0.0394484715714465	0.0392234751072751	0.0385550448024087	0.0400817132292463
0.0390532956937103	0.0399136622114312	0.0388958549638867	0.0397507885397844	0.0390190053574795	0.0391296686951689	0.0389963199744696	0.0399807860603469	0.0397110453607429	0.0399662104738786	0.0396984494723055	0.0390842483939002	0.0391317565866076	0.0391275189624214	0.0397455692254286	0.0394853542216435	0.0399506608406351	0.0392952577526175	0.0394486857436944	0.039530827774837	0.0398095591748594	0.0394102697462393	0.040389232910901	0.0396953892286083	0.0398963986562936	0.0395135142407668	0.0394420620446585	0.0403554617897704	0.0401355267297923	0.0395654755011032	0.0395057588038158	0.0395145203217285	0.0401506716799667	0.0400256554836187	0.0390493948321094	0.0393348158554921	0.0400082053480459	0.0391801503906066	0.0404067383130588	0.0394632469205843	0.0393515188553946	0.0390456231765958	0.039036271631431	0.039586168541214	0.0397283724118852	0.0401684489157315	0.0398567534517723	0.0397045051312238	0.0393603147749167	0.0401423191945172
0.0399165749578733	0.0394611161076852	0.0396489384369366	0.03937673049083	0.0397592180667352	0.0400243645262517	0.0398496303366856	0.0396756439497781	0.0396893936025787	0.040364037250265	0.0398942614864215	0.0398520504001663	0.0400239041510328	0.0390942979351908	0.0393792881567929	0.039864155225397	0.039861666827356	0.0399226578813634	0.0393539765358679	0.0395866287048676	0.0401740504960086	0.0399523455359694	0.0402301092363964	0.0390854384604612	0.0402079492990254	0.0405605706572965	0.0399663064440392	0.039833110439789	0.0400080986002231	0.0395102731823802	0.0395622351486541	0.0396423522603108	0.0394712081151891	0.0407506410746322	0.0400582553597597	0.039324794812996	0.0399123022768419	0.0394607225831292	0.0395667339910834	0.0403690206042924	0.040554560918785	0.0406515369155433	0.0390355296571598	0.0405991454120706	0.0392596281398268	0.0404201985704517	0.0404046357239048	0.0397985131075115	0.039518676693074	0.0405960030030044
0.0401488785348946	0.0405837701713951	0.0400094049493853	0.0400304183943451	0.0402546448357372	0.0404793385762623	0.0400472320600348	0.0402665443343251	0.0398246914617724	0.0409227585741193	0.0400957490849968	0.0396831472255017	0.0402569730565575	0.0402043997537319	0.0396094860022518	0.0399951610383355	0.0407087416305571	0.0396684303538824	0.0402908623703807	0.040394858643732	0.040890754593371	0.0401093378189162	0.0397440858267796	0.0405113632190618	0.0397578873620867	0.040302509020562	0.0402746665650808	0.0397969263263609	0.0401439662602214	0.0407396393871537	0.0394808644510275	0.0399319098631046	0.0396260079126783	0.0400621793321063	0.0403975044794312	0.0402612919485249	0.0399538427704273	0.0391487627194853	0.0400551495784409	0.0401530496454955	0.0403337151499888	0.0400958610978147	0.0394064360951653	0.0395972130799742	0.0396172174621853	0.0402303639058529	0.0395661289987449	0.0392915840195637	0.0394300396108335	0.0397456334824875
0.0406353280891595	0.0401311767771064	0.0399762927520829	0.0404528051793827	0.0407040362584997	0.0407251707978867	0.0402745979775246	0.0397128131540891	0.0403865907629722	0.0398633895146721	0.040840145836276	0.0411456646633653	0.0412030249112799	0.0410884788260084	0.0398488964548567	0.0398068238396218	0.0404310517538795	0.0403624736066001	0.0411749819448622	0.0404781550931448	0.0409074455670199	0.0401058015895269	0.0399141523158779	0.0407258251307266	0.0407034156188273	0.0403247741517617	0.0403141868224998	0.0404297778913117	0.0407893888684386	0.0400381818639457	0.0405452151556855	0.0403937592617224	0.0396036398295953	0.0400350069844436	0.0403289431016232	0.0400162553156115	0.0401463319207312	0.0407620295903336	0.0407828739846511	0.0402070410257388	0.04046780080736	0.0400051070416438	0.0396954920691387	0.0397140454529133	0.0400095669181516	0.0410098602731769	0.0397674978569464	0.0404226036749561	0.0411970957865381	0.040866318377691
0.0403744609770698	0.0397420018260947	0.0408535927983242	0.0407895492189035	0.0404097130477334	0.0415356960573911	0.041121522726637	0.040346102260278	0.0405846239205138	0.0406676925208825	0.041504918370447	0.0401139930242788	0.0410428342077311	0.0410858234391598	0.0406934386533699	0.0415366041933913	0.040437501048265	0.040848548938106	0.0411818602275096	0.0408338347341228	0.040089026742453	0.0406843428712111	0.040828370469319	0.0403256991879355	0.0406038438319012	0.0406369112159547	0.0401364435413552	0.0405368598758553	0.0408047849373031	0.041421449829135	0.0399355044753306	0.0401661146905263	0.040664452534849	0.040474141866029	0.040118898509719	0.0413244169601372	0.0402899524373616	0.0409421029253488	0.0410034583666208	0.0397006043073421	0.0410803474153424	0.0412121385759354	0.0414926773402532	0.0404196323792729	0.0401418730940903	0.041244131469423	0.0399960318138315	0.0407209624063335	0.0405276413194792	0.040769289425994
0.0419215970972052	0.0415917371897589	0.0408743039893637	0.04049667388134	0.0407044546989008	0.0414384895636708	0.0406272185212002	0.040216056146185	0.0411660249449575	0.0405822283484975	0.0411952119672064	0.040547875240161	0.0408012703237055	0.0405285521364047	0.0409794659181069	0.0406708598251128	0.040210859233763	0.0412441865906757	0.0403495467426647	0.0411106113719649	0.0415238767076667	0.0411826125581841	0.0402573058157004	0.0402540028235927	0.041443697945539	0.0409809415853989	0.0411386465985703	0.0407362279270141	0.0409134391182267	0.0412560312516868	0.0412901730820221	0.0405625133283707	0.0414681182545934	0.0414326510637799	0.0410568046376036	0.0411239595145058	0.0404622494716943	0.0403127091052775	0.0410013080918295	0.0413695899364066	0.0414583784782518	0.0407091878418736	0.0403102300874628	0.0404171557327731	0.0410683049816166	0.0410766685344285	0.0405628104000034	0.0411528059644209	0.041329524988922	0.0410097915273491
0.041229506849272	0.0409152767367556	0.041557238198107	0.0419022183111069	0.040283499805488	0.0411101492496981	0.0412736725819528	0.0409694109207727	0.0405052037141427	0.0410296451420606	0.0408803833635799	0.0411469246086568	0.0411117425676302	0.0409311465843183	0.041291336558254	0.0421257909801819	0.041225785040534	0.0418009541664729	0.0411019683435343	0.0414166059103341	0.0404988332199193	0.0415911655347091	0.041545172219075	0.041975875151064	0.040756260377902	0.0404535680996976	0.0412039893788784	0.0415939926041909	0.0408667620582866	0.0420186031764964	0.0412210284584877	0.0410771026712741	0.0407724947933255	0.0415353689371901	0.0411025931656332	0.0408916269517687	0.0418866226795364	0.0420561611998209	0.040954681880117	0.0416886511781675	0.0416972920147754	0.041570841701759	0.0418842731691323	0.0409823058616401	0.0406866707273883	0.0412187311557543	0.0412129317098189	0.0410158087810953	0.0418299516903723	0.0411762082680255
0.0419845472461032	0.0420512401037384	0.0411101277965337	0.0407907007816343	0.0412393976252206	0.0411074914282359	0.0423006839911702	0.0416065216682165	0.0410878619403242	0.0407856817632811	0.0417806212937153	0.0423711425052927	0.0418657641294609	0.0414536765281654	0.0413288751625879	0.0411607317956169	0.0424996459473637	0.0417215517989561	0.0421360386606528	0.0417965588553563	0.0420397068183915	0.0415737167770312	0.0412127947915142	0.0413732544509876	0.0413047917515837	0.0414996588583444	0.041919384136835	0.0411843761673262	0.0406329931898249	0.0410027188760858	0.0409997420372985	0.0413100102051836	0.0411830653278703	0.0416908129452638	0.0424720704004152	0.0411664228274062	0.0416135854915296	0.0414203071947448	0.0414882802265517	0.0417916358723133	0.0417958449300402	0.0412993296570305	0.0417908510534563	0.0414822264401257	0.0406672715808596	0.0418113743757482	0.0421728999288556	0.0423495239290612	0.0422295584440505	0.0416029051854678
0.0424094865032125	0.0417924779019243	0.0421957928956514	0.0417177018573473	0.0422938495674162	0.0423905667975374	0.0422502168122709	0.0422416843736995	0.0413930057632267	0.0416419361735775	0.0416886664253754	0.0420422385344297	0.0423812204005837	0.0422885231704059	0.0421520897862502	0.0418542867785054	0.042572679291972	0.041835643716916	0.0420376340328021	0.0414413268233642	0.0416809108301269	0.042671326126106	0.0414021104071675	0.0417923469760767	0.0408403459245247	0.0418868085604869	0.0414876156335052	0.0418157038289734	0.0413974770066917	0.0419574251539692	0.0413854109128991	0.0420659181821967	0.0415726775280547	0.0417255769206881	0.0411959388828685	0.0410220508378023	0.0424591877934724	0.0420621165223389	0.0414240472903418	0.0417704005531583	0.0408499251865667	0.0414496611867799	0.0419161413096309	0.0413214345783202	0.0411253025103656	0.0416691226441834	0.042544316734609	0.0421491338106319	0.0422519056098292	0.0421744156997284
0.0418313284164355	0.0418806495559236	0.0422710344635321	0.0414173129489807	0.0411151678213051	0.0415037233020612	0.042520329116909	0.0424055442289198	0.0423889464006135	0.0422780198971712	0.0424978936687588	0.0419336954247948	0.0425501722401585	0.0416231792339183	0.0429678435460984	0.0421272928617845	0.0426152231869577	0.0427442598209206	0.0422720741338024	0.0418143484023299	0.0415019885864626	0.0417581560538062	0.0424323898480982	0.0416312224027387	0.0414550861148373	0.0425725093372908	0.0422736744874153	0.0419977714162506	0.0427353601883423	0.0418035132988621	0.0421339129242414	0.0424928826182617	0.0424616841084164	0.0413761815300617	0.0413512585254367	0.0429610467407768	0.0423249473778747	0.0420842844572709	0.0420666699681378	0.0426510637848813	0.0411831224020517	0.0415942899362375	0.0425017883079303	0.0422415515247545	0.0426405146870197	0.0425205295649968	0.042655143689396	0.0414421036427132	0.0423056962590347	0.0423462692929883
0.0421669473798509	0.0424590325399893	0.0430454211621028	0.0423786687022986	0.0429788418663993	0.0420075263549036	0.0428586823487816	0.0415533488609643	0.0423300824435426	0.0423433048941549	0.0420592684884905	0.0420046229139429	0.0416352633224169	0.0418200196611817	0.0419590273025454	0.0427985888303348	0.0427375885640551	0.0422061691811871	0.042649616708653	0.0422701570859347	0.0421116741041968	0.0425953168439463	0.0424348822171227	0.0430282575419128	0.0428098304953812	0.0423370776247998	0.0425318311110177	0.0418951937328785	0.0421169298779898	0.042759619639747	0.0420345001816766	0.043059890093516	0.0422512129129633	0.0421625459784747	0.0418043000403286	0.0421775955511158	0.0425080447270994	0.0420259218669394	0.042375484761306	0.0419294122073979	0.0422480522204223	0.0424494961393818	0.041949208995811	0.0426726365362278	0.0419318567919146	0.0420769504524954	0.0420913222086249	0.041851324624093	0.0427875660941381	0.0425535774970677
0.0420007070359675	0.0434490949105827	0.042414438823625	0.0422049260822115	0.0423458259922069	0.0429792300842421	0.042931582476767	0.0424501159890022	0.042571725178098	0.043260652123415	0.0423394296645579	0.0425918617819823	0.0421792282406894	0.0422580215432851	0.0425967750733729	0.0428902778335675	0.0422287864533377	0.0427378457827015	0.0423102309329843	0.0425727867597476	0.0425532887913084	0.0435151949806117	0.042390501442115	0.0425390135059975	0.0428909280513897	0.0427834576976231	0.0429318640033256	0.0428995086530963	0.0417031551020887	0.0432343253954305	0.0425260830205969	0.0423109419836222	0.0430308738796042	0.0426100774183504	0.0434449902506096	0.0419213025779097	0.0424975122159927	0.0425341614735995	0.043153316406746	0.0424605458155914	0.0428556095285213	0.042151728981544	0.0421670981120375	0.042746738388026	0.0429701145128643	0.0425583949121777	0.042352794977174	0.0429426722405032	0.0429475948343376	0.0422378802167591
0.0432847433912696	0.0430311217391638	0.0433579090641959	0.0425615276695712	0.0432284162121059	0.0429951686805207	0.042114487718331	0.0436928023364082	0.0422731509754098	0.0430205723507472	0.0421710589776139	0.0421471204356412	0.0426720599060815	0.0423652526527797	0.0437502314890811	0.0427421284620221	0.0433242689025751	0.0424208526112707	0.0429685290461717	0.0432597227467317	0.0424114490347114	0.0424724563451384	0.0431937270816966	0.0434428367368031	0.043539415272941	0.0420419343189744	0.0424666980757377	0.0435146842364954	0.0423923291230438	0.0427539439524859	0.04343786666841	0.0437480482804887	0.0422775735787011	0.0422878881217359	0.0429045130233091	0.0420611616986048	0.0428086636299755	0.0439766249853875	0.0428826922416053	0.0429028759537972	0.042703210806494	0.0421539277813868	0.0429322651313626	0.0429032796920734	0.0432716138903042	0.0428476718640246	0.042893746774613	0.0430992633367925	0.0433732899822313	0.0434179811656344
0.0432639666665487	0.0429669358049742	0.0440993570873272	0.0424199210865983	0.0438123269542584	0.0425080565118153	0.0427336657612538	0.0439333404136847	0.0431986735558075	0.0433601357222291	0.0434870521154946	0.0430318057675325	0.0432759932724526	0.0426146293894402	0.0429058607636472	0.0437488135471964	0.0433980415735272	0.0429020585476755	0.0428221325415997	0.0434609628402471	0.0437825408346593	0.0428819347177036	0.0430596679055934	0.0437424375884624	0.042722541471869	0.0426187340235195	0.0433198874397135	0.0435964682276257	0.0432016174890416	0.0434044012882692	0.0436071882023501	0.0443667446879722	0.0430626244753353	0.0423551405487356	0.0431547040809594	0.0440833099204068	0.0428775240066499	0.0428674524406501	0.0432663914267305	0.0431896034112142	0.0436101391469564	0.0431784219935761	0.0428995791016722	0.0434694233238239	0.0430234491049504	0.0434137424820631	0.0434627227262962	0.0432985004092429	0.0432844274668517	0.0432607497066449
0.044136422665213	0.0438666560126078	0.0434253761299389	0.0432707558721301	0.0438025751147611	0.0433486751914669	0.0431125059983125	0.0434197104826794	0.0439794820808598	0.0431971555498791	0.0430945859660506	0.0435528796704991	0.04314967382955	0.0430803095973961	0.0427947468201711	0.0428594724580932	0.0438851401430157	0.0437085390698424	0.0437844565438322	0.0430695829811964	0.0446687829471993	0.0437431493688862	0.0437420369762696	0.0438951490753973	0.0436243776106997	0.0439142277892818	0.0440955309995731	0.0434912992317339	0.044166859107295	0.0436038007429298	0.0430765538740257	0.0430447077764528	0.0436712529691687	0.0442223176578347	0.043089673127824	0.0431630986748689	0.0432203883971553	0.0437811972290022	0.0437651208415634	0.0434172910976356	0.0433151680683189	0.0439927097410357	0.0426119458306126	0.0444794699058878	0.0438081664373883	0.0443797599777654	0.0429952025783098	0.0433371683374495	0.0430060205893098	0.0427075943845043
0.0430760758219147	0.0444562089184646	0.0442617560220746	0.0447103661817782	0.0430652889479754	0.044229248639911	0.0434572740563396	0.0446962487364777	0.044397114942992	0.0442811729161144	0.0442266770731842	0.0442367698783753	0.044707021825135	0.0438870245920502	0.0436338717577779	0.0432657906040623	0.0438160575605467	0.0436823654110036	0.0443055598555675	0.0441966103166433	0.044105937683364	0.0438125016202755	0.0446417386324456	0.0434059982823314	0.0442670885149198	0.0440784526063569	0.0436646657374116	0.0444863289861437	0.0449034279522946	0.0439168164664837	0.0443759315192826	0.0433760684643754	0.0433780215093947	0.0436422367903699	0.0436713797195422	0.0446751200022722	0.0437843826520935	0.0439618402068522	0.0438748168916868	0.0435535880039245	0.0437685866737693	0.0438582159514516	0.0431835563680326	0.0438637027266135	0.0443314417887234	0.0432446823955072	0.0436694321510935	0.0433631401641059	0.0435337411229553	0.0436712685302232
