# Supplementary material for: The Neural and Computational Architecture of Feedback Dynamics in Mouse Cortex during Stimulus Report
Source: eNeuro. 2024 Sep 24;11(9):ENEURO.0191-24.2024. doi: 10.1523/ENEURO.0191-24.2024 (PMC11444237; doi:10.1523/ENEURO.0191-24.2024)
Supplement: Extended Data 1 — The file code.zip includes all code used to generate the figures and perform the analyses presented in this manuscript. The folder "./ephys analysis/" contains code and instructions concerning experimental data and Figure 1. The files "Figure2CDE.m", "Figure3AB.m" and "Figure3C.m" simulate the model in the nominal setup, and generate the corresponding figures. The file "Morphing.m" allows changing the connectivity strengths with respect to the nominal setup, and plotting the resulting trajectories. The folder "./Figure4/" contains instructions, code and data concerning Figure 4. Download Extended Data 1, ZIP file. [file eneuro-11-ENEURO.0191-24.2024-s003.zip › code/Figure4/isolatePPC/v1Int_a0.075.dat]

0.305455518154784	0.306414716378882	0.308286237761059	0.305365295526655	0.308901781493445	0.304275624797122	0.309759479848978	0.306014745736416	0.306190699354998	0.306664114431744	0.308410585865829	0.306246872697476	0.306540195318457	0.309931656403097	0.306543738180955	0.305888936811407	0.308120160565668	0.307876222505588	0.304190179326493	0.306734806827721	0.306164435445679	0.307750312344012	0.307866924853433	0.306719883030302	0.306757489429458	0.304969128860576	0.307055232296128	0.306244308680801	0.309203289947874	0.307732396570464	0.306463243605911	0.306320610888961	0.308073211142577	0.308221905794119	0.306137561817066	0.306852525564197	0.308652755590376	0.307002380248141	0.307744355570795	0.306738980590219	0.309068554676875	0.306567891570303	0.305181999861172	0.3082794346647	0.307963041578663	0.307343568740244	0.307805453470578	0.307583672267547	0.307293315196684	0.304752963335113
0.316351763372799	0.315392063645735	0.315408667959713	0.313911030847033	0.315760396106072	0.31510411861563	0.313737222335145	0.316043873991969	0.313785035484942	0.317004004408647	0.316003350157502	0.319261371746665	0.314996862651872	0.315639336660136	0.315109501172787	0.314009931779069	0.315104192239648	0.315353485782864	0.316381000367517	0.316691979581021	0.314531892668972	0.319014356995061	0.31642509929885	0.316501849041744	0.317032834608719	0.317260823081552	0.31910146140757	0.31487426998681	0.316978138649556	0.314978337992572	0.31915242050955	0.317518637752345	0.315993501145815	0.314228409852472	0.31351159346801	0.316024928372679	0.317907063402043	0.315982587352438	0.316436829683654	0.316646026110429	0.314231297667702	0.316687829953971	0.317123833909712	0.317117514460245	0.318198012991904	0.316767312983503	0.316191937504146	0.316426361188915	0.315049594055487	0.317444371758937
0.32383771800192	0.327730696847218	0.327991000440667	0.325428068603434	0.324958363198481	0.327072509108382	0.329535759365281	0.327500720577054	0.3286193283863	0.327163584676345	0.328979308256763	0.323473269329315	0.327148320231656	0.324512354237797	0.326662716144594	0.325100420772185	0.32817716333595	0.325500169792016	0.328541201160207	0.323439378647107	0.328964554536904	0.324060305628378	0.324283168236302	0.329363479938056	0.32677404813861	0.327525702210799	0.325781812284032	0.324169498813737	0.326726181012258	0.326091939931848	0.327202147777965	0.327208116555378	0.32397450663266	0.327469579113221	0.325592335634954	0.32949928512659	0.323115068053959	0.325934922886162	0.325118396044444	0.329037416150914	0.32926120223876	0.327712006439742	0.328344842942254	0.324817561602697	0.329131132308221	0.328197212108797	0.326933210407476	0.328576734137207	0.326053547089196	0.32961974553053
0.337714372352099	0.339003942263575	0.337465439875901	0.338185984936536	0.340636474647167	0.337476786001125	0.338005009693064	0.337187223714322	0.338619785629068	0.339093514642071	0.340004555801977	0.337626259476655	0.334319338068801	0.338069127544166	0.337454812598784	0.336365321395699	0.337798519526677	0.335177137041626	0.336887007285425	0.336709100617254	0.336735478868285	0.339392075563915	0.337835432917823	0.335346125285732	0.338607036139991	0.336069427082865	0.334644165539371	0.340454381564209	0.335167954955494	0.338234555553998	0.336060746289479	0.339288535972452	0.339704537815036	0.338610383830353	0.337156761804223	0.337794974553666	0.340400807604292	0.335819684862162	0.338576209980926	0.338397878704334	0.335557002774066	0.341792534083808	0.339312517680883	0.336789441166301	0.337436619374194	0.338455558223731	0.340645585659847	0.34015865621646	0.337460824014433	0.336492305534004
0.352859492801621	0.347362306459022	0.352792098320091	0.348870450977648	0.348270273684075	0.352692668721016	0.351574426979762	0.355253267410144	0.346753603273748	0.353483101331365	0.351225670274576	0.350111807539008	0.352929614716986	0.351392237965692	0.352492914055309	0.351036784761469	0.352914989282805	0.353003279451357	0.353991614484453	0.351102836411172	0.348766559286744	0.352159232722707	0.348773677623357	0.349533570697484	0.349932299447275	0.351983274442419	0.348908972403023	0.350920800665739	0.350191164286835	0.351275938145774	0.35317388167213	0.349193625211224	0.351586634147905	0.350674437289779	0.348697678750778	0.353485609665405	0.353302898998696	0.353137870761534	0.352541928681312	0.35517838285564	0.35233691865117	0.355048722619985	0.350234279688072	0.352622180126483	0.348258205888342	0.347470520418193	0.350127344674362	0.350512375643791	0.352580348401079	0.350855460131063
0.3673002829792	0.366132556893508	0.362344477759297	0.366497240956146	0.367096711996666	0.364161179573605	0.369223495289725	0.368210962384157	0.36391559924299	0.368593154653945	0.3652269789731	0.368602027370475	0.362831922640356	0.368271701343936	0.364237665031825	0.366255790471562	0.365925700185078	0.362144630632594	0.362179343860246	0.366598410297834	0.363653096805704	0.367219874434023	0.364622903300158	0.364932282856421	0.364046611258736	0.364154899139418	0.367619937495399	0.361894633820019	0.365320910416502	0.36574516590245	0.367062207009812	0.366838587994104	0.364736895294841	0.362464791561663	0.369774344136995	0.367758280355067	0.367301749919666	0.368384595756413	0.36723846507748	0.364207582136784	0.362593039945907	0.366726317221722	0.36670773235834	0.366238288923726	0.363257471360115	0.362034655748214	0.364623315885345	0.363754990034839	0.364891557308037	0.363268741458582
0.380109794602848	0.382534174553993	0.382694256102412	0.38137960271344	0.380199201344178	0.377994296600779	0.387665236988418	0.3801179370107	0.386333013192809	0.380575574992131	0.382186617865017	0.383492887656525	0.380186170566309	0.386791790024151	0.381631714811773	0.381129086768458	0.379975691182701	0.382967876646663	0.382258589168261	0.379920593780934	0.385398267236095	0.388205034440815	0.384619449569096	0.382261048397117	0.385048142121332	0.382199714950439	0.380908090084562	0.38464063775639	0.38540788138339	0.383877428530146	0.385476371104439	0.38445692267782	0.387061971285076	0.380261391965668	0.381174148545728	0.380299340951838	0.378901576819742	0.38161427257173	0.38261027719123	0.385482328320237	0.381961600837683	0.380865223632289	0.383196304827758	0.38202555811743	0.382664979267706	0.378177337753621	0.380042947197217	0.384274703372854	0.379304851400694	0.379778272997531
0.401107779504247	0.404044546142525	0.402850765138025	0.407693973265452	0.402960999882346	0.397470418904602	0.398962559801936	0.405284674316934	0.40125246734079	0.404173109962737	0.402161291817952	0.405656193770015	0.402188810360844	0.40444493243271	0.397824022483938	0.399755574355209	0.400143513466369	0.402622913465343	0.401182431499801	0.403015435427733	0.404652871940611	0.401998449541499	0.395020845814692	0.405111425411496	0.40578158087057	0.400822290286473	0.397312219852903	0.395547011723909	0.406440540366651	0.395789597907954	0.400854627866886	0.396599000620254	0.400756778731619	0.399922067409521	0.399248967882796	0.400860032602403	0.397210042309735	0.40191049633694	0.403068276900226	0.399652041526773	0.399674120702188	0.399676172111159	0.402796990555766	0.399615633639053	0.403172776209077	0.401383062340424	0.39832958879527	0.402603819874383	0.402695593687979	0.401279406854567
0.422932111991373	0.418543195192723	0.422273547116929	0.424215450966927	0.423228595448125	0.423590936191358	0.425206431617651	0.426840356480397	0.421996562161028	0.419921876712917	0.426017322153652	0.423151613618811	0.424450835739225	0.421037898911862	0.420398999552315	0.419551498510526	0.420725456940494	0.420309017170046	0.417632420199265	0.423326008217582	0.425316400293136	0.425534326363725	0.42583257941498	0.423862253112436	0.422778837661893	0.422941424767835	0.421869045211112	0.419075222619255	0.418856932715048	0.42105867829948	0.428889884515162	0.427786399484703	0.426374288978505	0.422067856930398	0.421072867023121	0.422745495099507	0.420449048014963	0.421603160500239	0.416065110641894	0.424513864116542	0.419805077877527	0.42502400796145	0.422266951322592	0.424402481659918	0.422874954710601	0.427610876837104	0.427072613020962	0.4210682534129	0.421230126554095	0.421125658946151
0.444622677957555	0.450091301973561	0.443494007204173	0.445151111770893	0.443371091348336	0.442345715174917	0.450498606040418	0.444351495359194	0.444191228928643	0.444903407862242	0.446912734436633	0.447573838354554	0.449973923517165	0.451745478579238	0.441917085001581	0.452648034950639	0.45343609249555	0.449427847700235	0.441791876277912	0.450872575271787	0.450775215345372	0.44702894547509	0.446286854027222	0.442636262829547	0.447797966464397	0.439082768784028	0.450343760780405	0.446452761674357	0.451423399409384	0.448030469462804	0.441601184238332	0.449936308673727	0.445028361200506	0.448566589455903	0.449466762888418	0.448636798368519	0.451476424266695	0.444899982451635	0.446532899208341	0.444370908172078	0.44933255606421	0.450082972550256	0.450733826030468	0.452231271838683	0.445239441684178	0.444720452201383	0.444923191653703	0.445318203535187	0.451258131923704	0.44772306673612
0.469209443978095	0.47477404038125	0.472962055735377	0.472506867067506	0.476135493556022	0.469845413514019	0.466056539329415	0.474039934701542	0.470912603537757	0.477543573852595	0.474684781977015	0.478097301293181	0.47978854687505	0.474748778441751	0.482419346512093	0.467882952654876	0.471564577204814	0.475781601446207	0.47194341702561	0.476943392368166	0.467653179322215	0.473693608511299	0.476689998468885	0.47259777980657	0.471540024624191	0.471019854161396	0.477461879071482	0.470930733378308	0.464941893188409	0.466522472589565	0.473738862808562	0.475286718931127	0.467638162602622	0.478819505620034	0.474691524047859	0.470886798735669	0.474126379855971	0.474816703699695	0.468285364173365	0.466573771358715	0.472524859035898	0.47385403461377	0.475957612161673	0.476469308823153	0.477648912829791	0.476573750124984	0.474451294862465	0.470783967227889	0.474707798950354	0.475288485639858
0.505989794678313	0.500739072440591	0.505901802361405	0.504079845586912	0.506679602012964	0.502699542630131	0.502678730835869	0.50191977460426	0.503279398145764	0.502516916025749	0.497804258537889	0.505102549340798	0.508757228346925	0.503680864262192	0.499387505965218	0.496563645551055	0.501004389177202	0.504337526357009	0.501389846620037	0.506803877492946	0.502454730897152	0.508079643580798	0.499022929674831	0.501896715972639	0.502719982383239	0.508719810984674	0.50323150305349	0.513482996452594	0.509866177121709	0.50577865996715	0.503398325451225	0.505108559368368	0.509282715130784	0.504923140141632	0.508786711093785	0.501822934390417	0.507762745088553	0.503115912253073	0.504858201405534	0.509298019170185	0.508646785170067	0.509950737461317	0.508747778313338	0.503617996750454	0.498264400512824	0.504190771766042	0.505708042276918	0.497035525055756	0.49940372070742	0.5062701353038
0.537647874851901	0.541003078294001	0.535001803591531	0.545035221902628	0.537759985062335	0.548633333630575	0.542922309067362	0.543410765782753	0.53366976132227	0.530863599748562	0.535693503682776	0.532621755175198	0.5331860442841	0.535395995438098	0.542077201524733	0.54992087966307	0.540297147612976	0.54001833150071	0.542203867468834	0.53891766350053	0.537393518337149	0.539034982567653	0.542787649565967	0.549889187320871	0.534245011481645	0.542562519868385	0.541259362325611	0.534072395474889	0.539456489092657	0.536632411099357	0.539717427562839	0.537259921008379	0.536599051998647	0.540713010781913	0.538211031590805	0.540800768510225	0.545824498324825	0.548254698865958	0.53711182162328	0.537808977786984	0.542927990256498	0.540620586522001	0.536420878028355	0.528354044883679	0.545161003654955	0.537664116980814	0.542015450884974	0.540656810556725	0.540442726142763	0.540848555947248
0.578219822494347	0.583136263329939	0.576773720695686	0.574251897697594	0.57370365960298	0.580210500699222	0.573182952355197	0.587159309580296	0.580996460470339	0.578088528147098	0.584896734188539	0.580162704629092	0.577997025619471	0.583035214143539	0.581480626593424	0.589437106644485	0.573528301976046	0.586115140956766	0.573559526533699	0.571835404774631	0.581133810862764	0.579865206887281	0.571039490313304	0.573412477775575	0.567297612361144	0.57713286286858	0.57816995834151	0.572847557377179	0.573983708683376	0.57172788248953	0.587248907996497	0.578708658282949	0.578561642450454	0.579562356914739	0.586732916615573	0.584050479268747	0.585037272609983	0.580229840809948	0.575113566064824	0.573494248285623	0.57589178631384	0.574387925125015	0.574373039578071	0.583262640400447	0.575116179674035	0.582576984345757	0.574446028850211	0.579102147676396	0.577500348120334	0.572105185912074
0.622270261952124	0.634151381331772	0.621163086518152	0.613055357695036	0.626559392133633	0.624502669166764	0.626664742573424	0.63014593262924	0.618573651762919	0.630990028695407	0.621973130670492	0.627464915599385	0.633482499462691	0.610816153259425	0.622015850920142	0.612221284192072	0.632265338621762	0.634940345330494	0.618505952837768	0.622518986048345	0.618860452164938	0.623554696296548	0.618627292359288	0.619031303899813	0.629798264007707	0.631720410256886	0.620395309009291	0.62908110381769	0.622539876281876	0.626237440695738	0.63330079274297	0.620964246868348	0.61690751939864	0.632286697819442	0.625956616311657	0.627629931297879	0.629319246292532	0.624640922477819	0.624800724445998	0.628567208191742	0.624581240271367	0.617282061014246	0.622202017381407	0.624106235934523	0.610409872446107	0.614705305214499	0.628381943863686	0.615372063072471	0.624000116230141	0.613948246616344
0.675327142562082	0.672730612657083	0.666948053206513	0.662627812641502	0.674737248868862	0.674001102504802	0.683031797645561	0.67534411076239	0.674648392609168	0.6766771718087	0.666410743412484	0.668946542741936	0.658097836663477	0.669184398878112	0.687054545811552	0.661808813242674	0.67815354727889	0.663498757569759	0.676338346351228	0.664761310163211	0.678496005022093	0.670004528111952	0.668053613056241	0.667688068388236	0.67512666385126	0.673294423952054	0.679937557584961	0.673056797239261	0.673626224607796	0.680948455283557	0.665793756800048	0.671855914504159	0.669620284589509	0.673583776334233	0.67688428729867	0.668474162651538	0.673078079872162	0.684984639437211	0.674684304099192	0.667030365158305	0.674715433800714	0.676509198220869	0.6761387906225	0.670516747292246	0.671209946782702	0.67070333412016	0.68357408503334	0.680635697534496	0.679210610555465	0.665239829848155
0.733391582825809	0.738839629414025	0.734368798958381	0.723714851429412	0.721682794786337	0.717499894035063	0.736070737047418	0.724137602459423	0.735371105682117	0.741012854078353	0.725453507445796	0.726480295403828	0.734921400470314	0.740898660334095	0.731478234406935	0.735851532439836	0.71988441723015	0.7348846352579	0.733447063144657	0.735504873126996	0.716015179508873	0.724775743735018	0.734600168935922	0.73741959365864	0.732311900454834	0.724604326304912	0.717815723585877	0.728244956895912	0.735223041779169	0.742757568365877	0.735909567695797	0.71837496554276	0.721574933967234	0.741674009631464	0.743968013805178	0.7261437833268	0.722127265324223	0.73902324909779	0.728616193886804	0.728063782292111	0.735674861541291	0.720680293201027	0.741459680642825	0.734701369118849	0.737596067015398	0.73638502231739	0.726192788094792	0.743603910059669	0.734983499341526	0.72352424232416
0.800048380364248	0.786686191599251	0.793827341547486	0.791872418808514	0.79973963835918	0.789280200672665	0.800306536271509	0.794691742942635	0.806560042388726	0.791745399257349	0.787561914277421	0.795207937622444	0.792024879075941	0.79847552629115	0.787925001884223	0.803205070270119	0.802604072475074	0.783752922161549	0.799581843229726	0.787430573319695	0.80170524383781	0.795384089926827	0.789803721704959	0.796061615815529	0.787617517416051	0.788121272361362	0.79540958424748	0.79638298987176	0.789449970771932	0.796497043832393	0.794197995582411	0.79104616288395	0.808091812776849	0.809235688892182	0.800290984970031	0.796640601996526	0.803850978291322	0.786278619260185	0.807239640909355	0.800434199241189	0.798498002560141	0.784569459033447	0.79012469926075	0.793366210374838	0.786127112338004	0.787286763745259	0.794432085826492	0.803180596237944	0.811203061568309	0.804659544569682
0.887379364603869	0.866945942530091	0.865489008667566	0.867213595632042	0.879476450164163	0.881877496167806	0.875688907492688	0.872870584021725	0.859467190411535	0.885399383375101	0.861490608393415	0.86779167818161	0.860904557861604	0.85174573937498	0.881597233516911	0.855929196160898	0.878757955730948	0.87765890896098	0.890716164171292	0.863041931017114	0.858500719273636	0.861029775449657	0.850134982106293	0.870403563659855	0.858999188479488	0.867547023509411	0.871526343820558	0.877237056891176	0.854023014994915	0.858960187405778	0.865653815280669	0.857342000470471	0.881081070556701	0.858792886414334	0.885370003054513	0.865720552292688	0.875687712815386	0.883840823273123	0.883068037172905	0.846280657656816	0.856451028888758	0.879834024834677	0.874708762072844	0.871511942242354	0.869062314904602	0.852368243956174	0.883902918422107	0.86822652895088	0.884592866335181	0.872196268656541
0.962038020005861	0.933082285505259	0.942988667237039	0.965231048884465	0.944590878507241	0.960634406062188	0.957416396205435	0.95972332196538	0.944216723330569	0.972429836807376	0.949453097789709	0.968168645204657	0.963751953344331	0.974458194166458	0.959839993377403	0.930207466532444	0.952968478933898	0.942200011451491	0.949279812177995	0.951329239989903	0.959995229980884	0.934239301218574	0.96192235161061	0.935867547896191	0.974739033553664	0.971196915790869	0.961137110633579	0.947250633737871	0.94089163382087	0.942867536860256	0.95208127141951	0.946855204308828	0.956805076797742	0.954695208237726	0.956503526572088	0.953876728933558	0.95538647193647	0.945823855638007	0.947336355209523	0.949530937834036	0.968531042313663	0.96155573470559	0.948258317806837	0.929275921435312	0.953822056481459	0.961935267776026	0.944083744593787	0.962668778616847	0.946986515839022	0.949139994470269
1.05318123657682	1.04080509556506	1.03562615703313	1.02536043717073	1.04637109392286	1.03826749843571	1.0456457343111	1.06127154884874	1.06720073313019	1.0334117073868	1.06952559400997	1.05111909600248	1.04805109648095	1.02906417943908	1.0354751236138	1.02332891089319	1.04591959056923	1.03017482808078	1.03969552213895	1.0401038538512	1.03521864239084	1.03090083063578	1.02842564142757	1.02928501930635	1.0484574749038	1.02438091710249	1.03052925475914	1.05270084118768	1.04641100240113	1.06303552497553	1.04248959702226	1.02757362005775	1.05516021932988	1.04351863784351	1.06948521876564	1.05350499509965	1.03969821478507	1.05887740434545	1.03105184695987	1.04301031377293	1.03027156685016	1.05629160931184	1.03922304378945	1.05055804775345	1.04207486663813	1.0348691938827	1.06210133531219	1.05663162430513	1.03918286480001	1.04157862455556
1.13250218676889	1.14283148216532	1.13852363633433	1.16449501693017	1.16341846918921	1.14376048190405	1.15757491561598	1.12900235622626	1.16576142245565	1.15379175226016	1.13283459731975	1.16709040334151	1.14830703476321	1.16674665610146	1.12029371844304	1.12883428998458	1.13387534142072	1.16649047126292	1.13730120316853	1.17007163781446	1.17754245556651	1.15010943508339	1.17399174164931	1.16976235679753	1.1656903343776	1.125473797354	1.13928533622638	1.15669594478083	1.11888607518421	1.16217541742525	1.14312636726547	1.14616145639803	1.15585373740507	1.13094289094581	1.12961580789388	1.14356401940373	1.14894802494777	1.15034300799187	1.14086840499272	1.13380098952497	1.1505959791742	1.15508992343786	1.16559442806185	1.14407546728828	1.16510519487922	1.13259415226474	1.13231667150734	1.13442555790579	1.15463030049432	1.1210611134021
1.25910132604403	1.25426945289431	1.27343972528762	1.26906637888526	1.25829360341791	1.2668554866465	1.25550521042002	1.27867510097456	1.28300031005556	1.25569036780484	1.27141774975403	1.25409872543742	1.26769758215704	1.28357453477342	1.2485716327761	1.29265957119861	1.25556366163522	1.26462655930577	1.26729171003892	1.26403890202705	1.26408338015727	1.28539246917628	1.26141608472515	1.26569373249186	1.27181159759106	1.25575640316003	1.25070525641872	1.29630086489365	1.25290432230974	1.24446183172484	1.28164903616008	1.26017700054632	1.24519366499577	1.27116022545577	1.26332515641641	1.27451833835366	1.27851402620536	1.25090091882901	1.25641324952903	1.2387025682441	1.2649146799486	1.25350029626396	1.29228353054977	1.27129431722283	1.25232805209504	1.24299605177387	1.28834535115992	1.25997751557056	1.26535188062828	1.2808907344952
1.39123846799302	1.38582292623267	1.38516670789326	1.37143795235088	1.38331027722122	1.40462346811642	1.42025949027074	1.39652270192519	1.40552480025946	1.39541070339433	1.40913256027406	1.41659366248416	1.4092261623012	1.38287696399628	1.3704651482748	1.4331053456513	1.40732648894995	1.38943466539282	1.41288278248603	1.40889145347567	1.4231156016165	1.38401025192862	1.39212008663351	1.40003726055962	1.3809414231355	1.39075693666077	1.43929580767997	1.40486417990591	1.39598139152597	1.39876846449405	1.39831114711787	1.39768659566702	1.4223737382866	1.44749729566396	1.42537616204184	1.37314055307676	1.39963527962017	1.41928749439657	1.41188775699474	1.40513795571417	1.37062837277867	1.36962813315962	1.38833003682811	1.39838008238422	1.40432506372329	1.40985529372326	1.43416402423385	1.4226817848559	1.4093905200037	1.38567010045259
1.60186965292155	1.55958053059463	1.54045992436483	1.55716872211994	1.56174864828102	1.54342489797699	1.54965478885698	1.54602474439561	1.56188327901058	1.59023000012688	1.56686831468692	1.56324075887569	1.52614055097043	1.57924317459124	1.58144857188582	1.58443862038278	1.59464510452546	1.55273557366261	1.55916461604196	1.55031386719753	1.54553358705055	1.53628581605077	1.55525032933304	1.59277196664222	1.57592017948375	1.52416619823913	1.58476436677259	1.52039555491228	1.54562495632468	1.57062248415176	1.58439189585972	1.58379894136983	1.57362085707716	1.60368782657773	1.56155471462575	1.55814932528723	1.56355184728755	1.56707232654768	1.57830924740356	1.55219652964718	1.55332403146342	1.54595018864095	1.54709746725426	1.54412909432616	1.56606582925785	1.56568441931509	1.54686087605309	1.55633990585921	1.56934598113071	1.52856230324572
1.77037532003924	1.73607559220276	1.74047983754216	1.75639530529515	1.74204107167617	1.76586539026887	1.74064390188378	1.7091289017669	1.73826532987167	1.75576197040205	1.7750323388513	1.76126248680381	1.74156074235472	1.7386510132741	1.75239743084512	1.73878165970664	1.73355131840622	1.74220462877198	1.76207500362648	1.71493323426495	1.75881700842993	1.73249212878922	1.72136226549556	1.71502215251834	1.74630175054136	1.76412211781241	1.70456521207347	1.69176261592422	1.69431509253939	1.72266527152679	1.69165752107192	1.70075660766987	1.72357631399106	1.72813180399301	1.70873909171993	1.71255044542083	1.7473685494772	1.70708546391565	1.73939407582466	1.71302998372514	1.72403090268667	1.72755387884591	1.71748060396868	1.69970555952538	1.77178671863014	1.73323553908722	1.76182269242695	1.74926109348861	1.72232353424371	1.75437913962359
1.9373952982541	1.93258605184542	1.93210266822633	1.93692330369089	1.9099552627808	1.92383318802879	1.96923653123531	1.94613718224527	1.94218446789089	1.97878122651932	1.92532787801337	1.92903089337054	1.94851722293627	1.92493750884842	1.92084109007486	1.97370498232175	1.91333146515051	1.91353479886377	1.93223623833553	1.89800441277844	1.90557916009404	1.9322228921959	1.92636480855931	1.91242496436029	1.95487559305637	1.91798798120888	1.91232495306252	1.92628073467372	1.95229273779056	1.88594097158159	1.90184296399288	1.8823248972653	1.89085106775178	1.91276434895953	1.95163784367875	1.94828123647351	1.95139479907333	1.93355648467551	1.95452759991831	1.91137969340838	1.94443945281298	1.97758167519018	1.93507435740823	1.93163372138425	1.92830073304635	1.96287524233725	1.92111557912043	1.90550908239566	1.94549009241486	1.94045192390265
2.13826492202929	2.15723160430489	2.15465549885019	2.14868186670804	2.18042913796683	2.1474524300189	2.18446652625254	2.15268285251583	2.17370243231705	2.15850321598204	2.1091637879695	2.15571709500013	2.11143142552369	2.17654230451927	2.11710615526545	2.18784451296647	2.18072739783054	2.12392518071939	2.17219030579905	2.16828345779637	2.16943795583077	2.11434672107227	2.15410866561728	2.16680642290219	2.12646408198104	2.18017637245599	2.15779686883945	2.14628131238531	2.11548866605769	2.15514280320273	2.09588649172472	2.16412308957477	2.17027201588507	2.14820717508433	2.15533899840673	2.11575764168383	2.15418189238917	2.12406912497768	2.17272968291265	2.1782801892672	2.20027488841783	2.17940045213848	2.16802230835031	2.1422464061624	2.13883476171411	2.15174073182465	2.18406644876118	2.13141264416042	2.14219151581005	2.14405755353997
2.37347787021551	2.4098090590449	2.37011793799027	2.39304610896205	2.4433042427063	2.37929580438505	2.3830090802984	2.4304559882784	2.41084002802044	2.39240909381693	2.45005741132165	2.38569229017277	2.38331174587082	2.34423957244533	2.36247846311887	2.39061244858705	2.38153234236191	2.42324371339909	2.4061011288214	2.43515904332791	2.35128739567723	2.35882174336558	2.36915607428097	2.3485914827394	2.35438059470178	2.40059207194654	2.38452132081093	2.36224362752585	2.44946110214387	2.37287471428443	2.41443072425485	2.38793946587771	2.39116286849316	2.40095972370553	2.36103060627396	2.44214413744175	2.35783857183809	2.39844090933611	2.35902230673544	2.42268147923394	2.42251138952292	2.40768663479544	2.3973894644415	2.36426845837147	2.37986627457917	2.45624372204271	2.39731374532525	2.43295589450901	2.4123186584316	2.3602706320163
2.68969767333189	2.63748086244172	2.72058717582842	2.62071097204901	2.66793508020114	2.65041355304325	2.64085708786718	2.6881076261161	2.66213768057303	2.61322895238304	2.63905393193522	2.70419681707708	2.71354880057533	2.69238699282559	2.67204657893373	2.69419982753342	2.67237479477542	2.65917894251876	2.67921190188931	2.63603635795231	2.65310459583715	2.70222722840937	2.62619744156697	2.66194115501045	2.69086639736187	2.6953249893235	2.66135391476861	2.62998763699378	2.67341821993542	2.72017359402728	2.65025043946754	2.65922387593135	2.68256940425665	2.6374741081561	2.621312178541	2.66835684434469	2.70166245013935	2.64836397229676	2.6213630905971	2.70914957844903	2.61437504898781	2.6377505083064	2.65070467969641	2.65296639063447	2.67280533071723	2.66628137864299	2.67274622086326	2.65508501270095	2.6220218116437	2.68680495291388
2.94187776724521	2.97391062770539	3.02023216450872	2.97299060140627	2.93579869926299	2.94737566517397	3.03655280624984	2.99128048587438	2.94935329108442	2.98473963406155	2.9646156314808	2.97168203417786	2.99150785570558	2.99080015158554	2.95608427537282	2.91392918021524	2.98572804547669	3.01252343566124	2.99369284724472	2.98149628041291	3.00554468941323	2.95393593571589	2.93302184374369	2.9595498380762	2.99186075388364	3.02775719774104	2.92252929834529	2.92329243304305	2.91255449048577	2.98005797982094	3.01252056102323	2.95791991679775	2.96023498598575	2.98626090868635	2.94974100431414	2.95974888463965	2.99263319170113	3.00927840019452	2.98088495797587	2.98518433625455	2.93250672244477	2.93389938018011	2.93672796457067	3.0111239978647	2.96952474503089	3.00918698356831	2.99676706863434	2.90994170325412	2.94010962806056	2.96968195629163
3.30433990899004	3.27006800687325	3.23328548345257	3.30864167232897	3.27917700052997	3.27976026182041	3.30769441910912	3.25896964545758	3.24247871258439	3.34129315359305	3.31912542384729	3.34912513921466	3.28280633212787	3.31994023555131	3.36034643795114	3.31752227714505	3.26949225843855	3.31147477843425	3.27714218434344	3.26188261117247	3.29253709949609	3.33914921915568	3.26384268205777	3.2837166087472	3.27652306947417	3.34264096882783	3.26262558632633	3.28820985191511	3.30449830383128	3.29587730012722	3.31464108552754	3.28466518542115	3.33323531963887	3.27596021289039	3.30004673014355	3.34002333851219	3.30279638962298	3.27913328839385	3.30450205318317	3.26341522255931	3.26941752942687	3.28701033607586	3.28325069561026	3.25140795273207	3.27723765671047	3.32815197847999	3.32579904453774	3.29743713958239	3.3278107108113	3.29102599622013
3.69034081031316	3.65683598265666	3.6662333725256	3.67863891427292	3.65249410611985	3.68602641214942	3.64235310884579	3.70075039248535	3.69178798273361	3.62645517585733	3.63733545008843	3.63684731391666	3.6462733017076	3.58499653483934	3.68951683475779	3.69112778481435	3.6568792931397	3.61378296375279	3.63069237917166	3.6545600388628	3.65785498578972	3.65674876325063	3.6070430672419	3.68730638358448	3.65878785991969	3.64838405155586	3.64026571372207	3.61325714922035	3.61108941524082	3.64015473605293	3.61426988826457	3.64349980305417	3.66972167582307	3.63598803874106	3.62015704406801	3.67955796998361	3.63290869377336	3.68497615598187	3.6252552947183	3.67185721210253	3.67248966435941	3.66914873712842	3.66002285232719	3.6646674135978	3.67584037629754	3.61013808787806	3.63173692233657	3.64261622982505	3.65592833897501	3.60019566889512
4.05450590032076	3.97828658079991	4.01721981370263	4.01890939382348	4.00100362717543	3.96487210549652	3.98863944258328	3.97955327468086	4.02514418729965	3.96811541243052	4.05163870161909	4.04180137576403	4.00300157054393	4.01581562693418	4.00564475021482	4.02115684041311	3.96974682797488	3.97269146320451	3.97453898317548	4.0042638655052	4.01516942849069	4.05271640800457	4.03066021605225	4.04973481664405	4.01654441126094	3.97250385491758	3.98318576917333	4.02065929754574	4.03613830154171	4.00159625391937	3.9677402705429	4.03005714032805	3.98430230249717	4.04301259729085	4.00785728111707	4.04191272533249	4.03753004886925	4.00614377975461	4.01488135953054	4.00837331543708	3.97122248401872	4.02325118700401	4.01001185363962	4.00936527621106	4.01986541288148	4.00787818059856	4.02015928438428	4.01075504063493	3.98705082690161	3.95477240286462
4.38244362884283	4.36602260183981	4.36661011997991	4.39809240449802	4.36835711305983	4.3740085368975	4.39299378926069	4.35204839440417	4.3695607077844	4.37949281280695	4.36577585853963	4.33414505069195	4.39131032154631	4.37129160063099	4.39578485888903	4.33844315667916	4.39038024586292	4.35294409830984	4.3724639207253	4.36461961917559	4.35638559930451	4.38213641971375	4.39295177906454	4.38080202924831	4.38116647721046	4.3713924810305	4.39296032536546	4.3546026576869	4.39943854942675	4.37554163974056	4.36248060641861	4.33370278729675	4.38921123551316	4.3951440965525	4.36658940453631	4.35517848753758	4.38722266566802	4.35941742300664	4.39595268611436	4.34092975579965	4.37498148451661	4.38556177707371	4.36367141805034	4.39108606962086	4.34085237763369	4.38718414286608	4.39640367985976	4.39645749294018	4.38592490911422	4.3570847035485
4.72739992756896	4.73584608012898	4.73833417140188	4.72966370893194	4.71451966992529	4.72370009741883	4.72557669760681	4.72524028761935	4.7079702614766	4.73698183721521	4.73555442155842	4.73146536443644	4.7514017686345	4.71660091638595	4.72724675080123	4.73013018226175	4.73655577090058	4.72583689136404	4.7233861259059	4.73122644868329	4.71965013485092	4.74009921429691	4.71260889866753	4.7102620074978	4.70465566261045	4.71449045777978	4.72194165146522	4.69889874356361	4.69948157181465	4.73022506161394	4.71019834386328	4.7376128008113	4.71846193616876	4.72624765254915	4.74959233042194	4.70915412899576	4.73065340257155	4.73386237495001	4.7347941220704	4.72537009233063	4.7398383726483	4.72581213621216	4.74296037727173	4.72015257665294	4.73406361015214	4.71781605554114	4.71784478370995	4.72521038108983	4.73746874859854	4.71410560035918
5.0111175531784	5.04928536166209	5.082021346098	5.01728760723602	5.00313252608595	5.02883880027037	5.00338826959313	5.07118815570772	5.06618151915661	5.0337542544071	5.05626011231285	5.02067146125997	5.03425233644262	5.08165390566013	5.00166009131743	4.99918917498825	5.04624965555818	5.03086197560423	5.07273524950981	5.06712954492301	5.04467485759387	5.05408002686921	5.03230856651886	5.04701570829277	5.03339476484016	5.00531104214505	5.02036427017057	5.01179907567652	5.06452481611603	5.05614783770223	5.04299257296551	5.04308234906434	4.99059555782859	5.02616764396786	5.06050350283065	5.05289355913567	5.06099015518262	5.00966646185933	5.01738926992652	5.03461950242673	5.0588450526058	5.05484550543948	5.04175100742355	5.05254536532574	5.06296990719002	5.00466180421383	4.98857533948455	5.04345477564073	5.0693076733591	5.05691119969772
5.36456908166075	5.35643584528167	5.2840872707262	5.3313071184541	5.34564862605805	5.29015044610702	5.26868873412223	5.33632215862885	5.34495117194102	5.30302621953595	5.37215225025287	5.35803313103443	5.3012713654535	5.31176622380985	5.28834824513841	5.32560664598005	5.30514404710771	5.23829414525234	5.26327204521273	5.35379496326727	5.2614615292009	5.23760000870562	5.31334426294961	5.31697248830372	5.3643707945516	5.29915953308394	5.32374962511359	5.3592401107221	5.29431765873369	5.33325949858555	5.32213680843449	5.37919934989307	5.35112520263451	5.27725352158543	5.33583973451116	5.25929592973238	5.35510392602502	5.36415953587962	5.31750302879517	5.30582344228043	5.35572715477768	5.35338734800727	5.25515469229771	5.34946367642523	5.24260296766305	5.28263972413071	5.33606117707555	5.37008950371752	5.36176200557825	5.36673497687011
5.54257127387278	5.48177428219632	5.48139663321487	5.6118174304039	5.56647360981378	5.48704763663578	5.50562666344067	5.6288764845531	5.59406473901374	5.61048970662138	5.53493475672849	5.54805086367423	5.54367236648406	5.5959638207821	5.47268839796781	5.6137849505533	5.64257706449084	5.63198754710196	5.50260969817081	5.54063836189969	5.52463630764062	5.62170037605999	5.58844628442703	5.58921265668049	5.46796252371176	5.66723939633935	5.46280168637247	5.57705454557747	5.59458142428212	5.46870026080146	5.55448789185658	5.56088923244383	5.60236729636577	5.51100590623949	5.55273355143613	5.60097769147612	5.64229363233893	5.62721456181555	5.51965734127697	5.61432047830527	5.51485608620714	5.65556161089916	5.57572275210307	5.52551833930327	5.5192512412133	5.58195063926379	5.47290047158963	5.60218523609895	5.51720815792701	5.60149936364605
5.6940276717095	5.77049376763725	5.81813525832411	5.82141635209085	5.70323268617726	5.82376950348658	5.84533476845822	5.84678890309546	5.8585004328027	5.76526910169857	5.66274551746077	5.6682811007355	5.85636734524503	5.85813222670827	5.84227138163654	5.70741028335288	5.73918274012196	5.66072157489117	5.8172099333939	5.7266325130596	5.76765695052388	5.79535729223333	5.81116225602358	5.7331005250758	5.76970418059774	5.71349232173798	5.74701452952828	5.76129864177075	5.6996004860094	5.82456186460674	5.86124968966586	5.79389807804138	5.81877504413239	5.8326470351211	5.78483802566396	5.8563511469241	5.77400854008847	5.74874406133039	5.6742266637691	5.69219447671656	5.65556108564816	5.6310951931328	5.78152804161796	5.87019630742004	5.80442056948345	5.70367083354414	5.67704675316472	5.76096718131247	5.7032512924493	5.77134016993774
5.92645619366643	6.01537288018062	5.87417160723536	6.01237665262662	5.90583161349154	5.90028916965327	6.0111425987298	5.90712977146994	5.9828394353174	6.01643217262123	5.95529265828695	6.05349604436611	5.87547044295138	5.93497522312571	5.90266441115648	6.05172114105806	5.95064895057977	5.98223166603636	5.95302824343231	5.94117493550746	5.98126430935468	5.93493473272096	6.02083609127217	5.89734886255088	5.88520210089803	6.07492786054473	6.01385188541022	6.02128891241017	5.90416170866284	5.90567636591565	5.96992283428651	6.01036790004226	6.02494192671038	5.92628303351572	5.90950081121314	6.002852611294	5.97015120975386	6.07175208137213	5.96069146817832	5.95878449017793	5.93832654570142	5.95605884008856	6.01409169815927	5.95034228719252	5.91555501693827	6.03893488472612	5.99246130520116	5.91638283212207	5.98941025956046	5.95863050077933
6.27166101140317	6.1811179880113	6.17110321697637	6.20401301050365	6.1306756683873	6.14987345184958	6.10309130017109	6.23107548849458	6.22773906414704	6.24018184211557	6.16074857178441	6.16224560630148	6.15244860516458	6.25665786765588	6.21456877436096	6.23096261393566	6.14637660844606	6.23162979602477	6.23602693959395	6.15850003139585	6.22219215649691	6.11147288514581	6.177375437935	6.24861904509991	6.18872981529112	6.17400322351773	6.10150637499404	6.15878818732566	6.1833677383058	6.10454680681602	6.16834942830211	6.1899779524639	6.15698090969422	6.13445946563885	6.1750523170465	6.23293495882803	6.08584377464389	6.2128689945993	6.22620053084196	6.12261364156487	6.15812813318028	6.2896048783574	6.12493174280027	6.11318086488469	6.12777809977582	6.23466017690942	6.24224006004537	6.1892877814181	6.24319020174242	6.22219657337064
6.47025209231713	6.4802280801749	6.38619640712024	6.3899589094396	6.37569928870121	6.33915278281026	6.45737811551149	6.45793590549365	6.37103013426425	6.38684927665268	6.35605161708271	6.44288988282221	6.41384760459566	6.37120415799145	6.43876351324493	6.3293898078198	6.45633456536064	6.3853060918332	6.37959645142763	6.43078267120634	6.46279347408022	6.37469166778591	6.34675828983667	6.36576149720514	6.34319524103215	6.4200297021914	6.45714894932516	6.4547605905588	6.43014304381783	6.38535223459239	6.46625145324169	6.34365354530275	6.41136810499656	6.48405373305705	6.44686141027506	6.47511452002264	6.45748928918045	6.39311973959657	6.42914747813443	6.38299651675981	6.37773211759996	6.47397199200731	6.43459402826013	6.38748255734755	6.41953537395471	6.32957283127636	6.43280522492113	6.41590171716407	6.42953992122973	6.35482533275365
6.63065588914377	6.70308412941886	6.65747959148555	6.70355272035946	6.71266838873793	6.69768050794172	6.72046963693312	6.61282436077614	6.64015443683326	6.6121549956166	6.60593893572909	6.70083855866975	6.69486771630261	6.68292806843612	6.6927239957756	6.63005908242004	6.67462959642278	6.70861275519776	6.68462523143363	6.60941708532394	6.63939245309862	6.67106103187472	6.62586410191696	6.59933964438309	6.65549535144925	6.62039376804744	6.62202165794408	6.66125122920045	6.71794386785799	6.60911508572702	6.65546828115442	6.69971538450872	6.68411416689701	6.59798980249794	6.67697257913173	6.61351209896981	6.59208933429475	6.65341439186063	6.61053155080923	6.66626880812995	6.66843562579555	6.6357864760464	6.60704671313008	6.61515903913061	6.69363656376794	6.67484410331587	6.6267573125225	6.67553722018939	6.67090890960671	6.70516670346823
6.91748193873737	6.90435326486949	6.87921153234064	6.92765032371429	6.84410653947923	6.91701946145129	6.88255016772604	6.95285560341385	6.84161925563455	6.86392061757937	6.89488916589859	6.93115359604575	6.93203027285717	6.91324250923047	6.92416375327538	6.91085334484594	6.92124905196764	6.87964742485482	6.87254239649594	6.90904559452161	6.88446263653943	6.93956810772678	6.85582302077737	6.95921673676191	6.88735207794981	6.85788313518342	6.90280459044927	6.94267680571711	6.89148226331033	6.86617572919418	6.84821039800419	6.93962333077742	6.85137106660882	6.92180270259661	6.90929787604398	6.89091439054689	6.94324288995434	6.87527152973244	6.86776732878747	6.90900267824571	6.84381511521132	6.93186072296102	6.8968102768322	6.88471836085703	6.90775089069176	6.87861026279846	6.86026887260808	6.89439957641818	6.86144690554443	6.90924956343994
7.1618589884814	7.13277048738521	7.13000682974466	7.08677343772379	7.09629103803317	7.0763801136715	7.17387617524489	7.13146635767625	7.17574892715769	7.11602640996714	7.14742580771352	7.1622666406558	7.06482406311583	7.12354457559959	7.17809991590712	7.11228595910151	7.11293586252156	7.13107307669376	7.10550688258637	7.11358736292102	7.10305704852047	7.1267532685038	7.16430134471863	7.13119244106155	7.09257849110736	7.15176060659239	7.13660294565863	7.1724219144663	7.14136052777849	7.10740398329884	7.13970525843252	7.08291686688968	7.07769999608296	7.15778452932517	7.13782705826308	7.14848650781873	7.12209315839841	7.10265890927544	7.10701196449287	7.08256511375628	7.13413922858326	7.1372156640303	7.15820176101982	7.06223050526394	7.12777441479569	7.13066915859869	7.16483516199659	7.17316606937911	7.11372130228196	7.16201555187507
7.3057679637611	7.40069211189283	7.29872617329214	7.3042281258034	7.35772763128024	7.3748671110271	7.34634701860105	7.31510289408285	7.37485844376932	7.35731557111415	7.37732827534268	7.37984059155174	7.39467348099524	7.31796087899344	7.38123933506261	7.32122108103075	7.37398919039025	7.3251304345518	7.35866176143002	7.32254036281395	7.39642698176516	7.29421489801064	7.36274582315639	7.31639266950923	7.31896773927284	7.29392178754774	7.33823269733936	7.29734073421106	7.31950180451673	7.36976199705172	7.37299812226589	7.33364159301232	7.36165931227566	7.35884419317364	7.36423968096693	7.33375227695274	7.37291885641141	7.39306422203248	7.32395545144388	7.33023419595369	7.3403552006825	7.33355433426409	7.34679841887323	7.39138340317903	7.33051683608987	7.37235996923365	7.354264517452	7.34769561775956	7.3317080828983	7.29047305433859
7.55790568308829	7.53309712979591	7.48748952348309	7.47582795877052	7.55787603336804	7.55615111486732	7.57407037669519	7.51147926401969	7.56736227575737	7.48077538780671	7.53450745655123	7.53855905925221	7.47554909181151	7.50505214464442	7.48083450696683	7.48331312784803	7.51725652954202	7.56020636338322	7.5476991133776	7.49765566538833	7.58485636552812	7.55679073679298	7.57435964113309	7.54257918034644	7.55925514168591	7.51974391534882	7.57775387824556	7.45941573171543	7.52916987082562	7.4720402433841	7.57104170795839	7.5423041936482	7.53604873800215	7.53766348777678	7.47142675457541	7.46447944511781	7.48173436527165	7.55075308367907	7.55532443268479	7.56051905783654	7.51195741308799	7.56806702696198	7.5690604706541	7.53941298873622	7.58619291201845	7.51351903820475	7.57152593246788	7.5054088698633	7.51352666310491	7.53830261900934
7.72876841695772	7.63984844251561	7.70192986091758	7.70908187325491	7.71843823235378	7.71891968255579	7.69799355436087	7.69811895763367	7.69866325184971	7.67065533410239	7.6800960324465	7.71621086307755	7.71903741053531	7.74923281901609	7.66938223114443	7.73651594855525	7.67623953332402	7.6855840914468	7.63162372864559	7.72154476249747	7.68275500734154	7.63038728211495	7.69462426061477	7.70587816859515	7.71614272050631	7.67650759388329	7.63907862472119	7.76712424382387	7.65543613069431	7.64717861718696	7.75070444628155	7.61078714870608	7.70743541666209	7.67081998091532	7.76062610914984	7.74153712242831	7.64282894005844	7.73477498992729	7.71279007026797	7.67674865589172	7.64104757655666	7.74104796652463	7.66683196542753	7.68389933773908	7.71908062189038	7.67415346384888	7.73135238708552	7.64212301065196	7.70932978750495	7.7411834216339
7.75708983430743	7.7827794551414	7.86744714433544	7.79107905202357	7.82062828843079	7.81887275193769	7.85330149125456	7.89586179886644	7.7596246206051	7.86324819587932	7.84855792337095	7.83637688494958	7.84927475728523	7.73081077654945	7.82629843027717	7.78876120865871	7.85218143063773	7.72446530263138	7.81724772126771	7.84337395105952	7.81248565196837	7.83788490715582	7.8848844640572	7.81334285232404	7.7581256325229	7.83785375477114	7.76204038255806	7.80746673484765	7.85274623164258	7.78337178319954	7.87008002506319	7.76241276782042	7.86206608555967	7.81977805288111	7.84754423932354	7.87380065846374	7.85970343439417	7.88106946105837	7.83537720832865	7.80291177948802	7.74779134032901	7.8616869202022	7.87954693726026	7.85535996097968	7.75198377053887	7.84037746430924	7.77370074942218	7.74115459041957	7.88398443557919	7.86865569922366
7.95770564120341	7.98327321400472	7.92907225529937	7.92052738919993	7.98318438648039	7.86605354270401	7.92447366189609	7.9609391540143	7.88589187127086	7.8662155962885	7.83982065628262	7.85868415967877	7.98190655263658	7.96401098480944	7.97356997271879	7.95299300211202	7.92126083447343	7.88766325855885	7.92839649799306	7.88063067023017	7.94927049582209	7.92042427871904	7.81442323064902	7.99153796971361	7.97178432166571	7.97261601970432	8.01178081261714	7.89237179079854	7.88074216985178	7.88812904646734	7.96492011290115	7.87938565542517	7.91959044669738	7.96765407566281	7.88392117991425	7.93516666662402	7.95521702397765	7.94324020339702	7.87559464068246	7.93569113410163	7.84197530338811	7.85689334712575	7.98652269894889	7.97639304033573	7.83348873540111	7.92753997375514	7.96070311683548	7.90787963759699	7.95761100794868	7.97450930738291
8.03957385178933	8.09002806535262	8.06206643049437	7.94606298275532	8.0293871420963	8.04092367765317	7.9557079247795	8.001536426537	8.11296906025198	7.94074267558901	7.92816501510994	8.04998787001132	8.07196519861914	7.93501509497886	8.01676999148729	7.93245534079889	7.96769420790434	8.04267125623026	7.99492572417756	8.00596917063422	8.07070845788117	8.02487650578288	7.96127820539939	8.01457107530354	7.97677506097506	7.96172041036471	8.04044843136943	7.96714506860785	8.0113308502374	8.06773202669765	7.99187975129503	7.98581672980961	8.08131048606142	7.97471529410458	7.93465583654405	8.03701232354459	7.95295210423116	8.08277474974561	8.03347922672403	8.01218759999609	7.9955657621149	8.06460715800094	8.08476342385984	8.01192327058845	8.03323324936981	8.00247203503901	8.06821282238193	8.00635099428172	7.96890907911514	8.07016343433444
8.05252976009944	8.14176211372459	8.02270835726801	8.01341032688799	8.10888549868339	8.12067565771755	8.18457098349996	8.05005213877165	8.15391712205066	8.05806800452741	8.07941460121183	8.13086094805831	8.04373484183854	8.0538518571731	7.98500709483054	7.96552185352432	8.10932262127775	7.95850009566722	8.14866743884097	8.11982818313722	8.13880154398434	8.12131518321508	7.9932787615355	8.02015672690478	8.0782396326154	8.04490248620218	8.16127027111426	8.10618261232644	7.9788533678872	8.07152458406155	8.03668087548268	8.02715373941044	7.9606110693528	8.0133835400791	8.13370954205337	7.99540533487299	8.15645629718198	8.04016229904174	8.11467522746947	8.15454918095195	7.97360523716166	8.05567100625007	8.04827168830751	8.0572319302383	8.06529147861515	8.10912745679987	8.07532167542073	8.11660239950369	8.03378769182042	8.12069806800763
8.17918386525292	8.01303942018813	8.04202188717746	8.1702808331373	8.09608546228438	8.05619698157788	8.11209820620715	8.16779727355711	8.17274763340905	8.08428810055537	8.13718539168489	8.12721768103158	8.06910519863611	8.05476693407433	8.2081577381841	8.15471897004371	8.14302550029829	8.08943520517801	8.2051708507521	8.09887394759255	8.01050818951314	8.07820482502277	8.13545028310982	8.20482240266498	8.12935757717303	8.09142178224454	8.10553977827171	8.12309590399753	8.09325205429423	8.1044905369003	8.19609352244464	8.13743286760479	8.12959732125956	8.11073295412315	8.00600938260782	8.03394618095356	8.20900134523028	8.03797447892293	8.07591138889379	8.12771190910417	8.09511908116894	8.088583335265	8.17840068324496	8.05494075065216	8.00584418663894	8.10293072399672	8.08187879391051	8.107129035504	8.10792297761739	8.06468012768485
8.14768443354384	8.07671423252775	8.13133759263123	8.01435678396502	8.02716310797928	8.10118867695301	8.11757174879803	8.12106615222355	8.07456914448722	8.16067456412503	8.13171028874662	8.08539447569198	8.06831196877783	8.16112907237913	8.11504192162343	8.12040507012545	8.063543185393	8.19780430911671	8.13879887034681	8.06362872066479	8.08143672224107	8.03657512837215	8.15265624869378	8.1471904801074	8.2460577537159	8.14496638288636	8.13333465667547	8.07482009675086	8.14959837517389	8.10729568674295	8.03858506075252	8.14382877941408	8.05100140133621	8.19826859298157	8.07990543918454	8.0787494748263	8.09699654641605	8.20614095039661	8.1724054500619	8.20608112037736	8.13143440352429	8.2249225959301	7.98686936052114	8.08934960043506	8.07279950048446	8.06054743032503	8.08839490440458	8.05649097509876	8.0733124438949	8.20000316230961
8.07779702262808	8.22164033575801	8.02807732437814	8.08333045882471	8.1840606413743	8.13863217142498	8.24296874959199	8.26550534019822	8.09196037149612	8.13734068079644	8.19063079174503	8.10880771911865	8.13320783035246	8.1705543368845	8.05653896350773	8.12954400761938	8.05607231649188	8.12667788674085	8.12256078985095	8.13202001502712	8.01452977034043	8.09388563336682	8.09154299230167	8.11698806047536	8.21426677440368	8.06050656070283	8.08444283354028	8.09118275621392	8.19370792161731	8.06958089284378	8.01593121668304	8.16754806929706	8.06241173724782	8.04082056312416	8.23064329311087	8.01611026277244	8.0614176140658	8.07169885516063	8.23254878599903	8.22044719624722	8.18293264386271	8.17666375659672	8.11652554248154	8.12125548549046	8.0848153139728	8.10193727744781	8.18037439981578	8.08986831775101	8.12356464595512	8.04028391518181
7.96424614655096	8.09540655753511	8.05320209260581	8.00178680712753	8.08776031412038	8.17610415609351	8.04042691055025	8.18442425472083	8.11295112446578	8.09037923868316	7.97865006803854	8.2071157820534	8.1525982476145	8.07382948563879	8.16696902473055	8.25502168574364	8.2049899280086	8.10667107640901	8.20904089174818	8.14849607796575	8.1814983250504	8.22138322269113	8.09405023424952	8.05613727217854	8.10251983295366	8.13452140293619	8.20041943993703	8.17547971290307	8.05426715155355	8.13071694558532	8.12553664034522	8.19999192971275	8.21616865205386	8.25593470214586	8.11019382430495	8.18800463185944	8.15205178922794	8.09770084779185	8.1545863867457	8.17509372205893	8.00888230200795	7.98364242922922	8.07269776394605	8.07667725986517	8.18089920774506	8.05759129105197	8.02803390354193	8.09978335533028	8.05984829975792	8.14374813274277
8.11197585487524	8.1067490975015	8.13964179575231	8.11663288079273	8.02152450607994	8.13802821285603	7.93065838053942	8.06737537088298	8.01550450889213	8.14060422876984	8.23508056096324	8.02378934000688	8.13681510672274	8.17888428281577	7.99501777821975	8.14066394505459	8.12261076170614	8.02075840369332	8.04673475044433	8.16003205073584	8.05231082386721	8.02100832254226	8.14657860495645	8.12657133379203	8.18246285386696	8.0596305216254	8.14383656031001	8.09503959635654	8.06770507460602	8.02618657722415	7.96720217044174	8.09771000588919	8.23317543721581	8.19357409352013	8.02393928455733	8.2014588622994	7.97254663187771	8.08305730669292	8.14313429541536	7.97024490439792	8.06865801967225	8.07333510865967	8.1258565689306	8.11177445057569	7.98360870831457	8.07718227248939	8.06010495954084	8.07990146798919	8.02194634995138	8.15312296404431
8.07164772411326	8.07148433646964	8.08022031603649	7.85228797227741	8.05676473272809	7.96420356124988	8.16489002585397	7.98232094873469	8.00669436826637	8.08401419033504	8.16584080480201	8.11290382845473	8.12476190953497	8.00607259811102	7.94952387990837	8.13804482450019	8.18236312069732	8.06424314109349	8.07310466675646	8.04253998621478	8.13136992897324	7.9404993992848	8.09557059609559	8.1102895041777	8.02064132757421	8.14219279303742	8.00125518065428	8.01739384261372	8.04678483338772	7.99361506141392	7.95652240709952	8.13405261050964	8.15959406183195	8.13194086144029	8.14455107636302	8.04840356087146	8.01777272492366	7.96124797842111	8.07172963276425	8.03760085103084	7.98052176160631	7.93909945586565	8.10845169975755	8.10392836036094	8.07681751626746	8.06601935280473	8.11122240048602	8.15542392070054	8.10655630350251	8.02970179213738
8.1093085204775	7.94967821929654	7.9519908929103	8.06919964002576	7.97005484576851	8.07502102283879	7.87156728268493	7.99153569101497	8.0135499029787	7.92676868420351	7.98719855895161	7.88531802062311	8.00194954996223	8.16706804953268	8.02568409922035	7.94628233024419	7.94914255677936	8.1022036939725	7.92184472601378	8.17675138616782	7.92747290044642	7.93673317076094	7.89351454304723	7.98509132365499	8.11880416281066	8.14638388218272	7.91467791293271	7.90362201710415	7.85143691583247	7.84150319537875	7.97109773469881	7.94790006813865	8.06709365833697	7.91114607545212	8.05166082553688	8.13672918143495	7.90046843588797	7.93394406313212	7.88365325929759	7.91943686962178	8.0334371897673	7.98453773825016	7.99823101549748	7.95212330970967	8.15545657484364	7.95201645466313	8.04517330231258	8.06722155025149	8.07031873983893	7.96933645415253
7.7719012050953	7.75517969067587	7.91289299562502	7.95653128735952	7.90168623005932	7.90308609952045	8.05490453327357	7.8412034314993	7.7708013726402	8.0568496944868	7.85325958685416	7.98982526222192	8.07376688552752	8.03970107451048	7.90660909340951	8.07114157788366	7.90679029777294	7.82401350762496	7.89663303413695	7.98167016492106	7.75000278273113	7.79980443661749	7.96495262599064	7.99299356379067	7.7928316045548	7.93580552631251	7.99543888275198	7.96036024352887	8.08663754024533	7.93785047257574	7.91331979983363	7.88304718634963	7.83329676350956	8.03392578018396	7.97312414747395	7.99280755142	7.93134989747859	8.00889581665969	8.06069795060337	7.86450020863682	7.95701759712719	8.03189535922832	8.06355214146378	7.95158926859813	7.89934794447452	7.84776299990221	7.8874917055709	8.00057636834685	7.7930595798242	7.87859950815092
7.86906636218831	7.98219857883634	7.90392908064871	7.79673987581592	7.80540452308714	7.88228206137964	7.84753781194389	7.99218407317256	7.73385619796787	7.78537368873702	7.84464671744956	7.99380589002172	7.8633129529792	7.73998605439157	7.92719627271114	7.84101959577061	7.86286198399592	7.78656501681585	7.97093698801726	7.89858171583661	7.82701391059727	7.97048667663329	7.75177339404076	7.85740271225138	7.77390224901923	7.83976949319926	7.86468413947021	7.74939888551719	7.96791528897039	7.92693029966387	7.76390467906482	7.80122653407322	7.87596317310224	8.03099282958041	7.84157395772726	7.92560655990048	7.99835142558675	7.97083444380683	7.83795209880276	7.90613808498591	7.73055373976544	7.92066022961783	7.97183093196819	7.88188056868447	8.01797898696477	7.78929085119635	7.86787763950976	7.89897112538344	7.92861837292475	7.79735897222328
7.76638203923245	7.75291402289058	7.69804087962802	7.83857465771596	7.75155539570692	7.66332894468175	7.57213816701486	7.83485559410242	7.57337116224625	7.74087227165613	7.83660368545226	7.66568479611135	7.77548369827578	7.81862563892173	7.79728831617499	7.85060952539975	7.73217814887665	7.70051404592522	7.7874386697926	7.60528416993911	7.80568114609072	7.66637836488545	7.86512849571351	7.65673521867376	7.69005878004478	7.75028978694361	7.86669271548436	7.88192798479491	7.89072945731602	7.71890902571091	7.67699395171812	7.67420221528313	7.66905984413141	7.7898914234995	7.59611814286025	7.74028773167192	7.76278873260797	7.83158942720252	7.80594628739102	7.82003702886975	7.68136359249139	7.7520295939002	7.6557006487623	7.77242434880182	7.88288055384499	7.72749066275937	7.78528786222921	7.79623056619568	7.86933589181077	7.703666524961
7.67182999072017	7.56997801944247	7.66776566482256	7.71308659170503	7.66804362164376	7.68901781811981	7.49123989467512	7.66872703061497	7.56197123292683	7.71619798820315	7.83470813211438	7.59527858008761	7.69860887181331	7.72479730172099	7.87302992080094	7.66282207839947	7.64289193888901	7.57494875955989	7.61387003806104	7.64300620744972	7.70663846216841	7.66124136979254	7.47214718866419	7.73577274317063	7.68757823570567	7.56061265367608	7.58836649147243	7.51688593969644	7.58087610891817	7.57312625214673	7.62530014664883	7.48007147557692	7.60199973313489	7.66199547882764	7.55138155177156	7.58962443019091	7.70062113056412	7.7931223528492	7.73509697602304	7.53170545204839	7.56314877692529	7.5158692615379	7.71841480409828	7.56614993324602	7.70248787402408	7.71493291655774	7.77964533504501	7.794709750467	7.65260967097239	7.82016065408214
7.57923560434878	7.42968957459938	7.3859364962519	7.39149468167144	7.61154400958009	7.49608157908124	7.57581576938898	7.50593457584586	7.69194943197738	7.72576305416607	7.55940180006512	7.55016273488342	7.58470547528849	7.56813538981611	7.42861008702189	7.32803721207934	7.53117391957062	7.59379316787773	7.73677165886927	7.71037885574231	7.38461015113296	7.59977960215313	7.55259809587129	7.54001992066531	7.5000384701823	7.5175462350166	7.54966260529238	7.4859431454042	7.39152089616429	7.41049013612977	7.69145570740946	7.40968854297168	7.64920426852478	7.45327016767154	7.4994005800062	7.51506409464376	7.41520647283944	7.6398920411751	7.6012091838781	7.62249847570622	7.44449535945046	7.50170687770248	7.48444440938135	7.71566367194688	7.54286306523343	7.40966301946064	7.58940090600419	7.42317605964269	7.59717115027227	7.63669858087912
7.40428283603702	7.21803220953654	7.38502194320463	7.34069102293448	7.49959942473876	7.63506344034002	7.46027781513371	7.48115477937591	7.47841486309358	7.4175889018283	7.49960991731626	7.23952127753442	7.34142655063662	7.50286033835489	7.39810131671943	7.21888230646535	7.39142962171105	7.5679806818359	7.27446022873562	7.36005443008852	7.36013828480632	7.35863873149618	7.29644988528029	7.31483924711212	7.38223467584396	7.59611809986715	7.40630396326383	7.28229482611351	7.35348133421551	7.42840020642132	7.33194290859634	7.38653011119527	7.33508072742238	7.3209077982694	7.38663413757593	7.21539426746246	7.23550532979877	7.32998270251276	7.30870777469859	7.50258432163429	7.19372572266473	7.44640601229939	7.43545844676536	7.29238308616313	7.50959144061848	7.33673228619181	7.25914201572018	7.42127854476036	7.36267011862984	7.44224361871022
7.31140494352936	7.26580155245767	7.262587097706	7.33734856688564	7.08673087975384	7.19749343081751	7.2387607847637	7.38938991908536	7.16503330432926	7.20012510409211	7.08566851236346	7.34713617538386	7.2104616846467	7.20465213330291	7.17621504601725	7.08569869380724	7.34119571509895	7.27778759880883	7.27974986880948	7.26329166486036	7.36086774220142	7.36654717613727	7.16524944744225	7.28471043958785	7.34729217968751	7.21550519946154	7.09247870006222	7.29528902141226	7.22398351765171	7.19395143450323	7.22752168023979	7.15590267826506	7.23326325158868	7.17900029534497	7.1520617945285	7.41465788327032	7.17204977726441	7.31500959715096	7.06751115421193	7.3639550578786	7.31092306394751	7.20885438760957	7.11771571727513	7.21420782498322	7.162421143157	7.40648718259769	7.36072593548746	7.35767097642887	7.27504114058134	7.22361629758031
7.10687299299748	7.11495402207117	6.92998284934595	7.26389810865308	7.20834268935231	7.28108225542888	7.09464353135388	7.27035729360434	7.19095585095671	7.24111445568369	7.05067401209092	6.94645571654753	7.26002928367059	7.01503735123081	7.17160420082041	7.27598832389462	7.07488426821165	7.25444636502474	6.93590531132857	7.27549145600364	7.316910040433	6.97745345839834	7.03172904334237	7.13128087858701	7.17270466919527	7.04946370450599	7.15613647820319	7.19015927748077	7.14121487217105	6.96791411009568	7.24136262924787	6.97131004934782	7.22934561949841	7.20946475198489	6.98379969185391	7.1953357621437	7.22337598971986	7.17323646010161	7.10874533570359	6.96021972747019	7.14650602518494	7.29508794676181	7.270432002238	7.22700315924064	7.06857245786307	6.97120425068748	7.1114732448015	7.02018490601593	7.25760537964905	6.91215900482634
6.76517796327949	6.89339999763548	7.15665631696067	6.90040968080946	7.05646547558396	7.10000261302018	7.09100014937667	6.88319720780631	6.76581682267394	6.74795872144583	6.98901141788882	7.09659796758132	7.07049750304934	6.97941396506461	6.96385420296002	6.78146670810036	6.87141211661854	7.10837100343336	6.77733872825469	6.86964050666441	7.10271757096506	6.75422874460516	7.07955087200545	7.0681927979253	6.8619936009677	6.96758786979529	6.86801175622543	6.97618648430178	6.86458713301933	6.96725732772259	7.07424642167948	6.88507387170266	6.86864203226808	6.89536026508666	7.01424706621149	7.04977817460524	6.80682296574852	6.77901955417192	6.87327263669933	6.76523328121143	6.99748654488179	7.03436711657555	7.08553515875564	7.08624543319758	7.01936395861786	6.83108663918894	7.12856287245497	6.96478853532501	7.02225911966774	7.08007138112633
6.73809384218177	6.92515756367118	6.59788158890621	6.62813258924467	6.79798380568423	6.7865057107558	6.93835407733311	6.70648753749765	6.72409503008062	6.62453816622015	6.84860424189032	6.75457988511628	6.90382193062124	6.88019162272323	6.69525434582294	6.85019710368486	6.95642530332686	6.56106247250657	6.7723214762518	6.68141889019762	6.79200966190125	6.9599531666174	6.74901771260902	6.72149891007139	6.82787731530156	6.8845144516537	6.75515946190978	6.81490351946221	6.89141056153111	6.63197479690502	6.6271164735198	6.79528644839154	6.76305226028813	6.86448317208568	6.99734074875808	6.70683124799421	6.90118951457497	6.71207910250708	6.65307093807392	6.72465018172533	6.64775034508656	6.88974972870701	6.94296551628986	6.69739885138121	6.7332219868232	6.89009041766093	6.64907540457657	6.5827039795743	6.81424188115402	6.89340368114532
6.34518765098872	6.65238135300747	6.44401264162646	6.6493045778419	6.44645535999398	6.55706482842787	6.47174719784396	6.6523288751236	6.43729003359322	6.46412362494465	6.52922743599341	6.4396802189694	6.58093675047228	6.72975143554692	6.59086161564145	6.69887683502161	6.66064984281079	6.54389801318192	6.77068408048496	6.51737832648936	6.51338983131053	6.75416884586417	6.66480020364841	6.6699922797321	6.58710222318276	6.47176642691093	6.57182074128582	6.59919830867653	6.55867636563785	6.52025166949029	6.60572220628239	6.69128437498883	6.59562043313729	6.60677509381316	6.68896906740517	6.63648340377825	6.57887947432229	6.38400067399406	6.6614001369229	6.58219636218807	6.58950395420784	6.52749217829676	6.83293527616789	6.76111865207944	6.52185447831395	6.54677903382767	6.56095051166275	6.60611217580736	6.53104398919694	6.52239128866514
6.42395084797123	6.44207551391002	6.44121746340408	6.27851580933492	6.29565308553606	6.25282816160101	6.33612366653406	6.48204643524998	6.31411657233997	6.29300604500369	6.28245512257965	6.37764936369479	6.33051077097567	6.3527430546816	6.44032523799406	6.36464644965422	6.50205740492381	6.43679950019835	6.36529525847248	6.47710623493063	6.42415196478041	6.45723381385266	6.4790631653795	6.42032410666624	6.23899396041958	6.31373852758898	6.43986026516696	6.34164243683547	6.28680187885959	6.42275707994052	6.33834862810249	6.30593523311427	6.38146911098466	6.25558766132245	6.30703285592885	6.50978480147848	6.55237045691825	6.36833673294725	6.35383804857061	6.24264201014805	6.40065237926074	6.3449964489954	6.25308453894565	6.39893218933616	6.34655046339207	6.2662121579259	6.60571140859233	6.50546394402111	6.45325915303195	6.48905439871132
6.14928256944732	5.96323820953581	6.17627079272084	6.18672532950018	6.1707532273555	6.14244251570304	6.30165127487975	6.15105046580434	6.02086462046366	6.12362592547817	6.23341960516873	6.1100817379899	6.36546730090405	6.35757034648401	6.28054334937827	5.93808587862275	6.12282202818608	6.12677041145654	6.20190335810444	6.15129015595368	6.04762813864832	6.22738848377925	6.32545198016572	6.23838787635326	6.14087514833064	6.25767536629106	6.24482811939721	6.30522377342118	6.27714747038194	6.19967276769076	6.30690324135659	6.12499721101877	5.94484259702858	6.17296215028439	6.32456319119237	6.24842086932209	6.2714874805071	6.21368165061203	6.29997357470287	6.30869642291582	6.18584558350738	6.04215203489089	6.19561642275623	5.94792503321189	6.11128705711103	6.00611588333267	6.04445529428131	6.400664876452	6.29481344216384	6.05049113890569
6.03621496537208	6.00035098322958	5.8635637030819	6.09736967752007	5.72473064766281	5.92949682536164	5.84134025655073	5.93217459729498	5.95613826779512	5.9512718542868	6.02552206271557	5.73905572661605	5.83619543720624	5.7324748428438	5.96168518009005	5.93403601429957	6.00056145525077	6.10286762564545	6.02161893604354	6.11560564190996	6.13128237349874	5.9751552269367	5.94758511400814	5.84948458052865	5.87102947468712	5.96788485218616	5.78851602909461	6.14005965979574	5.75975871077856	5.94171004512975	5.98843637891062	5.92466366672684	5.98536033889161	5.94640059950502	6.02848324857125	6.04575003641802	6.04514016038745	5.9811157815531	5.87140178004305	6.0344466999773	5.89005884942238	5.94201263721375	5.73190096310356	6.12517922991836	5.79089023185733	5.72909730441124	5.86094035695398	6.09930018283533	5.96423509688218	6.08907230612075
5.89558088253264	5.65406637636335	5.41547115756157	5.69291208064953	5.77552456777942	5.84436439311158	5.86983021008374	5.57643243459752	5.97224526949486	5.61276807902989	5.82471842805662	5.94732422230411	5.63118737357296	5.53863625426515	5.54449461991918	5.8140075742393	5.75057227022173	5.52464117247203	5.85195650716469	5.85628089388973	5.69961784517981	5.75936774360246	5.75651854777199	5.64061008663044	5.54807747817186	5.6536038147091	5.71327873665019	5.62871518017288	5.62298107590786	5.72940551353972	5.7247935919878	5.53628275339548	5.59440656599534	5.63027191788941	5.67917194678391	5.7847232586801	5.76798623791961	5.51930909540661	5.60910397426132	5.74482260096782	5.68070916744029	5.78025044596841	5.67841404927562	5.80999616930922	5.57045412357997	5.88751569349645	5.82405320921131	5.94673119344532	5.86721394739458	5.73287629283974
5.68434975102479	5.32360942796891	5.41414783901304	5.40287803979434	5.40005960747618	5.58145779773484	5.33648935455518	5.02381378442839	5.42764340049867	5.48341620503947	5.13493052046507	5.57572429699077	5.38195102797176	5.33530911645881	5.43733631325405	5.39422600296316	5.43480724055482	5.51673052485146	5.27445858234443	5.03749295177594	5.27804343539241	5.04378598527685	5.28425460693175	5.52670875871578	5.02288868431438	5.2574061245509	5.34080982047055	5.63853712753493	5.48878364336853	5.50796018489977	5.2648908618955	5.32385011350933	5.55073180557818	5.16261786134962	5.27011696208539	5.44574736902735	5.15968472893603	5.54281767498186	5.39251005283497	5.29566228398725	5.58239360666633	5.45151550143158	5.4451073073378	5.4212929823764	5.53329584182725	4.42992985980867	5.12318008607468	5.24909246261522	5.45913403594232	5.59679576561231
5.16504339855866	4.88674592019889	4.84775924598834	5.05351168263145	5.28463555099804	4.87735827753617	2.94208596735379	4.81881470553915	3.85508623992501	3.10740894948663	5.10750336070748	4.79072959868585	4.48877139532665	4.59865070971591	4.16739453880952	3.55792346100331	4.50957076986954	3.69012545303891	4.56799840177857	4.51417734803513	3.49881593425755	4.74570707321935	4.86512021927625	2.95938657544102	4.04166296577777	3.40556459574822	5.12067782568317	3.70500158344163	2.62999835495729	4.62233629848018	4.50938739968317	5.33619169220721	4.65427657101981	3.81369328524367	4.89211295605882	4.82684946446932	4.87572221057177	5.30246943245543	3.0668740131273	2.8974059778079	3.35419039326908	4.76275998117426	4.75502167641992	4.90602202167996	4.86240650726433	3.3134183877926	3.86079777228149	4.46760207393413	4.50839266847766	4.73531906591289
1.23437183091626	2.97924025845287	3.49744412470669	0.592488939570673	3.87269028834985	2.99515823200711	4.58618283181745	2.52855289906545	0.433756308579794	3.88243925254072	2.62394906191821	1.00115359292651	2.87710371677814	2.20277285922092	2.35723182989753	3.5122962159606	1.66138296624811	2.55469538839307	0.632392621977619	3.65775319162833	3.08200042719693	3.75292383501774	2.46150444890232	3.37927404533673	3.7092903047967	0.912569843970901	0.75062202953725	2.44758955029594	3.39740562197867	2.42130912012074	2.81791113556984	2.48971644905631	3.92745914854085	1.07433903515141	4.50538430855235	0.211904403719847	0.853953386628321	4.00934434913011	1.79091213236623	4.58597869158983	1.4400478614533	2.19657351040682	4.11619464975563	4.15183726637462	0.777890921433093	4.70369944625153	1.2453370008939	3.52326289252241	4.2577295876443	1.72353259147399
0.910348787425107	0.604547095897637	0.244740601446458	2.48026067560723	0.0387284463750377	0.0384582869073215	0.0385201335425602	0.0389264563152762	0.0388068426999851	1.22673029718883	0.0385899409425489	1.34389406384748	3.05422498030457	0.0381323653288688	0.037981858939224	0.0383360753592104	0.0388204034319443	0.6860064833119	0.399522604340354	0.339884917953529	0.0384800459677137	0.0389125587809095	0.0386751180864192	0.0390279518240165	1.9242599636713	0.466081714306194	0.0387626135782337	0.779647607527316	0.0385472839089878	1.39790342128174	0.0383161566403004	0.0386765356984325	0.0383998153608401	0.493799348946467	2.87040192752288	2.04448821677522	0.365105862457456	0.931550859117732	0.0385094038742903	0.038459528213105	0.215535210516373	0.0380964486437967	0.187528731961999	2.55632811620009	0.871132531381792	0.0384627168378142	1.53718613457817	0.428947653181166	0.0384844484085396	0.70152848477524
0.0385870128851222	0.0387124183604534	0.038371039744905	0.0384613735689674	0.0382583583992501	0.0383555823045667	0.0385208926895698	0.038529978946309	0.0376906931875373	0.0388094161535681	0.0377453356674408	0.0384458542215465	0.0378606572378102	0.0380855784113834	0.0385455652023089	0.0380787632763228	0.0385048414323218	0.0383636364195168	0.0376841007042566	0.0385041673390518	0.0388495613765841	0.0392655559792382	0.0380126655414318	0.038700364052194	0.0382462406937812	0.037920497350041	0.0381356038518134	0.0382603739561356	0.039009953959144	0.038839582209388	0.0381936538824438	0.0389543387969584	0.0389135852744092	0.0392206109732924	0.0387606537486087	0.0389135436501584	0.0377578784752935	0.0381608965384459	0.03819992182945	0.0391972223379047	0.0381245944176995	0.0381526315743673	0.0383526542860379	0.0386997412851779	0.0384230884492037	0.0380485385656538	0.0377832135318854	0.0392007848960137	0.0385016537744899	0.0379943691408077
0.0382265390191785	0.0390723650668824	0.0388480301281934	0.0389894699002306	0.0386167507551218	0.0380378142104529	0.0387463791020133	0.0389357184925261	0.0385461521560433	0.0379097229461015	0.0386004833776302	0.0385603182550942	0.0383202943838185	0.038601431187655	0.0389438570641525	0.0386837264235413	0.0389513369240019	0.039196421102893	0.0384473500256295	0.0382003569210023	0.0381548230566404	0.0384208271652812	0.0384248434643905	0.037822325121291	0.0383685808421254	0.0381890428727248	0.0384642719930749	0.0388613988428902	0.0390681678619455	0.0378931343568343	0.0382669895679841	0.0383460034813304	0.0386766045224154	0.039199160630058	0.0386917351205488	0.03858262464514	0.0387084285066777	0.0386198921993347	0.0386769632881299	0.0384785030956086	0.0380432151323516	0.0383154122898099	0.0384361906204508	0.0390876073910426	0.0378783986346456	0.0386004166029272	0.0386447026310991	0.0393961608744547	0.038203036480995	0.0383355616147506
0.0387763385493358	0.0382148483380575	0.0386292699896934	0.0392654008156925	0.0385036900904619	0.0393222596527729	0.0389420443701868	0.0397733505429746	0.0393835084452782	0.0387498148272423	0.0387478693358692	0.0387329438187947	0.0393487270485794	0.0380978407112934	0.0392523511950761	0.0387423204726184	0.0384066374042739	0.0392051443672407	0.03858681899584	0.0392215370152168	0.0384372166593054	0.0384117096775941	0.0385941015330569	0.0390597029958687	0.038787135834247	0.0391589790007372	0.038602059060061	0.0388941444541226	0.0394941950702998	0.0386964801804248	0.0383919531672475	0.0390047837026938	0.0388038665597152	0.0388936163148177	0.0385712402114984	0.0385940250573207	0.0387126050076667	0.038661797060427	0.0386359992621084	0.0395776714943649	0.0388789104910198	0.0386880334563442	0.039435105265325	0.039398182051327	0.038631467423469	0.0382919613335142	0.0384023005252191	0.0389086096864236	0.0390354820688553	0.0392083448600474
0.0390933101081309	0.0383181481090136	0.0396178479601914	0.0388953504712904	0.0382254731954072	0.0387405862868715	0.039243171879535	0.0392153929402055	0.0391276179889013	0.0395998972337865	0.0389878182558461	0.0387516555363013	0.0386445323457979	0.0391384640252298	0.038871000868885	0.0396510269190986	0.0390378690301063	0.0397025079543858	0.0392660132600818	0.039793964325858	0.0386016502786515	0.038929515903507	0.0400018385404584	0.0396249293794124	0.0389138826315214	0.0387480209485398	0.0387908452453079	0.0399126164372456	0.0398718472994011	0.0390328313123148	0.0397483254431055	0.0392495895463347	0.0396646167538683	0.0384440559094432	0.0387101631614498	0.0396271409927859	0.0398251292408158	0.0393531575749493	0.0384893402282185	0.0390602589855314	0.0386743727156856	0.0392310406626913	0.038598009509022	0.0391466151010065	0.0388442523563998	0.0395217094239773	0.0383849411975715	0.0396443675851326	0.0393816676919234	0.0390760278156737
0.0392450966804367	0.040073073799237	0.0393517924232503	0.0400717113237469	0.0394875384823515	0.0391636314933961	0.0392189099263262	0.0396217022461625	0.0390532031859186	0.0392582284574789	0.0394196442666387	0.0393947350392223	0.0400528894901028	0.0392513590114009	0.0389825741453746	0.0394504724940087	0.0396933430212686	0.0392862397799702	0.0401939897384821	0.0400741519546182	0.038769512881638	0.0392786989031434	0.0392797977732145	0.0394104007926389	0.0387219567977395	0.0398784081085379	0.0399001747313118	0.0391960207870897	0.0392104115105455	0.0393435269427478	0.0397771359144821	0.0398888982217633	0.0394184697106256	0.039615424571543	0.0393856746411905	0.0390384901529082	0.0394409043042943	0.0392063735577008	0.0392804518036319	0.0401355991915626	0.0390846754222589	0.039791136050625	0.0389544148984329	0.0396923579568174	0.0395244533603043	0.0387880249495661	0.0396181108795922	0.0395552433327377	0.0389591893802266	0.0393776240076641
0.0399744822902021	0.0393004941846013	0.0392278012511175	0.0395040301809465	0.0392566495908712	0.0398685687992695	0.0393012073108188	0.0392170571905735	0.0397215671444145	0.0391087039984046	0.0396612416804743	0.0397823114041329	0.0398116004512234	0.040456257580103	0.0398688816150988	0.0401854518944406	0.0402376926165325	0.0399301945273942	0.0390335215076347	0.0397430297917391	0.0393938608404789	0.0394562039732274	0.040231779157474	0.0392159548809992	0.039589216288697	0.0398263934607423	0.0392530566619735	0.0393746731283512	0.039086536794849	0.040610760589861	0.0398619119298699	0.0391114729471015	0.0400099518583805	0.0403637731220354	0.0398889659787299	0.0394640242192896	0.039283544978298	0.0397074625631715	0.039887448419507	0.0404431370268968	0.0393747396595548	0.038817608158215	0.0395395265723626	0.0387988781039553	0.0387778612838922	0.0398214136126583	0.0396961066669113	0.0395225732165232	0.0388501081647913	0.0403678937881952
0.0393306929388064	0.0402183777993278	0.0391541196382665	0.0400612740029814	0.0392757357101659	0.0394231236302337	0.0392461738667507	0.0402519058686402	0.0400167584306404	0.040272558870096	0.0399577907054849	0.0393573503651751	0.0394210953916219	0.0393963450466594	0.04003441947848	0.0397629385775802	0.0402426319761799	0.0395885291265478	0.0397590913938813	0.0397962992835486	0.0401256157687862	0.0396974287125021	0.0407107097829849	0.0399709539254162	0.0401783401121793	0.0397817513690107	0.0397177314002654	0.0406480172837522	0.0404099811368802	0.0398381111168315	0.0397865076665278	0.0397903423858059	0.0404445267500934	0.0403073042089148	0.0393200306788452	0.0396292394224606	0.040285704674426	0.0394424536768376	0.0407074906209537	0.0397668713085442	0.0396572595291795	0.0393047643510966	0.039325954871528	0.0398533521231777	0.0399941268754561	0.040471372073965	0.0401521427247839	0.0399863681747074	0.0396291645813539	0.0404617792867483
0.0402276772059461	0.0397635710593323	0.0399593505781496	0.0396787418484574	0.0400260989587777	0.0403328127140023	0.0401380638137732	0.039955852192689	0.0399696554346326	0.0406646848508433	0.0402069774611234	0.0401468935717684	0.0402949376995878	0.0393720428336608	0.0396861165179295	0.0401301146791851	0.04014767837702	0.0402241406035664	0.0396331007431779	0.0398872086133598	0.0404478708326369	0.0402626565946187	0.0405565894309778	0.0393652701141852	0.0405212111861384	0.0408753430797382	0.0402686204547958	0.0401100502918078	0.0402816985888479	0.0397850885908113	0.0398295586942022	0.0399352300095544	0.0397600931774027	0.0410695567744191	0.0403502243532386	0.0396337820747363	0.0402136567058024	0.0397278448448503	0.0398458796387237	0.0406680425187333	0.0408529824522833	0.0409511330079978	0.0393402226577509	0.0408963042150329	0.0395278444727905	0.0407216558175235	0.0406850645293321	0.040091918439133	0.039820233608368	0.0409107117401916
0.0404590996688299	0.040899388633954	0.0403127796698933	0.0403445215629205	0.0405648091300004	0.0408144297300944	0.0403537947526198	0.0405355096873565	0.0401507505889667	0.0412406638419921	0.0403748166012333	0.039957302130325	0.0405599371219306	0.0405213931574873	0.0399172544896964	0.0402797205950025	0.040999453506484	0.0399508425920893	0.0405957056498764	0.0406972348593181	0.0411889851070831	0.0404343693874897	0.0400284272697836	0.0407980146924301	0.0400449157460412	0.04058440078289	0.0405541266406124	0.0401226036463105	0.0404600584249719	0.0410583623716702	0.0398129398131488	0.0402536701604514	0.0399273755210267	0.0403447885572872	0.0407157031912173	0.0405583788492684	0.040285044101568	0.0394257736269305	0.0403381434888585	0.0404662819815952	0.0406095561632207	0.0403966419750361	0.0396713778611212	0.0399080870378527	0.039912780504142	0.0405482070070505	0.0398440990998425	0.0395620350557954	0.0397135759949001	0.0400384194020879
0.040936889564073	0.0404123762349909	0.0402503171244082	0.0407601278560645	0.0410294892894475	0.041051841132215	0.040568291727587	0.0400181619251183	0.0406989093723396	0.0401707778127285	0.0411616383570875	0.04143713671918	0.041506449139123	0.0413944391503554	0.0401640687048745	0.0401324864681343	0.0407601399386542	0.0406572925939855	0.0414952891723166	0.0407530304837519	0.0412380392964078	0.0403968311760045	0.0401954356916796	0.0410438609779309	0.0410053791631196	0.0406199068181321	0.0406082014949563	0.0407533899414339	0.0410960378605682	0.0403429728129652	0.040873374510772	0.0406823338219232	0.0399108103282457	0.0403575219063243	0.0406129215839067	0.0403317647856862	0.0404760413737449	0.0410781684503258	0.0410954610468308	0.0405133391225345	0.0407891739734945	0.040283349168139	0.0400121665917221	0.0400208254762158	0.0403248084268306	0.0412978421356078	0.0400803823014514	0.0407088019723583	0.0414831862461282	0.041189917287117
0.0406879213192239	0.040036322672687	0.0411638841554975	0.041099786368521	0.0406992353334622	0.0418761438872138	0.0414480625904159	0.0406478486214849	0.0408409352285049	0.0409755263376844	0.0418338261642283	0.0404088909195812	0.0413686169336303	0.0414019291568553	0.0410227138679535	0.0418102956993661	0.0407605413046491	0.0411592545855409	0.0415347257604526	0.0411164277956351	0.040383097330367	0.0409946404542441	0.0411185971974378	0.0406529335804143	0.0409139733890869	0.040950400442268	0.0404449753869183	0.040843667445559	0.0410883466428318	0.0417420809345356	0.0402133351994063	0.0404710820072633	0.0409735777647129	0.0407815201423309	0.0404301746816691	0.0416179866709557	0.0406055667592395	0.0412662897500477	0.0413283439453448	0.0399984659041525	0.0413871053062716	0.0415188779053715	0.0418219705651453	0.0407271117022399	0.040434984675032	0.0415501952343884	0.040259755329697	0.0410509270379721	0.0408474211821171	0.0410878014354038
0.0422423091488351	0.0419121135635157	0.0412041906740179	0.0407775363495439	0.0409788218568671	0.0417878456786508	0.040935823399766	0.0405195381749818	0.0414585353979067	0.0408706920383773	0.0415001214131425	0.0408547764349434	0.041098097918715	0.0408226404162721	0.0412750643531049	0.0409668682105852	0.0405194360394754	0.0415603730428086	0.0406577465338143	0.041423824256224	0.0418312496507067	0.0414804504002669	0.040575761206986	0.0405595168804045	0.0417661314929837	0.0412665615693956	0.041466816625471	0.0410332187406224	0.0412476935585204	0.0415700006214054	0.041612014165845	0.0408673266952318	0.0417571546141849	0.0417661413184908	0.0413819008580244	0.0414510366258051	0.0407915142344584	0.040620840828517	0.0412868716056709	0.0416571572373488	0.0417666004587737	0.0409953048032126	0.0405937376148245	0.040704973978981	0.0413750686365367	0.0413692924007164	0.0408857360490563	0.0414698620486988	0.0416462394366524	0.041298816076174
0.0415471065220445	0.0412445488060246	0.0418887276871753	0.0422087125118241	0.0406074003430222	0.0414006930104932	0.0415896964491355	0.0412671878154728	0.0408037018399211	0.0413364653806864	0.0411786055718973	0.0414657733996916	0.0414027238977383	0.0412487977612156	0.0415864631482724	0.0424528305176538	0.0415628279152943	0.0421097815296039	0.0414154846469594	0.0417607273813392	0.040815511726112	0.0419301724417815	0.0418401420813972	0.0422822961850712	0.0410599280325865	0.0407341243223023	0.0415195178478583	0.0418868929913401	0.0411856735846081	0.0423642921175757	0.0415369895017396	0.0414179080820791	0.0410898138699786	0.0418353800481021	0.0414171667694594	0.041195383968916	0.0421987815655764	0.042369392202467	0.0412543120536059	0.04198018693171	0.0419961508829185	0.0418668199599597	0.0422058869256234	0.0412827688820623	0.0410132022999213	0.0415242726391074	0.0415218292821876	0.0413051711017759	0.0421422061165543	0.0414898168028756
0.0423206063255626	0.0423737328087417	0.0414002210983274	0.0411148336569793	0.0415493566141823	0.0414227311664797	0.042622140826827	0.041941760852339	0.0413797264033222	0.0411003902486995	0.0421240878235687	0.0426967632142371	0.0422061447288597	0.0417826182762457	0.0416412825613818	0.0414665476405934	0.0428313617238239	0.0420363391943591	0.0424547097346567	0.0421117340136998	0.0423761249371304	0.0418827079941433	0.041483583172513	0.0416697386270255	0.0416266192779545	0.0418127311263102	0.0422697673049417	0.0414841366338812	0.0409373947219527	0.0413076087075133	0.0413014787926923	0.0416010663494638	0.0415002963490734	0.0420194394235811	0.0427965162895775	0.0414727096838111	0.0419175469425134	0.0417707604797145	0.0417974816129487	0.0420979099481349	0.0420944784597309	0.0415894026920278	0.0421010079158063	0.0417820447834981	0.04098176520177	0.0421520789332066	0.0424805686381763	0.0426479973444403	0.0425359919204872	0.0419255662611612
0.0426959403300291	0.0420844680969076	0.0425284425078806	0.0420589731578149	0.0425965504938155	0.0427276723926673	0.0425903350134919	0.0425645393379499	0.0417180346751247	0.0419447181057558	0.0420114399607409	0.0423636806556047	0.0427017466351528	0.0426152069518109	0.0424753508578737	0.0421909061009004	0.0429083693699683	0.0421392777329167	0.0423338066315212	0.0417326910063535	0.0420198852554739	0.0430300246951036	0.0417270760895207	0.0421000585309184	0.0411656717917825	0.0422212266757303	0.0418119403036927	0.0421350135568875	0.0417411410846943	0.0422982522220027	0.0416801728185427	0.0424032174614885	0.0418939896280003	0.0420581828279506	0.0415302246046234	0.0413565707319466	0.042794932598355	0.0423631049023539	0.0417194795127557	0.042097515327532	0.0411830344725182	0.0417702489319288	0.0422532305156222	0.0416561915935584	0.0414262630056868	0.0419796228620681	0.04287866555968	0.0424801130927822	0.0425460038262375	0.0425305003661268
0.042144563001683	0.0422077034336032	0.0425557745280485	0.0417405281158407	0.0414262608011172	0.0418429064936306	0.0428308727019453	0.0427216172708063	0.042714158169226	0.0425945412918305	0.0428166229208253	0.0422611918224847	0.0428869813018143	0.0419405578377101	0.0433061274800022	0.0424293061130706	0.0429538609342802	0.0430890061661172	0.0426075170898234	0.0421297401184155	0.0418151120679823	0.0420980841589767	0.0427873834676546	0.0419102464944806	0.0417687726145553	0.042924222806746	0.0426234508453014	0.0423059538749069	0.0430533784109383	0.0421484756031084	0.0424738049919912	0.0427785692339699	0.0427660963691613	0.041703267912546	0.0416833398368001	0.0432903386718661	0.0426426280558119	0.0423888499893164	0.0423712997098172	0.042981350224633	0.0414780204219758	0.0419216199299018	0.0428085849179073	0.0425672284446692	0.0429837762603439	0.0428513193850938	0.0429862307463706	0.0417462209564656	0.0426204014107108	0.0426798690152169
0.0425088512129885	0.0428073285913365	0.0433750664997643	0.0427198532586932	0.0432908174382896	0.0423071028414621	0.0432241634241873	0.041845297654685	0.0426417298924198	0.0426711258884626	0.0423830560187315	0.0423352498201306	0.0419538448614736	0.0421562868949189	0.0422691547906004	0.0431281365829663	0.0430874593147976	0.0425288521804125	0.0429880933712401	0.0426179062589898	0.0424496849620923	0.0429032398737921	0.0427426206714016	0.0433718332006974	0.043155905336693	0.0426411455275607	0.0428611859638091	0.0422092142051426	0.0424144918830642	0.043105607234514	0.0423866161889592	0.0433644864813454	0.0425867360668403	0.0424937313696283	0.0421452891150681	0.0425104745682444	0.0428463890566226	0.042348091858109	0.0426811529468791	0.0422548417063687	0.0425681581409066	0.0427487377110726	0.0422491664199487	0.0429949953660011	0.0422463601180581	0.0423770155714664	0.0424171898732057	0.0421683951536914	0.0430956596946179	0.0429096232384897
0.0423078671807874	0.0437765715018151	0.0427217096901811	0.0425481336419458	0.0426575774264723	0.0432859915382333	0.0432466177177572	0.0427675098551046	0.0428755855594934	0.0436142133557463	0.0426678703134288	0.0429352688091844	0.0425062669471187	0.0426037435095524	0.0429309582695003	0.0432254355963225	0.0425403395429488	0.0430682529719389	0.0426060258644596	0.0429268751700125	0.0428894981689964	0.0438404612049972	0.0427258438912788	0.0428726892206923	0.0431960642211415	0.0431093321242103	0.0432454556242492	0.0432068427740765	0.0419981378716798	0.0435776902914403	0.0428646235371859	0.0426644559053323	0.043348807290211	0.0429655531180752	0.0437597883036271	0.0422458806381775	0.0428203085493037	0.0428636971115857	0.0434699349718259	0.042786644735357	0.0431546176547278	0.0424632381932627	0.042476219087013	0.0430874878463179	0.0433133704746551	0.0428708739133422	0.0426687691676436	0.0432995010789251	0.0432565310048623	0.0425777085749567
0.0436352775346126	0.0433456779891846	0.043670514853637	0.0428796951194145	0.0435708757969417	0.0433443173721771	0.0424170425222402	0.0440515336528229	0.0426199570024058	0.0433273431273094	0.0424952541116568	0.0424473986848736	0.0429838340458381	0.042685427773951	0.0440665371759941	0.0430511049478233	0.0436428191130146	0.0427331277914607	0.0432997974517988	0.043592077107047	0.0427640130106593	0.0427897131305811	0.0435583929167781	0.0438050073758641	0.0438962637937552	0.0423554038961397	0.0427692702026046	0.0438288238834252	0.042714994626309	0.0430714471880509	0.0437609752184677	0.0440677763349996	0.04258199407326	0.0426016295842562	0.0432305222571587	0.0423804903361416	0.0431261881708528	0.0443211762801716	0.0432087435806291	0.0432048396864515	0.043058294755796	0.0424783975628153	0.0432551474277636	0.0432388100186419	0.0435989540333961	0.0431862237284452	0.0432132466725654	0.0434439396764629	0.0437465322087414	0.0437238987429365
0.0435613582537204	0.0433063442559157	0.0444228036631565	0.0427608393636488	0.0441606829942022	0.0428188684519245	0.0430465758083506	0.0442931347639402	0.0435469057637311	0.0437149339654831	0.0438078701769029	0.0433414673948876	0.043638118351331	0.0429065336536238	0.043212174824146	0.0440873697896389	0.0437436944643675	0.0432446043404435	0.0431279543342922	0.043779915887206	0.0440922335671127	0.0431867428076481	0.0433697029271788	0.0440815734205368	0.0430756467642922	0.0429564757972975	0.0436745191900922	0.0439512975947272	0.0435398929848851	0.043727148474599	0.0439484787697053	0.044696734890869	0.0433833619533058	0.0426880817009255	0.0435133378704131	0.0444375121740078	0.0431808274218603	0.0432081388390563	0.0435699722309123	0.0434986478884439	0.0439241307300887	0.0435033759633524	0.0432495397865836	0.0437917616699911	0.043380796462091	0.043764461463569	0.0438126700368439	0.0436525096130372	0.0436349050629524	0.0436184369511515
0.0444584040126763	0.0442228927453097	0.0437613964563425	0.0436003753218897	0.0441159746049907	0.0436724549533575	0.0434736145212973	0.0437504353488229	0.0443291067785236	0.0435051284226063	0.0433973934324446	0.0438629986750471	0.0434543101393999	0.0434435318559775	0.0431221503022663	0.0431798423664359	0.0442314527265076	0.0440582868430664	0.0441262403826752	0.043398918331487	0.0450228699076232	0.0440903181610768	0.0440818184767349	0.0442246211454412	0.0439535003984886	0.0442612547660841	0.0444059856772184	0.043815892947422	0.0444852655417963	0.0439661012375109	0.0434137403633163	0.0433716836418519	0.0440004940244947	0.0445216488132767	0.0433950943451037	0.0435230101857381	0.0435293248343041	0.0441316963831601	0.0440766268774199	0.0437509368385691	0.0436416798677654	0.0443232136590797	0.0429179223324827	0.0448379832973889	0.0441317680315641	0.0447105274460431	0.0433261843376287	0.0436536328113651	0.0433362645966575	0.0430096154690816
