# Supplementary material for: The Neural and Computational Architecture of Feedback Dynamics in Mouse Cortex during Stimulus Report
Source: eNeuro. 2024 Sep 24;11(9):ENEURO.0191-24.2024. doi: 10.1523/ENEURO.0191-24.2024 (PMC11444237; doi:10.1523/ENEURO.0191-24.2024)
Supplement: Extended Data 1 — The file code.zip includes all code used to generate the figures and perform the analyses presented in this manuscript. The folder "./ephys analysis/" contains code and instructions concerning experimental data and Figure 1. The files "Figure2CDE.m", "Figure3AB.m" and "Figure3C.m" simulate the model in the nominal setup, and generate the corresponding figures. The file "Morphing.m" allows changing the connectivity strengths with respect to the nominal setup, and plotting the resulting trajectories. The folder "./Figure4/" contains instructions, code and data concerning Figure 4. Download Extended Data 1, ZIP file. [file eneuro-11-ENEURO.0191-24.2024-s003.zip › code/Figure4/isolatePPC/v1Int_a0.1.dat]

0.306342640823643	0.309014722812958	0.308395598298545	0.306259968408037	0.308816411639081	0.307466385034549	0.307688497372971	0.306679455677068	0.306889897212695	0.306636662049487	0.306160989582268	0.307189884682253	0.308248487689248	0.306494828001966	0.309081254048049	0.307823913068575	0.307272504245296	0.308684684113586	0.305376619811846	0.304576254768105	0.305384486682325	0.306943718338173	0.306165649707036	0.30750677149457	0.306168788488276	0.307883131437415	0.305640207634111	0.30934253835543	0.307361181257132	0.306186595176487	0.306951654187616	0.30787033442314	0.306754284718661	0.307730793717195	0.308330345183593	0.305386075876933	0.305689683464924	0.308777098655237	0.309426099803554	0.308722516904965	0.309180273720678	0.306320159257468	0.306670005017552	0.309174054950328	0.307559801974048	0.308799222586181	0.307102386599239	0.308912846752927	0.309100650040389	0.30909270294111
0.318014663856655	0.317769528177104	0.316390335229278	0.316318028221117	0.316346071329458	0.316109504682929	0.31670063978773	0.319031319121329	0.315844627175541	0.315774468321432	0.31542720187896	0.318528985041985	0.314968574081964	0.319370293478752	0.313705550991279	0.313796931566727	0.317821539791014	0.316614536254292	0.318082317039645	0.317591983042351	0.315101833379085	0.318270266168524	0.315239323169738	0.316116450455066	0.318362700474319	0.32045362450323	0.316185436238291	0.317633922397525	0.317062834096075	0.314008151058402	0.316744507160081	0.316917819586436	0.31708573099173	0.315908169442765	0.315503249533213	0.315349315702077	0.316215628268962	0.31788770514457	0.314112359474812	0.31891371007475	0.314283658642798	0.314913455622457	0.316405836904695	0.318101259148354	0.317364272524423	0.318633208289107	0.317123437426767	0.316294302016905	0.314509454591119	0.314533786785543
0.329253512766991	0.32382802429413	0.326411134862388	0.325828854153315	0.329544391105282	0.327256306088367	0.329985547956961	0.328159103153735	0.324425436595372	0.325457918394308	0.326292044614056	0.326545180836857	0.328275627923343	0.330145991283982	0.326444425707858	0.327028970771335	0.324680850774876	0.330381467133892	0.326612065289279	0.329202735818504	0.326207909191846	0.329133236297209	0.325537880810971	0.329866035013821	0.327771214437609	0.33055461043367	0.326054848951188	0.327409898906224	0.330843916664055	0.329016948670702	0.329379004605479	0.323625837075829	0.326303689534408	0.33045998657972	0.329247273485546	0.328977152630099	0.329071722424382	0.328300557670785	0.327681339980793	0.329413561091752	0.328662338554018	0.328517000290696	0.327303722036531	0.326060484284609	0.328278603972805	0.329436155752266	0.325978150602065	0.330423872842262	0.329287311675913	0.32862976068843
0.340216296077138	0.340936301989701	0.336332812275861	0.336797973602625	0.334823037661601	0.338613557430391	0.340303677270468	0.338416707056326	0.338866175266468	0.339946748155593	0.339175126165229	0.341157425305906	0.335852114116197	0.339788071874581	0.337129460657909	0.336866719881259	0.339444620205271	0.338913562131434	0.340074615940175	0.340136904391439	0.342423728359404	0.342520577281276	0.341071017829788	0.336648251744936	0.340990014528703	0.33934419932911	0.340466721296	0.338949380090242	0.339240578305651	0.340805136932573	0.339130448202195	0.340442049275731	0.339918680460112	0.340589116530043	0.341803270319761	0.338429952633531	0.338251460814934	0.33577861332642	0.33827509712666	0.341957500022988	0.337176561304717	0.342411056448359	0.342667725509697	0.33855647158908	0.339295058477884	0.336101610888047	0.339402457629061	0.335851630411673	0.340202547549639	0.338893874998401
0.351222971257985	0.349588466636626	0.352359930172891	0.35270443431124	0.352095788171786	0.350335892319295	0.354120835366301	0.349265072473178	0.350669125337524	0.355004833462154	0.349806830269958	0.347345050014077	0.351236417368005	0.355977297684456	0.353976848167521	0.353009910999968	0.35110874112148	0.348059677758515	0.354259327989868	0.355085072014644	0.352717782998465	0.354550163515147	0.351302041628895	0.351048770556416	0.355343355549134	0.352696601352361	0.350297614623743	0.351969073666605	0.348937061740778	0.356194631452235	0.351492730974729	0.351687008669685	0.350945699124191	0.35454529445874	0.351315155993788	0.352700141215717	0.353608605018453	0.35081100690783	0.349080745629574	0.352614861196839	0.350986962421408	0.35648901142321	0.354697410055902	0.352545590393754	0.352917796767744	0.356477048985023	0.352984987869208	0.354818572121642	0.353704700242166	0.357283417460604
0.362527714947293	0.365816246183752	0.368839311233932	0.366989633852309	0.3656802518878	0.363969157132808	0.368853178804752	0.367192184064829	0.367800216293386	0.367991016236935	0.368439540074824	0.371315504332984	0.366176943000539	0.36960556323389	0.367760256720763	0.369177639334545	0.361681283876987	0.368634038754115	0.368429826425691	0.367890307267124	0.365813252520576	0.367999868610638	0.363195493765845	0.369207460868688	0.367422350814242	0.367389452895376	0.370181540285139	0.369401601030067	0.367699239604087	0.364747921393845	0.366006011508181	0.367395610674952	0.371374848590013	0.362296367581324	0.363066885840872	0.36675287029014	0.364761193476852	0.370142955449611	0.363786935321574	0.363499859951318	0.367552442388962	0.366019612282793	0.366009837228932	0.362956382169942	0.370705730261122	0.364175412069304	0.367424296352569	0.364859458824866	0.365542987208049	0.367053680920723
0.38099230785918	0.384632216827068	0.389029796193202	0.389068300309991	0.387460634452671	0.384028207510148	0.380647875676095	0.382906817378159	0.386643178149221	0.386095541748244	0.386051103274359	0.381251043888539	0.385961735861519	0.381286559444919	0.384530705856186	0.379006676135705	0.383232728063934	0.382892757715969	0.385938592056696	0.382778830400664	0.388146711818124	0.38006913869916	0.382919860073619	0.389482013213371	0.382179347576163	0.386566583193973	0.384325232062919	0.386852011356185	0.384936775204887	0.379021925460241	0.384730122460402	0.37910314897111	0.387399759156351	0.381080513365855	0.379339490747593	0.384469273983548	0.381577081053451	0.379768117426244	0.385261874429822	0.381356247626533	0.384124724835427	0.382925149448253	0.384816470484501	0.389333642694593	0.38451454171765	0.382096950958133	0.379188919801287	0.389095087686785	0.38518822050046	0.387855647110532
0.397708915811991	0.398803101876948	0.401370785904964	0.407222694152043	0.404249835290776	0.402725345551841	0.406226490349886	0.406377090483088	0.402521594323355	0.397664634146407	0.405427058991024	0.405273439305451	0.400155552652243	0.400817981294264	0.400854050601296	0.397852795391758	0.398936955701641	0.406117636654264	0.407056765450442	0.400901488798798	0.400093865032208	0.399004256877959	0.397734016313037	0.401227336428777	0.406800982558899	0.403767315399889	0.402702990896446	0.398445219735213	0.402936986379333	0.405777394901037	0.406085983610336	0.408170522981898	0.402073307454046	0.408109026228767	0.403111801900593	0.402485978180396	0.400819450960218	0.39629430241596	0.404655781854076	0.401593894642313	0.40128218950026	0.3996700390637	0.405003893869123	0.402341880177939	0.404889827716682	0.400843228949576	0.405929902150054	0.404625095291678	0.40339970866812	0.404129108722793
0.426252690685926	0.427215977996604	0.429053906904077	0.423174726349794	0.422757974889176	0.423645994282712	0.422426488235613	0.424217091398991	0.426862996194211	0.423548279134253	0.427686505595388	0.424388618549371	0.429893620421073	0.426981930491562	0.426140305479819	0.423802943830477	0.424320710100169	0.429683275849017	0.418406826603134	0.426803249473996	0.425454206176425	0.422943360983455	0.427972680950719	0.423491390562403	0.425595224212897	0.42763259080104	0.425690937947268	0.42748954180685	0.418293123061132	0.425326730814342	0.418438045666278	0.428690472628849	0.419383052651577	0.417869805032492	0.429767372931581	0.422592710600664	0.427680102754233	0.427139118016063	0.423036686856439	0.425463789096623	0.42495786442984	0.426239472213092	0.419772962523779	0.421978616036658	0.426265194252872	0.423808509521684	0.425657674791024	0.419495777905485	0.418806258597306	0.426762153621564
0.449995702454707	0.452520512641336	0.447992913788765	0.445506696412606	0.449409418112745	0.454272410589199	0.445261791023949	0.44842453289655	0.447608900576381	0.451567636836054	0.448894124916336	0.44154901179242	0.445489320948456	0.446087068402828	0.443045122848585	0.452670450751034	0.446289992608577	0.445185509777834	0.442654019828242	0.445679955350061	0.446066855437737	0.444284884055628	0.453466069146904	0.447373012207135	0.442124697439105	0.445115816098787	0.444156122566957	0.443535089167925	0.44418261904987	0.45305243669173	0.444227690145746	0.451515340199844	0.448972889897498	0.4459122393621	0.45348334757396	0.455770378669462	0.449927068775897	0.454880853996628	0.442610249115703	0.449319632143193	0.449102663765899	0.444363702009084	0.446771579877867	0.441182293035409	0.44921662851856	0.452170145079025	0.454048506945558	0.442824521826832	0.449167164779157	0.45052419238657
0.47430999671044	0.471362289146603	0.475832418457615	0.474016616144956	0.46975658550374	0.471476781630939	0.471127753285827	0.480158115671726	0.471896435425873	0.479585646472318	0.475281136055811	0.471899107984667	0.475967326461569	0.468101091411926	0.480866665484892	0.469437612587725	0.469867330904769	0.473588509229179	0.480861769035774	0.479374369449062	0.477149887806158	0.484422584742194	0.46675850269307	0.478952240777569	0.471980773724428	0.479114877468812	0.477332629063779	0.475662734416465	0.474259194433048	0.48530219348751	0.479429240898873	0.478618920690273	0.473714565776931	0.475848210675043	0.479396168641759	0.480850417882487	0.470555365113532	0.48000293170869	0.482172799495277	0.474539757126125	0.470969164043125	0.478804268782838	0.470378930774428	0.472177495248607	0.477750292198086	0.472991898894219	0.481210162466522	0.480122428934954	0.470591658533404	0.467966921075055
0.504784142984098	0.507867328784817	0.506757499382632	0.496820522178672	0.499375695464907	0.514968219164681	0.50175823556678	0.503877127597701	0.509818472288503	0.506099964750377	0.503284540877096	0.500874989825628	0.508364326545259	0.499257719960727	0.510002644464871	0.502761776444257	0.509297566477484	0.507302837597394	0.505127070941532	0.507973585537752	0.514610374483387	0.513999772124605	0.506753200611779	0.510712289729285	0.500077725387812	0.497155669798776	0.509144426656395	0.506116324457532	0.502294714096776	0.510123003586555	0.512995320946095	0.512751928894987	0.503546168816806	0.504533654667444	0.504580381975007	0.50441554671173	0.502412233562102	0.51187079346434	0.499100953470806	0.511302989435609	0.501401268098919	0.511431398013955	0.50393839305205	0.512327965970104	0.497874456196421	0.503256221119213	0.511314295873795	0.50107804089637	0.501853440100445	0.49854364752528
0.550415354742566	0.538363154909599	0.545799784845076	0.550282862080729	0.543922859279771	0.539744016152243	0.54429374352455	0.538363475464063	0.544352895072797	0.543068293711308	0.53170153861162	0.54399249114592	0.536464829134922	0.540995222659948	0.540179890712282	0.536843819376656	0.542972346963983	0.536355425863073	0.537777911889131	0.540873826723215	0.536301491962432	0.545303618069281	0.548006770496001	0.537262202686409	0.537902573430433	0.535844740701832	0.549373930725595	0.547051002838846	0.542824715604456	0.543403428536605	0.53254259412414	0.542222219908009	0.53838961277846	0.550520156351753	0.538039396320529	0.551520895634036	0.53990642348952	0.548739303668203	0.545051693443289	0.540114281054119	0.546534854576092	0.545114257800967	0.542808397914613	0.541489919206035	0.53138274523567	0.54481207122187	0.550077828841081	0.547525667140442	0.54406908368122	0.538623040139557
0.583597082585739	0.567206310142749	0.571247976304333	0.57377000243952	0.576435290333031	0.569282478733099	0.571633896754621	0.581094548681306	0.576140312854908	0.585910386585205	0.581628902101519	0.582660256332506	0.593280607939971	0.59072714554595	0.588763355362174	0.591116859037286	0.574497617622179	0.57450952857887	0.582192852087275	0.585193837602593	0.576003540616299	0.570224184000097	0.580333898745694	0.581474827694767	0.579232575649376	0.590855870127349	0.583538651531152	0.582047955373715	0.594631769517117	0.586813182091288	0.58089436336384	0.568569969414758	0.582416363010456	0.583410080012824	0.571642820569283	0.571048970181198	0.582634701509284	0.581774529135297	0.584264672750865	0.574220260397504	0.577713001934992	0.582462157818969	0.5862379766501	0.579254609151726	0.574193168931296	0.573914281678982	0.584768529438193	0.582662238923292	0.580494923669824	0.582402125466316
0.619975908681889	0.63197821085232	0.633334315648193	0.622780632792451	0.625344230087271	0.621356520923102	0.635168814820873	0.629321534175812	0.625391111220131	0.627937766372497	0.619382875487833	0.621567382626338	0.624507261105567	0.613565127938462	0.61903251104393	0.618313687236404	0.624703634165114	0.62793288379409	0.618308747503264	0.633629937362002	0.624719327102548	0.629387407350936	0.63154989124605	0.625069249596014	0.629998701494766	0.622271056031409	0.637353258655602	0.625665624750366	0.621394947419476	0.619794842682809	0.634517884965496	0.629388711871303	0.633760492703112	0.628701666991631	0.628037248478515	0.633438213406109	0.620230099036761	0.620215513753102	0.637699266283724	0.629666067143158	0.630877167846925	0.633774963858379	0.635669206294273	0.634269056240083	0.615491889591604	0.634368187636685	0.633431871918715	0.622535459760288	0.622894691962056	0.628876662578937
0.672700332806714	0.692786775881224	0.683815758159936	0.679474186994326	0.668989105059489	0.679708187130504	0.677653667543812	0.680195000944761	0.666341013662221	0.679058472559923	0.671747166010003	0.678012540451954	0.665832936265914	0.665659074169368	0.684939980075403	0.662260461387217	0.673918351083576	0.674828151982887	0.667325067435791	0.694522120603094	0.663208980644775	0.683619789868382	0.665756532533019	0.677271995678596	0.672403773031736	0.68688253828479	0.661485191942496	0.674850578045873	0.671416134013516	0.67880381926903	0.670068066613616	0.67951235705225	0.679804214879645	0.67381495030956	0.677771108279108	0.68494486822661	0.670126751294576	0.670853139250326	0.684444721213619	0.674523902182859	0.670316029921581	0.684764872562071	0.68429392627833	0.681581257164199	0.660198244705403	0.677501575652812	0.693508456158611	0.680122295491219	0.674836708778856	0.691962178331324
0.737976524830362	0.733793393899304	0.746553064929394	0.728610328330955	0.737107538133145	0.734558310419987	0.740313475592969	0.74173472309496	0.741257337330583	0.7206340133212	0.724667962425718	0.747896654601019	0.735600367868562	0.732476424581584	0.734129389300314	0.730009055706349	0.748101182001205	0.727176189011067	0.725586217200389	0.745484829005724	0.724837156671851	0.740798824220144	0.729758661008536	0.725403158511639	0.735650019704889	0.716121214346905	0.731268378727239	0.72318042522192	0.738833713055701	0.724475820920717	0.739847647801351	0.745105609433102	0.732961671230269	0.733530097010588	0.723994044743622	0.735111519504595	0.722400814713629	0.720622335415925	0.721109432972761	0.746094821319248	0.732117882231577	0.720593771616318	0.71997459516362	0.720589983836883	0.728946841676993	0.747867239749328	0.727332498805945	0.731795394897328	0.724097999582503	0.73318767453078
0.781162479794344	0.793919943772501	0.817518133530238	0.794459932574809	0.795467551158265	0.80354699409788	0.798810889691184	0.799433934758948	0.792879107134139	0.792350567229563	0.798704411619702	0.801887119568797	0.810208519547608	0.808100587135364	0.812549926613242	0.811261857381761	0.818661113521831	0.796796337319582	0.801053480352919	0.799288607349331	0.788106943385429	0.806200155698056	0.787820480220468	0.799208950775554	0.816296760696981	0.78398926361061	0.805056058691026	0.795392148481603	0.806969226122242	0.788755175473731	0.791521283871721	0.78963688005822	0.805845425764855	0.798868052665849	0.786397275170691	0.806710814450712	0.813768021898043	0.79789120947281	0.790722744193951	0.805919070007759	0.801720283585159	0.815552433673454	0.787162854053092	0.805035311694902	0.785909422682275	0.79691714211686	0.792847258647117	0.800637679644616	0.78069320657542	0.799260029518614
0.889515375945011	0.870947065453807	0.879601157552041	0.884619548544079	0.862923679018819	0.873092092957924	0.879563767946577	0.884980114518559	0.873944905677434	0.887065038987637	0.864452080834564	0.883195202342124	0.868319591252859	0.887519405106917	0.870729650251022	0.864079808000047	0.868942290350813	0.862187595609719	0.886841341736703	0.867782931222691	0.891752675846896	0.885620543464854	0.871063326246648	0.853362904602416	0.871945264295144	0.87052777864129	0.863777957397759	0.891358185896314	0.869044582855128	0.874278934923612	0.886850265528586	0.883164900437579	0.88369660224867	0.887564262345749	0.872903886771079	0.883020339170647	0.883831364201666	0.885907175058854	0.881295191328154	0.858017249083192	0.878624005929131	0.854891680197954	0.870486094318674	0.890300505911398	0.882924795729634	0.89680204111576	0.872217954261878	0.867906829176566	0.859908661548015	0.866025597829944
0.951974297786991	0.941310856982086	0.951718649398183	0.945632799635755	0.961611506171341	0.947944312361553	0.935656948955496	0.95283761481392	0.967579725960709	0.941680777374951	0.969217236991268	0.958044545838971	0.938541237006403	0.96025041440299	0.956260937988148	0.955612766170818	0.953574222482118	0.950441007583068	0.955967525849092	0.962300373046263	0.953575841703679	0.961937818418807	0.955651607646169	0.947860588843125	0.950006271902082	0.967270607831098	0.968796465397206	0.972532495703562	0.953737040120537	0.948836279028796	0.948548760777419	0.94442095364731	0.955237617577122	0.967263552455545	0.959559808193246	0.960417351867735	0.956932741899074	0.936647953558204	0.974294408113461	0.931998983296348	0.964592803192001	0.934465292446439	0.947285561719109	0.96687016327303	0.934602732439696	0.956408689312437	0.954760962047697	0.935615450988121	0.93014789996003	0.937355586850742
1.05423368060212	1.05019107111507	1.04144173130413	1.067952960271	1.05067998472368	1.05029639373124	1.02686678921072	1.05973374480803	1.05196951514053	1.02886297244952	1.05660337654176	1.0496397592058	1.04172926872297	1.02066444982749	1.04179029478837	1.05227446018064	1.05493421800137	1.04761805345525	1.06064987448148	1.05990777512281	1.04504446857374	1.07181078450886	1.03859803111061	1.0574251895029	1.0592238426666	1.08051424171136	1.03733401088434	1.06197875385171	1.04460001176436	1.05206749392782	1.05305256831201	1.0449022784741	1.03952083303947	1.02809232274234	1.06025493650419	1.04523163843334	1.06872695419616	1.04586613382306	1.0212823925663	1.07502968186076	1.04181634777146	1.04686381926879	1.04068984478674	1.08153775070031	1.04129473771957	1.06257153898296	1.04813071010187	1.04012046137442	1.05442718618715	1.04680935779806
1.13659678596047	1.16832859023484	1.14254649337871	1.16933130793625	1.17400988647671	1.1593818435791	1.186256907158	1.14690307640826	1.13714860591036	1.14873359341932	1.13334214156404	1.13364189451683	1.14007615872698	1.15294746915047	1.17041915507822	1.16466941607662	1.15924681924418	1.15874566416188	1.13568951751316	1.15404089365457	1.16125810652898	1.17273131917925	1.16846026778735	1.1451908830227	1.1488394848459	1.12004442980997	1.16960332582532	1.14005099023522	1.14815789985853	1.16867435747201	1.14637478069575	1.14318696664713	1.14701276878088	1.15671366121603	1.14867981355038	1.18371973019372	1.16050013526943	1.16017245954164	1.1475286203498	1.16113402305316	1.17966991535458	1.16010000358787	1.14287523887156	1.14109788604252	1.14343426976127	1.17685207404055	1.13925940125342	1.14840365824073	1.14452929795636	1.14906280134017
1.30982916303373	1.2561762535917	1.28010210302139	1.31062327577393	1.2604856824462	1.25983219292878	1.28106477814858	1.26513814099271	1.27613684536954	1.25152666620817	1.28181666075224	1.27673396928727	1.27730028415494	1.27670691282729	1.29062900177879	1.27555470012979	1.27760357575637	1.31456516282691	1.27744040628592	1.2782039228007	1.25837012740675	1.26052199053966	1.2724134374989	1.29963639862376	1.27407217690595	1.24027966530923	1.24403595545712	1.25414320470191	1.27690679762906	1.24550875954005	1.28224319178903	1.295451557086	1.27696145338317	1.27794328074903	1.27746562320429	1.27981596799552	1.25182543989622	1.28027090990143	1.2797143099608	1.2624966328635	1.26182683294207	1.29035219510708	1.26150704177029	1.31213614013647	1.28178796568577	1.31023776081385	1.28641246126754	1.31665324218436	1.28633382304328	1.28488238773275
1.40519503267865	1.45087916083172	1.41066348385878	1.41005274200091	1.38338974587204	1.44359707438438	1.41149567427102	1.40838798376571	1.45273686652341	1.4067814892806	1.37982859984858	1.43629153515994	1.40473730637403	1.42623697701111	1.42964434887045	1.43238145429653	1.40567122179501	1.40697512237405	1.3911540313018	1.42112169598636	1.3984086431501	1.41829572242356	1.39703567977626	1.41550722863702	1.41681964115374	1.40977371284477	1.39243248015256	1.44839380952308	1.41815654084503	1.42385206280315	1.36923315137362	1.38752798138049	1.38001333641348	1.3883054138124	1.41743322751898	1.39520480257139	1.42565861735626	1.39935322666727	1.41419125090391	1.43165662230928	1.45177531464882	1.42176949240353	1.39247166849552	1.41971420193804	1.38882426753653	1.41252638620901	1.42170740721302	1.43572141178887	1.40722377970924	1.41616767714476
1.55707596224917	1.61522993014146	1.54348703506466	1.59841953119592	1.60151300433975	1.56401976826389	1.58198987253739	1.59110117430566	1.56601810302287	1.56337516069286	1.53289461533016	1.52604324480586	1.56892730404805	1.55340415125591	1.54127225603244	1.59557215891363	1.54682345131252	1.55413053011964	1.59213090789154	1.55149348666527	1.55332595895766	1.59434862870575	1.59509408393415	1.54952896946141	1.5683241499568	1.53615556231116	1.53332169543281	1.59114780695055	1.5969184387847	1.59481488855212	1.58934019309922	1.57218680115504	1.57439697509405	1.5591451085565	1.58866584608337	1.55545378095324	1.54135234359835	1.60933395888562	1.57398654043795	1.57691434283996	1.60243494925968	1.54425949998552	1.57263459330953	1.59508968403339	1.58998790561074	1.55724281870093	1.57172687144297	1.59351449199684	1.54546734395477	1.54415962332763
1.70348080558009	1.75725411970502	1.7579372714865	1.78053807737476	1.76887026629322	1.79779717858291	1.72540441329777	1.77753327964883	1.79026386032283	1.76569645218738	1.7562424587293	1.76807423213626	1.74768417846282	1.7478593866603	1.75457437704137	1.72154593151703	1.77527842875181	1.72038253761635	1.71461006418645	1.74576167475905	1.6954306349008	1.7412564094865	1.789423729639	1.7229688630135	1.71470293934982	1.76655682910389	1.75387465878341	1.7167920059625	1.75456559735701	1.72786205074069	1.78071560608836	1.71646925841954	1.74801163068793	1.77771702531592	1.74820803411506	1.77179484870132	1.7488289345359	1.73675206906652	1.7603052914249	1.7341614712066	1.76785042303786	1.72560458832243	1.74594003075524	1.7275094755004	1.7219924336438	1.73410431249835	1.73338776124707	1.7283069275137	1.74580595233893	1.71425707328327
1.96002515929822	1.90718281711968	1.96204540371132	1.97590681407734	1.97105817609208	1.89957030936481	1.94904980887476	1.99226287410956	1.90164931092218	1.94446976666095	1.89059930365578	1.93465638423738	1.90830476883091	1.93763822884032	1.95486977972304	1.9368101093407	1.93212107014643	1.95288078328045	1.95746740221715	1.98597564060992	1.96087650093325	1.91795338901668	1.91134767841979	1.96539042696402	1.93415498167549	1.9595460313985	1.92615848532	1.93472677442216	1.92421637404372	1.95251670422853	1.9980919198674	1.95790738393169	1.91938958650427	1.96639407213478	1.95786481853069	1.89670740113482	1.92664559330474	1.94388804434181	1.90505546494645	1.9358694497845	1.94547246993767	1.94588956855101	1.90678119691045	1.94763630852098	1.92755641731748	1.96010444265912	1.9261947753517	1.93458456494213	1.96659250800956	1.91836249160436
2.18108916270818	2.13852558570102	2.15504533503751	2.15155043111519	2.18414373813122	2.12252312276905	2.1875482370062	2.17426720302433	2.11010231670455	2.18311463895775	2.20496953353733	2.13688183353296	2.11769357333611	2.16561613141441	2.16060703031978	2.16407385641948	2.0908324519384	2.16772646312761	2.21247159705125	2.12055472673202	2.17917261390404	2.1315050948497	2.16256025767014	2.19248833092764	2.14745425031514	2.1237487571224	2.14058876548198	2.14255099428902	2.21163433891488	2.1453384348394	2.19425479607265	2.2126138548772	2.15762674813128	2.19447839770246	2.13505437372132	2.19598860017481	2.19574945541481	2.19622033313947	2.20465543929886	2.15114632607798	2.13720382823246	2.18062196895855	2.11865951179231	2.12511056674465	2.15421963299833	2.21579545727526	2.17528241598675	2.11286572801887	2.13342612411121	2.17560474206276
2.39733656638963	2.44704677897414	2.40879786778076	2.42284947580171	2.40088708119436	2.38881998080734	2.41386529437097	2.41458059974627	2.36149777873621	2.36856769250449	2.48408669730089	2.44865694622217	2.39689718651008	2.38981998606387	2.38454446358242	2.44439512012981	2.45066651103668	2.42161385565006	2.37807370722839	2.40309578970228	2.36191129183965	2.40872922005143	2.37973277453805	2.39876991604575	2.3987243900787	2.35420053770987	2.36360530975454	2.43956253143156	2.35303243486205	2.3945654186449	2.40767960422836	2.41865699878823	2.42537804467114	2.35451991909951	2.38868399122514	2.38540363143461	2.46749997627267	2.37094862552988	2.39161597560332	2.37594874899446	2.42363365820511	2.41228524213823	2.47132234307146	2.40112938637112	2.39622050417168	2.40724512516789	2.37367365863366	2.38064768096315	2.48648846743445	2.43285226035823
2.64514180288143	2.6806444337361	2.74030208675526	2.6878947987927	2.63225043564731	2.64400110172596	2.70000435193921	2.67879362356517	2.72732426810084	2.71929050155858	2.65304973440589	2.65601845685902	2.68604291061213	2.67813042065509	2.68780734751793	2.74104330430099	2.69758556191781	2.75347394799776	2.75403423983457	2.69026287104672	2.69845791622505	2.73311923356238	2.71954383811343	2.70341221945422	2.68696426238575	2.66646083102074	2.68276948699222	2.6110004971868	2.68433004921533	2.67868771527802	2.62480526402415	2.63714888295118	2.68807320635917	2.71122766447263	2.7165253799122	2.65711404531978	2.68429524683403	2.65323954674635	2.69894153811646	2.76407665510606	2.62504777706449	2.66409808140691	2.65997889930833	2.71056677029747	2.73438858252112	2.72603628597127	2.7280910521971	2.69479013899525	2.60403245811251	2.64626464361393
3.06276950193002	2.97911825852691	3.00014733117581	3.01602706739906	2.97601299303862	3.03131509658856	2.9408674839659	3.00215816650103	3.04570844080561	2.96487201737754	2.95885837235908	2.95215764503724	2.99627885970177	2.99796811607523	2.96466390289982	2.94937466138706	2.99096964066068	3.00756500432034	2.99794205491974	2.94405746272612	3.01565535261714	2.99923563774323	2.92266618473335	3.00265677815993	2.93354643899688	2.95370907475127	2.98130306598284	3.02062823343599	3.02928125795197	3.01575476313289	3.00804140015654	2.92090453876113	3.00994983438313	3.02253868688575	2.97635184315749	3.01421153395289	2.90150529849939	2.96240060738865	3.02444353454858	3.00423599756115	3.01027121628878	2.98989987527148	2.9224713954124	2.95836752149616	3.02479756810943	3.02220546456433	3.02498504617836	2.93261601678235	2.97904685767454	3.02897093438951
3.31730685371262	3.28634896823305	3.2975513898075	3.32098494800421	3.35459258758558	3.30635085369273	3.28710650964241	3.30214393648502	3.29685981160558	3.31474286246579	3.3013739674025	3.3235959394941	3.34463476840761	3.33174447724864	3.30195584749224	3.27607064279383	3.27308616785474	3.33531277952061	3.29207482819953	3.34146039223068	3.2324344508723	3.35126657798008	3.28805893169243	3.2829920922483	3.31405214435068	3.28243505193599	3.24765585393828	3.30103340220486	3.27516106536046	3.36831811616525	3.25758983132737	3.32705904009012	3.30001755799064	3.32245844733201	3.27576886354565	3.29323046257189	3.29642161732289	3.23794344755279	3.28630023486914	3.30243800914907	3.35222312980724	3.27784082718263	3.23798068728715	3.23241026466766	3.34082128323087	3.32919564051772	3.3346286395367	3.29074390742809	3.33738356705517	3.37324598273517
3.72662748345695	3.67117787085793	3.69323834159422	3.66808377417041	3.65379874299581	3.69158583912655	3.59032191836063	3.65597996031809	3.72053428487563	3.65322820428204	3.68363293879521	3.60449800705278	3.72069023144269	3.67283212925066	3.7319404696245	3.67812268266782	3.62277354206275	3.64565945796475	3.72344529904486	3.64292621088774	3.65864439730969	3.70583880785881	3.66885970472044	3.67231503448282	3.71005703466101	3.71598911238601	3.65697778532218	3.67496811626955	3.70952703633691	3.66977129367065	3.61679615717322	3.64604570882548	3.67194906081828	3.73301582319016	3.67487765138417	3.65727655661057	3.67546926201718	3.69855545332148	3.7004930207366	3.68732253346581	3.6259735375718	3.65738991202421	3.69213317110915	3.7066478332055	3.69708784607424	3.71871159304986	3.66435306482759	3.65518878724431	3.70139311971778	3.68000315130004
3.98959120424464	3.98790860073138	3.99676486175228	4.04388542564039	4.0364137937809	4.04641122822285	3.97820117140275	4.03787020955843	4.05412514826133	4.01045287171457	4.05808102531851	4.0333477057755	3.99305097807672	4.05344424226795	4.0096679930449	4.04920041878639	4.01229330375275	4.07517828634691	4.04799642928708	4.04565948233612	4.03511456245696	4.01259599056287	4.04812440882347	4.07779793164557	4.03660235727682	4.03453558479319	4.05074820289688	3.9761487393927	4.01553171491752	3.98707009341797	3.99959613228005	3.99289366844588	3.99821591772103	4.00668501101966	4.01942434037395	4.01275444729215	4.02142129580934	4.03253625521436	4.02009878677687	3.99950324136252	3.97851052831887	4.01814736262129	4.0384455124858	3.96389172356307	4.04913247735686	4.05451777376375	4.0592886662514	4.06063661579364	4.02292013460899	4.06395537460456
4.3678677240464	4.37750953118489	4.41862640452665	4.39016959087018	4.37471607460995	4.39960531644861	4.39292649172813	4.37451776146652	4.38261632698587	4.37203755663116	4.39665341793237	4.41173651041688	4.3596536123057	4.36696193054335	4.36137875450524	4.35800747814592	4.36743831764268	4.35383303180494	4.40790519663898	4.39507732935212	4.38549708097585	4.41601427045882	4.4047743649647	4.41893210496202	4.37345981375278	4.36159137831091	4.35804421635813	4.38788286217304	4.38158681308484	4.37607602918557	4.39714403953477	4.40394852882506	4.38915257140557	4.39484735623534	4.37667573141319	4.38840176588175	4.38544081852735	4.38190181283097	4.41464485747716	4.40747409830288	4.38247048091235	4.39697546374027	4.39117089007602	4.41020863595115	4.39073041083928	4.39271855203612	4.35480678851736	4.39453466109643	4.38221882489169	4.38758404882427
4.74566600718299	4.70324886363363	4.7430419096832	4.72142534182774	4.70786767855321	4.73532599690745	4.71821565941697	4.7290559844839	4.73494314111531	4.7265102007595	4.74224687552557	4.73557250074359	4.71771241751465	4.70917183138497	4.72326198272966	4.73805473560366	4.74135682582276	4.73754628057456	4.7319615736852	4.73539246199003	4.73992654748286	4.73573663966521	4.7540645075659	4.75138711377366	4.72145848373138	4.70626211374079	4.73638743553626	4.72204744919324	4.70736465173191	4.74321072550031	4.73352094428885	4.72852776278056	4.74623105752486	4.71730745703928	4.72885155320813	4.74718213299766	4.7320130142031	4.74107804094038	4.72167924828888	4.71825574825722	4.72001986468152	4.72848943440964	4.71253990830273	4.7412018480023	4.76218317601658	4.7354371187374	4.70016402783457	4.70597849008921	4.72872702964505	4.72895980676825
5.00069737525346	4.99716376934513	5.0507851888283	5.03620341265929	5.06342361698818	5.07770212126599	5.00248959788358	5.04601251000242	5.07961181721556	5.03552904195479	5.05341650124973	5.01530813651958	4.96821948349384	5.06557202694542	5.02002513544716	5.00002785607779	5.08978941531898	5.01324123354704	5.01086459450045	4.98801030143188	5.03144459346311	5.02119750519079	5.06756855876535	5.06340741456724	5.04729099413743	5.03178151137398	5.04577212648658	5.05758515089101	5.06384721273812	4.98281847863887	5.0320272647677	5.00048989013173	5.06959962731738	5.02815654079331	5.0546576766455	5.02381915066319	5.00577849834995	5.05659204967712	5.06090568986076	5.03347608326809	5.06907512162218	5.02541246662559	5.04314858302214	5.01230784458309	5.07409997229282	5.00857702214578	4.97963815036604	5.0369539230885	5.07884755070033	5.04242278189114
5.37759975573987	5.31203234029254	5.24808525668205	5.26207471885617	5.28298804680779	5.23365278113319	5.27865538893002	5.32873923740199	5.34265380805128	5.335639388075	5.35631690471021	5.29183561658498	5.28415104339387	5.29923592803509	5.3232348031246	5.31139476569577	5.28461393906351	5.37511880885274	5.29609538460085	5.30061485736064	5.25225494869923	5.33556843030359	5.28784358232028	5.34775069802092	5.23518026137309	5.39167534556807	5.22596329945635	5.27619439967127	5.33512796861985	5.23659340667324	5.25333508495686	5.3510945426115	5.28992462993055	5.22767453806084	5.34373359717744	5.34264186166818	5.3223613726535	5.32036303567621	5.35206865504137	5.31843411891988	5.32214118704923	5.34134822934282	5.22306720735983	5.26472200883999	5.23447173966254	5.38956684034014	5.23972435798516	5.34285924992474	5.26457880354791	5.31769467256763
5.47088006455569	5.5777880245634	5.65134139770355	5.51885532438382	5.51801963808938	5.60247252441546	5.64229264190157	5.61113909661904	5.56346335256495	5.59073886051416	5.61424869132069	5.49624416252366	5.63430873299116	5.60036352685412	5.47899066035293	5.61155528039019	5.5437078327176	5.50502067294975	5.57722758087368	5.50425253709661	5.64230017327733	5.52698162260967	5.57763045549555	5.43989985739768	5.59561266569648	5.58954987845044	5.62883673455359	5.58622660849613	5.54857670019217	5.60865553477671	5.60359067058614	5.48563042847589	5.63095122227051	5.56470011219164	5.63328014686843	5.50771939064141	5.50206400319675	5.41736187298798	5.53254687634282	5.53501592681957	5.55089285236097	5.49780536899679	5.61208283141933	5.5090812801582	5.57994558331794	5.44026661835037	5.50256863530919	5.57855011977913	5.55719597152602	5.54662034498537
5.79260403363129	5.73926375533312	5.87669228459339	5.79468585597562	5.70723942323264	5.71148525438298	5.74347033150948	5.72154459177755	5.6385207908481	5.77262083600253	5.69924613637338	5.74231808959901	5.75335595141108	5.72603949906076	5.85591703121383	5.66483968396228	5.80806020572469	5.77686033183464	5.86895742913499	5.84319571660832	5.78010971579181	5.78926401376697	5.71932854763726	5.70874788665785	5.70399612644393	5.69884933777726	5.63085584746401	5.74176395744974	5.79403182015142	5.62462154408004	5.70924961976061	5.77284499354773	5.72086802082015	5.86163652289918	5.73141380023042	5.77379805056353	5.75152654426652	5.66537787282357	5.68450733176879	5.79285647596082	5.68908290314377	5.8183950960818	5.80835383151283	5.83796405324886	5.84093317067965	5.85778011798475	5.8404135632499	5.68697260848704	5.75291249723084	5.72850352303547
5.9366383287838	5.93885085550914	6.04180563049091	5.92449024796069	6.00597035071875	5.91468334831404	6.02312248328595	5.85498075213005	6.02184892716104	5.96231932809349	5.94746646052139	5.99418544768843	5.94865912940708	5.91450404275713	5.98199827406256	5.92326058254208	5.90905134913572	5.89127872863794	5.92223173671219	6.04952822618423	5.90777664473372	5.89679715272066	6.03212906398573	6.04489609362809	5.95967996133278	6.00684059986984	6.04307941526354	5.86475769725369	5.89873791899375	5.88652072267259	6.09731507762977	5.9561537949671	5.94904299779728	6.10073250054891	5.98213355924742	6.04767014670668	6.00988429819109	6.00432585881022	5.99008353624545	5.98499441477932	5.98233903783253	5.99635492571041	5.87153853760127	5.91656260628569	5.94266357800988	5.95699360410533	5.95251442428273	5.91666262866696	5.96901101879661	5.89463834956641
6.15812481001333	6.26286630145562	6.19380728092299	6.24201011655375	6.08002994799803	6.1822837914064	6.1132686809341	6.22679475845947	6.20901524106479	6.15424986722028	6.24166402989847	6.23374224249273	6.14797841141328	6.19044443472469	6.24400787355264	6.17102560111807	6.23426946357295	6.1190627234856	6.1916045783079	6.23632928383573	6.19392642587442	6.16718595697463	6.07151515307658	6.27717322795645	6.19578017148098	6.16377100355651	6.19458138195994	6.16092477015973	6.10715772621156	6.23965605715632	6.12157248516616	6.16286259276864	6.11294527280487	6.16238673840635	6.13806460661548	6.13393218884671	6.147841402368	6.24187502555057	6.11395524204373	6.22236337588537	6.13514629039996	6.16251255134764	6.17578566147137	6.22450169262367	6.19202659371906	6.11720769369024	6.1534681153736	6.23689966040875	6.18263879162528	6.22449803873059
6.41492941834198	6.32679697331409	6.39363592274205	6.3508572799494	6.39845261574109	6.46504848034143	6.46854808459071	6.44615092661195	6.42956183284825	6.42605760555997	6.39696935692279	6.34429271699762	6.32762344399572	6.40899499899096	6.47049308717143	6.3139695474026	6.39925422108529	6.36107549490577	6.46212607679021	6.38958712846334	6.35592083719322	6.45519770688989	6.44117049323802	6.35617798051335	6.39631254916881	6.40303982595787	6.41051624918123	6.43200704358937	6.35855562104396	6.46435591467344	6.38430054433587	6.36837643529536	6.39458764072547	6.41079052816589	6.42424297285479	6.42639201603236	6.45501195743274	6.47250546900218	6.39636650522932	6.38634193067951	6.43896752963466	6.3287604130769	6.41440351243643	6.37438777372066	6.45050862794987	6.47103442819839	6.40660133260255	6.3652792424807	6.41594209217381	6.41591045597088
6.65558232979031	6.68638238846532	6.6679927813892	6.67413597498399	6.58845272585938	6.66455231979715	6.66897620603606	6.63114059444562	6.71729743012441	6.70788961545346	6.65714913070125	6.68254626583285	6.62814058641625	6.65977097652261	6.64277778292089	6.66744103608481	6.61365666564805	6.64657464118299	6.60355258102747	6.5968717121758	6.63347566319607	6.65768565028326	6.63385701929857	6.58288263644846	6.63513104086465	6.69207164807894	6.6368333527995	6.61743445502929	6.70341448511728	6.64919856926921	6.5852448424054	6.59847039149189	6.68568809454815	6.63515525886161	6.66497857002725	6.60022139775212	6.68037210699525	6.69556572824241	6.68274392181588	6.69855079007288	6.68661061767629	6.68543845188858	6.58246494642324	6.6698262092232	6.60835265033634	6.61645527142154	6.62016797229153	6.6812059260459	6.65723767275669	6.64394241479642
6.86923973399038	6.91904587582479	6.82714833039743	6.87338175033258	6.93925959783423	6.89222655035108	6.85918710600057	6.92386208929198	6.8933626078672	6.8913956675905	6.91507541064593	6.90825543808604	6.93844986906625	6.83778547724435	6.91608710958195	6.88201638725887	6.88499676192285	6.92257930833553	6.90780598084247	6.90551806771619	6.9276496404152	6.88745998885192	6.94461830679855	6.84031422371449	6.93184614612531	6.94916801691948	6.89864085816832	6.92003802050005	6.84737960583394	6.9216567393714	6.92440053602966	6.85289668664371	6.91381231565606	6.90937782741359	6.89749312630479	6.89409732550961	6.88831022481868	6.91979945360132	6.9151651148225	6.8234595924317	6.87626397868046	6.94709972153173	6.94072303618563	6.92271325850296	6.81705919742385	6.85282997318189	6.87403694108176	6.93882601795124	6.86625120020381	6.93798321441086
7.1623111734118	7.11600851772392	7.16736173394173	7.1525263689838	7.16791977128306	7.04822461679085	7.09619857765589	7.15652296675199	7.1162984302296	7.1192277269667	7.14951057042374	7.0962013571463	7.10601860053202	7.15720108559952	7.12317042089265	7.11006558761002	7.13523588364653	7.0968846843468	7.12465319321785	7.17491048150545	7.14075984278878	7.05136253843283	7.09188388590168	7.11667039138205	7.09853700340872	7.13096293035972	7.13172296225869	7.16972269424836	7.1746106398975	7.05033073460068	7.10597211511031	7.1238648361302	7.11762824621098	7.14637176545705	7.07134429006292	7.16282110226295	7.10722491547427	7.11576853561154	7.14476576453852	7.13547619680745	7.12088181523645	7.06348612028473	7.13617910306099	7.13518733680017	7.10853402895768	7.16887176957134	7.09011006168658	7.15534001547818	7.05076217349983	7.17618977284806
7.31606849769795	7.34408284759668	7.30512966992365	7.39469051776206	7.36929380284807	7.32691618873682	7.36058627521331	7.35807694080775	7.34250728009764	7.3056013520853	7.37060695043111	7.35789465055889	7.38174188525478	7.34303204204538	7.3474333010304	7.31224966704351	7.29106012311843	7.30022766662541	7.36596274853668	7.37425784529263	7.31718104659625	7.28356240411308	7.33155590842842	7.34809031739822	7.29453706031026	7.30672571026409	7.36915398714838	7.32855651932855	7.34058231595703	7.34911957248619	7.25862329823197	7.40367115372526	7.33989904171676	7.40031864145259	7.36558996441034	7.35348546682774	7.35809136997391	7.27113158362885	7.25510471386266	7.37958028024162	7.33434303262031	7.36368795591517	7.26561066979982	7.38385738337418	7.4018747401239	7.36562446395664	7.35329229881209	7.37204256532662	7.38351458865478	7.31381487204398
7.58374985322588	7.53476129593533	7.55066698356333	7.56328112334178	7.57022389432607	7.54862309778784	7.48047190198495	7.58164407008415	7.54455494460387	7.55135610652953	7.54985403937032	7.55986758669172	7.53387644660743	7.6039740763319	7.51524156579892	7.49562153596701	7.50720455574999	7.54706398233379	7.49493044388808	7.46171435446461	7.57723566416022	7.51044026425737	7.51567351789768	7.57310091468696	7.56992110729984	7.50863980512851	7.55652342608467	7.52549918512509	7.55378456705261	7.51590438660803	7.50010751765862	7.49947878474568	7.57503461013035	7.5196570920318	7.549729010415	7.5681044674472	7.55929247868492	7.48482120252316	7.51238062233943	7.5192585856942	7.51731287158991	7.58002728783102	7.48695172470513	7.46786936604089	7.44560288237389	7.57626681625785	7.5394308770755	7.51145752182396	7.4670226769887	7.57461338796433
7.75488911883642	7.69488435993564	7.74623145948825	7.68087198866117	7.66610418215121	7.71328329663469	7.66792018544177	7.66171991027593	7.68797402839024	7.63070880189286	7.71136458952081	7.59483503361255	7.6526488768102	7.68532584966931	7.70076796034252	7.70167272734135	7.73486108969304	7.7605152261683	7.72060316674499	7.72494209517227	7.6586515659613	7.66083511304047	7.74233322976464	7.70365108052205	7.74845553986501	7.64443617769155	7.76339347855983	7.67644207233576	7.67044207451817	7.68159839642367	7.70202583839839	7.68601115817361	7.70644096538313	7.67374181206105	7.69984289242754	7.62861690749857	7.67708527892795	7.69123721366183	7.66294562614357	7.68934295686643	7.65787076769912	7.70812813962708	7.65713151564701	7.65382400262867	7.69892849292615	7.66928154323146	7.62461690008433	7.6950700383309	7.70375910644195	7.77724370024088
7.79084203586004	7.89496277329812	7.7646903139088	7.88841317127637	7.83551942131528	7.84140054250572	7.77570511924476	7.86388716220099	7.70486634067316	7.89306072448747	7.8457360689791	7.73649843757791	7.76696362407562	7.83638503769015	7.80314294706559	7.80268399044175	7.7514882120227	7.73204754633382	7.75641885279168	7.74982965359988	7.83692280610259	7.85015392756917	7.78565894515259	7.87296001744724	7.81253776675251	7.79644018536668	7.88037267172203	7.78408307039083	7.76285115581119	7.85328627572534	7.81952325154673	7.86761916110169	7.85142567240241	7.85550174469945	7.74309485062443	7.84241350068234	7.83226105546127	7.75871510763271	7.82659498708005	7.77242800439632	7.88016377057532	7.80403990024375	7.83673245875202	7.87503262074394	7.80774275425825	7.83568653714015	7.89675499275658	7.8188510037744	7.74286764469214	7.83877761717646
7.9322820826894	7.91694433688502	7.8295576212026	7.91964438269779	7.99296377524458	7.91119670114752	7.92963193504504	8.01144238323604	7.95845940336002	7.90262673805121	8.0122312861036	7.89049734023709	7.96293895186372	7.98086418599526	7.87722171077627	7.91287343677288	7.80833357405388	8.00937222040274	7.97826830623993	7.95001459983342	7.99231185452289	7.85901954234124	7.86566278631296	7.92481688633191	7.95605870594811	7.93920455100816	7.99320666389427	7.91213555355661	7.83535069491278	7.83758290619897	7.99443087414577	7.93625676747371	7.87216960274398	8.00801500007562	7.81019295472907	7.94367845000209	7.90305357280052	7.8930309473203	7.91320575187567	7.96851223667655	7.97670181948084	7.94066458038603	7.95974984611419	7.88592731973492	7.85657636919389	8.014512250356	7.94722075139674	7.90907219548653	7.98866684510948	7.88354634874392
7.9762906472591	7.99460040736098	7.95885004325096	8.05261122739044	8.00873938782662	7.96712013906885	8.11594607527302	8.07819597506193	7.92791258613893	7.9977291732986	7.95975969051725	7.95619884829386	8.03421466819878	7.98145974275138	7.98370932572142	7.97110993483656	7.94508784948642	7.93214656625766	7.94689017268629	8.03121630611931	8.01978378493595	8.04705631577227	8.03966027944318	8.01675000246312	7.96271355748028	7.95696547587472	7.97251622966807	8.06793291249827	8.08578410535982	8.03426689992375	8.01281394497339	7.95530282616741	8.0190031469579	7.89625989190789	7.95351599876209	7.93967984066072	7.97674586715848	8.03531724012306	7.90882260028854	8.0845762537011	7.96348067083318	8.03861756418625	8.08967584473308	8.01913504501704	8.01361467211858	7.894694209504	8.00615860591392	7.98177941096037	7.99920986929235	8.01461032493213
8.10913836496317	8.0847315003687	8.00129981548756	8.03162632874892	7.98543430020659	8.03223128822011	7.94847767657284	8.0157689883531	8.05569083697149	8.13162976965847	8.03452836049548	8.03491050900336	8.11540898272845	7.97444247436691	8.06401747139454	8.05745882698265	7.99012606688244	8.00201950940698	8.15069765671589	8.00809405612898	8.12676109529963	8.06289801025282	8.12521686401398	8.05563276813767	8.10701306309327	8.02697089711358	8.12515708890883	7.90158462509664	8.0867851842284	8.06248411824206	8.04349261445534	8.12811539012843	8.08082484155734	7.99332094544574	8.05222199613981	7.96740301763862	8.15458977110902	8.05793719763526	8.04139360539248	8.08678638824171	8.01383916125467	8.11754583392237	8.07580580920595	8.12538568367912	8.08547953498072	8.03265388823216	7.98574503879716	8.08802529300215	8.0428481938691	8.03310700276991
8.09008126425957	7.97158192497669	8.14601222239832	7.95848820255764	8.1629069256515	8.21271729391131	8.00246942399941	8.0871010661433	8.00046757316584	8.02422130535968	8.16992123429964	7.99981004725705	8.19361952497301	8.16428201137458	8.05413248521418	8.05264944325194	8.11029521934487	8.09816816536954	8.16142771016447	7.96936794172231	8.20071960070246	8.09326043888537	8.01318254619495	8.09775875980456	8.10670641877623	8.06178044790841	8.02723266189418	8.08768025239559	8.13397207995142	8.15888975657498	8.14587018453098	8.12931958072091	8.14381517646353	8.1338196260329	8.07939453699301	8.14463963743458	8.10726474572469	8.15453807207898	8.12622353766521	8.09456742968591	7.969174996201	8.06228669322741	8.04218287615414	8.03747067341548	8.10406979128344	8.14568869442736	8.11935112416797	8.18456295126787	8.06513100578209	7.98882347199357
8.17576802103835	8.06371641600219	8.05626805073893	8.08499995590932	8.01069221200993	8.08732009785367	8.04270181638226	8.00316773327919	8.14039062785839	8.08158553541022	8.07413134916889	7.96621776395392	8.18235928906334	8.08219675581534	8.10887584879518	8.09868945980592	8.21384538936565	8.16852204053312	8.08937490923588	8.1765342915805	8.14385942469873	8.21067281304484	8.0325729828268	7.98251757405575	8.05627688858883	8.00926565828808	8.11500872217563	8.06703314882079	8.06204507133163	8.10836790166898	8.05538355361941	8.05408789004826	8.12614290660181	8.26528139321631	8.07118363710031	8.12370097172894	8.08686898864827	7.98527210527595	8.06353589113215	8.04803182268267	8.20615801159824	8.16371411671258	8.21848872131411	8.10737351605095	8.23307189642006	8.08881612500561	8.06625572849176	8.20068021599657	8.171702899238	8.20696150401227
8.11896882640196	8.18864501306578	8.16985379275163	8.07267671399331	8.04639253121843	8.11409697868257	7.99710558373814	8.06915413599786	8.00197404992329	7.92908222275942	7.99676969334132	8.1746266434093	8.08578492033317	8.05138521559756	8.16034141795896	8.0826922516448	8.08688821803847	8.05970647534079	8.106876179195	8.0671907960165	8.14879558738495	8.09519179907681	8.03139985895864	8.18619179977012	8.22239609240575	8.08489388289406	8.07899390931927	8.1096800589954	8.20172370730885	8.20191048262946	8.19135610815535	7.95347448637557	8.20018115987339	8.15660890243011	8.03175712046665	8.23301547772373	8.1068428642809	8.06016144641387	8.08359009444099	8.12065545033683	8.05030323808676	8.13522901318945	8.1900202114363	8.13125915933163	8.24374256485152	8.15169458731559	8.107299676925	8.10377772467041	7.96502171748613	8.04253910729417
8.03566877667047	8.11981275490206	8.08613210671169	8.11990689493902	7.99620253353319	8.10512786782516	8.09420100892901	8.14132721946681	8.10937296364046	8.0743559573811	7.95836332483156	8.19621697887021	8.17587106615872	8.01314748553529	8.14737347642784	8.13090142365176	8.12046605746579	7.99951155810498	8.06436395716579	8.0746262994158	8.02826677452072	8.13298289816017	8.09391016024873	8.05980334643921	8.14755433496601	8.13335102143557	8.11007733186423	8.18847525674442	8.17983097826122	8.03259068523231	8.20926169894453	7.97450403676528	8.11148076493254	8.02518943722586	8.13078398527174	7.99041317499461	7.94433463461653	8.0429188267734	8.04372278506079	8.2243205489013	8.14419996665565	8.21919169413755	8.1349702571071	8.11831945594431	8.19917574763226	8.1362097529429	8.08332201262123	8.04907921358147	8.17458913958247	8.08851900928403
8.19031796198796	8.02127497295723	8.03630397369857	8.07295470069327	8.01654213071028	8.03711365422693	7.9932932042356	8.11878370390881	8.24634134795446	8.08314498586599	7.99972312477709	7.98455090356891	8.17377586855173	8.11515033125273	8.04257455444119	8.20763905988803	7.9431599160294	8.14881286361837	8.1146386967863	8.07518281993849	8.15196354444061	8.10510267158288	8.14447672007445	8.00675529578575	8.0036480331017	7.98242630191912	8.06756271868911	8.14222911232632	8.06103127930987	8.02778310775789	7.93046891571903	8.1497313397612	8.18635930797661	7.94907588555242	8.25195006565317	8.02210160444572	8.11164295972993	8.08387716151322	8.15898649027143	8.17358287138362	8.22666622731084	8.11958960422151	8.10982593960074	8.14506986589192	8.13914259379125	8.11393320028766	8.20558894995231	8.07421815182421	8.08958907648445	8.06679050429441
7.97907696340416	8.21489581082634	8.01917966109173	8.13482624820636	8.14113130766674	7.98175377902797	8.05348987701652	7.94592487344725	7.951182457943	7.89634180291035	8.05448745873145	7.91017964018253	7.88417637342638	7.87094354141886	8.08292849267363	8.09086883570272	8.17205251150701	7.88389451197598	8.02241869974315	8.13737680584124	8.09866564220643	8.10742864801482	8.01804090790732	8.01030043243964	8.0338709051086	7.88086112129766	8.09538878907733	8.01594853438379	8.08860392370172	8.04663373683691	8.05967203629062	7.94203274103477	7.97180919288795	7.95768419962504	8.05140349070377	8.03814700297658	7.877284818936	7.9244690283835	8.19052443874885	8.09073107963252	8.10500670113449	8.12772973461705	7.93896537359518	8.06727668838111	8.00728995560644	7.87619195447661	8.06891876537914	8.1512508083037	7.88673911681559	8.02557689796284
8.05076299042849	7.84640801687396	7.93005291914405	8.07419944822917	7.83871643888261	8.02334293522948	8.000188544924	8.04451969288785	7.9068935321235	8.00433403075747	7.9443647405576	8.03367852225387	7.96868119020106	7.89794987102546	7.92433274905936	7.82135750806171	8.1558323621254	7.83746406275941	7.87953907968903	8.04271497992105	7.92618632843279	7.99271100391042	7.96357673081961	7.9506507433219	8.01395305017567	7.91297237029964	8.14355365273629	8.07949479673134	7.96427496795856	7.92037375854879	7.79782556420417	7.95210381603833	7.94320287122037	7.98003964991161	7.87250529999486	7.99872729942399	8.02817522053979	7.89925225745643	7.96665532130756	7.98480750775307	8.02345090338534	8.12679404329603	7.99213477370716	7.97219493456911	8.07172519592882	8.07683377939569	7.97213517982459	8.07137878041523	7.86604007205068	7.96798845990219
7.93004889497202	7.93520665066512	7.74419294591089	7.91179744675674	8.04351791436822	7.75926654736492	8.01882749936188	7.92481682357943	7.80871096935961	8.02425523586526	8.00996700219884	7.78870287324572	7.9833897251733	7.98148643682049	7.9566386833007	7.98285536576038	7.91838623907243	7.90107917935271	8.11153313526463	7.930281496737	7.72206314072487	7.9315075766015	7.88714971856519	7.95362628372077	7.81912198519967	7.9062410407433	7.96328263500604	8.06591377974185	8.04194632711259	7.84216078463224	7.89060845038176	7.85060552759399	7.74043939402429	7.98978206972323	7.97261083839133	7.75684961922125	7.82831830997312	7.94294295164373	7.821415569127	7.7558774202709	7.82024523870974	7.93944737722576	8.05405005592544	8.08745781363109	7.87190012660263	7.92120895537892	7.77909709817498	7.74570639380211	7.88651733872624	7.75816771445146
7.91678251403841	7.81097574247199	7.84156223104634	7.80992156704128	7.7909241184232	7.88013476992295	7.81118650739536	7.8867465588306	7.63663063138536	7.98333425192572	7.78682481640101	7.82143355492478	7.84761020929933	7.90882115525252	7.99613159003933	7.95760616342373	7.81011702061289	7.70583292800089	7.83544431592599	7.83041423284888	7.77596691247325	7.75948934261983	7.73956293615928	7.76831184134061	7.87061590687902	7.91732455421702	7.98596817077171	7.85600179685627	7.84852759287212	7.93065264101629	7.78797128052457	7.88198461120167	7.75040263841643	7.81217252147244	7.82057416954356	7.82473558548055	7.87945061948344	7.85185576856587	7.78731804580642	7.72715362208015	7.82436308626133	7.86124196864686	7.85669159726125	7.75292171215628	7.68913686188112	7.81010968413357	7.73821766282489	7.81105171765594	7.70156645744076	7.75620865081413
7.77935475509894	7.577755716342	7.88007079775002	7.66675720789503	7.77647120539065	7.87306290902323	7.57164930038219	7.74858556144329	7.6550040059749	7.65857432856891	7.61030944369377	7.80728056064687	7.78291974300769	7.75581266594607	7.63964985437291	7.62202685604742	7.56027509419627	7.78261558000909	7.7583301071221	7.68850172224786	7.85342911481775	7.75352018825459	7.67005676462936	7.80632753674464	7.80691189129036	7.90358588597937	7.73624260903007	7.56049535209712	7.6936547259904	7.82217521336811	7.76397697114958	7.58610884884621	7.84555390864521	7.63778592353475	7.66268551822397	7.72353576085723	7.55004035887562	7.79734324050985	7.90049933779603	7.75972269131454	7.72385808568714	7.61468876920072	7.81960906755519	7.50503786729649	7.79975385082504	7.84265919197483	7.64368532227662	7.6434622171772	7.5236344328729	7.60172428549041
7.75815280997774	7.80702166229047	7.61022363635014	7.53470419182778	7.4820865229807	7.72862964821244	7.70637517940031	7.74367257995231	7.57606952449691	7.66709712531533	7.42793977258689	7.68411583556967	7.51331855617995	7.79268689441643	7.56375638382519	7.4483682725497	7.66075170128446	7.57717133957764	7.66602216500794	7.71967403858849	7.66430233784732	7.55439310652061	7.61555945080744	7.58392269508746	7.58241888777001	7.72305877927944	7.73667162461404	7.68214516814664	7.61866392131585	7.65001594012144	7.38805102887125	7.63076101651811	7.73695283776043	7.44005609234209	7.52591037686484	7.65175715036403	7.47810021363495	7.82301289956731	7.5966949565039	7.42085008135518	7.63183778932143	7.74262637355253	7.53692097283081	7.71429347638318	7.6810299839929	7.66543411382471	7.71759452188815	7.66774204749159	7.57305233586992	7.6927579982179
7.27100877354823	7.51262493915267	7.47386832139758	7.30735506749215	7.46183718330223	7.44358796745281	7.42537131237835	7.46208067465116	7.26661525485416	7.57921251098189	7.47418884751915	7.64303693399545	7.49543909626901	7.46171422904977	7.7371824848784	7.47556982300834	7.63525397710313	7.34726954281778	7.52273445633943	7.64693610780477	7.53347761223118	7.58332290025558	7.54020365180311	7.48305948836472	7.55110942615573	7.4532407759272	7.45849792206483	7.37808960173774	7.72164678935508	7.60771634598547	7.47848183616949	7.39051118618667	7.49045796304785	7.71680383731401	7.31113828658621	7.36467635285466	7.63539545770684	7.65502526047064	7.29340378982206	7.57686931642386	7.55718737353674	7.48323810049238	7.43132242499478	7.55913745277564	7.58829035242261	7.43482245428985	7.51498244442994	7.52986102906026	7.64087816662278	7.47712615324771
7.33758581867046	7.47266616921103	7.34086077076776	7.23470788372288	7.40241950935734	7.35967352384459	7.45601169457266	7.21253567195501	7.4562746948842	7.2034767331458	7.35663058364649	7.4264462569429	7.48434562471035	7.32569691160793	7.25237051173056	7.49388965737578	7.40983878098216	7.39659380164594	7.36245771976033	7.22563955081477	7.40025493193773	7.3289254850337	7.24887405479438	7.54834946950443	7.15584675505542	7.40791462161477	7.32467336138612	7.16962683609673	7.49559729889929	7.37248280576375	7.22464319605462	7.61651774511127	7.16839126999427	7.25479593547868	7.356295664894	7.46501147876899	7.37499546498129	7.34440751835911	7.47926012360136	7.24445072174638	7.44038383510214	7.34435825334398	7.17680474678638	7.25334314358345	7.44867681345629	7.24254284665351	7.34636289944842	7.20737706598273	7.41324159065114	7.53093648290386
7.07717107768111	7.2805537860261	7.22374565725769	7.39049076147866	7.13571207759881	7.26572735807884	7.1324345512157	7.22643629304186	7.05597437252793	7.15993766401116	7.19236275120971	7.03308775388182	7.17080608562615	7.20997751021042	7.41871276965923	7.31323903581286	7.33305153027385	7.30167748644424	7.12132445632996	7.48630903821125	7.17415784892889	7.22945738624243	7.16593874161238	7.08527289862095	7.04909816686393	7.27314965773948	7.15894736666026	7.29540948872414	7.42284287487311	7.36209246906837	7.33772839068643	7.33175975223768	7.14178895885613	7.02589763467806	7.12123681333674	7.107648338068	7.34177142945149	7.08708737703023	7.45934003408482	7.20042495441333	7.29650548226755	7.27366039066497	7.36975001356067	7.34407933601998	7.2307167247866	7.18320633741221	7.388019711129	7.33504932816218	7.20240306031722	7.19788364653146
7.13884377260858	7.03978233713897	7.19243337292031	6.94760326566919	7.10431585421208	6.9723609399551	6.96706800546965	7.19392035980327	6.9954861088655	7.24486959503386	7.30402040738546	7.12459408267887	7.23440058246527	7.21245274569661	7.1684184388275	7.08803432173113	7.10081651310519	6.87388286553759	7.00398805065983	7.2049291717575	7.03193940522497	7.20063798770912	7.09509616733028	7.07895558924056	7.20508159520935	7.04857038581483	7.22580310577385	7.00174258141464	6.83709210188942	6.99187787782796	6.88419147796865	7.05402323760551	6.95313845626723	7.03358614213757	6.94402938127459	6.99901610920232	6.98294898178131	6.9895863572501	7.27617190565469	7.0577505965459	7.0282975091791	6.96977014754143	7.08487599145032	7.09022390309652	6.93837776170416	7.1643440578781	7.01740504519895	7.18959698293594	7.22057228271559	7.12224546474236
6.78174457777315	6.95701685206551	6.89438490120061	6.85993988837381	6.76879898847589	6.89458481462527	6.97019372083806	6.85171237002597	6.87829229984293	6.9739141028962	6.86656991607947	6.76108124949581	6.89802135429897	6.87077338952816	6.94010720590781	6.94509660338178	6.81144422775097	7.09446199204869	6.91375880301369	7.11699941841458	6.88532566440291	6.81907226296382	6.6915085108229	6.94148413139832	7.03272133633464	6.9248878534254	7.16051062235088	6.74894629813322	6.70896021989588	6.90327908748464	6.95248961100277	6.7772038200568	6.78971827343599	7.01021736233864	7.07277977092735	7.13770958930816	6.83290878798274	6.99047739257059	6.79844679026603	6.98698234820997	6.93615586595349	7.00690631272994	6.95602480009333	6.80017592754624	6.96586992621095	7.07019389903959	7.08493331233607	6.87703703627981	6.81217224648641	6.77073493312911
6.84354315646761	6.52951656597384	6.83217682621285	6.52742682567112	6.6707311728968	6.79418124672635	6.66970562599636	6.59110912413406	6.74322594233262	6.59798933169674	6.7099523076941	6.53831370027674	6.53557036104951	6.68451121300881	6.58714808493736	6.89149369181019	6.56419456440623	6.75359610875595	6.71090123117419	6.58324732733389	6.668689898359	6.87349185828852	6.80441620972497	6.7238725878657	6.75552388879813	6.76043311417947	6.64706338666809	6.64929012577017	6.74645026269227	6.78530803211951	6.45166934709281	6.60631012275619	6.67823533416484	6.73435639486782	6.56534130881855	6.86879607652168	6.52567202843849	6.91876215407719	6.70365761457098	6.84043538853565	6.78372318245536	6.85159590293205	6.75017428406025	6.77454440507826	6.66659130204313	6.6429641868284	6.81988167468639	6.8356931481458	6.61324492221703	6.67410887841481
6.53187346861293	6.561339829572	6.50622987575812	6.59832408794163	6.56467913026978	6.43341582547393	6.46932106934521	6.48062334333042	6.56964264722862	6.63793032420556	6.56398692494837	6.42882222886229	6.48490460610095	6.55342445014382	6.43053945390835	6.31018424867628	6.49004938572024	6.67871438917434	6.59954858286644	6.45373938954579	6.44393506602954	6.64597146150586	6.48403700280725	6.49522484853019	6.60909548143895	6.55656630476062	6.63200824265677	6.47027584101229	6.44867180795018	6.39836940139213	6.51467882712572	6.58951144127058	6.56396942030832	6.57229014381966	6.50644761356731	6.48893149484694	6.39153325374871	6.61213941637452	6.7423136437517	6.56799742147782	6.41352993734458	6.3599588886855	6.53108960692566	6.47467024259251	6.53406882521743	6.6338717258353	6.60738174614064	6.42857763256567	6.65478127360026	6.55543865732105
6.52658031664746	6.20029318292594	6.47468652248389	6.23257081659459	6.49450768409264	6.38547911456884	6.43551579737094	6.26865435350673	6.5685956597972	6.20164809159216	6.36419944318919	6.51263471399293	6.20425319633199	6.48456844300564	6.47890181500875	6.49203749235246	6.27949842492325	6.23283837085466	6.24711855417204	6.44150329737382	6.41812178385704	6.54735545780389	6.24822799633522	6.34191677393719	6.43873732985153	6.2767086800295	6.57117819063762	6.46829981753731	6.31374593721306	6.40232569332743	6.21060872601587	6.28446831540303	6.42964906862036	6.38871918191021	6.24408116377758	6.31911632007621	6.58843378375018	6.41838804756738	6.54583973421174	6.27241510861995	6.47233026287282	6.21381453271013	6.22506774003536	6.3842064665094	6.42764328365957	6.23765813829622	6.32864750277776	6.30942469012741	6.31808787055017	6.2239982397746
6.24187711349116	6.1565102014133	6.0904335077305	6.12363577624106	6.21219512862283	6.00542467291184	6.22113479166059	6.19416244963474	6.14928726426013	6.14961705846211	6.06520814821487	5.91436796785216	6.07003843006462	5.99048328939197	6.1149550681574	5.93512793808284	6.25171629403242	6.22558800722223	6.20959786753223	6.06032964506731	6.31462394433381	6.13909841397916	6.38028309859681	5.99358363224111	6.23760189203978	6.25031293115765	6.16383344657065	5.91525866134888	6.18564432326686	6.2064927865533	6.09805941693975	6.02318329290366	5.98102479256317	6.01908157609683	6.19320501133997	6.20427144841708	6.3789481207939	5.99272600143096	6.06828183587742	6.19528554846196	5.98217441213478	6.23016218726605	6.18629271135544	6.10769131450241	6.24966019558942	6.21164068652098	6.09589115740503	6.37823403616459	6.27400952366288	5.88676035657682
5.9277842282948	6.01409908530678	5.66062720329835	6.0261330657811	5.84527806785383	5.73569610638553	5.89109239727831	5.93242265739008	5.81929805692339	6.06117157940826	5.94796183655165	5.98271241227227	5.75301019432063	5.94923293522192	5.81510287296258	6.09073260719458	6.03489058752229	6.0234015110592	6.01353743021916	5.87259924230453	6.02247317487746	6.07662383771113	5.83150143877677	5.82136453538192	5.95695161343052	5.91843759934431	6.02755008886222	5.93673823677595	5.92503219369243	5.6891729559435	5.69626748918718	5.82557638547027	6.03961618950897	5.88582892140217	5.96484941675686	5.95489907487595	6.11524622550736	6.05928143382584	5.897287941005	6.03351225832293	5.81585071850212	5.63431886192526	5.63710983614291	5.82852575230788	5.68328267097394	6.09807842791081	5.73554087497403	5.93485800350457	5.96664838046771	5.82194645642265
5.54870190239051	5.4436295197054	5.61332430326712	5.66188284084729	5.3724212454256	5.722575189571	5.74188992434954	5.74526758625199	5.56617411252457	5.7057749533702	5.47658511836836	5.61052434057781	5.62387074640003	5.73286236367985	5.80751354424443	5.74222048544507	5.61759189730419	5.43736212719698	5.54390522354306	5.46116408037796	5.89287841383317	5.7958259455816	5.65426993307298	5.55043025597075	5.6753655419851	5.38971404216145	5.70772830421588	5.65592410224964	5.91743294800925	5.85435306359491	5.76199835637471	5.53221499825028	5.72020168466532	5.72334515258406	5.87182074842484	5.60540520282645	5.66275801635775	5.71714559689556	5.4463657397462	5.56304411093447	5.59540603493706	5.6392053754763	5.72823559600935	5.62274234387753	5.76202795360707	5.9607604661163	5.99782268099374	5.4693183872607	5.53996318780523	5.7781023065525
5.51017710226942	4.90560775589013	5.1790819673108	5.44361926871173	4.96260539470097	4.77229063233001	5.48687956308398	5.57393440045358	5.42248605904264	5.35438620735403	5.48870342112911	5.22212324014286	5.23797771002806	5.37012829897148	5.3437012796885	5.49074061634259	5.57772376674003	5.40824723239679	5.55688456028594	5.66653848231631	5.36796957439686	5.33519967550383	5.51997513630595	5.3456127875151	4.92208628443152	3.91632075131347	5.48001597709001	5.59777491558438	5.15418489120206	5.08581654996824	5.00984562220354	5.07033241301583	5.06698845796168	5.38045376655061	5.15191377074202	4.71318080393851	5.13078470107745	4.96922934832996	5.35984680052576	4.7248309507989	5.2290024751585	5.23721154124459	5.20055108849231	5.60326908740292	5.50024162068898	5.49632324077619	5.2117620209637	5.23976298888614	5.54339245124266	4.31429191403127
4.78776524699842	4.24097678485325	2.80707817061897	5.0114153872551	4.48504336287907	4.43186664224133	2.33108805592401	5.18536834035311	5.07118319059376	4.64226737982125	3.20379531413824	4.96567004679542	3.98129515385006	1.89865332965281	3.52442944515881	5.28441131600643	4.92675069617491	4.32469811243195	4.81271944588932	4.92737677092024	4.67595047174931	3.0408542238441	4.68552129373257	5.15098735253317	3.68333220764944	3.45668709185882	4.68630411349608	3.10012370614211	3.55344881144068	4.58978096774247	5.32505841491341	4.81560128059757	4.63936334698652	5.07418443085331	4.52819184158763	3.25436594325664	3.43036870048629	4.60117113489632	4.87991161964139	5.35308613948824	3.99340229079218	4.39449720379788	4.7923150958217	4.94933371095012	4.28844178826116	4.54290856258398	3.64271506643962	3.41277489194517	4.97188590025688	3.98778919987909
3.90288787918449	2.99907304069568	3.27420112164293	4.07818243838523	3.51295887080811	1.02532262849591	3.59769855223881	4.24001579479006	2.45627774026196	4.60330774242536	1.62736914293961	2.77199402108013	0.181076050964806	2.07181824674796	2.88999634038797	2.8963467895806	3.24962006313645	1.38755374028949	3.400063486862	3.538897551195	4.6534958282971	0.881372191900849	4.68053793158099	3.27541290303618	1.50648763684498	1.6815126490174	1.6794692336208	0.946548526824624	1.80906812855296	0.644285561933482	0.672086971780897	2.15625585960178	1.64017135576269	2.24459250256849	4.79754369365237	4.74854373402435	3.82639601289812	0.0382950180320597	4.34900782059352	0.438708237698742	3.26271210696722	1.08867530324402	1.77803645556858	3.94708166459417	0.248906867660138	3.30007643586217	1.99305914457141	1.90495251015087	0.879301189268405	1.89170538530756
0.0378519693159853	0.277590935669159	2.67553744803145	0.03829543823011	0.0386162395322195	0.189879522373229	0.03815887657333	0.0378741088986806	0.0384248233640247	0.138499106768403	1.78927910255627	0.900714954056492	0.0384981442832716	0.0384247903364941	0.0385413140300779	0.0383836205191505	1.31109786681527	0.0385424743695344	1.93643716319952	0.148728975112559	0.180566397865584	0.0385315486268997	1.97542349881657	0.0382205351533408	0.170712708824055	0.0384578598206834	2.89889323126322	0.526869662956695	0.0389027439052664	0.742891266036677	0.72072559100019	0.0379442030600691	0.33773451348303	0.0385308389890534	0.0381711688757594	1.50853104241786	0.0385909630108667	0.0383535137852888	0.0387434779428722	0.0380333828732416	0.620004275705709	1.17005721922172	0.873024581974793	0.425992107464015	0.0383903410770208	0.0383277545695961	0.038628452791805	0.0388122250846195	1.06337687090573	0.142965737911105
0.0385098944510964	0.0382020367365679	0.0379585252602235	0.0386349799003342	0.0380711240490803	0.0384053600486573	0.0383204514922469	0.0385571106733443	0.0384182383524924	0.0387071654570532	0.0390691927220813	0.0392322606863765	0.0389307112705005	0.0382299809638154	0.161989611368568	0.0392158417569881	0.0377252115712464	0.0384049854011118	0.0385004824875018	0.038603553922041	0.038158593754481	0.0385615595631372	0.0383970742792338	0.0381617600149028	0.0382245056606974	0.0384704146527335	0.0378919241307262	0.038356787974377	0.03855971677229	0.0386210474404769	0.0383053224354992	0.0389516230341407	0.0386990324389469	0.0384448329918379	0.038936058743344	0.0384384850009473	0.0382463552002221	0.0382646671253845	0.0382052049237452	0.038369652238034	0.0381425845384774	0.0385325418102809	0.0385952237275534	0.0377607774838808	0.0382022672238051	0.0388608451355132	0.0389016346911451	0.0384543939491199	0.0382512950709417	0.0383214016803657
0.0387009461452122	0.0386396414670784	0.0389431832044084	0.0388584489527691	0.0382730607811817	0.0386410228214633	0.0384000110151413	0.038887674540798	0.0381796304206163	0.0388769509896119	0.0380331811271114	0.0388924747383542	0.0381530251317005	0.0391088873645407	0.0384439914547365	0.0389950856274725	0.0388589752148323	0.0390586981256761	0.0386512881955814	0.0385455203187085	0.0386007460534624	0.0381616690917773	0.0387643247056562	0.0382360296727319	0.0391535179173099	0.0391207058974902	0.0381943794280394	0.0384102189642784	0.0378877430947996	0.0383812586265166	0.0385371601619843	0.0382894691460375	0.0387053772657151	0.0387980298535595	0.0386487853536095	0.0390560448322614	0.0382223554036021	0.0385620142687883	0.0390229694372845	0.0386691224670455	0.0379990454221715	0.037978025899077	0.0387799983923889	0.0391774199779379	0.0383335505278044	0.0382003952498995	0.038940459021997	0.038786944833431	0.0381030259512769	0.0387792270482093
0.0386747116859586	0.0386823975342996	0.0383369544811183	0.0393533223797574	0.0383821580659311	0.0383123456003473	0.038840332472097	0.038391954458683	0.0394258310667987	0.0381363686889902	0.0389560176262943	0.0383836397459846	0.0391314179334534	0.0380874628812659	0.0389739628392594	0.0391676880073612	0.0387096905742731	0.0386606174782512	0.0384991124843528	0.0395069409871263	0.0387519873783679	0.0387332355150823	0.0388414518651554	0.0395528100218205	0.0385225088964351	0.0385718159497808	0.0394030713302573	0.0394612489531104	0.0383104616089089	0.0386842478367108	0.0391623537739127	0.0382596519395019	0.0394620975558191	0.0379906357240945	0.0385763624791822	0.039022437239288	0.0380991788288493	0.0386074267837294	0.0386024049172311	0.0392909317400147	0.0386795179986374	0.0382296159396823	0.0393255953850619	0.0386734095667388	0.0391325205889038	0.0390034221179872	0.0392095277167423	0.0386029163906463	0.0390033084807048	0.0392218573844905
0.0388957877085192	0.0393150488784498	0.0389898458875334	0.0382412797932138	0.038418141676434	0.0394726011853151	0.0397166492401676	0.0388877999993196	0.0391735659440765	0.0386298721121967	0.0385819809942145	0.0396047937159519	0.0396368919719893	0.0400133286983108	0.0392975243261786	0.0399508162494477	0.0397307202956955	0.039131825073102	0.0396589180914406	0.038735931624217	0.039390940429165	0.0386556795530747	0.0386204716856203	0.039202751368062	0.0384235459158884	0.0396101605642239	0.0392948635221472	0.0391728917938431	0.0393495396012731	0.0394944330007206	0.0391383139695909	0.0393440549444491	0.0384903930854796	0.0391780018484115	0.0391643031456663	0.0387792805466944	0.0393032937005583	0.0388627311500782	0.0386317643398376	0.0390534084110144	0.0390859607219353	0.0390397465642759	0.0396128289141704	0.0389294039419726	0.0389348911154475	0.038895103624128	0.0390168013882599	0.0385534441487688	0.0392076810368978	0.0388412525946184
0.0402342915178895	0.0389075785953772	0.0395653665585565	0.0392450995274946	0.0390072922254131	0.0390366058283801	0.0396954382149318	0.0401380745289508	0.0396320211069168	0.0399038187712146	0.0398513719236772	0.0397824876861196	0.0396183543577686	0.039116442414443	0.0389545176887347	0.0397416279932812	0.0395399127278502	0.0393949630558676	0.0400277705962493	0.0394991376498217	0.0395352014817602	0.0397699845772636	0.0392692092733378	0.0394825062004548	0.0399264104587548	0.039840234089038	0.0387550135409698	0.0390699039123034	0.0387349054258109	0.0400091376901554	0.0394676053488267	0.0395280229413456	0.0391083014258953	0.0397488616481753	0.0394935132397975	0.0396802948521288	0.0399412832869016	0.0389633778680153	0.0391609102466469	0.0388256405906877	0.0389446112751285	0.0388465250608313	0.0395973756158913	0.039590236225253	0.0401941505438722	0.0395804940817606	0.0398148747435425	0.0393201930506464	0.0394693194324505	0.03969460214959
0.0391273017551145	0.0401939167063958	0.0395802022857831	0.0397222139699073	0.0395519831428259	0.0398303984555405	0.0401678346692747	0.0394086617956499	0.039773691546306	0.040114719260471	0.0398781304964366	0.0395625500382764	0.0399802271365422	0.0389437866699676	0.0396860829974043	0.0403266826086689	0.039388867668572	0.0394783474675564	0.0396801269055685	0.039270412497574	0.0392393961027872	0.0394976002986275	0.0396039613588268	0.0395240074139991	0.0402632192625321	0.0399327361841205	0.0398408631799548	0.0403506252987308	0.0395897441607106	0.039468613933247	0.038846639679	0.0397753152808404	0.0395441465273041	0.0398377316699031	0.0392206266546088	0.0397078106765912	0.0400968811823162	0.0391933943416084	0.0400594592081841	0.0392117731933116	0.0401684987177372	0.039250430151534	0.0389384113398174	0.039619257466196	0.0393718599817528	0.0392140051049745	0.0400395833133543	0.0403874239288849	0.0397064132327936	0.0392582133395318
0.0406800321333268	0.0400802631165042	0.040307111499973	0.0397217863034806	0.0394770853004497	0.0401226402611903	0.0392032068343042	0.0400303180406636	0.0400824083256737	0.0398325446402247	0.0397351680598328	0.0399023381948911	0.0393680002123731	0.039889279476925	0.0406504629351535	0.0402795628440793	0.0402815429965347	0.0401064983712818	0.0394802335005639	0.0400014729753887	0.0399042977860342	0.0394473045106039	0.0392220518668328	0.0400699204575289	0.0404928002402698	0.039952589120244	0.0401102210270973	0.0397627581755319	0.0396003775915504	0.040273947930488	0.0393194365582696	0.0400272745669781	0.0398705813283068	0.0402969729540766	0.0405164127600629	0.0404604330441061	0.0401512889124522	0.0395672531831738	0.0401229376900881	0.0397106764159672	0.0396784575405532	0.0402792453075207	0.0404982234446084	0.0405374014635619	0.0390832709924628	0.0405266317370265	0.0392148949553481	0.0398153901315675	0.0398799814347267	0.0393058843283087
0.0399567740526778	0.0402805868206851	0.0403289886218851	0.0398711441344774	0.040058098764902	0.0398321950938314	0.0405582489249366	0.0402525349163535	0.0409298151688774	0.0405549366610499	0.0399877379114277	0.0402494469849563	0.0409003942542288	0.0396283560277621	0.0402304000150241	0.0400386424173106	0.0404608376036522	0.0395181784835582	0.0404751890436981	0.0402996915956346	0.0405970610496502	0.040582284771443	0.0401116611205369	0.040069010121036	0.0407144401446008	0.0402576773564752	0.0405376249386191	0.0398189027854981	0.0408934668003246	0.0409766976488482	0.0398861517932849	0.040382606511785	0.0404178161064274	0.0403792543623884	0.0396874033696974	0.0403381300667641	0.0403769358606181	0.0402992385488946	0.0405924450381815	0.0408069541861175	0.0395399762474982	0.0408254083625293	0.0401414723565882	0.0400863912818164	0.040250885724988	0.0407796653220411	0.0397074400425019	0.0402113498135971	0.0397910956250314	0.0404416051309814
0.0409133902072774	0.0402556986643657	0.040515012816804	0.0410174682546692	0.0405343740727138	0.0402320089793598	0.039418472654573	0.0407166761125047	0.0399542646603239	0.0402119414454368	0.0396249572952962	0.040338463610821	0.0406665698087013	0.0407545134420718	0.0405411640837415	0.0404672500358429	0.0400653176134694	0.0411970386093445	0.0407658829847057	0.0398951681545279	0.04060953139024	0.0406765957431228	0.0396635324866186	0.0402769683612783	0.0408421104574578	0.0406646825235768	0.0398952110093466	0.0401741871538926	0.040818473452975	0.0413704922608914	0.0409286446076547	0.0405646533431939	0.0402491843379777	0.0401017114927906	0.0409014159079833	0.0394490690848393	0.0405645570545644	0.040042894864941	0.0407171590143857	0.0404147787768499	0.040029372053436	0.0406442213816171	0.0395490244045714	0.0407791466697517	0.04083731476488	0.039976661538678	0.0406324653939232	0.0406772471288623	0.0410928366749636	0.0410695120198185
0.0410859393558377	0.0406788081264854	0.040356927758534	0.0405928821225712	0.0412883600598197	0.0403520381742581	0.0409832046039482	0.0411030276440701	0.0401691462219812	0.041008346718735	0.0401808254147606	0.0404027432257568	0.0406618679893774	0.0404335445550244	0.0407724150151772	0.0401171549640438	0.0407036911774108	0.0405175774150811	0.0408432034149595	0.0403337714802449	0.0405346142077181	0.0414456493324362	0.0409147935938894	0.0409568042629736	0.0409904323572834	0.0406088244993204	0.0408440663658865	0.0411892855608827	0.0403275242542764	0.0408019022128768	0.0407129571885923	0.0405838471908928	0.0403136543283905	0.0407995347384201	0.0415121333220792	0.0403625777782862	0.0399790625198297	0.0412527440870424	0.0400785942820173	0.0403856420987633	0.0403061283465069	0.0410205928111324	0.0412882982780637	0.0411388774967114	0.0402857322239648	0.0404670718107722	0.0398785376846918	0.0401681317216744	0.0399707983497807	0.041104088993576
0.0404151421519281	0.0408713299523712	0.0404599128750161	0.0410693916451004	0.0411795265079331	0.0411423553300209	0.041167527796702	0.041058520028741	0.040748858098158	0.0404746666318716	0.0407035301419754	0.04175692159456	0.0411362764864631	0.0409056246162458	0.0405290855763268	0.0414351429240001	0.0412200595335323	0.0409187047143768	0.040907737812558	0.0412380860958332	0.0404687378460858	0.0404168013569294	0.041350281767197	0.0412120898024998	0.0413996363325944	0.0410319958460642	0.0414834100603138	0.0411213917549676	0.0408923249828762	0.0404843724523856	0.0406457026564096	0.0416933338356668	0.0410431127033279	0.0401947146873102	0.0409912786933576	0.04081394860211	0.040668304299838	0.0416299716625318	0.0407012719068401	0.040063805660773	0.0412596025773028	0.0402666340690251	0.0408196687481435	0.0412997645556015	0.0408194087634848	0.0411639150353507	0.0409149616935603	0.0409197862385976	0.0406579487954	0.0410831006385133
0.041237005113175	0.0407467641881757	0.0419429965277071	0.0419400230577004	0.0408673648419985	0.0412031962234854	0.0419711138446093	0.0417834455960505	0.0405240468611956	0.0413417762908069	0.0416101089109333	0.0408985349131802	0.0411026802616753	0.0407299383988428	0.0413540725121463	0.0407595584414093	0.0418780517028235	0.0414100914676615	0.0413177184491925	0.0409017621780047	0.040687036024319	0.0407237627364425	0.0408523446883954	0.040996169496299	0.0414399965497007	0.0420025855768335	0.0415193824961834	0.0415304232782149	0.0408998434317679	0.0407374606972542	0.0411368398638924	0.040859401023217	0.040570214887016	0.0417840880756767	0.041376244384534	0.0416271225852428	0.0408197757068702	0.0410381980378441	0.0407110502242393	0.0413161545086802	0.0405114666080628	0.0412322213235201	0.0418512058314959	0.0410685194846487	0.0417162921089174	0.0417000818880911	0.0416702009738842	0.0414228485714724	0.0415639630120988	0.0419049271864893
0.0414736053318853	0.0416468154239513	0.0422391891821207	0.0418011770423196	0.0416424475568196	0.0423136542532608	0.0415126046401799	0.0419735499960218	0.0408414061267722	0.0419458651085187	0.0423903224290303	0.0420973499966728	0.0410910763636335	0.0417783064753074	0.0413091519551384	0.0414294558471809	0.0419374009060002	0.0416988074941708	0.0424384517316735	0.0410077253597275	0.0408171041847049	0.0411248223053932	0.0417562683891698	0.0424561254863121	0.0423347763012149	0.0410742994032821	0.041164804976765	0.0423143177528852	0.0415287454616143	0.0410247857327665	0.0423165005866583	0.0424112449708807	0.0407982760429544	0.042058716702898	0.0410567583190357	0.0408559371208909	0.0414375048950908	0.0412890578555558	0.0413570199407136	0.0414158058813627	0.0420755549546886	0.041338852209701	0.0408011132620661	0.0419746506788189	0.0412693189377364	0.0414448145593044	0.0407490391949832	0.0414781746466044	0.0419859868848244	0.0407675022832481
0.0416384734350468	0.0420665857109533	0.0423368907298505	0.0426289758316497	0.0411544960471649	0.042155792427632	0.0409312425822787	0.0411269743783485	0.0420073814463512	0.0414861605001453	0.0425129050888306	0.0418177123234343	0.0422063567370135	0.0412295037793632	0.0409884332390719	0.042258661036485	0.0421829988759329	0.0423304885602369	0.0414929756829604	0.0410068640755734	0.0415248125562283	0.0419534767221664	0.041642429350093	0.0419611229635677	0.041978307464898	0.0417674346745675	0.0425270394166587	0.0410164739102273	0.0418198417703955	0.0415300503404471	0.041493072702829	0.042153785951188	0.0421365682426135	0.0424309457478037	0.041578377767169	0.0425513008785977	0.0415854033131692	0.041548430878913	0.042166953949136	0.0422087926645544	0.0420917709683017	0.0420710308376984	0.0414779444597717	0.042378693353481	0.0425039158020425	0.0422030898749185	0.0413771491539154	0.0416540827904818	0.0411609236576679	0.0420484531596221
0.0417241238662882	0.0417497110141853	0.0423344062289801	0.0420941006830888	0.0421531874465253	0.0423125791446496	0.042165936197034	0.0422975032290494	0.0428740573711805	0.0416110638254794	0.0415242037685649	0.0425190193948036	0.0424450754122786	0.0425710346791795	0.0425616093705717	0.0428168084968613	0.0427989080897055	0.0420279747543179	0.0414782585862051	0.041165967503296	0.0413782055594646	0.0412102346230956	0.0414262283721581	0.0426121846444371	0.0417300247388344	0.0418386794896276	0.0420631501546039	0.0420094938143759	0.0421116447774061	0.0423140975694241	0.0414153920198224	0.0421964327258137	0.0421105209427925	0.0423615553251511	0.0417936114544065	0.0424805710240857	0.0419478687631288	0.0427495446099705	0.0411399657201803	0.0421727375245684	0.0410995224445936	0.0430897156761213	0.0428392225915254	0.0420459077919373	0.042214455374154	0.0424952685315104	0.0420743475247348	0.0424995911563485	0.0425241586782625	0.04166703410488
0.041759785843831	0.0431862253704676	0.0420950058703273	0.042626803057635	0.041860094345719	0.0419657924750914	0.0420144732677453	0.0424560115411953	0.0418828222280715	0.0421724053464602	0.0430355948307498	0.0432604400639843	0.0422501739343615	0.043058458456805	0.0433778485983307	0.0423667044785206	0.0419993153942141	0.042435958361077	0.0428078423357235	0.0422428051720072	0.0425605062456966	0.0418306772933777	0.0430868382677455	0.0420052728924467	0.0429780164326277	0.04176765404768	0.0423147890093146	0.0428332789639479	0.0421756997723447	0.0424872042330629	0.041921372428186	0.0422865326091572	0.0424533485138933	0.0420693397239195	0.042208617848887	0.0425165402656709	0.0427673709079862	0.0416871279280038	0.0425935110903976	0.0432979127535227	0.0429426549042075	0.0433692030361467	0.0429375368285758	0.0429219800387707	0.0425543285474475	0.0428106204702896	0.0422750913536369	0.0427072175089117	0.0418145776706801	0.0419654771786613
0.0428507228663209	0.0425126277628815	0.0421837190583792	0.0433376813043765	0.0424650306780118	0.0431484634765048	0.0428364700285726	0.0423440325514073	0.042533837190461	0.041811527555549	0.0435893292078779	0.0426314060938081	0.0423019963644634	0.0427896794372261	0.0417120914659078	0.0425796449485335	0.0435683284898421	0.0420846819731157	0.0424863556873335	0.0424692862694253	0.0434641914229346	0.0427271793861741	0.0429319402551386	0.0432654862045629	0.0427570345165194	0.042457195175872	0.0431291460640091	0.0433929998086687	0.0422901383563425	0.0428770163160581	0.0425302308434773	0.0426232791993316	0.0420680107192666	0.0431485563760325	0.0427742170299114	0.042869598660899	0.0422613087214109	0.0431931569255528	0.0427883033463397	0.0426573757518481	0.0429215953022718	0.0423483432385926	0.0419821475601937	0.0425065885640295	0.0419384380761982	0.041890333061894	0.0426732785475726	0.0430349969058101	0.0429936937896492	0.0423588285660143
0.0427578456440774	0.0429945466190876	0.0439223569774929	0.0439178758168358	0.0425251381806916	0.0438595221967882	0.0436283828139454	0.0430899083435625	0.0427416823042964	0.0428128606075532	0.0426916469952134	0.0440455539211534	0.0431998082227371	0.0430249660139674	0.0426316987227336	0.0430033021381064	0.0432847119363698	0.042913558924068	0.0426947094129764	0.0436692381522922	0.0431864909434984	0.0426046937959484	0.0425394670397225	0.0432701402867349	0.0433153647278315	0.044046553016682	0.0431880054120193	0.042740866261582	0.043191391269092	0.0430771516239501	0.0433485959654449	0.0428648981649094	0.0430588748630143	0.0432612384762034	0.0429264479990899	0.0430405787964221	0.0432689631921309	0.0429654953106876	0.0431189375142794	0.0431499770305671	0.0433856803456066	0.0437146159403842	0.0421597082019266	0.043708521250429	0.0429232771987467	0.0431852426179424	0.0436449603719846	0.0424168383085516	0.0433009281551223	0.0431910420800109
0.0429075432521425	0.0431564376282215	0.0435163590616304	0.0434166691756295	0.0434169680618657	0.0425789295396717	0.0428205671491608	0.0433390967794665	0.0433249793076606	0.0441217186636247	0.0435827026035379	0.0436274056228405	0.0435786234282583	0.0429000908636281	0.0429927515845388	0.0434343295068063	0.0430688592676653	0.0432453259071541	0.0424238652771678	0.0430228696756511	0.0443915256526025	0.043730288103534	0.0427611620859705	0.0431421940403965	0.042587984381076	0.0435293376357282	0.0426962594959102	0.0429684961960231	0.0433465733117395	0.0427039640793252	0.0439813645424982	0.0428230695816099	0.0435206765663048	0.0433094423047088	0.0424014501496625	0.0440878813361359	0.0424239536229577	0.0439672012876262	0.0436379590702859	0.0432450083935166	0.0431132817648693	0.0436691394412769	0.0432039467661447	0.0438511210742718	0.0435663091179233	0.0432301977860118	0.0425329940011003	0.0437833041601892	0.0437703316668908	0.0431276388051025
0.0440124967733528	0.04322014863318	0.0440813304680244	0.0429161887155869	0.0426497630492692	0.0430583289868098	0.0434404533545483	0.0437287700705916	0.0443509272167357	0.0439146351087467	0.0429482463960396	0.0434205284168055	0.0428493060297997	0.0433688362527358	0.0436392806823159	0.0438848513244295	0.044490195115429	0.0436627241223554	0.0437069192637793	0.044065833381228	0.0444948011674102	0.0434388556345087	0.0444092839942597	0.043168097030528	0.0441038102626385	0.0439640417246326	0.0429755377602194	0.0434380956100692	0.0440609461876545	0.043963323078145	0.0432050964873355	0.0434588130413946	0.0430745122647258	0.0432288834415015	0.0433021933329662	0.0436061963816518	0.0431456458762203	0.0431404321395314	0.0438597492146202	0.0435315120005219	0.0433910909844252	0.0433204158911284	0.0436753015400438	0.0441668107025991	0.0429992789644092	0.0430960340521841	0.0442504936420527	0.0433992789275977	0.043991246203788	0.0439649056563136
0.0445943732695714	0.043899218684792	0.0439801523464435	0.0447847502618782	0.0438767983200953	0.043808872342108	0.0440351599177073	0.044845134647381	0.0435594440500533	0.0436364516203756	0.0447114113011092	0.0433584299449087	0.0445218728116147	0.0434985950937416	0.0447685158531569	0.0438949436529717	0.0437280216041645	0.0440389427319952	0.0440246139838918	0.0439926402490284	0.0440738896875805	0.0442852133286148	0.0445698089769364	0.043534239835083	0.0442634350310993	0.0440360915687293	0.0447015402438116	0.0429503266186516	0.04405319480399	0.0432823116145829	0.0443198923130447	0.0431123214699385	0.0435630933015316	0.0440058322246319	0.0435512268398912	0.0438419858738338	0.0446277136224202	0.0435295200472013	0.0435222779624231	0.0435699792092405	0.0445923421380746	0.04322078511547	0.0431758010242558	0.0437441635966507	0.0440645338062413	0.0446779972524511	0.044412948267937	0.0433472401223185	0.0439280305118542	0.0435617292577077
