# Supplementary material for: The Neural and Computational Architecture of Feedback Dynamics in Mouse Cortex during Stimulus Report
Source: eNeuro. 2024 Sep 24;11(9):ENEURO.0191-24.2024. doi: 10.1523/ENEURO.0191-24.2024 (PMC11444237; doi:10.1523/ENEURO.0191-24.2024)
Supplement: Extended Data 1 — The file code.zip includes all code used to generate the figures and perform the analyses presented in this manuscript. The folder "./ephys analysis/" contains code and instructions concerning experimental data and Figure 1. The files "Figure2CDE.m", "Figure3AB.m" and "Figure3C.m" simulate the model in the nominal setup, and generate the corresponding figures. The file "Morphing.m" allows changing the connectivity strengths with respect to the nominal setup, and plotting the resulting trajectories. The folder "./Figure4/" contains instructions, code and data concerning Figure 4. Download Extended Data 1, ZIP file. [file eneuro-11-ENEURO.0191-24.2024-s003.zip › code/Figure4/isolatePPC/v1Int_a0.125.dat]

0.308113259132089	0.308377703551345	0.310963327825959	0.311250793062576	0.306630631696037	0.308082844429764	0.310895407039744	0.310301709178097	0.308697198695481	0.307470450782002	0.307665613994915	0.310180583396858	0.308361211444923	0.306766509301432	0.309397165798935	0.307168845811057	0.307094014368107	0.30727964174846	0.311780373970183	0.310419073632573	0.309444573945257	0.308382765017201	0.310423733777873	0.309270789138411	0.310696824533384	0.309832431333131	0.306639289425494	0.308300863615721	0.312850233896471	0.308576363732442	0.308582106379792	0.306594963913772	0.307055495337481	0.308572580457813	0.305811072986889	0.31225432483187	0.30818821317996	0.307186412972475	0.308695351150223	0.30772406175009	0.309462140942464	0.305740335665989	0.309386219817484	0.310271586247344	0.31046851450591	0.306303371984021	0.308780423378074	0.305865327054097	0.30991876360312	0.308089480461197
0.315643007259266	0.319420801751319	0.31851855862388	0.315774208881585	0.318778521604308	0.31702492533757	0.317309362072749	0.316486476867879	0.316729359315958	0.316092856281495	0.315418915227109	0.31731229413572	0.318378661437886	0.31625005900829	0.319078011164331	0.317980527577901	0.316733113297587	0.318632313389554	0.314737504131333	0.313684462718624	0.314595369216072	0.316523742384276	0.315898682712167	0.317031026028184	0.315632692912321	0.31750967431126	0.315074420259918	0.319851813025443	0.316925849232262	0.315610769885835	0.316702665983798	0.317958496460791	0.316352115718317	0.317992940739376	0.318463523323652	0.31472350935996	0.315080650492863	0.318897609028649	0.319756798238088	0.318776927646493	0.31921767724153	0.315658155596693	0.316435833418205	0.319668611722367	0.317201495790182	0.319403137346635	0.316806209528815	0.319028927612773	0.319714363877546	0.319181126914903
0.329584676684222	0.329638761461496	0.327250713455905	0.327244086707373	0.32765881017434	0.327193281294607	0.328166163703393	0.330674040050179	0.32656308054622	0.32667212589809	0.326120444257797	0.330421458277334	0.325393539586296	0.331404896175579	0.324094830172388	0.324318996812403	0.329671993276904	0.327395711087843	0.329479177911184	0.328784720067236	0.325903450468798	0.330054615524752	0.326046073699612	0.326807521147086	0.330205139661412	0.332577573889558	0.326919818467023	0.329467183797822	0.328456139323606	0.324502961490933	0.327721813076876	0.328113140151037	0.327946064797173	0.3271394204031	0.326468943530516	0.326419575603966	0.327607199861026	0.329607224225483	0.324540640814901	0.33059720097634	0.324851006184693	0.325588184863451	0.32749717778867	0.329521555392224	0.328602666675275	0.33056030162354	0.328642528128283	0.327582651202595	0.324949067529007	0.325147026871699
0.342430435327154	0.335588166602291	0.338945804768914	0.337748209760826	0.342582580565254	0.339960053954089	0.343179282935975	0.341270690457315	0.336203198126479	0.33739232189586	0.33884118764728	0.338503863879687	0.341478514217119	0.343550920376374	0.338629543376056	0.339824632103207	0.336530287060484	0.343754847285024	0.339272494735049	0.342469757584844	0.338327551918185	0.342177527148473	0.33802168199398	0.343408443644639	0.340597873730849	0.344169793804178	0.338089778752547	0.340314988432823	0.344368137955395	0.342367638908111	0.342365306542367	0.335392357926422	0.338508102784144	0.344041475656089	0.342457162081516	0.341871414103763	0.342409596278289	0.341194151539996	0.340907029418942	0.342520138008219	0.342027661835804	0.341534221175737	0.339594392304739	0.338170587217634	0.341200176811467	0.342821491492383	0.338086168862404	0.343925490665154	0.342755961312155	0.341505746653891
0.355076156177598	0.355538662369651	0.34967712653353	0.350422685665516	0.347978661356004	0.352383700061464	0.355155871627021	0.351942861150447	0.352921178882077	0.353994523438923	0.353641990955247	0.35610747219727	0.349283741236681	0.353765232997536	0.351144928917761	0.350149355791257	0.353931973780335	0.352951945731683	0.354145969814616	0.354432896589325	0.357381879871083	0.35751535380302	0.356080422441862	0.35028642567025	0.356104950588698	0.353092795640679	0.355055585798022	0.352770297063451	0.353432269862254	0.355908862072496	0.35293071836874	0.355142682852342	0.35459868640897	0.355321033434186	0.356520296846921	0.352047410963705	0.352010172062814	0.348957610985106	0.352211722928726	0.357075204555788	0.351257398824141	0.357486242833728	0.357789794507906	0.352491589192914	0.353922946673731	0.349366923295211	0.353839215611695	0.349059388822082	0.354542851477042	0.352855532663735
0.366937726513214	0.364682196700213	0.368042092682029	0.368314257942796	0.368579151860337	0.365460810201902	0.370599007820593	0.364431582803638	0.366722286929828	0.371487548667394	0.365593124624518	0.362084637971657	0.367681659536128	0.373012969351523	0.37071029738031	0.36955843771402	0.366434274415716	0.362998603109726	0.370914983462288	0.371711319995597	0.369015990811717	0.371459336427679	0.366639445176307	0.366386512390701	0.372550625848283	0.369505108266139	0.365452477371306	0.367958560954058	0.363963513385342	0.373455082818919	0.367475893211288	0.367490046779118	0.367185384546038	0.371529873464354	0.366814404788411	0.368728395370173	0.37010382999317	0.366540757390143	0.36436640606291	0.368643584854372	0.367265997233394	0.373590036305095	0.371757893799428	0.36838803719597	0.369111832571124	0.373716234075522	0.368684750794634	0.371538955624682	0.370571731748371	0.374710401653854
0.379627080329284	0.383830948742587	0.386961897576076	0.384653030113305	0.383060197983918	0.381520518388128	0.387865699632995	0.385589196406144	0.385794724860269	0.38635555306537	0.387018931155445	0.390704375750429	0.383864860836418	0.388267167953195	0.385508194843862	0.387631607205634	0.378389123570429	0.387272614482095	0.387091755273643	0.386407388838827	0.383222340926821	0.386527519848857	0.379984235265438	0.388303791791671	0.385801422080566	0.384864583180968	0.389281403607891	0.387774785640166	0.386413878618065	0.382132384282494	0.383881481742697	0.386130695966271	0.39055687003493	0.378995260241536	0.380293932074077	0.384328547625895	0.381097819893429	0.389057935824833	0.38077033498857	0.380680981460621	0.386239937458736	0.383168245296302	0.383388530254875	0.3802337433335	0.389997291027297	0.381928542394254	0.385409707515118	0.381952162744231	0.382839599967018	0.384849413391769
0.400390640535987	0.405755574946564	0.411105907264348	0.41025971443728	0.408712669260302	0.404253582908061	0.400564871120148	0.403184939512344	0.407541556134114	0.407313019073035	0.407621162151286	0.401079714522276	0.406888400764865	0.401022471359623	0.40534255028196	0.398284505048	0.403907483350378	0.403599464352406	0.406852620347633	0.403380403099168	0.408826633297535	0.399199790847561	0.403315414358624	0.411428299274668	0.401786151398583	0.408184561762468	0.405511387906396	0.405870848614056	0.405005160208632	0.398161410355267	0.405243017370071	0.398151719430393	0.408606285425798	0.401063535166991	0.398328630127423	0.404543510517771	0.402184709997808	0.39882764791912	0.405964816169429	0.400950621265802	0.404828955453572	0.403422932044181	0.405513183389597	0.408337824775847	0.404517385965971	0.402177097771803	0.39836175821863	0.410736290465047	0.406602759171614	0.409303812685197
0.419147969301208	0.420852241550273	0.424642694060351	0.431474902191217	0.427988328277428	0.426553117500439	0.429557234831631	0.430220900864107	0.424774865209675	0.419002701797787	0.429654725180276	0.428578055263148	0.426416208420269	0.423319591123534	0.42406488612649	0.419721752540078	0.421227207914852	0.429961179988315	0.433241970804946	0.423484248601748	0.42243817076068	0.420987159669262	0.419251055673941	0.423050208768511	0.431108233548752	0.426788371855381	0.426074205777788	0.420193571759385	0.425159156827878	0.429010066360944	0.430544889788891	0.432403156802128	0.424658246704576	0.434368947006854	0.426742222608793	0.424749842492479	0.42358277315177	0.417626272487444	0.428511041981151	0.423832854524475	0.423892756978548	0.422254133648187	0.42896159983269	0.426018658692453	0.428185529050131	0.422858388129016	0.42965925409023	0.428339231716537	0.425782844582767	0.427302843485998
0.453279422325692	0.453468083881043	0.456083312086752	0.44928289027305	0.448258955138533	0.449419966961988	0.447253537980246	0.449390932394592	0.45301769375849	0.449269864197606	0.454871858177922	0.450600617564314	0.457416955858852	0.453728722263662	0.453364812065926	0.449187823268836	0.449353452261898	0.456669419420988	0.442591751732239	0.453777363760168	0.45135028374739	0.449087766535649	0.454632292819159	0.44887693195506	0.452124062018668	0.454806198372214	0.451473503400692	0.454643143386927	0.442748506085105	0.451891192997893	0.442902745782503	0.455336755422684	0.443890222522273	0.441885175903555	0.457570321633366	0.447181657676651	0.454212900568523	0.45440727373736	0.448301767932347	0.451396955056786	0.45169973654242	0.452148256210685	0.444862841043704	0.447373037132408	0.452093853163664	0.449926952320132	0.451213608273919	0.444394101716302	0.443130595235671	0.452953652422821
0.479766435912038	0.483119724924021	0.476762387068739	0.474362348806214	0.478180609088075	0.484931405582843	0.474346174523222	0.476483670214999	0.476029667060328	0.481619672702885	0.477732086259652	0.469173793788046	0.47302059959872	0.474060014257247	0.471300462826894	0.48317056312263	0.474244844197914	0.472837468508987	0.469907035147791	0.47335928371679	0.474743586467483	0.47245876464831	0.48474427597917	0.475701202288178	0.469926429679472	0.473745865999388	0.472253420881894	0.471268903658087	0.472620314795464	0.483411254720314	0.471985493344336	0.481190498623861	0.479038192038327	0.474140729262015	0.484344152915235	0.487310448579599	0.478922080309043	0.485928055892036	0.469946513051156	0.47793199729296	0.47752250454278	0.473281947024473	0.475049542105891	0.468299897878784	0.477993110674089	0.482949298808311	0.484722138392923	0.470706821005469	0.479464976791923	0.479928526186114
0.506829905780227	0.503014917207073	0.509675192488185	0.506852151143448	0.500898397781071	0.502555404781737	0.502861523046393	0.514001321415262	0.504783239535981	0.513475873066817	0.50824547051715	0.504187394095088	0.508960449919097	0.498927647294668	0.515425660406779	0.500523951415712	0.501878286411751	0.507061771596502	0.515614585560809	0.512764254537723	0.511199548602526	0.519896278522099	0.497419919783954	0.512416667407984	0.503833954030161	0.51294896992852	0.511775953735956	0.508255723444169	0.508009353331261	0.520818584422681	0.51302452550282	0.51219308366068	0.507084577136432	0.509413765700255	0.513962193201147	0.515875947721002	0.50243461244727	0.513750890411146	0.516641517588391	0.507657080786868	0.503198916595002	0.51217568966468	0.501660242876973	0.503383490040358	0.511539729108939	0.504181550415339	0.515937486906642	0.514112633897729	0.502077254413727	0.498585970069375
0.540820830558724	0.546234643282357	0.544282959018223	0.531355670654852	0.534649669483235	0.554920763728235	0.53773144931543	0.539338997649217	0.548026258318935	0.5421817990753	0.539291704947506	0.536558922177105	0.54608011537008	0.535030106592426	0.547663634021172	0.537856179664498	0.548437769893	0.544951679801284	0.541805913261274	0.544563563653474	0.554358046930328	0.553101853546394	0.544800883372785	0.549173062103112	0.535580590046008	0.531740581284354	0.547609719797788	0.544553893691143	0.537448542879076	0.547724092806604	0.552475382234911	0.551554759233705	0.540719288415623	0.540963039118584	0.540157374847356	0.54197643042965	0.538132351478007	0.550045729077793	0.534230953179259	0.550214944790171	0.538035486955757	0.549587542406256	0.540316720636798	0.551239458933214	0.53302858502494	0.538856935835914	0.548992747577468	0.535980733966153	0.537926651966728	0.53312787122512
0.595351227326925	0.580155238370489	0.589789240620874	0.595164718008485	0.585783797441916	0.581779761793153	0.587683729074341	0.578689205640759	0.587889663656133	0.586968886882081	0.571220284130148	0.585488206977614	0.576609015302797	0.583915737362544	0.580368446860673	0.578483944816748	0.584478488185563	0.57688342429374	0.579217774673997	0.582387617227397	0.576759222180506	0.588053403539358	0.592510402437786	0.578777903236987	0.578710513278602	0.575311743154761	0.593114173880084	0.590824132917699	0.586147907993211	0.584495389634681	0.571712618555868	0.583130166249221	0.579994135368303	0.595335766411071	0.578079742909592	0.596635064998839	0.579901564947121	0.592298202718442	0.587569443400657	0.583140061015708	0.589491547389415	0.588349669685336	0.584076414226776	0.582330069476483	0.571077186217347	0.587837336730527	0.594519208328939	0.591278745071702	0.585923315629826	0.580417366300709
0.632165248247414	0.610970887263007	0.616471133061578	0.619906901745735	0.623059722770964	0.613686332396105	0.617368965042315	0.627772372942917	0.621678460372095	0.635611947936274	0.630163075089797	0.632635794732233	0.643916211462039	0.639824247378363	0.639272768654312	0.640853728777234	0.620702277225437	0.620856918058605	0.628653937888498	0.634941992528592	0.621251422265759	0.615016214839885	0.626058409496647	0.629409015998971	0.626907624354553	0.641426126257358	0.632032428726323	0.631494468822283	0.645901325369971	0.63653226706075	0.629153507772065	0.612745974791394	0.631546290281931	0.632078861159806	0.617134164866491	0.615644622396109	0.631516721023489	0.630231157385594	0.633617015568255	0.620355938368909	0.625762792969595	0.631140894445138	0.634341159922902	0.626830247152838	0.620275805840168	0.619420365431196	0.633411942200215	0.629995472625384	0.626453373332384	0.631677069709304
0.670709750451084	0.686408858396878	0.689506631343537	0.676612124593163	0.679691029908559	0.673470429059765	0.691180653491805	0.685099687201892	0.676927096211681	0.684026526483223	0.670758374902154	0.674166181025086	0.677655598337429	0.664143451656608	0.671916393054244	0.671038942336528	0.677015233196517	0.683138944987598	0.669647993367974	0.68897600581763	0.675890270485885	0.685096223014027	0.686794998756949	0.679394646678875	0.683679956335832	0.675222484150773	0.693969057644859	0.681510417770195	0.67233591553161	0.671497248561005	0.691865267471936	0.683445435190317	0.690382498545526	0.685131010059778	0.683062414707972	0.689107147377622	0.671995674862153	0.672202009945791	0.695490130636166	0.683330653829466	0.687540943335638	0.689461218520611	0.69185476455588	0.689762001735618	0.666585405863269	0.691489593278533	0.690167282188829	0.673559726636815	0.676015256748919	0.682171503914334
0.733172781036492	0.757810516796158	0.745653562258054	0.743037161428965	0.728737406618217	0.742293223428884	0.737181096328597	0.741423442220989	0.723342583608472	0.741065968079964	0.729516037067841	0.741114098398191	0.723666303898837	0.724260012865837	0.749060668195849	0.719156102648762	0.734147593077705	0.734779454653195	0.725473725726366	0.760425340009641	0.720466588133363	0.745059144649363	0.722394236833318	0.73918431694925	0.733932322941955	0.750181465419106	0.718514400150766	0.737249074788699	0.729516107293757	0.738150664624457	0.728028217021668	0.740113017679987	0.743591834992628	0.734363680898072	0.736924907782155	0.746341694472202	0.728613397279955	0.730534519423984	0.748103835083077	0.735985439189044	0.730760530306676	0.748072191932628	0.748473556054938	0.743274301645852	0.716309593955289	0.738295511768211	0.758888150071661	0.743821292946808	0.737018451120193	0.757107421138141
0.807302926733231	0.801252444919082	0.818617444043259	0.795804086108673	0.804971490955345	0.804447683803232	0.811909201547027	0.811804505500857	0.812932758310478	0.785009977327566	0.790329835804871	0.820437574416921	0.801828137378347	0.799394109176184	0.800260046540039	0.795088030947481	0.821617309070452	0.792592084719353	0.791158252857491	0.816380767639251	0.789782176928649	0.813397587011633	0.797834052627235	0.792943130793565	0.806776401349779	0.779595634004796	0.796773437226909	0.788648205049145	0.806684533276336	0.791096691201298	0.810056601431703	0.818356531447811	0.802194914623556	0.800986884657327	0.789379579050622	0.803798703574584	0.787682801288353	0.784792342105076	0.787270412130463	0.81941216364363	0.800740114082698	0.785432151651239	0.784643033609294	0.785511995619811	0.79424857839422	0.821619580809602	0.792901213283209	0.80077982430649	0.790159269368933	0.803747427073494
0.853534235331038	0.869181947907357	0.900722418590701	0.872263458284857	0.871222862256541	0.884735331272293	0.876644412071535	0.87455176783624	0.868370159764319	0.867207719846139	0.876917731093025	0.878360371384482	0.890695660459151	0.886719431830705	0.893948016516594	0.893792389024258	0.901612219018402	0.873899317716043	0.879127150086467	0.874613566806283	0.863025370632002	0.885333911878201	0.861980404810141	0.8786350897378	0.897593746361581	0.857655636625926	0.884112559486089	0.870078073076114	0.884191670394564	0.865546378327106	0.869052020228641	0.864195285161831	0.883679862432209	0.879306466765402	0.859441386923582	0.88710802710937	0.895802090676027	0.87618737801958	0.864978134909963	0.886363861421882	0.878921816640306	0.899136035246675	0.861442341538664	0.883889663558781	0.860948099956424	0.87360490508099	0.871063183536235	0.880026990089497	0.854128008573295	0.876215530984879
0.982026665878762	0.960780944211013	0.971271832158287	0.976039644022543	0.950172139829078	0.958095715130898	0.968105383906938	0.97564131892323	0.965048382942002	0.978838685669047	0.950983294073567	0.973451137734479	0.955638310281554	0.979112458426819	0.956389724096209	0.951342614295317	0.953799942842524	0.946406759142993	0.979962838393717	0.957479302006104	0.984332106416741	0.977060228049772	0.959928847622955	0.936383029829934	0.96015244384599	0.954777858819596	0.951399778390534	0.984288602364857	0.954958848661217	0.964616745838481	0.979868321510623	0.974764428847704	0.973787573445839	0.978531835029257	0.958164690972974	0.973852972235817	0.976692793852536	0.978025992294267	0.972895443190501	0.94247017833974	0.966367811194652	0.93815714103747	0.960870071904597	0.983014030178021	0.973636579934553	0.991573596451485	0.958324325932582	0.955238060525307	0.94452111607367	0.952678519169187
1.04988824069473	1.03699588595766	1.05310538073661	1.04399956277308	1.06256747123886	1.04535857538768	1.03052981695981	1.05033720263972	1.06973434097066	1.03514016685189	1.07110517838072	1.05456249499186	1.03341222800828	1.06251423726633	1.05505490501663	1.05972910806863	1.05115603248665	1.04945156615847	1.05214940126381	1.06509948418174	1.05436611965946	1.06535033425556	1.05882273657342	1.04417258030666	1.0481413580545	1.06884478180772	1.07219107418038	1.07890462911128	1.05120778165169	1.04485072996621	1.04812257799284	1.03970083217385	1.05847777630529	1.06954735031642	1.06021392152213	1.06234379435089	1.06038281196355	1.03095530692459	1.08005313962181	1.02500117739485	1.06656684285539	1.02942306122464	1.04423916305989	1.0678918951482	1.02946889520247	1.05322818291366	1.05392767765148	1.02931907688918	1.022519694642	1.03160048908477
1.1693169159328	1.16477131716521	1.15019376805991	1.18348058620955	1.16575354627811	1.16062689451111	1.13378743450452	1.17323243385912	1.16596847088975	1.13432385657797	1.17015692594483	1.16086409303031	1.15426354369779	1.12581758742984	1.15077751981802	1.16199822390362	1.16641434988101	1.16220424126793	1.17464259458405	1.17769229100753	1.16006680895611	1.18966180693034	1.15079022964325	1.17120866063057	1.17743795230997	1.20073390302544	1.14659536311012	1.17628696218647	1.15749625265884	1.16967858879434	1.16751404289352	1.15231121895303	1.148960100859	1.13434846173095	1.17465492345341	1.15396094122169	1.18911510785909	1.15472167255369	1.1266183629565	1.19574445208636	1.14925247016557	1.16230342609302	1.1484131817232	1.20312546945371	1.14832732818372	1.17941183706766	1.16483836408081	1.15015879016828	1.16988000545329	1.16232032866281
1.25896855992156	1.29821547283781	1.26351792506558	1.2996372139104	1.30634885334027	1.28716632990259	1.3228126302897	1.27286737895754	1.25739842503587	1.27155268251278	1.2543691291213	1.25649103537762	1.26041213690584	1.27969447270203	1.29862380657243	1.29851552212825	1.28499651025064	1.28395398277298	1.25920538551095	1.28356787025098	1.28591934784117	1.30363107425912	1.2992289129309	1.26797438884829	1.27798879785445	1.23764699038156	1.29965896148376	1.26118206581174	1.27518471418486	1.29830576019112	1.26994551907031	1.26697616518294	1.27384856379513	1.28543435428701	1.2701220235093	1.32002556278716	1.29117543429876	1.28997432090225	1.27543343454928	1.29394776363122	1.31395230043633	1.2911390356529	1.26535772202209	1.26557965576725	1.26850920147089	1.30756302064135	1.26259641254152	1.27374985677826	1.26962245097445	1.27040431971341
1.46341384939044	1.39423939762986	1.4258087008749	1.46425333464584	1.39760396805754	1.39870299613402	1.4295340237043	1.40966804840333	1.41575119611421	1.38818125889122	1.43046029242085	1.42078620463022	1.41778393418261	1.42612469110507	1.44085112138866	1.42068560607809	1.42255257817744	1.46908302005257	1.4154781507222	1.42586419391587	1.39684332878684	1.39671656319717	1.41934512256571	1.447420938262	1.41264157454205	1.37404337699186	1.37923396657123	1.39004567957651	1.41971983578485	1.3801470781686	1.43146572527493	1.44206522038554	1.41837848008757	1.42379172980055	1.4280435969504	1.43027701899771	1.38833610706293	1.42544925673888	1.42915554532831	1.40152665502046	1.40103853914478	1.43997902040256	1.40036651833154	1.46713538374348	1.42812119843648	1.46261026306861	1.43004318774058	1.47110633909849	1.43725762617929	1.43299826573711
1.5677342358515	1.62248609840477	1.57889053237597	1.57794759077242	1.53625875554912	1.61569564334871	1.57274607528167	1.56533978546318	1.62656789634651	1.56744929128094	1.53410837724133	1.60792142525403	1.56607938258477	1.58787152924554	1.59399965988552	1.60450922407795	1.56597193435518	1.57147153963741	1.55008440188821	1.58636656407572	1.56007079889575	1.58425314725472	1.55631976803584	1.5785064992471	1.57947212649104	1.57140430086268	1.54641942897828	1.62197050495939	1.58359048339303	1.58869696346498	1.52044135891082	1.54572369655801	1.53545902432957	1.5476461633632	1.57631266211792	1.55254162422217	1.59197370623933	1.55526443532197	1.58246439361706	1.59870665300579	1.62302963075285	1.5885055290711	1.54836546224041	1.58707451781485	1.5476050047981	1.57599956831298	1.58283296927961	1.60805346397506	1.56801933131849	1.58435425471142
1.73935814100534	1.81033773889703	1.71993313494552	1.79104514880809	1.79467321242305	1.74344165783659	1.77270406988832	1.78215550933449	1.75079868466633	1.75102012269896	1.70683700608696	1.69944458326051	1.75372193466504	1.73187470709827	1.72190228867778	1.78598856046902	1.72656148367113	1.72884027757193	1.78418088487683	1.73519457874386	1.72964218027094	1.78619002812992	1.78759127176565	1.72853720873176	1.75560335036169	1.7098619957576	1.70750356848184	1.78426632700643	1.78559119145445	1.7849090404417	1.77516993389931	1.75486168256524	1.76462429706331	1.7395762877669	1.78255461923218	1.73194857375593	1.71613365290805	1.80379092516016	1.76216880156895	1.76834290546073	1.79766025669626	1.7245614132172	1.75874503229936	1.78421834179711	1.78045139139299	1.7407529208755	1.75684888361126	1.78505863628395	1.72130612986288	1.72227849283034
1.89968076061011	1.96677536738384	1.97345742127457	1.99846291947784	1.9792937361574	2.01822020219653	1.93149372435448	1.99427568780979	2.0095466498561	1.9838536190723	1.9694938988627	1.98348461554939	1.9601853487825	1.95044355347067	1.95995760794503	1.92435036542176	1.99162400749841	1.92262308577691	1.92054355939783	1.96001220652928	1.88906751830843	1.9512614984927	2.00983881553913	1.92215429599262	1.91343539405297	1.97729744402345	1.97085998347747	1.92179430226582	1.96344107502762	1.92778392013618	1.9961889618769	1.919769597266	1.95125081875471	1.99665695985244	1.9618136664562	1.98864979344866	1.96051445959729	1.93852488266832	1.97773158283499	1.93949621950219	1.98412590574209	1.93393667645383	1.95934103930504	1.92955063225819	1.92195461154249	1.93195597441111	1.93694130390658	1.93006437285461	1.95252414855071	1.91790995723519
2.19186648454912	2.13067106853979	2.19426409651558	2.21798708539905	2.21253042677226	2.12220494540533	2.19047727752682	2.238275900735	2.12354024720149	2.17733297317373	2.11239326285095	2.16055866826981	2.13858219163778	2.16748283370971	2.19805138822367	2.16244700663498	2.16557154411021	2.19105189841118	2.19787603506531	2.22621492025953	2.19898952664521	2.14891518373504	2.1355311965937	2.2063357226566	2.16203876243705	2.19871783410578	2.15076032418964	2.16195806505094	2.14718008743004	2.18481664774593	2.24379834747964	2.19758880319195	2.15169895617068	2.20234655551716	2.18977406256799	2.11765983080022	2.15605043662141	2.17690143413183	2.13126532372246	2.16276790615687	2.18178001248436	2.18912270664366	2.13002249248918	2.17890652610652	2.15970416320649	2.20102650266612	2.14837782731628	2.16680394370277	2.2024499900669	2.14753820615207
2.4470182513134	2.39610305513684	2.40624934984843	2.40087292934372	2.44515249970428	2.37697026625147	2.4565639841885	2.4374154428746	2.35870673351561	2.44370817814542	2.48012241449507	2.38472360433788	2.36605172879421	2.41809865106101	2.41736538760236	2.4330916061851	2.33392690514774	2.43545358659388	2.48124706094912	2.37142027079003	2.45132203312087	2.38040744488733	2.42897905714478	2.45707460594449	2.41365504199706	2.37789693660246	2.395328846691	2.40201806138943	2.48574863754171	2.40941032708689	2.46810170716548	2.48086455196342	2.41521953612503	2.45857421716878	2.39148941227835	2.46181053099969	2.46269380780161	2.46272019022134	2.47498148641356	2.41256154940265	2.39226793453175	2.44673249675915	2.37136755621854	2.37568781249655	2.41472815783222	2.48584323915737	2.43562101103057	2.36540145851014	2.39217043349048	2.44356013810597
2.67539311138519	2.73905584494818	2.70100095089792	2.71909238236593	2.67799259809685	2.66562571162983	2.70874891148597	2.69620278524404	2.64288614746015	2.64869690229085	2.78635595230035	2.74045987709272	2.68534478302492	2.68301999778897	2.6643995143342	2.7410166524131	2.74908620120601	2.70549107357565	2.66244044425749	2.6900849699333	2.64017607090053	2.6893990977684	2.66797057701605	2.68006389461616	2.6868629272136	2.62964013028165	2.64327060354222	2.73973782708555	2.63157354536743	2.68325946357067	2.69835205845779	2.7190808649736	2.71658043234489	2.63622488359554	2.66555050832725	2.66574729122405	2.76554106479894	2.65474817076063	2.67115287017507	2.65148872283668	2.71348415193047	2.69280079240509	2.77305351840855	2.69146962147888	2.67577119325593	2.70365319915461	2.64867585046647	2.65629102187306	2.7908542500409	2.71898165220808
2.96238479572917	3.00547877692044	3.06660357477562	2.9991772011409	2.94085007054579	2.96160507654266	3.02293602455012	2.99284943051838	3.04727919822682	3.04069331077461	2.96451454924867	2.9678448178114	3.01425831850297	2.98886426135229	2.99545956436176	3.07006473959382	3.01771591957688	3.08040093155565	3.08069822403603	3.00695365594645	3.01305229247095	3.05867863802223	3.037305361931	3.01586800695888	3.00294664147611	2.98685286433433	2.9932167599807	2.91434450520466	2.99386945279433	2.99615214466086	2.9283334620583	2.95097811011175	2.99942197461726	3.02607944954364	3.03179383409219	2.97428695304788	3.0091893351504	2.97122777125607	3.01282341250695	3.09303591678617	2.93493972215149	2.97308118184026	2.96702266043099	3.03502865600293	3.06280272936219	3.05333858815976	3.05397528771773	3.01704949820783	2.90639499899073	2.95659830599576
3.41404950193312	3.31877398992399	3.3416050919396	3.36425483883523	3.32385258369546	3.37419522413935	3.28062441828578	3.34074249314579	3.39057778681791	3.31289253053462	3.29543980434714	3.29322169606497	3.34866187231405	3.33371581524107	3.30300342045249	3.29575562449232	3.32981521217351	3.34774273346063	3.33691464431966	3.27625892629461	3.3678694228302	3.35345297411171	3.25593748788758	3.35135117663317	3.26745947925107	3.29149548803015	3.33517352796336	3.37170336314061	3.38333631438016	3.36208660802098	3.36436135008012	3.25841390966623	3.35094850415235	3.37270319741905	3.30779965934165	3.35152931205203	3.23354925529812	3.31057111322226	3.37587255612547	3.35618698675643	3.36021381018431	3.32252710148469	3.25637401511399	3.29985549392145	3.37969667134067	3.37493953032798	3.37471318136605	3.27124002375931	3.33154060096198	3.37449916713816
3.68499624173937	3.64332813975359	3.66735456964029	3.69485544354813	3.71962395274675	3.66698556150089	3.66048971671364	3.66087343761606	3.66834400361926	3.68370017936376	3.65772685641203	3.68594416361272	3.71283831010962	3.7026524463064	3.6604940913043	3.64542447294405	3.64217357773787	3.70530809892749	3.65126372729161	3.70292456893459	3.59248969122873	3.71118205251969	3.65737787384917	3.63801971662997	3.68617316376175	3.63839821761441	3.6107835634311	3.66411738513293	3.6397147707466	3.741079058173	3.62478616789937	3.68201023185856	3.65629619242618	3.67660545681212	3.63417431035542	3.65372539807718	3.65334322927893	3.59743205245852	3.65144082933597	3.66284697272029	3.72276515311346	3.64458972758565	3.59709223252814	3.59195999967482	3.71783579055163	3.69443181178965	3.69949879710592	3.65766524668476	3.71659869003785	3.73750225697947
4.08864342446767	4.04309929161205	4.05686108652091	4.03398729757801	4.03111359174408	4.06385717554261	3.96912632745104	4.03351599681252	4.08742774384857	4.0185628139098	4.04585496355376	3.98260278788685	4.08459267562506	4.04837320613086	4.09713342703468	4.05471664834977	4.00169963105803	4.01024437799482	4.08523768905066	4.00975666642215	4.04288585972042	4.0731002433781	4.0590041047265	4.05446279198196	4.08766746248033	4.07788208142016	4.02522063814872	4.04067932266299	4.06999707953914	4.04450463568383	3.99339009308529	4.01751713894413	4.05334977096858	4.09146405989999	4.05723939931237	4.03611506488174	4.05522633175897	4.071406931542	4.07249440361927	4.0574757254796	3.99880722101175	4.0397868145659	4.05978610373541	4.07641980713887	4.07886163822029	4.08263338884964	4.0257200780981	4.03391855961404	4.07484127851972	4.06038616763106
4.37970124858434	4.3691463276677	4.37388049186129	4.39500791027895	4.4068557843653	4.40725346613359	4.36193781273969	4.40388080354491	4.41157186160628	4.39164458026765	4.40382806341844	4.40967405257134	4.37379882501058	4.41166994848568	4.37563504113561	4.41438733317686	4.38931299829821	4.43107036769004	4.41642930710149	4.41801616857988	4.41920639962976	4.38881142428174	4.40008761936157	4.43591911282126	4.39129177503431	4.39222102568468	4.39424337944874	4.36201157426356	4.38433163516374	4.36087490145512	4.38477938846679	4.37594408086804	4.38325217161194	4.39200107424434	4.39495296293963	4.38335901965608	4.40220379721417	4.40766070963738	4.40496159091348	4.38986829760724	4.35976198167464	4.39118195817973	4.42323813686054	4.3505855788317	4.40904505430287	4.42439301764128	4.41011331085034	4.41312229846758	4.4057931417501	4.41735792051813
4.74448344702349	4.72368214858232	4.76324346525244	4.74788600373658	4.73429822211715	4.72678478871364	4.752594173531	4.71542004043741	4.70659983185214	4.72175719855034	4.74436096067742	4.7448010877992	4.73191235615525	4.72879605724839	4.71512169100729	4.73347661692122	4.72703817987125	4.72236794395342	4.7459569268691	4.7316806640511	4.74240540564239	4.76001529629284	4.74666794014941	4.7592664445143	4.7305972955976	4.73044510427385	4.72230808193267	4.72735737614371	4.71628557292201	4.71157975750548	4.71873837997471	4.70874768824148	4.73790615715482	4.76675855344251	4.72359465343322	4.7483050496731	4.74871819291623	4.72993997475793	4.7524507523514	4.76247804043839	4.73390550787642	4.72195509755344	4.73297669253344	4.76450720212271	4.72595712069735	4.74955291698508	4.7105061479714	4.74001134429627	4.74412797375058	4.71420479484575
5.08227143102312	5.02803806150105	5.07166644147535	5.07669625545902	4.97133122866649	5.01951434639094	4.99638153511179	5.03966221912641	5.06403523109107	5.06529872727864	5.01573895826572	5.06376239424662	5.03561588125377	5.06130156888945	4.99159936287474	5.02934942651704	5.03437201747968	5.06916364444638	5.02202864746682	5.07551067128692	5.04128567811272	5.05926183542612	5.04580428600358	5.06316347121482	5.04379194748504	5.01303560658471	5.06859497253148	5.02197663707374	4.98770019738048	5.07627223730716	5.08796473597862	5.01286704658194	5.08246011590748	4.98680433652726	5.02675465852176	5.05820212186859	5.00347825557507	5.05477701146679	5.01162899683584	5.00129213247586	5.00037635803107	5.08210459033862	4.9801147856864	5.04705704148497	5.07659181542189	5.03233419244376	5.00215137721965	5.05611758617703	5.04026040699191	5.04868891767523
5.25676506265851	5.24624196925828	5.30578497587704	5.27212286611998	5.31900481206414	5.35076179315977	5.25281239637609	5.33927670897026	5.37726809484947	5.29777920235554	5.32873114900188	5.26878101770243	5.18060220730548	5.35694934076118	5.28083700645714	5.22079352297271	5.37706494593315	5.27091666526753	5.28150117522863	5.19968154541275	5.27470564861392	5.28373496051531	5.36922387498716	5.35743908263029	5.3406500514403	5.28012837893343	5.3197594839233	5.33189832882043	5.32407123650072	5.22065871574711	5.31862792255312	5.23716383385707	5.35481469168614	5.28740987239352	5.35462646256686	5.28531773235102	5.24275575984949	5.35724683686806	5.32826221378733	5.31239802678364	5.35741230495719	5.29622698436988	5.2981050897731	5.26284074741828	5.37468933332424	5.24348829000827	5.19760560674179	5.29618913771532	5.38591150567062	5.32225011653958
5.61093857953032	5.55699987275865	5.44137741715333	5.47000531192048	5.50743834424416	5.43787043568403	5.49703611549938	5.56736998608119	5.56542777736932	5.5769503500805	5.61099786828927	5.51870544179258	5.51296465959489	5.53163958850966	5.56972682910505	5.54969770376487	5.48650805283673	5.63664909202384	5.52762552421573	5.5215358101702	5.44198218374001	5.56327229896634	5.51951804399397	5.58855376437249	5.42282380994541	5.66023729269157	5.41732050456692	5.49653623551928	5.57661011176963	5.44721918746034	5.45401437014443	5.56939878664588	5.51058440430615	5.42742977754881	5.58637401420031	5.59800652353951	5.56080624098223	5.52594421205613	5.58065848896106	5.562293570598	5.55142875481803	5.55982766517975	5.4166606177636	5.47322204188339	5.44717665844292	5.6475279995261	5.43303809148286	5.57351417996208	5.47856344946118	5.53428102498558
5.66065172782448	5.7689243188494	5.87873496934458	5.72734604940662	5.70571943986087	5.81037052310348	5.85438529961258	5.82678765980439	5.7484712715458	5.80397430907269	5.81384082471552	5.67725849924932	5.85652263240311	5.80336667968567	5.66296395462061	5.82111070748773	5.74157066664644	5.69824855851742	5.76540342060701	5.68969884480175	5.86994335109768	5.73078668294704	5.77939845061368	5.62687602936412	5.78362522300839	5.79916638661084	5.84209865894578	5.78715512106122	5.75301119979096	5.81775072279638	5.80442735800716	5.67044041511479	5.83851861831464	5.75746100274779	5.85611582389667	5.70512008499396	5.69212058271981	5.60575463729908	5.73881693048499	5.72977049937727	5.73497526317057	5.68160374332429	5.82336239273133	5.70653555259401	5.79132482167335	5.62441146474437	5.68646239006426	5.7964137586327	5.76366078712152	5.765136328754
5.97790427107004	5.93419560496251	6.07167168847132	6.00008502925498	5.91058326317129	5.91599467435187	5.93724294644014	5.91891114303237	5.83085520220914	5.96671719602931	5.903428206392	5.93804780162573	5.93924773961082	5.92382968804682	6.05556214125074	5.85844676717054	6.00972223246613	5.9722470759302	6.06605030610408	6.04355705544995	5.96668649692055	5.98860561466965	5.91288102397021	5.91774889549302	5.90003375793885	5.8961771374763	5.82751672029651	5.93032325162104	5.99134172835896	5.82179982322681	5.90966086761006	5.97404910602814	5.9126757456171	6.05972091247645	5.93786750950925	5.95932293254635	5.94646195312482	5.86148488213079	5.87470662384593	6.00026221083483	5.89103767854085	6.01105082477097	6.0025336472956	6.03342389855169	6.03310552268856	6.06286672134057	6.03496198036726	5.87318792698895	5.95048100318261	5.93146775138205
6.15782950515405	6.15067605934649	6.24341159776633	6.13870707598028	6.21574568019252	6.13351322046754	6.22312683434331	6.07538018089505	6.21674460295824	6.17477747575383	6.15709643599638	6.19540479870301	6.15546242586105	6.13154978835134	6.19338816497936	6.13876801560712	6.13316975696472	6.10884032092338	6.14020931785395	6.24841667341399	6.12065747125282	6.11085747713481	6.24064068672334	6.24105688045473	6.17375386411698	6.21013143768379	6.24527337555061	6.08335046608863	6.11619569666915	6.10544533352545	6.29900261761771	6.17043811422043	6.16579333301913	6.2974380085516	6.18381866967517	6.25297828997228	6.21852058823722	6.21468598124938	6.19581077505197	6.183952912779	6.19219400847912	6.19152528416754	6.08112725475589	6.12767665117899	6.15477837709318	6.16766515060597	6.15554951528673	6.13118035529349	6.17569355101858	6.10968573154398
6.38737823405325	6.48122105432517	6.41403421126831	6.46031747432529	6.31659704613702	6.4035774498833	6.34664086182732	6.44236066031379	6.42717473705947	6.38761911140612	6.46348874499091	6.45590657081388	6.38073606385345	6.410922365625	6.45649518941316	6.3926310761985	6.44599237161133	6.35777940982316	6.41562820241857	6.45743270891709	6.41529314118918	6.39404050032902	6.31386270445917	6.49282778476053	6.41970035912641	6.39031211052272	6.41885447821171	6.38912987551621	6.34317837981618	6.45430693028995	6.35684719460637	6.3841125456061	6.35287484492346	6.39438879944523	6.37740171236195	6.36925252899513	6.37618327558119	6.46186782765037	6.35124556573856	6.44860886051525	6.37095573031446	6.39427676282778	6.40145732372874	6.45074214653603	6.41573480136276	6.35598694561412	6.38321331060208	6.45399929494592	6.40940255558096	6.44875316525713
6.6542910496379	6.57231194955158	6.64039225918767	6.59672145966943	6.64118649440741	6.69900489260388	6.69946090034199	6.68440454476091	6.67002703517853	6.6662883529816	6.640317212494	6.5902785828152	6.57751559441571	6.64494348945801	6.70305028588591	6.55684499380226	6.64512692772701	6.60565037447831	6.69799977286947	6.63778580345953	6.60404419582219	6.69238273371136	6.67415084969583	6.60291278682929	6.64355225373306	6.64574653909159	6.65264539680147	6.66947593267506	6.61118875298757	6.69375489024054	6.6271608757986	6.622529069055	6.63798500396831	6.65324937615352	6.66451127394891	6.6612326852764	6.69139828536804	6.70494095622876	6.63957634851748	6.62736591077401	6.67687860218889	6.57560003070995	6.65338055141761	6.62100514985156	6.68568573216203	6.70103415582324	6.64750891169276	6.6071138546669	6.65837580173277	6.65701737273116
6.89843272343484	6.92846435087938	6.91173997175665	6.91449617275903	6.82957212087539	6.90793679188252	6.91033343975849	6.87307190720794	6.95596770353567	6.94744217924481	6.90024695155791	6.92595064264752	6.8808516501014	6.90091856960973	6.87782013643703	6.91331727698977	6.86039465488965	6.89232001186716	6.84800180171016	6.84397465186295	6.88407208795904	6.89775608610523	6.87837779576868	6.81894050604127	6.88078995427494	6.92990185484989	6.88401345485825	6.8598932336443	6.93960680960238	6.89233777304898	6.82641828526146	6.83844890481895	6.92363655890164	6.87088401654329	6.90873761751415	6.85095753369704	6.92469386624179	6.9325998222649	6.92550036394452	6.93824778202933	6.93108306347145	6.92499938399384	6.82034846808304	6.90435418729416	6.85878284686114	6.86306020288493	6.86399268267408	6.92222975039085	6.90156784472777	6.88483091787155
7.10469529652116	7.15065675734883	7.0479080552922	7.0970433761877	7.17833356465825	7.12792011446145	7.09007708156367	7.15277684572614	7.12003538594744	7.12441893734245	7.15150161580301	7.14101409519396	7.17184059183941	7.05958839548506	7.14587883918184	7.11634281223051	7.11656334037121	7.1505333587657	7.13409425957637	7.13375983114168	7.1632891939099	7.12238512602524	7.17960922088383	7.06591403746303	7.16337046840784	7.1874112300927	7.1350245272523	7.14242567079702	7.07495090008588	7.15561217348403	7.15910427825559	7.07556752679453	7.14866951037043	7.14045341277247	7.12358625154612	7.13147348396153	7.11671314134369	7.1549977615681	7.15309271704549	7.04527009357329	7.1113151318922	7.17963642945591	7.17575406545656	7.16051561516274	7.03342797131984	7.08647186651101	7.10573261670086	7.17548041971083	7.10275714973271	7.17240119837573
7.37469114937362	7.32913206982704	7.38047651199099	7.35390310196442	7.38457519583516	7.24698566400185	7.29913502958572	7.37579642396153	7.33109390466391	7.33608030819182	7.36462363529687	7.30126931102978	7.31699135080902	7.37500150240554	7.33354704908958	7.32793552600328	7.34775261224058	7.29686316486494	7.34175900442808	7.39133016837267	7.3510728880868	7.24523137047623	7.30031397955671	7.32663307800278	7.2965271657853	7.33757026523347	7.34460870023342	7.38744054846754	7.39012805047096	7.24437739309299	7.30704058268521	7.3349964483428	7.32763941748457	7.35148005348869	7.26387547100415	7.38263922874618	7.31989444677403	7.33494618982169	7.36426280575477	7.3425879409166	7.32757662247875	7.25514946023925	7.35241746971818	7.34643844036722	7.31925832438521	7.3843214929733	7.30113617691309	7.36960486871065	7.24484192445021	7.39287142589663
7.49269982962247	7.52007833835358	7.48821348176899	7.59021358316118	7.55688877955051	7.51262764998574	7.5471930232586	7.53453355198503	7.53120647528723	7.47903435251148	7.55819537478975	7.54894444049606	7.56490455486215	7.52682435822401	7.52843305351444	7.48044661468699	7.459608045603	7.48451866354409	7.54912408047545	7.56045640516072	7.49120335721858	7.4603412404558	7.51871006638221	7.52510469484518	7.47506914369055	7.48236785792808	7.55466060531474	7.49421916538544	7.52609580372347	7.53372261462559	7.41925623798828	7.60044839747337	7.51459024952504	7.60220892890984	7.54735146707354	7.53570000943366	7.53259999011289	7.43416529492406	7.42075840838597	7.57627381543725	7.51149385669889	7.55215091313497	7.43380225204146	7.57478341670551	7.59146393419603	7.55375980124469	7.53820174425668	7.56541989135415	7.57830920702792	7.49628645504686
7.73980740385297	7.68468432958325	7.69558967816697	7.73160186671808	7.72772611165444	7.70765184352199	7.62223018473136	7.73238455168863	7.69020769354325	7.70958749127684	7.69673950895783	7.72565835123949	7.68314170066659	7.77085680685869	7.67455429606922	7.62861742096151	7.66118428841876	7.70694568379853	7.64054559137814	7.60376887492989	7.74714748263307	7.66207699139929	7.66797888449005	7.73525736865678	7.73128294605705	7.65657296053799	7.71505015931669	7.68353530776241	7.70391973420669	7.6563279481061	7.64907598299087	7.64846371725324	7.73492121889141	7.6708917652891	7.71060762435512	7.73501676112628	7.70814485986357	7.62747954478706	7.65146951094752	7.66706828208699	7.66570118049341	7.74692266471456	7.62420008995171	7.60515598171715	7.57904166113239	7.73726283844135	7.68721578363047	7.66678455108736	7.60212879574676	7.72910027689646
7.89587053936418	7.81875158669358	7.87987728168759	7.7914283701401	7.79218293593204	7.83301618899471	7.78797903529346	7.78281756109133	7.79897421897744	7.7497399422838	7.83596114074086	7.69892930991147	7.76773935719339	7.8058134017772	7.82984727560734	7.83500489338049	7.860673391887	7.89944477944162	7.84305539302832	7.84854595466119	7.78725647308663	7.78406649934871	7.88238961945888	7.82782141362352	7.88473841421672	7.75372530163046	7.90086007790812	7.80183970231936	7.78927717043534	7.80602986017004	7.81720730747117	7.81347288071174	7.82763594306475	7.78775138088246	7.82441020496182	7.74006830304893	7.79882270103166	7.80385725886626	7.77974574600477	7.81475085996279	7.77244152190211	7.83642987693707	7.78567055207931	7.76758659551485	7.81364029726849	7.78260773910599	7.73502102788852	7.80786208816499	7.83100308701806	7.91707619766198
7.87748084093178	8.00844948977982	7.84948052304603	7.99188314395546	7.92624938397974	7.93674290083187	7.8672034366649	7.97473093726562	7.78004227978487	8.00560213780202	7.95200563501601	7.80929657257477	7.86272357390437	7.93163124255095	7.90862400548907	7.89031210960294	7.83222424931837	7.80985582420368	7.83793414837636	7.83231122465201	7.92760428957168	7.94752912594444	7.88653622859879	7.98122292194474	7.9000530567016	7.88201514169946	7.9811712767199	7.86780139226	7.85288532612399	7.95463281594115	7.92467283284981	7.97864241482225	7.95612683363472	7.9550350696955	7.83686675878826	7.93393258219861	7.93005089039146	7.84484356294202	7.91971669901769	7.85641343886464	7.9850529015052	7.89229611168351	7.92084488800587	7.98089586861274	7.89505597532008	7.92906849605807	8.00648515101125	7.92704921505414	7.82422447413175	7.9338478696625
8.00701589300478	7.9951120552724	7.88360186856734	7.98726965974558	8.07284537800988	7.99056516560768	7.99415652121138	8.0992439717792	8.03895957322637	7.9709462185711	8.09649994003054	7.94960799684186	8.0429389494002	8.06250528682395	7.94297585358478	7.98029527993911	7.85583872799997	8.09047451679855	8.06604000033617	8.0217832514399	8.06793373138025	7.91801389070625	7.9261247977468	7.99485848335067	8.03305727740262	8.02049528054986	8.07575076782982	7.97029804356041	7.90185822868319	7.8868929845871	8.07364116593698	8.01731183049163	7.93963954546655	8.09402430702853	7.86384448076478	8.00190843481013	7.97766959720639	7.95625353261626	7.97429858950571	8.03127495704567	8.04901089640057	8.0059863715661	8.02717209570541	7.95790207972266	7.92132419451827	8.09780429828451	8.00839073173203	7.98070111345401	8.06742294812133	7.93190754963818
8.02230880717912	8.05320185024894	7.99870272945639	8.09538782718777	8.06835488827619	8.00005830109495	8.18657502594772	8.13692193964834	7.96333493275837	8.04365179980949	8.00228929801503	7.98535498779855	8.06913258669768	8.03549203025837	8.01880394296587	8.00469269567337	7.99133816352182	7.97097846419586	7.97642392272282	8.07890704318429	8.07629061526581	8.10036820361128	8.09067487302016	8.06616220761155	7.99847354112674	7.99872932356831	8.01775679236542	8.12935026050365	8.15018627433146	8.08093179041225	8.05629911241512	8.00467414054168	8.05212046223035	7.92913174834041	7.9885915168769	7.9858767331441	8.02571996730989	8.07303300104778	7.94114060360137	8.14613336234916	8.01555609287796	8.0847747151529	8.1523536994371	8.06843196192854	8.0510358726345	7.92619493264547	8.03637991887564	8.02417729007484	8.05442033669711	8.06917459013022
8.12853390728452	8.12043340678391	8.00704591833592	8.05791898208057	7.99204528379687	8.05245565502305	7.94900539074711	8.04522435663161	8.07302068594647	8.16882058361225	8.04470570248086	8.0596970732473	8.14498269211679	7.98728802133919	8.08408933617515	8.09834335420039	8.02120891029334	8.00600811718215	8.19383476392824	8.01796617815775	8.1501591628617	8.08528771099885	8.1534391217431	8.08275459221891	8.13742828797328	8.03338800801611	8.17174592274484	7.90002722973718	8.12200920181923	8.07822121588717	8.06378803604633	8.16125192718065	8.12091436857876	8.00429723299846	8.06257632286899	7.97078644193043	8.2003812961953	8.0829980798387	8.05855041480362	8.11093600651624	8.0416932866762	8.14762898256974	8.10614455529086	8.14736131424774	8.10927733697276	8.0641138997408	7.99742428969615	8.12994513815137	8.05599580380312	8.06040898041791
8.09074428484562	7.96293440047469	8.16587018983565	7.93686487766289	8.16950416798122	8.2372894166149	7.99185212134943	8.09062642898792	7.98972817649092	8.02076990988	8.18880503039383	7.99005861611185	8.21378384414432	8.18525907805348	8.04779518727848	8.05951228247399	8.10186935550983	8.09258508457942	8.1738889876168	7.95427072069656	8.22592043214787	8.08939673063695	8.02102210649546	8.09814326875197	8.12187762938998	8.06762072860732	8.03009704460105	8.08357604982644	8.1331560773923	8.16520280234028	8.15019756463483	8.14869803390102	8.16058281273169	8.14747722577572	8.08980109196092	8.16435178275018	8.11210280737838	8.17222107024048	8.12854219922335	8.1113232496879	7.94837058997571	8.04440163763463	8.02674889621025	8.03973214793046	8.11963484809587	8.14863035502981	8.13471104844372	8.2016788212938	8.05359250317909	7.97045863678572
8.1761447199752	8.04142490828612	8.04288348806154	8.07912284658795	7.97186215896125	8.0764623829648	8.03466993280387	7.97107678387771	8.11332819757822	8.07612934929692	8.06386472907685	7.92865169635643	8.17299700283699	8.05290675593118	8.07685900213301	8.07420091442657	8.22124823346151	8.16522824105627	8.09087017541839	8.16514261690237	8.12984386533372	8.21089549768578	7.99659157094505	7.9495568593781	8.04870485077834	7.98367427995641	8.09878858570533	8.04711056114705	8.03244450276522	8.0929908014705	8.03738547945739	8.0240457093965	8.10392777705212	8.27889468855718	8.06173970896609	8.09981840378992	8.0667348086211	7.94564291948543	8.04907990361333	8.03943800944663	8.20638947725255	8.14344270004118	8.22142477248675	8.10927819050001	8.23881513046965	8.08532553584596	8.04184395435722	8.19541678277637	8.14617201704627	8.21354672595564
8.10478515477573	8.16767424415826	8.16236749526258	8.04918132493745	8.0212589314115	8.08447668540706	7.94904260272201	8.02989463119796	7.95887110895149	7.8711307157912	7.94004703139609	8.16014599311977	8.06311544567241	8.00432486437135	8.14005621017175	8.05083076965291	8.0530267396535	8.02362165394272	8.07969663367126	8.02172924169873	8.12164162943735	8.06287672389325	7.97550017471137	8.17318921427724	8.21340997315336	8.0499921902613	8.05315722124327	8.06386300808521	8.18113392272008	8.18002358025602	8.17539111299995	7.89821051823497	8.19056319195017	8.13810622264956	7.98270372683228	8.20726650827007	8.06110254947882	8.01407745752958	8.05000373540005	8.10519117866505	8.022414135147	8.10447534552269	8.16397738672247	8.08920765478712	8.23732180761188	8.1364468842657	8.06799395100967	8.07015559321136	7.90998927754854	8.00835377426466
7.96573085731326	8.08197874555257	8.04719549860393	8.07636573495037	7.93484533228316	8.06587813713283	8.02939172296626	8.10428661595339	8.05798594118217	8.02714063065613	7.88815716803059	8.16162144574493	8.12696391258149	7.95257910474097	8.10361130216817	8.090475100822	8.07881790511685	7.93592004318938	8.02862050133526	8.02714000142351	7.97720838390216	8.07154495658843	8.04740737317944	8.01124137506753	8.10497664743668	8.10121132580596	8.07974884085967	8.15585069108747	8.14418698623386	7.97469033236985	8.18023248941461	7.91393256277161	8.06975571565482	7.97351111997082	8.08431428235958	7.93512534942662	7.87877935590289	7.99647307779667	7.98687951628442	8.2017548652992	8.10017349083826	8.18800669024555	8.08441813283256	8.06965679719673	8.16345048625518	8.09089294242294	8.04969862367738	7.99018382279012	8.13414658719957	8.05044531496807
8.14265317985494	7.95704894208408	7.95786966988901	8.01022818620676	7.93384339913534	7.96732453229349	7.91672314602014	8.05267214910952	8.21194593100226	8.02940627201677	7.92014725447675	7.91755432899488	8.12308128085741	8.06919026305884	7.96582515383069	8.17144808407685	7.86109698990218	8.1074659364325	8.06809064195718	8.01167112442668	8.10512621880471	8.0448585251079	8.08467974562788	7.94304549240815	7.92888542446383	7.90263430980293	8.00046705891295	8.0841267979606	8.0175457178671	7.9566657748183	7.84546172856893	8.10865746135899	8.1349853274165	7.86961632496854	8.22072106562556	7.97189924981443	8.06452580603233	8.02628892670077	8.09595873919167	8.11268695375133	8.18821677567839	8.06012685374638	8.0325674197649	8.08736456324099	8.09810209185158	8.05210638126018	8.15537035098436	8.02115468688956	8.02188756276337	7.9954386021954
7.9058514654853	8.16359940093813	7.94501852188731	8.0773214812188	8.06839865952445	7.9158770364771	7.9697566323737	7.88063019983733	7.85555779443066	7.80073875083649	7.96658529652286	7.80655751644601	7.78829984397611	7.76703793902593	8.011545302913	8.0381048704389	8.10097307441457	7.78939509731353	7.95999145738549	8.07520525720585	8.01577067541505	8.05260181545037	7.93225690501274	7.93152154037369	7.95208787764087	7.77557753103417	8.01675259739875	7.95825495350785	8.03249970099284	7.98787745232059	7.98309915645205	7.86680055129434	7.88037450591796	7.87180611593073	7.97242793911323	7.97329178081983	7.77292690769973	7.82274075248854	8.14285563055073	8.0352923868818	8.03342561502078	8.04881094156589	7.85553336633302	7.96770149302799	7.91460227268095	7.7736952529775	7.97696108589704	8.09452106114668	7.78528286600838	7.94890533282083
7.98784392822414	7.72619573987208	7.84685906085824	7.99796777186827	7.72238299286716	7.93724746952588	7.92724899284529	7.9761887268303	7.79201113311411	7.89349411937629	7.85734428047401	7.96419209182738	7.86593466632537	7.79538230582596	7.84758406923296	7.71397236958734	8.09821217680393	7.72776027550336	7.79031140601214	7.93827323444585	7.82130618735428	7.92473089695799	7.87115094671839	7.85917242762904	7.94531879534868	7.7971998467905	8.07927850102737	8.00904661761882	7.86197679650211	7.82066171032335	7.67993865471591	7.8665547523637	7.85701879649646	7.88466616761932	7.78059903478562	7.91025339578039	7.91953385172978	7.78729821767077	7.88746093215023	7.91959918739674	7.95100239258539	8.06086205652261	7.88799956207549	7.86536970921431	8.00613327534779	7.99784856351287	7.89862927637777	7.98071036758695	7.76692330802877	7.88465187812512
7.83313777650119	7.85486347396288	7.62811865604581	7.78896724914856	7.96309369548952	7.62892660322204	7.91098871430872	7.81509737618878	7.68724245253566	7.91724474541025	7.90342038417878	7.66679586298659	7.90387374314646	7.87682155708635	7.84692238747654	7.90175790104208	7.82754519817155	7.77792245214099	8.03806433636089	7.83692000506289	7.59857691045461	7.81706897235283	7.75981303108097	7.8735123788034	7.69648818325462	7.80070744577936	7.84918144442806	7.98662235214272	7.96398194620071	7.71365690366991	7.77586467427166	7.74103457824957	7.61730910254434	7.88824631427642	7.86968381070402	7.62423089955504	7.71968204607819	7.84647656716831	7.7040585261093	7.63798063968473	7.71095555971406	7.84925393230341	7.97862316254912	8.00772555861075	7.76654702686348	7.80913672472125	7.64848930754948	7.62260006202043	7.79243578665058	7.62334818937684
7.77933451876063	7.70118435205984	7.73450191242434	7.69432770636002	7.69218471600057	7.75178594169807	7.69611614835431	7.77912379789553	7.49073985056364	7.88767953983551	7.65869150133897	7.67558185930546	7.7353658682189	7.77740820600142	7.90534454733687	7.85742467282444	7.66621054964703	7.55902324684096	7.73374481718178	7.73587585499926	7.63931650395126	7.65263954725509	7.62132237842264	7.64298929553536	7.74256899553225	7.78463815329951	7.89263892612204	7.76557114469177	7.7293336818818	7.81342610287985	7.67179677482844	7.77310561987376	7.63453418698885	7.67533919706349	7.72926772557286	7.71929470886294	7.77820133370594	7.74516119268309	7.67256208517549	7.6162249562146	7.67791951080865	7.74603234140013	7.75443785371949	7.62240689092175	7.55239369673848	7.70501266381146	7.61063938186692	7.68901853650039	7.5597620055599	7.61297735184936
7.64521586831191	7.43735965642842	7.77337527514383	7.5516425812602	7.64612812891558	7.73894017741838	7.4046477325054	7.63157074611363	7.52126878977598	7.49754454585427	7.45446804952282	7.67155031803438	7.65670667166263	7.62451430157768	7.48036752346178	7.47716069988216	7.39729335278966	7.64525623957509	7.64275543510835	7.53422651481704	7.74969793473846	7.63897668177998	7.51545612093722	7.70172748649796	7.67115156756956	7.78734610711381	7.58112784746671	7.3999588105245	7.53497934163118	7.6886003430051	7.61760432043373	7.43767971108846	7.73695897792588	7.49549351863164	7.52218377633807	7.58940846497889	7.39018362867395	7.65684579541923	7.7781963749582	7.64672228242223	7.60529256049967	7.48442496311093	7.71641019041768	7.34695985236033	7.68454143683164	7.7176210592442	7.51350930331986	7.49982168533537	7.36133128784737	7.44713981885528
7.63574983138358	7.67546144817538	7.43851164466207	7.36558302895552	7.31124393997905	7.59903706198303	7.56298830141773	7.60154526834762	7.4137282764312	7.50520580821925	7.26684756991299	7.51727248970585	7.36239811478338	7.67748833322612	7.43792300008304	7.27297388073009	7.5388283209533	7.44581120216315	7.53481670634461	7.57806873137247	7.54229978343342	7.3981495743464	7.44710465122317	7.43788935333696	7.40723908629173	7.58541974495215	7.59790307467231	7.54778671087844	7.48498820651409	7.48325689964593	7.209972500391	7.48290502931866	7.60664430719021	7.27495024121866	7.34775587989567	7.52668721651088	7.32323629923271	7.69761834785888	7.41974480362134	7.24239526584411	7.47832860071593	7.61504458314632	7.40298496239414	7.56134895069585	7.51179561740184	7.49959875608862	7.58797200244569	7.54699062779885	7.4128447049064	7.56435650982927
7.08236172789342	7.36212647927913	7.29984036184042	7.11823558772609	7.28572047686529	7.26322226796933	7.26500414815773	7.27849204940192	7.07504766575023	7.40606514914437	7.33280840822566	7.50346268445335	7.32517815258309	7.31480242865955	7.60401822815633	7.31677753361148	7.49271521959238	7.17591504448128	7.3681346486546	7.49276804267436	7.39714178306472	7.39645702318492	7.36862392452298	7.30548487732006	7.37528943422123	7.29403915611777	7.30829869817838	7.1931412910255	7.59096037949413	7.46675250177821	7.32349670814304	7.2350064657634	7.31639451864975	7.57087906594128	7.13227264466098	7.1808762119135	7.48071418860274	7.49222429129965	7.10459766469144	7.42066050161713	7.42371255436263	7.30081058686415	7.26955543430257	7.38788266978219	7.42278750378007	7.27337471866075	7.35054115197645	7.38891946687391	7.49536667830096	7.31444551179968
7.17244031893491	7.31817034479953	7.14273025305024	7.03165056300612	7.22780660625537	7.19263863619809	7.30225694993788	7.01363302725211	7.29438805445147	7.00770426728186	7.20343530962277	7.27482892205343	7.30232624208045	7.17821122223608	7.08570303098338	7.32644590136345	7.22833287999001	7.19815880692688	7.16280389681248	7.02522725707674	7.20604109453234	7.16786875237498	7.07182741138219	7.38643115135032	6.95780138071061	7.23214200080111	7.14906390342031	6.97772377951712	7.3273708608152	7.18663229198314	7.02482248712534	7.47186117079624	6.9791952324738	7.05727362954823	7.20295951955592	7.32243561299019	7.17587384531888	7.16211274919982	7.32276691816228	7.0673994381774	7.24678158986255	7.14830678558052	6.97579712944394	7.0697268088376	7.30052276941281	7.05783318797019	7.19537951077729	7.00927914347783	7.25988672425086	7.35734567252365
6.87500905511218	7.12530825423247	7.02392513547053	7.21664287985328	6.93376365825934	7.07148793742785	6.92768898129628	7.06343426065256	6.85861870585818	6.99563546013099	6.9801539334258	6.81728889500011	7.00501688677456	7.01228543179116	7.2491380412202	7.11383412404586	7.13698092335678	7.12257578870297	6.93022503247428	7.32202135106348	6.99088116239877	7.02524665168723	7.00720676558776	6.89875953063603	6.84144579298657	7.05559617157604	6.98047766677519	7.13308380338316	7.26682644989458	7.19541568277899	7.15669762951617	7.16695248161899	6.94731158828544	6.81468005293043	6.91761506905737	6.92271777668626	7.15676012721916	6.8785457524375	7.30486183796978	6.99570222964197	7.13180713061391	7.08184581204298	7.19239983027289	7.18598314966662	7.05180912161898	7.00343112406534	7.21110824718429	7.15519997093791	7.02475876175865	7.00374930594525
6.95715908053647	6.82188755664166	6.99211018725786	6.73418632146052	6.88242405985549	6.75407836847972	6.7759231902203	7.00545583172967	6.77798509987288	7.06334724371692	7.13661755759731	6.92832373688743	7.05456064543526	7.02390746840874	6.99468336054951	6.88215314252817	6.92819833025968	6.64387300000298	6.78249655060811	7.01741962071728	6.81743653177203	7.00897627702661	6.92315763265536	6.87387397462259	7.02659729895506	6.86946336802844	7.04967939862293	6.79787850732776	6.61714038078012	6.79585102714767	6.67636540504523	6.84835236846567	6.74835349040643	6.83219451372142	6.75452382983479	6.77785808838869	6.75873639464596	6.78735459988595	7.09316941711268	6.84863883406212	6.84630432816722	6.7737865232205	6.86821933216415	6.88881277575749	6.74813296557485	6.99793818054464	6.81066123554075	7.00819164345265	7.03736395373845	6.91437792171137
6.55459481063624	6.77492579480712	6.68098344420925	6.64453616730378	6.53832994349956	6.67310121360441	6.79106268948773	6.63527733808368	6.66723165213416	6.79291621815329	6.68670846805986	6.5587450228326	6.68769371097795	6.68129948086885	6.76415799781655	6.76473276180403	6.58511734190496	6.89676926810991	6.7179611244717	6.92976851470997	6.68055540676087	6.62731029098158	6.45364465400979	6.71415626571252	6.83275217309103	6.74412599383052	6.97466687550194	6.54406301821088	6.47778239823659	6.72714953210821	6.74235073614036	6.55389803603576	6.56379524761506	6.82403710086371	6.87868600967653	6.96031063668183	6.6484732681901	6.76701568659397	6.59672582863972	6.77079653361886	6.74069129944529	6.80454867689586	6.71665830750072	6.59920677206292	6.74076071734506	6.8752209577883	6.88942625673644	6.67834369899558	6.59669121724598	6.54957463049188
6.65026648297031	6.29275066089414	6.60973308016833	6.29452653243338	6.45028157724394	6.59847059191635	6.44651529687953	6.36906271743072	6.52034147668449	6.39007642302795	6.49272299463946	6.29930952045257	6.31213802237861	6.4661393567238	6.35501702139026	6.67509438317186	6.3266954332687	6.52204008940113	6.51990039741244	6.33393573466066	6.46214479376942	6.64617576157053	6.61902716312384	6.53673022943622	6.55567670455652	6.53879479833537	6.4131207373652	6.43095445343987	6.53829452822305	6.58886951036813	6.19672997728575	6.36354648238923	6.43348067263583	6.48816911277103	6.3247439392628	6.68293585068286	6.28747627281314	6.7241482494006	6.48028498272799	6.63397916147868	6.59500768231162	6.62344932759469	6.51534475804934	6.57705728008101	6.43014896074665	6.42814378018605	6.6158221501433	6.63691834025792	6.40071093074554	6.44522024910176
6.31322776265054	6.34073683459896	6.2528923843719	6.35046716586275	6.3182649401556	6.21713368269701	6.25737823166677	6.26774995144436	6.32491611400847	6.42644488010803	6.31813609405231	6.19836280866007	6.24778109225897	6.31158697643555	6.19150557032497	6.04687865285623	6.22941266476846	6.47205187723906	6.3639431587131	6.22354611760406	6.21342637413214	6.42260782832219	6.24628505877476	6.29282961385478	6.3789851927554	6.33216239783254	6.39995450027617	6.23966144302276	6.18945963292691	6.16617835386534	6.28345359207532	6.37309252866124	6.33426295498323	6.33035252566443	6.31320298817282	6.2829302430336	6.1515149625484	6.3825103248377	6.54539915187095	6.30794195110342	6.15958393428437	6.12118195081702	6.3269349044538	6.24704290031377	6.32136541056854	6.4398047837988	6.40954972958941	6.20367025704222	6.41486237676566	6.34831840283863
6.30139156431636	5.96069044032039	6.27162774666889	5.9779923179462	6.27495029569896	6.15020874896232	6.2128525127473	6.03505933091149	6.35157062846438	5.95137180405976	6.13436855642483	6.28984870719883	5.91967888792875	6.26920837626446	6.22843639593304	6.26616309263573	6.0030865385859	5.99463071512203	5.98199818670034	6.20888955345439	6.20967369390606	6.32727700533203	5.98250382602812	6.12705838481228	6.19678419347906	6.01447736243672	6.36313012712924	6.21850674717394	6.05383706470854	6.19123527111327	5.95611291637332	6.02702163176252	6.22553754297595	6.18381652642023	6.00214920357085	6.09153501097835	6.3800931585571	6.19234811712326	6.32945632460319	6.0221334395752	6.25581043404764	5.93827619194854	5.9797676542135	6.14059898930042	6.21597188777672	5.98971012098147	6.11360099345008	6.08650679638694	6.06805636699224	5.94561526899323
6.00576514075219	5.86983877086695	5.84526327121147	5.8330036259078	5.93150069085454	5.74284532334395	5.95239555791675	5.96481582728712	5.90197811070216	5.90056662446781	5.77712791598358	5.5748421075282	5.81420160953332	5.68353728605573	5.86690062984536	5.62071804333769	6.00551022789539	5.983897691227	5.93470809874901	5.80537888837351	6.08929163563694	5.90695279933581	6.16273466126456	5.70706461564595	6.00535111457011	5.99041477851086	5.92945138939753	5.566168218143	5.96190316621517	5.96306093633693	5.85934248619407	5.74017900642658	5.68015280590711	5.74668309206571	5.94733038040406	5.96081100751465	6.16369459888233	5.67739098721125	5.76539147349285	5.96299638222745	5.6698099905549	6.01183821897817	5.94157299297937	5.8504349740736	6.00862493874111	5.99174579601278	5.86174761347538	6.16377017646163	6.02627762056325	5.53652021690114
5.61941880160934	5.72323471756929	5.15189439809946	5.79098768669714	5.48580780922873	5.27881657274115	5.62035904509182	5.65658894262764	5.45965163687209	5.80126470606424	5.67884473116876	5.71643960963079	5.38879506844716	5.67853299101206	5.50459955112524	5.86382877613149	5.78872960650292	5.76772394545282	5.75123985448455	5.54714819404131	5.77552540074167	5.82276685590827	5.51390806630937	5.52112674837842	5.67884085081731	5.60535168619433	5.76993163167419	5.66649316346054	5.6467347869662	5.18774468876932	5.20207790776298	5.49854548615297	5.79559652688756	5.53833902557913	5.67934773886915	5.65903122014966	5.88748722062117	5.80908931117599	5.55861419741239	5.75676746545356	5.45420560135668	5.0957241274572	5.10115307037126	5.45865355033888	5.17588713622432	5.84232316484757	5.28941819690643	5.66586809146308	5.66485659597152	5.51665006843511
5.04690760474308	4.65707008520961	5.11819818872675	5.14368124215491	4.31379314662809	5.39738919689135	5.34680379972677	5.36543611439895	5.07783222585819	5.30173901554769	4.73006624192249	5.10963270399306	5.11727020151311	5.40284840561986	5.47648414159882	5.40160112096925	5.03422253713795	4.63264263294037	4.90867279261316	4.73133956056324	5.61429018241151	5.46903251718241	5.22495590220949	5.01355399261552	5.18304839868178	4.49568974796003	5.32219613046708	5.29529847397459	5.6526270973218	5.54309573234986	5.35669237115965	4.96896172942327	5.40018254875636	5.36923143769225	5.59629136970755	5.14531932411305	5.17459932479775	5.33333304309465	4.58486154911809	5.07816300826637	5.1326042582951	5.19575023335333	5.39897770015139	5.06129856195472	5.41524106466453	5.71389963633071	5.75258660495068	4.63033315974273	4.84767042220881	5.44448429701022
4.97661624577167	2.47478125016484	3.88515292696417	4.81872099616533	3.05598395412611	2.12755236257526	4.94570485432867	5.09686901911355	4.75179773964604	4.29385048946987	4.950748798351	3.98614501777305	3.95999539327893	4.6474862242541	4.15048908486634	4.9071835344821	5.15741740579033	4.40960179491981	5.06150872192345	5.29235244516217	4.46276014823465	4.4662907183886	4.92591833828946	4.27406797340428	2.65176076265167	0.588298412689453	4.76980639544428	5.10310655471231	3.71165555883728	3.15382538387909	3.23323230742136	3.24488766973595	3.62932724803699	4.62940622875957	3.26754695996958	2.27363848380761	3.81810795818223	2.96753869943626	4.40879157580379	2.18814766357059	3.83560071037516	4.2432779451821	3.69730758512973	5.17796498211687	4.92402825184268	4.87664567279483	3.56689625629347	3.78173405516605	5.08189994488018	1.1259005731996
2.64436997492477	1.36159249876618	0.150108169112209	3.14655064074248	1.23381178953219	1.44565976476233	0.0387075821799336	3.73443853298505	3.09475913478445	2.24117509398433	0.176222683725579	2.6381487591247	0.722371451670146	0.0384645843935715	0.286750122391775	4.37772604845245	2.95088855753272	0.898317388738636	2.81312488825985	2.84432273110483	1.92481726708072	0.166471713529187	2.23236010106218	3.63882827288261	0.411763008542385	0.216865832103938	1.86997616429953	0.220230664637941	0.256069678530189	1.49612844638891	4.44271426007371	2.10943869172938	1.5534407016544	3.30193084323324	1.91935882163517	0.164845956596199	0.30970020498052	1.50147754732172	2.74319430973526	4.50185076651853	0.469324903494034	1.21390162120585	2.25004792450339	2.64659090957076	1.37862185652767	1.23250934483697	0.520853296630505	0.200058573009285	3.26460215598296	0.932636427628988
0.488814105213791	0.0379833657446099	0.196910826757306	0.775947595207763	0.43361337172453	0.0380280917459426	0.276510150028378	0.913759093094061	0.0379926263670231	1.79546988047356	0.0385967486587304	0.147111731907666	0.0391044943556393	0.0378699280923618	0.0381096464050091	0.0382403060785797	0.218491745378344	0.0387275671512832	0.22032735425229	0.269995875340177	2.03668242626875	0.0380170238935767	2.09448093135736	0.1506637270428	0.0385700045994049	0.0382747178907462	0.0380897691746022	0.0381316501136566	0.0384849555245456	0.0384241467396975	0.0385595559346096	0.0380847551285428	0.0386176894177723	0.0381803752727542	2.45081749465928	2.25571660061367	0.383636992077448	0.0385520272245046	1.39749354495775	0.0389232480014507	0.300743512662269	0.0383902922639364	0.0383029744869129	0.82876893227658	0.0388400659005749	0.35049021132029	0.0380474551165144	0.0382763266957438	0.0390698613921981	0.0387291568220009
0.0381086734677753	0.0378936707098731	0.0378839465794732	0.0385380654163957	0.0388924283569997	0.038478098663971	0.0384004321611715	0.0381206285543545	0.0386975187459224	0.0383164351623018	0.0379260250469964	0.0383112717688468	0.0387540385725512	0.038660717073384	0.0388221354367874	0.0386261672266045	0.0381232910740548	0.0387861740487531	0.0379008411889226	0.0388897499736198	0.0376653767998226	0.0387661330473661	0.0381425099211159	0.0384792022906524	0.0383361086016916	0.0387334384978993	0.165777708131335	0.038220630297747	0.0391660716311629	0.0380353998526794	0.0380531403482599	0.0382088523345823	0.0383399816193438	0.0387761864508204	0.038421391388162	0.0376318609921155	0.0388574722524218	0.0386307324480929	0.0389914265017023	0.0382843751622415	0.0376200534837547	0.0379777179172753	0.0377798509588195	0.0383333452338857	0.0386488423117286	0.0385765720991011	0.0388822553143432	0.0390587092252828	0.0383270190881588	0.0382472678836797
0.0387517587827676	0.0384342267569533	0.0382127914259213	0.0388997242447326	0.0383199962688152	0.0386697838404168	0.0385715087106449	0.0387891709635309	0.0386794072128813	0.0389524400323144	0.0393317882552203	0.0395198623287983	0.0391925698250422	0.0385033490462801	0.0378815915311856	0.0395003286368013	0.0379849989382269	0.0386745654079869	0.0387402311381067	0.0388707293189169	0.0383955523473187	0.0388159978731333	0.0386395419360878	0.0383952491819121	0.0384808460466529	0.0387076204783915	0.0381618959312866	0.0386331298198339	0.0388002919204074	0.0388826325080116	0.0385462289237102	0.0392005885408888	0.0389501675372154	0.0386807494190704	0.0392111111181063	0.0386761297767749	0.0385034613509556	0.0385293530129612	0.038461326787649	0.0386308736077449	0.0383758653802047	0.0387759924672092	0.038860177997823	0.0379940025269388	0.0384622497820378	0.039105221829527	0.0391702469294964	0.0387067376571016	0.0384928636616022	0.0385617508335729
0.0389535998930841	0.0388892869677019	0.0392172625338611	0.0391491649934412	0.0385240558290353	0.0388974418477415	0.038679388205527	0.0391814779980105	0.0384148742946106	0.0391179898391421	0.0383009758591593	0.039163135410001	0.0384020692556998	0.0393962654249278	0.0387116755241336	0.039256834491427	0.0391064521270146	0.0393084390953421	0.038928817075036	0.0387892266262379	0.0388673603928559	0.0384227910300933	0.039042307195873	0.0385114635706918	0.0394237209516947	0.0394018247649211	0.0384530022095209	0.0386772092998911	0.0381419149100016	0.0386684124138911	0.0387878643320259	0.0385418162405308	0.0389914070055657	0.0390866795462597	0.0389089161890986	0.039311229951842	0.0384564214619117	0.0388294947576989	0.0393036962162802	0.0389089728221953	0.0382475590209798	0.0382438898317574	0.0390528392412819	0.0394644013038324	0.0385994012883159	0.0384593643781733	0.0391997273827256	0.0390376875291262	0.0383846847621487	0.0390683973801076
0.038957551912999	0.0389604466222459	0.0386065594942133	0.0396465792293395	0.0386613990950695	0.0385553470639542	0.0391354600057557	0.0386455912944974	0.0396803712135844	0.0384004772024958	0.0392038951038517	0.038675231457076	0.0393830071078923	0.0383275121923042	0.0392456629720182	0.0394345509448342	0.0389689020834159	0.0389522118030638	0.0387786297805627	0.0397648599717948	0.0390165267342019	0.0389988418571616	0.0390884429138297	0.0398435236272886	0.0387854508538149	0.0388166558436291	0.0397022710650379	0.0397484393982168	0.0385833584537123	0.0389452343708768	0.0394513908874906	0.038500127339178	0.0397447226009148	0.0382532026589873	0.0388552028667427	0.0392741672538854	0.038344375596817	0.0388812271659723	0.0388836158141827	0.0395885321358445	0.0389344913153757	0.038469482872433	0.0396126189719579	0.0389555706217652	0.0394138397258053	0.0392912258353572	0.0395110321841291	0.03886061785573	0.0393045811859141	0.0394883667124035
0.0391522175973973	0.0396185420591176	0.0392769413639751	0.0384903767596105	0.0387039737143462	0.0397713803353593	0.0399897747204035	0.0391704478744692	0.0394769531395762	0.0388940274859786	0.0388387576890069	0.0398769333184901	0.0399282552702204	0.0403080510085211	0.0396000291946128	0.0402577317571234	0.0400306217399371	0.039393241044841	0.0399626605633955	0.0389903079672403	0.0396641517222528	0.038906875560721	0.0388734304464332	0.0394674994899919	0.0386842337439835	0.039886957680392	0.0395603799356956	0.0394657148769782	0.0396227901519328	0.0397837664651666	0.0394227004711933	0.039612791594613	0.0387554385131545	0.0394388788832652	0.0394461808198353	0.0390329724252388	0.0395697954224168	0.0391558509575829	0.0388814093578287	0.0393174923410971	0.0393736986584431	0.0393128972292378	0.03988697542455	0.0392172598765327	0.0392116790632387	0.0391816454591591	0.039316078962013	0.0388362236087164	0.0394932334721717	0.0391000885284684
0.0405524504138748	0.0391785422030675	0.0398469233179887	0.0395163634879453	0.0392803809199313	0.0392989112457924	0.0399672552477783	0.0404315405066346	0.0399120185487397	0.0401931202478638	0.0401493571641504	0.0400942408625993	0.0399078657300904	0.0393860793462705	0.0392464955783406	0.0400099683143757	0.0398016037984616	0.0396774527096458	0.0403176505283281	0.0397837161366105	0.0398361394144699	0.0400737259161398	0.0395701551741256	0.0397521523640251	0.040210163210411	0.040110310531173	0.0390539513774581	0.0393392746561894	0.0390057593822046	0.0402738699550996	0.0397439019767833	0.0398117686131462	0.0394015401469346	0.0400316439711632	0.0397932792428097	0.0399850748033165	0.0402507736143526	0.0392317125220511	0.0394307893648934	0.0391076606337999	0.0392311039798845	0.0390972565479893	0.0398652797973532	0.0398593177232816	0.040481643802458	0.0398458226048531	0.040124184385178	0.0396198495344396	0.039775295455688	0.0399979882893241
0.039385666479439	0.0404853556946099	0.0398725153052697	0.0400076420968571	0.0398129869725647	0.0401170379139091	0.0404426646233534	0.0396837404045157	0.0400862492088558	0.0403890051477239	0.0401761548319175	0.0398241697300168	0.0402533258330947	0.0392289742082021	0.039964730300407	0.0406379967217304	0.0396828872090346	0.0397722442762376	0.0399590471761634	0.0395333784498839	0.0395234305771663	0.0397774809435683	0.0398847394493808	0.039816608872119	0.0405472029230379	0.0402289402605806	0.0401491867716854	0.0406507984870473	0.0398764887357345	0.0397663803573399	0.039106628289785	0.0400562943361265	0.0398426809167759	0.0401072008196226	0.0395213436620338	0.0400181935188065	0.0404117987342313	0.0394845338231586	0.0403543723953251	0.0394877351177621	0.0404709493890478	0.0395211568542467	0.0392379929547652	0.0399154678730463	0.0396406838114553	0.0395015101418289	0.040309790388414	0.040675595916755	0.0399776338978932	0.0395507590956758
0.0409664796076937	0.0403513848758694	0.0406402220119913	0.0400146222831817	0.0397683687496064	0.0404578041359342	0.0395009593954451	0.0403032115507831	0.0403957443106259	0.040142238303781	0.0400234594218751	0.040185242194547	0.0396646679819439	0.0401616846714435	0.0409736052585716	0.0405965833451644	0.0405936667515308	0.0404036571531142	0.0397779575788103	0.040332303888974	0.0401790742065043	0.0397624636683671	0.039525980225261	0.0403494033021044	0.0407770607711381	0.0402288862800833	0.0404096493146103	0.0400953574605433	0.0398802996894458	0.0405646130172272	0.0395820112464673	0.0403562054574013	0.0402014106601822	0.0405847342288421	0.0408001856849959	0.0407396241245542	0.0404811393726026	0.0398381090419971	0.0403985554601179	0.0400034597263224	0.0400074180976782	0.0405581492070902	0.0408373581654357	0.0408399208005877	0.0393823903027783	0.0408065467535194	0.0395225131183362	0.0401251801221682	0.0401754939549674	0.0395864926511204
0.0402326615923966	0.0405843098811011	0.0406302378015089	0.0401478852731254	0.0403680225117677	0.0401215352101428	0.0408807231429476	0.0405354258471427	0.0412415982621437	0.0408403668799442	0.0402894227249275	0.0405312260349031	0.0412002907943171	0.0399260442687408	0.0405081420745172	0.0403207957728856	0.0407734513344533	0.0398021636032177	0.0407712389821522	0.0405718105229804	0.0409307966136262	0.0408907922716029	0.0404219489625628	0.0403692159527655	0.0410436636557947	0.0405471644351338	0.0408379969232599	0.0401160201258356	0.0411787705192213	0.0412679416712892	0.0401707520051345	0.0406949717573947	0.040717914929353	0.0407098518879896	0.0399653886921728	0.0406658457296795	0.0406797748558355	0.0405923492656571	0.0409094424529382	0.0410952173965902	0.0398330068076919	0.0411472999865996	0.0404360181546321	0.0403600956202872	0.0405827154304379	0.0410891429544459	0.0400218214521657	0.040510353971097	0.0400680350023562	0.0407801767145809
0.0412231724917024	0.0405576325493162	0.0408079942243143	0.0413285272724397	0.0408060223327326	0.0405564966941431	0.0396845767186632	0.0410384153540007	0.0402802679987615	0.0405167521627161	0.0399215389181364	0.0406646039638805	0.0409648451821497	0.0410710712817788	0.0408673796413953	0.0407453463181381	0.0403928575236886	0.0415205096528251	0.0410829880665948	0.0401756819263556	0.0409245333179811	0.0409907472515258	0.0399404956084273	0.0405737328723062	0.0411349930156487	0.0409779052721272	0.0401931471371844	0.0404766960503299	0.041135745788475	0.0416876148767019	0.0412444208396792	0.0408918544272995	0.040569844703664	0.0404131143055173	0.0412289236582519	0.0397263237870594	0.0408538550935212	0.0403629651119364	0.0410346551363857	0.0407558519760713	0.0403463482308734	0.0409438880536821	0.0398456165532188	0.041069943150118	0.0411657357535337	0.0402947143958111	0.0409424700300115	0.0409933422552863	0.0413940700978322	0.0413691712144718
0.0413990561134873	0.0409484269340446	0.0406503288727517	0.0408979948757998	0.0416123623954151	0.0406785202202033	0.0412963266955209	0.0414417733914983	0.0404711317797722	0.0412859337220241	0.0404854015171404	0.0407088504943177	0.0409903175837732	0.0407247900565502	0.0410880849823937	0.0404244384557872	0.0409830660694251	0.0408267529859978	0.0411798128215419	0.0406591320604878	0.0408277871733899	0.0417294135476705	0.0412321888108147	0.0412889792227385	0.0412988204819839	0.0408985107333947	0.0411282163732816	0.0414844730258666	0.0406119756333163	0.0411138028436603	0.0410129147515658	0.0409007387262588	0.0405970552723873	0.0411126975151507	0.0418171121821898	0.040656680294521	0.0403063967444219	0.0415903773339167	0.0404137144350993	0.0406800355531599	0.0406100579736816	0.0413306379411877	0.0415795586591489	0.0414530826359734	0.0405923927679646	0.040800569159069	0.0401535847650648	0.0404467066025031	0.0402496600190817	0.0414061169149666
0.0407285530163696	0.0411972173114438	0.0407410087021297	0.0414030329354219	0.0414802433818254	0.0414720286159002	0.041499627630058	0.0413724801511334	0.0410564478873373	0.0407763316404897	0.041038725364166	0.0420854402977188	0.0414450363740718	0.0411999975390106	0.040832912601703	0.0417496904692519	0.0415532672773575	0.0411887622686174	0.0412128881703295	0.0415592021003539	0.040789389008186	0.0407160884445154	0.0417052459959845	0.0415223728909568	0.0417246721396197	0.0413389942284201	0.0417935414377932	0.0414305802961795	0.0411858800884971	0.0407915488476295	0.0409644013285071	0.0419882354680521	0.0413603388321635	0.0404972058373834	0.0413097279747107	0.0411234957847367	0.0409490327964672	0.0419595977863355	0.0409910243105156	0.0403381743804892	0.0415951959747471	0.0405715346445427	0.0411649191537678	0.0415939663594358	0.0411178681739355	0.0414765154626939	0.0412208819808813	0.0412038961651553	0.0409530881050943	0.0413809943582535
0.0415429537834242	0.0410648790170238	0.0422476595684614	0.0422895913042405	0.0411722466430275	0.0415136710435789	0.0423142082157522	0.0421238693773466	0.0408174578902392	0.0416414944850629	0.0419414162206229	0.0412134915612943	0.0414229256292785	0.0410305991552934	0.0416525301170784	0.0410663247237119	0.0422226138528873	0.0417526173138921	0.0416268584769742	0.0412197743872456	0.0410036141484559	0.0410249862347824	0.0411390850678	0.0412694933047121	0.0417520189846942	0.0423076851107175	0.041824504040435	0.0418620707720148	0.041236817631434	0.0410356638401002	0.0414314333580707	0.0411870015541527	0.0408757140415183	0.0421262159608925	0.0417089594337079	0.0419659598144524	0.0411093542801059	0.0413728669682743	0.0410003406808948	0.0416335433782077	0.0408316053825524	0.0415272003875252	0.0421869889091814	0.0413655513909364	0.0420284153594418	0.0420440044381482	0.0419819224677211	0.0417605253885845	0.0418660659741094	0.0421998757572102
0.0417923209848476	0.0419375157576441	0.0425889439792685	0.0421505123030768	0.0419992622193307	0.0426579262526049	0.0418567005948886	0.042319098528395	0.0411788544801535	0.0422564742902227	0.042738261174063	0.0424413792456595	0.0413739661349507	0.042091023347025	0.0416069588272633	0.0417372089491488	0.0422402402448179	0.0420163411857777	0.0427633895849467	0.0413408359563424	0.0411367449604015	0.0414571098933327	0.0420836388516677	0.0427991875589453	0.0426805329294717	0.0414117647892323	0.0414639300360928	0.0426383848316297	0.0418253479058343	0.0413479266641456	0.0426339565375633	0.0427543192262659	0.0410949154551152	0.0423945680931171	0.0413685550476763	0.0411764413400376	0.0417465072852056	0.0416168061237568	0.04165767237607	0.0417442313976517	0.0424031981290857	0.0416499922143373	0.0411388979204017	0.0423242496648812	0.0415709868087987	0.0417761850114995	0.0410533417575611	0.0417897260635428	0.0423199888076268	0.0410685776637492
0.0419359470536765	0.0424094292714812	0.0426628758554136	0.0429518606048456	0.0414475485857859	0.0424760206134134	0.0412297008631208	0.0414467655957725	0.0423052429904942	0.0417925290048256	0.0428365670926704	0.0421413402640677	0.0425059350223337	0.0415623195865584	0.0413178739279855	0.0425972324375827	0.042521647848428	0.0426334988441243	0.0418095607485816	0.0412973320134896	0.0418477915070066	0.0423056460620556	0.0419392342321824	0.0423105584189082	0.0422759029193333	0.0420550340076887	0.0428340249506218	0.0413274281774502	0.0421289153845767	0.0418486795881655	0.041831064977739	0.0424876082177095	0.0424406269290849	0.0427493905394679	0.041857036945836	0.0428704259474433	0.0419196668494628	0.0418533003174194	0.0424914417084291	0.042551350025114	0.0424318522457019	0.0424017045747614	0.0417920098858279	0.0426781685900189	0.0428584237328232	0.0425385093301506	0.0417077923918675	0.0419510624996784	0.0414896049984778	0.0423800400751922
0.0420337820143845	0.0420668714162588	0.0426490514922496	0.0424353686411032	0.0424715064118321	0.0426272864374188	0.042465745594008	0.0426115924875938	0.0432307177581191	0.0419158026176175	0.0418285538009098	0.042850146863762	0.0427824437329715	0.042922708585136	0.042861766535356	0.0431249176572267	0.0431282560929611	0.0423707532527607	0.0417725001392728	0.0414614782215741	0.0416912944788327	0.0414991579071332	0.0417673545057533	0.0429391851875172	0.0420713572483731	0.0421639115543977	0.0423771151385057	0.0423511531561599	0.0424091067731136	0.0426403552951238	0.0417119459937702	0.0425168787999315	0.0424599021679843	0.0426645243871602	0.0421262717436044	0.042819877462244	0.0422869666011861	0.0430548331912975	0.0414392633099917	0.0425080129633992	0.0413960147875279	0.0434462072040866	0.0431578908184553	0.042379575717284	0.0425473396615622	0.0428258658990614	0.0424091940998737	0.0428117193282728	0.0428744382783468	0.0419712799523682
0.042104733392469	0.0435393398155603	0.0424181589989042	0.0429500509831354	0.0422017192078513	0.0422626004048987	0.042367965711917	0.0428013529522853	0.0422211199317725	0.0425029459325194	0.0433907672410657	0.0435578137997632	0.0425497494605989	0.0433645626743147	0.0437050003101704	0.0426709318398844	0.0423628684666523	0.0427490761123415	0.0431155951688591	0.0425924728078538	0.0428722305886346	0.04216359787052	0.0434312064212487	0.0423282880447733	0.0433218292212984	0.0420794128078424	0.0426477108978243	0.0431853054873671	0.0425186076308857	0.0428033287451988	0.0422628784721061	0.042604105601498	0.0427549971371105	0.04240506112066	0.0425624312638344	0.0428317131576219	0.0431172075330342	0.041994078053552	0.0429170678025451	0.0436317440917884	0.0432555922791138	0.0437211569358646	0.0432952951378104	0.0432615719562664	0.0428850792680157	0.0431532503161169	0.0425781655156635	0.0430476279118962	0.0421612098881114	0.0422864161080536
0.0432085433525195	0.0428148026761118	0.0424942481981825	0.0436495375398086	0.042789206139216	0.0434936581897987	0.0431720749481719	0.0426766390361079	0.0428511702916778	0.042137756403544	0.0438977970287582	0.0429619124888174	0.0426150559151723	0.0431256458747589	0.042027389244733	0.0429048984124811	0.0438953237197714	0.0423892572056675	0.0428294305792621	0.0428038764249449	0.0438181042434371	0.0430585939569609	0.043251272938878	0.0435591344982584	0.0431021128473926	0.0427596178025702	0.0434883340013312	0.0437399234062315	0.0426353013061763	0.0432147450502166	0.0428497304612478	0.0429537070798951	0.0424320036914218	0.0434626874450657	0.0431224839887377	0.043226983119462	0.0425925624027538	0.0435222710147617	0.0431466004411331	0.0429812965671841	0.0432691262221853	0.0426519956337078	0.0422951689283174	0.0428609027784809	0.0422430618670648	0.0422053294831742	0.0429993004208133	0.0433717040683329	0.0433272519750618	0.0427097249965263
0.043079033225457	0.0433511237232198	0.0442428475372308	0.044235113094983	0.0428727596294123	0.0441766969592735	0.0439640728996872	0.0434428334948002	0.0430938639032709	0.0431262197579334	0.0430457315665011	0.0443940826884558	0.0435316756328572	0.0433285864554722	0.0429690547495166	0.0433564605018742	0.0436448926202424	0.0432194335794438	0.0430390838347773	0.0439930587779816	0.0435406363423402	0.0429224290888457	0.0428826638549337	0.0435932905325986	0.0436696886718995	0.0443939995243201	0.0435374278053262	0.0430952059557448	0.0435056135259253	0.043437557016252	0.0437108074914121	0.0432002001814991	0.0433805011434842	0.0436010133019327	0.0432812685313405	0.0433974480254741	0.0436284673489073	0.043298053784433	0.0434248869192351	0.0434821491347555	0.043743067180398	0.0440397661420197	0.0424705371011715	0.0440368913359008	0.0432559113692448	0.0435560043161682	0.0439873405349006	0.042734224791582	0.0436272776391841	0.0435390205443453
0.0432189352036136	0.0434877495076545	0.0438531801787531	0.0437307177491602	0.0437251226797124	0.0428854005222983	0.0431377289300699	0.04366747008756	0.0436483963864615	0.0444565175791265	0.0439397111636167	0.043989729558023	0.0438943962070045	0.0432575554764329	0.0433189003431147	0.0437583394422832	0.0433909953555967	0.0435810388828004	0.0427565061184222	0.0433579460833131	0.044748053688276	0.0440792525797024	0.0431107729144679	0.0434788025943246	0.0429099904969657	0.0438407543308744	0.0430273223581087	0.0432976575830247	0.0436614616555275	0.0430082044856425	0.0443190693135418	0.0431283279078202	0.0438722532745114	0.0436349872623276	0.0427344894803695	0.0444482537909003	0.0427398366171017	0.044306196717029	0.0439580451320157	0.0435708064601466	0.0434551008936946	0.0439733069416594	0.0435114716056713	0.0442147018436191	0.0439032104992817	0.0435461962856624	0.0428522082125147	0.0441150717764163	0.0440845434357508	0.0434639783974755
0.0443366840623366	0.0435746463154784	0.044430476527843	0.043225216634651	0.0429524683822481	0.0433601160635764	0.0438008968841117	0.0440454973127422	0.0447110552092981	0.0442440432678038	0.043271716756315	0.0437752657894652	0.0431947506404669	0.0436946932992735	0.0439621552106247	0.0442298794950048	0.0448472057220507	0.0439874493895044	0.0439980441952665	0.0443994379262261	0.0448562839068515	0.0437619626203569	0.0447708817878737	0.043510006604083	0.0444274474525909	0.0442935998288001	0.043287972307519	0.0437625109712749	0.0444016953761892	0.0442662968994022	0.0435401353527248	0.0437743240189527	0.0434225109767733	0.0435697048021178	0.0436480114146698	0.0439557242928366	0.0434673277660782	0.0434767198560076	0.0441861262810612	0.0438561555776146	0.043745241046434	0.0436488452955759	0.0439947173820675	0.0444998551990162	0.0433123452070958	0.043444611650392	0.0445739181360326	0.0437538630106834	0.0443095994003869	0.0443144518075288
