# Supplementary material for: The Neural and Computational Architecture of Feedback Dynamics in Mouse Cortex during Stimulus Report
Source: eNeuro. 2024 Sep 24;11(9):ENEURO.0191-24.2024. doi: 10.1523/ENEURO.0191-24.2024 (PMC11444237; doi:10.1523/ENEURO.0191-24.2024)
Supplement: Extended Data 1 — The file code.zip includes all code used to generate the figures and perform the analyses presented in this manuscript. The folder "./ephys analysis/" contains code and instructions concerning experimental data and Figure 1. The files "Figure2CDE.m", "Figure3AB.m" and "Figure3C.m" simulate the model in the nominal setup, and generate the corresponding figures. The file "Morphing.m" allows changing the connectivity strengths with respect to the nominal setup, and plotting the resulting trajectories. The folder "./Figure4/" contains instructions, code and data concerning Figure 4. Download Extended Data 1, ZIP file. [file eneuro-11-ENEURO.0191-24.2024-s003.zip › code/Figure4/isolatePPC/v1Int_a0.15.dat]

0.312234346820419	0.312658555153637	0.308128445904559	0.308467645686254	0.310370756849273	0.31393222336085	0.30863314529138	0.311451985748697	0.313120511317906	0.308226199613231	0.312856638517047	0.307464365718118	0.307865271604139	0.312120932314715	0.307646770438044	0.307242543837406	0.308541904764185	0.312310054232236	0.311572702461353	0.308046293569742	0.310940207242814	0.305513021831418	0.31038127467865	0.308588494314682	0.310600951613425	0.309973320888083	0.305736624729991	0.310751360636203	0.305815874551598	0.312016705768451	0.309647955968739	0.310022377078007	0.310845415826574	0.307669913248888	0.308393359942274	0.310916037974875	0.312692305603797	0.310989693197312	0.310847337640165	0.3099369485429	0.306706068116506	0.31229639393702	0.30731278207284	0.307095649451999	0.309902723782015	0.310306909916499	0.312767134195193	0.306662837746057	0.309394342137307	0.31093512541591
0.318248387161324	0.319679776337986	0.32026274883405	0.321224385871682	0.319858106047332	0.317107694047671	0.314925449874971	0.316475168869813	0.318152983048545	0.318600568987597	0.323302769935245	0.322033834722617	0.31816795438487	0.322486449438617	0.320265009532234	0.323460411621538	0.317013316900934	0.318978514437697	0.315378862293399	0.318369392267448	0.318711592019798	0.318211570101726	0.318986868970123	0.321913153274463	0.314987703676708	0.317758020372569	0.317240378538043	0.320671067841476	0.316214140257812	0.316239490981688	0.31723995679402	0.320274034133991	0.315476700862614	0.317690223968452	0.319182681219308	0.317052455440103	0.320354261059054	0.31769442435548	0.319221552607845	0.317932976809651	0.31833177747311	0.317169960501403	0.315523852942987	0.316781155502639	0.321778687123409	0.320570855165651	0.316973535333972	0.320532519133335	0.321343921295457	0.316708896070622
0.328732284127747	0.325902975272051	0.328093788629136	0.330933794293452	0.331028336121721	0.331259037120641	0.325473232689666	0.329142368788779	0.32792513608934	0.328509930515774	0.328710460462104	0.329747049611717	0.326613577011376	0.328720166248531	0.332752817189888	0.331717707203821	0.329889161629575	0.332521345528369	0.329518982774908	0.326419450326016	0.329736938278655	0.326093545636614	0.331343060398907	0.326718717217476	0.329135845411472	0.331039619899859	0.331617133217633	0.330333502610957	0.327605123242457	0.329977355607634	0.326778028603184	0.327701273642201	0.330033220117282	0.329367518510288	0.328264051671031	0.331120323072994	0.328073676589487	0.329470796588704	0.326190847027911	0.330664256869623	0.328809585424619	0.331507499765143	0.330405257939789	0.325963608907698	0.324540988547138	0.332323416745217	0.324420000197311	0.326419825806566	0.333217247614276	0.328869767384158
0.343371239392022	0.341416745234521	0.336834986221516	0.336432024397719	0.345993456292534	0.341015049516177	0.341521266215361	0.339999504894809	0.341344738219733	0.34025950244989	0.335367547946772	0.339671946588402	0.336678802764943	0.336380250598615	0.344715969944496	0.339312240156857	0.34420684913286	0.343893659091398	0.337386278994816	0.341763951114616	0.340160407760501	0.340096691143927	0.34298392754085	0.342554957950161	0.339900723834	0.337437713675083	0.338349359077275	0.33654911179955	0.342451953854406	0.338475769855252	0.342242090659076	0.344211112010913	0.339891946330659	0.341654752790009	0.336485689161118	0.341812951758603	0.342682844608486	0.337623527981672	0.341197999517695	0.345669495781932	0.339229016083119	0.340794614313999	0.336390991690832	0.342182971326327	0.340627564122599	0.336610011756002	0.34134657582846	0.338545396738208	0.337833955384272	0.34438505619478
0.360282282165405	0.353837488516214	0.353515793429	0.352129535619125	0.356257694510441	0.359242043628417	0.357422251068826	0.354675465312057	0.351145303147745	0.355599298651705	0.353664053480564	0.355754997557239	0.355904888983069	0.35651621445558	0.353074948993494	0.358359644208132	0.352735527346839	0.351431548323724	0.352363277854151	0.359750448260263	0.355144931872682	0.354570951449171	0.358322544966103	0.360200236803193	0.348682102395177	0.351885928788537	0.357450487403309	0.351229596541584	0.355841192907567	0.350623479855799	0.357045014189893	0.359296396557891	0.355510105747324	0.358943933501044	0.357249519743996	0.35156161910664	0.351866773392587	0.354470133624838	0.360042686806175	0.353999905898244	0.353839631724096	0.350847998235304	0.357445722080991	0.355475388433699	0.357834431260538	0.352423224061848	0.353733718626916	0.353764596337714	0.356652079590184	0.355443257346928
0.37312640916298	0.369744604498023	0.366668987494928	0.366099434930214	0.370378464786505	0.364234659719038	0.368666363092497	0.366493981760096	0.365204787352872	0.36609082578057	0.367753667433263	0.366167033748053	0.370392728754515	0.366808406872901	0.363789244755886	0.373383651007222	0.365058880163611	0.366621730686179	0.367369509141935	0.373982158736329	0.370155120055297	0.371225955433847	0.362903064392062	0.372100055596756	0.3674965209151	0.36599582288494	0.367607977892212	0.363896656280469	0.369190815459319	0.370992292954918	0.367899461377309	0.36724859521901	0.369163176091115	0.362951080386377	0.371885428738724	0.368111293821732	0.369110911038951	0.375714439643082	0.370882616156438	0.365437115448182	0.366124986727102	0.369071252349922	0.371102528980078	0.37360447677401	0.370600481619656	0.372487716936861	0.369652420799366	0.36418249239517	0.369856062788178	0.367462621798928
0.389575248572116	0.386316156225583	0.384818279841914	0.385262109181953	0.389256202854696	0.389726329850548	0.39045737379318	0.384560836363444	0.390872408258687	0.389966289706959	0.387856299333174	0.392512961871536	0.384905951339628	0.392716031854872	0.391321860685235	0.391681358648034	0.389189596028543	0.388619104687472	0.391933565855152	0.39069848719062	0.384922345296676	0.386768634431842	0.387905308329508	0.394578810592369	0.391186656616822	0.389158372901885	0.380341895332583	0.381773986277716	0.384678465689285	0.385339561507301	0.378187531158824	0.389987347873061	0.3889920760062	0.389256082917032	0.384105940462597	0.386685593006845	0.385401191952505	0.390038429775358	0.384680612693265	0.387074670415759	0.384709646998813	0.388104734435624	0.3864555211979	0.385608937794383	0.392329197761279	0.381452542857076	0.390932961122778	0.381278318416302	0.385272106745594	0.387490560828955
0.406107605884883	0.405652222151097	0.39922529274894	0.40419211421058	0.401061846670367	0.410574148852056	0.412939354284157	0.400811008668217	0.398057712045267	0.407842527640397	0.411172119248838	0.399750541567992	0.410173121785568	0.404992036895235	0.407392577573977	0.404569762158796	0.399982971941571	0.413134555808769	0.409314387012006	0.412600188228125	0.40793760964788	0.409657200878244	0.402393517398999	0.408497780772465	0.411136138106823	0.402643072793804	0.414759773122543	0.405248282383662	0.409127235407766	0.410317448677183	0.401037906921544	0.399288013024827	0.408447680382057	0.411473115291366	0.412208791050978	0.409388198782083	0.402546691698193	0.402666827775469	0.414843455449204	0.403759428506043	0.403095988088849	0.398582427575342	0.404107199899125	0.410332001698022	0.40294886599365	0.407366514911386	0.399371151433554	0.405051913584675	0.405216025891706	0.40864041947317
0.436856721402911	0.426773995065528	0.423978078523328	0.432669941041397	0.431914564379068	0.432539876296989	0.424468147012497	0.419300313343183	0.417964922252805	0.426796459615491	0.428379793494295	0.419381641401459	0.42436269387619	0.417553737635769	0.435842845237103	0.431732416450978	0.424249972169332	0.433753508691082	0.428593743668951	0.418002958411057	0.418195144717721	0.425495570481157	0.434858258780595	0.425227631769389	0.42865247603798	0.426632522110949	0.421928545221267	0.422669114901041	0.428097238231792	0.422324592353396	0.43286208159467	0.434732325576801	0.429036470015257	0.418474447136015	0.424466711409976	0.430786369442015	0.424414050238813	0.431499045392563	0.431519197669769	0.41800184866973	0.429901097477501	0.424994575428719	0.430576205426307	0.430761995269614	0.43158803049397	0.431049504312836	0.43155562530643	0.43370380631917	0.423670969319138	0.432197810076008
0.441910418180772	0.447597491496887	0.446286362397892	0.44939083970395	0.452680142740595	0.447985016282445	0.450354321792392	0.459042622161647	0.456893175265781	0.463449281656413	0.448330013182711	0.448725232802514	0.458095936526439	0.458039508443808	0.453973900167791	0.449164748396513	0.445362326351416	0.444948282635498	0.452664907029877	0.448177303596883	0.44860224433303	0.447066395228106	0.445333147978508	0.460836972511329	0.445897555848006	0.451787528950187	0.454578657720089	0.459830956783237	0.449777293773807	0.454202832719822	0.452101127944624	0.456919184116404	0.456025471774445	0.441265435426455	0.453268048262642	0.444258425896613	0.451335872500889	0.453131127499068	0.453385787153632	0.44888653586092	0.445637447062902	0.451327773053068	0.454943310658022	0.448814766225647	0.453295496719824	0.446097236772438	0.454476406685204	0.445306124365988	0.458086072941103	0.447036023757288
0.482209581065124	0.478987223628642	0.482149507310106	0.484941860031778	0.472634496934269	0.477215699941046	0.477240269281898	0.472731694808409	0.483572243363564	0.479516759372501	0.485446956735998	0.473384484149769	0.481295056041684	0.489400399791436	0.481929067735732	0.470571791261099	0.46910319638205	0.483543519213104	0.471552046659705	0.487200160508346	0.474511663818119	0.478394355579846	0.484022672541654	0.484572207324999	0.47330230823574	0.478282848728803	0.483808023801442	0.478208751889707	0.475223430783446	0.473448639322582	0.479711151133164	0.475918135964308	0.471894628675971	0.473481757991269	0.474489006159494	0.479102797085174	0.472799978717302	0.47042287579521	0.479297054742385	0.48242505119782	0.477109100888479	0.474093573886104	0.482550710397517	0.473013226356747	0.4746850753273	0.47284023287018	0.478972615309559	0.48221634134921	0.47713256565282	0.475700691024965
0.514453425878571	0.521199897324179	0.508261639212815	0.503721969266872	0.510101598387851	0.503377396993767	0.524790811093944	0.499770423890055	0.510389856191757	0.505949407526764	0.524423877318547	0.512743834441952	0.503835511525947	0.509571848919006	0.504005019929802	0.509786154493281	0.503084431125705	0.511495068091061	0.506258110075696	0.513300162559778	0.513498969123078	0.509331835985461	0.514608370813936	0.512442587795174	0.506845720978737	0.501264184893173	0.519351919829593	0.512164786780827	0.518680991401211	0.519830754195493	0.516679720745429	0.516680561006632	0.509195083082652	0.510502455091263	0.514875120222558	0.512492954339202	0.514485885927459	0.513783982747991	0.502047479836219	0.512879619937608	0.508493165037786	0.508049865238026	0.5007484096182	0.515901192182475	0.509057463065242	0.509567036358975	0.518293113483005	0.516908931915216	0.500886418027706	0.501764853365621
0.54796462551004	0.550391915959789	0.540191005051495	0.558419748772582	0.544043954948406	0.558047886325821	0.552468479076433	0.539841650322583	0.558330905574876	0.537182243322659	0.55962563105001	0.540707785806535	0.551511075449665	0.534355079177241	0.545458900246922	0.53315029579588	0.535293356268689	0.55577392506411	0.553527923277824	0.534875382552118	0.535181513049475	0.550322546839728	0.546634693258577	0.543966474253663	0.552844911032936	0.532220175898707	0.537141647903454	0.53727492714113	0.543551631004212	0.550056224447993	0.541686591433135	0.553574532160697	0.546165464168787	0.547187485720785	0.541663487353771	0.562721406676619	0.539308817714628	0.533364016844132	0.549348346816128	0.556938821962908	0.547612511742785	0.540265858748114	0.539301736414673	0.551294815014516	0.555746125420814	0.551511861287816	0.551061193910312	0.543594933867932	0.539881112811224	0.5553569625914
0.578567477371986	0.582947424979041	0.577288675496084	0.587843732601748	0.584732464837405	0.578829627976275	0.575485409472703	0.59157067616495	0.588055779055744	0.589225362521004	0.582145514642638	0.593309030551337	0.591681876138829	0.568475221290663	0.588462152659747	0.597780095034703	0.597331655880478	0.578860648962025	0.593903862488178	0.585766614567832	0.580653326903724	0.576103402316761	0.57177200308867	0.586924632690898	0.569715425144032	0.602980960719792	0.580227101929355	0.597007028342086	0.575875974155885	0.584804229728565	0.583364617038729	0.583609275414518	0.590068929012894	0.585438230239391	0.596870475823327	0.579445935836563	0.573098373452394	0.578838908630293	0.59772796741065	0.593431646355193	0.59254654337374	0.57178503568694	0.581589870471093	0.58132114750696	0.59522866253066	0.591364955236362	0.584980831908094	0.578207121071283	0.570087343253289	0.587902201824031
0.62953320109374	0.617826373624292	0.634931274277988	0.624253267669016	0.632733713681528	0.627059025320542	0.623268934471012	0.621695456927885	0.638163456632638	0.623636755773078	0.641574601391871	0.620637143047032	0.638699665415901	0.629785404808346	0.644542594656391	0.61582357449024	0.625965043397357	0.636180165347593	0.62744057706215	0.644344359820521	0.63851571952865	0.648619439850988	0.643220066484294	0.641233531048965	0.640495566083821	0.635403306649349	0.628221419768131	0.623856161500832	0.647995441685561	0.636812198240689	0.641038506050994	0.626447352253465	0.627453387766681	0.637320395174101	0.621615815865973	0.622167526471887	0.635222405328651	0.623162682864098	0.624832345495839	0.616048646176026	0.64477097309347	0.627360536927408	0.62224791161568	0.635158149633993	0.614153708008941	0.624023188011109	0.634125264824442	0.646627366592806	0.622666138281169	0.620859193134203
0.687149235528052	0.678659207531122	0.688129202415539	0.671380495915555	0.675756150102092	0.686480020427029	0.699123095219972	0.682575624373144	0.702657065001781	0.670138031630239	0.676663833543452	0.678749612394643	0.693040847030274	0.687919524017199	0.679908067761248	0.677089602056063	0.689345884921339	0.693854358415756	0.694255084467709	0.675360436931137	0.667670101321974	0.689268883106068	0.673331096465893	0.668573889463663	0.683905601691755	0.682734202574413	0.699137105822018	0.674008895672312	0.700528399743696	0.667785196568207	0.677332661022578	0.679258489687777	0.681600694161326	0.674507707938808	0.70358615129336	0.683535683484633	0.683462375392525	0.692404614353622	0.684432680241291	0.687715497659226	0.680440548535203	0.669285205449368	0.688009951968926	0.667704017538279	0.68780960401888	0.686651247116107	0.66642702191866	0.691114451786467	0.692002901121288	0.677349587133294
0.726378470822778	0.747373831224155	0.76046881648289	0.748299013073189	0.728447339134708	0.741021299859508	0.746734454340893	0.741985376561293	0.736018509305266	0.74026704937581	0.736339175765653	0.735599499843593	0.752860131136688	0.735112416848622	0.733525521099607	0.748684601833455	0.751190095284607	0.75384386817603	0.761717485484574	0.760185125003844	0.752792618796937	0.736026181254132	0.74360861296898	0.722206518503054	0.724235314143398	0.720868672455381	0.753755440601541	0.738819964311846	0.75513372473609	0.76502473342772	0.742795143040719	0.720063866718046	0.744891338656379	0.724271156266356	0.757076999395903	0.746945259197022	0.758036498475595	0.717625180976207	0.721574018168039	0.751187853720289	0.724262083422717	0.764496272667165	0.755933607355851	0.741303945243765	0.747857880576374	0.73217323277332	0.731665636147968	0.727538014151061	0.753577154883231	0.756781040654328
0.795418015887381	0.808558434179937	0.801067068615019	0.80472535796717	0.781038139342607	0.824096471697268	0.824698548444312	0.814669036043855	0.833008314302522	0.801956063960018	0.824987378672098	0.801723892233252	0.785590898142802	0.79477377106666	0.816330543255376	0.799420584927832	0.812577475752979	0.807921049914845	0.827682945371162	0.815383319422461	0.812515935067155	0.804271671595205	0.81913297728697	0.827214239153416	0.797270554958369	0.814675278725678	0.828442144541655	0.827058720298645	0.815501737229309	0.817264458206191	0.808518030143579	0.784731636931514	0.806511815595175	0.81278105298585	0.796935328491348	0.80638159530574	0.790874789360736	0.793133394743537	0.821878579871179	0.804954761702094	0.789308209208032	0.81175276740652	0.80601198897636	0.829962812694892	0.81006572646559	0.796051597512503	0.833312386939036	0.810416230830849	0.788969113214053	0.816092711392231
0.897092399071184	0.872335246614527	0.864800660103936	0.87618750066006	0.884975631048216	0.913951476097366	0.855433440191888	0.887335429244132	0.879652551122552	0.904899960565396	0.889391467771363	0.905645620532839	0.898245294891115	0.890495963512621	0.907206569381312	0.882420281312781	0.894877364508616	0.871276319853465	0.861064479416536	0.888305060151683	0.868919846543183	0.87516112447193	0.871788383252315	0.905426072357864	0.886866381423669	0.856728413804665	0.87291463379802	0.888192354785252	0.911471472060928	0.874385923232962	0.883025802029009	0.875205388015741	0.874217482737879	0.877172273384944	0.888454672628016	0.877018666111024	0.893836770457734	0.876380530343748	0.893590053717758	0.880261783511335	0.886015606696937	0.894813788227978	0.891256710707638	0.87561001848103	0.889534742563265	0.878974043173963	0.865312423381284	0.856603414519715	0.902452677939752	0.86367870393809
0.969393199691035	0.960264379418761	0.930454172279387	0.973571540883815	0.949230339883458	0.96371787499955	0.968082637969863	0.964480640153794	0.978565171222765	0.992055662169962	0.948088642297297	0.956851308679457	0.964960231821587	0.965196521222804	0.965275750946365	0.94636684202588	0.99582714941248	0.972553998754401	0.971540994330497	0.972797127829143	0.965403102172649	0.960207994637761	0.971115981466214	0.981208741023615	0.97832785989679	0.993968351498975	0.946104040719977	0.943282710950916	0.952567590734799	0.981169459445602	0.951166128725143	0.97194913921245	0.987837351684864	0.995479574549806	0.96609064959062	0.972053293137014	0.977379340825516	0.976219799245982	0.974469536575644	0.958054558129526	0.971109530925846	0.974411206355174	0.945909637043575	0.956100086834419	0.974500886528342	0.966940056871745	0.966697735823557	0.989534046203615	0.961570642552159	0.948930677099544
1.04283974551471	1.05923737622814	1.06888465617519	1.08536372241803	1.05083837505493	1.06523232764924	1.06817554347319	1.04482258703324	1.04867281896528	1.06437375327085	1.10437492959348	1.04030574258068	1.09265776124445	1.09881491143691	1.07889199770822	1.0370617449932	1.04786027805288	1.04033375680605	1.06343115629209	1.06677536747322	1.05429837120113	1.08723566887071	1.06799097324331	1.05956816358564	1.03613312495732	1.03340435758096	1.02304221618033	1.03794368824133	1.07606961909888	1.07476232795534	1.08564036783247	1.09202021317846	1.06509572418832	1.0631431420355	1.07607420805005	1.0429073457428	1.05139438845113	1.05691434876933	1.05884373302496	1.0503967914681	1.0408043724137	1.02954566781442	1.02613417492089	1.03833708398767	1.04245858269151	1.07633187773978	1.0450804285283	1.06807059300698	1.08648118635879	1.08355536340396
1.13207399984287	1.17514596071596	1.19185860874713	1.15496123435638	1.19783415313375	1.15538054778922	1.14276951892698	1.16464064923949	1.17180249027683	1.20136069580214	1.17233458757287	1.16110014285829	1.19018646882968	1.17869881484882	1.15202637748508	1.19325269896216	1.16677698107894	1.18679638251802	1.17622557786701	1.15029321427652	1.1394527441709	1.16102176926011	1.19885039851736	1.12736488996268	1.15539883466053	1.15574271527228	1.13772813135321	1.17995635984353	1.15155623827796	1.19069450140881	1.1724321923752	1.14097078071846	1.1582264275643	1.19131436155033	1.15683720496481	1.1904532184432	1.1891369708816	1.14986743305451	1.1750000789746	1.18323552179649	1.1933415466055	1.21250686838982	1.192737160686	1.19121657343677	1.17841392562187	1.15852409322189	1.18861278141193	1.19936843429434	1.17962161395715	1.17576825144947
1.26911375775432	1.30628442249947	1.24883763215685	1.26730421928467	1.27688898109916	1.26140809272937	1.29425526080632	1.30711133101644	1.27266480547552	1.29060641676115	1.24739961467885	1.30922538396534	1.29975590260568	1.28986107764878	1.29702972513537	1.28348206308497	1.25427136594078	1.2722205230593	1.31946505366753	1.29912987530214	1.28643589437979	1.3124921407758	1.29825295317392	1.31939824325304	1.2968876402411	1.25535944312506	1.30334725925258	1.2880554979878	1.27022994429602	1.29769457330351	1.28967255377538	1.30309905331429	1.30249317505677	1.27333363820587	1.26082998569794	1.31863075766594	1.3203851595924	1.31816139921874	1.30614175178804	1.28854905260084	1.26853283829006	1.29127085514995	1.33677262864751	1.24718828838623	1.3211416170444	1.29579382864952	1.2696976532826	1.29760666381034	1.25425138387149	1.25698604303401
1.4223142041885	1.46991342346371	1.484125134422	1.45342217968417	1.45778032908929	1.42297990418257	1.37391329639626	1.41326652806478	1.46665690398742	1.44488639639216	1.3973389983879	1.44052269528616	1.3919350857959	1.463457078735	1.4015808502434	1.43095808152374	1.44534869431031	1.40241561498368	1.39772846669178	1.43311453294619	1.40719669223348	1.44377213239977	1.40857928319296	1.46779162099043	1.43748802198182	1.41056520528969	1.37867635542978	1.42343376727073	1.4375048819428	1.43233358964013	1.43393590848459	1.41164008624856	1.44177104488233	1.44228960734245	1.42667446522495	1.44849628388535	1.41387163900302	1.48251951931015	1.43383336653473	1.45003948525854	1.47556445840875	1.41161171032657	1.40819440401388	1.42256850177725	1.45131061155734	1.45870016118241	1.41493847034161	1.43455758979066	1.45639229182833	1.4049377230705
1.62749060861336	1.63449892052463	1.61648322245542	1.63209415977992	1.56535524564993	1.59327889640515	1.58105701113838	1.57102471228391	1.56552422170742	1.53697413060155	1.55131056519193	1.60200611366984	1.59745719111675	1.60709608360944	1.57242441818714	1.57733657942306	1.61215579205993	1.55100845929134	1.60976721193391	1.5596905232952	1.58434127872724	1.59657101002402	1.62326141306432	1.55699444507317	1.56866588841236	1.59563308959601	1.55549629165517	1.61941010966405	1.53096880613464	1.62336381964088	1.639107914715	1.63715014938376	1.61710623264599	1.52580799266303	1.63261229885672	1.62308103517506	1.58273591156213	1.603241394526	1.57362503616447	1.60172301943262	1.56665296524943	1.58772217243361	1.60545215880535	1.63613544077521	1.55733986216589	1.60364684634818	1.61983104724275	1.57730482790999	1.60152654303026	1.57329233194831
1.73794825354277	1.75242785027677	1.78116019023556	1.73659668819608	1.77093430772279	1.76393745930892	1.76017461601072	1.71468871547125	1.72759667556663	1.771079156208	1.79760433953746	1.76414779144306	1.81954820161252	1.81155496401551	1.74565029584992	1.78473055601282	1.74365274989598	1.81118539801401	1.73285698691119	1.78331842760818	1.77793599604555	1.78488508120469	1.78143109939245	1.81939397725343	1.76140457025287	1.83431189658283	1.80894713099305	1.74404071264929	1.78209413962453	1.74280675719473	1.81445601299741	1.72760822807296	1.82154322275666	1.80459169648933	1.78336589059569	1.79725366175335	1.73460781629896	1.73697001206964	1.82614508797327	1.73293284362076	1.78011470166267	1.78609728856928	1.74844939635028	1.72851243184462	1.78815081353395	1.75238276343208	1.73065813999231	1.75715688503346	1.77068844419594	1.78883278455301
1.94791674932011	1.93279402744778	1.9312430702987	1.99673826188925	1.92340310701717	1.93575431227813	2.01125946195735	1.91168280131858	1.96431668525871	2.00348948088033	1.97370564241551	1.92066332390715	1.95588811286739	2.0176421256278	2.02625817342861	1.98555693038457	1.93489712222993	2.01562960295919	2.02407195426225	2.00125152695591	1.95704412160993	1.94187775699004	1.94274381467665	2.03393479119224	2.01902143717403	2.01852784069066	1.93036448356017	1.92878910199608	1.95468295109186	1.96999567994456	1.97144411463833	1.92748990311522	1.9603000826961	1.93843154181669	2.00155111190642	2.01303802020437	2.03635086387028	1.92911426780701	1.91472900269229	1.95270005396753	2.02993440984886	1.9770721332284	1.97444513080577	2.00230943088896	1.98588176448598	2.00127472942423	1.9942198494955	1.92259456894621	1.92194875136673	1.91452022612907
2.16455501273936	2.19684807533127	2.2285646848697	2.1900766444112	2.16675597925158	2.20221692477944	2.14113618934821	2.19785390488446	2.24277628283547	2.16556372775033	2.20408266757406	2.16239727496787	2.14991933141232	2.23048567571482	2.18845173919381	2.14508841995536	2.2627346195777	2.15160469509752	2.19185407260329	2.22916377998873	2.18430286550158	2.20253991565811	2.19983933606636	2.11659509252693	2.17287363404775	2.1689304263831	2.14627614291726	2.17327085374465	2.20544660647709	2.17669338877044	2.14918148230469	2.22152365144922	2.14643900449757	2.16051471373856	2.22215456332245	2.22763848094379	2.15398691467277	2.25278484299268	2.1586638358787	2.11012951338323	2.21824560819456	2.16285891411126	2.18101060995383	2.16295026972758	2.21337497259197	2.21875050391876	2.13708027646517	2.17119137595054	2.13852487716469	2.19189510741226
2.40673735262657	2.40610440517651	2.43343386024547	2.39031735657553	2.36860722785821	2.47103804534323	2.43035413808457	2.45188904472108	2.38757110301632	2.46144459026076	2.403706886874	2.48171664761024	2.4743374625949	2.37759542823689	2.4137901296777	2.38177994286288	2.43307379876589	2.43283653146041	2.3764411026293	2.47065655073966	2.39436342828013	2.34807746946434	2.44766853216429	2.52773391673063	2.40711536778199	2.38471079878814	2.38555317760174	2.36615515742504	2.4797050842734	2.42200128713576	2.46986966580014	2.47656541700635	2.41072142189943	2.3775441098168	2.49862271516644	2.41756517091503	2.49099438975532	2.48735663853217	2.48615803199488	2.41379249090409	2.4742767803659	2.4576631291236	2.39584274324164	2.48087137334374	2.48419942652024	2.43042005131986	2.39688826581353	2.5134258384004	2.35553710560921	2.41317941895258
2.67735792434789	2.67451571272619	2.72598855729694	2.81042151244118	2.64203945320952	2.64796787345234	2.63614563584066	2.71064024460158	2.67512504726227	2.65810297787549	2.67765890256054	2.72692927725184	2.77369287129397	2.6593469006746	2.77567606944447	2.70480988438693	2.79000472568774	2.74629703216071	2.72737143926219	2.69984885835221	2.64382152535222	2.77131442010153	2.73690121997061	2.66543149341224	2.6349154216655	2.75432478985336	2.75230811059527	2.73289108453743	2.72806615849493	2.75638205898228	2.62655894565832	2.7169273109362	2.77600589192773	2.62794584579492	2.70131005455755	2.61678627928704	2.73052189892999	2.72463978220809	2.77821358697004	2.71417687020871	2.6770592328023	2.6657699474952	2.75685219596779	2.7579812159054	2.74296108268456	2.68155007627027	2.69807391164784	2.75066038698055	2.6911852423794	2.72448609710563
2.92953411205814	3.04244606487978	3.00052267199898	3.02631138202371	3.04258879774994	3.04851796530504	3.11106954919875	2.96683483085036	3.0004505611695	2.99974544905209	3.00701638167494	3.0846834090661	3.03588156156093	2.99261756643129	3.04007174116294	3.09155511113078	3.05706868216588	3.03939255421248	2.98062884469657	3.02545256149924	3.10149149041167	3.05807688959009	2.97422219231411	3.04373606547431	3.05601877922227	3.04177806772041	2.98298527401573	3.07628411139808	3.04351100624719	3.0069907029004	2.96207429738684	2.9994412176033	3.03278681213933	3.00179533948833	3.03125609764515	3.00037149004733	3.02054598152254	2.99751885544336	2.97745451581704	2.95431797421634	3.01309268466542	3.05664401330565	3.02099735747076	3.04953687029965	3.03879687930321	3.05404226324933	2.92982998560159	2.92624124890222	2.99030125364764	2.91951202114223
3.31617717823939	3.34364966077615	3.26426268837643	3.31278704555497	3.28181673763804	3.36158093052283	3.33814469207931	3.27631126775869	3.36829827833919	3.36203599819774	3.37418263017009	3.36082006499458	3.28551842004166	3.40023676224441	3.2948226106254	3.4158959000858	3.40228059344456	3.35270944063277	3.32493567302638	3.29528562788836	3.40419120390612	3.29675953783091	3.3576740059353	3.28894281976836	3.33925708370812	3.35556218304493	3.37771584433978	3.35114358367585	3.37101789757409	3.3828646362075	3.32756708740652	3.25134553038366	3.32926932144726	3.36229339993898	3.31017163767126	3.40125859143028	3.40665535870453	3.34267982225269	3.30286678462633	3.34187019928808	3.35070880111273	3.36915035432134	3.37138085936092	3.32045680096775	3.32757411873659	3.36672608891938	3.36232864702313	3.38643250721223	3.36808335749138	3.36413951339205
3.73470731826316	3.66448687323097	3.66038572351684	3.6752300043759	3.67327324517624	3.67426045614623	3.72408982817443	3.65077400612833	3.77012239764323	3.66500415574043	3.61001825062069	3.66876404594878	3.71293456661344	3.70557950704306	3.76949383863822	3.69738357016571	3.7444621769214	3.72278286543886	3.69902024210463	3.64617587931003	3.74646298156421	3.66773538076643	3.74234241563438	3.6696629368349	3.71699763524323	3.70119104132357	3.67988872414586	3.76862542462587	3.61778860413665	3.74808637317592	3.76396304951692	3.61573814077828	3.64761564252908	3.72829540833706	3.74185774734065	3.68889432809026	3.73532025736425	3.73842239364385	3.6949512584964	3.71230854531102	3.71012962388164	3.72068154797028	3.64491944565415	3.66639428842926	3.71859139672364	3.71890642365009	3.63389102632367	3.72750763313749	3.635073008087	3.648703575744
4.05140477827604	4.08387959489694	4.0013242317656	4.06111289057812	3.97681269426097	4.04530734563793	4.06427892257895	4.09912945687142	4.03382243726026	4.05075644754969	4.08971877380279	4.05503365423766	4.04114758295617	4.07845078267901	3.9927726242986	4.063410432477	4.0626361311288	3.99713795208399	4.03379295343174	4.07630974903754	4.09844661416506	3.99923971874268	4.08236438688497	4.04422989844794	4.06266319603676	4.05417647924732	4.08015419929363	4.10093787286169	4.08862719899226	3.98933338101824	4.0890356921368	4.05510144235558	4.07601717545794	4.07997504541127	4.04500787132456	4.04858582140654	3.99813465953519	4.02597214474808	4.01314876174852	3.9861976215307	4.03633804301795	4.02157879525047	4.03415621872194	4.08439758522142	4.01091107686539	4.00856889168083	4.05195014471044	4.08144173687061	4.04808192059957	4.06514736759753
4.4083492361532	4.38685684945936	4.42898348028342	4.38796443323694	4.38107886749809	4.4298669666714	4.4086943711619	4.38353837903604	4.42705642486314	4.4335858683445	4.37455369056373	4.43979882780525	4.40428061057551	4.413266017245	4.41691202696829	4.40426830593161	4.41869557586923	4.37523593845927	4.4141255974061	4.38998173283122	4.42356039065122	4.41527507208069	4.42972744140953	4.42345623865441	4.41395684924026	4.38361568456011	4.38036853068465	4.40713363302643	4.39533890664894	4.40627489607701	4.41602109244467	4.37723978895015	4.42163703659348	4.40822208598759	4.39093257141676	4.41460910517373	4.44184808155593	4.43841129770019	4.41641377835875	4.38712397671008	4.36739851315066	4.42832744808763	4.40890372045543	4.4256002633331	4.41951674890596	4.41309960497806	4.39304447763368	4.43876995062037	4.40855788077727	4.40022690728553
4.7595582113563	4.74848970835221	4.72993850156433	4.73930043900543	4.73507317208653	4.74403226542125	4.76058573152551	4.71544994421196	4.74035885341466	4.71434975783888	4.7646344429368	4.73063480217194	4.73837514111975	4.74486933825591	4.7504015932973	4.75046135081369	4.74988460694966	4.74760999480447	4.75736521515561	4.77315840805541	4.75416512908456	4.7570185788585	4.72336894754736	4.74078988980236	4.72210729260909	4.73862996858386	4.74665480380049	4.75086252675358	4.73924917245116	4.73871082023919	4.7544152363984	4.74293310488017	4.7551839494897	4.74104664737687	4.71882036261572	4.74976938680572	4.74897531390649	4.73176509048169	4.74731419944679	4.71931406908147	4.75674718643351	4.72584190474547	4.73641522372193	4.73465590513556	4.73623746365588	4.74824607124998	4.73397449784197	4.72056244337106	4.73478012398403	4.73170568937371
5.03990945116917	5.01474106027552	5.0364050501211	5.04967262716569	5.04370129072968	5.03501565772793	5.0235875188019	5.07974460042504	5.0730768337084	4.99451686432044	5.09000295324142	5.0246419002856	5.07360088684032	5.01225307683238	5.08237161384092	5.06253746494028	5.06264501494182	5.04176269250249	5.0618219146601	4.99690933451062	5.03662400285266	5.03933270898442	5.03949368479049	4.98389674563931	4.99886504076411	5.04526999317122	5.08270589966009	5.03570600726368	5.05727907053316	5.0437622313546	5.02403647721678	5.02450966224554	5.03466740159109	5.07819603595064	5.07345702532114	5.07969509702933	5.02202181700144	5.04665212901632	5.08849066922682	5.04266385662236	5.03195087979473	5.03008139958123	5.05223835237878	5.04037342471883	5.00485488534735	5.0352805400793	5.04276097205478	5.0781746308396	4.97669909668513	5.07737172079585
5.20620814598653	5.28560082802735	5.33350017393464	5.26795355610404	5.29302578659137	5.34647011563156	5.30180404051689	5.27959977511015	5.24183481986891	5.2458728206806	5.23861338759785	5.23831128979285	5.23864348207401	5.33468356955884	5.28828871893347	5.37590346252247	5.28111784488671	5.2927126817525	5.38017646631252	5.38614820814244	5.29235546422404	5.33624177624212	5.33802747636668	5.31060902570931	5.36809090715002	5.32577661600289	5.32334560428523	5.21623591645917	5.21533266294083	5.3048773870646	5.34056040104505	5.35137048326272	5.35354982748659	5.25487507178649	5.36729840133473	5.37058634157605	5.31785151905711	5.23617012410618	5.2662312105408	5.2412052201562	5.36260155655975	5.33862145932887	5.32649269250559	5.17495795039683	5.18665129511187	5.19231234041185	5.2678566173203	5.31929580560054	5.17379101393946	5.2871349733892
5.58410365229924	5.40284632969169	5.58890500468917	5.43888744278786	5.58296629765686	5.59465179949129	5.52841923945054	5.50821397472737	5.48210527464135	5.56053013818926	5.5751198529971	5.56562636899239	5.52517935371154	5.53240453467319	5.49021961882008	5.62452636154371	5.54002222242299	5.47384848514403	5.57213043661758	5.4540065602417	5.40184709486469	5.50458735807748	5.43074750502787	5.56324308584305	5.46894352623633	5.5405136779951	5.64279218272948	5.58006530283107	5.45062032741511	5.60441349669539	5.58886427581198	5.54000420632766	5.53458180245234	5.58826433186511	5.63247494288203	5.47494834674816	5.45221038434951	5.64047108843775	5.45277302968631	5.48550941985253	5.56000864555464	5.53545218428039	5.45404051040517	5.6647528630127	5.53964373488529	5.595613331609	5.54722571153489	5.37594573123585	5.4210664785621	5.63343423100663
5.71561439161057	5.74684280721664	5.78878858684734	5.72006941548221	5.65566457006867	5.67873453847903	5.84359308608914	5.72850224134986	5.77373908330758	5.64084198875827	5.77178036686474	5.8016966263923	5.67349773669484	5.65727541364441	5.7992528407143	5.75197797217588	5.58261677719235	5.60318793030159	5.84443378425523	5.6508459525571	5.79929323658794	5.71192353031515	5.76377394939204	5.79698129183738	5.79560939253419	5.72660215877961	5.76674760503039	5.74978355819321	5.7068976526404	5.64557829556631	5.75042493734926	5.73378282992942	5.73153887163478	5.75651604804452	5.60827626200601	5.81934011463237	5.60091352197143	5.75885855688368	5.82166032738027	5.86245204768438	5.61947337585364	5.70432847393649	5.72979404210057	5.77483962314859	5.81966656701446	5.77351137084081	5.81851921996421	5.79946633061837	5.74382244233529	5.6708892956507
5.938890199841	6.04384755414609	5.91183187280326	5.91924569964062	5.93449033970176	6.03380522526184	5.88691337634863	5.99402016164755	5.86695846738417	5.93958903860802	5.91963151630685	6.02082067123452	5.88370074505568	5.87357508218367	6.00433805853289	5.82870850756269	5.96331879925874	5.9118098601031	5.82927131626455	5.84167416387652	5.95608794003008	5.89320428533195	5.94085793594695	5.95651966343584	5.90989351295768	5.94499663103707	5.88172673941139	6.06746015289198	5.92190144667795	5.8654220191602	5.9105555374752	5.86335593135201	6.00335904732505	5.91152207138496	5.94688024326744	6.05828213901208	5.936439632663	6.04250583209107	6.02103706758525	5.95062657019963	6.05206705515844	5.85657365413625	5.96790312690542	6.04179148441731	6.03529529786729	5.93878138815676	5.98994094614871	6.01001060336784	6.06511772296606	5.84806745612438
6.17344264623934	6.18092965487097	6.13451859491994	6.14880486175091	6.2786570840112	6.15099860955934	6.24799620856309	6.17804384780134	6.1219964187839	6.16208787932636	6.1687511959607	6.11829444611181	6.11930066937509	6.16521194005855	6.15631618492184	6.0331204926175	6.06663683928005	6.2545497458038	6.25192573727187	6.23537867205633	6.15847941486201	6.25863398463891	6.23047087419126	6.19810293935814	6.14921248442013	6.24112891786097	6.11145987125715	6.20359620908315	6.1290139939182	6.13959098018744	6.18944744530217	6.28714547495868	6.15259439185286	6.14833563699912	6.16885216740015	6.21832353341805	6.27226196820318	6.19466651341033	6.21854737669927	6.10790267069468	6.25335013222718	6.15214696553674	6.08165927075762	6.1862359048469	6.15576157767796	6.18552271888679	6.07801202927797	6.23186033528526	6.09238366417926	6.16486209252629
6.38568597161286	6.39200386585155	6.44895016666545	6.42550802111525	6.46250540118038	6.37814189179587	6.37211761619865	6.37981655163305	6.4120844611798	6.45904604265846	6.44608032312994	6.44068819103098	6.3243724097122	6.36293404645062	6.30658294023779	6.40092531393177	6.38499787027325	6.45947313274438	6.42456586041947	6.4802920451098	6.38644435941114	6.47524479714403	6.38545641547449	6.44174542170773	6.4243898767404	6.44947684246214	6.34887568669839	6.47460752351176	6.47946869849886	6.43113634737501	6.34565742330308	6.36547292488471	6.42996227495414	6.33172420485202	6.46028506673999	6.41168925798273	6.4217095535569	6.41201213075584	6.39488745534629	6.44331505265698	6.42562709603672	6.34778118962083	6.35096021871529	6.42931580813306	6.37774303928611	6.40605849160887	6.39041046320311	6.3979885035684	6.39599288718265	6.41874080441982
6.68870260862212	6.63342780930292	6.69037884219553	6.62980530698515	6.70324213267894	6.67673151375967	6.63803170140047	6.66959752809476	6.57638845445639	6.59739845864185	6.58044679008076	6.58195473421172	6.60186942866565	6.62708906216036	6.64880947690049	6.68786488425209	6.66397517059297	6.68191952681605	6.67270442265497	6.68617582215968	6.67913626457212	6.70294830711217	6.64989699070978	6.65256682821679	6.7364933930859	6.63370132902891	6.60447034239337	6.62775114204474	6.58829522916826	6.59007035792689	6.65014477979788	6.70477148530681	6.64874744703207	6.63756256385085	6.64115876143116	6.68921254169695	6.62032329864599	6.68131429049091	6.70500757267111	6.58176774057797	6.59783900529856	6.66545758255105	6.63390949762068	6.6202256866108	6.60854944691737	6.68257258386414	6.71674815738531	6.6311895319644	6.65313137757061	6.60513076180975
6.83996353580816	6.85921875989172	6.90577445117064	6.86639049703943	6.8582358184962	6.93741331886147	6.9117245944331	6.90973988195652	6.86344209991635	6.87250250711829	6.87713686568063	6.89487677067804	6.88557615187372	6.93591640611003	6.87235433560151	6.96243258088828	6.86206975011099	6.91596700839211	6.90720726969621	6.92867962472716	6.9049884612653	6.92434611651644	6.87234326590418	6.90957706245686	6.94453048408293	6.89677141863188	6.88322262753225	6.84798090926748	6.86899247180376	6.92514937194556	6.88004911947236	6.93178619086693	6.84498616915058	6.86978782206631	6.96914853010565	6.89173509904907	6.88828165001294	6.96075863725502	6.94281437221442	6.8838340822768	6.95295002511928	6.86297840455705	6.8826636200926	6.88348068229524	6.90972384612062	6.87334919506552	6.91093533686677	6.94448387910806	6.90925596949364	6.95699141473674
7.11948897735456	7.15172868338515	7.06891603928294	7.12015592197056	7.05682550686652	7.16452223910366	7.11334682341768	7.13123981676917	7.11203360500098	7.0335590331505	7.0608661136524	7.20031560615321	7.07898995270161	7.13933335826994	7.04383694079002	7.08222729660781	7.13897326059778	7.14411688127971	7.11916616241259	7.13525905108187	7.10812186876845	7.19185601822238	7.04465341675063	7.16981893127531	7.15472133204987	7.14114279754327	7.19240199910007	7.18697819729959	7.16443480170696	7.1591436753786	7.1089622712979	7.15143190608696	7.13901297807401	7.15342845662049	7.10234825172969	7.13089520904113	7.04818820158858	7.14127087606992	7.12703127568262	7.0972072653211	7.16336707815441	7.12750016101456	7.16339559850574	7.08261901270116	7.13852823110726	7.13147952005978	7.14267766044687	7.14703220691923	7.03989714314786	7.10170178414714
7.24889115471973	7.40050584344704	7.35713728112897	7.23650940614386	7.31554620832138	7.32204975553682	7.2501866860449	7.32355487225817	7.39876292271073	7.38118208784442	7.32783485814743	7.33009857613917	7.33183957065632	7.28363549047966	7.29632473565194	7.4057952060543	7.24755075734534	7.35984912087187	7.30953530735777	7.36689033845754	7.22573885628349	7.38722698194762	7.26526284189772	7.27802282092301	7.34077567708065	7.35382661303275	7.25304960924888	7.35487129258269	7.3187720460437	7.36000580201235	7.32378510741387	7.31130244014849	7.28070883149984	7.33070918187405	7.32142810799503	7.39363064557273	7.35470759931226	7.29208035359421	7.31981083403121	7.38082662345105	7.31377671748784	7.29438287006744	7.27701956554016	7.35969522332647	7.39746335277252	7.30007110621582	7.27478378334737	7.35099305942538	7.30941050104421	7.3525997033039
7.55114370029601	7.52387568374149	7.53226338487783	7.47511516274193	7.56695678174631	7.55111943552588	7.50379007976527	7.50513734890915	7.43586274886512	7.42743816444757	7.47179271529961	7.52335488734113	7.57174347311135	7.56331621492108	7.54563929486962	7.51854384328317	7.52300010431209	7.45560697026832	7.50525030024794	7.54250204047502	7.55828018755487	7.537252105022	7.42240280719018	7.57561900266939	7.54506711567491	7.54066315498876	7.46909218290313	7.54567898649693	7.56813507574727	7.54797735971511	7.44593555159867	7.51824761962842	7.5214204436437	7.43990127303993	7.58153187867693	7.44122526683139	7.44251608208912	7.58468060017834	7.5694349776556	7.45869357406168	7.57008168131444	7.57924130330045	7.49305001757194	7.462937394039	7.51356453798412	7.52881622696261	7.52052587950943	7.525059907855	7.59146447700301	7.61034928625536
7.63994000411831	7.61925225745174	7.5904401299689	7.63575405945363	7.66836777976216	7.6963892222475	7.74261091716637	7.66533332923651	7.68117492380607	7.63657805235309	7.6852973028031	7.64770048184311	7.66547794375875	7.70287269835115	7.67499136811316	7.70653219403691	7.64401660213854	7.61097004509658	7.71093290689621	7.65048864925658	7.63447200227215	7.67130029469237	7.69560167073651	7.54553492694683	7.65021360978805	7.70825295094604	7.67432519135981	7.72489928485514	7.69469708405589	7.69736823867999	7.72511291491548	7.63947092271256	7.71319812481031	7.65610030061788	7.7197120719125	7.73045513947525	7.61859303427099	7.71358075231404	7.69605655009845	7.66166061395752	7.59288821770869	7.62469036697916	7.64661091697208	7.57926763628715	7.75494946569029	7.70541551481217	7.67487585100926	7.59959856768928	7.7273273249887	7.66331875134404
7.68223351473343	7.73178189222171	7.74158215489925	7.76457172225154	7.82247459086423	7.78378195301603	7.84625958601302	7.84342905347558	7.837868900995	7.77983411239464	7.78992964865509	7.85829252437362	7.82760213168402	7.90722092174673	7.83891272249213	7.81893910604324	7.80481074328938	7.7465761622859	7.83668274258721	7.77290344695243	7.84275150689916	7.82933511159385	7.85584939676697	7.76888655942143	7.84032052270893	7.7857367618768	7.88532336311684	7.86998385474273	7.83042093995266	7.76931040631823	7.69521821152481	7.83588965822297	7.69208161610051	7.8080225110347	7.82022837960236	7.76315991020166	7.83101863297937	7.80614636932929	7.82366443530545	7.78967228205347	7.81980539898934	7.79514247046004	7.86789170466245	7.67990305866906	7.83474501836334	7.79278433828746	7.85201879500963	7.86546760806056	7.84637914913968	7.81126583137982
7.97555345241194	7.91611170126532	7.8724687870331	7.97512312524634	7.84689433514646	7.91156274178868	7.92670888813767	7.99224312454044	7.88003022572039	7.90756191585811	7.93449975867755	7.94278177028003	8.01432084027069	7.92238092488819	8.01200620744064	7.90498252077292	7.832548527775	7.85383305333122	7.8657802105756	7.90900704095714	7.89973834523513	7.99257792504743	7.94646855082436	7.79186583519974	7.838989304719	7.81224511208955	7.96395817232547	7.83009134753531	7.86531209989889	7.84970735580496	7.88650923155953	7.9694658855986	7.83571080975235	7.92030098332727	7.86101378936156	7.85761883423792	7.94920901409347	7.92258524900541	7.93283977871727	7.88785912145195	7.92420923991596	7.82015412275577	7.91860305968339	7.9724907960852	7.99418934310784	7.92892671159805	7.96724262943039	7.98066595388447	7.98459694790819	7.89482997203514
8.00270305823159	7.971972767067	7.91785979263774	7.9748251099932	7.83010159817698	8.00456068919785	7.90984599079702	8.00800960596198	7.8324809037649	8.05957543297897	7.99738929393965	7.92891877461369	8.05856612588344	7.8652152640125	8.02629224546008	7.95129760637888	7.98575903684297	7.89906666617757	7.9728302905212	8.02702571851242	7.85755328615292	8.01783556824454	7.98877635929816	7.97401185685673	7.99497508765842	8.07045885289697	7.89361796010597	7.9650280833866	7.98731803229107	7.9652004541276	8.0485030435395	7.94389777728824	8.05368330662172	8.00355434311633	7.93160533326464	7.94648749592696	8.0161600481459	8.02565891269466	7.89725251909149	7.90238152709387	7.98250955473968	7.93290544438276	7.93301456385062	7.91697259779928	7.97589635421422	7.84527555836664	7.93248555420035	7.9841335760195	7.94609360698993	8.01457082749834
8.07978448560917	8.0058098324254	8.06266938062219	8.09770216338216	8.00670165014554	7.93426529414415	8.07387902272862	7.93221033770855	8.03307333489547	8.13429213811339	8.1641866005566	8.0794661983416	7.98907634996617	8.05726207925568	7.95779213074372	8.0466020432732	8.03081575192704	7.96214110689271	8.15415686978514	8.08913008125259	8.03101790778621	7.94245282614837	7.97040666229593	8.08568925788735	7.93512212466827	7.98525017397932	8.01892078986975	8.13651767017167	8.1111420170603	8.12714483254407	7.99803001252394	7.90622218662749	8.0299334445662	8.04766170292409	8.04352375104876	8.01406339430548	8.11641743691873	8.01892872143893	8.09169649129829	8.03666895731376	8.10846856233478	8.03328006385327	8.01034546031384	8.03386160892216	8.01912904639882	8.09733729711584	7.87833858840097	8.06686933095631	7.98812796643129	8.06907924471447
8.06052937652372	8.02915021258903	7.97388247442043	8.13165408274057	8.07812290765149	8.1396176360044	8.20900066855673	8.13649571922485	8.0480561821052	8.15049132791957	8.02603738861373	8.05820853691982	8.18709830079511	8.04242973846201	8.17102464989538	7.94201435364292	8.12391033957604	8.10819435589582	8.02423471389748	8.02906369657	8.19083741276472	8.03659372043731	8.07389298585751	8.01920566909215	8.05273487310514	7.98569628899063	7.95894338433711	7.93328620597771	8.03916637188874	8.10630903453165	8.08751946948538	8.10564458606123	7.98028673930128	8.18320176588746	7.95396938364726	8.05522190460312	8.00859574895253	8.1267093736921	7.99754848877778	7.9094180021459	8.03148741147967	8.08688813754506	8.04715848977812	8.04673337584341	8.08842154961677	8.06072684098372	8.05780830438112	8.06056996673111	8.02700769844546	8.15533064116069
8.088285629902	8.0533620603803	7.95062666966574	8.11021307254159	8.06619598706255	8.15807333749103	8.2102297442475	8.12277763413457	8.18511009314732	8.19157625332774	8.10438336804229	8.14595515638931	8.03798021599069	8.0237026318366	7.95033946746399	8.0422757592387	8.04032419119482	8.07429873615822	8.03393442410576	8.08231371715293	8.01263181583174	8.03448534987909	8.01333730187853	8.04202326339665	8.16224787099307	8.1548035663907	8.18314696372648	8.2250787374251	8.16114218756148	8.12142056179014	8.11936507997473	8.08301277453957	8.01710553602919	7.96592589801146	7.97907601163471	8.11994183801135	8.07595946046058	8.22800449554687	8.16530425574896	8.05568243517677	8.12832643512936	8.20285185121621	8.12034070514066	8.0412790647018	7.99007037971665	8.04967972302124	8.11907319538874	8.10147665922877	7.94643590749903	8.19329111368316
8.07580532212982	8.1690725705302	8.11858200061143	8.04403133666062	8.09065380113751	8.06159415479321	8.24273204677647	8.26365250138554	8.08591094098027	8.08193882365725	8.05492650276859	8.12977324441686	8.04885470492373	8.10018056656489	8.21215729985671	8.05976664569695	8.03412880637721	7.94703535868472	7.9599943920378	7.92511626760267	8.21975522155116	7.89976294464756	8.16486953716187	7.96660405675322	7.9639156233496	8.11488572815906	8.00534297529831	8.01020208881685	8.07975575209808	8.08368253771237	7.91917826836127	8.10504197048468	8.04281771189556	7.96939320265937	8.08363464869629	7.99650254905355	8.04220844777595	8.09788491414543	8.22121016230008	7.97946541644442	8.05313647198382	8.103540259335	7.91877484489998	8.1648965214621	8.21292533282871	7.96002675410873	8.13945644338562	7.93838837731886	8.2157275298288	8.03055469410676
8.07560508467098	8.22586695534836	8.18157530369799	8.04084277486551	8.21699966774816	7.98808287335311	7.99125208439018	8.12697660181182	8.18827840824745	7.84358726749897	8.15191629621192	8.0970608634105	7.92638484438966	7.94987588907017	8.20098588750527	8.0014894979018	8.13401441325382	8.13962978477666	8.03620328983016	8.14815664042605	8.22742751607912	7.92862288562498	8.07623435554166	8.1066796420955	8.00873525505797	7.97299365019382	8.07092883294495	8.17098255830155	7.96954148179234	8.09409476323182	8.10719383308366	8.22269017535052	8.09334262279916	8.204097430472	8.17086521669536	7.96692773345968	8.13604190026049	8.11443232469201	8.08482583732982	8.12615455082743	8.00728488350592	8.01672477450558	8.10604628971099	7.98040350384523	8.00053267422292	7.94022805964364	8.02474420538964	8.15154021722071	7.94153971741451	8.1316104478385
8.00454798016692	8.07112882849743	8.18762786706944	8.21444154702208	7.94066103559786	8.05289700528187	8.03187332895435	8.03533062510361	8.16866684325312	8.05885207463335	8.04532107150229	7.97935427860803	8.13486877537816	8.17936338240913	8.05979486372994	8.02434833870209	7.95027045974957	8.06982683945823	7.94306116748407	8.09408094803383	7.96537456098852	8.23328725273019	8.05270853091067	7.98276630502272	7.99826449792453	7.97947079232084	8.10516096710857	7.97191296998012	8.06802230017986	8.02125980957415	8.02221224813699	7.94995365976872	8.07977362239567	7.97448108255693	7.98763696965129	8.12723582227138	8.00563625850532	8.01487773458637	8.19978169905911	8.09320563080413	8.19818481391305	8.10169418814495	7.97402382210217	7.86692471768107	7.89244908592337	7.93561250926856	8.00771299502091	8.01377796340248	8.039015311878	7.8455797843454
7.91545852573159	8.0899931465618	8.07296929939529	8.13626476384573	8.02529926224531	8.18464886818965	7.95528507768384	7.96248864383848	8.07772565418556	7.99997224271812	7.97066302503596	7.98350496608727	7.82058656317614	7.99084354821737	7.99835723240956	8.10895631274902	8.02768696809281	7.91851581116794	8.0741457087971	8.07118054254876	7.80768432632786	8.07529433987041	8.02873161128714	7.99621328580616	7.89155294713283	7.85747180978174	7.8592355609475	7.99642772841944	8.16715046688534	7.89411192013031	7.97593102465679	8.18612397980729	8.04648244162819	8.16644411890989	8.0862132004762	7.95596867114501	7.91427799614198	8.03822228000757	7.83520757162107	7.91550803555707	7.85407242144898	7.88012954279937	7.87217153552972	8.11788173306704	7.85931310728956	8.00615531379343	8.00232607248172	8.09161559813293	7.92363423892523	8.15398099502986
7.85004393101395	8.03629432049291	8.05919838391072	7.75639171768711	7.90380189392614	7.85956572230443	7.89213340456895	8.00557625608578	7.98017938090548	7.82158767069191	7.80554416135375	7.91987576591406	7.91093975472037	8.08590021965175	7.87866761596463	7.90534796240139	7.82558921591004	7.88567472510047	7.90996141425704	7.95699573972121	8.08762859462768	7.94080517916736	8.14798819844211	7.87420326176547	7.74241899036938	7.99843885171722	7.73943992478941	7.88609088640216	8.06827665298786	7.89842874215321	7.98815256314733	7.9060110319385	8.16935134916415	7.84721295448049	7.95992445104287	7.8019259653066	7.92026459161301	7.92584208698268	7.80686357623864	7.91989612575056	8.02519367628414	7.89742833540822	8.07578830611226	7.78979587443024	7.90628838605389	8.11772448519583	7.9263063290523	7.93891699861234	7.94376494949102	7.96456098239675
7.85191763634138	7.840536514419	7.79999161462623	7.72979640693428	7.8586997210453	7.90257997184102	7.83197800211218	7.95210043265381	7.64927161626477	8.0418497426716	7.9244384725339	8.01254097291524	8.05150098004107	7.84734283380259	8.03572522326742	7.91207206853629	7.87833523557193	8.07202123730853	7.87518023264681	7.73301368448432	7.89525405113938	7.7882725980063	7.94696143878124	7.86327020999423	7.74691091541939	7.94777987895039	7.75331649438934	7.79888319759595	8.04630447043022	7.70296192208066	7.73153211448511	7.63274418666901	7.77481270441875	7.62227404275797	7.89100085127083	7.81723318935436	7.87824203008269	7.93858291702932	7.90168863773724	7.71147639070593	7.80273696154739	7.92452795714668	7.8045005792895	7.97564677100295	7.91457990193122	8.00424030696331	7.7910290813141	7.94398157003818	7.79899576597528	7.87354164568185
7.9301174113506	7.67078493110889	8.02014925132599	7.77608362599489	7.68207343158021	7.7043596019641	7.63880825570582	7.8860703809558	7.58874639182818	7.71988947979575	7.85377348419805	7.80206904115326	7.76325237362129	7.84976735954839	7.8963416065409	7.95980938900291	7.85934895862987	7.73760317663946	7.79550517786334	7.67587865317792	7.86832886108872	7.58923452585238	7.58533046319249	7.8291855128147	7.80093120706312	7.60614355203482	7.74507904421698	7.58741103424597	7.82357863770403	7.98273453969968	7.97177439181506	7.92195596566436	7.81834657076947	7.85838618426649	7.79752798786498	7.96921703541074	7.60123162446047	7.74996671767514	7.76944346765148	7.88262978726983	7.67031805674546	7.87019805294297	7.82668686087086	7.74053301312001	7.65635970528615	7.7927475753955	7.68874382261469	7.68600376150138	7.84684518901223	7.92943265213807
7.41743343990282	7.63028778821444	7.81140325015393	7.72361724017783	7.82211818274467	7.59634804569546	7.58093704210002	7.67966263295044	7.53494617010703	7.64178576481689	7.61959699518305	7.69284154549111	7.51618853511005	7.72144740564788	7.89183481359041	7.61161971332876	7.58527967910565	7.71401828628424	7.59662791214792	7.50340215419134	7.93055948263484	7.6356400714868	7.7712037736246	7.64850700744009	7.78846355852552	7.94072184837327	7.64190358726456	7.5516111045497	7.64766981528951	7.61761788588974	7.72580319857005	7.70117449951464	7.6159655365594	7.80541019035842	7.73454411294481	7.77169471346803	7.59320485101837	7.7318765532539	7.54379663386096	7.70501574782597	7.76510787504592	7.75355490256489	7.62744663028293	7.45574642646091	7.71907189930848	7.69174786436211	7.75119688803735	7.68450499110866	7.43556162069572	7.69487429028448
7.48780612376758	7.70863782264725	7.75923704219872	7.64783775252749	7.66197689485967	7.54729398531206	7.57903976768726	7.47908671335336	7.70193467448628	7.57192957013924	7.72163308870454	7.43602349072834	7.37076025957158	7.54271238056743	7.55150221069455	7.61741129705593	7.61909898483875	7.50809456264382	7.61111452474992	7.43780048822046	7.42253367164904	7.60014448623643	7.41905509230887	7.53104195384152	7.72122223686659	7.6239795060941	7.75581333495947	7.61516273644442	7.45238193443224	7.80103906661492	7.30744666768734	7.62318260373201	7.65563940576771	7.46519538746238	7.73090340123502	7.49831426864063	7.51850068652877	7.52474621314854	7.46281006015884	7.79218398616809	7.71188538657727	7.6775864223197	7.54530631194214	7.47394830195333	7.8012326742785	7.6502893530409	7.35930979467103	7.65583359468578	7.47553826811106	7.70876895776771
7.37208877763421	7.41902529807908	7.38512202177255	7.53674231853767	7.4861286644215	7.27469806996139	7.7343078331829	7.265918343926	7.36946039616424	7.33430755917832	7.43827761730777	7.44530251533109	7.33403126857208	7.39836431912515	7.41363036555506	7.34938546645312	7.49837897989401	7.60813996211322	7.34890215339995	7.4586598293428	7.34171908608335	7.41417489077196	7.56309435020035	7.48788335267854	7.61524008652115	7.58399950925077	7.53572430272027	7.55887527466785	7.30531573364361	7.48522929985745	7.52051390620196	7.46836695589623	7.50613142892209	7.42906174470733	7.48878183374198	7.44827507698454	7.63700571338707	7.50806609232963	7.3999254894563	7.28590696484513	7.22353911463025	7.16335384513991	7.55184304554375	7.51538678546641	7.41254851884807	7.37351455527647	7.2642821124823	7.40470634515256	7.34506885734433	7.5972170787561
7.21685366142814	7.14683898810458	7.34152459536887	7.15451406059402	7.43076536682649	7.50359868002814	7.28847524660578	7.31597110028707	7.5692506488587	7.21211996940951	7.12552598128039	7.15502258342305	7.40719253279353	7.2825748846281	7.259994639491	7.46264571875315	7.40356226969942	7.53063979968363	7.25841023449517	7.41930304252859	7.27114875792101	7.19303110019262	7.31373074721086	7.51199295087281	7.30418039677836	7.28853451375023	7.21983789459224	7.48501184534004	7.23409229092065	7.23646031824534	7.3691146131491	7.29772202321316	7.26947163451979	7.45837838786167	7.11833566101766	7.4719519348806	7.55209309916834	7.19512125089744	7.41107703926624	7.3391682284778	7.33210803655581	7.33798398843477	7.16741408296314	7.35160167978842	7.23701905941955	7.12405158023612	7.24478324515871	7.40577661265497	7.3083355267696	7.13883229908991
7.28456667455503	7.02783508734114	7.09202858965756	7.10470688965415	7.2358504676845	7.15908096243047	7.0500587352903	7.13872840713547	7.17321207022314	6.98404632249957	7.36172801645935	7.21764645015222	7.07853498100783	7.1128540256379	7.31598332313721	7.14465141545519	7.05992875145961	7.11427248436266	6.93297614098723	7.33007215080766	7.21930673051707	7.35074747349512	7.30449107721179	7.32991099268269	7.1759136880182	7.34065312427921	7.1021419755223	7.29387945355879	7.16170869891904	7.20068672808214	7.20778445424389	7.07862513542847	7.03751643200553	7.36715487972043	6.91877684449969	7.20708131453401	6.96744182128263	7.40219437870601	7.33606321152196	7.21669200716506	7.20239667162881	7.24035801722601	7.43213659241339	7.24058805181504	7.20392591924426	7.1300696331005	7.16800680586861	6.98027139600097	7.11770848736981	7.07537138723033
6.80840534612342	6.83074160590567	7.01654979828963	7.09651240773062	6.96888980770723	6.8634905262948	7.25732789840597	7.14880123273809	6.97022139263005	6.9960486329955	7.17526596055207	6.83867193883848	6.91312143583238	7.14224808221924	7.05475899363298	7.25660354071306	7.04441738324258	7.31607980073734	7.00515753128582	6.88518155581319	7.21538944655897	6.99514503913657	6.93729142796937	6.88513618256522	7.33632790233692	7.20841710186425	7.12776088400106	7.15154765524151	6.9259138417112	7.20832701058912	6.91928045933791	7.05775320805893	6.93677517488009	7.23924784944318	6.97994646711186	7.11485847319072	6.93624863200446	6.99910371124255	6.95225036924364	7.10223964171328	7.0687627099753	6.97571958842822	6.81015222715543	6.95777992255179	6.85996261013606	7.24714115139245	7.03041799060643	6.86478166111268	6.94057224676774	7.1978262436752
7.16572718649698	7.09108216403408	6.99970508720381	6.70084800455099	6.91135661873336	7.00502217843846	6.70824958163088	6.99634828287978	6.91853384286632	7.09426815971167	6.76509345080173	6.69422117684798	6.83358774046764	6.92852078929912	6.90333486495165	6.71106360708707	6.86495792538641	6.89558206441877	6.93984183079196	6.79805951890147	6.5763196829107	6.63732365540079	6.91886434516137	6.99270062243614	6.91925057874136	7.04860471113114	7.1085880277529	6.94146654079635	6.6566226441321	7.14171143957997	6.73969528493406	6.80374983863661	6.88735958893112	6.54160594194326	7.12184843184205	7.11877239203685	6.86033395297736	6.91160859741635	6.64454119785407	6.82284541054911	6.98239935215235	6.98702422314238	6.60220767240193	6.79673254569084	6.70862641519574	6.98880711214463	6.98504784797367	6.81141059266382	6.71245833553576	6.91078388568281
6.64209303025234	6.51942373413471	6.46373563373418	6.5973808128683	6.82581635644064	6.63856324223137	6.66424677095057	6.66715512303925	6.64965405216453	6.68668308144821	6.43736260744739	6.63461302094671	6.6296008525273	6.48718673660121	6.76945866546027	6.66745833743994	6.58975793313062	6.54237920111656	6.48848183620975	6.65450279937123	6.65350669851528	6.60018402126183	6.81891051376143	6.49101405760981	6.47298982233779	6.46843222182959	6.57722769529027	6.86032715105501	6.83762130348543	6.7314058457276	6.70877150683905	6.80094482129662	6.41622000202773	6.82966223797491	6.65277380000382	6.69419225142873	6.73832152303218	6.92864974001594	6.54977596533151	6.75827017079745	6.70613740062584	6.79058139335518	6.55067840138549	6.57070824890333	6.45996205515908	6.6721744711344	6.72856310836672	6.72621253161804	6.84202684277584	6.82077804288144
6.68785052629994	6.20001332599162	6.23980910389927	6.58347018526755	6.51411229809649	6.45483952267333	6.61747347056281	6.66840960964803	6.42604324422977	6.67551473319255	6.21940425016031	6.61918149038935	6.48110773610042	6.51009260846875	6.71010203080671	6.32741011256472	6.50705374788115	6.52736951826949	6.30985432523252	6.44588721302949	6.49274775574003	6.63202349876199	6.37383851729187	6.50691096221434	6.61373303746984	6.42289943913748	6.36603469529304	6.49790806626279	6.37646187395204	6.27630819295555	6.38012510298568	6.39080064661149	6.56693210315562	6.42264974920072	6.50622972223533	6.20991268257261	6.49895805484295	6.44000905637799	6.45982948322927	6.61897681057853	6.52175097318067	6.28708463490928	6.50982652285405	6.66494415815151	6.706653885442	6.50191806301681	6.61368429838666	6.63692305677156	6.61165013264154	6.45953015649166
6.51478279927271	6.07427180896705	6.12954617185636	6.24884129278733	6.05870528140419	6.28603595764905	6.28474035935353	6.19861020986296	6.24429392769846	6.58384012040256	6.23064123143725	6.01817691783291	6.18985912546688	6.3255399451134	5.94481989749389	5.99052859367157	6.21691969938358	6.40033904602639	6.51845899587876	6.16455413796391	6.25342220171274	5.97271485340184	6.2717917486701	6.06165910851834	6.44838294891115	6.51026368396766	6.39542435295696	6.39237002581797	6.3000561572466	6.25439242573904	6.17948153934121	6.07331094750068	6.28689098993053	6.39265903454933	6.32596550314884	6.32983248404073	6.50428608506171	5.97633613919799	6.07884607644223	6.21903425098583	6.18900356610829	6.33389039258997	6.25170056847155	6.03717122133031	6.35901646970552	5.97217834154446	6.28946132766786	6.36327599358981	6.17990567662571	6.22232997177629
6.21899747446223	6.31537632357827	6.02093704486284	5.98787959746626	6.34304216827038	6.25697009198931	6.26910639721923	6.19921649440762	6.00240604491799	5.99221751924689	6.00244800976508	6.2377870171458	6.06374335325793	6.04511424773209	6.11593989037754	6.26577878054812	6.16346730705541	6.25597849262438	6.06456889574449	5.9270152674425	5.83946517471987	6.13596282504576	6.10675094015289	6.1340990408442	5.91585829947892	6.11780230477512	6.0975018649903	5.82279110200854	5.88040950781632	6.10916507467401	5.96610892911487	6.07263487842753	6.05871221171723	6.07758625593704	6.0817391554099	6.10020952464211	6.19635754383221	6.27161376217658	6.24108181229501	5.93594972052093	6.02816123194422	5.91705825270243	6.08794210543241	6.21403195676087	6.15387013622972	6.17676192190362	6.10646611152955	6.08226478036654	6.09993836698756	6.29438733107539
5.6086388701243	5.62722353851205	5.96362558411269	5.51372208227978	5.80993012055752	5.62175847668441	5.67043459125982	5.60524741128737	5.68415810232409	6.01546767510134	5.85120343864253	5.99361402826045	5.93876044266141	5.78913321656728	5.972973216546	6.01824795983789	5.63625297048673	5.6913237773351	6.04964809705601	5.97173790288194	5.88677334377783	5.54985128097371	5.62976256996941	5.8350327875135	5.82953457765736	5.66986884259862	5.86789221582944	5.75930158371561	5.9410068249279	5.83599923988738	6.0042859261914	5.73630510277641	5.73667340547901	5.79516269724455	5.92996977334101	5.9215354432569	5.89992635633748	5.47656495794072	5.62949102583255	5.91006598712715	5.62717705965819	5.98066890316551	5.97797432083072	5.88511304747439	5.70591231181531	5.72147365473324	6.06305051228958	6.02638751020523	5.91266165553012	5.85650897934642
5.43882957948564	5.61623799512364	5.07899971208129	5.57868611737651	5.82033164496025	5.34391465893336	5.84759368713375	5.70103049611568	5.75715498315551	5.37092225090136	5.80717002000431	5.4958978042181	5.34461904792754	5.62531701175918	5.65919482070244	5.73579080546637	5.75520609635771	5.33072726847748	5.92260019579943	5.23919051755992	5.37985055665422	5.63819960328701	5.64972798554629	5.67728879572882	5.32428299554807	5.74926254392211	6.00557836369126	5.57225569679685	5.43072238082065	5.7672155897956	5.95073466235658	5.42328844811825	5.51009359343168	5.48099645054195	5.5239594046767	5.18743200443105	5.49363651026137	4.90319152378474	5.92302780810893	5.64100246040825	5.54815489530505	4.79085702484549	5.50893159386159	5.80133058161367	5.62332414545986	5.91968441133402	5.34544007439231	5.66840378755377	4.91510762978191	5.34419913974772
5.56652864995942	5.24725558557024	4.93457362228504	4.07144257985091	5.67235335774024	5.58995244622435	5.41619791351366	5.21993807925	4.5118013037366	3.95336236008578	4.7889931024834	4.91707815765966	5.03715684200544	5.44974795632459	5.14829323502083	4.92518777487307	4.61970036089095	5.22628380982296	5.12917940043072	5.54109856902962	5.16474765548983	5.26106514590591	4.39953522328521	5.29598418734862	5.54787107476544	5.60400291506455	5.43881706903801	5.05024901487035	4.32591951879693	5.09241237378804	5.15598462179308	5.08222780613127	4.44875864576837	3.38655276054117	4.12834262843976	5.17499486675251	5.36898613648362	5.51709983816936	5.46646326040553	5.1617150119143	4.24226016257262	5.02484662154734	5.4128337569462	4.24443103941893	5.50140339400823	5.60787452383062	5.49946388949911	5.11646183560845	4.77050273550729	4.84642593695453
3.12925118683013	3.66732730525956	4.5067942682212	1.57647234248016	1.73970423696557	5.22618298094943	4.28319230595922	4.45095660993039	3.18146119920041	4.33819770916984	5.2335451367381	5.31867307916871	4.76964520545642	1.8179769461731	3.44683564536157	5.3496738424863	3.29143231936758	4.69207961300184	2.45161425084111	3.81089257320599	5.13270169155343	1.6539235841444	4.62935118315581	5.22722813794215	3.93399788444177	3.1643948802611	5.09013322934609	4.639541406965	3.32327341289076	4.00799244081307	4.94752664278135	2.79521026026539	4.49981972128987	5.23052545877837	3.49771091998775	3.28292155342018	4.91298602980485	2.0990532939594	5.21235789931519	3.36046262188356	3.513843316617	4.60283329008534	2.47858162898288	5.18556542908209	0.302083413590383	4.03368197739718	4.64768870930111	0.8010409771499	5.33532867793281	3.70315534640219
0.839717290131568	4.01624960975528	1.46299647337298	0.038863023513968	0.0387331881422806	1.3807828818103	1.27552291235929	0.0387449171498516	0.130638054089972	0.0383202187019154	0.0387463818950892	3.59115002418637	0.166499855827651	4.68883994267032	3.11966234812186	2.6353057485446	0.699493607548588	3.58078839265785	3.82727865806121	0.521279459608531	0.0388638337266551	4.01698330250779	1.81373712000761	2.92991967971051	0.239620980556966	0.515328841079501	0.480062080264962	0.401032665890518	0.142663236209441	1.90040239406314	4.05198129255699	1.7248340484647	3.19308648544147	3.8435547101477	0.0382270623938649	0.876873772427764	1.30357591187432	0.0386272824147457	1.25773622302054	0.0382304358218422	0.868163027349814	0.895713093519584	4.09118898272191	4.08101171936669	0.801962237524163	0.310525645855127	0.0381697855455915	0.82341891591887	3.96908781819459	0.333186263297559
0.891986973859431	0.0381803195030324	0.0381261812540818	0.0384999328010324	0.038775922511864	0.0383899970184746	0.244343357043343	0.293516544382704	0.0386340032411581	0.0383658843935005	0.0386704297815679	1.95531786497481	0.0387186092689559	0.0381725481893208	0.270546528892646	0.0383684583157911	0.0385750105237025	0.0383074639670026	0.0384269167723016	3.16008658683427	0.498689561604766	1.02398040319092	0.0381711430995203	0.0385257266644285	0.0377966670080818	0.0377588125914482	0.0383002376474656	0.0381170995737995	0.0380151909779356	0.0380985753856989	0.0383169585245134	1.07559848210469	2.13408572607926	0.33385749745198	0.0380473937485829	0.038422332121401	2.27552050251967	0.900877810396666	0.0382151232943037	0.0381167495383724	0.0385015410287107	0.16163695871119	0.0384056066014315	0.038683063656113	0.0385092886486737	0.212900587606807	0.23789138193943	0.0382360297638577	0.0380286425450921	0.0384685955017358
0.0390868969477866	0.0387890808739402	0.0389701822430204	0.037862789914934	0.0376102562253805	0.0387444809133867	0.0379724676984074	0.0384400968884701	0.0376542939437951	0.0380905524986725	0.0381247555966239	0.0379553796215547	0.0378126756338212	0.0382987404839233	0.038585589616838	0.0391365057016004	0.0386327017853348	0.0387866236002763	0.038216528486409	0.0380966857168963	0.0382580009980294	0.0385084503501828	0.0388987426161945	0.0391652138489697	0.0378988496330841	0.0380916836063859	0.0385194336475574	0.0383547883602149	0.038677497843136	0.0382195610644681	0.0386633649244553	0.0385230507786171	0.0384856836274518	0.0384178093806112	0.0386954450474486	0.0384870357333328	0.0385931473376806	0.0392183567420448	0.0389233667777499	0.0389435814811375	0.0390169913037745	0.0375520110613781	0.0382875903054607	0.0378465213865585	0.0384748338302639	0.0379028803064376	0.0381626977075	0.0383688428904156	0.0379882440110631	0.0379165639779528
0.0390319002644928	0.0387260144799095	0.0377953304177235	0.0391003228108412	0.0385783146034562	0.0394631880477141	0.0391429304606431	0.0381149331014163	0.0383075653157605	0.0388693077407296	0.0394049643785909	0.0384587881974493	0.0386499107154704	0.038631759552618	0.0382985299377031	0.0391664876565128	0.0388584781744587	0.0385601794931938	0.0385640390679714	0.0391659312410502	0.0389231910709981	0.0389176851344312	0.0390910298012582	0.0389337951217074	0.0386161686433308	0.0388754245766657	0.0386441926156217	0.0389291223432841	0.0383815766484794	0.0390006016421729	0.0392779485628629	0.039400085143834	0.0386707433658771	0.038549511948271	0.0387204675676998	0.0385533291821071	0.0386904552248961	0.0394309050739145	0.0383516327513716	0.0390940610022315	0.0393768787445694	0.0386380467408953	0.0382199847152443	0.0393456090123604	0.0388684824440685	0.0382538879924842	0.038885642912297	0.0389979129092002	0.0380095247376808	0.0391464663349619
0.0389533319559912	0.0394544320715503	0.0389852773269852	0.0390181211008235	0.0389775996242578	0.0386769118782081	0.0387022367070906	0.0383179926448367	0.0387430337582963	0.0391080619144873	0.0394383277744714	0.0386031013341884	0.0386110638029608	0.0392045892077231	0.0388675094974483	0.0396124465391993	0.0393003025118323	0.0385590793061508	0.0386003199874484	0.0382264447716552	0.0383263924382218	0.0391825409463465	0.0386890328883762	0.039112913062672	0.0388410009253748	0.0386517455462743	0.0387831069781865	0.0385756030847008	0.03937481138502	0.0387053188276762	0.038789488553653	0.0387114700349008	0.039297518932663	0.038265429290469	0.0395588890186798	0.0392141665553	0.0391682147925588	0.0395510108603605	0.0391281280013201	0.0389673151340239	0.0395045532628918	0.0386407033383957	0.0397838908408038	0.0382565887752667	0.0385832123585457	0.039201056331788	0.0383896031253832	0.0390719111402994	0.0386217899209192	0.0389389507635047
0.0385474434635018	0.0394839379562776	0.0390254605425556	0.0392172449621303	0.0388396252961745	0.0396371881553421	0.0395283287630728	0.0392098539903598	0.0391579671193254	0.0392496998036424	0.0395765403102548	0.0393738949350021	0.0391813780056376	0.0389777952098868	0.039252046401668	0.0385278555933391	0.0389186373635431	0.0391363421142732	0.0392312510219582	0.0385296483134684	0.039144706438871	0.0386264569149326	0.0398889333036832	0.0392295008988109	0.0389516756705909	0.0399909098351006	0.0388437590266435	0.0392543775810529	0.0392649912938591	0.0392201514831827	0.0395581638920163	0.0393757958200407	0.0387800899367902	0.0392888300166863	0.038671026694952	0.038635431118044	0.0393022156713914	0.0390437086033429	0.0384231359264353	0.0397100591792942	0.0390243297374788	0.039462829215523	0.0398998930142057	0.0384557708296718	0.0391245632968287	0.0398522264306812	0.0393457983742307	0.0387982059077344	0.0393218934555611	0.0390534371919306
0.0401549197707072	0.0391242247211034	0.0395693460726864	0.0394342181418368	0.0399571190178283	0.0396370000287016	0.0387927172488897	0.0393473391312257	0.0388406863415584	0.0387715015930608	0.0391917375582825	0.0393724159171402	0.039283667609662	0.0391242723264063	0.0393384920864293	0.0392088280821551	0.0393655848112754	0.0395322719266385	0.0395881339088894	0.0398026738469551	0.0387438915011146	0.0396933991930797	0.0396437747847455	0.0394354398418308	0.0392589115085434	0.0397820474363553	0.0395632275345654	0.0396154017837814	0.0397639313995521	0.0396776433023222	0.0386844035089207	0.0397178308985691	0.0391736096642429	0.0399842802418373	0.0397703650208488	0.0398363044015584	0.0399872521846146	0.039710815190425	0.0403655669052645	0.0393373518227575	0.0398145983701792	0.0391233676398398	0.0403729977663364	0.0400465740933061	0.0395272875716234	0.0396205863962158	0.0397925298489717	0.0392732600048452	0.0395536653217783	0.0401407741077355
0.0397509556243303	0.0399494537009513	0.0397219254623613	0.0391019421709639	0.0403789244603186	0.0403221913214032	0.039535008717479	0.0396788024661288	0.0402502648554073	0.0396443850005849	0.0400728346783168	0.0404969231006524	0.040445322619036	0.0405354692840173	0.0392681342606736	0.0396177040011669	0.0394971848345957	0.0398184137998337	0.0397786793408747	0.0396851476119111	0.0397069521028254	0.0389535629151394	0.039432707710264	0.0392874634250859	0.0395284365821065	0.0397009038557757	0.0398966215827383	0.0402513025175768	0.0403742579244238	0.0394706053941492	0.0389754736064537	0.039598242060122	0.0404556325980278	0.0399531436674751	0.0392581421752275	0.040477488652736	0.0393217041431309	0.0395505504633785	0.0393871871071296	0.0398323844019044	0.0397198356860352	0.0398001520765686	0.0393995545903445	0.0397215142686351	0.0397284695747904	0.0395443893053137	0.0395641614517301	0.0392551500314967	0.0390172388485269	0.0404285604167634
0.0400066357796103	0.0400496543795185	0.0396469211605925	0.0393770977694407	0.0399654175453156	0.0404721762583762	0.0404240876930949	0.0404030768439996	0.0399087917560074	0.0396731127451123	0.0398981153986426	0.039192437640536	0.0400013599434813	0.0400796895678938	0.0401487374683108	0.0393757508184662	0.0398749551786181	0.0398733487696126	0.0406612833518636	0.0405296647711392	0.0397204266173832	0.0391206832723516	0.0403526152986027	0.0390704990973166	0.0404751139621885	0.040382565283574	0.0396500814220975	0.0401585168051616	0.0397456411603404	0.0400458992943776	0.0392396748486025	0.0402665415449242	0.0404518171555614	0.0396574327812592	0.0398719562849608	0.0401681966139342	0.0398407336206579	0.0397302770294612	0.0399096841943992	0.0397387915816012	0.0399083762875245	0.0399836971957565	0.0401781381622048	0.0398153808736568	0.0406278135891032	0.0393523376598743	0.0395754743806638	0.039701760315706	0.0392052623602066	0.0402971927996919
0.0407584038003409	0.0412165406449079	0.0405269161758886	0.0405365774349451	0.0402482833476082	0.0400523540972241	0.041231905255834	0.0406200185573659	0.0398618789032316	0.0407752074292038	0.0397173004555715	0.0402116266618793	0.0406533808959486	0.040293743644675	0.0402991600159431	0.0397277887884804	0.0399888233649531	0.0404765103822943	0.0408485494553692	0.0403571995805071	0.041177412254604	0.0399106010946452	0.0401588887328675	0.0397335024840521	0.0396036304226716	0.0397957616265312	0.0406221241492693	0.0399958315154384	0.0403280604522391	0.0408609996899833	0.0407310317825687	0.0404298185370398	0.0398196117033277	0.0404558732459822	0.0411864421843451	0.0406699013022163	0.0409243949938089	0.0411109148147901	0.0403388420373976	0.0411439849953267	0.0403032004927917	0.0395886420121771	0.0405671016780075	0.0401620434894262	0.0403236128762062	0.0402198838695567	0.0400460096942519	0.0400163531773087	0.0399057030888561	0.0399694259325062
0.0404867551368393	0.039931099796462	0.0399368113617635	0.0412370305063936	0.0405348323438042	0.0400269332779313	0.040745982638973	0.0410159437346571	0.0405821000773358	0.0409498713521028	0.0396952084384359	0.0405356854414659	0.0406593834024416	0.0406650550083913	0.0407524416148801	0.0403223155740109	0.0404643883623989	0.0407343806134086	0.0404006070383862	0.0407328742672014	0.0401485198530417	0.0410999999521914	0.0401613589634363	0.03984738413643	0.0411238730903627	0.0411461045835914	0.0413305821102787	0.0404125578453005	0.0409063600032257	0.040640140951151	0.0407979178334957	0.0405699412208474	0.0399899497452679	0.0404227258995566	0.0406625441728159	0.0403955845208333	0.0404347433979327	0.0404777725667589	0.039687417751535	0.0403230208237642	0.0408456529339346	0.0399954096318182	0.0401973240781871	0.0403215783931359	0.0413044323303921	0.041355813673924	0.0409499122450729	0.0403056303433303	0.0412347781326786	0.0412535151596431
0.0397413373173583	0.0400467504122036	0.0399676995473707	0.0407955735440714	0.0410709099756579	0.041034578052804	0.0412919940824153	0.040714557313399	0.0403483478739524	0.0406034310520942	0.041442135039009	0.0401010679525211	0.0403157986240788	0.0408156768378681	0.0411480328966345	0.0406437326953407	0.0413856474391185	0.0402943391541617	0.0410644197969305	0.0412187871278602	0.0410029559230376	0.0406539328601835	0.0408966749303257	0.0401661395024674	0.041512252222003	0.0396755302765862	0.0410728689784149	0.0401329117351098	0.0398522058624609	0.0403715274317785	0.0403113305759554	0.041230549365707	0.0412226769867747	0.040223015672419	0.0416252751014755	0.0402548301378073	0.0401184423285478	0.0404330387603396	0.0401798182811064	0.0405227647811136	0.0412391386348534	0.040350151397995	0.0408755128603762	0.0406559279644353	0.0412008221770798	0.0411000325483012	0.0410336171243659	0.0407250663425781	0.0415802994648593	0.0403221534039441
0.0416516016486429	0.0410636356354637	0.0418188251055845	0.0402459687883093	0.0410262660919956	0.0415437210059452	0.0417265755763296	0.0409610481727942	0.0414282083954503	0.0411875337590552	0.0415596320886378	0.0406500315931127	0.040943116555389	0.0414802915276375	0.041241814907409	0.0406338340716418	0.0411336540708136	0.0415749199208211	0.0414182609981089	0.0412381529640301	0.0412132952920736	0.0406534607767356	0.0410929818839672	0.0408204993070996	0.041888340761459	0.0403242345718737	0.0408058134555517	0.0415186216442447	0.0414332066172215	0.0416044323070671	0.0413463602190022	0.0416433580976277	0.0411999465095856	0.0409882595778521	0.041259193660448	0.0413136416808643	0.0418284881977983	0.0411473021430479	0.0405056536524181	0.0415819970193316	0.0411518900841871	0.0413853705282389	0.0420498190336011	0.0412835124122028	0.0408653630411035	0.0415895129623467	0.040549759440425	0.0417614023581441	0.0407009253686875	0.0412070578335502
0.041505079304572	0.0418684020901306	0.0422246005438937	0.0419571310135278	0.0415104774104805	0.0417601324223537	0.0408876679632147	0.0412638358538288	0.0407044191458318	0.0417744955909627	0.0415201088317342	0.0418050804316664	0.0416712459682118	0.0407679536413441	0.0411891401370698	0.0414633958134347	0.0410577180126692	0.0417508522752084	0.0419091657629073	0.0408660043566737	0.0410515647230845	0.0410043329439186	0.0414719408910538	0.0406774069960106	0.0418168355804519	0.0407903262624823	0.0418080513175862	0.0416826177200746	0.0411894291175702	0.042435017370469	0.0419369558554581	0.0413034753297578	0.0412473007441844	0.0415154933759675	0.0417744260344278	0.0405572792203434	0.04174556812089	0.0416487536200048	0.0414818163226068	0.0420417131187627	0.0417423408192812	0.0410065023074788	0.0418680432482223	0.0409684847014801	0.0412096696863532	0.0413469148720713	0.0416882783055823	0.0424667792040116	0.0416947477557839	0.04052916962858
0.0413062203154362	0.0411766879571878	0.042409530782237	0.0424470343625964	0.0421992638802003	0.0422320496691344	0.0412965954579465	0.0421474776934565	0.0411551685338374	0.04167651358772	0.0415097260830745	0.0413814780332356	0.0415472199898742	0.0407337027127711	0.0415295266707275	0.0417213412130354	0.0411761481822729	0.0416602600258459	0.0415999795393299	0.0414886786961346	0.041031081493744	0.041588425560334	0.0417669703457957	0.0421710075827684	0.0419632732300721	0.041799938150012	0.0419678222624398	0.0423724607161678	0.0420407081904066	0.04160498077576	0.0415628486037492	0.0420173082195782	0.0421391033300362	0.0413397014579376	0.0413064332334233	0.0417250210505713	0.0419089576455221	0.0417823455478028	0.042018278373049	0.0413095352858287	0.0416671000242921	0.0414287918020141	0.0422799706442994	0.0421398853479163	0.042109707575282	0.0419549381394733	0.0427617667769112	0.0420863638075747	0.0416564114094128	0.0424057499621389
0.0411706056323171	0.0412201526908283	0.0420763777585544	0.0426123398923967	0.0415734019492414	0.0416523779592246	0.0416512268640785	0.04201164270794	0.0423741445747681	0.0426815029524776	0.0416443368218381	0.0411747040619828	0.0412797884110194	0.0419062808974183	0.0416070983797576	0.041835515739719	0.0416976160138357	0.0420362232820469	0.0418628723859529	0.0411489805942747	0.0424653531412902	0.0414792820359631	0.0417968936846104	0.0422040202562387	0.0422316297536341	0.0415000064908453	0.0418313189088409	0.0418602476268712	0.0427358146991554	0.0423030127475009	0.041204993163839	0.0419295363861325	0.0420052285825172	0.0419085413590482	0.0426800194361885	0.0414916632315243	0.0419277496165875	0.0418198332767399	0.0413464632284659	0.0412949819713348	0.041523517201451	0.0417649993525797	0.0414699276887495	0.0418567603018156	0.0428167137500238	0.0423446853200655	0.0423513405442109	0.0415467686250251	0.0422758909680426	0.0415512837305813
0.0428565488288007	0.0417062390725005	0.0424224598276784	0.0425675848951845	0.0420772592397029	0.0426228089525257	0.0425510344152394	0.0421586383425914	0.0419680382449724	0.0425916497356719	0.0426792193038314	0.0419161094483667	0.0433759058349952	0.0417217472898331	0.0417669317080239	0.0428464821395625	0.0420420178489076	0.0421670559016319	0.0419580472675364	0.0422682045924407	0.0429452355720096	0.0420237858402408	0.0424381017961367	0.0419957698292959	0.0419539328791553	0.0422364199901549	0.0416340655002214	0.0420759677146808	0.0420547073673941	0.0420187934439983	0.0423265542292719	0.0428007458894671	0.0426959738114186	0.0418195327222002	0.0416553505794446	0.0420663894457349	0.0419091592388725	0.0418035946771501	0.0428514373090104	0.0414901979968548	0.0426677921302739	0.0422853042470179	0.0414809246868672	0.042301958780951	0.0421404535130197	0.0426432054656244	0.0420140620678902	0.0419549120223686	0.0422870539464237	0.0416459609316035
0.042523209174161	0.043015741733523	0.0425317639341955	0.0426031753834518	0.0420821437613783	0.0424425404461667	0.0425281221185836	0.042654266890224	0.0425298791463771	0.0425012738739986	0.0415292634335641	0.042842065367485	0.0429807462853982	0.0422691660583081	0.0430357807290531	0.0427324878699954	0.0419195390128133	0.0420446329304874	0.0424577750652429	0.0417518517619594	0.0432636197330374	0.0431268469013028	0.0421671994203572	0.042786116488025	0.0420064832376042	0.042260579914634	0.043164125827731	0.0423249328521633	0.0427867062523254	0.0427965706119916	0.0426465170439775	0.0424352299743277	0.0430332087641506	0.0416816685016301	0.0431686411889013	0.0428841000111885	0.0423083170722668	0.0416725616575379	0.0423745365243815	0.0424693593672252	0.0422854872446074	0.0423955345283759	0.0428559922399252	0.0418966421990578	0.0433255800081937	0.0415665438643479	0.0428455699236095	0.042764722739695	0.0428647586334684	0.0423360551075074
0.0437201553395774	0.042243455453575	0.0427747705211378	0.0425805067454788	0.0424228060420717	0.0430991129909584	0.0428894969608136	0.0419019758642208	0.0423111337851682	0.0417416294422713	0.0426821549627014	0.04219738310686	0.0436773958728007	0.0434165978598299	0.0430347155702873	0.0430833307325701	0.0430840884136916	0.0431695874885904	0.0420563582764815	0.043512630800064	0.0433804705319058	0.0433323118965689	0.0432585149365027	0.0429988263928918	0.0424458323088935	0.0435734543692379	0.0422253662130788	0.0437567963241106	0.042274620032866	0.0425167739552351	0.0431562140247281	0.04316436194658	0.0436052619561275	0.0422923360694969	0.0433248732046129	0.0425779269249001	0.0434535467846847	0.0429094131578831	0.0427108839702238	0.0426819373109747	0.0428263327993775	0.043427890804909	0.0429329002540248	0.0427301556325108	0.0429542516693341	0.0419248598700818	0.0432266577862641	0.0431955522589058	0.0432174410748244	0.0432706463203904
0.0426830267732088	0.04300622526552	0.0436070021375547	0.0429398287089394	0.0429593698153792	0.0438776537319883	0.0427600698617314	0.0440923575769021	0.0423296553265349	0.0423570103489063	0.0425386973060772	0.0428806627228114	0.0430532848017141	0.0433470040683668	0.0435644359094026	0.0428558737944679	0.0433574085598067	0.0428583995558933	0.0437301421485193	0.0433122827278047	0.0430147595830674	0.0435861659811664	0.0428554732302675	0.0429909143119218	0.0437594913157497	0.0439378425293197	0.0434283815456979	0.0436079128819464	0.0431217238932604	0.0425189097161472	0.0432873409728437	0.042877420926399	0.0429907742844993	0.0424719462423243	0.0423241190727386	0.0430509957838886	0.0433114612798613	0.0425396161220843	0.0432629537967026	0.0438508478121494	0.0431711852544291	0.0435525954780669	0.0423819525738976	0.0424231591363267	0.0428889532774312	0.0425465195446607	0.0436361542929527	0.0436087101188246	0.0432795360818893	0.0431423183582824
0.0429272387525138	0.0437465368228061	0.0429967473488902	0.0432989860194826	0.043745141239559	0.04241256559883	0.0430560399766056	0.0427377640659947	0.0437704308354359	0.0433724950537802	0.0427193229832475	0.0433598538026214	0.0435542151180367	0.043507596931198	0.0433583250163442	0.0423114678217094	0.0428986622489491	0.0440795411311007	0.0433503894068458	0.043790412820551	0.0436357105058967	0.0432476479901388	0.0437514537366082	0.0437792523732516	0.0439897106285365	0.0426022455643535	0.0436442293159262	0.0439588744831781	0.0439859467462876	0.0430267754264777	0.04357422838783	0.0433966850022506	0.0431562509138447	0.0433904328889327	0.0425938006123676	0.0437996306636916	0.0436557425227189	0.043692007352195	0.0437447415522897	0.0441259236872564	0.0428850634422411	0.0432312422129188	0.0437922094857921	0.0433750596603059	0.0440508209696302	0.0443327765911363	0.0440458469838494	0.0433528698096224	0.0441476273376296	0.0437723729092537
0.0432228305239739	0.0434510742475297	0.043429026904173	0.0433695913030127	0.0431899035696556	0.0439519286298579	0.0445436573041272	0.0435273983779642	0.043934431589883	0.0441996205827449	0.0429865310700348	0.0437583588277473	0.0438177265807651	0.0442686952359617	0.0434704593292377	0.0440836277294548	0.0440877195666969	0.0443048952264722	0.0439175917590852	0.0442455268386891	0.0435239712795939	0.0441454717391404	0.0438357730250109	0.0433341115888426	0.0439686451557777	0.0443787385071339	0.0440857677642966	0.0443257247673427	0.0434358412937154	0.0429344140729162	0.0432676847375382	0.0441230624187581	0.0432926697524273	0.0441640931225141	0.0443338055999258	0.0443073360528356	0.0446791866463584	0.0430493661247388	0.0433601540755512	0.0444913655176429	0.0436434687180892	0.0434461961227795	0.0443700744082282	0.0440805948187006	0.0439159736633712	0.0436370637654681	0.0441218339914703	0.0439078433505342	0.0433502697898886	0.0442594174605771
0.0434957686627599	0.0436684026304156	0.0440556709226846	0.044560453066432	0.0435480819112135	0.0441637575389923	0.0442527263322426	0.0444589334785568	0.0443607641846352	0.0447375126379014	0.0448788891824649	0.0445855453225684	0.0434940741899217	0.043862194362052	0.0443053183645225	0.0448565430070884	0.0444611101630189	0.0437698663405259	0.0436347255813382	0.0440585000685045	0.0441604834596164	0.0447825715159881	0.043764264136587	0.0439771871830174	0.0435430474690529	0.0438310547825662	0.0443683352214909	0.0447354729044827	0.0433984703706093	0.0445422252308411	0.0444836555657479	0.0441897977983178	0.0443758586287649	0.0442976624518271	0.044065706499083	0.0433996714985925	0.0446125410070249	0.0438021817107454	0.0438834822866844	0.0440239525572457	0.0449998561843553	0.0446781995661387	0.0438395361373851	0.0438717704624442	0.0444987758799817	0.043709158632808	0.0441315996611711	0.044749639687402	0.0447414066897321	0.0442009855468065
