# Supplementary material for: The Neural and Computational Architecture of Feedback Dynamics in Mouse Cortex during Stimulus Report
Source: eNeuro. 2024 Sep 24;11(9):ENEURO.0191-24.2024. doi: 10.1523/ENEURO.0191-24.2024 (PMC11444237; doi:10.1523/ENEURO.0191-24.2024)
Supplement: Extended Data 1 — The file code.zip includes all code used to generate the figures and perform the analyses presented in this manuscript. The folder "./ephys analysis/" contains code and instructions concerning experimental data and Figure 1. The files "Figure2CDE.m", "Figure3AB.m" and "Figure3C.m" simulate the model in the nominal setup, and generate the corresponding figures. The file "Morphing.m" allows changing the connectivity strengths with respect to the nominal setup, and plotting the resulting trajectories. The folder "./Figure4/" contains instructions, code and data concerning Figure 4. Download Extended Data 1, ZIP file. [file eneuro-11-ENEURO.0191-24.2024-s003.zip › code/Figure4/isolatePPC/v1Int_a0.175.dat]

0.311416625646684	0.307384869646921	0.309937578554678	0.314369622091704	0.308018616669861	0.307247293883481	0.310439269961792	0.313968658904489	0.310331946516078	0.310322968067843	0.308841501606234	0.30681287199671	0.312532478639551	0.308419731366355	0.309120782778655	0.308109275833344	0.306912051191265	0.311181718190129	0.308454083660458	0.314536432015356	0.310635586649407	0.313112183745745	0.313113143610105	0.308693196654871	0.312949226020975	0.31383079442986	0.313240593019636	0.305840439433229	0.308087262126409	0.312471105677373	0.309495434371374	0.310653687403661	0.313051445476737	0.312583595993176	0.306836127076125	0.310213462807662	0.310700385321724	0.307475590862493	0.309280650501746	0.309013284583706	0.314048939899029	0.307372233959828	0.310458168743133	0.311655967058098	0.310164346897473	0.309368107229813	0.315068424720913	0.311795016040654	0.313319210237671	0.306263165672927
0.323067382140815	0.323453007761606	0.318018910348974	0.318466232637283	0.320827357842533	0.325084664949612	0.318692834538662	0.322238927408011	0.323961401057494	0.317801358549334	0.323839535316698	0.317051035995739	0.317681846799086	0.322750612261619	0.317339701721091	0.316892529103054	0.318082227095034	0.322979246876912	0.322020563781555	0.317905100736317	0.321228802635325	0.314689490755221	0.320676032668818	0.31844910348003	0.320869104353701	0.320125726272064	0.314983189568221	0.321073567229776	0.315013598321108	0.322611895362549	0.319801071152497	0.320064598718718	0.321587518818862	0.317458363764489	0.317912326785588	0.321329520955638	0.323648110035113	0.321323506271863	0.321525319869825	0.320318091210672	0.316250337416016	0.322973618446551	0.317000314329035	0.316464118629501	0.320086906753133	0.32086487107421	0.323516565480838	0.315950298728205	0.319550972882296	0.321636662766526
0.32941617228663	0.331210755425617	0.332391295801916	0.33309531717902	0.331866995091311	0.327880503812119	0.325328785521336	0.327159577018857	0.329537075331754	0.329671843220048	0.335768807670659	0.33417865206157	0.329468515522635	0.33475535674923	0.332105190993244	0.335955353205331	0.327765085212032	0.330289758329815	0.325959776422718	0.329490542506259	0.329920775843832	0.329400002758431	0.330631840278258	0.334037828395093	0.325481001243572	0.328844895123393	0.32806129617649	0.332815927422654	0.326849084679159	0.327027245970236	0.328277801898677	0.332156051232351	0.326083996745024	0.328801314989546	0.330627002312441	0.328037882151468	0.332467911172307	0.328495017714155	0.330666503203422	0.329236968213201	0.329424258807999	0.327815778749553	0.32610996590463	0.327757454740965	0.33385518667874	0.332481345350257	0.328030959148562	0.332344420906594	0.33332490722634	0.327544399600561
0.341617585856877	0.337870475346028	0.340466193395947	0.343903429780349	0.344219208837046	0.344677400602035	0.337257456007048	0.341665991974	0.340286525566421	0.340816236420068	0.341590256131206	0.342929958661646	0.339074948594174	0.341263712849148	0.34645658757356	0.345304916754005	0.343012900346115	0.346040899230165	0.34258363371517	0.338743138349534	0.342888470493428	0.338014796383235	0.34452520532432	0.338738204163027	0.341661497211964	0.344574583366361	0.344908963962574	0.343649871934924	0.339979471844684	0.343172291005101	0.338852816531406	0.340062762407801	0.342829055247763	0.341962868658574	0.340611612041566	0.344742169942606	0.340616283266662	0.342567370611899	0.338409259390958	0.343892496762281	0.341713347018891	0.344835482185943	0.343404547122948	0.337810415622315	0.336316805313686	0.346078944953314	0.336091095758716	0.338650499367781	0.346985954949879	0.341901632537143
0.358563415345236	0.356129077813094	0.350183261377369	0.349692692589138	0.36164422039177	0.35569479201692	0.356028371461657	0.353889784739558	0.35567927659409	0.354483104823598	0.348537218118176	0.353647001195153	0.350104063709947	0.349730594967751	0.360000496999995	0.353391664617632	0.359316251343401	0.358926700648454	0.351095440612133	0.35669337911964	0.354355329092321	0.353971817412921	0.358234321666864	0.357640808009266	0.353646035385849	0.350880505546885	0.35187622174805	0.34992661166699	0.356930335516625	0.352410224295253	0.357184997354652	0.359615549439411	0.354161551814773	0.356529860478568	0.34960442381092	0.356689620402922	0.357345067132537	0.351337740188998	0.355572094134771	0.361135122747175	0.353581198644259	0.35542758752157	0.349841341476595	0.357052300875172	0.354760983463958	0.350037755552244	0.355457989807449	0.352425914914475	0.351703278304677	0.359537952310931
0.377851117609395	0.369565964437307	0.369426504313629	0.367399586184641	0.37287230117169	0.376627916552788	0.374694759565775	0.371479904704479	0.366490078682629	0.372028038926074	0.369324110446804	0.37221480944489	0.372329926790673	0.373639713738304	0.368967124070784	0.375673943348025	0.368897434751385	0.366566492762155	0.367857550071581	0.377352779943425	0.372062528721836	0.371301012885315	0.375542022864904	0.377912107304693	0.363616078196044	0.367282416603079	0.374806475624635	0.366486694115191	0.372713292571646	0.365765415705589	0.374228113139161	0.376640715577329	0.371811430311823	0.376624656312661	0.374355663674458	0.367121946825353	0.367277529152034	0.370775839491751	0.377575236440374	0.36977144976832	0.370438790391747	0.366049111022582	0.37445942522672	0.371745293028379	0.375122437748014	0.368213161523616	0.369739196045935	0.369515722784298	0.373661134371351	0.371770918897925
0.392719598845548	0.387690881530623	0.38401210298691	0.383360424009145	0.388975208021241	0.381301747440063	0.38702034528369	0.383722400985098	0.382650421999631	0.383360741415505	0.38542041713651	0.383647421964133	0.388648523390374	0.384656117685423	0.380711397913086	0.393007937800979	0.382121564141533	0.384652148893103	0.38488450265235	0.393389686961131	0.38919941461899	0.390216747895308	0.379688666535098	0.390911356619123	0.38571626314413	0.383230674939011	0.385469452320228	0.380947446282866	0.387353443376343	0.390077373546205	0.386287661935869	0.384568442856158	0.387486253310386	0.379651155079438	0.389898878327234	0.385592625876293	0.387808533161658	0.395560968443074	0.389316958904708	0.382828061908271	0.383740974974729	0.386981648115746	0.390094594148175	0.393267330388226	0.389380605059254	0.392024752047117	0.388212427091987	0.381251547963668	0.387298380799751	0.385475998598376
0.410695804429857	0.406549587858817	0.404479184005424	0.405197580946612	0.410649059885239	0.41122633325566	0.412546440503129	0.404712850181928	0.412903544150667	0.411161485171974	0.408861977564202	0.414774856573382	0.403912185576585	0.41507915049212	0.412671264723422	0.413582663442196	0.410865677118067	0.409801767855905	0.414077722358673	0.412150683271536	0.404698920114921	0.407778997021763	0.408732597281248	0.417181655827035	0.412924863026566	0.410596542965638	0.399570757544253	0.401041778320209	0.405074101789304	0.407839550368625	0.396853563923379	0.411629912161932	0.410489370204032	0.410735276924905	0.408897593468832	0.410282198790275	0.40596593740322	0.41192380863227	0.404173611831256	0.410255670629103	0.405108732543131	0.408881963282767	0.407436204402078	0.405582170931929	0.414425282275083	0.400993018859572	0.4128664793569	0.400735618231708	0.406084699037764	0.40812101643906
0.430123156936522	0.428918520454857	0.420943213823508	0.426616340086545	0.423032115060318	0.435239554629033	0.438323937233082	0.422767386852295	0.419336325457202	0.432580104674799	0.435787336099869	0.42134482471438	0.434768686237241	0.428045393798496	0.430739268801483	0.427910489625284	0.421501776146658	0.438340511167671	0.433458754177176	0.437662703281496	0.43194375730832	0.434020934698787	0.425182557750257	0.43304106926074	0.437965995411043	0.424529780429381	0.440309691036896	0.428758686097674	0.433267592560124	0.43481084702837	0.423513585727211	0.420719684690743	0.433017594369025	0.43794244958801	0.437356552974667	0.433576341322722	0.424464933125255	0.424822756684994	0.440364166572068	0.426750622511604	0.425544017184186	0.420096367578636	0.426841702777885	0.435122187433888	0.424805941197647	0.431795981632908	0.425644505057951	0.427998270416561	0.427851265432057	0.432762026737058
0.465565534946997	0.452695766042481	0.44977518081776	0.460120080279179	0.459495049385506	0.459919211104361	0.449319498744008	0.443899468686057	0.441988308845181	0.453607541752317	0.455786002473662	0.443711091526262	0.449798565869455	0.441623937076163	0.464283551154127	0.458813818305663	0.44993564277525	0.462179805542811	0.45551876224019	0.44217652422502	0.44234880316214	0.450844835711201	0.462966602255881	0.451338185185293	0.454931658863639	0.452522143594963	0.446527206809597	0.44734312732296	0.455310950350377	0.447511821333638	0.460592360161667	0.46265123681228	0.455249042575642	0.442585724766518	0.449226534499063	0.458127499678171	0.450372972670827	0.45878034215655	0.459043979587092	0.442022510600811	0.457541479975216	0.450440756869971	0.457698000652338	0.458432882034052	0.459719315974102	0.457702437604763	0.458909232931729	0.462023359277522	0.448795233293126	0.460183989095963
0.469274978075529	0.475783579343395	0.474085736493377	0.477853113583056	0.482418665737978	0.476614019264834	0.479406853800513	0.490310105887834	0.48758975375858	0.495910346870038	0.476632033383072	0.477619635542412	0.489660992449404	0.489750866515814	0.483641105405061	0.478597827101531	0.473029103573029	0.472654369019612	0.483128617153366	0.476461781285937	0.476726746350921	0.475098824804981	0.472981012495816	0.492511658741262	0.473472997011391	0.480647380664003	0.485903392141277	0.491416467068601	0.478686605102951	0.483974538463418	0.482289197683192	0.487906610962213	0.487013285214139	0.468293705712199	0.483474276349779	0.471828874840293	0.481248498973071	0.482435357335642	0.483843881404645	0.477592093158563	0.473370672317619	0.480702906390831	0.486039666144685	0.477434951430261	0.48282393077363	0.474397777441805	0.485609787094538	0.472927849532104	0.489673472145064	0.475333590292139
0.515728553171799	0.512358663561516	0.51715001182891	0.519106919464481	0.504630823435346	0.509235314097855	0.509775978907207	0.504277392059747	0.517458937244281	0.513043322643824	0.520376075634127	0.505070508016741	0.515249517148642	0.525169469712345	0.515531884687677	0.501509076147681	0.500207404492164	0.518440345287682	0.503255264830099	0.522253329250566	0.506272775111901	0.510990308770647	0.518248705826209	0.520015636087582	0.504826416887668	0.511595784445788	0.518767249450088	0.511355111521742	0.507636947189277	0.505233183662507	0.513437843597474	0.508449553181415	0.503126820313693	0.504919826974312	0.505867358024573	0.512950002501819	0.504487844090311	0.501749575874574	0.513259026455853	0.517546569886745	0.510297861329746	0.506404524645697	0.51725016543893	0.505116025559671	0.507344317827928	0.504286792082482	0.511451758534625	0.516430128120005	0.510426956541894	0.508737703504381
0.553237003198683	0.561237595912392	0.546053438397387	0.53959110939922	0.546525280909515	0.538792446636434	0.566166250537853	0.534840965868057	0.54898016339457	0.542997516720012	0.565646398466244	0.55112034244158	0.539094513181096	0.546449302838318	0.539659658428667	0.548277882439271	0.538850385128745	0.549821588360211	0.542605188342527	0.552249500457453	0.552923762180016	0.546103843477394	0.553657105220562	0.551572877719768	0.544232507033266	0.53634780463546	0.559103341579904	0.54943977338695	0.557849267597859	0.560451985325242	0.55543718489085	0.556280872929316	0.547029543650516	0.547678084226571	0.553996911369043	0.550927331039364	0.553479381742615	0.552489151739923	0.537688286324932	0.55229482198433	0.544494186361925	0.543895412657708	0.535814587137364	0.554068904208774	0.545539645461597	0.547188649062478	0.557635231001751	0.555599237537423	0.536026748429777	0.537729617031094
0.592201412160238	0.593444803806962	0.582202224622214	0.604561148737349	0.585230290314659	0.603442222670631	0.596460322677391	0.580788819820198	0.603806891096293	0.577623383827196	0.605559689548065	0.582326462394929	0.596078352064869	0.574221549731365	0.587277928490819	0.572287864527489	0.575230986935883	0.601172949788571	0.598841853609861	0.574560056753492	0.575233038596631	0.593592517317097	0.5890511164453	0.586386365991828	0.596859869146552	0.571763811166118	0.576894762341595	0.578428613256992	0.586033550348587	0.593692785565461	0.583128196475371	0.598369691140187	0.588644454925995	0.589006825611984	0.583504661350824	0.609345508079477	0.57939437105848	0.572883564002427	0.593182253413251	0.601824158595334	0.589537599312483	0.581363764028798	0.579994435908378	0.594935340158946	0.600298141076964	0.594754638994455	0.595381589102131	0.585439624011034	0.580296158469819	0.600537425220097
0.625036434861336	0.629149537625442	0.623229149119425	0.635742942667951	0.633339956377504	0.624588214024626	0.620462797620129	0.64107147246821	0.636100473118381	0.637806615254153	0.629324694564431	0.644424932892234	0.642571975724451	0.612329462957956	0.635954568802348	0.649166341681075	0.648897773069041	0.624123923847383	0.643847833418232	0.635030287028669	0.628217337927585	0.621377476745484	0.616096267750583	0.636492703701513	0.613932930089493	0.655294402741597	0.625539461388484	0.648813250477182	0.621967052794486	0.633199791592401	0.629585890758487	0.631059478558814	0.640586071263328	0.632808974594097	0.647422234894949	0.625803010650962	0.6180596918034	0.624475938455251	0.648568477322677	0.644351878512616	0.64317966195786	0.616604743442711	0.629338568270205	0.627488264099953	0.645855666220209	0.640312267458612	0.632654426114881	0.624105465204108	0.614276152816346	0.63588991840861
0.682301219822474	0.669136350765738	0.690488124592396	0.677320832694367	0.688290321155385	0.679501379545226	0.676122149384006	0.673488003720508	0.695188536001035	0.675366799577475	0.700048705389941	0.672052658247231	0.695878460071505	0.684680174169876	0.703163582970711	0.666638343231706	0.678430105829288	0.69305993240423	0.679851307985057	0.702551392423542	0.696100106268863	0.707176239738007	0.701488214626536	0.698452686800197	0.696570749044592	0.689616047314251	0.682942585228227	0.677051180335804	0.706776709785043	0.692628043508533	0.698916905302462	0.680127679363361	0.680174575891389	0.692921708278114	0.672509636810842	0.674934217690861	0.690992832078957	0.675908935828115	0.67720868730659	0.667213457849403	0.702355240495446	0.68100754816001	0.674602830106454	0.690906780451875	0.66432490705603	0.675858789855813	0.690265146190816	0.704425925816135	0.67578989843564	0.672413838295098
0.750098798092841	0.737272049658944	0.751559365627353	0.729432799263128	0.733941303968314	0.749125101178	0.764605822622032	0.745598076338426	0.769398993699118	0.728494035128704	0.736377588768767	0.738552634819093	0.758132221938989	0.749566899768981	0.740365690374562	0.737861005383913	0.75142986005752	0.757210546382397	0.759619050290004	0.733677728250124	0.724900311213182	0.752299834871912	0.733002833776679	0.726155362348599	0.747136708110198	0.743032778900538	0.765486975107306	0.731927165350861	0.766412528319379	0.725400463423648	0.73616873900476	0.739261617509665	0.744386445695214	0.73429074317895	0.770275728225305	0.745009569683829	0.746658541239906	0.755891861593123	0.746138303535574	0.75081631835757	0.740454637696644	0.726613378565567	0.749771915382007	0.72560330382201	0.749165345273944	0.750141359917581	0.723773206290251	0.753559488925118	0.755159322924962	0.737033503018615
0.792261658356881	0.819094243668023	0.83470360400308	0.819565156813838	0.794967237981718	0.810017855360142	0.81633118555661	0.810042196382313	0.805255555552582	0.808384270735643	0.80277990418463	0.802882950035454	0.825031790231663	0.803856190889935	0.800981612544668	0.820290189476941	0.823799126495331	0.827564587353028	0.837067339597818	0.834279994569599	0.826948345233041	0.805196889497058	0.812950431113381	0.787257563761017	0.789714299679653	0.785517405737357	0.827737543157359	0.809295043267626	0.82764680764486	0.841178671693073	0.815150229274384	0.78481748516583	0.814298455832197	0.789383457015156	0.830197949780316	0.819632257914313	0.833145411999517	0.781605684956193	0.786191727801292	0.824686859890075	0.789942983046132	0.840008083898864	0.829580532271295	0.809134443343637	0.821406899566195	0.79854840582804	0.799310175683163	0.793141598179036	0.826329610307067	0.831519507568852
0.869522532576638	0.887804822733893	0.876794488962022	0.883635476139931	0.853664261274296	0.907606716284705	0.906796486152853	0.89365020206113	0.919100788320723	0.879738210079933	0.908950672630794	0.877900510615505	0.859039224553449	0.870606898210966	0.898304103768401	0.877356717078631	0.893733821198171	0.887568157782208	0.911596411408108	0.894668053291034	0.892597839483027	0.882917350045747	0.899914566095788	0.912340423294655	0.875019652029975	0.895468037095677	0.912415432532673	0.911264959757036	0.895824176279636	0.898969943988481	0.88860282763469	0.85828749398931	0.886554676145145	0.894933953973765	0.871572904358394	0.884774128751789	0.865471513744743	0.867544519150393	0.90582221165341	0.884224127117345	0.864619908913538	0.890868257278589	0.883749453245922	0.915325155181819	0.89006731085468	0.872407052984738	0.91887024670344	0.891559871445348	0.862183163892521	0.897933089755337
0.991236532375995	0.958876037092831	0.949918630560472	0.963618748449979	0.972503563111676	1.01121947769684	0.937969319139657	0.981238945231021	0.969366121620555	1.00161191438475	0.983213729322137	1.00032332124787	0.993969376818789	0.980451927914524	1.00344508513544	0.969848040017668	0.986271985991396	0.958189905325287	0.943922579938531	0.978293570147685	0.954801758948846	0.961384575706366	0.956851955758647	1.00130901213174	0.977284938485755	0.93971375411658	0.95946672633559	0.978563319411842	1.00794527357142	0.962781100534358	0.972727014013165	0.960559641288874	0.960160127252607	0.966459767301113	0.979163760491287	0.966432172840209	0.986558555232365	0.96257648058379	0.987339750917772	0.967748571951609	0.977814039739496	0.988029334074572	0.983117966627433	0.96388741941457	0.980597998097792	0.969369261787489	0.951216459414036	0.939585019435038	0.998142118720638	0.948017635350922
1.06971299334309	1.060419708079	1.02270808927881	1.07878632012165	1.04455884080521	1.06253729427116	1.07199403024306	1.0637958279433	1.08195028358389	1.09902864587229	1.04464323823533	1.05599968573233	1.06316257730765	1.06896582962244	1.06419829124253	1.04242331209262	1.1044939911921	1.07570256128874	1.07588438617071	1.07852671176845	1.06666946737169	1.05899468673188	1.07653507791929	1.08743568916011	1.08264303014811	1.10183991113718	1.04073283674204	1.03872150577413	1.05179934865542	1.08800743333395	1.04983361399338	1.07648654286354	1.09335527871606	1.10413217512179	1.06974871303345	1.07674984779121	1.08066415784336	1.08008472609529	1.0772269386687	1.0550922501682	1.07272180257867	1.07720035609794	1.04301821673114	1.05512169410982	1.07619356911282	1.06925944830915	1.06687067388854	1.09762327701346	1.0587853571312	1.04626559558491
1.15172977195096	1.17110590652994	1.18637958126116	1.20749352372979	1.1603996980081	1.17873428799857	1.18430938914983	1.15275431319502	1.15897991545368	1.18137973702069	1.2290413329276	1.14970964223678	1.21400209358912	1.22193224109434	1.20055530126232	1.14578611342217	1.16026328753424	1.14872189621631	1.17740524040743	1.18461790520396	1.16653369143562	1.20762225251867	1.18623296705771	1.1699245373829	1.14429942172901	1.13893194001645	1.12834067861885	1.14650998069234	1.19300760842491	1.19412854869236	1.20618922256225	1.21519375858431	1.18213767784734	1.17862354455886	1.19419483347065	1.15257277650715	1.16376852434464	1.16746392550172	1.17237733783567	1.16152704995393	1.15166646328734	1.13562980136293	1.13203654574851	1.14559974562291	1.15071872602445	1.19281170282825	1.15666726485247	1.18398286710407	1.20632927234383	1.2041337149265
1.25226299718448	1.30766469807994	1.32668643278764	1.28332639963655	1.33581909880157	1.27879023872999	1.26325104950441	1.29442441108989	1.29840461351424	1.3398268170782	1.30517093690532	1.29098439618928	1.32306504865024	1.31394528183192	1.27362213137381	1.3285614498307	1.29816505282474	1.31984860433526	1.30480365897292	1.27508119262119	1.26268793727444	1.28628936656236	1.33415743282515	1.24655500605736	1.28046868836971	1.28094099087758	1.26079542267455	1.31187576893381	1.27514829729976	1.32647551846739	1.30221361860435	1.2643186260688	1.2848857821948	1.32499756550517	1.27930361010321	1.32297110989549	1.32419204781634	1.27185683899539	1.30516055601332	1.31451968121896	1.32989908102406	1.35304559310617	1.32793924309002	1.32601840739105	1.30863744274659	1.28552932733357	1.32270673136933	1.33697945188209	1.31292237750317	1.307738601543
1.40710020663067	1.46013946581066	1.38562730741243	1.4060612255619	1.41675925043175	1.39782924070955	1.43788568802335	1.45766818378277	1.41476662486446	1.43754756403243	1.38187002867513	1.46215680604427	1.45151551633826	1.43514076916675	1.44752112690919	1.42812869970398	1.39164987508222	1.41046639718835	1.47539383380605	1.44426044695775	1.43267563201881	1.46394374635655	1.4444651721912	1.47194992436983	1.44790047832452	1.39109246909406	1.45387320697301	1.43665401184063	1.40810556198758	1.44239294880645	1.4326970608131	1.45664389605329	1.45095532031027	1.41422520092356	1.40066519095245	1.47390798551464	1.47320851423808	1.4705345245333	1.45350935049379	1.43741386190107	1.40832708566795	1.4407680962819	1.49447509831258	1.3825682396094	1.47444032888778	1.44178111967959	1.40807259801235	1.44568834631986	1.38935972517377	1.39459315410136
1.58688617332884	1.64689236147933	1.66321952983728	1.6248438131557	1.63215403359298	1.58435455546882	1.52649621195924	1.57211524249549	1.64247767647793	1.61679251184934	1.55554289915832	1.60810040596113	1.54684250459978	1.63739454586485	1.55718546125664	1.59143230594065	1.61827793690708	1.5590043774349	1.55420349370597	1.60125608323081	1.56399212008902	1.60983024158974	1.56615455411032	1.64424928876631	1.60474865747137	1.57328032560847	1.53156138124763	1.58419942370697	1.60117185545365	1.60173521704174	1.59521756544578	1.56846086439351	1.61475033404739	1.61207733445202	1.58792075564707	1.62123471359141	1.5767931899068	1.66071818076625	1.59894666688072	1.62319692589688	1.65205440749983	1.56886396977235	1.56367929375653	1.58151937605643	1.62355931232351	1.63185601272417	1.57662825476658	1.60221884548501	1.62742905030367	1.56072642030508
1.82380948356728	1.83186614790866	1.81418615308283	1.82926250948244	1.74568811240468	1.77851100535765	1.76779290891759	1.75062804039064	1.75043366820692	1.71199981963869	1.72972478238244	1.79278854092792	1.79105072312291	1.80058968247349	1.75631694314207	1.76611328509118	1.80356814436202	1.72663238240882	1.80181646799639	1.73810900258043	1.76515825964128	1.78823022858476	1.82028704800178	1.73227815363781	1.75115466179157	1.78354326695237	1.73115473493696	1.81180815893331	1.70533143868934	1.82214503696343	1.83864609642318	1.83601944219518	1.81368458171773	1.69812788114097	1.82870658664753	1.82095883674199	1.76439233685344	1.79728452224005	1.75828342056101	1.78807069435702	1.74477592914017	1.77752162201516	1.80206045834044	1.83533046240319	1.73825755826023	1.79998587881801	1.81421211122326	1.75987701923834	1.78843339615497	1.75736364602084
1.94058394695633	1.9639350298028	2.00206561409547	1.93976200995841	1.98721940901798	1.97708652376203	1.97264869349016	1.9153566257147	1.92923644504177	1.9846415966623	2.01863865693783	1.97915798008483	2.04370563573518	2.03204320170678	1.9446194473094	1.99650109780225	1.94336453410192	2.03021509658965	1.93202746294594	2.000535735156	1.98895747675355	2.0056111194012	1.99974206527196	2.04310809695284	1.97345038914856	2.06016312625562	2.0284773507962	1.95147233804146	1.99510584353097	1.94272874145639	2.03622611779185	1.93133107421681	2.04436486151474	2.02417367017118	1.99695052658092	2.01696199530525	1.93196805489416	1.93579825260578	2.05077812983067	1.9378502824936	1.99445794940989	2.00482664088645	1.95059275322539	1.93277518891775	2.00877069122407	1.95503649684442	1.92911116163921	1.96080346178982	1.98734794559999	2.00723909302876
2.18109424659207	2.15788356826635	2.15769943789745	2.24527260266702	2.14795821650024	2.16187643134548	2.25805824221303	2.13259736921752	2.20256181142558	2.2510637419674	2.21555580694401	2.14784697593499	2.18755874070798	2.2677706116887	2.27682574366037	2.22982664066831	2.163125554459	2.26270332987284	2.2719284361617	2.24883607167512	2.18636909478735	2.17005625031333	2.16714970206625	2.28382207125503	2.26758281048423	2.26935805625304	2.15673482243235	2.15634194798992	2.18923785924964	2.20800008753727	2.21447654465572	2.15681448423928	2.19627121378401	2.16744622046758	2.24799883881743	2.25814675947182	2.28632393676665	2.1614818132951	2.14041866416502	2.18006685282022	2.2794657556341	2.22258092319783	2.21413853694978	2.24671838817985	2.22568985710784	2.24587899726235	2.24166391056055	2.14869278844009	2.14628064305495	2.13640174647624
2.42587411838676	2.46649274063965	2.49814047357564	2.44876220379909	2.42409896721371	2.47277017830658	2.39749840658697	2.46083838910736	2.51625836115836	2.4279399562699	2.4709569042199	2.42344613171219	2.39826478253893	2.50433616310866	2.45962017456528	2.40374796609474	2.53939957095162	2.40581630138898	2.45119953480453	2.50226279681785	2.44401686138756	2.46302279548781	2.46772684311609	2.36406220605017	2.42879009615735	2.42716972677183	2.39715365026023	2.42852775831031	2.47503486339686	2.44060328557279	2.40311244369062	2.49157434642736	2.40364158443787	2.41710359118648	2.49034555093842	2.50246186154914	2.41117066871812	2.52788497658555	2.41314813876759	2.35794414692237	2.4863015300434	2.4183300340034	2.45042032321941	2.41637086698385	2.48469262218942	2.4853441330783	2.38820395634077	2.43731626617241	2.39289210919598	2.46329333099309
2.69560278623087	2.69215675580873	2.71713036416381	2.6771730046821	2.64667412620933	2.76982092074218	2.71889822669084	2.74087901672912	2.66841630765431	2.75347461467935	2.68940121150295	2.78345745432989	2.77859017746648	2.65460790687512	2.69375240637132	2.66066145253552	2.7291540104918	2.7275626152405	2.6610148897185	2.76666204750577	2.67139907624062	2.62329352688974	2.7419280744251	2.83301092872097	2.69649408909851	2.67056546199592	2.66773137944808	2.64192646118122	2.77778773069096	2.70823396533734	2.76932351262416	2.77299206394373	2.69085543040334	2.65344134911117	2.80141924770404	2.70859684616188	2.79254857178961	2.78629128939892	2.78331784439384	2.69486161851141	2.77041764549723	2.74886740595932	2.68568187121026	2.77772612817231	2.7889061030611	2.71520071072208	2.68033209772443	2.81708334519666	2.63221648581763	2.69827785736552
2.99671292004981	2.98042976589136	3.04466989520487	3.14113980479988	2.94875270153907	2.95801967666056	2.94268831770695	3.02402910985476	2.98939032333705	2.96496307999127	2.99252230572297	3.05053157459343	3.09974935424258	2.96527989175462	3.09962986375278	3.02222652567319	3.11610974905599	3.08024257681464	3.04919455485196	3.01550490227014	2.95196489218194	3.10424813280473	3.06183471728065	2.98345538315552	2.93931953315429	3.08799968757405	3.07279100158984	3.06348686000106	3.04422736213359	3.08731936805607	2.93112599199399	3.02993853023158	3.10994804520528	2.93077453002484	3.02667569891445	2.92109701176448	3.05801007236545	3.04167058077719	3.11050487782663	3.03214581522372	2.99118749352885	2.97830124496801	3.08549559643708	3.08898966832413	3.0638051816893	2.99503002854374	3.01870733020804	3.07388209441916	3.00444886772656	3.0521448254053
3.26494606277706	3.3992397339692	3.3355658751749	3.36247499306065	3.39179292551654	3.39253921290381	3.45636189022199	3.30397292003013	3.34315973358601	3.34223410718743	3.35391448861732	3.43090636689864	3.3875383928521	3.33230551537377	3.39438977325078	3.44188931924481	3.40548647160754	3.38632751893749	3.32149480957833	3.36372832299834	3.44767903669927	3.39972304653621	3.31169800781563	3.39970646790151	3.40875705592592	3.38964850379814	3.3173171929759	3.42385629437861	3.39903413953661	3.34801862915005	3.30461903076376	3.34120550419522	3.38803316768368	3.35205637657936	3.37489280597305	3.34377704347778	3.37111590112804	3.34109976438124	3.3156442253657	3.28745566526634	3.35833472007661	3.40605812954076	3.37417709981299	3.39220002644468	3.38719262543552	3.39485839027982	3.26037771622022	3.26151265943044	3.32890061538678	3.25362185507006
3.68682972803268	3.70165835796338	3.62571919137878	3.66652244745336	3.64717160702806	3.73061399388097	3.69727097601657	3.63262641170349	3.72276380165672	3.73088952063214	3.74241542507029	3.72686314031474	3.64529141163248	3.76464811664416	3.64986467022285	3.78090782241481	3.7660415751504	3.72266123189329	3.67954977219337	3.66258125183693	3.75713244344692	3.65507995049233	3.72484102874429	3.65770065227708	3.69723784028064	3.72106290729418	3.74198308952842	3.71060683238825	3.74178840084066	3.73965201873178	3.68082613054202	3.61355392239149	3.68724739006584	3.73012986879302	3.67333636322786	3.76567907597007	3.76303062282513	3.71173405821739	3.66737609727091	3.6997769509514	3.7112019982788	3.73804798307131	3.73459722436414	3.6754127783084	3.69626123830872	3.73773115658318	3.73160608956901	3.74761310184793	3.73773650337783	3.73423188027368
4.09718922773834	4.03522585714294	4.03039184459642	4.05547015488488	4.04528895865282	4.04105049120962	4.08765130352123	4.02879492464089	4.13019328929275	4.03920323886862	3.98748017383846	4.03019725249422	4.08330300944425	4.08291325519135	4.11373562096047	4.0788072423298	4.10497047121845	4.10403234608458	4.06548800639956	4.02528863699975	4.09737323635708	4.03889889661152	4.09578933614111	4.03550446536835	4.09137839861521	4.07252015022876	4.06405641337502	4.12516631133965	3.99568070656544	4.10713589647801	4.11317394568974	3.9911458373777	4.01984486442214	4.10838285776333	4.11387290448646	4.0519618282235	4.11683742064001	4.09962403888232	4.06429298108737	4.08452903199106	4.09084040622397	4.08764567816872	4.02479335907866	4.05024783972677	4.08033469585571	4.07828899193021	4.01550481261927	4.08904199102239	4.00751624390111	4.02806361140762
4.41439289641174	4.43189464403608	4.3874002762277	4.42440149133685	4.36455057643803	4.40866701561977	4.43993289767128	4.44827914661304	4.41263554300025	4.40645326879185	4.44759669931314	4.4185854133044	4.41509762988403	4.43433677138461	4.37991394677614	4.43772372445201	4.41678679708011	4.3793040096206	4.39530513024453	4.43628521728689	4.4355213675572	4.37534892629922	4.43844030950477	4.42074574747893	4.41783321780768	4.41183350585189	4.44829494228828	4.47329440834562	4.42321790610153	4.37643432942922	4.43432796621229	4.41179935297052	4.44975947030539	4.4398856741962	4.42256387964815	4.42531909274835	4.36980771200173	4.39335761416251	4.37777094848633	4.37019420858259	4.41223462338988	4.39200923753664	4.40430473021022	4.42295696672031	4.38180995662246	4.3885907645488	4.40297411141888	4.44364350277248	4.42061517756417	4.43517352988638
4.74537729385779	4.73438796945243	4.72163915135012	4.74336043691308	4.7224328778917	4.74703136266702	4.76457831509934	4.75792124747442	4.7469810325692	4.72114466459428	4.72814175335425	4.7672242565856	4.74960881518401	4.76018904302871	4.7417755367846	4.74131558142282	4.73232039587604	4.74094290249014	4.76089908294887	4.76132055408403	4.70223694525141	4.75094345478651	4.74684306627833	4.75068165828221	4.72717466295693	4.73987868848621	4.72558146385708	4.74062481976579	4.76710548876025	4.7527268158091	4.76560138113404	4.73429416495948	4.71685565048994	4.72903718043649	4.7653027801818	4.74071238093195	4.76573178514854	4.79088240165273	4.76805578483924	4.76170341584936	4.73575832021868	4.75906011672535	4.7357900099684	4.75309358108038	4.78446304054359	4.73000756991413	4.7287253205132	4.77211609990035	4.74553984955436	4.76009468790119
5.06978860630175	5.02989992208012	5.00031944879871	5.01696885312558	5.08319863819743	5.02107895399056	5.03210992029025	4.95994608589472	5.0080480344536	5.04977902545478	5.04899928908513	5.08657608455475	5.03108187108871	5.08527787572843	5.04327275091655	5.05132241557868	5.05410248529108	5.09337118433243	5.05077599463546	5.0910973921197	5.01767567418914	5.0931344836092	4.98777642873652	5.00167107221668	5.01128854738043	5.07899804583368	5.0125869973978	5.06053716787042	5.03862993375953	5.00714210224643	5.05900518841942	5.00519205528284	5.05598687387286	5.0128290306172	4.98639992713496	5.09082976812767	5.09407997435824	5.05750034162505	5.05645509508566	4.96701518334069	5.05454010418055	5.01689050720037	5.07680437559879	5.05937700511086	5.03853521422507	5.05364256105629	5.06511666755835	4.98913847002353	5.01656893786707	5.01262661809203
5.29198101252714	5.25383108286515	5.2737506411576	5.30838960228872	5.27746673375067	5.27506289366231	5.27819272382851	5.37779722006664	5.37227492163591	5.21904265539186	5.35610181297553	5.26496461797402	5.38462485642747	5.22938945689117	5.37361772737078	5.31191386133586	5.32529744277436	5.27235785675804	5.34589094322027	5.21373153609141	5.27789142263889	5.29340111714174	5.27266444857275	5.19737801619403	5.24333156766312	5.28351364665362	5.35879802032041	5.27795561859699	5.3183015011508	5.31579375031209	5.27175092464284	5.28345781696392	5.30971560634522	5.34609118669744	5.34589864387015	5.34444868827995	5.25341954378882	5.32433248363708	5.37063780952824	5.28206753723277	5.26453230770255	5.28218065588439	5.3003520319367	5.2875563011844	5.2569670780446	5.29853447490363	5.27072552728042	5.37944234335346	5.18932278608599	5.35397394299437
5.40254781943679	5.51597158039451	5.545530259054	5.46193829266554	5.49559298614551	5.5704121731134	5.52886934278494	5.49206676584534	5.42470060816816	5.43739319847224	5.44133077569571	5.43334714939439	5.44056700072139	5.57312345294689	5.49913407522699	5.62761275017813	5.48557413721543	5.50903308174195	5.64737591203696	5.63201911917503	5.5102643053275	5.57453780562719	5.5801248532258	5.51859533602866	5.59887001726848	5.55868302195009	5.5486498911349	5.40427035447888	5.40532816265444	5.51184930330069	5.57111968057442	5.57489345055639	5.57380310021951	5.44960386102877	5.61561670321	5.62953681719513	5.53565136382616	5.43565771433946	5.468811995444	5.44368598449747	5.58079342646525	5.57981578571806	5.52520554959686	5.35676130684546	5.36849297062061	5.37618018664116	5.46141301949534	5.55452212470617	5.3577069338259	5.50935851904996
5.78725413876344	5.59097680639785	5.77978150835669	5.61882175965241	5.80542615610414	5.80898266102101	5.73620168633549	5.70363411295591	5.67564606365258	5.75771031675751	5.77683343230526	5.76760912257572	5.72626303733672	5.71697022760425	5.67281077079848	5.83982098496483	5.72823852276786	5.67361951859353	5.78665371138079	5.63623682604542	5.59578076750204	5.70656923784983	5.623382280814	5.7773048628294	5.66773947797423	5.74245484112	5.85834609352445	5.76953600252114	5.63309211527704	5.81784554230997	5.79581687981574	5.74273092066985	5.717727826662	5.79207318792826	5.85489674316872	5.68080095678381	5.64062541384064	5.84985416225466	5.6518352363472	5.67130113922786	5.75178163620039	5.72650931686111	5.65213200221067	5.88920419075926	5.75009745441022	5.81043907059923	5.73815323779944	5.55888003390233	5.61023509784755	5.85415675898635
5.91100365934493	5.94322955974058	5.97708986202549	5.91705199529781	5.85577057444292	5.87516709755088	6.0309629213372	5.93521453434612	5.96995457528549	5.84750759234697	5.96235404350319	6.00262487214382	5.87984980545775	5.86221228884092	5.98855914290733	5.94035224554769	5.79228599018853	5.80495886057828	6.03659601114352	5.85534292405733	5.99397299645756	5.91340501063849	5.96908702885122	5.99935842008715	5.98753443141267	5.92052080716469	5.972153440106	5.94474283739021	5.90807705770996	5.85079309554827	5.95782683478358	5.9301549313857	5.93023953748848	5.94565619339199	5.81738644230367	6.02223778853043	5.80604720833814	5.95257560208603	6.01066761623705	6.06228584513284	5.8278453675289	5.91613587539154	5.93354434475578	5.96042015176133	6.00780772451859	5.96615526257299	6.01203086165884	5.99721823420784	5.93777105888206	5.87107897071464
6.15334797158901	6.25227487090028	6.12960011310674	6.1382823207023	6.15115610268204	6.24082582655733	6.10949982776026	6.1953081757755	6.09388229875671	6.14709275752598	6.13615996419954	6.22647920428308	6.10152743916145	6.09859888957923	6.20610668666153	6.05776937582991	6.17219395712448	6.13436322059819	6.05184235422537	6.07197553184835	6.16537837506442	6.11579138571553	6.15159923476906	6.16792436564656	6.12179667028586	6.1537424325728	6.10642959056767	6.26538487318496	6.13638184778179	6.09500397972894	6.13001695669234	6.08967375594844	6.20904876943421	6.12062412241272	6.16135078677651	6.25701532757431	6.159167538227	6.24749772896963	6.22324090646292	6.16070437820855	6.25613134690974	6.08121187942058	6.17798867872516	6.24609367576655	6.2420289886047	6.15499460412271	6.19386556613339	6.21572914905394	6.27260621545906	6.06896553092904
6.40954752025335	6.40957071136999	6.3765227286652	6.388522002799	6.49260570016511	6.38328918758392	6.46951613306543	6.40853198083206	6.36593017314984	6.40198410013885	6.40453267900013	6.3547608672693	6.36234828981956	6.40185984780782	6.39401240823911	6.27805983900555	6.30590376539547	6.47250434823333	6.47254456401365	6.46277846773003	6.3927044888517	6.47805595870255	6.44937304928888	6.42102128827431	6.38531326101106	6.45914461537052	6.34864485954449	6.43538805192183	6.36520622384655	6.37678116796738	6.421175410454	6.50057727210356	6.38356742995772	6.38437004317166	6.40630401477064	6.44262502400697	6.49186787631406	6.42720944621844	6.44110564347177	6.34800077348776	6.47270622622834	6.38819899991795	6.32352643171033	6.41844738412903	6.39126437405463	6.41114867879107	6.31859082416372	6.45570532992417	6.33961336878892	6.39915668915424
6.63006189365101	6.63618300497727	6.68873163275866	6.667911927088	6.70010055788449	6.63026298959754	6.61708689646849	6.62680109839883	6.65864272375127	6.69882777521953	6.68609538052201	6.68227193371119	6.57828139219486	6.60657799691088	6.55503014559402	6.64784943948159	6.63231338591205	6.6923926777408	6.66393488313981	6.7097897054291	6.63221624444251	6.7108202753985	6.63926075529382	6.68039734432351	6.66826245083075	6.69007138066648	6.59470649553499	6.70788617331353	6.71345155365266	6.67014017795218	6.59796907030228	6.61273164692881	6.6769675380233	6.58466917832982	6.69052008393505	6.65333247645082	6.66608556449375	6.65711880686747	6.64168440916706	6.68565891081686	6.66813365021614	6.59747895275758	6.60308505862233	6.67645802273311	6.62556670330302	6.65179873293985	6.63769031858755	6.64593988503603	6.63955519553285	6.66316630011238
6.93122255701455	6.88204889412555	6.93479116456741	6.87160472603073	6.94806267052206	6.91890897115761	6.88524022818385	6.91259795725955	6.82040276196544	6.84082213026686	6.8254863897754	6.81993837459648	6.84655290426597	6.87324799928273	6.8946138770881	6.9318140298139	6.90214726569787	6.93031498657193	6.92102220956926	6.92807811696065	6.91856600019318	6.94829926544712	6.89460253021484	6.89726948775619	6.97218638229786	6.88600892586054	6.84966741802333	6.87256195853555	6.8331191767418	6.83397634600712	6.8995054158202	6.94963392692601	6.89103628612455	6.87949189733767	6.889030120184	6.93564560597258	6.86721214411252	6.92280486613548	6.94905849362176	6.82311883190084	6.84461327172495	6.91017573538396	6.88286275940077	6.86874881285199	6.85109369130406	6.92442677256732	6.95692921300723	6.87324292971666	6.8990199458073	6.84588899440482
7.0636991566446	7.08366841254798	7.14046688403845	7.09604285324977	7.08263142479328	7.17393770948941	7.14137244844234	7.13896204066703	7.09044426268772	7.10755247973444	7.10591952612405	7.1175321061133	7.11598883731666	7.1689255569658	7.10333404327961	7.2004389794917	7.09530210205713	7.14153864825273	7.1432798419652	7.16018519202829	7.14210628988027	7.16163218396304	7.09319184672373	7.1485043502529	7.17968310341218	7.11856461853107	7.1202650142008	7.07370490607267	7.10354318722856	7.16028323282058	7.10548097941899	7.16221279502121	7.06767832558873	7.10311369823461	7.20395392653441	7.12645624031954	7.12150673650482	7.19640618293092	7.17675859226789	7.11996426237095	7.18521509052066	7.09802015719067	7.10913668004765	7.11686154640127	7.13924794557305	7.11305143543751	7.14337068650674	7.18139826991362	7.14292328915024	7.1894261973328
7.32829584171099	7.36361818863342	7.2728019470358	7.32382463514809	7.24800449695321	7.38002883409192	7.32129888328363	7.34731298674404	7.32973141261242	7.2238794132755	7.25645342821202	7.41807875119731	7.28716581235376	7.34508426000065	7.23558029532213	7.27886544432831	7.35694174927897	7.34887177549683	7.33406907607032	7.35204067644198	7.32031462086736	7.40874387000444	7.23106002617727	7.38307120259592	7.36458178999623	7.34489838670293	7.41315921798078	7.40231112213977	7.38312807751303	7.36997296839108	7.3203702481131	7.36332526026347	7.35243402152244	7.35379984666362	7.30254702140906	7.34454625271263	7.24249120920455	7.3475869068807	7.33212862320691	7.30954478601524	7.38183513879575	7.34157303513306	7.37744171801537	7.28374464336512	7.34434212562899	7.34395700658226	7.36129658443952	7.35486394464596	7.22636401821541	7.30609158278008
7.4133563931678	7.59452977425344	7.53282562104093	7.39765518368561	7.5019364651426	7.50591749965096	7.40945228908594	7.49951250204168	7.59467462093372	7.55673821946537	7.50463920337729	7.51212792428322	7.52561784534123	7.4661990211731	7.4633192045928	7.6034352735658	7.41293826675391	7.54246750365219	7.4848738221716	7.55533872292827	7.38628613934781	7.57586460292258	7.42948159105297	7.44826945902024	7.515904313069	7.53855680565059	7.41727258022623	7.53690934333748	7.49463020039297	7.53616419527065	7.51320235565097	7.49668782799957	7.4407633530779	7.50757731773703	7.50376616816455	7.58454287248574	7.53120784872584	7.46848053959076	7.49231062991605	7.57185357586787	7.48583064991986	7.47065065693154	7.44824566151157	7.5379492128255	7.59415593673769	7.48058119336251	7.45231605345736	7.53108051570897	7.48527975029238	7.5377521967783
7.69747985831376	7.66628790005774	7.69470241889998	7.62231362264624	7.73434381926148	7.70998209310108	7.65695760640418	7.65282538472884	7.57183262877349	7.56134839660397	7.61505913522888	7.68394780295083	7.7381822175376	7.72595822921769	7.70369405679231	7.6555581889202	7.67458442066049	7.58722481271764	7.64743931341474	7.69560684348904	7.71495817124063	7.69181002380719	7.54858309666712	7.74113327020287	7.69543199227445	7.69774517897504	7.60766823905811	7.69955422961954	7.72977237137376	7.69520766742085	7.5818572134659	7.65497537500668	7.66176228384191	7.57488578273037	7.74061934025895	7.57519714201686	7.57516021186987	7.74430713143901	7.73535790857006	7.59952314502178	7.72987474693173	7.74155878418161	7.64605180278981	7.60043217969805	7.65398430974681	7.66567495336844	7.67629315712553	7.67427170149095	7.74922305848133	7.78013339591271
7.75257750617481	7.73322853707712	7.69775001791376	7.74644066972844	7.79728410873013	7.82937088946034	7.8712410348113	7.77645925746909	7.79847299729626	7.75506631945959	7.8119214385762	7.7544353428504	7.79353701760296	7.83406601189523	7.7919277075293	7.8406878111453	7.75476062028984	7.71045103476606	7.82844447290188	7.75694384140197	7.7490357357696	7.80261185049091	7.82832437387808	7.63944175663023	7.76090931253382	7.82834790792824	7.79481526759072	7.85608532696737	7.81059776221082	7.82027597589118	7.85550368206278	7.7517692620297	7.83575772015539	7.76811499310027	7.84742269928381	7.86252967516661	7.73175846893286	7.83493116465562	7.82244795603608	7.77708255434305	7.69764147357263	7.73386255500271	7.7725898073866	7.68133559202253	7.88998335678861	7.81454826943465	7.78974862113833	7.71385121763249	7.85617245771217	7.78706214330849
7.75534259240253	7.81206054507171	7.82689145345478	7.83995507153413	7.91658797984802	7.88389449111532	7.9489240972833	7.94870271609316	7.92898938169361	7.86707612722878	7.86859607070736	7.9640571034983	7.92698501525002	8.01718909789761	7.94451101940352	7.90330564913702	7.90453641835062	7.83922301900325	7.93497164204596	7.85865923619099	7.94396727230418	7.91408059796712	7.95671185511685	7.84699968636441	7.9423275930024	7.87895192247815	7.99706881836045	7.96980759171543	7.91808795796383	7.8541303224055	7.76922335513672	7.92739365200646	7.76611200440496	7.89977227638458	7.91473319873766	7.85719236338327	7.93086228195757	7.90107130415305	7.91958593187239	7.88965942394104	7.90767681298741	7.88359439310071	7.95898592550501	7.75294626280714	7.93893542499893	7.87830910668361	7.95071207197978	7.96206180320093	7.94115608637682	7.91416064102807
8.05194573317275	7.98492233580039	7.92841465402351	8.05529151891136	7.89513595370992	7.9880474900531	7.99575485343333	8.07584989648583	7.94903665393976	7.97314733740346	8.01243705267472	8.0258223911557	8.10095480708678	7.98816341352193	8.09564699328316	7.96107352953879	7.88878373530766	7.90838775917956	7.9307394819727	7.98811247088403	7.95755397655749	8.07882929829783	8.02821026052188	7.83430726129855	7.90001655717655	7.85411758889597	8.03798924045192	7.88632771818887	7.93104226119998	7.89951809943575	7.95094112496079	8.04710098446503	7.88347664398301	7.97650800926894	7.91688419696514	7.91591052135133	8.02943805697215	7.99798171000777	8.00295342030084	7.94373645336987	7.99813349980045	7.87925061808521	7.98875138494338	8.05328830181204	8.08384376114218	8.00594142573772	8.04619118433764	8.0564407218027	8.06905792119201	7.96841216017382
8.05043027443374	8.02427265697208	7.94377944490959	8.0234923196591	7.84567660422475	8.0440706133417	7.94224337718931	8.0661486697254	7.85442227920251	8.11324612736206	8.03007712715611	7.96264743559384	8.11205649057504	7.88233822825187	8.07935207504367	7.97723026752374	8.02840735720433	7.92687733718638	8.02697985082126	8.07226580789899	7.88108241922079	8.06634775127675	8.03581360923486	8.01647477377501	8.0472649048171	8.12896448754447	7.93269193777227	8.01349158807265	8.03196589384966	8.01746876500596	8.10249280121659	7.9893780996295	8.10095490183619	8.03373007849545	7.95804637710497	7.98769887994317	8.056351246291	8.07149471667913	7.9272731351725	7.92527742140326	8.01575105158591	7.96224937872383	7.9604948174841	7.95605918004992	8.0204168428278	7.86531613893499	7.96202926229874	8.02289592925387	7.97729524876034	8.06234431319869
8.10901536653986	8.00723658570963	8.07430968722711	8.12972882811783	8.02350727771081	7.93927997681049	8.0979945305387	7.93729385139695	8.03697391981683	8.17023817396506	8.20527609210747	8.10233164452628	7.99888506011903	8.09622713074222	7.96569378355226	8.06104468684161	8.0560928433184	7.97267759490181	8.19828141480457	8.11094023941897	8.04651095411816	7.95813182094913	7.9887212191579	8.11141678890097	7.93801948554505	8.00287271753771	8.04267689930119	8.1749952885187	8.14572195177971	8.15740525019792	8.01550434160253	7.90278319881316	8.03921005866302	8.0570181649965	8.0519972377812	8.03744629673712	8.15776866773956	8.0485304811162	8.12879521535099	8.05381695177755	8.1486367745452	8.04465454860563	8.03896519582206	8.05414717222867	8.05520675543694	8.1232729418199	7.87375591573764	8.08921853874464	8.0012701055545	8.07965174546659
8.07719412794583	8.020459323514	7.95815033867547	8.14972886763858	8.0899608324218	8.15620602206565	8.24084491819674	8.1518813379144	8.04617815338671	8.17438902952481	8.01629282149027	8.06664580799158	8.21361559284873	8.05270705743344	8.18710845645269	7.91616952685724	8.14316822908803	8.12922786863072	8.02144912019092	8.01500430691876	8.21672219718027	8.03181428396824	8.07131035946328	8.00683712285154	8.05543834587367	7.9811181548133	7.93915846500231	7.91155727021565	8.05272945310586	8.11170834153481	8.08489756668719	8.09894059610128	7.97884205122191	8.20866884450095	7.93045993378112	8.04168238077415	7.99037585123186	8.13350289747695	8.00103752477393	7.88272780067037	8.02523362587658	8.10214234779686	8.04269046895324	8.03510392618873	8.08570091637289	8.05336595435544	8.04583691427869	8.06041795518975	8.03858511123299	8.16908517427898
8.0598377418963	8.0306670976	7.91470135066461	8.10936130094123	8.03535650823743	8.16387890168861	8.22052178130948	8.12648124308138	8.19199839441373	8.20008727810606	8.08566304808413	8.13556560212132	8.01307329733402	8.00436473720273	7.92358574646907	8.01285120443133	8.0177389914998	8.06571078657818	8.01591444585069	8.06029295276983	7.98490716045398	8.01568676696168	7.99711459052717	8.02882966158971	8.15902905618298	8.14114714661199	8.16953803183943	8.2362479463206	8.16395235366605	8.1219836305336	8.10778838664351	8.06290006324081	7.99463061321556	7.93098743699783	7.95203672288708	8.09357245554824	8.07332563532887	8.22918179331707	8.1671562835004	8.02286420072952	8.12157689494049	8.20419217190095	8.1104461682975	8.01323315517292	7.96444656215046	8.01732176324203	8.10232558755161	8.09261078667249	7.90490819697473	8.19395098653404
8.05526948576516	8.14182060344078	8.0827828122393	8.00994432052751	8.05416470964128	8.02807363107435	8.23530366750368	8.2523984477943	8.06739374913875	8.05289276011281	8.01047957534008	8.11656540215678	8.02405796282563	8.05837379047576	8.20630351667297	8.02553552063751	8.00584416107314	7.8885725303674	7.90580373370474	7.8707056688517	8.20036066433773	7.84428188371197	8.14767460069323	7.92413636565568	7.91548943057306	8.10266334995437	7.94798944306972	7.97848907568807	8.02987367559811	8.03632507773142	7.86221025612615	8.07936288493302	7.99536031755911	7.91982707794832	8.03821692649545	7.95315774790065	8.01383094785002	8.07438642493174	8.20693480398019	7.92080490088737	8.00992853168441	8.06070063482106	7.86378666771076	8.14992553793541	8.20562251988952	7.90486626436172	8.12495206925684	7.87659628335121	8.20369767782606	8.00169555190104
8.00838912679377	8.20562672551326	8.14754609843385	7.9860279281862	8.18354456024281	7.91994072748698	7.92513986425092	8.08032531544818	8.15561051850467	7.76549092424915	8.1105568833522	8.05068492358781	7.85445310375305	7.87836639217281	8.17758884048896	7.94187394352237	8.10396117007438	8.1055454728849	7.98082365526789	8.11889789853628	8.20767292219062	7.85564172616518	8.01271550779551	8.07792407530327	7.95767566745902	7.92536363876739	8.00572519063157	8.14112871743534	7.89775822629882	8.04842994200622	8.04979015308053	8.19509706406039	8.06292503128819	8.18056496995008	8.14549863309316	7.90326590070536	8.10113467323692	8.06476508243239	8.02867931581875	8.0959513992775	7.95161418641014	7.96428528960724	8.07372755141059	7.91440881386092	7.94088151680463	7.86839982301278	7.9767207876314	8.11045360816437	7.87470243163451	8.07846655293742
7.93177441657928	8.0214442226935	8.15252175561794	8.17792959622001	7.86574913538147	8.00740784331659	7.95705797975533	7.98305506982367	8.1264554175919	7.98770014366937	7.98499473805873	7.91935213330445	8.08786811555652	8.12604586725729	8.01707500497738	7.97469932875998	7.87509697869513	8.02171646544949	7.86649640825544	8.02899935455529	7.88493967940417	8.19862591832825	7.97350802806709	7.9243203258197	7.92187735150399	7.89644652030665	8.04496417534705	7.89167369356107	8.01678389716332	7.9709618736075	7.94750534074272	7.87439629284917	8.00819464248001	7.89480272476239	7.90460042779858	8.05947019561942	7.93546447769278	7.93405870786687	8.16901993954677	8.02638897651014	8.15070698844053	8.0437994470762	7.89968472160186	7.77589302378391	7.81384103919628	7.86476036474862	7.93459170291077	7.94973066125604	7.98502459248956	7.75652898303069
7.81727596242518	8.02841347734728	7.99118618146434	8.07272177714165	7.95977790683048	8.12790586392814	7.85294511120768	7.87696827387558	8.01087369477852	7.93254113232926	7.89597657518641	7.8957111292166	7.72116477548563	7.89487565647728	7.93602475782227	8.03502677327487	7.97065874476147	7.82797968380696	8.0196696899135	8.01273987853097	7.70012530384871	8.01598129620024	7.96379633389472	7.9126665695423	7.79575724658031	7.7510791517896	7.75480481459385	7.91923101726226	8.1075505082795	7.80732320998124	7.91111013823906	8.13738665913451	7.98075432428213	8.11848747137105	8.03143734355109	7.89090308826161	7.83026270393984	7.9585126054445	7.73691092954115	7.81663425322642	7.7523115662525	7.78815463988809	7.76832165896706	8.05162193981344	7.75606804115175	7.92278363593819	7.90244725873674	8.02194627862789	7.84078014689223	8.09940172121202
7.73589944527639	7.94431500086365	7.98893267163897	7.6302686368552	7.78812806793815	7.76722056258676	7.77990752791212	7.92319030930289	7.8772324609808	7.70298768038842	7.69686096875842	7.8364076636442	7.81037632890394	8.0145103285584	7.76114318195323	7.80880972208016	7.7247531146648	7.78414092043768	7.82400541880172	7.84611653346369	8.0226220774337	7.8423803935959	8.08206253086908	7.766191685002	7.61581382682243	7.91453192108277	7.61964680945529	7.78129483379269	8.00267259721653	7.81824433275762	7.88702382392408	7.7855660409286	8.11056420926882	7.74394583551692	7.85802231685583	7.68627821848356	7.84411917592741	7.83713623547546	7.6916508257607	7.81219735521725	7.93943852999448	7.79842436903113	8.00976258025645	7.67538696350868	7.78619668913221	8.05324845111379	7.82855316478828	7.8701720714275	7.85936272415698	7.8643971624241
7.76586586669911	7.72648381376859	7.6860511790741	7.61010928377845	7.73035845743275	7.80235051299411	7.70231495775044	7.86609356521272	7.51764263181256	7.95228295897264	7.82836581505724	7.92619558525693	7.97282559023323	7.72046143515983	7.94634081107221	7.7963322656894	7.7915486990111	7.98648252639811	7.74789975938425	7.6119703981822	7.80726791739953	7.65695063519992	7.84924400368109	7.75978298647241	7.61124556556321	7.84642889288891	7.62698809167275	7.68806157445446	7.95688069426748	7.59301561070099	7.59924229592625	7.49199361797579	7.65809408374427	7.48478936655132	7.76844344042771	7.72071702697437	7.74720493850851	7.84947659864079	7.79191731622766	7.5772173374309	7.70609384413502	7.83708254855241	7.68823674050484	7.87606206193161	7.80230821310032	7.92822648106135	7.66344262425101	7.83999515395333	7.66326390900221	7.74844689762998
7.82894897594395	7.52843526690752	7.9316262823681	7.66861025034825	7.54277616939974	7.57664754647562	7.49962661270149	7.77948835567222	7.43319562753978	7.59200445215567	7.76107476695556	7.67850967816203	7.62958248575757	7.74139899278011	7.77723316661491	7.85399760428076	7.75478652782359	7.60950827553485	7.69136040009595	7.53636237087869	7.76775115340626	7.44542748705688	7.42939140184341	7.70102717031711	7.70362145269057	7.45739481043904	7.62888211329069	7.44214406717977	7.70504450584415	7.89489332747808	7.87223357783323	7.82659230467801	7.69350373482986	7.76282348574231	7.65191769933034	7.87321870612935	7.4495764119504	7.61758979935225	7.63815733341239	7.78207813969351	7.52444556176473	7.75789162338127	7.72208404398548	7.6093126380763	7.52336218694509	7.68648511190768	7.55524569983061	7.56084991002753	7.73555429937672	7.81475678077571
7.25021265629129	7.48494189445168	7.6802302327221	7.60335717958204	7.69477939670911	7.45670733980434	7.41878828463259	7.55892664902912	7.38683918615191	7.47873419174469	7.45757481184726	7.57816676518289	7.35900891259294	7.60822674527965	7.78448652366011	7.47376714606971	7.42812149133282	7.57616557835618	7.46708390038455	7.3408742022348	7.81846477455441	7.48074080177627	7.65874662589275	7.50891999918662	7.67149296210333	7.84021783369476	7.50183731871871	7.3983563764187	7.50890918579385	7.46507654106181	7.60297197023535	7.56082059193013	7.45628524276147	7.68440148879989	7.60450640235648	7.65068726517487	7.45678335843055	7.61098275025049	7.38227035726585	7.59437333660372	7.64595469060136	7.61351920743176	7.49443717547243	7.29162722359018	7.59266140887915	7.53699636835912	7.64271318656292	7.56428422972179	7.27099805180503	7.57154106071098
7.32839679527743	7.58680971662616	7.63878069561306	7.50687603641909	7.52316831346477	7.38281693314823	7.44817218998568	7.31333439764796	7.54526772993014	7.44822951560924	7.6019994230673	7.27691794724352	7.18631084252795	7.36478202017406	7.38938891172544	7.45887340578326	7.47305682190756	7.35143758870969	7.46860386052538	7.27709871858469	7.25799792952015	7.42303439879061	7.26421009552928	7.38785455985886	7.58063430461567	7.46697360324852	7.62603810505163	7.49613676261005	7.29761616427455	7.68375806152636	7.12688680497372	7.46240932876508	7.52839536171224	7.29161961086901	7.60619886988395	7.34592138105226	7.37857010259435	7.36927749258765	7.31182447484364	7.66702815929769	7.57478862773162	7.54823538044176	7.42146891204865	7.29267903923966	7.67812906557169	7.50156374852834	7.18030823068507	7.53036393829707	7.32315812769407	7.57965393714293
7.201060487127	7.2354771333677	7.21130919477783	7.38846922049894	7.31040941898365	7.07915218624291	7.60413363026228	7.08271263848766	7.19013872270991	7.16159111342624	7.28834858598276	7.29104947659398	7.145736475991	7.24186668986929	7.26612445377734	7.16536269329347	7.36040421746014	7.44962215812706	7.17425509805929	7.29611787528003	7.15329123285129	7.22934493324067	7.41614488990885	7.31657229077269	7.4777961665212	7.43800960132782	7.39666377260911	7.40702832848746	7.1149700809519	7.32650909223382	7.38600207853341	7.32339884867904	7.33209598030801	7.28331179555474	7.31034179456863	7.26513194256182	7.50227440909061	7.36279634368586	7.20919592445162	7.10793265535823	7.03194411612782	6.96718067112901	7.41786912890033	7.37447855664738	7.25148795130771	7.219191663799	7.08474015194632	7.21122305654868	7.1567314875917	7.46715427959474
7.02389003216821	6.94092062011384	7.14399420251015	6.96118691039718	7.26754222787775	7.3589288965012	7.09153662395077	7.12662753200662	7.41596852779942	7.01936278752839	6.92522279517076	6.95067140056923	7.24727528261055	7.10172272808296	7.08409934920682	7.28580282475326	7.25219377455087	7.37854802360939	7.09796865024458	7.27304538391178	7.10612667439597	6.99796391049815	7.14582550919709	7.35613849776628	7.13756171062323	7.08233271346251	7.03977265313427	7.34307096439744	7.02585962097136	7.05585050172063	7.17862195119044	7.13111405464465	7.08903380288955	7.29152665765779	6.92579812994249	7.30337887328112	7.40584262730527	7.01294342439401	7.26313138499065	7.18964951441936	7.14645688406146	7.15205522264467	6.9779966501885	7.19621753942527	7.06740350315793	6.93909231809753	7.04150895044417	7.25285666691587	7.13963218280557	6.93814443402229
7.11506679592872	6.81018877511769	6.89403922968845	6.9007907740599	7.03343472405466	6.97160214689584	6.83978395914883	6.95493662254945	6.99847289915667	6.77457604499482	7.20478243044685	7.01356298056598	6.8909952882798	6.93903390974206	7.14745583588684	6.97280691545242	6.8546138442673	6.93381145989002	6.72732157222537	7.15666571691283	7.02852553781131	7.19028675834422	7.14438098140982	7.16912405118416	7.01261704161451	7.17065349252158	6.91737393668553	7.13433597468233	6.97972748168838	7.01764804215584	7.04507361154544	6.89861237394713	6.82574819193403	7.19317494550121	6.71288636345879	7.04113883037678	6.76094307359326	7.23607467281225	7.17516216289615	7.04157608617591	6.99521438497396	7.0795937190329	7.27249725646477	7.06234197225604	7.01576573959739	6.94629436937146	6.97354880050081	6.78002769995941	6.93103633758475	6.88346413590974
6.59304278647029	6.60232728148947	6.82659904772189	6.88487350827396	6.7565305438578	6.65675435691293	7.08684926356285	6.97063783614245	6.76510178576872	6.78318196899238	7.00545188751686	6.64067175488312	6.68363116722167	6.94668521902605	6.86581164053762	7.07548712982082	6.87445543354478	7.14774670083901	6.82594911441843	6.66430684647418	7.03502529704775	6.76923633299483	6.73621560177197	6.67167212182866	7.16928506902703	7.03240858936454	6.94985650452985	6.96312372462417	6.70955188784685	7.04184186736124	6.69455790378023	6.8494541117873	6.74673714175812	7.07190026715843	6.75060431384632	6.92715415705344	6.72146170033657	6.77964782510323	6.76984794487166	6.92118260430184	6.8908727721197	6.78799545102712	6.59845603718372	6.75453110468229	6.66288037256666	7.08312543953999	6.8278772357976	6.658909863195	6.74944149771188	7.03238045719152
6.98532959400361	6.90939130864601	6.80612029330398	6.47121619131411	6.69753466005292	6.81396743029936	6.49732534807054	6.8115101699744	6.70303192721894	6.90402815217126	6.55290368059551	6.47937885291273	6.59824870797887	6.70078040802033	6.7016910806127	6.47231345575268	6.63613765294677	6.69892220316836	6.7280698483944	6.57968480242267	6.34425584355559	6.41093757232183	6.73687106948643	6.7949636168667	6.71427454971935	6.86467660426681	6.92510219420642	6.73355993757871	6.43793070066955	6.95444235528129	6.51771374063482	6.57934096368882	6.7030644434019	6.30469360011452	6.93437617763816	6.9405357680007	6.64110447576779	6.69291775993088	6.41933279664746	6.62084234016022	6.79633582111361	6.78733923297297	6.37667896460099	6.59507586004718	6.46919240436126	6.81168962405923	6.78983224501027	6.57641658647812	6.47332083868861	6.72397890138459
6.39599080432105	6.2863364263914	6.22900180016225	6.36008870556918	6.60504001675859	6.43701811266289	6.4655073701677	6.45952251573523	6.41695911722632	6.45845227397878	6.1910286300799	6.39307872178832	6.41405102466679	6.23498258081798	6.5749682410434	6.45794189635786	6.34181223985483	6.31911571468675	6.26157100847054	6.44820834610386	6.4461499959449	6.37488210012134	6.59736188997684	6.24331814057992	6.22968207169739	6.21767190616735	6.33455531814969	6.64729140014756	6.63160095759793	6.51266634570392	6.51185070690732	6.61036116636485	6.17344862131238	6.60705680959099	6.4453847178844	6.46576738109954	6.50920591546708	6.74174667121863	6.32332450956379	6.54881883620073	6.51482104187051	6.60132063221245	6.33699895812545	6.33163442197387	6.2281005951915	6.436694624365	6.52676937829487	6.51360741547928	6.63293713563889	6.62384451222683
6.48628479848703	5.91988450956638	5.98032520357936	6.37181046367624	6.27597663462037	6.24081678285938	6.41343635683108	6.46620638178632	6.16899738127109	6.47256240684776	5.9387263262293	6.39395403066954	6.23481054852139	6.27979875717948	6.48817997110395	6.08781681718414	6.27330695673659	6.28487667178423	6.06125753106715	6.22178004217848	6.25581763426383	6.43044644784515	6.11019243071493	6.29346271481239	6.38426716658769	6.19102502132534	6.11426834052985	6.27564500514787	6.1159047723128	6.02383797095718	6.1502416503638	6.17418050027464	6.31992727763407	6.18503321325817	6.28861920252996	5.94803960074338	6.29362674484354	6.19407660148055	6.1986903568815	6.39910804358816	6.29721265719224	6.02455240383227	6.26468329057279	6.46220193069068	6.48691757239892	6.2743135209442	6.37976317241922	6.41582795731972	6.37385799509295	6.22527165295575
6.29788226363203	5.80990561279635	5.84673074549745	6.02781182660128	5.76280518068334	6.06348388790342	6.04842710338541	5.97106097266558	5.9794878266667	6.36981126452662	5.9830182271553	5.70480073146488	5.91803454192485	6.11472056202443	5.59594732732659	5.67648279114109	5.94525922991871	6.15587630350183	6.31346279604178	5.87987747562518	6.02415021519708	5.64512923764233	6.04376368853853	5.78231374201858	6.2107474872202	6.2842632147547	6.16874333285931	6.16827277821647	6.05667577124822	6.0373670622577	5.93051726141351	5.7838045546724	6.06489134702938	6.14876230223443	6.09064327877522	6.08438251543887	6.28889694311154	5.64966070522748	5.80068271723883	5.94704600529728	5.93821348542226	6.11201449632307	5.98403974892877	5.73187780114928	6.1495754580474	5.64295108577997	6.016232916191	6.13837251841337	5.91976026987155	5.94324052362519
5.99198737582932	6.09542551917214	5.71599084931392	5.73013281187607	6.11602340182421	6.02750567855928	6.02641720635297	5.94861287848776	5.73702262594625	5.68641926001758	5.69562457827431	5.99848663451389	5.8053781820971	5.76003394418443	5.88646822792444	6.02502805835769	5.89368861157843	6.03029747263765	5.810472203084	5.60245706688939	5.45974832419438	5.87064024246884	5.85899427721095	5.87367484975943	5.60650852407929	5.83904479853702	5.86935926568331	5.44846401631146	5.53280943580983	5.87699577010524	5.69655676319787	5.82456429167708	5.82054867275572	5.7872765184904	5.84067147469714	5.82187750949936	5.97506713669097	6.03711371094941	6.01451086861267	5.61263272648975	5.75971818083555	5.6063557960428	5.8442226047176	5.96445042539334	5.92233260461509	5.93522016976312	5.86000783706813	5.84227780121855	5.85836816316206	6.07244372992452
5.07561874263834	5.10292551767304	5.70454066202467	4.7457514435485	5.46603248774909	5.05887089178514	5.22757092543974	5.01278876776683	5.17620921084881	5.75331690334156	5.51480998745747	5.71171334294505	5.6611214982574	5.45592264278956	5.68379271423409	5.7786659207091	5.0790346068143	5.19556342272445	5.80670097437877	5.69395680105264	5.57002414106417	4.91655876353524	5.13002741079967	5.47345245529225	5.51154727540039	5.21562866631156	5.56288201561026	5.38599674325904	5.65214950031101	5.45821473493177	5.75840243466844	5.32014855751269	5.30669849873567	5.45086233663702	5.65864167969248	5.62976578622733	5.59765003801128	4.67559864838297	5.14541354456135	5.63189186629673	5.04705562908785	5.71496095464076	5.70048359915479	5.57716876648125	5.23321956314141	5.24755885860709	5.81394817837681	5.7672673235871	5.62377855069111	5.49076491540323
4.48664278985564	5.11383018528962	3.3537752301438	5.03628797619061	5.51817989150873	4.09771581374867	5.5674852304855	5.34711045176806	5.45701651665349	4.20219333508938	5.51710342316828	4.8422117712587	4.36862427033288	5.15225835718963	5.30211106638642	5.42960005521122	5.3894735221204	4.2731900423127	5.66412794248245	3.88232121837246	4.37295591770196	5.23276007506057	5.23097785575273	5.26918095210974	4.26226971495757	5.43430447806126	5.76476869594286	5.10329319886889	4.41866935030574	5.4547302380231	5.70959794983217	4.64053677603119	4.76537350840366	4.83946674319267	4.90047282271333	3.62648153185637	4.86054583624975	2.68084267713606	5.66719083101352	5.2243953916514	5.08442266892879	2.28367604327237	4.87697066558425	5.49187461433607	5.08477502730228	5.65618502108359	4.2771567166466	5.22537810527959	2.65835267890045	4.15996652449425
5.09463520995817	3.96851296756326	2.93372169752709	0.731059276692043	5.33240881356155	5.17188867407082	4.76752544300736	4.0357749422604	1.62300538659062	0.684543798903098	2.19508533019958	2.91422294290658	3.40358375781458	4.80251575818905	3.49053480290341	2.73994491798529	2.08582379574814	4.05784780598087	3.64663925904646	4.98644381367742	3.66769764760356	4.04081807925476	1.29844446962032	3.98719206106221	5.02351102262985	5.206436679754	4.82063767329893	3.25584853471186	1.33673053480975	3.49593041945792	3.31841075575701	3.02533918593865	1.6740267837714	0.315718281147517	1.04848997246508	3.54543215186534	4.49513788092642	4.9333752315548	4.83208799958586	3.31210646432999	1.05820990591192	3.07264855643015	4.75964778203756	0.951021390451148	4.85676106509241	5.15415842377518	4.90471861570381	3.18503812306254	2.40670874476343	2.34651238399127
0.0379164029576152	0.363092999352463	2.04211320836445	0.0387643239383617	0.0382227729574298	3.96402480307328	0.945434984843372	1.82948776009992	0.247112081292173	1.60079477523525	4.19371660166069	4.4353370327183	2.49330768895169	0.0381525427800473	0.416601076822299	4.53871146729182	0.209714375735302	2.38041501927188	0.0377316599119504	0.81209366363895	3.62199955618767	0.0380631568891993	1.99435821259391	4.02985707847343	0.556522688488111	0.204577883246456	3.66120640381907	1.67773729789145	0.169445538136854	0.794397047725742	2.94504853588415	0.0377431015304771	1.49297957482451	3.99327961551104	0.443538104172411	0.180506417598658	2.95033092655722	0.0381600598399527	3.96920723787296	0.185350679510546	0.321669309295459	1.97035896377786	0.0384481323608247	3.94524379742313	0.0386239708447762	0.667604478864029	1.86519093391825	0.0385204214460579	4.49954669286129	0.565479090825918
0.0385736188108294	0.968675994845895	0.0379286529932322	0.0391276935952879	0.03900456984477	0.0381052000353727	0.0380817717931602	0.039003301184542	0.0383072017474877	0.0385903284239608	0.0390244324619102	0.372133817616938	0.038701553197843	2.19892705063032	0.230103888305538	0.0378096886621089	0.038119046336685	0.361741619928283	0.711311034907662	0.0388651160941738	0.0391188818340005	0.845160222434268	0.0388986169245153	0.177576417068242	0.0387558526812237	0.0381409792954548	0.0383905689955003	0.0380395669278895	0.0383509308752975	0.0383033739079599	0.844408152541671	0.0376900042506979	0.24259725611466	0.705189605215566	0.0384740327732407	0.0381979389319579	0.0379855648191619	0.0389018344251692	0.0380100413345068	0.0385016727038443	0.0378100198480701	0.037944587948416	0.916089866360523	1.05698607082559	0.0382910655869203	0.0381809351014091	0.0384402362494154	0.0375673994640308	0.689544010420922	0.0386231954088559
0.0378956909276694	0.0384091669367383	0.0383592820247098	0.0387385963454023	0.0390569481490237	0.0386407789788654	0.0388256874236107	0.0380388436891909	0.0388786532030831	0.038644367291818	0.0389243718421625	0.0377087351499903	0.0389656552684222	0.0383948091327148	0.038617331713931	0.0386285922585223	0.0388313044139575	0.0385709258057038	0.0387060707631366	0.196184448974141	0.0379098653692419	0.0380111634152849	0.0384105084840082	0.0387820861187671	0.0380328208400129	0.0380156508183534	0.0385767897072817	0.0383750037457308	0.0382728782096558	0.03834931892115	0.0385619812855365	0.0380467051566072	0.0378080540632671	0.0386147908837051	0.0383106441829112	0.0386770681608581	0.0378395275559024	0.0382289873025215	0.0384586884574848	0.0383755123695791	0.0387398018826939	0.0386974154222017	0.03866940760589	0.0389523161989569	0.0387468017709375	0.0379851455712676	0.0383605450048181	0.0385037189113357	0.0382963576964773	0.038743486590508
0.0393528860716837	0.0390674669312979	0.0392523243598224	0.0381013734320627	0.0378504229429091	0.0389839747070424	0.038224572828823	0.0386728504287485	0.0378883784652869	0.0383266800961933	0.0383659444153556	0.038179546944074	0.0380901555781477	0.038548064389278	0.0388451215885747	0.039405261368778	0.0389088767125436	0.0390303708707325	0.0384760208071899	0.038363849156199	0.0385006313079489	0.0387903191050542	0.0391468078431723	0.0394562195696551	0.0381524833310293	0.0383267563343901	0.0387868628241442	0.0385920276299384	0.0389431319232711	0.0384732738550524	0.0389223975302914	0.0387870129017879	0.0387633703626051	0.0386633618822681	0.0389483044331115	0.0387139637940675	0.0388428046320344	0.0394892943316429	0.039166373279579	0.0392055967156358	0.039300644891563	0.0378058739715129	0.0385546746923209	0.0381076467487639	0.0387334391551999	0.0381356855150202	0.0384481835500634	0.0386000725191421	0.0382339079862983	0.0381578327311019
0.039293756428561	0.0390035335610328	0.0380460765393991	0.0393686091410905	0.0388474720501013	0.039734250855369	0.0394260402044135	0.0383557267540545	0.0385897897361631	0.0391278460050058	0.0397038101840438	0.038735823540966	0.0389321671446547	0.0389268034831653	0.0385551385974422	0.039453100681397	0.0391551598548164	0.0388413077552954	0.0388165326096915	0.0394420394628798	0.039201559485279	0.0392016900998694	0.0393547007244231	0.0392213702831822	0.0388704874324662	0.0391210316271256	0.0389194379967499	0.0391859057008696	0.0386515105343761	0.0392855338642743	0.0395669607693816	0.039706783735311	0.0389033798186936	0.0388179569065451	0.0390136068411791	0.0387938569653771	0.0389598615831377	0.0396956126289128	0.0386219396636678	0.039355400832222	0.0396747793907575	0.038877947015491	0.0384646802048498	0.0396153096209638	0.0391428787520549	0.0384911046471018	0.0391327864553292	0.0392562977131025	0.0382688973836481	0.0394135737395173
0.0392093040325545	0.0397338078930836	0.0392551796896769	0.0392648770410616	0.0392427108370485	0.0389300868943926	0.0389535169916925	0.0385538745821844	0.039001314155181	0.0393650847607368	0.0397392580734666	0.0388487594505628	0.0388951269101883	0.0394868697088389	0.0391381740287387	0.0398912514012897	0.0395920892952657	0.0388566793231787	0.0388750450690264	0.0384979069538472	0.0385879216746574	0.039452387577256	0.0389827873082109	0.0393759635177446	0.0391401686666588	0.0389357913320252	0.0390300597678521	0.0388290825060909	0.0396406791071921	0.0389634937275364	0.0390675360961372	0.0389716473071975	0.0395977146606531	0.0385377281076594	0.0398426926517666	0.0395128825034287	0.0394433669121954	0.0398336818695705	0.0393830707007623	0.0392370216576114	0.0397890881910329	0.038882724622441	0.0400648465003067	0.0385500869023782	0.0388589137789065	0.039473537920356	0.0386546982793464	0.0393730917922909	0.0388801974715406	0.0392250273813575
0.0387918784234041	0.0397516877466267	0.039282228838048	0.0395050144210132	0.039129186300981	0.0399484714125514	0.0398150185559768	0.0395123714223572	0.0394311432713557	0.0395286456420245	0.0398693440787184	0.0396673381223589	0.0394655965072253	0.039241882813728	0.0395346398115324	0.0388076418086054	0.039183460669352	0.0393963683843683	0.0395002824861887	0.0387939125487209	0.0394183201303622	0.0389037137772635	0.040193653679794	0.0395090193577379	0.0392556461905044	0.0402789061243702	0.0391017576827395	0.0395154075029411	0.0395648310954506	0.0395256682304021	0.0398450517081811	0.0396816819923549	0.0390320103438373	0.0395621048234847	0.0389480213508791	0.0389124344494662	0.0395624858335506	0.0393124058489763	0.0386892234203234	0.0399940881794378	0.0392871795747625	0.0397593320768201	0.0401599913759025	0.038709998607063	0.0394185690871417	0.0401283875289794	0.0396253736082772	0.0390681888695455	0.0396047752266621	0.0393177727415199
0.0404406836474051	0.0393968198620231	0.039835691008762	0.0397144507341667	0.0402747611759282	0.039947683610476	0.0390432519743317	0.0396289923573957	0.0391458301309278	0.0390340669059364	0.0394651871752588	0.0396774555945763	0.0395565728568133	0.0394298360961699	0.0396176636524167	0.0394953038858001	0.039631023852998	0.0398272872096149	0.0398858024494483	0.0400751208527486	0.0390045295623696	0.040019062923831	0.0399183656718468	0.0397258627309576	0.0395361413763034	0.0400530466195947	0.0398359654665917	0.0399004062394404	0.0400323924899207	0.0399779083158921	0.0389504376169083	0.0400300171953581	0.0394780049914373	0.0402873163864626	0.0400305572007188	0.0401373362703659	0.0402684174557065	0.0400271985266693	0.0406814112993578	0.0396442668179752	0.0400898767383392	0.039388098425934	0.0406748335996009	0.0403231852266473	0.0398267270915066	0.0398946047190066	0.0400817129032758	0.0395336148152982	0.0398287147521012	0.0404555887875078
0.0400175731947176	0.0402686156621382	0.0400171469213539	0.0394006902813246	0.0406946905076142	0.040629448363812	0.0398130790080339	0.039963994741807	0.0405256731598283	0.0399331071494523	0.0403655278813312	0.0408064371964215	0.0407715388163214	0.0408551079665707	0.039585587411448	0.0398868996803524	0.0397827734246351	0.0400984754563402	0.0400910501684772	0.0399814980967511	0.0400088002821148	0.0391978927975355	0.0397174692947703	0.0395615677387639	0.0398442507958499	0.0399997040275681	0.0401649671066455	0.0405332644824734	0.0407174475104658	0.0397746495190663	0.0392421388649106	0.0398891500563675	0.040745139382286	0.0402535461662243	0.0395205987253025	0.0408033505331288	0.0395909379093287	0.0398584837942365	0.0396781079279332	0.0401383595324618	0.0399872725618378	0.0400824372488528	0.03968847900628	0.0400293779957793	0.0399965755335098	0.0398536857581198	0.0398470047435334	0.0395450299926226	0.0393139082114707	0.0407164001753056
0.0403142697008469	0.040345783209812	0.0399177802822177	0.0396543033337361	0.0402333534345003	0.0407913925422311	0.0407260969680503	0.0406882827312788	0.0402298468315501	0.0399472725563631	0.0401706660172408	0.0394946900006068	0.0402850754003703	0.04038164694395	0.0404258547047307	0.0396480238014864	0.0401630000968877	0.040167336371213	0.0409947154125041	0.0408530438670763	0.0400245095227493	0.0393842745078621	0.0406997029708933	0.0393330075868882	0.0407519251384744	0.0407012928172006	0.039978047350669	0.0404759301159613	0.0400228688895971	0.0403563495993905	0.0395376092106411	0.0405729539775619	0.0407946652078944	0.0399312130148741	0.0401852403270372	0.0404882109914476	0.0401805682028417	0.0400077174669974	0.0401866355654292	0.0400252646890456	0.0401973211573195	0.0402765767680039	0.0405155818530687	0.0401204635991942	0.040932624752748	0.039639281741929	0.0398464587035005	0.0400131798019011	0.0395004821187096	0.0405705704009968
0.0410740578880357	0.041536416336877	0.0408527083604827	0.0408420169893644	0.04053222514746	0.0403915348457729	0.0415588399823421	0.0409710718298298	0.0401885678911387	0.04111532581776	0.0400225108623775	0.0405278094479981	0.0409841296787844	0.0405812173004358	0.0405775189110913	0.0400398026337145	0.0402982570387027	0.040788032645831	0.0411743827680946	0.0406669813307399	0.0415133088801904	0.0402131288344047	0.0404554452545531	0.0400133744133738	0.0399084618533658	0.0401034895504751	0.0409071648939359	0.0402739914967214	0.0406524654084288	0.0411889088557838	0.0410613331661977	0.0407390313577995	0.0401073229898988	0.0407666067301791	0.041533848428848	0.0409762085987237	0.0412579704889001	0.0414459077584402	0.0406408021699761	0.0414443402287849	0.0405838818812761	0.0399151321628172	0.0408824377174324	0.0404769522930002	0.0406332043096663	0.0404994445576962	0.040385775145003	0.0402925814657397	0.0402333246211566	0.0402950315004817
0.0407927659014795	0.0402448049282247	0.0402611151048494	0.0415786106021295	0.0408346176175234	0.0403202214658003	0.0410476978246156	0.0413196705683968	0.0408765907420204	0.0412553849626724	0.0400074994290767	0.0408567444745959	0.0409618302805927	0.0410023569789537	0.0410540732231925	0.0406642939457263	0.040756694494606	0.0410610599507111	0.0407005043852045	0.0410200220160529	0.0404431373808203	0.0414046717983228	0.0404790708411748	0.0401580545489202	0.0414324793172647	0.0414637303573589	0.0416329378393124	0.0406890088315518	0.0412195043847545	0.0409413418581558	0.0410863128643626	0.0408667639864004	0.040277153344249	0.0407240950677741	0.0409950651481696	0.0407186549489882	0.040761992661549	0.0407427750455762	0.0400252596763542	0.0406586574459193	0.0411490685254151	0.0402692623030716	0.0405059664923013	0.0406447370338292	0.0416260074486853	0.0417064504856273	0.0412391863013954	0.0405853298389397	0.0415681876508651	0.0415710935884497
0.0400260657692689	0.0403756221128657	0.0402673827720379	0.0411174090144307	0.0414111266058773	0.0413684871416368	0.0416257693678916	0.0410160764999967	0.0406723160603556	0.0408899855442233	0.0417709077416747	0.0403792488428449	0.040637094099066	0.0411353128286402	0.0414539106293118	0.0409327224041909	0.0417106992155203	0.0405982954960956	0.0413915153493555	0.0415487179732803	0.0413112847968965	0.0409476939445102	0.0412077095058076	0.0404409191941377	0.0418531773793695	0.0399553136814745	0.0414039525368762	0.0404108689593289	0.0401659365924868	0.0406757409821156	0.0406193196949134	0.0415471261844543	0.0415448901869325	0.0405427731132631	0.0419572528123767	0.0405761308486363	0.0403983829247786	0.0407509442328816	0.0405050265270404	0.0408312789625234	0.0415884658975002	0.0406372438191172	0.0412109081454025	0.0409840024893563	0.0415286003269282	0.0414095747323783	0.0413610732136503	0.0410404386370093	0.0419285279543113	0.0406372300160709
0.0420011375181035	0.0413949583572856	0.0421734130174032	0.040554086417135	0.0413522497154681	0.0418893752625956	0.0420332811271284	0.0412588494623614	0.0417471210808824	0.0414897826616026	0.0418525597614731	0.0409483012862342	0.0412626877011622	0.0417827338144896	0.0415799526490243	0.0409535473409674	0.0414501896217682	0.0418794613650157	0.0417379304221742	0.0415543213652831	0.0415357200543472	0.0409746367921697	0.0414321816240979	0.0411273031133182	0.0422448746249686	0.0406471501545085	0.0410981338297036	0.041843924005719	0.0417600876186366	0.0419209229667185	0.0416688993228711	0.0419545696290901	0.0415323772172107	0.0412771871502762	0.0415884061292503	0.041644210200256	0.0421441186385506	0.0414847266902388	0.0407927849914858	0.0419269022622968	0.0414930922604491	0.0417164091027752	0.0424207718572977	0.0416016961464812	0.0411992343472341	0.0418797964795886	0.0408678266579924	0.0420698945123506	0.0410067643978332	0.041516974802636
0.0418280316312017	0.042161631197784	0.0425736702338652	0.0422778847314432	0.0418520399550127	0.0420842896168751	0.0411960235655872	0.0415632643559201	0.0410320888616292	0.0420926454951086	0.0418520022725814	0.0421396163965243	0.0420018216010353	0.0410978804580236	0.0414665465355855	0.0417926590485738	0.0413770511368641	0.0420613826199757	0.0422447777107524	0.0411818051718865	0.0413624396261241	0.0413044898023826	0.0418029955304437	0.0410233044608112	0.0421379557957096	0.0410872960031576	0.0421385149536492	0.0419932900550136	0.0415131862277045	0.0427877947130221	0.0422320718577161	0.0416311833170451	0.0415911521875609	0.0418259070490352	0.0420995818204825	0.0408741922100669	0.0420502510691052	0.0419637412225154	0.0418193952806594	0.0423683558978338	0.0420580896124129	0.0413104320257702	0.0421637099140163	0.0412551572304678	0.0415338362145568	0.0416495189525316	0.041994680401471	0.0428153934647117	0.0420161709094543	0.0408165812037369
0.0416324988779868	0.0414820111257944	0.0427501921957456	0.0427739968830699	0.0425321445628828	0.0425484603702257	0.0416014649057073	0.0424919983185712	0.0414530633300214	0.0420178703840602	0.0418406357476153	0.0416751634551331	0.0418555200097556	0.041061706874362	0.0418772078547379	0.0420336337603194	0.0414828813689666	0.0419921802553393	0.0419130130531125	0.0417978603445703	0.0413737619373928	0.0419245701033428	0.0420643462472834	0.0425134854275147	0.0422902013658472	0.0421469761766334	0.0423100490556981	0.0426954301240458	0.0423641263067997	0.0419404418902432	0.0418736815660363	0.0423217753302065	0.0424678843552204	0.041633628131853	0.0416098380463246	0.0420729950983979	0.0422301227644291	0.0421046836047579	0.0423396249545371	0.0416135534008184	0.0420022848736146	0.041764143377258	0.0425872637165471	0.0424529751224348	0.0424301835679656	0.0422772094309351	0.043117019069046	0.0424232540957825	0.041982259913405	0.0427180857865511
0.0414740349012948	0.0415177345315464	0.0424174149157762	0.0429251928363258	0.0418741488017956	0.0419949120370413	0.0419805690491621	0.0423549390952941	0.0427239612107066	0.0430031453308886	0.0419703388505813	0.0415045167926861	0.0416065373329749	0.0422632895518171	0.0419451735565997	0.0421934296954521	0.0420309227522034	0.0423560525937673	0.0422118375346817	0.0414718288537339	0.0428202405310167	0.0417900029143683	0.0420910752756757	0.0425145367653612	0.0425541580301802	0.0417929242618878	0.0421296837164975	0.0421837640418208	0.0430596372811903	0.0426048709295788	0.0415363223727284	0.0422273655677565	0.042318200712754	0.0422052783413237	0.0430297349902815	0.0418128900439682	0.0422803868843623	0.0421453715828416	0.0416797613137488	0.041601971506769	0.0418486331309464	0.0421005028403689	0.0417945568164224	0.0421964231832555	0.0431557223707349	0.0426996707126413	0.042684161507925	0.0418843892232448	0.0425837379169125	0.0418749119316164
0.043175559182944	0.0420508788668594	0.0427232630821518	0.0429099068733552	0.0424101950876858	0.0429446405664536	0.0428587130514436	0.0424615464425402	0.0422833465026662	0.0429200265551873	0.0429836388684665	0.0422393624152848	0.0437417582780776	0.0420174440737725	0.0420758100186776	0.0431799017229371	0.0423723355754008	0.0425051120942661	0.0422960063373444	0.0425780315848377	0.0433009409677343	0.0423243801143429	0.0427624002643246	0.0423219759135201	0.0422541838942183	0.0425865089599938	0.0419406152634212	0.0423708536717153	0.0423890219383221	0.042346639564586	0.0426555582895102	0.0431102579029106	0.043053353787898	0.0421216481454609	0.0419819537521836	0.0424061094809458	0.0422268594486034	0.0421430942737493	0.0432048243745286	0.0418064058292062	0.0430105856590696	0.0426113065248732	0.0418148300662267	0.0426520460334515	0.0424707068890067	0.0429569295910502	0.0423166148280061	0.0422788847027883	0.0426286891010936	0.0419384996353068
0.0428682890006154	0.0433384949084775	0.0428615725007337	0.0429318804619299	0.0424004204165907	0.0427918918799143	0.0428180770456685	0.0429750855895609	0.042839209116673	0.0428162822070543	0.041841208154554	0.0431608883070461	0.0432872833472457	0.0426082777475947	0.0433825637712901	0.0430679632152844	0.0422460881502332	0.0423827666687514	0.0427674890729135	0.0420661706794798	0.0436114915314652	0.0434798383252281	0.0425122315451294	0.043097075253161	0.0423098635592298	0.0425775984266136	0.0435234754482691	0.0426604887311048	0.0431117552401052	0.0431225827146719	0.042970532791898	0.0427369287440072	0.0433649819235143	0.0419966684662255	0.0435071789358074	0.0431886383379047	0.0426172355850092	0.0420175209174797	0.0426892106654848	0.0428136228642665	0.0426094493120954	0.0427037896110127	0.0432136202309818	0.0421976951505472	0.0436507456729561	0.0418876972411797	0.0431898980825898	0.043080890673933	0.0432180457044316	0.0426647379253973
0.044080692474867	0.0425616114963806	0.0431425089552418	0.0428744360953719	0.0427249123491986	0.0434278799153628	0.043195977458107	0.0422279283559034	0.0426553212013711	0.0420419432349293	0.0429993669453906	0.0425167825632838	0.0439928069388009	0.0437478355587951	0.0433953660606407	0.043393725781399	0.0434064045489079	0.0435028206412788	0.0424096214346719	0.0438510317378575	0.0437222954853704	0.0436611449148963	0.0435963752914333	0.0433298755084032	0.0427561774587758	0.0439229113834628	0.0425537656408589	0.0440937548703005	0.0425763004982256	0.0428573802944722	0.0435081992806539	0.04352476895605	0.0439406062921794	0.0426239264665616	0.0436621055128143	0.0429210246942027	0.0437921510541473	0.0432380152733456	0.043029236972006	0.0429937489503134	0.0431404427819278	0.0437801304869122	0.0432845906061728	0.0430506538105705	0.0432940819459288	0.0422361684819761	0.0435858691008468	0.0435100479434936	0.0435352432559454	0.0435957777983602
0.0430358728708557	0.0433228342410455	0.0439294680721784	0.0432840452887707	0.0432928852718637	0.0442243448911162	0.0431142645096449	0.0444433745354152	0.0426589984147676	0.0426662029626311	0.042883254342056	0.043195740054176	0.0434056370267156	0.0436953459238646	0.0439198813964712	0.0431763880770794	0.043686071438682	0.0431831373058198	0.0440842382127666	0.0436363945317113	0.0433294196174456	0.0439212204910533	0.0432056233111365	0.0433163789399407	0.0441176511963711	0.0442973165751013	0.0437435537220609	0.0439375834343958	0.0434650518999304	0.0428412854029821	0.0436422772195683	0.0431997670791368	0.0433529288418254	0.0428311391698257	0.0426439317155724	0.0434136020316386	0.0436426805981256	0.0428987470299243	0.0436155543719935	0.0441685715868317	0.043534151629638	0.0439027611676291	0.0427072686588799	0.0427399920656859	0.0432362908521114	0.042853223850445	0.0439653625747322	0.0439696351789271	0.043616210224417	0.0434637998680239
0.0432421010466237	0.0440832563968209	0.0433238772312823	0.04366363593244	0.0440789341881176	0.0427170414841974	0.043391570505685	0.0430576996502558	0.0440836507542408	0.0437049260452954	0.0430282931278063	0.0436942628157322	0.0439175708414953	0.0438333787249578	0.0436730400138668	0.0426155756311848	0.0432260726288232	0.0444048390579673	0.043676653565713	0.0441139149861771	0.0439706401588083	0.0435727244738586	0.0440771049247717	0.0441017168392572	0.044333802741441	0.0429641337898226	0.044011971650708	0.044274281911078	0.044317151448829	0.0433525037737215	0.0439096785301185	0.0437300972440816	0.0434841193386249	0.0436939831246546	0.0429068460283977	0.0441092721009997	0.0439736445052577	0.0440112189641964	0.0440903284596624	0.0444868571307637	0.0432044876442044	0.0435333798673771	0.0441508219358529	0.0437106969407791	0.0443944752318367	0.0446738701905198	0.0443710656439688	0.0436679908065848	0.0444746075192902	0.0441156530172215
0.0435521016397874	0.0437747366769629	0.043783508848618	0.0436632474228593	0.0434872202699609	0.0442745032998095	0.0448785282660688	0.0438577252617994	0.0442236777126181	0.0445659141378309	0.0433207580101259	0.0440720691586158	0.0441261206128155	0.0446191393070074	0.0437829194783718	0.044430178952921	0.0444370887233134	0.0445998546111016	0.0442330847746139	0.0445652580582665	0.0438678362238287	0.0444739840106814	0.0441522791706353	0.0436787189731006	0.0442734748744202	0.0446852316487181	0.0444457224291474	0.0446231208383832	0.0437851884264773	0.0432513636231768	0.0435892500072952	0.0444339901204172	0.0435984792034528	0.0445078513730419	0.044669373413344	0.0446892368259374	0.0450304665801899	0.0433579132238231	0.0437060011669264	0.044798476675122	0.043954733137687	0.0438045005838945	0.0447395719251739	0.0444467074746082	0.0443035234715718	0.044016225873032	0.0444487711219367	0.0442143564476155	0.0436829747582613	0.044622780951637
