# Supplementary material for: The Neural and Computational Architecture of Feedback Dynamics in Mouse Cortex during Stimulus Report
Source: eNeuro. 2024 Sep 24;11(9):ENEURO.0191-24.2024. doi: 10.1523/ENEURO.0191-24.2024 (PMC11444237; doi:10.1523/ENEURO.0191-24.2024)
Supplement: Extended Data 1 — The file code.zip includes all code used to generate the figures and perform the analyses presented in this manuscript. The folder "./ephys analysis/" contains code and instructions concerning experimental data and Figure 1. The files "Figure2CDE.m", "Figure3AB.m" and "Figure3C.m" simulate the model in the nominal setup, and generate the corresponding figures. The file "Morphing.m" allows changing the connectivity strengths with respect to the nominal setup, and plotting the resulting trajectories. The folder "./Figure4/" contains instructions, code and data concerning Figure 4. Download Extended Data 1, ZIP file. [file eneuro-11-ENEURO.0191-24.2024-s003.zip › code/Figure4/isolatePPC/v1Int_a0.2.dat]

0.308910488725239	0.310297736302651	0.313107257723607	0.311490258965071	0.312051013961955	0.314035883416743	0.307887579177605	0.31317737995097	0.310698647606912	0.311464239933307	0.305824328029114	0.309988601027534	0.311192734504378	0.310116596101757	0.306714242364331	0.313232418098219	0.308585361509008	0.308875325907157	0.312907618258542	0.312464479696091	0.312731891965882	0.307231464930879	0.309321808978601	0.312139932831406	0.31498479358674	0.31299153250699	0.309157015462113	0.312884559799211	0.313623862383428	0.312156010667128	0.311867076497525	0.308579539269667	0.315271390045898	0.310803780534413	0.309610557195848	0.311371641498125	0.31017550632911	0.309593231451858	0.314914649254834	0.314059019527257	0.311052397113065	0.314727433435138	0.314993128810473	0.313340346351448	0.310916960535198	0.315976444485729	0.312559208091495	0.307649638358132	0.314436644820061	0.310378615477357
0.318277132511454	0.317732104860408	0.323008349894168	0.324796782301851	0.317750056149403	0.318502732087361	0.319991391146885	0.314594267737942	0.314942072362209	0.319553305988174	0.325312416921984	0.320481051748814	0.315098767593262	0.317635129164107	0.316335001072577	0.320067103663708	0.322583820372264	0.315728856555707	0.317240042419318	0.317799913388097	0.321452715755653	0.316152443531481	0.317539757653895	0.325000186798637	0.322320058994024	0.31871992659895	0.320051925508978	0.322998614476558	0.31810120943135	0.318058731548457	0.319806925641173	0.317488491782688	0.31603066164376	0.325570275849691	0.323382273856856	0.325197056960679	0.319681355601504	0.323013826166223	0.32160222774529	0.323680605407033	0.315709633947066	0.321498776477004	0.319360519440999	0.322082591134378	0.321547558753061	0.322781759980217	0.323936384499874	0.320328204101445	0.32299723257932	0.319189895030636
0.325571661660074	0.334288586111682	0.328418065082229	0.329582818149343	0.333889383447835	0.331254098952284	0.32834919760705	0.333114231433143	0.333707929275555	0.329548526634337	0.326923814909025	0.334683771806397	0.330712047063288	0.328036166700256	0.337559586455155	0.333259364825667	0.32929405586917	0.336740596341902	0.331012326598396	0.327357259534698	0.328586116340391	0.333657234730098	0.329217984329827	0.326660926227203	0.329682877496628	0.333316964324147	0.328577273649476	0.327196754111526	0.324762258756211	0.33461606069915	0.333242879749797	0.32957180465353	0.328379413721694	0.327865004265695	0.328131202854194	0.335486173316449	0.332234636764144	0.333628315793978	0.327107694334307	0.329296539624825	0.326441821380636	0.33333438672078	0.33683967456723	0.331371473513435	0.330650037822547	0.326554290762715	0.327074907861816	0.331465911105494	0.330815296675493	0.329098243999029
0.346228651593669	0.345894545962723	0.344537602181855	0.341239771399077	0.341927928907922	0.338993954287856	0.34301237751794	0.345021729979096	0.350037988779554	0.337165962529168	0.345015478129341	0.338359363506131	0.347497880845713	0.336585936391121	0.340689360378239	0.338401345927915	0.340309775613295	0.346326936415637	0.33721318885066	0.346078571447301	0.343232149701913	0.341151942016181	0.341865919385838	0.340129505662914	0.340083222137229	0.339920385883318	0.344303687620255	0.345367573049377	0.343851864274847	0.345404445078854	0.33921285750634	0.339929126922516	0.34594649490073	0.3423968288891	0.344924287483902	0.34107111365727	0.348247578309652	0.347303223180728	0.347851256436517	0.347245694956761	0.34609667488445	0.336602844613672	0.338092764208668	0.341930848152892	0.347879311420078	0.346170758524156	0.346351047168192	0.342593778755936	0.3414982734834	0.344453164917791
0.362656570220115	0.353420941742747	0.352867581052871	0.353914528945378	0.356495108377675	0.358388666830167	0.360205880846094	0.356689903025087	0.35677240825838	0.352672556040946	0.354157659120836	0.354383191788382	0.352189841390592	0.358654284458254	0.358079795903991	0.354667239406065	0.361454470029605	0.356846366693368	0.355853723778012	0.350873683575876	0.353101292487621	0.357379265824356	0.354564139428275	0.353074890281183	0.363845518449731	0.350944695756697	0.360836950122822	0.358255100797723	0.35240353249295	0.353125593645037	0.36053839484545	0.35929658861839	0.353941039916503	0.354052626619856	0.360439942645029	0.356117730011673	0.352036409134677	0.353786347467404	0.360516178332737	0.35466644731766	0.359114138150316	0.355238748042255	0.363615926783411	0.36428687935387	0.359506782269726	0.361480099066267	0.361452279903009	0.351829521712699	0.352647151868436	0.359873476791471
0.371438174328496	0.373514315289261	0.371862258103748	0.367983111098287	0.364323604567169	0.373905272626256	0.377474877694889	0.380927720986625	0.378844282513854	0.374422196796813	0.378983425573607	0.370601826136961	0.378288042467596	0.368414637786878	0.380381043684333	0.37946351617718	0.371683456786133	0.372989546264429	0.364641469890366	0.376822081937592	0.368151602132613	0.365810256307359	0.376111207622748	0.376008735166449	0.371065872596624	0.371757812906952	0.367509936941412	0.378701175608914	0.376639261537206	0.367552504651277	0.371095138931402	0.375937074730276	0.3790047414389	0.36371435242705	0.376895540351899	0.368554581046925	0.378711652899085	0.381198361477299	0.377795826997434	0.366823071109702	0.368144717851764	0.368438711685454	0.36877459023465	0.367895867119513	0.369437655707491	0.373206466502125	0.374513656449424	0.369859773150444	0.371980102751114	0.371962168966932
0.385387995477643	0.398615484447097	0.388490019054856	0.389044532590515	0.392337137893853	0.393980212724557	0.39553090199917	0.380675386305488	0.38240741985509	0.389173444349423	0.390585697384397	0.385318242515127	0.386529098488473	0.381776624803409	0.385632036078515	0.390896483181057	0.391293633644594	0.390271993247583	0.3870733406704	0.391660568449827	0.393021093094362	0.385612676472128	0.390114894959465	0.388478449190744	0.394156783876784	0.388645330943243	0.380275951358692	0.390984580377618	0.380290634550862	0.385700644825963	0.383078332046774	0.395703352979103	0.388073502456554	0.383495719911626	0.387132738475456	0.390419077836094	0.391061292259461	0.382956151932464	0.388507566796393	0.385072928855099	0.385841627142514	0.384160863934975	0.391757640800684	0.396993437545721	0.390113387740516	0.392242668458524	0.381202901491764	0.388887776761539	0.392123161446947	0.390924140869623
0.409065911464904	0.407409711919613	0.411381635524703	0.404412878637966	0.4058250624299	0.416161703394031	0.402454982311754	0.417614689552025	0.406554365437771	0.404212732029635	0.407268209728808	0.410222459885511	0.398364655908911	0.411279930891333	0.405969879346718	0.408791636023776	0.403828944500434	0.404560548262896	0.409893414755903	0.404834282070827	0.418962502099895	0.419514883111059	0.417327117145966	0.404035980039515	0.40139027657763	0.409219448562501	0.407152742714573	0.404189887128835	0.413218295167607	0.399839699158808	0.414108735775717	0.403326987174585	0.417223220923668	0.401918501724073	0.406768534685508	0.414431117263586	0.407288147331958	0.411968198456842	0.410422565868027	0.414283665354604	0.406726534726605	0.414729248020986	0.41490517103478	0.400614868553697	0.41038389910133	0.412378281197147	0.403922103421479	0.415946108449893	0.401509646047961	0.408473139751929
0.442222883031816	0.432712915050085	0.430231483072171	0.435023733314332	0.439237780308296	0.421501994127885	0.437831224101772	0.432440595881693	0.430204533270133	0.419749954536713	0.426230862557705	0.435090027372017	0.426011968628105	0.429514438150917	0.423612260373138	0.430185769830505	0.435816185294513	0.440633950111628	0.441717656774867	0.420698591295451	0.424259061543548	0.421038947355736	0.437711109088885	0.43193879095429	0.420246528138135	0.436040787232311	0.428336412275528	0.437448153383135	0.421491518082449	0.427877528247158	0.432983336285532	0.431827925815373	0.433248570835798	0.441431420212788	0.427819738057807	0.430849628489404	0.42184853604595	0.427500885602682	0.425779401523265	0.432898665778511	0.421774368268806	0.437497518796556	0.434909414347352	0.443003286229855	0.436743135369624	0.420761805581948	0.427104209788234	0.435491560942014	0.422620334244225	0.435221107696422
0.462479157291729	0.460656685652582	0.454269344530526	0.466042340278629	0.452239448599372	0.449963210166344	0.452767434238217	0.452103400387733	0.444775357710888	0.46040269070315	0.448179437132743	0.452479812518656	0.44686116540684	0.457428449345753	0.445685750248426	0.455623511096498	0.447556446350667	0.446379120740688	0.461362954945718	0.452187728947041	0.458130865772607	0.45056287796114	0.454947705312375	0.458772508793114	0.45720931565848	0.45640155071155	0.457901429730232	0.454949567805234	0.457761667000686	0.458990573100246	0.445995179992087	0.464320843750559	0.46639889448808	0.450959021702185	0.459250788227192	0.449076524590766	0.455329096690699	0.44787705739262	0.460650007426734	0.460820828382677	0.465054591859291	0.467770887287287	0.447130430734031	0.457489298960911	0.452002050564271	0.459684077878147	0.445932729961971	0.460338051968519	0.455332967782374	0.444178405695841
0.470875959974402	0.487879653912135	0.478158898801101	0.474078464494201	0.486951787423387	0.480965892878779	0.479083197159617	0.478724943140857	0.472129244419253	0.476008249827767	0.49328818075938	0.482446469944554	0.491657530011275	0.475521934065546	0.476232280660921	0.479066955296486	0.478053438369492	0.491787671630351	0.487427824555493	0.496224959552102	0.480104023337941	0.481997256080577	0.473026143441421	0.484590338100495	0.490244003343891	0.480546549445982	0.485191867277483	0.482633960906598	0.491356604481	0.48650850574064	0.49876588361248	0.486535762736673	0.476298653404136	0.484875249370968	0.470935202600727	0.472426882715491	0.481256873312341	0.471172614932134	0.486897918682906	0.477884098243306	0.487470674750379	0.488236003371804	0.476703931107845	0.48858577766755	0.487966188369099	0.483371505417585	0.489570187090095	0.470162197382129	0.472484304303057	0.487082024990296
0.520618532411888	0.518449673666693	0.515663580920587	0.506494390362004	0.525586804583258	0.507211581842405	0.512572822080558	0.505487339842184	0.511010037385231	0.500172882943485	0.525794976412575	0.530469409063828	0.517603535684155	0.514329807828083	0.519434950408662	0.516510499154296	0.516838716901562	0.515109537857173	0.512576309711112	0.51923509997529	0.514637560078756	0.530965214261584	0.527498147935038	0.517952246959614	0.514039531610716	0.529002237906054	0.519429942154274	0.498727047173887	0.498676512481697	0.520146589856107	0.513722027693999	0.502636162457444	0.504791343868957	0.518857449264576	0.502714185442229	0.50743015924744	0.512872948814915	0.517090361455607	0.520788497932862	0.500547392387845	0.526534811860514	0.509880460491078	0.528769771154314	0.521622654087774	0.513826034656793	0.510254377668309	0.526651825533509	0.519767127891066	0.504427704611477	0.517150818481126
0.551542510101188	0.533269396223499	0.552841705579027	0.559894312685292	0.551236828304308	0.542592648323406	0.537488935469739	0.545370789657497	0.542797950639448	0.54143662839952	0.550276129359069	0.562438470483996	0.56259613155153	0.534578606704314	0.547579955054612	0.544487789732075	0.552525512011176	0.560019918540386	0.558417972083019	0.536510270512566	0.546507030831579	0.540124817643822	0.566398689070327	0.55331531414164	0.54734809394574	0.552406377231703	0.567752014289328	0.545168794145503	0.552136809469723	0.536272931414421	0.552553128175903	0.552892288854971	0.560079382723778	0.532041303558098	0.56794922865539	0.55557976048232	0.539851495741454	0.545972407187159	0.554212184453259	0.536222668571447	0.570067897647992	0.564403818984341	0.536478815612016	0.552374575448016	0.569137027903078	0.53901777891441	0.557533675314678	0.551313111633705	0.55143003248704	0.54589610597317
0.581306135382309	0.587754447413927	0.588980195023733	0.581476347800702	0.595884329761926	0.585040571868853	0.579350510371767	0.592357681272442	0.597316781067809	0.59754675699658	0.599578844467733	0.599842953377798	0.590260588618302	0.607369186428538	0.598267730215744	0.577738245946093	0.609335781550435	0.59194680231716	0.588370076037282	0.578223606504938	0.585685329693967	0.599702025483808	0.607375825516336	0.604596330557112	0.584908406791739	0.583246992124733	0.583457228599509	0.604555406584635	0.595284563991553	0.606915337787402	0.580307058735287	0.599269387545617	0.595534902917505	0.578378310071185	0.581147674814268	0.580325834805183	0.58450450959709	0.578673033883663	0.581944372631042	0.587076636788646	0.591332713338659	0.577032572708532	0.576853519401896	0.602000366686371	0.583145827266765	0.575436774956066	0.574536818566026	0.581006887594835	0.587063172702067	0.603354378801223
0.628810580799386	0.615186192712137	0.653431914380312	0.616824077576806	0.621722402067867	0.630207048687066	0.635197278315407	0.635526428095951	0.635761580114799	0.63499971580633	0.646956797151161	0.641802615064979	0.658360050080111	0.644462131885287	0.644264748253844	0.617873868445613	0.635109180132308	0.62108392808748	0.649435676234186	0.621323835216311	0.659263062242312	0.636476494845454	0.622896172051723	0.621286375611842	0.629709894788184	0.646917898192938	0.659446427748167	0.641861233591646	0.640280898940337	0.630904906819464	0.635522055744101	0.650625637687444	0.633726259103584	0.655129500529825	0.657028752407487	0.61596652962462	0.647672469434384	0.658270397542517	0.617451017040343	0.620699025615415	0.639936011513787	0.635042588556393	0.632637999874539	0.61799166340668	0.625198096228321	0.637765588952842	0.648008677076191	0.617576233608999	0.645700775247342	0.660658457269462
0.714043312126593	0.685606900878253	0.708442183818284	0.670181883389567	0.685116582709386	0.699212088856892	0.694713521420339	0.691387150467058	0.677071989803642	0.677785726980925	0.682188659822968	0.68937905957871	0.686784864034938	0.695413909417439	0.691468551375918	0.667091363958995	0.693980406490798	0.671084100671036	0.685376081254063	0.671463012705746	0.672283967075943	0.674458961330755	0.699947580363946	0.689024001685043	0.708874386491154	0.705286034390227	0.694943297507948	0.701622356466272	0.680668417703182	0.67399542634273	0.701052867438636	0.66969630120205	0.706294337961225	0.693505149902579	0.685667085321532	0.683561848133687	0.689057431460328	0.692658053910519	0.709457722105559	0.701767645435927	0.671065068336383	0.694312989731933	0.665768995892895	0.678641469701052	0.692150545820923	0.705164218180383	0.676996616563906	0.703621179329168	0.679983511940038	0.715868567954582
0.765611803610372	0.722816973239945	0.747170923848875	0.773351740464909	0.736323376033504	0.750806602745178	0.745043698216047	0.720574969129583	0.77132822397991	0.744678055608066	0.777924787466029	0.750264670595806	0.749938197250348	0.742645714263489	0.763847530796817	0.741601410685893	0.730356242198611	0.747680611870341	0.743532770906355	0.771438626794401	0.749191544594338	0.735965204304616	0.747349045663844	0.770835162631708	0.765276307634939	0.744754513582587	0.763105269855431	0.731939004220159	0.73582098636534	0.752188929779847	0.755605377756207	0.747268601710788	0.7333634722327	0.736308814390271	0.767513656015517	0.740141076940013	0.743386518427918	0.757824652519028	0.737288877092245	0.764984744095115	0.753984494464033	0.738546139599405	0.734534797623811	0.771190017981231	0.758307131363717	0.745211217069489	0.727037240063205	0.742091328580096	0.742960247529655	0.758063194700859
0.835930976302584	0.79033779888801	0.790617663570559	0.808694971319105	0.810059276812215	0.837313491608036	0.808907432320666	0.819910785782416	0.827276249621195	0.823022262551764	0.833030305174497	0.8305378447452	0.813547386202797	0.847994366212455	0.795868707783941	0.794935607283123	0.850698860058634	0.806829355704351	0.833330239705465	0.835625744310195	0.797048944768504	0.789834500183783	0.817070163864637	0.801648597416113	0.812030376125807	0.801953504268088	0.831222994966418	0.825789263876206	0.809106068118413	0.812737402066731	0.829581749370247	0.814418642172061	0.845199617044134	0.810860667943191	0.796425593666442	0.805997714152819	0.805423266778329	0.796023705465813	0.820191116862901	0.839312146208812	0.805900516864065	0.841349878043518	0.810963891368366	0.78391792675686	0.805969737899749	0.832829611704211	0.784994171396903	0.820361226741782	0.790399836652972	0.805256861082562
0.86721318430796	0.890239327755854	0.889736624853319	0.903529315786227	0.867918359562269	0.90439592340482	0.906516363602801	0.878864423041023	0.867777009076337	0.892187433745493	0.907441343047756	0.888927088612074	0.898392656549185	0.877397164395191	0.908695660408941	0.887086181214865	0.882658648108125	0.886894775087061	0.899772038399518	0.90938544339447	0.876890287652236	0.882754306808867	0.866114631958596	0.892148106821161	0.861090217244325	0.874869936999073	0.883412814333534	0.917016742456569	0.892016368105854	0.867470706567015	0.873502692390013	0.879060919652899	0.903885091167395	0.896474236809606	0.894461667663037	0.890822753734771	0.875921314200813	0.924410207293388	0.876217407557752	0.875247742039852	0.867088942877948	0.906272263601064	0.871409695177931	0.869874116715049	0.855878528598125	0.90857771674583	0.864667515090056	0.87293367022329	0.897589564856882	0.883746414045887
0.998815417386977	0.963944847513645	0.978148319951002	0.961519537251454	0.954735620828226	0.964143630546451	0.931265268508858	0.950469353681107	0.979376177817878	0.991973316785708	0.954752158597997	0.980874185075791	1.00771168372131	1.00278698774528	0.960122705762881	0.983106232042872	0.954391027622147	1.0210748099277	0.972722474683368	0.955630701790324	0.983485329835332	0.969396387465243	0.959880628820778	0.993827774858186	0.995088497354085	0.995822083925912	0.956467504056489	1.0026845773539	0.947346200310964	0.980172578266044	0.985393753167223	0.975584467892614	1.01462743322188	0.948299273026251	0.946879655406048	1.00154591251513	0.990919935399526	0.996967930977924	1.01687957639907	0.979220461267749	0.93812904171007	0.968684372834406	0.982516013475686	1.00782024555701	0.985217994782676	0.975667121710791	0.989376245629376	0.934966883078895	1.01066667723093	0.935770354526734
1.05906701294131	1.08006786689182	1.04714698532777	1.11678545927789	1.11463603624046	1.06774911247201	1.10054841002656	1.09888692237486	1.11286438768636	1.04304455935382	1.09005685244305	1.04760969691004	1.11078643782695	1.08198713246856	1.05074296190167	1.09357530674773	1.03135180008191	1.06915445333796	1.06809290418744	1.11735117373813	1.05996827488869	1.05260147502033	1.11617504366444	1.0493733189222	1.09227863253353	1.09941250004985	1.04779947122452	1.07445312461108	1.05376235065868	1.05152581366025	1.05840427343005	1.09563599841728	1.06539807937173	1.06517069981686	1.02594663538562	1.0755605029345	1.07100028017971	1.07109915905872	1.07551412292561	1.06709385286448	1.04872201186859	1.07420640794888	1.04708990962039	1.06875499082685	1.09511626561638	1.02209943202951	1.08724226471619	1.10615195997706	1.06431290694824	1.07837686356263
1.15774363858052	1.2055038757226	1.16961863113319	1.2078615053574	1.22791368324451	1.17215861847915	1.14774813229554	1.17375476197026	1.17057205790806	1.22496180495705	1.13483283871505	1.15376079646196	1.19455664646649	1.17152348001046	1.15415680384453	1.16164713790633	1.16623820993758	1.22725064865677	1.19835843161708	1.21753716969671	1.16935412114308	1.19528205132568	1.17927686865405	1.16395700543052	1.1637609266835	1.17773586840918	1.15986121098832	1.19653013993303	1.16596909012724	1.15541041464315	1.20871222663852	1.16021247188929	1.19049753321965	1.1787308202853	1.16421460953307	1.15849833424877	1.14671403039716	1.13831867496172	1.16122805002319	1.19416478269348	1.20989417392092	1.17229861054096	1.20276114336849	1.22571174078545	1.21603226180849	1.18513329366479	1.18973408993252	1.1717222543256	1.18045503804874	1.14844055981655
1.26057931113293	1.31437236188074	1.3521956644764	1.30850563681865	1.26966787317418	1.30898665382009	1.24853060755946	1.33317641966873	1.33075154483785	1.28858430247306	1.28425924349102	1.31611242207697	1.34775962127623	1.35922842837079	1.33280346175388	1.26164635816156	1.28056732514409	1.24884106858729	1.29851357999171	1.31918598630452	1.28567328230734	1.27480927936624	1.26819100849206	1.26127500369783	1.29655342173411	1.30198887656811	1.30757430508489	1.2694229574097	1.32543740174218	1.26604226322113	1.25916904462766	1.31972846656378	1.25936916057329	1.25877383690635	1.27893780548547	1.31923648996754	1.34095335483796	1.30571681107602	1.28732396856168	1.29758979841982	1.26078956432342	1.32989019442056	1.33103098976793	1.27841374296168	1.2963474516916	1.25316221896292	1.33501459579011	1.27834259335029	1.29067023082185	1.2614004178648
1.42224439637891	1.38640461230863	1.41736549963589	1.42936036946702	1.45238037560254	1.39964275478833	1.40018352331163	1.42688307634756	1.42744571166878	1.51116649463232	1.41197156387918	1.44947057640307	1.39986358947921	1.47868059246785	1.44698987619129	1.45127259312907	1.40534325666568	1.42076204228718	1.4598914894895	1.40532930707134	1.43116364388619	1.43569800780823	1.50810131353085	1.39913164968772	1.46559215106308	1.47422591454947	1.40745014164146	1.41258757698406	1.45042350902766	1.44422854697128	1.4274876007227	1.51531291915188	1.43837365465543	1.39590025652345	1.46717345895096	1.49957612881248	1.46510718783089	1.38597567210753	1.43953134501789	1.40003986038318	1.43718338389225	1.45296575437678	1.4257040779362	1.47690786411121	1.41309433341018	1.46760417951006	1.43245780278733	1.42831076182754	1.44666901015798	1.47075321371337
1.55381127184474	1.66006068795933	1.68723414267818	1.59002728495804	1.59736545954244	1.59697217900128	1.60397498739217	1.60488774783945	1.56620322149418	1.63186453931962	1.57721077991616	1.63458544258594	1.6436730062539	1.63979055442827	1.64558668081716	1.63199759184491	1.65107739698595	1.64278263965684	1.60116686781815	1.65472581193319	1.56084925735785	1.58990453477589	1.55005518190741	1.59452837095984	1.64322617075443	1.62566720424651	1.61160910034745	1.65039335878551	1.63789024394573	1.6262445509362	1.62112207373398	1.56336220173713	1.57448293016119	1.56670703820731	1.60797945693932	1.65024147249299	1.53715053462264	1.65357768400604	1.64239447823587	1.5873785202053	1.61320593641792	1.62576565621429	1.58041928308037	1.62912087831537	1.57561757073653	1.61326816536578	1.57245115945762	1.65632862988354	1.61672626644806	1.64907661737012
1.80441044199621	1.74514135961103	1.84321678015852	1.86430377225869	1.81565750183704	1.797912507558	1.74924271809941	1.85748782691154	1.81364455686612	1.71846578572385	1.75675280311087	1.77318350549067	1.85991260623661	1.73897755517389	1.73065907804891	1.75675374621703	1.78042424914472	1.83468140082643	1.79870684965193	1.77258277918697	1.73658370493907	1.84671470980632	1.8262619388473	1.85063336602744	1.78856820459101	1.79098161393502	1.7219585570567	1.71413700618969	1.80529362026822	1.79833954714717	1.7758875321752	1.76327891822442	1.79763002105174	1.77325758627698	1.82777884601369	1.7991363497316	1.76082181237454	1.73981790527648	1.74780000902162	1.78691939315199	1.76716173858367	1.75711930492552	1.70276955904273	1.82744446556321	1.76044831933294	1.82931346820246	1.79058553412189	1.79882764888945	1.81497727344296	1.70594710770822
1.95917373446464	2.00343968069272	2.04827308860942	2.01756855839572	2.07034157675183	1.93961104892242	2.08490646692575	1.93406090409312	1.99275474253631	1.99296397298167	1.93567272115679	1.98445142530102	1.92697008591145	1.92574283926142	2.0156034040184	1.89489110390534	2.03111550137946	1.92652326335335	2.01591281900414	1.98009502184824	1.98267732672025	2.00699642449508	1.94984455999497	1.98604501488611	1.96519288780403	1.93989797415187	2.06555042711612	2.00882983837466	1.99503528993714	1.92251924203739	1.9671518347321	2.03240981429094	1.93760932908575	1.92802451729681	2.0598447936109	2.03093110616913	2.03179604500084	1.95557792009843	1.94097034851531	1.96556117422152	2.07763375558574	2.00098646935795	1.98237895118589	1.91252571489168	2.00334858274447	2.06705607383635	1.9626552345988	2.0484799574923	2.00042443366857	2.03274109194671
2.1684186027492	2.21722276591689	2.19546671266996	2.20992247540502	2.13638760733472	2.18971074715977	2.15004180144406	2.31653390041631	2.1759026964878	2.15839987944051	2.18367235351877	2.20042190738161	2.22071176775166	2.27785383144266	2.18462644316516	2.28919243905649	2.1063179637727	2.19508053468241	2.22188661281614	2.20776373025907	2.17306564089519	2.17324459520816	2.20180981855926	2.21066282376167	2.13211479732917	2.21934834576125	2.15231329182745	2.24281680031876	2.22482730159003	2.2754051785551	2.18406338962649	2.18057657725015	2.14028174605919	2.27975144617383	2.18582779135297	2.21775571830477	2.22737766949306	2.14586428318568	2.24668336372704	2.2088481275975	2.21441420576385	2.18526376012189	2.2220273391532	2.21644494719645	2.12942237746465	2.20067723953177	2.26831241348758	2.17750713248286	2.16953792149778	2.24333934235393
2.44357777162976	2.4466305140853	2.46420292287534	2.42367672915416	2.48053468195163	2.48377177356959	2.51252736240456	2.45689747624168	2.49840384342991	2.50774997864538	2.39344354614326	2.47330082326933	2.47235862641767	2.44886389785491	2.48367243386721	2.53041817493208	2.39401424814117	2.40531384896536	2.52013091634711	2.46648953309648	2.50197635302125	2.38740141988636	2.40291755157474	2.5094562457789	2.46205747804879	2.41236725224064	2.53401674003749	2.47252505698441	2.48028017309492	2.41318906830377	2.40356378074623	2.52972610065205	2.43048283538528	2.49694898042513	2.50409280927559	2.47539609762222	2.41020137512195	2.50242629011705	2.3855470870462	2.43625738462571	2.48446858636577	2.51936706812573	2.39352725062136	2.52557522234725	2.39692268892148	2.41489403448369	2.47455920030974	2.48657036266139	2.51822209327523	2.44165591873745
2.8150448040197	2.72835437899946	2.77548339232719	2.80747046917354	2.74447680255987	2.69183199964922	2.75648291273408	2.83351697906134	2.68054862864138	2.6461840769432	2.76686119733469	2.69298592839839	2.63811171222418	2.75259748496277	2.82374887097658	2.67427574077588	2.65829706655809	2.70310467967308	2.77203942217683	2.6884010632756	2.83257902126493	2.70755279341848	2.80246419662089	2.68874238867469	2.67930660990013	2.63533832883386	2.67627302294958	2.67229786825108	2.72090769910109	2.69593452708919	2.66586042081299	2.69953437145068	2.73591501921908	2.72283716049415	2.71388942726784	2.76937514988022	2.75972429265894	2.694838165722	2.70274140115464	2.79451304193446	2.69278114920039	2.70383543728157	2.771611877683	2.78023572121422	2.68131536731175	2.67422440311009	2.81761527331276	2.77169879935476	2.72825358227113	2.76770641278645
2.97510266386983	3.09932219139766	3.01225074030871	2.98070864915327	3.10099366851316	2.91377356403714	3.05266851236571	3.11008264825909	2.99882578307721	2.98565699732964	3.05517429955294	2.9563734839993	2.94562929878851	3.06279147486827	2.96700183595472	3.02908600306988	3.04859684904749	3.02235864005731	2.99433937237426	3.01337662586308	3.00805050706449	3.07575487250763	2.95695989008642	2.99038565161808	2.99056642254087	3.05523366008238	2.98842199542223	3.09614981048878	3.0643685444292	3.00501170183259	3.0453275983424	3.05381085776768	3.07055772937394	3.07996022232698	3.0986320429897	3.06596869126566	3.04359616197015	2.98979766437128	3.05078095603219	2.96389492363551	3.11852052084704	2.97075019186823	2.96140591123573	3.12582836934044	3.08452196648492	3.07979667847571	3.11357439399599	2.96645070023944	3.03845118884112	3.06286080728276
3.37939921507195	3.39534666048843	3.35518609618003	3.32164048525848	3.37900382185459	3.401089854	3.34184448655703	3.44521770232103	3.36545445557286	3.37671110092437	3.35123944053615	3.28561488215956	3.35664268898583	3.38536575796607	3.3929535222911	3.29165374079035	3.30876670807909	3.42565553482606	3.3702078883726	3.44205468181229	3.36259447297707	3.46023268188135	3.28015119661091	3.37070005514887	3.3689869549084	3.32207991466715	3.37829833979299	3.33019349605649	3.45069376505262	3.32216057777935	3.36440454703587	3.47585502121712	3.40244003292008	3.42056153896531	3.44661688055114	3.30290762225571	3.31423288498512	3.38697723046684	3.3406511683455	3.33292863496659	3.45124474005	3.37260031667612	3.39527329529421	3.30330259459562	3.31054917673375	3.32987581456219	3.38053411618617	3.37925585292375	3.47642348674318	3.31910467710437
3.74243048419564	3.70504586395379	3.73629164824112	3.76819462928864	3.73681252550556	3.74903104612646	3.73420693338755	3.72149546794662	3.76980233191916	3.75789808134362	3.73491282595113	3.77232165146953	3.69723272923557	3.80072667011673	3.78139374152352	3.75464023448561	3.78151112559573	3.71300565420147	3.78098568073589	3.80508957072116	3.71993307683858	3.75154363168435	3.77856335647368	3.7024307863764	3.68340605277381	3.77380311177846	3.66074619642654	3.78457194336869	3.7579523413356	3.62199783306577	3.75145238207165	3.74879765900042	3.73661179605555	3.64307460586335	3.63769820081954	3.67533355477479	3.7857000515503	3.63870709895233	3.72137572469441	3.64448440087332	3.65454384813694	3.66388048950124	3.79174648540744	3.59838407793108	3.74446626296956	3.66514973306903	3.67975769228861	3.71892565192777	3.66951822172464	3.77798275306147
4.06301267953948	4.06182863153925	4.11782569823894	4.02734216452542	4.05513783569333	4.12127418128054	4.07957240436327	4.02408947938711	4.03393642912783	4.01602808747535	4.11484892567352	4.13635397366764	4.0090114290608	4.07791977456084	4.04308788754814	4.04097536448268	4.09788166801321	4.12136503419662	4.13639338843278	4.13805525780568	4.08694102036308	4.07523205730037	4.04474948493696	4.1212565280233	4.10270550269411	4.12041373250988	4.09657053714588	4.08578459110865	3.98982134716527	4.07589450575819	4.05815318094244	4.01369892029764	4.0644327856113	4.09979095891919	4.0808612832461	4.10899748147605	4.0925987972833	4.03259419711834	4.02464325558358	4.067215662172	4.0942795455078	4.13430172181499	4.09444849549556	4.07316007932798	4.06584727687119	4.12957185633622	3.9804824342773	4.08980629562173	4.06716352429074	4.0707910475185
4.42714244504455	4.45413970476214	4.44634200483312	4.43466454393948	4.40810138422335	4.43556637501769	4.44758953986746	4.46304161593978	4.44849793066393	4.44738584220368	4.41709754121819	4.4392321265836	4.43761302085005	4.40977239169956	4.43717243145283	4.43743198299691	4.42217319578171	4.44315681071339	4.43666493778541	4.42524476427439	4.45008722577176	4.403909747315	4.45537404529511	4.43007623627838	4.39826094376494	4.4423327553779	4.42193203542421	4.46341017845981	4.4092009499197	4.37882133269355	4.45238813995288	4.42310520602399	4.44546266223388	4.42359720343436	4.42713077914197	4.39266353981769	4.43291235818609	4.3903383731048	4.40479980888426	4.43087296176126	4.37312009428024	4.41655219180646	4.42601685786113	4.46339621457601	4.44739172705156	4.38736935819356	4.44490184972039	4.4362981225667	4.45606988626642	4.37782535018843
4.73426108987469	4.75979375652978	4.76218527870009	4.75655430838842	4.74800410759792	4.72888907655965	4.72730492394068	4.74114958718416	4.78192355949011	4.71391019851803	4.75358568709468	4.75654233456528	4.7398854091041	4.72542137967874	4.76137404513262	4.72919167012663	4.73009705320165	4.75196451757136	4.73449194608936	4.73565274120568	4.7652970420393	4.75044854880922	4.7509823011104	4.73586720392985	4.7563545994576	4.73795426747699	4.75006363703795	4.75042733927059	4.75684912535338	4.71276239132035	4.76858025385805	4.76311971352593	4.74591529015081	4.77565466752884	4.73774769427327	4.7741462388404	4.71444713305829	4.75249907564365	4.7473040689772	4.75627259763515	4.76325704352222	4.72593344066687	4.76727707792939	4.74166070640944	4.73095992672367	4.75588380782296	4.75956144899318	4.74917723728092	4.75407826149707	4.71653888345768
5.03259513488173	4.94504858484311	4.93858648584566	5.06990517537685	5.01374263415216	4.99185820557118	4.98973600757256	4.99496220827944	5.08840178252922	5.04427196883701	5.08438810579724	5.06144947040545	5.0523197133679	4.93376902207436	4.9704915400954	5.04602332875538	5.07728948122427	4.95259037361556	5.0167135307019	5.07068872938151	5.00145987205813	5.07750737911506	5.04466098851641	4.91242129967414	5.03219871973541	5.00428073687636	5.00941728988175	5.06754315937419	5.05444766081753	5.06950671532278	5.09491533524384	5.07605883240828	5.05695153069144	5.03017399315088	5.06931967643481	5.06043747790013	5.06946794851869	5.07617671563776	5.02610865487732	5.02477098049596	5.0478703763817	5.02115872809244	5.04671917050807	5.04349765930452	5.02985537428153	5.06062688352399	5.09907781836928	5.08268952099807	5.00654739228503	5.09897308429216
5.32273931140796	5.32713491493834	5.23382108866418	5.29492793808636	5.32508287556546	5.23178038653671	5.21769786892539	5.22671537168877	5.32305519899211	5.3262958656622	5.30903087634827	5.26912247414381	5.33213625443187	5.33438908105641	5.25373304749452	5.25494170078825	5.27171675825221	5.23856453223657	5.3116349244349	5.20101487005303	5.274146631838	5.27008242334265	5.23877802697	5.35592568061609	5.35313518054632	5.31852570264248	5.1359585026689	5.36072374256468	5.2404871936429	5.34849084978554	5.3282507899696	5.26992638328128	5.26677746251972	5.34022236888577	5.21884079292907	5.28079885856409	5.30079398549167	5.29435682389584	5.33400097082299	5.39143208109302	5.35139190515489	5.3480518770046	5.25969877682263	5.37119913377143	5.339627225537	5.34077157772019	5.36898737232711	5.35397828871919	5.2363334109002	5.23568103534016
5.6379874600715	5.48447505040317	5.55801112428425	5.38658955933244	5.49827648774454	5.5990802459355	5.37103890010035	5.42013755106564	5.56494471354758	5.41583487918371	5.57431533629162	5.52278401073229	5.52554663865641	5.36357838763633	5.42691150226204	5.41782466284635	5.46409126846611	5.56969213288046	5.38096201541257	5.56268055602959	5.49421117429283	5.54276434961925	5.54140583137721	5.41647095839178	5.50966914644496	5.64708751530857	5.51203543627946	5.64147215165182	5.58253181841452	5.40625147894724	5.61035093624671	5.49618113962851	5.63724785324593	5.63063675833452	5.3778655287549	5.53269084250262	5.41486938189432	5.58978454156622	5.63911642584495	5.60888989303361	5.46094736467809	5.54047244047473	5.5197079916192	5.44847788908816	5.58765786647618	5.51851201040132	5.43912943426356	5.53398972698181	5.47712854568745	5.47689296929716
5.64568562642315	5.7412490059732	5.7374567974471	5.85777990177688	5.66816089549476	5.79485528599628	5.69595636381738	5.63720522461046	5.88516531237355	5.77495771541056	5.59275023676557	5.73680887182382	5.88545830400133	5.75263944834848	5.75645430460207	5.76781635613438	5.64646691665521	5.75931584657813	5.75607428164221	5.69366722716401	5.65933822171583	5.76890317180981	5.79585551163357	5.6971061759313	5.86473849352428	5.56891734564799	5.69998257649494	5.66770268370915	5.66619783535473	5.75272119696853	5.77748139651943	5.65948355103624	5.64650959023225	5.68477304951279	5.8796346670567	5.56439013634332	5.75084715585778	5.74067003808257	5.69472976701543	5.77911297622817	5.65630675606968	5.75871824592579	5.82355258511095	5.79810239357855	5.74751129942445	5.83260206220312	5.79047871052757	5.76479561227851	5.7949391333296	5.67792066290421
6.05957286988735	5.86740500957917	5.90989549313203	5.90091045956568	5.97634041633215	5.93275775376505	5.99227446663668	5.87891099685384	5.96155539664165	5.93701894131111	5.89141193923468	5.87844103062992	6.02915705665724	5.87374538788092	5.91305173628628	5.93827645764552	5.89407253107887	6.0631029518552	6.00238944599668	5.93133382827522	6.0424391138099	5.90873637077451	5.88165165982822	5.82105415777533	5.88149433458721	5.93416072801456	5.89682646572837	6.08165816734149	5.99170832847925	6.02130480830236	5.94265090996405	5.85035234663425	5.89071725581812	5.90069927325852	5.86206186895147	5.98493735752256	5.9943150602192	5.84433680129702	5.98122440748765	5.94329017610657	5.93881921551605	5.85921662545969	5.81635717031954	5.9189220820351	5.88628970569832	5.86385612989689	6.05586379410022	5.99260596876646	5.88949908362315	6.07642033503936
6.15490021025564	6.24214727929348	6.16843917513754	6.23308401299658	6.15748862962266	6.07800505434801	6.25369400752458	6.01405230076371	6.17173541299127	6.19665550849503	6.13395727462669	6.08755837932904	6.06728616989482	6.19242298870384	6.29514916783334	6.12783473991005	6.1885433380887	6.19873222915055	6.18427485060761	6.18085603790871	6.17376924576096	6.11934945093986	6.12954657055822	6.03785481008488	6.15310062442268	6.21529117431224	6.14020899870388	6.08867262579618	6.19381974651234	6.1619083305804	6.04296101343827	6.13279650888173	6.16188132323553	6.18685715368264	6.19602208966583	6.21182087898593	6.09356104588606	6.15472130435859	6.09364468400066	6.14410061368724	6.11361336958012	6.25913858931528	6.20837518890981	6.18539622198292	6.08431072916003	6.18836978663476	6.24639461449992	6.06332220544828	6.19808366396987	6.20356279138609
6.4484774338005	6.36975896515033	6.29900815839998	6.37083067323194	6.42690024688753	6.32304499703367	6.34780548840608	6.30354848966603	6.42678661282415	6.35517818658023	6.39126124698973	6.46330484954522	6.46291443501558	6.38747982778015	6.33152184466475	6.45705172427737	6.38602224466876	6.4299188004347	6.37666617667329	6.33881658675949	6.38230662491673	6.41469749423846	6.4518699399629	6.32454527833434	6.40395916365293	6.39329364197371	6.37765072689145	6.46438637279986	6.30933487188614	6.44571102749781	6.33558654548739	6.33244515361832	6.38299594586897	6.35860461915065	6.35655785236894	6.40357089447801	6.41313734101076	6.47328129465516	6.33150914124846	6.28888843063724	6.39592701236238	6.38852902148954	6.38706663321995	6.35929666968775	6.39343851811831	6.44756419642889	6.39263464701785	6.39674769477662	6.38728602736583	6.36355668188714
6.55872566030961	6.63058812635281	6.63983795637225	6.57141469825043	6.67386012072177	6.6667952124879	6.61168228065014	6.58514291933449	6.67567379602969	6.64480223867316	6.69394780468289	6.70281435678655	6.68139043769906	6.66322942928329	6.62436335738211	6.62922232978821	6.69657326134519	6.66948260390256	6.59852446224078	6.57769883934227	6.67171211813043	6.57803064152562	6.66614134057048	6.70715536578649	6.70049247134898	6.72933021249529	6.62044601548715	6.72081345175763	6.69568890442456	6.60256825222305	6.58462898936685	6.66325395797362	6.62644966604177	6.64857492297658	6.60701739247233	6.64317786912104	6.71700730691973	6.69889076580676	6.66852250200685	6.60644471623565	6.58421290324354	6.66900140723675	6.61719904691643	6.59580795505604	6.64741202061989	6.63774682080964	6.64024542119246	6.63567157709948	6.68284327926512	6.5902224529053
6.88486426584532	6.83208609111601	6.87147596108507	6.83713813254121	6.82402586239038	6.90324123408724	6.88924563358397	6.91031617952614	6.93111573746982	6.85779844244963	6.90305441122803	6.92054015396631	6.96178247451423	6.86696323440473	6.88479201795471	6.91055847580419	6.8781020148665	6.86376412595777	6.88621854630689	6.95055186329784	6.91244766007673	6.88632457732857	6.89079111223328	6.88611673816267	6.84424296652813	6.85767224188462	6.84498705985056	6.92963108133914	6.78849384164354	6.89478931672223	6.87197989640708	6.95077679036023	6.89962245848643	6.90001113605729	6.84660272598699	6.92441283193808	6.83509242252257	6.87689993972168	6.92341402097505	6.90494918880859	6.90689135423632	6.86864237003395	6.84097655502812	6.85371685531134	6.9200489778797	6.87979854252917	6.84805813545386	6.8527252998234	6.87675735113151	6.90050552676812
7.0575235794651	7.11022587965211	7.17453904862449	7.15469541606331	7.12693217371726	7.05963902944161	7.04970781700595	7.12592106523129	7.14295926407611	7.10242894538954	7.01217450639883	7.1328171735711	7.09292607057344	7.10698907867887	7.15299569006569	7.07500486654724	7.10312725368073	7.19573868798155	7.13047348728616	7.14947479059094	7.10687272680365	7.06555286740595	7.09273924299218	7.07236964741865	7.14864207360262	7.08257142388421	7.07672034500374	7.12556265427797	7.11643872229876	7.19754801896923	7.06363113393881	7.02924846282653	7.06731971272442	7.1556434254288	7.08070725214179	7.07892726942052	7.12726010058112	7.08584462933792	7.15291268567206	7.14644051412487	7.06391121607273	7.14524880375811	7.03751470714653	7.07073204209211	7.15256702373135	7.11834196620793	7.05295471063448	7.10697814882938	7.16023405080353	7.13693425710482
7.36016915320247	7.30010811040325	7.35178054789358	7.31703311822065	7.2350795819102	7.32057524094704	7.38032379777521	7.35679693601399	7.25878242981087	7.2800405602	7.4063954980626	7.26109400080626	7.34514680991734	7.32978576723175	7.35940833415364	7.31640913570233	7.31486297509734	7.32167772633314	7.40222497692676	7.26160440060982	7.29334583621129	7.36859791168102	7.37603610034982	7.33003265473556	7.31769558007601	7.34709042279715	7.36430949912545	7.35214268044913	7.35601579685708	7.34616735208684	7.29973349251479	7.37829208958523	7.36383838040031	7.31825092829581	7.24357697654729	7.33937642499158	7.29194157566731	7.32756767053831	7.39006244822726	7.35321540090102	7.21960675530533	7.32309802243911	7.39272054869366	7.37288343802547	7.36509114735733	7.25516001808763	7.41267908728505	7.24403666186397	7.33504800553281	7.24289650918159
7.52172845717813	7.38486511962206	7.48114070361044	7.55718404697251	7.4488437301798	7.43473184000751	7.52901516397887	7.53866559164584	7.5281868996884	7.4525100886003	7.47643975661921	7.53337117535161	7.55241141415323	7.51201661979326	7.54417349582815	7.60529540002864	7.5707186220517	7.50113885995717	7.4524815966905	7.48741103146184	7.41117977442289	7.54866579572118	7.52913660681147	7.52900028865347	7.50155331357039	7.54469366697045	7.47775161731157	7.40661498174239	7.44181083867414	7.52324276791743	7.43599907311784	7.52961891092139	7.5390183016733	7.49396132116849	7.53870170423285	7.54825638566194	7.52154721489501	7.42051767481051	7.52000751850772	7.48499404706091	7.57361182043715	7.53437038982634	7.56468728541527	7.52362579412613	7.54371749497923	7.46239843522325	7.52219862133318	7.56598823484777	7.495561891627	7.48196067772528
7.66527305602099	7.67448997937827	7.52429007707828	7.64244473681993	7.69168442990965	7.61362948346965	7.58048759914556	7.68646099262623	7.62441804921207	7.72916418872715	7.65055937790511	7.67706906129503	7.70139287133551	7.72831291054037	7.56821906030949	7.69092002369026	7.73149791225968	7.7301073190867	7.73967865696014	7.62204393095849	7.60671909601212	7.52663607065606	7.70426350994237	7.67059045105594	7.61067410479215	7.59863780928658	7.66765336979178	7.63532921960648	7.58967447681774	7.70432191918449	7.52927693268078	7.75813785742899	7.59327766349855	7.64716996488301	7.69687520444264	7.64675129439217	7.77045635859978	7.56199911606162	7.71109564799746	7.67821384542534	7.75593017817246	7.70377692717886	7.6118560432103	7.70189353170043	7.57099787082538	7.70883189913374	7.75766651681517	7.76179890395445	7.67176342609258	7.72402189734386
7.89451591963273	7.87509444297919	7.83016859809574	7.70990571058559	7.81427333287486	7.71958200721129	7.78528739689425	7.82102504895976	7.76280476583905	7.81320222043015	7.83775527061976	7.63867260400271	7.74693984511397	7.90494977173898	7.81556269219586	7.79290151878492	7.70987025433335	7.87530602908658	7.69014111708412	7.77713892205801	7.70904024405644	7.84585335853704	7.8590783611211	7.86512807136038	7.88192175726151	7.81728611564703	7.92307889362155	7.85949134606606	7.74633116299864	7.80087345007541	7.87280485178512	7.74891273414196	7.82710138740375	7.77420438984121	7.67200406897196	7.88833195439365	7.86252827144945	7.81836521241776	7.68474029325035	7.80158118413177	7.7402077451964	7.83520265055505	7.7522986252978	7.88925371377626	7.74412351659263	7.75674513086294	7.7491311466244	7.72694411152787	7.73911546689821	7.77496921240157
7.7579170128457	7.79125216039943	7.89849442057541	8.01165178945012	7.89141015225224	7.7491836794188	7.86902031762332	7.96883112416578	7.76202560887793	7.9350585397361	7.88544296755828	7.92470667644953	7.83859773994629	7.86110649120259	7.81904827755421	7.9446272424334	7.80411336742648	7.79489502118949	7.92288843798281	7.87259518372638	7.83854527428598	7.94973752177395	8.00925269451509	7.91128646522699	7.89362739823449	7.80772808511327	8.01239587214627	7.79259146861005	7.90592105876584	7.86735435667046	7.88656239070835	7.94609595024643	7.84233300451009	7.7082255734295	7.99542229901124	7.89646108995425	7.82814379072942	7.8922907707302	7.96189458866263	7.83994339196159	7.90088040311645	7.86118680294083	7.82021584717752	7.99963534498681	7.93366097450953	7.94858185735855	7.93015788711258	7.8791644423989	7.8056137809861	7.92246610800412
7.96086896775219	8.02607554738939	8.00142384690535	7.85306561928366	7.94539619108186	7.91877593132006	7.82336440860656	7.85036774626217	7.91472671927923	7.97975257644076	7.90209364686508	7.93663931405355	7.89710793076963	7.9998163657615	7.91026048503996	8.0455654674939	7.89715496156433	7.83447123942505	7.83675937211928	7.87442280152439	7.88027815086594	8.09581673703032	7.95112989288559	7.96688119230818	8.00308772631396	7.89588186637802	7.98452189425133	8.03543325934147	7.95055611834633	7.94553531071004	7.92979172808723	7.89379296847601	7.99888078033057	7.95527618064807	7.91537900310092	7.97367581301515	8.06381385891019	7.78830497619423	7.89355824223522	7.97625409783061	7.90087446991565	7.88016289729526	7.99062422118051	8.03351641877763	8.00274804898867	7.9215734730005	7.94630321504866	7.85193285841619	7.92208923305567	7.93140630436485
8.1492222696067	7.9328577152284	8.05082904010671	7.93248028617207	8.15770654237698	8.03395887567557	7.99970030861421	8.00914355262232	8.09735459709708	7.8580900553306	8.12452952323989	8.07007956790102	8.11549218032557	7.8996343019335	7.91024357776542	7.97448419348147	7.92571303766741	7.96406977894654	7.9675689702055	7.92891890419124	8.04594422150696	7.96399462815627	8.07503399669583	7.90194675091516	8.01302124959403	7.8968629571658	8.04772011395409	8.15685131317892	8.03694243898971	8.00925657964391	7.95308491705499	8.15483866984097	7.95190272715812	8.01558426809263	7.86706037648356	7.85685025657184	8.12790517683404	8.06997482602804	8.03640858306121	8.01462267347548	7.99195629545583	7.94217821622919	8.01263221519774	7.89073199160067	8.00114245355085	7.92623193560732	8.12765068400613	8.14476795057745	7.99968409246664	8.18607018548254
7.9294099837107	8.11416585868204	8.00640648751633	8.2182385702368	8.00679323697854	7.94249779252238	7.96988481146918	7.97520733717579	8.09657172560611	7.9156527133001	8.0217174669225	8.00819688028591	8.13140982223465	8.19857821285725	7.94107729059576	7.99216707889754	8.06034510408293	7.86875794711374	8.07626868021982	8.13045341610025	7.96322594419744	7.87487778102903	8.14577195545515	7.95816075551543	8.05710288676349	7.92897913584717	8.00442914182984	8.20441122876178	7.99794857138705	8.03198301515441	8.11884637081833	8.08936297953619	7.95920728974865	8.22346472124544	8.13628176915993	7.99455475693677	8.01735595501283	8.03849971034376	8.11022650696589	7.92919915758909	7.84994636213472	8.06342770850271	7.9755575593744	8.1077915665501	8.13566038102545	8.04908976327762	8.07309448949039	7.95662404636886	8.02745818831479	8.05428774345684
8.04370384920754	7.92058914557234	8.18853475125928	8.11973700714097	8.04075282673175	7.94635187693004	7.96477507114553	8.12868145124945	8.10572047363547	8.14749579776635	8.01966308754581	7.97378863843907	7.93945623825987	8.19359831653795	8.02076174865093	8.03985264319689	8.08721363983586	8.21923679906662	8.13632991646489	8.08173400889291	8.03690421202573	8.17065274427556	8.1700397261806	8.08169299935683	8.11881129685661	8.08892767758547	8.18739169401322	8.23762956053243	7.97288821437961	8.00343642998333	7.8345058459768	8.22140128126057	7.95192075091418	8.15468326258045	8.08560404963774	8.07155952988683	8.07684707776416	8.12357601391964	8.05980341897243	8.21184138055959	8.16383853211478	8.0584252831486	8.15621733652595	8.21171857962333	7.97395664902116	8.14659936511316	8.07638588132452	7.9382216544615	7.99430222255064	8.11969797093883
8.04927597951415	8.04203793235365	8.12063154984005	8.04299902595561	8.16725199522782	7.96812766087993	8.06288616668668	7.9294134435635	8.14247831246901	8.12435369621627	8.10602069867425	8.02018463413362	8.00193790688635	8.17396228299786	7.95428078358239	8.13466871564068	7.98718347251979	8.05938191026647	7.91539866681029	8.11764436564106	8.02686060931174	8.08291302741478	7.98718955820792	8.19113572364632	7.99986792103261	8.1825052869021	8.12972531740168	8.0591861269336	7.89752535292712	8.14379100855292	8.22502631505862	8.05473913538017	8.01309761946183	8.12055042133512	8.05507578084393	7.92890132138029	8.06624780294617	8.22037697915968	8.11066607767874	8.00628075968425	7.96006355028967	7.96765382450842	7.89282554965567	7.9495634266907	8.1254034479629	8.03183765977865	7.91124986866123	8.12589067188246	7.88660148995227	7.88547954507047
7.80021413288758	7.99940978151369	7.9226832837848	7.97103964216067	7.95545896138058	8.03243172430987	8.22780498486298	8.06557976108805	8.13805703380829	8.00330228184403	7.96925550793795	8.12870244494928	8.03508897466587	7.88489187772504	8.15475818428947	7.90032910035545	7.9243582001588	7.87955796180795	7.75829246363809	7.96094145655392	7.92774698176029	8.15038783481465	8.07337170760309	8.25673187086064	8.02824414599912	8.02668722037383	8.19821631452435	7.84262027672849	7.99298745893758	8.06505505812271	8.20474739218628	8.17417814358076	8.04851710858673	8.06693500052474	8.00571847135586	7.94240620315214	7.89409125614652	8.10476655886947	7.98542373740284	8.00420179573772	8.036972890037	8.04635589207096	7.9528036984675	7.98733354250613	7.97594602116761	8.23044549575839	7.8050767628221	8.03196222274076	7.96954450295842	8.09890372123365
7.96618279765787	7.93187871652784	7.8137956357454	8.0411494263787	7.94914733891277	8.16721364282469	7.83050447963423	8.06730142684204	7.8774329304281	8.09567056758404	7.96567076556511	8.11889371147156	7.83838152318429	7.95576361971143	8.10648127016545	7.78527372538408	7.96146455219331	7.9095786141119	8.12205966672198	7.90119469270493	8.04628816499275	7.9684786996831	7.94330138503352	7.97136917674433	8.15092955483509	7.93277157887934	8.14811333206153	8.0678074649574	7.80538048437687	7.8590875919708	8.04674492780516	8.1152505486573	7.78375255946313	7.99514198112271	7.81979804339099	7.99303717835236	8.00001531427792	7.96158381374688	7.78530355133159	7.94991948276513	8.25513441020901	8.04375628037351	8.01746912586839	7.91543567005575	7.8369960077502	8.13589855976278	7.89344781086588	7.9727927809516	8.06846513480429	7.91199871065291
7.85865660990483	8.18127143885929	7.98015112321895	7.8257679198784	8.00436696823809	7.84175227344093	8.16340966404489	8.04580804522354	7.9003975109926	7.747586062312	8.0378445467281	8.01010329251382	7.9474469350022	7.98019350029543	8.03433889523017	8.09330243606875	8.20831717741018	8.08543964780882	8.02469817162488	7.86333974690294	7.84450032393881	7.8832302995009	7.78957517206248	7.77438828004148	8.04030068655714	8.08573104277935	7.97809145963477	7.8631621156359	7.93233013361562	7.97124032787678	8.09278733390231	8.0538007739952	7.99067054034064	8.09275108127828	7.83393001277511	7.910042409094	8.06069383486324	8.11694006865221	7.92659617219647	8.10740834914907	8.03201032426898	8.14792507560414	7.94502022562463	8.00192123176424	7.93882962832333	8.11401907994114	8.02659907690377	8.10316182299218	7.97569485575364	7.86334219163331
7.74502696757926	7.77305322266292	8.01969139425702	7.64584924956324	7.92745199500343	8.00180725258511	8.08631644963921	7.86295933566803	8.02203817235531	7.95376825282404	8.14005273449773	7.94600443362395	7.78482117866894	7.88822681269216	7.80109408214408	8.04937740664994	7.77615310651988	8.04064259425448	7.91687000268666	7.95450393221163	7.72167098481539	7.68831301481537	7.96704700687919	7.96155822587261	7.70295528834993	7.8587388168461	8.07373747283462	7.70388579454989	7.71731257310487	8.05657289041982	8.11623222359749	8.00975323379033	8.10179925193772	7.78920819086594	8.06712054247839	8.07064806315856	8.08582157621637	7.95730675619018	7.88511291439453	7.6575238548634	8.01021366037851	8.02529768357151	7.92075860546198	7.91801965749969	7.88603630703221	8.06217185358959	7.80968629288211	7.92102425629194	7.84872144492314	7.93123591985797
8.06362696178151	7.61127416167365	7.71899206003104	7.74470080009582	7.82067714232011	8.01009842179898	7.86694037103935	7.88035526575145	7.85822503687286	7.75177951083339	7.65131491486091	7.70325185943088	7.85761802758516	7.65672184906335	7.60912184105899	7.73625584172249	7.84999904205898	7.95915504993201	7.81452835679934	7.83702369515995	7.64492975645765	7.84005163981027	7.60024682927381	7.57670241945948	7.79013928533738	7.7091215319254	7.85658216786733	7.73130018492867	7.71578065299737	7.63530649747144	7.83293308064848	7.79204564166033	8.01076931263837	8.01072868517125	8.05879630976233	7.83641076410226	7.89833685686597	7.93824220671547	7.96838636046019	7.65851529280726	8.04438552448572	7.74570071595186	7.8886513862137	7.95954019331527	7.85819344692556	7.56613402756334	8.00594322299892	7.94908243559753	7.62919692962913	7.79964761620888
7.50854463413816	7.66658772403758	7.72619596503513	7.8474333583386	7.64789500283546	7.97478334805615	7.74399425120918	8.00158894865798	7.72203486147438	7.63858515440546	7.81558216513649	7.77647495489748	7.63207331906052	7.61410532280967	7.76067875524915	7.91266725172952	7.93064508068501	7.69937114781719	8.01694432795366	7.53876688960869	7.8168477069874	7.82518334159153	7.76089599315409	7.82699810182404	8.04209021443329	7.70235068575744	7.60242136484494	7.57858462303188	7.59105424089968	7.7299471015924	7.48505358753348	7.55211436712439	7.7894764078513	7.7959123836532	7.65461225936719	7.55173776294712	7.57859880731654	7.63077043517397	7.6552308456426	7.48912378789442	7.6684766823228	7.82587549824604	7.88989928554894	7.61167765283992	7.58110611288031	7.81801437908339	7.75225438321457	7.5903753406754	7.56842161411479	7.91375730000856
7.72192123685406	7.53841116213608	7.57787168960866	7.74675539626041	7.63905534825986	7.71781976870523	7.68126055228811	7.54060732289139	7.57905110902053	7.69762145314226	7.3314089663057	7.51224041923741	7.49435249960515	7.72881482414979	7.79283558584048	7.4194290672597	7.61610064125786	7.61409277767404	7.62355363820415	7.76052665836046	7.66009733844475	7.35965160859392	7.6969628028143	7.51406417127536	7.51956462400557	7.45921262180424	7.62560154690524	7.46080505676185	7.78570713897124	7.81186030666764	7.83288913588148	7.87288624699719	7.57202472510393	7.47533885708603	7.6951142078424	7.63924889842441	7.81790655945766	7.5653275406816	7.64704707783662	7.63698038656307	7.45183226613858	7.40821217076773	7.40796755608372	7.48084156029187	7.37119190247882	7.3702743939382	7.84033766518874	7.76496652590203	7.52676956706188	7.4518613928601
7.43750795614539	7.50085672606272	7.64196361303235	7.52352343703139	7.72738616472547	7.57280368314687	7.70403987417095	7.48378035220476	7.46483239325733	7.22735653295097	7.60215220071242	7.66734369144628	7.39191106948629	7.56578198426113	7.66906948938943	7.51491866635748	7.66555542834296	7.45910916192117	7.51854044390267	7.47297904946329	7.22107003355084	7.64949914445993	7.23046152649486	7.55011921408624	7.38466435100705	7.33014622188269	7.35129669149594	7.44764040598236	7.44971262556867	7.70099896769383	7.495544631468	7.51134652503096	7.66688253805191	7.35734140673577	7.5000493015007	7.43206353601675	7.65474932934718	7.71413393690562	7.66605956467921	7.68114159692618	7.66128715691344	7.51617925132327	7.59691401159727	7.68769977614273	7.49294861532749	7.71593125873739	7.36018085422895	7.71796205823232	7.72231467674287	7.75142030480863
7.38979359773402	7.37657520081591	7.54002028240117	7.12114865805363	7.43680652523501	7.46873878573164	7.09942575106091	7.66368534092301	7.29973428708652	7.40169213972033	7.59858873938859	7.39731919999172	7.30939464655191	7.3172716987833	7.3379134715802	7.33066323423928	7.5118413090402	7.40935325720927	7.47982041319354	7.1053833030965	7.37622866659549	7.32818493293966	7.26602773072151	7.26070377601076	7.35947087474284	7.39658217824913	7.27794282813168	7.09929064915232	7.30498380687746	7.3635243754099	7.51744600713946	7.2198370585528	7.56322064382917	7.56635548365378	7.31034801801286	7.49386469015309	7.45034848850339	7.39906965381253	7.1692526253626	7.19200758172603	7.69383054772065	7.62460779329155	7.51368652302638	7.52591659404766	7.24528034023405	7.26266144062745	7.34189508519088	7.53384041173151	7.47290976211649	7.39977173309107
7.05385841522276	7.32915894845922	7.14204000970743	7.04679760511061	7.19655585048614	7.37546607834113	7.22727620972745	7.15833297719074	7.16926975423605	7.08142688840228	7.49575458754832	7.3419602771362	7.19966837346595	7.40881099458014	7.57915468903975	7.31155040598815	7.52076338145464	7.16643470436245	7.0563146758146	7.22452890416513	7.07514179286507	7.34337231551035	7.47680380606799	7.06303451261567	7.46712630484028	7.22109557152787	7.07104061769348	7.25428176467222	7.07287654400331	7.06241148090714	7.41517570117923	7.34352900988772	7.22962501866264	7.26396170191734	7.41598742466245	7.4216562295883	7.34002441675987	7.18730528813534	6.98864196730494	7.17622571221368	7.15883776191534	6.99309215846031	7.11314127720502	7.38191114339834	7.24076042819468	7.23637600498562	7.36628934713544	7.15401506644911	7.18367204612485	7.00917388514113
7.1188740036438	7.17048955951218	7.18932879717455	7.04294113985728	7.16933923733521	7.18235060681088	6.93735749029293	7.1375800139678	7.27704815749005	7.3271318394051	7.04133042435311	7.0358452256298	7.24554891572742	6.94330608823612	7.03627049814367	6.94380901861207	7.06931847336989	6.91279119084282	7.05231255173433	6.95460523508173	7.13719512265971	7.32441652067228	7.25592705739463	7.33607602052072	6.9526317974128	6.87416666546334	6.98163167991286	7.38279432742145	7.10614242477128	7.20709115901028	7.23787766938649	7.02294562890725	7.08713089501975	7.25045556763697	6.94689212583885	7.11993871958926	7.03446802076824	7.03216508559261	7.08138816312937	7.04953877885365	7.22327105383398	7.04252309194924	7.36390563778438	7.00399578592294	7.19597271060451	6.78154287574387	6.94302815712076	7.24302012922749	7.11087422899439	6.96367702782711
6.80758085972068	7.02616182581679	6.94469807570198	7.09267608505786	7.15781181285053	7.13066339355944	6.76717778531151	7.04174532624216	7.04891129069713	6.82092223397663	6.99627288667388	6.97316337226818	7.00920923922298	6.98578330726463	6.8372287852958	7.20664383586304	7.13552411052233	6.84798731441756	6.93757784436801	6.78614555503324	7.24741099734724	6.84347609978646	7.32902016253931	6.74103866709588	6.6919885098123	7.00192866045726	6.97920001751448	6.73368687185788	7.15026164190452	6.92799160308103	7.2127910493897	6.78028429564292	7.04894803652472	7.13331075517228	7.07781634159267	7.12759945163663	6.77427239239775	6.98484593555643	6.83125998845475	6.58669620033866	6.64283779192144	6.70862545396572	7.07261019855278	7.026784261589	6.94144565106099	6.89776905100342	7.03726974384973	7.11672841480336	6.96654332601014	7.10732201195641
6.99594471152409	7.00293787592831	6.68507775063331	6.77073192295987	6.859284258264	6.80735450886066	6.84380867724985	6.83046866606773	6.63848706265269	6.51876624052936	6.81672999835464	6.86686064087569	6.65079233628329	6.75737196306629	6.67715020741785	6.75217327061901	6.89433358571391	6.6106093912682	6.80913007535023	6.76122346023432	6.70660045152645	6.72296134645009	6.96776218013862	6.81047031597911	6.70476126901718	6.75721942507455	6.53649196423624	6.89536407563787	6.933062970426	7.01738443300564	6.88793812155364	6.86760015506393	6.61948010501998	6.84660513378188	6.90192750332823	7.03812990944937	6.53119980858377	6.84367373954854	6.86046108265827	7.03885437919952	6.62770407911484	6.62611405409398	7.15448205916173	6.83545838794695	6.75752402179979	6.90332023576967	6.58635334128996	6.89580007143341	6.73537994567127	6.66222346747783
6.77361780838438	6.633640851656	6.74240680938251	6.8395512294803	6.80794638324171	6.26770778844147	6.58123843211054	6.42357364689022	6.63240816516733	6.46010895740416	6.45118818764178	6.48434735825166	6.34551706357755	6.84457476255597	6.55718735523181	6.65663911732777	6.72949132387173	6.75160694431832	6.8601761897095	6.51137037842906	6.68371307845094	6.74861137691978	6.8229331499703	6.71928782600362	6.47005176445599	6.8904507223196	6.77441324641443	6.39875322066218	6.70517972413042	6.77117645134979	6.32542351784613	6.88460338569515	6.75283421257577	6.39428218224923	6.43637062128787	6.52482028002599	6.78063019182649	6.73549532745042	6.72190210701622	6.93416236544093	6.93956090229619	6.66464171067304	6.63634545760609	6.2417150724707	6.72821132422973	6.36716900460964	6.56057142095587	6.29741718156323	6.58009861796808	6.84405425608013
6.56567814041638	6.59745227256307	6.51623137006	6.30170471262237	6.39358887110511	6.31807709078467	6.54550041264326	6.68445832609758	6.40784251736312	6.57736888712143	6.65899101774524	6.58054572336823	6.56744615778878	6.3755413160871	6.73474426931318	6.45821602054162	6.1312296646669	6.3157310849978	6.33385453837119	6.48958735013299	6.10569402593415	6.53175412048031	6.42512169962548	6.34460134757983	6.49117506356313	6.29760756681992	6.49385949175038	6.60961286911645	6.18704561573759	6.40853012055823	6.17103298759325	6.31203515855668	6.48786178006834	6.5215061818241	6.36784586079064	6.45832166798269	6.28696349868461	6.55021729170335	6.51573965841278	6.41252415388272	6.56641405117071	6.42685455460061	6.21832130818081	6.437656359915	6.2401857177301	6.59561994275283	6.38929395629241	6.62810458046236	6.21185736503308	6.10892895161026
6.17850325599973	6.32540251370722	6.52528687478935	6.48853830238189	6.41620176226317	6.52584779464039	6.16175898081874	6.43248447048115	6.35316088839161	6.26285473826486	5.98450679314177	6.09193668789754	6.14821669487451	6.19557343420912	6.11038966275123	6.07375515449701	5.98063900943492	6.20598554122753	5.90058618283836	6.44832001952566	5.88208994445497	6.07711840711128	6.15758016559226	6.24951837155926	6.29086981098893	6.26770616641798	6.09040663415125	6.31467770208796	6.31219249098777	6.00538294863144	6.05101596048794	6.34384150780092	6.42129313757679	6.09007342194246	6.07136398005396	6.04722008236627	5.93504583268513	6.25987380490893	6.47356492931028	6.31405462713638	5.87463169273045	5.89510292939006	6.26418010824579	6.47011493108549	6.29082455114697	6.25691121594825	6.26518236841833	6.42718026113746	6.06267254509693	6.27655816124965
6.14033477147481	6.16862757358738	6.09096595923933	5.90668846615459	5.85132314429606	5.66314144730407	5.60649213813244	6.03362503172557	6.24446251842539	6.06471078759634	6.15523496823275	6.2771968699192	6.06735391566182	5.96565384093571	6.0303003363013	6.07044963397493	5.74053089757392	6.04506524132536	5.91540149375694	5.95544853573163	6.01810991218137	6.14345224866715	6.01944013283008	6.24864418810437	5.88361491697608	5.9934187072835	5.78473893326504	5.76325278600105	6.31207882235984	5.76796197983754	6.22014830576745	5.74762674309378	6.0417020991243	6.06865200410038	5.80604458710309	6.25811850122844	6.0364183829469	5.82236276161937	5.81741686844057	6.03845191344122	5.71489707423308	5.93242175952962	6.17254052199142	6.091132626834	6.10616499838622	6.18395519039395	5.93628375774827	6.31976159901119	6.11354593133167	6.01809141361089
5.09799120843059	5.4262535614225	5.60829570911267	5.88671485852245	5.86596674962375	5.51955151332825	6.10887334889349	6.06036406213751	5.43195998031166	5.81990671379827	5.87928806127892	6.02369409327721	5.70839969447334	6.05066803431361	5.77399053474556	5.84604836294171	5.78763510458356	5.4081900294198	5.45734187838741	5.66497179590198	5.32653786126291	5.83289881215597	5.39313229135011	5.5772436519663	5.27523315773997	5.75712103594861	5.56974829077496	6.01047409507505	5.89540903785558	6.05736691557826	5.61898307456577	5.49218771192041	5.89934371332421	5.69352568639287	6.07668011952679	6.0195514696392	5.69356041411025	5.39531970243571	6.00674516660983	5.65168300192061	5.72621012605975	6.08856496941753	6.14096345330048	5.90302011126733	5.61572122419799	5.92731174048023	5.85785719768777	5.87874295425615	5.65818870847549	5.74124192357264
5.4465298995732	5.14269700123029	5.50697866404189	5.63726973815504	5.5444133786836	5.34514179547843	5.47923464677992	5.3546059674895	5.87077117507983	5.90860033648975	5.58976395442637	5.60973919195853	4.91278438141819	5.8177876004294	5.7143030154062	5.31778927302231	5.24832360702647	5.0446730806516	5.58079934571943	5.86363900460321	5.85182014641119	5.35173812788302	5.07384526823594	5.94556350846073	5.69994925891479	4.91902483780758	5.71908300634398	5.69193781303582	5.81368728549124	5.24222425523566	5.3337603850756	4.30155954536206	5.37064966740327	5.58155487672356	5.69145172855247	5.82094639144562	5.25940029282407	5.34639406631594	5.65378359900861	5.70442178577929	5.44484082101455	5.18928436389995	5.27804941545283	5.43993102518386	5.37882650684286	5.10470561585993	5.68042364328756	3.68035828451893	5.04124226622164	5.77234854289305
4.70935165502295	4.49247240916695	5.47100338720442	4.98092931919262	5.5478716748942	5.40197762193844	5.221653553273	5.33320596945617	4.91205002487286	4.01894235560999	5.15706375578322	5.39276274897271	5.11198912240444	5.0826302810919	4.56997401325498	5.45228807195121	5.03329523897636	5.11729151403614	2.09013182989463	4.96800484850873	5.40145491808072	5.3021715246896	4.67538318535716	5.17768404485091	4.95793282482272	5.24381806177253	3.1766246391571	5.4644144969685	5.04633388084925	5.50927297057246	3.96166863415196	4.9997697720495	5.45987972104521	5.20667484217269	5.10810178319817	5.39447563228302	5.54866684889079	4.93780225829489	2.34193917055738	5.54112374434656	4.83931084085044	5.29441879080125	3.38413650896006	5.4983100100792	4.06579975308403	4.25673579440573	5.51272525311395	5.33173143300455	3.4884226355461	5.48013276905161
1.76419975241285	4.24681442270867	4.71135901705806	4.57964242634135	2.21724756018565	3.94533609909969	4.82220343745585	0.634162660538625	0.565889630229371	5.29560059165227	4.56734647295913	4.14586544059893	3.8117752494252	3.28820057182984	5.24556958480499	1.90687385338827	1.29875803417539	4.85418064086888	0.806532340641624	3.35192381192592	3.79036821445289	3.13479864582267	1.80115332053177	3.94396822018435	0.242314416659805	3.0645507819804	1.9494057819811	3.39214078104049	1.35503196277236	4.62715670609939	4.5576301490687	0.876673562164794	4.87048986106863	0.349539975261794	4.82368738157495	2.18166619139276	3.83846945621583	4.51140172115433	4.59546847079141	0.515746063901228	4.25623798729753	1.67684091445377	5.33562369412429	5.25457672550092	4.68463606038681	2.58541123618292	3.22729149941111	4.99904766551748	4.01993291072668	1.77089233247952
2.84574350605186	0.227969943510179	2.78566949421339	0.777382338878019	4.41664385852821	1.91078004030661	0.0374681305680182	0.0378901574263534	1.23398097012764	2.66946177575799	1.1643246448165	0.0383700576543481	1.63632476736272	1.95095519477377	0.0385222932265719	0.0380377493166799	0.0377526619035048	0.575533397564484	0.0385826189678527	0.264056631730308	2.03054345105835	0.0378451823294968	0.448052195863238	0.0390120368273731	0.293881755322897	0.0379852422732362	1.42160434757182	0.038269330022282	1.14468838186545	0.0382149128246752	4.42272034705672	0.361962371274224	0.0379222393397561	1.50864840160702	0.293027344950776	0.0378477381516081	2.04098702427189	0.0387065876897811	1.54051490542293	0.0374052769883331	3.06855811460323	2.15005689409591	0.0381205562371169	4.01990966785868	0.0382217335843422	0.21246266940626	0.037420606445044	0.0383778948527693	0.03861570551809	1.48242756279626
0.156747771856881	0.0391755605471241	0.151987176879965	0.0380600101405377	0.038100389332218	0.869058722551855	0.0384282199856267	0.0384915474270349	0.155645028016122	2.36041439978027	0.0382190570117667	0.0380070863720645	0.0380903731720342	0.0382100815573328	0.0386354404245805	0.037723742070922	0.0391308899179448	0.945237625781938	0.0379773896788634	0.0385635256209344	0.0377443032172088	1.77939396497619	0.0376642125347884	0.309544632975534	0.159374049299946	0.166186616229506	0.0377306272845432	0.0384253496591688	0.633987160811073	0.0380605902403359	0.0379889384533002	0.16644632996896	0.0389968217144417	0.201395880280269	0.0385776192849579	0.0389488506542189	0.038795446557199	0.038822208028293	0.0384088124071346	0.0385859645959705	0.0383422072345765	0.0383390426180192	0.0383481915766314	0.0380159778819959	0.0385228526124466	0.0378682477627603	0.038309937762509	0.0383332347135204	0.0383546719679721	0.0378563965162798
0.0384463152863323	0.0387103984206796	0.154883061117733	0.0381348150784097	0.039378202275086	0.0383831150455218	0.0385196987271129	0.0380919215828555	0.038236235557325	0.0384397482448653	0.0383462839428535	0.0383927913242969	0.0381383948391308	0.0381301520206438	0.0385821631775168	0.0383903117648359	0.0387204349783019	0.0392025205220297	0.0380489701810408	0.0378474200616851	0.0386658725938639	0.039029766774721	0.0390539189597652	0.0382064385224896	0.0387436324423599	0.0380922547774599	0.0387185639584484	0.0390075427150333	0.0386553840976322	0.0390878683399897	0.0391464150877598	0.0387060444483638	0.0386768595951264	0.0384393969990928	0.0389204407715232	0.0391991449922812	0.0383696237411256	0.0381835321790643	0.0386476423585815	0.038668572821604	0.0388016249472482	0.0382597997194758	0.0389307088888743	0.0384660863903789	0.0385138960799095	0.0395142222988733	0.0385760744698514	0.0380871080143158	0.0386713217619304	0.0384624706974188
0.0393840315456422	0.0381646540814698	0.0388575322825067	0.0384093777427321	0.0387511365599206	0.0388665079682802	0.0390492857136421	0.0386582677425326	0.0393647928940463	0.0381451511988713	0.0391675597076645	0.0382031185634066	0.0383761744788609	0.0385623952080908	0.0388104895791453	0.0383932622834066	0.0381242570268778	0.0388603052115471	0.0390519395397359	0.0391373404978384	0.0385218128747013	0.0384860260901163	0.0380003586177135	0.0388450976981067	0.0389157010635348	0.039443553332254	0.0390179050674685	0.0385082511289376	0.0383148551525909	0.0382462216512783	0.0391155759733888	0.0396550726915691	0.0391418518967208	0.039250487140971	0.0392253805463558	0.0382756857299104	0.0383086569130191	0.0386907785772341	0.0389479168123814	0.0392056927705609	0.0386889422110214	0.0393893948192193	0.0398603744879679	0.0391010338629976	0.0392357222360246	0.039177300094126	0.039013365478887	0.0384667980022112	0.0386294181259621	0.0385550250295457
0.0393682480342681	0.0398126043828489	0.0388028334818514	0.0385188154558679	0.0390783951963476	0.0381176120346302	0.0386784666249621	0.0389635807115435	0.0390916531383306	0.0395132413422482	0.039453944166125	0.0389384435012819	0.0388210578373649	0.0387256560489814	0.0395387793858642	0.0385937352152838	0.0387384330201937	0.0386496828705901	0.038504843796155	0.0386737927240091	0.0384505359315738	0.0382945852771381	0.0388272224862322	0.039839824016877	0.0394372583138961	0.0390716530293388	0.0381345522339609	0.0391173209990227	0.0386866150990039	0.0385213348356382	0.0383207350734343	0.0393970796269043	0.0393288308043652	0.0393535178591372	0.0388964203385319	0.0383880255166853	0.0382305250682105	0.039544028849344	0.0385060956192123	0.0385776865422629	0.0393463634233732	0.0392059189442271	0.0383965625436262	0.0384532304517967	0.0394177039843887	0.0393262149008507	0.0393532702649858	0.0388132312454947	0.0391038633748205	0.039660384250881
0.0394653370126488	0.0395758531330459	0.0388160642264243	0.0395396322574948	0.0393817968176745	0.0396379624824887	0.0393121360739839	0.0397196933110188	0.0392425192139291	0.0392766373040973	0.0396876146825667	0.0393624205627736	0.0392118751676333	0.0398104296689278	0.0388367217646223	0.0391978125893706	0.0387549423024903	0.0390974132862737	0.0388413244662024	0.0396452468610077	0.039216014008028	0.0386425575478544	0.0384518534988995	0.0394559161833006	0.0396194794974013	0.038678953856019	0.0393622950343496	0.03972809948253	0.0389186457026774	0.0395396032452041	0.0390350286883255	0.0392677692069275	0.0396874634064724	0.0394796662732764	0.039381384176107	0.0386465553220932	0.0400305799466549	0.038542679121451	0.0390621171284416	0.039572105462068	0.03852357012254	0.0389800397571692	0.0390212512247225	0.0389885416635867	0.0391709125140823	0.0398955595783931	0.0393687177645075	0.0391239503654778	0.0392762011883813	0.0392072883409442
0.0387897373541076	0.039975020866578	0.0394785765945659	0.03953788674462	0.0390417065506732	0.0389996602483607	0.0397841720209166	0.039823109408604	0.0398460139988642	0.0389788648946945	0.0399963077701602	0.0394762273867447	0.0400092230808575	0.0395861782298877	0.0398971968274009	0.0396029979237473	0.0397830473538454	0.0391966697399707	0.0393400814306706	0.0395620572370052	0.0397071610177927	0.0395027423070763	0.0396112016108466	0.0391295255931679	0.0391915206815245	0.0386625412782953	0.0392751438737087	0.0393163539614106	0.0397301301033589	0.0393557593798754	0.039211326616641	0.0399111147918613	0.039378798260913	0.0391603909114308	0.0396838220544549	0.0393416268903914	0.0397027929490831	0.0401202749963716	0.0396155097306418	0.0393056020364744	0.039779664992773	0.0395553874773473	0.0396526785706231	0.0387706468350273	0.039615257485519	0.0400776084363751	0.0387217431939374	0.0397146986094647	0.0392208498264048	0.0403494058349764
0.0394494934856877	0.0388368402828746	0.039801263515154	0.0393363318375711	0.0390969265077465	0.0399169516443776	0.0398169388765073	0.0399417766667945	0.0401631147855984	0.0393149502084154	0.0399171868929626	0.0397776824226593	0.0403142656884629	0.0389721426001462	0.0390454688371737	0.0391595015275469	0.0394094451260697	0.0398174312199273	0.0398113282795577	0.040110239709394	0.0398705999063824	0.039719700267077	0.0398952263328818	0.040031391913893	0.0392497736744903	0.0398816261499139	0.040094521777618	0.0403360648920286	0.0403022849390116	0.0397737321919876	0.0401454370243257	0.0397867524313492	0.0392446247354192	0.0406868219017367	0.0396561355176151	0.0396177013554493	0.0397488152546089	0.0398362014048094	0.039122752710878	0.0401525632008345	0.0397267816965062	0.0399382004161897	0.0394427183481413	0.040221813122515	0.0401518852119801	0.0398409584857114	0.0401775115283913	0.0403224108125229	0.0400015037280169	0.0390398561705528
0.0392318503760103	0.0396327155881467	0.0398834372602922	0.0404740953547007	0.039802704927015	0.0400855303839464	0.0400429685463819	0.0394575663830808	0.0397408934127742	0.040402386613688	0.03968386809422	0.0395367018466544	0.0395532711838999	0.0399481822026742	0.0402408291645369	0.040036773367746	0.0392644577453025	0.0405176068746222	0.0396757932327772	0.0395624724381706	0.0402785781102076	0.0402153994776773	0.0397835849097955	0.0407809088825095	0.0402231039298724	0.0403397755386919	0.0400123857965356	0.0399092184891605	0.039849294274205	0.0406980561241209	0.0392983679102437	0.039759535423177	0.0398229567085347	0.0398747153008979	0.0397247037859825	0.040431764896775	0.0399814065341059	0.0391878369972285	0.0399898596062777	0.0395525680753608	0.040180000322968	0.0391442488134526	0.0400974513725427	0.0396288674824917	0.0398103455049208	0.0403457616061952	0.0394747214795958	0.0396997843027304	0.0401472724982891	0.0402937376575082
0.0399661346606891	0.0409406640478917	0.039784072347407	0.0391536910304597	0.0404623387262129	0.0399709877868408	0.0406860377308071	0.0405474917557618	0.0398951731920543	0.0403186546048442	0.0405817853708861	0.0407117200252769	0.0400373180422055	0.0399964973239285	0.0402604959512001	0.039876643516979	0.040807686149391	0.0412142741727518	0.0402761910010784	0.0394055558506822	0.0409033238858734	0.0409471686329512	0.0406753825886822	0.0404500884176904	0.0399937291426137	0.0406726294003249	0.0410129762742493	0.0405711545303377	0.0404591881069993	0.040163843280709	0.0404291276294344	0.0408662071420767	0.0405469372220922	0.0399944638647648	0.0403092122676179	0.0395430557151995	0.0404097950222214	0.0403307690299479	0.040570506123265	0.0401097711584602	0.040609842048473	0.0410935044033496	0.0398782106436099	0.0407981364879494	0.0398364062893372	0.0400375809912413	0.0409934444458337	0.0395733662382225	0.0404618236651847	0.039692986869546
0.0400615628564813	0.0398984918743796	0.0405103178141205	0.0402446126771691	0.0409734611319301	0.040623374939276	0.0406453983677822	0.0401411691970013	0.0415660414560358	0.0410510669246417	0.0411049475363488	0.0403008255287333	0.0403923639559845	0.0409895157682207	0.0400048288831063	0.0397239384280075	0.0406000702499803	0.0398763217631674	0.0402029579909921	0.0400749535823591	0.0407623348067063	0.0405943766999372	0.0401000903398556	0.0408565481422638	0.0407204889111639	0.0410579513631499	0.0399450667427876	0.0400074621356317	0.040723134299405	0.0406652507659414	0.0403675584888143	0.0410218649798419	0.0410026555561861	0.0401770796015059	0.0404905702314085	0.0403047151858225	0.0400996967198965	0.0410359416008012	0.0404043679309307	0.0399330663842452	0.0400887529102268	0.0404912222467514	0.0404799689570469	0.0411739952041407	0.0399764268445635	0.0410333680890547	0.0403102914858004	0.0408254533742154	0.0396402849130532	0.0415201957153879
0.0403012800922663	0.0404610063113739	0.0415768640057662	0.0412292325268031	0.0411887531695571	0.0411157798894718	0.040657365163894	0.040431417825216	0.040947715096682	0.0409826859291243	0.0407552007399454	0.0407046709554618	0.0408177239608327	0.0414067762828643	0.0411742842793348	0.0404926244910817	0.0412068108526579	0.0414184295585372	0.0398967481759468	0.0410783483400839	0.0400891442113858	0.04151524833219	0.0410883357953236	0.0402642357975511	0.0404522998184392	0.0402222150249742	0.0407006996512469	0.0405727564069394	0.0409866330896702	0.0404583541368346	0.0414966526723067	0.0405034623634965	0.0406209494191837	0.0406613382985637	0.0407703873128922	0.0416188169872997	0.0409248798613378	0.040772187641679	0.0403021388546687	0.0410262789253402	0.041013792463262	0.040841069657311	0.0408402015575998	0.0416171138899109	0.0403676165112551	0.0406055465559919	0.0407304390185923	0.041146752479701	0.0404944279671675	0.0400625116694616
0.0408493082999645	0.0410145771117062	0.0410844131909933	0.0404263883242791	0.0414177822003762	0.0409486426706121	0.041505009836493	0.0406821380573442	0.0409847648376702	0.0408925291905679	0.0406316296604516	0.0409549765373773	0.0418391552100304	0.0413769399033982	0.0416274745762494	0.0412400235547914	0.0413461438572752	0.0412773882100637	0.0411437799791169	0.040477900661526	0.0414206426014235	0.040665253366143	0.0414893075897785	0.0407496985492401	0.0405934847363925	0.041114890974221	0.0410498534210009	0.0414187789552835	0.0411698948828336	0.0410071039236422	0.0414737562277013	0.0408831968161214	0.0407346021244644	0.0408565055830489	0.0412584782118519	0.0420249962507793	0.0404439081321653	0.0413966673722312	0.0409995099553713	0.0407069208661203	0.0420493885638851	0.0421635870475307	0.040716242737263	0.0402974028334456	0.0402893781125838	0.0405944976680504	0.0407070296178428	0.0410646624745665	0.040634332974786	0.0404361613187571
0.0422566963405716	0.0416937343508783	0.0408171463602669	0.0407084063059322	0.0409030734271049	0.0410443199073545	0.0416081472926703	0.0418065944864706	0.0420363573808239	0.0420758590526852	0.0405313701419434	0.0404900167667675	0.041475056744982	0.0411990897608445	0.040764698693063	0.0412292552155575	0.0413715483400777	0.0408172463819471	0.0407958862212106	0.0416496804682768	0.0418482788357222	0.0415835332092114	0.0409387467833552	0.041567059505467	0.0420499612637829	0.0415388787234659	0.0421155733446985	0.0411305901717581	0.0422331008980733	0.041129798063515	0.0416283354872423	0.040785179367182	0.0412073729346016	0.040509891343562	0.0421489620347002	0.0406504941769087	0.0419749673671974	0.0405100087532846	0.0415405801509907	0.0414052286525842	0.0417254890339226	0.0411553241365186	0.041104835709724	0.0419457784876988	0.0404257791525871	0.0415843173826082	0.0414101341748661	0.0413912562600041	0.0420427244088376	0.0415402815003896
0.0425078804108323	0.0407429902807388	0.0419368130624028	0.0418087405884422	0.0423922949027257	0.0418214371598447	0.0407425715995569	0.0416884885444533	0.0416919942508874	0.0417711097843578	0.0416941572021177	0.0413655203527193	0.0418616797529369	0.0419362745882242	0.0415430813415691	0.0411371076182815	0.0423229850236845	0.0408472442144432	0.0415398194885409	0.0413498057450147	0.0418433762344902	0.0418423917436516	0.0417936860760474	0.0423888784805157	0.0414173411252178	0.0412949955388222	0.0426252710450047	0.0408534515520128	0.0409161075657091	0.0412755064319223	0.0419088313243355	0.0416200881073439	0.0413487271613691	0.0423816475992978	0.0423104294715562	0.0413466240279768	0.0408397481907912	0.0414697786107927	0.0416119931869853	0.0413852650231563	0.0423495408545471	0.0414569701009088	0.0418842959413697	0.0410841908545386	0.0421322990353623	0.0420020147118752	0.0407283168350293	0.0415229244075493	0.0418406816419546	0.0416761270935358
0.041875623826093	0.0425446383543127	0.0425966034942205	0.0418462042381366	0.0419414046506331	0.0426406223632899	0.0417063911101764	0.0419146727843011	0.0413353777698903	0.0419875173802234	0.0424872075770244	0.0421162147359475	0.0422607101947366	0.0416733034696082	0.0414226620052465	0.042193200720872	0.0417340475335317	0.0431914993731345	0.0418275203048164	0.0423572557664906	0.0417384804301819	0.0424261525509081	0.0421376973828999	0.041935730786245	0.0412376784747456	0.0430177803782147	0.041426450884653	0.041846848231079	0.0420432516316853	0.0420904806470614	0.0421016923463365	0.0416167757168721	0.0420309984651422	0.0427498258400563	0.041659776947601	0.0424718007086688	0.04153148196212	0.0422305823855931	0.0414334990588994	0.0421132588904509	0.0423396215950101	0.0415755607335083	0.0419142562860235	0.042057935861355	0.0419763204286613	0.0415270241300588	0.042249130879025	0.0419502861474817	0.0421605928567408	0.0411752550764611
0.0416024266240542	0.0424984591103289	0.0423610739011469	0.0419965668503413	0.0428041523333095	0.0422080736443547	0.0427517286721124	0.0423078864206488	0.0420731202235333	0.0419633321424334	0.0425224209764736	0.0426235299642178	0.0428888394874934	0.0423385308780564	0.0417013098090057	0.0422065081475817	0.0427262010501243	0.0414294463964181	0.0426013285136649	0.0421719400446935	0.0422335729409745	0.0422891887029298	0.0419986781825275	0.0426845003535457	0.042489907358609	0.0426877886198034	0.0420488017318826	0.0425611879603108	0.0419376716106319	0.0424505841500857	0.0422972065764518	0.0423670098557043	0.0425688054405261	0.0422094969577754	0.0423370487871697	0.0426048774323471	0.0421089624452135	0.0421993898815241	0.0418401829675358	0.0421281453804374	0.0421965684915169	0.0419195131056203	0.0424901970020327	0.0415867277384162	0.0419416462912731	0.0423748019759814	0.0424512579666505	0.0428945561580848	0.0420775391253499	0.0424152594523292
0.0421703337761741	0.0420547212277251	0.0430448552254438	0.0419507459580039	0.043532793504862	0.0416425405400596	0.0433316324180516	0.0416693942436326	0.0418279846474294	0.0428816577072552	0.0421445537818705	0.0428235346953253	0.0424420594898233	0.0417619642602412	0.0430587616922757	0.0426357910324705	0.0421007415055257	0.0428563840580319	0.043045958479102	0.0424207204225277	0.0435492545418355	0.0426980999240078	0.0425895813222287	0.0426907944494466	0.0427159275959921	0.0431668222152785	0.0423215941721049	0.0427411942089855	0.0417705553150946	0.0426742743024081	0.0435654465382957	0.0421752567844431	0.0426559802862156	0.0420277322894526	0.0429374574213874	0.0425921826449291	0.042645231062078	0.0432327748372065	0.0421480055102742	0.0425705661674886	0.043383358540711	0.0420141542410772	0.0434710592480016	0.0420488019034907	0.0433699624766025	0.0426758845115197	0.0427560005891495	0.0421079671970867	0.0424206338102875	0.0418498974198139
0.0429438703056778	0.0425594145776899	0.0435358715709128	0.0430544628667957	0.0420981873319026	0.0425271901203912	0.0426242602917001	0.0425978209373433	0.0424665804408131	0.0429681471657454	0.0424903797214348	0.0422392418701413	0.0433719042121	0.0434724338909399	0.0431632113964217	0.0430961729196443	0.0424813576936488	0.0434906179496082	0.0431439104499079	0.0429915592643487	0.0418710079539409	0.0430993037270314	0.0422937337933754	0.0422639161663018	0.0428620201063001	0.0430871490664756	0.0422904318789512	0.0430144012253369	0.043153787456344	0.0428547913737536	0.0427397044171547	0.0426872378630044	0.0428890490907839	0.0429217393629974	0.0426272690105457	0.0433148378813385	0.0424218532200518	0.0425274570108946	0.0432001462709504	0.0434996465331829	0.0423956766023988	0.0422120180841312	0.0437135452630871	0.0436482864741849	0.0429427736697327	0.0429399718621703	0.0435826581035792	0.0421787429351001	0.0419609704990646	0.0422493751884696
0.0429716982649148	0.0434959407055176	0.0426120113993582	0.0428442684570328	0.0432028618984678	0.0437862394306311	0.0430272384250112	0.0430740888208092	0.0440031736899555	0.04286324854359	0.0432269270034435	0.0427198649403941	0.0432417814664584	0.0426597971975561	0.0436711226009642	0.0431714753075128	0.0438106667137297	0.0434560200668746	0.043193509625624	0.0436340541994991	0.0425509243207301	0.0436954512864964	0.0426344714696588	0.0428794825603479	0.0439887971880635	0.0434412981511539	0.0430678761285065	0.0432605937119304	0.0433138376909378	0.043762664751609	0.0439785157485931	0.0426795039824117	0.0437409051912164	0.0427706204107783	0.0429794386006472	0.0430435676818922	0.0432493348380925	0.0425747048480945	0.0440338182105248	0.0433113811133807	0.0441228093405441	0.0427855345593706	0.0428182587062158	0.0433967594232434	0.043575994368405	0.0440058944720032	0.0428986218336398	0.0431957546120351	0.0432011502928425	0.0437458511284544
0.0434225233095464	0.0430598022258959	0.0425782576512105	0.0432337316629899	0.0431910219578301	0.0437924728694297	0.0438772787937239	0.0438248128429424	0.0437950865741419	0.043862471993435	0.0431257472970249	0.0429710278390714	0.0437881927539334	0.0425981866391979	0.0436447277934158	0.0440702746238083	0.0432701335209465	0.0430671640437386	0.0440134507318366	0.0437983162428504	0.0432097810270085	0.0436608587675417	0.0437977968384557	0.0430058525683241	0.0434230459671922	0.0426289929069626	0.0424129225068114	0.0426954959191975	0.043089599228626	0.0445618334123795	0.0438741082764609	0.0442924852529225	0.0435304552614701	0.043750696664979	0.042691833960861	0.0432452470916949	0.0434465475866356	0.0426439506093415	0.0441433409525057	0.0433908069093552	0.0428850811792906	0.0435725652059371	0.042966637097141	0.0439576232467127	0.0438963478048795	0.0438877733413746	0.0441947658875048	0.043081541924329	0.0434852428214504	0.0427715266847593
0.0437454739599345	0.0434973353402784	0.0435288610381872	0.0435508436679449	0.0436545292577892	0.0436444294125475	0.043923961717321	0.0436302172121816	0.0431846603132057	0.0430487243587659	0.0432151122690083	0.0434754861227456	0.0441750027081744	0.0439156200793767	0.0436062790838222	0.0446904452555619	0.0434027905091731	0.0437220555145194	0.0438174686163638	0.0439592955284257	0.0438687955860332	0.0434178673347523	0.0433173091793795	0.0447205801806501	0.0437098917464779	0.0446530146080746	0.0437192029190452	0.0442875363005521	0.0429431485207039	0.0443710751978507	0.0428509081785478	0.0446271432713042	0.0442191250845128	0.04322043609028	0.0431727958877311	0.0442030694689208	0.04434498437548	0.0447745623757684	0.043147962601791	0.043426238766252	0.0430218936111435	0.0443609479212621	0.0440004275620999	0.0439341806380322	0.0431792545801634	0.0434706935542817	0.0435275364213205	0.0438928982479118	0.0438577385403012	0.0439417319978085
0.0450714834388119	0.0443889432991406	0.0444412261840192	0.0439886742161968	0.0450597929756921	0.0448990803589676	0.0443530612962705	0.043422331062756	0.0440752878015478	0.044341470310193	0.0440057496385546	0.0434493635354185	0.0437084396768761	0.0438311570268357	0.0434500015513162	0.044578709110088	0.0440449043605788	0.0442437548475662	0.0433811334669154	0.0439800792315875	0.0441894252241057	0.0448111690839175	0.0442988618300777	0.0439908592568377	0.0436846918884858	0.0441565102697957	0.0444287051557736	0.0437334442936493	0.0442452219172848	0.0440932077034949	0.0446583347234306	0.0435450850307527	0.0443571389567195	0.043560769347981	0.0432285501823255	0.0438550152099366	0.0443836349568887	0.0435256297287914	0.0446131118724115	0.0443461951913486	0.0442952935431839	0.0451476221341577	0.0443617718044719	0.0447592855587821	0.0447435307217924	0.0435652842861075	0.0445199950119086	0.0435289782403334	0.0439101106760908	0.0438602668194607
