# Supplementary material for: The Neural and Computational Architecture of Feedback Dynamics in Mouse Cortex during Stimulus Report
Source: eNeuro. 2024 Sep 24;11(9):ENEURO.0191-24.2024. doi: 10.1523/ENEURO.0191-24.2024 (PMC11444237; doi:10.1523/ENEURO.0191-24.2024)
Supplement: Extended Data 1 — The file code.zip includes all code used to generate the figures and perform the analyses presented in this manuscript. The folder "./ephys analysis/" contains code and instructions concerning experimental data and Figure 1. The files "Figure2CDE.m", "Figure3AB.m" and "Figure3C.m" simulate the model in the nominal setup, and generate the corresponding figures. The file "Morphing.m" allows changing the connectivity strengths with respect to the nominal setup, and plotting the resulting trajectories. The folder "./Figure4/" contains instructions, code and data concerning Figure 4. Download Extended Data 1, ZIP file. [file eneuro-11-ENEURO.0191-24.2024-s003.zip › code/Figure4/isolatePPC/v1Int_a0.225.dat]

0.314824290113315	0.30822655761834	0.315251853611261	0.311789505596511	0.307857571436009	0.31718552978384	0.312237575846301	0.311221329290767	0.313860258034918	0.314345344217689	0.315622579207309	0.316454738102974	0.312507750565986	0.309193934688118	0.316456904080438	0.31260692612744	0.310013939040314	0.308621407109639	0.313386748351827	0.3086225114906	0.311152848348637	0.312462399280864	0.308537765565784	0.309211990167326	0.313967458543158	0.308913237672332	0.308423838320999	0.314961478031815	0.312756015657955	0.31208961310643	0.316939794162394	0.310912191578488	0.313487094110779	0.311176116746599	0.315178602988413	0.307407295246626	0.311613047686202	0.308206612719854	0.311005963163002	0.314596543189492	0.313994463464071	0.310531464030844	0.311533683390354	0.308828955866682	0.314536295396083	0.313491431201026	0.310091426981066	0.314875663455079	0.317376562217277	0.307846090636985
0.318700969887302	0.320153731388845	0.323781636977682	0.321777443381902	0.322529154259482	0.325085918138791	0.317469722839236	0.323839400989063	0.320652018132769	0.321800729130304	0.314946385230692	0.319765196113099	0.321214976006806	0.320213615535284	0.316010893710371	0.323977401325443	0.318240289464719	0.31860690420264	0.323419956139455	0.323024405511487	0.323284236286879	0.316695340661114	0.319245391765575	0.322771389875235	0.326012720258563	0.323791793547155	0.318837391264214	0.323698393991024	0.324594936576454	0.32248499177214	0.322338119738971	0.31840030800877	0.326427524544058	0.321032740692913	0.319502139139028	0.321680540677602	0.32004164116192	0.319393756349864	0.325848764677545	0.324843346472632	0.321221829789042	0.325704172455152	0.326187986599219	0.32399484017443	0.320975784582199	0.327223871343995	0.32313592699325	0.317164526744814	0.325401964291606	0.320233010032779
0.32908551716234	0.328626380511817	0.33538931652329	0.337182725928334	0.328796287164733	0.329728819359843	0.331434719510595	0.324960172538683	0.325298185562315	0.330662418874019	0.337803628968425	0.33223703218638	0.325516080469528	0.328455012950688	0.326859635644133	0.331612444264283	0.334549972171678	0.326140836313813	0.328220112570899	0.328804628317735	0.333318730398179	0.326712203435222	0.328201942488745	0.337453010766053	0.33410658723015	0.329615877366241	0.331559964502972	0.335149103699565	0.328883000041303	0.329151435629162	0.331180557205745	0.328495768111792	0.326627401845954	0.338173260706504	0.335767658756132	0.337818635214868	0.33099529946516	0.334950196856922	0.333390760713662	0.335858635766633	0.326293498179595	0.333211020155588	0.330482524205096	0.334065020365724	0.333540173896131	0.334917413771982	0.336142757483989	0.331584200524937	0.335195560779562	0.330588090797157
0.337385101662963	0.348104482714355	0.340998154023174	0.342091302005828	0.347715788906023	0.344230002401723	0.340715390215522	0.346489416197521	0.347535518790053	0.342271314429256	0.339137305903276	0.348709811036237	0.343333346816473	0.340470218536449	0.351904261156435	0.346786907778396	0.341752399435985	0.350945832837084	0.343898153118962	0.33962834111678	0.340858704226441	0.347441142030167	0.341477337983506	0.338599975967599	0.342211562677808	0.346856851578987	0.341066582711192	0.339214258757002	0.336450737627947	0.348534127335357	0.346560922669314	0.342129504729263	0.340891297364324	0.340044043111569	0.340214795283858	0.349343924983873	0.345553745750837	0.347079093894776	0.339156084518792	0.341868042848294	0.338494958095264	0.346980054346142	0.351023895077284	0.34422137565759	0.343387779869877	0.338389966009281	0.339165782568903	0.344216846393014	0.343679560118696	0.341430795008352
0.3616980224189	0.361065701512402	0.359253299835195	0.355512507304765	0.356520406351212	0.352510432658448	0.357479045189441	0.360275589754287	0.36619679999439	0.350500436683848	0.360350337589296	0.352062334568321	0.363366583262903	0.34988559355976	0.354422697738174	0.352072275960389	0.354371677960616	0.361678177437347	0.350562646916672	0.361756171017027	0.358042044770498	0.355072807285432	0.356061828900159	0.354326650672251	0.353740499437735	0.353793324205167	0.358998214217271	0.360570084516594	0.358596299985809	0.360888465283006	0.352971362600815	0.353771296160965	0.361158098842918	0.356909042324955	0.359780255864174	0.355212105345951	0.363911047653411	0.362748352066338	0.363371178127385	0.362728113710314	0.361319152485181	0.349813561364326	0.351562823749834	0.356359075786341	0.363534528216053	0.36153567726477	0.361865484815844	0.357009503518589	0.355565827804414	0.359462276193804
0.38063304227228	0.369051542385666	0.368314241664861	0.369517289088431	0.373278318294654	0.375421358583896	0.377557907386944	0.373421935467136	0.373121833615153	0.367916450317457	0.369774763940821	0.370196627956559	0.36744659116133	0.375442327320375	0.37502378713234	0.370562142730295	0.379010011273243	0.373278084100087	0.371928746155085	0.366116914212036	0.369068578686164	0.374301741454277	0.370454035800927	0.368845665892379	0.381883277731093	0.366298705574566	0.378175198395428	0.37497372707345	0.367933556198611	0.36847818797671	0.377758815119224	0.376508475199984	0.369720931791421	0.370059215398334	0.377641733730466	0.372370016264188	0.367311742241904	0.369374380121936	0.377849270057165	0.370488489525415	0.376392211172105	0.37133655185184	0.381587728774704	0.382325947960274	0.376749365676918	0.378963401342452	0.378950189135678	0.367374879758273	0.368061835140891	0.376963197625867
0.389899639612929	0.392252867193008	0.390244392277127	0.385912698531557	0.381265772013703	0.393399170733573	0.397412969888616	0.401450481215549	0.398904451809414	0.393345082507295	0.399331428031829	0.388811502018317	0.398321900627515	0.386219633540751	0.400924704636369	0.399800483534013	0.389891944604774	0.392247850690991	0.381593552494241	0.396534995438766	0.383120777793815	0.383058194740448	0.396049023115016	0.395482188819827	0.389381521424687	0.390562610431377	0.385108309537898	0.398602339137031	0.396351019077043	0.384897933699035	0.389767981353788	0.39587796896424	0.399079797052902	0.380442964714219	0.396477432985642	0.385899181027421	0.397786756338152	0.401827013357707	0.397632465439773	0.384207382793568	0.385687991779197	0.386175982431047	0.386233641494856	0.385230579802966	0.38711481583167	0.391838064197294	0.393454310869091	0.388136578585116	0.390822224600455	0.390798703096859
0.40378292930637	0.42165960188326	0.409190577053881	0.410328924724958	0.413823098311251	0.415988578650011	0.417773495483772	0.399793888720123	0.400730445291825	0.410319873479817	0.412059563364832	0.404996967110676	0.40640762348159	0.401182134694431	0.405605676751789	0.41208589719834	0.413251802872325	0.411835191509048	0.409408700494183	0.412842214619361	0.415147048113149	0.405807064121813	0.411522090290284	0.409146255954897	0.416652034491419	0.409118519752639	0.395073296408462	0.412518954009641	0.40366785316013	0.405537615189391	0.402713187975503	0.418349439130455	0.408663250612453	0.403068168558241	0.404930758455745	0.411396613130213	0.412514480794699	0.402648149876612	0.409391190900172	0.405087784667832	0.405629341260051	0.403982269107294	0.413207361214337	0.41836033029051	0.411646493819733	0.412019971920168	0.401430953575609	0.409704260102175	0.413641121088155	0.412507250757617
0.433282751223839	0.430614929224281	0.435778535766812	0.427432136894527	0.432761391200538	0.441281830240764	0.42464657929386	0.443279668356991	0.429446532573105	0.426343244503065	0.430718403232601	0.434031756831626	0.419585154797866	0.436022329938426	0.428840304425185	0.432337054519659	0.426713251475356	0.427406377561852	0.436341419991267	0.427527397051176	0.444764221446495	0.445551629700092	0.442979948325808	0.426437221730223	0.423070049730587	0.432605657301316	0.430585922597282	0.426791008709089	0.438236401681466	0.42160370488346	0.438651607064197	0.425866666943608	0.443004108329734	0.423850864733366	0.429898570921678	0.439545445345786	0.43019570212708	0.436478579575969	0.434938292262988	0.439727439490236	0.429994329849795	0.439792646185257	0.4397838109406	0.422302890144816	0.434171932692909	0.436596156965647	0.426419801428076	0.444509713106334	0.42367570640205	0.432544126627982
0.471455140543945	0.45955829151206	0.456894565502576	0.46237477517639	0.46770928957182	0.446206575835108	0.466629676192265	0.460137013428154	0.456554317856773	0.443997122353833	0.451465691042023	0.463301103888075	0.451232084708754	0.455830607975908	0.448410332884277	0.456801714869027	0.464196363458096	0.469542106167751	0.47086220112466	0.445280142651775	0.449828951470148	0.445397165518028	0.46589557268798	0.458724521734667	0.444651308679101	0.463884856998409	0.454186655122671	0.466037821673727	0.446330387520979	0.4540583637893	0.460088996705879	0.458612158578298	0.460947227518163	0.470642341759528	0.454074314453082	0.458030546231924	0.446561581177354	0.453508691646647	0.450929405263126	0.460622971085239	0.44608605139299	0.465542944694181	0.462926696263313	0.472372037731581	0.465042421303257	0.445276264433171	0.453363413106999	0.46320384579974	0.447564725491519	0.462740465148567
0.494647286588416	0.492437910180372	0.483603384430483	0.498677137810631	0.481850212657017	0.478884470898058	0.482076107677504	0.480618897789137	0.472353063266353	0.491415024414287	0.475971882664203	0.481823265039071	0.47454457536416	0.487652846251048	0.47314036078021	0.486148022447335	0.475443987463936	0.474273685632549	0.492366171616921	0.480918179879031	0.488416279007945	0.478753609772389	0.484567982974865	0.489857344797173	0.487624505065877	0.486093139394637	0.488696424632741	0.484415555914864	0.48792054679836	0.490332517932907	0.473899429155703	0.496753501850765	0.498827753898759	0.479747340791369	0.490305441430242	0.477907853454341	0.48575005516128	0.475566698704178	0.492554751101946	0.492276974143471	0.497451423927364	0.500679102836882	0.474748375334841	0.488060380588659	0.48088900325036	0.491468622825567	0.474073381700216	0.492030564393375	0.48547597709065	0.471672433210547
0.501771512719664	0.523286072481406	0.510727483990642	0.506148185449024	0.522315975569149	0.514892515878465	0.511429517136483	0.511560794431225	0.503300998173753	0.508188869006488	0.529673245417514	0.516579804458911	0.52742129464539	0.506969432556081	0.508322111059677	0.511717784966906	0.510509988484608	0.527791045333151	0.522034348294775	0.532796656098422	0.513071765775593	0.515167569858989	0.50417447021964	0.519130781195466	0.526009265669476	0.513344508174969	0.519318191729853	0.516177978589202	0.527386407144441	0.52090689070148	0.536074998716793	0.521926191706261	0.509063574298586	0.519646733353727	0.502135147188905	0.503665691609209	0.515023441977666	0.501918615147218	0.521633400439394	0.510812495798126	0.523038648425399	0.523341726666051	0.508750641167941	0.523474847931556	0.522787179135639	0.51754587292523	0.524403371178463	0.500891587441027	0.503737015523271	0.521466208722431
0.560281735783095	0.556979909863564	0.554383984392399	0.542629850606601	0.566986743442408	0.543768582265817	0.549399106927715	0.541662526928236	0.547625981842072	0.535034071021043	0.566280088512581	0.572034366713896	0.556311033284732	0.552858651832915	0.559018608996208	0.555188469967698	0.554992165092018	0.553407894372083	0.549882901229515	0.558161593721172	0.552432872876667	0.572993096822742	0.568424775992872	0.557124894946054	0.551270122694094	0.570201809928123	0.558898023419065	0.533521954114181	0.533268261029705	0.559444863240799	0.551454549374602	0.537911239525101	0.540402480737261	0.557994273919579	0.53815717855151	0.543504748817209	0.550610683734877	0.555209006279706	0.560634580301663	0.535509867246762	0.567998280291011	0.547266627060993	0.57014299565217	0.562349648039037	0.551641308876696	0.547324430954061	0.567425155037981	0.559905640149782	0.539778085572736	0.55548822283664
0.595477107709315	0.572297027860661	0.596638212796462	0.604874107336844	0.593793848430209	0.583710005550776	0.577587276130354	0.587586156731583	0.584378364946515	0.582267991366878	0.594046682239577	0.608530294897807	0.608535241201667	0.574456938013455	0.590096055460656	0.586135315028881	0.595858044848034	0.605442473713437	0.604490642462492	0.576094521150596	0.589113241590665	0.580980019180465	0.613544322939847	0.596683597498332	0.589232803246406	0.596300801456379	0.615233587428059	0.586637691588415	0.595868687738759	0.576433250644159	0.595916121647852	0.596651063216242	0.606328078762518	0.571035028678866	0.615181226515609	0.599936755288637	0.580393863413445	0.588531845796115	0.597506447556894	0.576239940324428	0.617743488369437	0.611291907728878	0.576412676628835	0.595897728910296	0.616280696141579	0.578896208147119	0.601941832797751	0.593653967457346	0.594543392429568	0.587951151010826
0.627060794308631	0.634834928979229	0.637740387464144	0.627577102895996	0.645880832451088	0.631621015040885	0.625713333696555	0.64136904414402	0.648350549604298	0.647334676519815	0.649699256177958	0.651675568677803	0.637599455091559	0.660093801500822	0.649659069688898	0.623169985863677	0.662237630147561	0.641488358630035	0.635513175537749	0.624245808280598	0.632060532500118	0.650500550504828	0.659972948566934	0.656549680044191	0.631682429426383	0.629506361896425	0.63085257536538	0.656144471157511	0.644729190402721	0.659922509166488	0.625645077693546	0.650410564503169	0.645275522428832	0.623887641890256	0.626515836357248	0.627144790027501	0.631400437207258	0.624724643845928	0.628263108740053	0.634834924052914	0.640595316729907	0.622620109120483	0.621843621302813	0.65446102741401	0.629794770003219	0.620269538097831	0.61927018523966	0.626507443530001	0.634916093833397	0.655362954980348
0.681205579556155	0.665487947257163	0.712374152175067	0.666956364680058	0.673888387606659	0.6833770444979	0.690571596051115	0.689108310918455	0.691068126626636	0.689970289600117	0.704350630241962	0.697563604438711	0.718388535568592	0.700687908327277	0.702029909556784	0.668377432927808	0.68949836108043	0.672748161463256	0.707309210394671	0.67267604892591	0.719959466279605	0.690758235962845	0.674568522975843	0.672616359632735	0.682633014864533	0.704306567948272	0.719544082920805	0.698985030263177	0.695217216759821	0.684247454141714	0.689801847637554	0.709641630568846	0.686919824395048	0.715238680441806	0.716471024076379	0.665921994863307	0.706541222389552	0.718550608074329	0.667981095148844	0.672651101695018	0.695084807765337	0.690433710961269	0.687828770338015	0.668708419024415	0.677760365087289	0.693592560116046	0.705854727014841	0.66835543447792	0.702669463662851	0.721301403459439
0.782376836244542	0.747877975801168	0.775497150648852	0.727518452053429	0.747165722522138	0.765203677682041	0.758217458044358	0.754156873937513	0.7367316314042	0.735781044806042	0.743235726080128	0.751298834767701	0.74850657584623	0.758189909341691	0.754906591161986	0.724175368108916	0.7583559351408	0.729041245624769	0.747123208106261	0.729272783120609	0.729705971387642	0.734303427578306	0.76511606125821	0.752026801938956	0.776712016620576	0.771836895143814	0.759495656475985	0.767327333469709	0.741750984962976	0.731766808432326	0.767586099479944	0.727746599157871	0.773572606889509	0.756343060014249	0.746973671612207	0.743262791140922	0.752677407531491	0.755027914957626	0.776817190618535	0.766735957607991	0.729473495782509	0.758373465371005	0.722444858386019	0.73803894922063	0.755036126070351	0.770693816937014	0.736764801223616	0.769749897743367	0.740005824457173	0.784643214181953
0.841131052176361	0.788006893057053	0.818688821680879	0.850331742763709	0.803534569869504	0.822650489505483	0.815428892664227	0.785174722112941	0.847044085514389	0.813326287894849	0.855339920483059	0.822498185907003	0.820133153618693	0.81266986112694	0.839186700614865	0.80951602888882	0.796370800477557	0.81842868861617	0.814170495624399	0.847900863383112	0.821250778316255	0.803725656639092	0.818265307183032	0.847006741528835	0.839549655779304	0.815259952054863	0.836943797088838	0.799197761741577	0.803979141144211	0.823299848469333	0.829387075102064	0.816450167086989	0.799914864273364	0.802418964073043	0.843163494416781	0.80886306915648	0.812653792194265	0.83249218027676	0.804994376827719	0.838754337345943	0.825588292568185	0.805514127982194	0.802015454185909	0.847065422719728	0.833018316689192	0.815630040311691	0.791839411470891	0.812090505501992	0.811776934943006	0.831385896185765
0.920277049518791	0.863821487780023	0.864891604867703	0.885248188208612	0.889789769993408	0.923804346513423	0.888509301524344	0.902733369086507	0.910445813928421	0.90520281075246	0.917443919862957	0.91557264878331	0.892735815994587	0.935724539666438	0.871394606869121	0.870449219558418	0.938808240124291	0.883536523937869	0.918344485838342	0.921256107741307	0.872056055593034	0.863429610835035	0.897786705115297	0.877541494722211	0.891768154048882	0.879641298496298	0.916709126464514	0.906924531531972	0.888207479146566	0.892151395129833	0.914467288432942	0.893639606740226	0.931952342502763	0.888514067628253	0.870739116478642	0.883645073906663	0.88391725441738	0.870347396050993	0.90279273201736	0.925330960198504	0.884236710932944	0.928291999776175	0.889448031355646	0.856756178987474	0.883354915101635	0.918548996523803	0.857932341873559	0.902750050382489	0.86511650563105	0.883021941116956
0.950789852503658	0.980259556509161	0.978873929206007	0.998051009383454	0.951798865926675	0.997381198618113	1.00271603132949	0.967043420917686	0.952566876689498	0.982068265928148	1.0037354098786	0.977437125354319	0.990420233594729	0.96621138405503	1.00508819657561	0.977329314452287	0.970978981342351	0.97670842426286	0.991859171744596	1.00381072700816	0.963195529502758	0.972313205023057	0.950911346089438	0.984999368382652	0.944343861290264	0.962195596134785	0.971321800695393	1.01541251013151	0.983969684764436	0.951371355992874	0.960497568550892	0.965411125696262	0.998510146574826	0.987909453991491	0.986473621894089	0.980112614742004	0.962736843947043	1.02271099309945	0.964103221316828	0.96058892341014	0.951274277892518	1.00072203244989	0.958717354017597	0.953927919558096	0.938723688233305	1.00352343955602	0.948554354276813	0.958656192258336	0.988765493659425	0.972736087506583
1.10703135026923	1.06136058619341	1.07887717214457	1.06044700961476	1.05260046591416	1.06379224060046	1.02365840076516	1.04591179458781	1.08459216757312	1.09978947609811	1.05189062117634	1.08301638976901	1.11818441082013	1.11276693106132	1.05758481702673	1.08891855850378	1.05290981280737	1.13394172330865	1.07325306761765	1.05155597797963	1.08884375931465	1.06909390712933	1.05631728654932	1.10047330909718	1.10436506784469	1.10346504711256	1.05399547604133	1.11117320804296	1.04333799636031	1.0830281362063	1.0892470510978	1.0791610300333	1.12597235951291	1.04487361707262	1.04247933374825	1.11198373359294	1.09647926223638	1.10486149821694	1.12889642631737	1.08341603848464	1.03196954509121	1.07075310957856	1.0858365797754	1.11858847678402	1.0923547468507	1.07769475843752	1.09617709457972	1.02741484329637	1.12182732723647	1.02940731238852
1.17020904865084	1.19730202101574	1.15559668940879	1.2425769241458	1.24096140206445	1.18083641794823	1.22248920217803	1.22121232114425	1.23760538905852	1.15076312570723	1.21206910501298	1.15551664012845	1.23568867513375	1.1991137922224	1.16051120871208	1.2160646639068	1.13809564453436	1.18268875858557	1.18022404255053	1.24332170016814	1.17502317245597	1.16526095461316	1.2412050699804	1.15943736946892	1.21393757919559	1.22153269333363	1.15854415756143	1.1919645925091	1.16366705686222	1.16196782163519	1.16782398598691	1.21607741289829	1.18117406539891	1.17945939820393	1.13057068645222	1.19300411876267	1.18782306041347	1.18791427825178	1.19153470057248	1.18240230440287	1.16054217871416	1.19142175969499	1.15778196455978	1.18470676058442	1.21795631168951	1.12639698790251	1.20916658083289	1.22983559473063	1.17687569824482	1.19679744333284
1.28348281663514	1.34401219901282	1.29579561690792	1.34717148066889	1.3697833781665	1.29863507211173	1.26969698041961	1.30149737608683	1.30087180483554	1.36597177758297	1.25532590649793	1.27778321635746	1.32806105937147	1.3006779034328	1.27890802651118	1.28995699218622	1.29434960899557	1.36809201227193	1.33432788132201	1.35694219079622	1.29686921031934	1.32932554976268	1.30773710240574	1.29214268506031	1.28892307484986	1.30963340942403	1.28673139290125	1.33230181849066	1.2936352392382	1.28004758113361	1.34803893162622	1.28805400329655	1.32164726275887	1.30994069978465	1.29142446001222	1.28522933646353	1.26900060397349	1.25841042809721	1.2865350993002	1.33179112729086	1.34919960186242	1.29847719325916	1.33763061199098	1.36640138236873	1.35513277512345	1.31920941175138	1.321576112405	1.30018469416259	1.30986455930165	1.27076480801106
1.39676846815112	1.46667143419481	1.51159963986239	1.45450049210596	1.40939558972129	1.46034907423244	1.38347206788347	1.48978197356275	1.48564914872376	1.42976458125368	1.42697460688018	1.46776472849762	1.50473572084268	1.52128686333186	1.48968013994217	1.39962560327403	1.42420611568387	1.38389455032802	1.44691068636804	1.47129179081891	1.42628550238942	1.41694780818921	1.40880699957258	1.3996687337793	1.43898679325442	1.44790047527617	1.45425878038842	1.40886578985211	1.47614403572778	1.40526899639159	1.39651318546415	1.47039122162046	1.39692281322411	1.39547839144345	1.42257702096814	1.47128722492883	1.49786338768459	1.45504718195085	1.43152823135279	1.44431546314427	1.39779136435968	1.4835717150826	1.48818885778078	1.4177502249266	1.44144915081747	1.38887540062391	1.48905859748193	1.41872235713282	1.43538058022788	1.39974017998117
1.57980657609784	1.53959304199675	1.57974602970798	1.59470517146999	1.62411256958736	1.55627089185918	1.55572889212929	1.58820182862259	1.59124508520229	1.69285058998028	1.57337654679446	1.6204249379795	1.55495215020346	1.65529163114816	1.61366779355536	1.61894883556997	1.56317240146198	1.58260844678521	1.63176077930459	1.56450412826476	1.5912836795108	1.60256915242731	1.6886461904288	1.55587794696787	1.64088121412357	1.64919601416346	1.56749862106177	1.5722648533785	1.62095220616093	1.6079458273037	1.58935415916186	1.69778934012653	1.60021819970733	1.55303634214045	1.63950952653912	1.67938228517764	1.63563766662428	1.54016718598255	1.60680851999387	1.55475964234486	1.60256218747485	1.62455031122389	1.58620923068375	1.65167381403992	1.57308797158993	1.63981481503788	1.59630744311121	1.59310984190182	1.61645100817333	1.64407785406468
1.73026601885413	1.86115399412415	1.89351943695962	1.77466563528739	1.786756971316	1.78392790499025	1.79372427146644	1.79010163236564	1.74884178170005	1.82975660965595	1.75547581275595	1.83038947281647	1.84467016238124	1.83361873569033	1.84240237287495	1.82865893040424	1.84884894054035	1.83752285658414	1.79070114512676	1.8579024251062	1.73932488882473	1.77904409559599	1.72875748910699	1.77699814368674	1.83855813882092	1.82102924484003	1.80390083229335	1.85204952430456	1.83347130425928	1.82135526631611	1.81517222440524	1.74269644321401	1.7590000138938	1.74667239710066	1.79994191434885	1.84846061094589	1.71184149670989	1.85434391337961	1.83808264717347	1.76890724449051	1.80022831698792	1.81709467143595	1.76490194471546	1.82668971705726	1.75544385187794	1.80682605015889	1.75058969916203	1.85619148857285	1.8101629384656	1.84701060216943
2.02057515935501	1.94999579816861	2.07012176476688	2.09296355627095	2.03802689581023	2.00987196843988	1.95517763857659	2.08578183108108	2.03320958734087	1.91733401847651	1.96218960689841	1.98199561380904	2.08899813370677	1.94319209001754	1.93323738855311	1.96049868602265	1.9929156289969	2.0593134777532	2.01510256484357	1.98098471877352	1.9387071567568	2.07076896219642	2.04498338465556	2.07709136285522	1.99905897363144	2.00295746064125	1.91983751189051	1.91081821665952	2.0236746811639	2.00996234085313	1.98256185488606	1.96994442355287	2.01637284217639	1.98089052824257	2.05100263186957	2.01970867966997	1.9671205820834	1.94341857012653	1.9477409706744	1.99866574763566	1.97610013165208	1.96224154897813	1.89798622176374	2.05266636543624	1.96995510631899	2.05117171711155	2.00070448019992	2.01270316531127	2.03556756497761	1.90307468499252
2.19423764945586	2.24822245665173	2.29874578315663	2.26046306423108	2.32531255127848	2.16618762553529	2.34083767729	2.16321127512101	2.23701275765774	2.23557501265117	2.1632191759471	2.22270860797182	2.15385097005974	2.15320325244534	2.26066588231151	2.1153107187586	2.27642018944254	2.15363496042486	2.2600907938342	2.22057609812628	2.22224351220017	2.25501060026208	2.17708501711996	2.22900016099703	2.19390967483288	2.16662521208825	2.31976042659418	2.25355442941409	2.2382742085105	2.14663730538179	2.19607426006006	2.27877590298767	2.16257565333421	2.15078000734816	2.31437453344491	2.28079079389639	2.27771539917288	2.18867334281317	2.17084577336475	2.19495448489475	2.33426886261834	2.23884209204034	2.21696677381668	2.13773570938766	2.24623565614477	2.32192366913581	2.19496904425184	2.30126675765692	2.24165464761791	2.27748103914037
2.42648115849562	2.48061975309022	2.46023159311582	2.47858933023835	2.38720034959495	2.44928883216322	2.40522177941184	2.59825590154473	2.42920257403974	2.41368840753969	2.44485776969555	2.46094776330109	2.4936701054591	2.55548137994296	2.44971968092284	2.56740752071784	2.3529073861634	2.4527865774745	2.48552939368817	2.46800621802159	2.43066346392657	2.43044988679028	2.47091980277225	2.47278542983532	2.38537077667037	2.48755320437898	2.40555929694274	2.51762433737837	2.49665669714568	2.55109227679825	2.44006720978637	2.43895973848552	2.38904433328808	2.55809063481567	2.44928815865043	2.48698380674075	2.4953805532849	2.39571386538938	2.51902183409325	2.46960526213588	2.47861410079396	2.44692949772009	2.49438446081682	2.48956348147893	2.37892993094701	2.46626164128964	2.54428669599487	2.43886555535626	2.42780724576494	2.5140896276198
2.73623735251147	2.74432978280119	2.75561004041004	2.71087924013001	2.77104669962278	2.78184024646605	2.81772246011385	2.74464738369567	2.79430778815544	2.81535241724038	2.67535843417008	2.77363125425549	2.77208052857959	2.7363133063534	2.78168341850653	2.83534197389369	2.67796893541469	2.68485224963756	2.81805047067744	2.76264588779671	2.8075297287885	2.67314021943407	2.68586087208339	2.80751006299877	2.7611447152762	2.69833217016529	2.83702445011387	2.76543235261962	2.77879513649072	2.69508963976425	2.68415457424169	2.83521483990956	2.72157146750102	2.80284705793512	2.80602560467247	2.77507062032987	2.68920602505307	2.80802985088628	2.66825807434754	2.72878523510773	2.77917025893802	2.82393673079461	2.6732589370929	2.8324543127865	2.67812373779664	2.69441163224517	2.77138437664745	2.78206472146836	2.82357825335008	2.73031671694363
3.14455665531072	3.04963219929259	3.10433222871677	3.13380924386522	3.07124573234422	3.00499592925976	3.07927935809174	3.1627212692213	2.99697807974442	2.95271819773676	3.09189201547811	3.00762448818196	2.94605119452426	3.0693875450822	3.15331968660049	2.98537099829508	2.96962241950256	3.01703928092309	3.09386313745054	3.00640325134231	3.16389163077913	3.02096232770307	3.13438230907264	3.00716601145498	2.98682870146353	2.94124575649095	2.98788331742076	2.98307770091697	3.03935047395825	3.00597230178989	2.98051243705092	3.01712298493122	3.05477639454972	3.03569784711359	3.03293191403265	3.09158774498662	3.08971248287314	3.00691712346699	3.01903658040382	3.12326295283488	3.00240304603896	3.02426394237033	3.10297469647002	3.10875978873994	2.99965153961121	2.98069500921304	3.14402563920877	3.09468992034656	3.05165361889483	3.09332374026763
3.31170174371769	3.44632100217978	3.34862385870933	3.32040886306106	3.44986495623799	3.24606877867014	3.4000191938796	3.46009960716448	3.33478994693489	3.33107726489691	3.40294369671845	3.293377518776	3.27914801106225	3.41329399178737	3.30151376721791	3.37902913268431	3.39407600469192	3.36779915992181	3.3322664055256	3.34741217533726	3.35491042611508	3.42021831292219	3.29130709638694	3.32365881457436	3.3245454259249	3.3965654827884	3.33090438318506	3.45002726143318	3.41489769313169	3.34085485987077	3.39663909365632	3.39763764212104	3.4254540424003	3.42960094900205	3.44192903038931	3.41594211305601	3.38176230037175	3.32654208360959	3.40205500912814	3.30154023241143	3.462281406695	3.3049890732341	3.30204528306755	3.47089145638552	3.43762060450376	3.43631205776444	3.45599392198245	3.30792486564305	3.38403240881846	3.40468308758156
3.74102517972807	3.76064699730523	3.71667588036449	3.67624936596641	3.74356086092868	3.75556879525611	3.6974382675808	3.803438947816	3.72554530499793	3.74163753483573	3.7079285360083	3.64611806100145	3.72762579811216	3.75069400351845	3.76129559411903	3.64761333384478	3.67188203177931	3.78882146245183	3.73131901282409	3.79781169222416	3.72623326239443	3.81827809311066	3.63967743024255	3.74087795896091	3.73102265877057	3.68803736568122	3.74656229556694	3.69389681321508	3.80538605311456	3.68151106158012	3.72595150753266	3.82569144262883	3.761543088938	3.78410726228299	3.79814469922645	3.66907572730064	3.67458628272726	3.74034694381752	3.6959791758573	3.70001741843587	3.8113430942168	3.73315717608822	3.75903570027375	3.66183076345247	3.67595804780666	3.69957807952436	3.74398830343744	3.74632675637405	3.82068193796402	3.6734808456997
4.1201151393772	4.08315936733744	4.10605772154436	4.13427354994281	4.10575137992136	4.12384030180457	4.11390419857865	4.08628544285799	4.12394566774017	4.11096692679392	4.09776134246713	4.12499508906344	4.07740310696915	4.14568662076282	4.1270620256732	4.11862365666664	4.1460415559873	4.0831167337976	4.11885007445304	4.15174541666007	4.07967766720813	4.1092323716867	4.1307948172708	4.07144765652627	4.05509721668694	4.13809265174753	4.02477654819203	4.12437019614231	4.12519766861633	3.99644235253691	4.12415703335174	4.11743997371624	4.10135248600623	4.01725513739984	4.008461415823	4.04830197194438	4.13594152798099	4.01903434355342	4.09951026127056	4.02357547297816	4.03582365610751	4.04371276136964	4.14012291415685	3.97715777203988	4.10668255259503	4.04343422181014	4.05058690197912	4.08258287497542	4.0452254918578	4.14589675057112
4.42544847521175	4.4311952584086	4.45931983603297	4.40510033650309	4.43402927392693	4.47463853588151	4.43913930487078	4.39020972528227	4.40859154250592	4.3858799388801	4.44915531622814	4.44765841261157	4.38326652576355	4.44042501952439	4.42309398708787	4.40511368452409	4.45951880961682	4.44841516316293	4.460500734134	4.47547486404221	4.4374755595941	4.43985973349675	4.41964341756971	4.44729059831844	4.46015729702899	4.44828531194435	4.45377320566126	4.42631420067315	4.36916029483687	4.42097641869157	4.4144407782641	4.39185792330208	4.4276707032237	4.45582836188183	4.4421352151681	4.467263161207	4.46038076267064	4.40949012677209	4.4085698690397	4.42577394014501	4.44757200470508	4.46062947357046	4.44557177089978	4.41987277876799	4.4361855595155	4.46290319779366	4.3678063462265	4.45105690510001	4.41516855806617	4.42716373939782
4.74545454915162	4.75408908673718	4.78250100959158	4.69966044845634	4.75299655858914	4.77589176203022	4.75060176754159	4.7583471642692	4.75783689446345	4.78399570179571	4.77471393085031	4.78053094203648	4.71308174018317	4.76797107496789	4.79418203203817	4.74346193771828	4.77194694597028	4.73580131808904	4.77504742872733	4.74508452769046	4.77394426711667	4.73691643119421	4.73649289153295	4.7483557104487	4.74284004861028	4.76811881570783	4.77918704037389	4.77709026569664	4.7682573358972	4.75339380638492	4.7801063120159	4.72485670206957	4.77391177305037	4.75978857244948	4.7292252546768	4.74143593492589	4.71775373024012	4.74739594993294	4.76385818005296	4.76531199835281	4.7404121173926	4.76050432793822	4.76743191197416	4.78408567281006	4.75398280129116	4.75525803577483	4.74843181722783	4.74379424657867	4.74350460233211	4.74125473082025
4.97527069390335	5.07623065066992	5.10812297632251	5.01875051325844	5.0564765023071	5.00443927334473	5.0579932773379	5.08707022811106	5.06742251994543	4.9556007374815	5.00680906401297	5.07402415313527	5.02017822956523	4.96644571499143	5.05277051377483	4.98629419795893	5.00827961155361	5.10438980903023	5.01858702461799	5.01090204577855	5.07259806882012	5.07995968288527	5.0334373610509	5.0944254168318	5.00192587822607	5.05479172867121	5.01333952592877	5.09533819636487	5.08404972862898	4.96659754329257	5.09065586473126	5.03393946380569	5.01200321926141	5.04949461193905	4.9989025318643	5.0483480228153	4.93955211798462	5.10329432604131	5.07810795750747	5.04323513388878	5.0834080634858	4.95174476250418	5.06878422573227	5.02851365289502	5.00902100064203	5.05389476691032	5.08570271996136	5.05831163312745	5.07427878734435	4.95153258206376
5.27602579172286	5.128283756553	5.131210745309	5.29723754399291	5.2412117439415	5.1915520317774	5.20450892058989	5.22102449171584	5.37414135940262	5.2951385139555	5.38344885008562	5.28542226969609	5.29290901987531	5.1253632277748	5.16464299677209	5.3011569396198	5.35809877184511	5.15613428100106	5.22763425311352	5.35728990795381	5.20957974010759	5.35161600692251	5.27917754353897	5.10037753194651	5.28508105382676	5.22392294736692	5.23410973407804	5.35060421004736	5.29178694857404	5.30790409007551	5.39063884095157	5.35599848553981	5.2995319134399	5.26203928910517	5.34988056750211	5.28910916108888	5.35876896361589	5.33572314559614	5.25536915558062	5.27945369968514	5.27843875456615	5.25850042206122	5.32256572856761	5.29880596959197	5.25072245687556	5.29837847972933	5.36309685139709	5.34644035899267	5.23556523523192	5.37138234547836
5.54086792476978	5.56129417047755	5.43696462774532	5.4881402325823	5.56734932383181	5.41958068981771	5.40231555326253	5.42277455495034	5.56593682901522	5.54328481265602	5.53819845092642	5.47584235460771	5.56587377429667	5.56385648335228	5.45687176787515	5.45689680436346	5.48798126423976	5.43652675286907	5.55035191134237	5.39182404486864	5.4870323390936	5.45516700420687	5.44401120538345	5.60983092933795	5.58585779604567	5.5607063021422	5.31941698800858	5.5988993333726	5.45484833447331	5.56974123942807	5.55062896453978	5.48309903175509	5.48782890650925	5.55450004296226	5.40983584204717	5.50320788691452	5.50211410819486	5.50822552827213	5.56247197025218	5.64988712292893	5.58058067735576	5.57115234705197	5.4639656029594	5.60106564299764	5.56647372009323	5.54571393682142	5.61461211753012	5.5879667433137	5.42252398461695	5.42750490503382
5.85831450076311	5.68068244060536	5.75306301044332	5.57711308843692	5.68923139544716	5.8136073427978	5.56003665901457	5.60694695764756	5.77555991631398	5.60432050418602	5.77921175807338	5.7313346743652	5.70970703043643	5.5565803453584	5.61323588946286	5.60536202246684	5.66024859357588	5.77834216572078	5.57806757023559	5.77073863532496	5.68231197908854	5.74554029868403	5.74017836876143	5.60092770392214	5.70066636068769	5.87384726056924	5.69615311353562	5.85653450879952	5.79514572362799	5.59697681774439	5.83375402164631	5.68594192020309	5.85260939553986	5.84690398745447	5.56595883631813	5.74327544022213	5.60238496084561	5.78902116163932	5.85694914036358	5.81267033704308	5.66097365962518	5.74598702682615	5.71224740368658	5.63669262583346	5.78018065412954	5.71825071016828	5.61975389327621	5.73070912504403	5.66920969890168	5.67351455804583
5.85139840024229	5.94026124008421	5.93321655602525	6.0583830247518	5.8739906989714	5.9950988949971	5.89901207597902	5.84232517993641	6.09301050345708	5.96667379910762	5.80510767187423	5.94637783095484	6.09583409361571	5.9549047922919	5.95865237020552	5.96534767849334	5.8564179307506	5.95658167284974	5.94740672640809	5.89947780225787	5.86618951744253	5.95832997602743	5.99995360639404	5.90171415565374	6.07487909133433	5.77740309320384	5.894396475506	5.86905491759004	5.86293350764225	5.95006255390425	5.97125944048734	5.86054173358812	5.85106785171804	5.88745030874353	6.08017546201923	5.77864205233377	5.94647940997306	5.94125884451294	5.89999094393619	5.9813099287412	5.86306990486924	5.96606044349293	6.02352200417025	5.99850455482798	5.94055638223083	6.03391779302471	5.98856371929302	5.97185934912918	5.98309924079031	5.88642209499549
6.26453652428286	6.09542155575756	6.13311134096188	6.11854098898792	6.18592699498198	6.14947848668517	6.20829502723724	6.10085034275479	6.17304675899269	6.15539770695047	6.11631319142942	6.10333963983654	6.23544048495339	6.10093141636726	6.13541565148622	6.16288085308908	6.11470725342126	6.26400752467748	6.21783980463602	6.14469056946208	6.25177984618685	6.12988161968671	6.11182190843448	6.05812211640063	6.1011235673651	6.14910661165994	6.12042843756491	6.28324392403162	6.20465155248219	6.231560871358	6.16201271090344	6.07827257470117	6.11551770972084	6.12146775403175	6.08820306302163	6.19554693566625	6.20923774002436	6.0737246431659	6.19260999347233	6.16063140102863	6.15703218640583	6.08831420641839	6.04891911706673	6.13951181652088	6.11293921512	6.09598397590396	6.26239324772851	6.20040337863493	6.10902987892222	6.28252620025437
6.392812877994	6.4683174200226	6.40555058783299	6.45933105852611	6.39424560442963	6.32579568848896	6.47514379545186	6.26475022518702	6.40640980332765	6.42716511591055	6.37331586092854	6.33247299989924	6.31604162549785	6.4202279498263	6.51241247450843	6.36868380244083	6.41920912836888	6.42920318912011	6.41314173186483	6.4136187974394	6.4140097824424	6.36152781545789	6.36855213623685	6.2831022040606	6.39455991155638	6.44813221202275	6.37783311673365	6.332495178999	6.42637610303649	6.39985271246669	6.28973065798882	6.37560444384666	6.39676659238673	6.41939506829671	6.42734742221229	6.43889461277187	6.3399729362455	6.39352782082154	6.34152934252465	6.38103110257335	6.35702103097376	6.48028536079374	6.43958271586187	6.4133620750814	6.33484687594549	6.42410377713369	6.46520990324485	6.30878640121693	6.4294227833959	6.43578494411374
6.69092231243859	6.61857944084925	6.54647140090966	6.62482100696766	6.67327298064986	6.57197592783229	6.59640904649228	6.55724040024894	6.67245416674757	6.60713558886064	6.63571139299696	6.70067238265364	6.70429496039902	6.63607837707178	6.58331047652929	6.69502822450496	6.63648419243215	6.67287686103816	6.62786518677018	6.58908278073161	6.63163256032911	6.66142337749594	6.69698860632462	6.57859160803549	6.65363648643068	6.64232535188536	6.62641548936481	6.70123725342949	6.560247770428	6.68642551086234	6.58935137343717	6.58423700865958	6.63496472456082	6.60926533843584	6.60803508393348	6.65277996559072	6.65980331861591	6.71113421318635	6.58304720106335	6.53996765411994	6.64757447644843	6.63546449882281	6.63839830024386	6.61686133677619	6.64657578181599	6.68819317425226	6.63918593589898	6.63894169533252	6.63672090332168	6.61524195560045
6.79922560239367	6.8776353491245	6.89099890856047	6.80662772061485	6.91821029319384	6.91382199957123	6.8592227672333	6.82651098926209	6.92406412856828	6.89070209605993	6.94084826003922	6.95038622741283	6.92629855046492	6.91446016043149	6.86979143484257	6.86626104465496	6.94126575325272	6.91511559946245	6.84168930312186	6.81901138776896	6.91716034190509	6.81402329915668	6.90956727604973	6.95301308166033	6.94756961182931	6.97043595786296	6.86196400405827	6.96256481136286	6.9396236607736	6.85218204222327	6.8209586445559	6.90731931141604	6.87157725022751	6.89933359556916	6.85668939550866	6.88918063793299	6.96167370076526	6.94148513470658	6.91586591815967	6.85266269730264	6.83001793225974	6.91276978013974	6.86531657940935	6.83317725304965	6.88564405045639	6.88819211755268	6.88400299577781	6.88644269925005	6.93193360685098	6.83333852765086
7.11518190134549	7.05887863358273	7.10264941965466	7.05452640039044	7.04828347084913	7.13292243985161	7.11799381338438	7.14293755577554	7.15947250678297	7.07350032534534	7.13876453448872	7.15341559309676	7.20071663890034	7.09335687897042	7.12154693004643	7.14722414720231	7.10344353864703	7.08477932761586	7.1143370000569	7.184693724735	7.14254179142682	7.1159831979135	7.12656209411789	7.10700545220015	7.07116800988816	7.09234649929598	7.0670957714913	7.16087907495923	6.99900533861731	7.12369381151264	7.10766481543553	7.18726314840906	7.13564526221542	7.13175077755815	7.06352273542564	7.16403812619826	7.06248742633428	7.09793001514251	7.1628773257207	7.14146033717602	7.14181959077313	7.09422826821817	7.06100305839648	7.08148465790234	7.15433002180425	7.10621611705675	7.07904626755878	7.07761382195733	7.09993867715739	7.13245877236263
7.24842615618024	7.31801135545583	7.39154484225223	7.3600457711275	7.32415063114614	7.24637131551106	7.2388161442971	7.34092052334907	7.3467278787389	7.3085973386021	7.19378975665299	7.34170851674975	7.29464584174306	7.29988935404354	7.36488535482416	7.27175284975309	7.29694354135703	7.41380545635946	7.33697635190594	7.36650686292544	7.30665421451315	7.25528131294639	7.30339008839339	7.26985467122289	7.36296242097049	7.27875993978068	7.26725281912296	7.3412411833838	7.31521642521724	7.41339908277546	7.2506872911802	7.21569574307661	7.26111744944899	7.36974257765253	7.27947134389674	7.26711664949837	7.33159548066924	7.28931563941841	7.37040102641225	7.35631988400705	7.2571501643205	7.35145276641588	7.2327219155179	7.26058617464854	7.36040685824291	7.31921999792906	7.25460902385025	7.31753675403862	7.3750413647634	7.35428369624491
7.54506739383973	7.46872046100962	7.53435912135831	7.48998011837436	7.39633238984099	7.50753489706218	7.57151899267912	7.54530270749696	7.4212284463598	7.44432119031298	7.59466688033511	7.43070213690549	7.51124629751657	7.4964687745646	7.5435376163429	7.48815757355653	7.49358960359485	7.48799934454775	7.59456337386501	7.4187291880214	7.45886590634423	7.55042034146413	7.5588601073716	7.51827920595365	7.48793158002164	7.529349699536	7.54431828621801	7.52949707193182	7.53585051519465	7.52490603178853	7.45979788988215	7.56460618369711	7.54117003890717	7.49538421272115	7.39822581012672	7.5303331978537	7.46704197709061	7.51305687606014	7.57656015445436	7.54549419975698	7.38110345278363	7.49128748046105	7.58456283815701	7.56352830060309	7.55615889301664	7.42065973687673	7.60983150460539	7.40201483303958	7.50991626738732	7.40832662628074
7.66342518414672	7.50470440682494	7.61233857172266	7.71991227575328	7.58381500592211	7.56473434397486	7.66684671643867	7.68967185486927	7.67834702401776	7.59419033238034	7.61208100107604	7.69232695952291	7.70967528103721	7.64559525137716	7.68895740848695	7.77288419137347	7.72781037448939	7.63712840881556	7.58420019226512	7.63820292108459	7.54074177834531	7.69855345330587	7.67324516709098	7.68477587826192	7.64105499896926	7.70460683901617	7.60860336686473	7.53389130627074	7.56643164889407	7.67314201336792	7.56778181792252	7.6716813938184	7.69258556256418	7.62971511298554	7.68312545813298	7.70970380786306	7.66278275930452	7.5418926314248	7.66540420185215	7.62058814566644	7.72665069449252	7.68685907056979	7.72298659650074	7.67401799953247	7.69366270024264	7.59083026803644	7.68391001613076	7.72734072645953	7.63325471220054	7.62914512063156
7.79300151517815	7.7970424475242	7.61339743723896	7.75054546797073	7.82320600850697	7.71333162195608	7.68605458513066	7.80139198203069	7.72406379126662	7.85253472039492	7.76152665456287	7.78367438588442	7.83086855152681	7.86201673553226	7.66705049714533	7.80673365447764	7.86281956612808	7.85951554421004	7.86973789649158	7.73023941289006	7.71190387060547	7.62116412313417	7.82041693531883	7.79706533482429	7.71604713867633	7.70851430475802	7.78988295538911	7.74596464140462	7.68696062754039	7.81375346896366	7.62171982356894	7.89224478159814	7.69391260820629	7.77248642686047	7.81191767028348	7.75390282455595	7.91440475040205	7.65663628147794	7.84521108333513	7.79783533876231	7.88674313267274	7.83943779182047	7.72013533926815	7.83259378134142	7.67424974441501	7.84483031612072	7.88997626597914	7.89918142848497	7.80029951795303	7.86424511285889
8.00354091383643	7.97572059210144	7.91784723685592	7.78508717751736	7.90447683904583	7.79578083446689	7.87511523198526	7.9207134240245	7.85561948629531	7.90582062580275	7.94204798457772	7.7031507315921	7.83064850772055	8.01636016262215	7.91388203504315	7.89084194940001	7.78482377345061	7.9772426876094	7.76518237007618	7.86416467565557	7.79099184232547	7.935016554624	7.95799074078491	7.96508840565643	7.99072729623203	7.91585876318734	8.03563741644892	7.96278538806896	7.82449331242525	7.88014947094725	7.97616210613696	7.83218692481587	7.92083672363204	7.87416349142191	7.7410424328328	7.99170589704722	7.96980000785717	7.9182753554306	7.75610450349877	7.90890889313123	7.82622724730908	7.92834029296331	7.82320134782885	7.9868882387306	7.82064155113358	7.83253992057712	7.82553974977794	7.80205221460939	7.82483964557171	7.86303728171301
7.79511931944386	7.83496244173174	7.97204586910969	8.0984598184522	7.95433784778741	7.79701019268195	7.924064901554	8.05013766276915	7.80223450510779	8.00841573794423	7.96353861444668	7.99488472149787	7.89830978285473	7.91142771938352	7.87832343627461	8.01752713259658	7.85000042986767	7.8466781741699	7.98081955748396	7.92833101591438	7.89120306463993	8.0298217114407	8.09265284728722	7.98676429824175	7.95819739225741	7.8568960866482	8.09918945346967	7.83920382397412	7.96461449788054	7.93112491496043	7.96444316414309	8.01596329354224	7.8958933056135	7.74221732923456	8.07664423067929	7.97572839344006	7.88193862332817	7.95408839105985	8.04124959584971	7.88921767450576	7.96307029807514	7.92532887309787	7.87795949399345	8.07935349763946	8.0069354930708	8.02196270078676	8.00303197786318	7.93176781219888	7.84644632870662	7.9946121699926
7.99922232002627	8.06823683919862	8.04874422933221	7.87987830525756	7.97435646825224	7.96571210113543	7.83902555650636	7.87083518687056	7.95634222310603	8.01239576431337	7.93240863769827	7.98902091300923	7.91998393660182	8.04398701182291	7.94800796242295	8.09502011182	7.92884986968786	7.85723545667324	7.85661460878798	7.89165766976974	7.90032185589799	8.1549571821866	7.99403949768729	8.01105166864467	8.05288091739068	7.91927294365214	8.03352421080233	8.0935625691888	7.9810934468221	7.99046807678873	7.97644307457988	7.91992498384781	8.05287590199424	8.00211950126559	7.95085722660276	8.01053913489669	8.11899768833486	7.80571824802544	7.91125096543686	8.01187536217191	7.92310287817299	7.90364904689162	8.0390775091639	8.07859561678906	8.06078393787724	7.95457128473374	7.98107294476283	7.87630485603717	7.96279556329304	7.95874133892174
8.18682491656499	7.94789618098669	8.08683109296778	7.93302935634283	8.20005306734093	8.05365243001018	8.02832384125724	8.02714208232996	8.12652968671755	7.85431274367775	8.15344817089892	8.10975688509104	8.15179557197968	7.89474918903379	7.90719032659252	7.99385115404124	7.93492915183307	7.98085250717792	7.98160411166727	7.933814358708	8.06210593260578	7.97376411607586	8.11186696954404	7.89860551806387	8.03104212896142	7.89167438074956	8.07131410962685	8.20245759818318	8.07326266123971	8.0225831717877	7.9606290240549	8.19637604477155	7.95894549204099	8.0358238025676	7.85803793777511	7.85805871355709	8.16554737806426	8.10494648499301	8.07117310562592	8.03837154303281	7.99068722638715	7.94517034844642	8.01667964056716	7.88359104149135	8.02303187163193	7.92965462302621	8.16800265512127	8.18306903827493	8.0060792622328	8.22933346258319
7.90699615725107	8.12709144415252	7.98740757659938	8.24215168230955	8.01275839336785	7.91845858324725	7.96463453544383	7.97255479039358	8.10492017053742	7.88728904725379	8.02212708519358	8.00494654378548	8.14102438799619	8.22210487359695	7.91784384193001	7.9967949842964	8.06550880543673	7.84455344228474	8.07874166531907	8.14058163658543	7.9392890908719	7.85050718501576	8.15767104521209	7.94016167412254	8.06043058655164	7.90902729540462	7.98572032530844	8.23199311456422	7.98806026586912	8.01868017509104	8.12786734207248	8.10626710543562	7.93431949518535	8.25156391956618	8.15521653996708	7.97488527868729	8.00296091816317	8.04550010170566	8.12084796703496	7.91015865886533	7.82047087521877	8.07033659878634	7.97351803492176	8.10373188861981	8.14442410649487	8.04047510676054	8.09023090172007	7.92878660701945	8.01375777357544	8.05847812180335
8.00842306674462	7.87374457884517	8.18819600730198	8.12283530643632	8.01868307675294	7.90917031924922	7.93665628058039	8.11309873006637	8.10092091553307	8.14544651973052	7.99872499462753	7.94612870863985	7.90619044773441	8.1948021132669	7.98770319049327	8.02697123228522	8.0765213647046	8.22170363233553	8.13016876263809	8.07498170365384	8.01840846538939	8.17861449666406	8.17123769489782	8.07832848114984	8.09958076992304	8.07271028531854	8.18938486803526	8.24908581201798	7.93057849664445	7.96662347722194	7.7852605021595	8.22918236627479	7.92704001910267	8.1517383280367	8.06455998060738	8.04183728947826	8.07374561411629	8.12281611584742	8.03375273406945	8.2179312859023	8.15854303227458	8.03067199235013	8.15166836149692	8.21179312689687	7.95002125865022	8.14658071670124	8.06239966636077	7.89838518077955	7.96791777683463	8.1204822858325
8.00135286502465	7.99280422944305	8.10480883554919	7.9928018021063	8.15628638128721	7.92157963089652	8.01411927716034	7.87957600032983	8.12264770689378	8.10386388677228	8.09105735149273	7.96002303037941	7.96658383393297	8.14816779060562	7.8924450096702	8.11069065131908	7.94905999989105	8.02756379926397	7.85840391326074	8.10366820529455	7.98556429658299	8.0547885900229	7.9309358732939	8.17232777700482	7.9651625924083	8.17241709667428	8.10169023614972	8.03221820616051	7.83240119390955	8.11444409673432	8.21228850820273	8.01145728812818	7.98508931252499	8.10734912378439	8.01962496872099	7.87800889494742	8.04268108128076	8.2124929024625	8.07430902109989	7.9681695529168	7.90864553016011	7.91094656012465	7.83572373624861	7.90079974897139	8.10308862140581	8.00514783460659	7.84895962743217	8.09633252969389	7.82291807546368	7.82610253639411
7.71986028763596	7.93260797953349	7.86302438014346	7.89613234114484	7.89941585151544	7.97329376828653	8.20349032126333	8.03578601790733	8.09887492797342	7.9587742706087	7.89934705936183	8.07808562237171	7.96541500648276	7.81449392558952	8.12028502277883	7.82689942552204	7.85405779703911	7.81459624962644	7.67224288802943	7.89390719762144	7.86190091770198	8.11402289596335	8.03269853328402	8.23861214537058	7.97578619026137	7.96386808899589	8.16425739682188	7.76404915527222	7.94579503148161	8.00878123025651	8.17317738825221	8.13821147791213	8.01538631293748	8.03016683003089	7.93968165292463	7.86815804294239	7.81724317321853	8.0759095038016	7.92205121939338	7.94125113969183	7.97898752216905	7.99887625577587	7.87707926057427	7.93043051278085	7.91413726962982	8.20851373657536	7.72211494816526	7.98519492226211	7.89981694409904	8.06339289074991
7.89559129614237	7.86074153755291	7.71483078866492	7.99186418696603	7.86035712282613	8.13191541277094	7.73986682673361	8.00728163713366	7.79766797182674	8.0408210281266	7.88878580929272	8.06751869760176	7.75010529522355	7.87721776039228	8.0515763140988	7.68767056150848	7.87655430201853	7.83438404458788	8.08190759490115	7.81120530650348	7.98165966985572	7.90005681729216	7.86637171966392	7.89941214882382	8.10054335327312	7.85266341884946	8.10094162749058	8.01827069165477	7.71597003884906	7.78007528582651	7.97306516213768	8.06845875236026	7.68413251814435	7.93478362689737	7.72436085807724	7.92986126516649	7.94108328414658	7.87506561984707	7.68910867213852	7.88347480637572	8.22680279179054	7.97582717842899	7.96472562720853	7.82315123519311	7.74968186810194	8.08560674123761	7.80423455125674	7.91120144719282	8.01398132006945	7.83230004433204
7.76390037954884	8.12876595262477	7.89283165406557	7.72026618228267	7.93824407471176	7.75022446836958	8.11063408931061	7.97186424457542	7.81240407577908	7.63508193597531	7.95610729787859	7.94159186949905	7.86163418042228	7.90533545828918	7.96540780686096	8.02313428855273	8.16119360878987	8.02567612952359	7.94799127772823	7.76354069860588	7.74374613166745	7.78568170111892	7.68746379174964	7.6643719696055	7.97945088056639	8.02507966256613	7.89716992711466	7.77105046710352	7.86265756577399	7.91018806335511	8.03224009060127	7.99951010692723	7.90700715899861	8.02329732188914	7.72819810069304	7.81912604351175	7.99458131117987	8.06557158636801	7.85299257315495	8.04424739333771	7.95466299476736	8.09035671315145	7.84753711434417	7.941842414743	7.87509860690483	8.0489544940625	7.96908522497133	8.05457361246252	7.89775774936187	7.77604102751611
7.62343890359534	7.65596092245401	7.940316678986	7.51706112206146	7.8299551572334	7.93566170596794	8.01911487117633	7.74368379393795	7.93936784134995	7.8715324369927	8.07954921285443	7.86456165756469	7.68865907717517	7.78618507629427	7.68774748922289	7.96697935949495	7.661877764707	7.95316507559092	7.81113749485259	7.86346590706438	7.59881278601627	7.55921542398018	7.86999038942514	7.87061374933573	7.58404832489105	7.76962583944558	8.00506752289452	7.59244082313675	7.58971065384499	7.97805674861261	8.04808135844306	7.92871603412834	8.04074493990698	7.68135665428284	7.99466075136005	8.00272816495122	8.01379420666514	7.87188030199461	7.77301031466779	7.53010974521056	7.93476336631251	7.9426298956745	7.83148772270409	7.84255270762203	7.78024344127566	7.97969094491975	7.68957603836364	7.82535459931848	7.74203643030177	7.83406136804936
7.9853721771738	7.4698937950692	7.59204369635085	7.61746369242547	7.70558644477118	7.92850683524228	7.74362122253016	7.76629208025334	7.75076376298914	7.63604536054007	7.51571340325485	7.58423970205361	7.76371867101972	7.5226873316223	7.47248162400334	7.59604606399497	7.75018557572916	7.85076739046909	7.71571301563395	7.71841505814049	7.51719588678562	7.75317758604307	7.45947137003915	7.43607354956881	7.65737064141226	7.58635477596471	7.7725376289691	7.61184210501899	7.59679271651266	7.50521739707621	7.74564360389358	7.68522814144992	7.91785873275158	7.91730840421634	7.98117643253114	7.73645238614222	7.81600984806484	7.84467182364204	7.8805148857257	7.5211447168822	7.95761630678883	7.62881759054417	7.79519841676579	7.85995881302532	7.73680719617359	7.42438646079608	7.91717139067323	7.86567343685405	7.48525934345795	7.67506953609631
7.35492176515162	7.51837860728098	7.59659596939207	7.73220572719849	7.49179056966199	7.87725871134574	7.64082910570597	7.91541735579025	7.59568723983852	7.47927906014519	7.71177693690277	7.67339190521141	7.48858145460796	7.45569049281011	7.64029708815463	7.80784366123037	7.82127461808001	7.57115572236088	7.9277656850049	7.38199500319908	7.70613634402259	7.71986839574483	7.66070425636033	7.73488054690305	7.95174404939909	7.58486011062039	7.45040961729328	7.42480161168588	7.4537288182886	7.61796500106915	7.33036940101117	7.42318840050634	7.6630652259003	7.6902408166826	7.51755042925887	7.41826314801423	7.42914433597213	7.48502163499859	7.51150399823375	7.33271800772059	7.52435791774845	7.70149369556655	7.79027960572625	7.46984577776373	7.43031652083188	7.68604353741709	7.63670115060757	7.45389823350636	7.41552777590192	7.81693979249881
7.60877331820507	7.40563040031242	7.41586205018471	7.62070106005624	7.51088652596843	7.57413640043626	7.53526025301136	7.38111237281144	7.45612228993267	7.56469565858323	7.15781204133488	7.35217510615809	7.33943590403591	7.61009478778304	7.67325358122415	7.24615490428447	7.45103604662075	7.48431754638306	7.46888413292275	7.64693760463601	7.54717442017659	7.19065257736551	7.56732356046871	7.37243288645479	7.36998215108523	7.30339326502098	7.47175206641014	7.31170173644065	7.66032574523912	7.69008061542533	7.71004795827418	7.75788966875084	7.40795630848555	7.31926117592377	7.57370439134255	7.49821675467905	7.6866908138359	7.41168594969604	7.50685812095836	7.48371528396817	7.29280191889337	7.2505312977631	7.23435450645349	7.31404939248875	7.19568520899669	7.20642243894393	7.71277258798405	7.6324221993837	7.38792669475066	7.28649563885421
7.27619877148668	7.35502724852991	7.48985943712882	7.38892805602731	7.60658237315609	7.440975066944	7.57380257074295	7.31367120666563	7.30418735849231	7.04033078342587	7.44417478335061	7.51796883893965	7.22816116756282	7.4283886676444	7.54068924040274	7.34355408281842	7.51715712272893	7.29167477133093	7.3758956903354	7.32338102738077	7.03597525964534	7.52610391640167	7.04820006548034	7.40687571918805	7.22778954204133	7.15836731112564	7.16899818806947	7.29204684584723	7.28815268780289	7.56367954540951	7.32645428709379	7.37097238505411	7.51965992324245	7.190768411413	7.32865515618331	7.2704527431316	7.5218628736729	7.59225795409173	7.528566440286	7.54058615855963	7.52044204159674	7.34043409820749	7.44291559848749	7.55241570318488	7.33239113704992	7.58364050045484	7.19314983445727	7.59104494351258	7.58418028920097	7.62944476280029
7.21597073127073	7.21324121278899	7.39304480068257	6.92492647948391	7.29116793713432	7.32206106887115	6.90059166178003	7.52073390025652	7.11919506345414	7.22548843247468	7.4544813382858	7.20707039660463	7.11239401032326	7.15646513523625	7.14299707536778	7.16924298369212	7.36125174406845	7.26603030131813	7.32967192936408	6.90912998786111	7.19742316490059	7.14214988366132	7.09478693074975	7.084779905356	7.20310875915103	7.24779368995224	7.09726509636729	6.90130274442471	7.13714314745194	7.18964112824495	7.38014615445694	7.03550949399526	7.42322080279755	7.42886890912939	7.14904297136283	7.3224500383335	7.30990560151516	7.21638334456518	6.9767944753856	7.00553435373132	7.55714031002096	7.48199466907571	7.36514149619158	7.35929597885756	7.06980131702648	7.09407574662517	7.17244350917748	7.37720150334404	7.31194449906392	7.24537844180302
6.85076179334453	7.17222316995919	6.94362050264758	6.85148011715137	6.99365031733919	7.20716585028587	7.02415457251859	6.98330112574186	6.9685199987715	6.89192126885624	7.34023133680634	7.18330382693732	6.99566938336864	7.25296591302489	7.43909378893659	7.13581006388552	7.36599917619046	6.9776589153799	6.86047474199713	7.04455478760263	6.87110907495201	7.15242910618429	7.30654873551697	6.86839326975757	7.31927373922907	7.0614178222967	6.87941136461956	7.08230066563362	6.8807600376885	6.85009488982315	7.23852865204864	7.17376297892662	7.03135813973411	7.10284320289584	7.25243044930323	7.26454225250467	7.16371251437813	6.99757740425505	6.77841021013665	6.96426516221446	6.98258489637799	6.78315546864312	6.90344136455585	7.23484962983334	7.07004175338413	7.05627805455698	7.20871213161159	6.97717311455215	6.97387275880667	6.80862340250649
6.90943531257219	6.96730063128285	7.00384003851753	6.8393407494203	6.9841460656986	7.000340773288	6.72873666185526	6.94235199371948	7.10301014190635	7.15367126954969	6.84366126376102	6.84503924685769	7.05273020059327	6.72908877555282	6.82605801239176	6.73650079053457	6.86657422598727	6.70104417568891	6.86623108709607	6.74833415434831	6.93038434129085	7.15160695149252	7.08214880048046	7.16774688797629	6.74352528660438	6.6630279337776	6.79253019351585	7.22003870659708	6.90900489394782	7.04027963407524	7.07994428103579	6.81891707613769	6.89731880766101	7.06632485677919	6.72808681709203	6.91484931898963	6.85360605826403	6.84276852390639	6.89575224616842	6.83758495417861	7.04728209189719	6.82295099209602	7.1974892986417	6.79988002723951	7.00893702239852	6.56459928676491	6.7446427763629	7.07440368630855	6.92409784092517	6.75543216469056
6.60804531612589	6.81988918994439	6.74435524499894	6.89097856918588	6.98551577372726	6.95204577785434	6.5364130067532	6.85723293891603	6.85192646815582	6.58977886201505	6.79084002191233	6.76971764722666	6.8298366871766	6.78962752005745	6.61953195909147	7.03480513316664	6.96159972751023	6.63702558412716	6.72872995732271	6.56367139910178	7.08187783256035	6.63676807617755	7.15447925519456	6.50678498695734	6.45807000122669	6.79670673020201	6.79586081470352	6.51201588168567	6.95157913143138	6.72899468310808	7.03913703869733	6.57011223283028	6.8716573976191	6.96375016573318	6.90957946289377	6.93721794006805	6.57000986171854	6.79273485713181	6.63191428339168	6.34909131872949	6.41188284002345	6.48897486119518	6.88308948642358	6.8590773439167	6.72017477246514	6.69709649224974	6.8237839886851	6.9495544168189	6.79202720356994	6.9151992851436
6.79793016751083	6.82323730926554	6.48275542266958	6.56122060442138	6.66796961223967	6.58893385436741	6.64876178205555	6.60998134132275	6.41282594678758	6.28830334488223	6.61198929938929	6.68437449134778	6.44309540598275	6.53051382582575	6.44267702252084	6.52933973209644	6.71389102409605	6.38922707903411	6.58512266811224	6.52609873218121	6.4953738885394	6.52414939139914	6.76760046314331	6.59597250353097	6.46923777731192	6.5302371616587	6.29330661983231	6.70779693682319	6.72581862308751	6.83664992910265	6.71053973478224	6.65368499371152	6.39949484814594	6.63910621177368	6.69699372410138	6.84463677612082	6.29598989356141	6.63295468076495	6.66215241443212	6.84138437610716	6.41432210056551	6.38293350122655	6.97427715360983	6.61786897222723	6.549605867463	6.68341185904034	6.36739246669907	6.70040659280541	6.53466018436236	6.44645592038517
6.56342123561693	6.42912993819219	6.53030395288014	6.64870860919135	6.60614299878402	6.00235603694008	6.37203595274041	6.17021118779773	6.41116371409936	6.20262057220162	6.20626711436765	6.25337843333763	6.09042729739481	6.64932830566915	6.32522670163422	6.4560913303302	6.52476467128145	6.52763827674434	6.66807880908422	6.25843005244655	6.49369754082893	6.54587412334281	6.61619011385985	6.52554764117117	6.21895190364013	6.68622514000645	6.55647867619379	6.14998004299925	6.51453520321611	6.56439011805259	6.0714569875002	6.69333817705792	6.53569272149134	6.14175727022025	6.20531079111255	6.27513516862318	6.57616120544394	6.53392101693704	6.52463417143104	6.74220401571805	6.74367962750155	6.46777924611455	6.4155823061274	5.9642662708478	6.50148750385875	6.11683544357636	6.3395734315371	6.03919068690924	6.33651125495971	6.65395950818017
6.34655354685091	6.39752033185338	6.31203431118571	6.0472645485889	6.15335593937872	6.05241813431059	6.31233410570471	6.47750401435206	6.15122690044069	6.37607224345596	6.45561731968057	6.35156684085346	6.35898986555225	6.15924123890496	6.533651700979	6.25630128642052	5.84161049618303	6.06027726384616	6.10631595377812	6.26775933805054	5.81455189109478	6.30102913423716	6.20668399861356	6.12454784130942	6.24881671172903	6.03138354683497	6.26367170186377	6.38923376213407	5.91813560704499	6.17693457251825	5.88435115026159	6.04041151816522	6.26403170246038	6.31200396683054	6.11733659801458	6.25593569959011	6.05237095317214	6.34825758445288	6.28644251056756	6.16770898458984	6.36814255081783	6.1872744036308	5.94691273479664	6.19916938707876	5.99283050243531	6.37289868065457	6.15675733335453	6.42487191510769	5.93785204940956	5.8082395279637
5.91002045272387	6.11359798356403	6.31338821469618	6.27799074952368	6.20915137748319	6.30688975836669	5.89444368672976	6.22132770070266	6.12139392666046	6.03098068915292	5.6782638965888	5.8018735579013	5.84874766129107	5.92753503251454	5.84365836690923	5.78282004677842	5.6608829949206	5.97050961315588	5.53490744218989	6.22840261430769	5.5002495137178	5.77646550768525	5.86793415846766	6.01633759709799	6.03261818909236	6.03428956939559	5.82736090131736	6.07623675597893	6.09318671659935	5.70576917441276	5.75602963671436	6.12365894279521	6.21109598662825	5.81767626330676	5.77496143988155	5.77265600309658	5.59424479026972	6.0298231920494	6.25518342740855	6.08939069809444	5.49600913475992	5.53007602695865	6.02146723108982	6.24577031718865	6.03811149102899	6.02651609737324	6.04939428503114	6.19575532778971	5.76406607861648	6.01454058865317
5.87627634110459	5.94391560682099	5.84288729662032	5.61062688392873	5.50959985684844	5.14209147756587	5.00958421953944	5.73775730986743	6.01093392815671	5.80923971296195	5.92588268952573	6.06031664597007	5.78957017414044	5.64446763301228	5.77663439951821	5.8227726306725	5.2821645218497	5.80089208379369	5.61106905719225	5.6219529289067	5.73905333959375	5.92070839573989	5.77736197655749	6.01469303270238	5.51759400955697	5.71721887256335	5.34230721963892	5.3063765249395	6.08981527316893	5.34847600189295	5.99157256921571	5.28363713571728	5.76559415983411	5.80674777561467	5.39613626429334	6.03381057717629	5.74362445814972	5.44627391148083	5.43075126427431	5.74331487372596	5.25704586469216	5.58825169505381	5.93586082801742	5.8306170026001	5.8600491165637	5.92774059775596	5.64418044117791	6.09763902972133	5.87417219021758	5.74620641807894
3.35135365603633	4.48097431461587	5.04680628610779	5.57184724795195	5.55280568437985	4.80547733577227	5.86814087507576	5.81364947268582	4.45110506780208	5.50020273109155	5.61162253381658	5.76949469834046	5.31284162736994	5.80064558147285	5.42687869092397	5.51503202581527	5.4198513788154	4.47670168663232	4.70662235119084	5.20890748757898	4.17826113004665	5.49023807231651	4.32879839989125	5.05285057838363	3.89715724050379	5.37744046779423	4.83468004553415	5.74670784117137	5.58904042648325	5.80668887217683	5.13948062113588	4.76125738552122	5.63254625290317	5.2210806741887	5.83579857411535	5.76923449501454	5.2714179191096	4.44000228176493	5.75729724071136	5.18564649328558	5.34591830444534	5.85329747861419	5.90725883735642	5.60856642263856	5.08765746227471	5.63926265221368	5.55029370104974	5.60448253824934	5.15218298052088	5.32693593774024
4.61991311038636	3.36715311270041	4.94025890845668	5.23683151645186	4.96444051131401	4.28753183425955	4.71239324984382	4.27437698124109	5.60437520730236	5.65299030251988	5.13484509148086	5.18226046575321	2.69563649308352	5.54642128582203	5.36822384925626	4.34210444404882	3.85654413265285	2.98513529113547	5.03191423472298	5.58870814462318	5.5639604741491	4.33526430246583	3.27223746398376	5.70377849216676	5.34993164750574	2.69775323352963	5.38921254153969	5.30762889474607	5.51783268005624	3.76673080237396	4.3479215736955	1.29204848469052	4.50387509968156	5.14336218282901	5.28773963765363	5.53336029370783	3.93902133532672	4.46354225216874	5.29515220936074	5.37186232648306	4.60898837136705	3.47259776969813	4.0509445276419	4.62162404542226	4.39679297297312	3.34003834414628	5.32438403558732	0.534329679654527	3.25730293390713	5.43826625355043
2.0845244403905	1.82089489138066	4.868725844095	3.04434431711591	5.09287909794355	4.56799583098755	3.99151636698998	4.52292787082423	2.84304226992152	0.720421172802393	3.5108904872966	4.56617684546056	3.66277428644059	3.53948911404822	1.82296740094459	4.77653742299832	3.1934042109014	3.41541517127772	0.0381093174201005	3.23728926006463	4.53392773824307	4.30710932223774	1.9534877135918	3.94597436947207	2.64221965983788	4.26869087746647	0.18125335404952	4.88600864018366	3.41079733772865	4.99039832140739	0.715972437947305	3.22451841635272	4.82234279681008	3.982073973526	3.4923158671836	4.67269835009041	5.05042906229899	2.76267364263645	0.0383402433080263	5.06469227872167	2.51980735942204	4.06670382027572	0.30130816422521	4.96532218142543	0.731550154280865	0.894645796600515	4.94790936436251	4.51994624649283	0.418615901105212	4.88821016405071
0.0380479074344544	1.01928924288666	2.45403338231041	2.13660508594173	0.0382202105868994	1.04099688356899	2.50385394762839	0.0384423991067554	0.0378357646733194	4.27931345757594	1.86416164512358	0.911973215554385	0.595938751872096	0.308012686432666	4.1200226935063	0.0376720973172715	0.0384738993256733	2.60520630885413	0.0389678117526674	0.250981810652731	0.412209129146423	0.265785783826011	0.0384893441735249	0.797985368915042	0.0386424427627403	0.235723524383428	0.0382279181444725	0.356868001787727	0.0382225021183143	1.70522974181414	1.78317830541856	0.037979874845546	2.7391282731117	0.0386791586799273	2.42545925151429	0.0386307139801609	0.811044651785382	1.86554590229742	2.26936787934481	0.038525231540145	1.02189392909017	0.0381419398937931	4.49584640941686	4.24747213762569	2.04652033044156	0.0383490730651035	0.20145010136788	3.08246211967728	0.807575317828805	0.0378288613906017
0.173464182648584	0.0384919562715677	0.179596172469827	0.0383868758993846	1.68377618689648	0.0382920924297849	0.0377280667892962	0.0381556360791019	0.0382131727823976	0.0384210929494505	0.0382116621856099	0.0386348376451808	0.0387604833920785	0.0381319839765495	0.0387974260685	0.0383054352653178	0.0380203000255546	0.0390706682943676	0.0388401399575874	0.0384217479572181	0.0389128560553505	0.0381069723405495	0.0381140492189922	0.0392926375402477	0.0389145439439635	0.0382522744204274	0.0383970276146751	0.0385298682008689	0.0383410057158512	0.0384906429572606	1.56157244273068	0.0386212545993765	0.0381969784491997	0.0374462401987041	0.0386089986984804	0.0381070312386056	0.0377320046896931	0.0389649318169028	0.0382282934614228	0.0376629828503201	0.20201047918499	0.0375009035808739	0.0383879438318313	0.754859541128596	0.038481540412689	0.0387215074219877	0.0376834659047576	0.0386347495476652	0.0388908118412724	0.0381005369803639
0.0388770048317048	0.0394804600716833	0.038301616496211	0.0383425581782044	0.0383425466524821	0.0386541918266138	0.0386756998887982	0.0387675999792997	0.0384801382332575	0.0379922019207949	0.0384931213477649	0.0382897798167503	0.0383391875186996	0.0384866656975033	0.0389047587804279	0.0379970521751284	0.0394187706154218	0.038303986355015	0.0382141243456382	0.03881243990923	0.037993097161236	0.0382213505991025	0.0379332509712643	0.0380963481527858	0.0384448801131164	0.0382975826419638	0.0379991967691046	0.0386637959372273	0.0379847435672127	0.0383401772046685	0.0382558936048081	0.0389598001118266	0.0392590029031823	0.0383600489726802	0.0388603148058307	0.0392216578912019	0.0390518611207237	0.0391052564121396	0.0386612325678656	0.038855013345968	0.0386167956340733	0.0386053805268424	0.0386116849398854	0.0382674781168857	0.0387682119269966	0.0381083968448404	0.0385625796876965	0.0385734353331995	0.0386227562169737	0.0381288969830165
0.0387364644305758	0.0389661834650369	0.0380079575079042	0.03837098017917	0.0396477406472211	0.0386242318995384	0.0387745272092535	0.0383772852424894	0.0384893888209658	0.0386950390440099	0.0386084359933256	0.038647336064163	0.0383704435818885	0.0383863895623485	0.0388630280650321	0.0386553695816447	0.0390033889832555	0.0395026289552875	0.0382686247832942	0.0380782926690762	0.0389170239711916	0.0393042787017889	0.039348244040418	0.0384549179152707	0.0390311694284524	0.0383679686750364	0.0390104184137738	0.0392812374725358	0.0389283389707749	0.0393862701944813	0.0394429594066004	0.0389813941164438	0.0389261764241617	0.0386811429477764	0.0391993731754319	0.0394816797529521	0.0386504952374711	0.0384491194677921	0.0389203302901729	0.0389299279952525	0.0390578353702905	0.0385268151667533	0.0392269062015305	0.0387485680486668	0.0387447022396947	0.0397951304237055	0.0388631198874762	0.0383073946460983	0.038960340998857	0.0387059081664408
0.039673182879267	0.0383968480338665	0.0391529261592783	0.0386896763589522	0.0390053849210844	0.0391541833479701	0.0393265899042543	0.0389218734131774	0.0396230310131427	0.0384171609391351	0.0394749308714055	0.0384573581193856	0.0386272716579121	0.038835995324605	0.039100121828724	0.0386568841922385	0.038380843482753	0.0391580753503653	0.0393207326310048	0.0394082882143101	0.0388068250652516	0.0387556726613086	0.0382744647105603	0.0390790534278143	0.0391732473137329	0.0397474959744612	0.0392952067135841	0.0387790676320563	0.0385702706371553	0.0385126961473028	0.0394098769229227	0.0399416435096109	0.0394419583699367	0.0395555816143578	0.0394848511315302	0.0385180197376336	0.0385663870164528	0.0389730341133131	0.0392224836196964	0.0394768961747418	0.0389780727514518	0.0396975540603019	0.040168467114049	0.0393896320533607	0.0395353893941379	0.0394667788537824	0.0392955535179259	0.0387180340965416	0.0389037959173268	0.0388166882095161
0.0396633325006442	0.0401042339838209	0.039068398853585	0.0387777848906304	0.0393315737113097	0.0383835259256167	0.038954629622723	0.0392169184196452	0.0393529689144887	0.0397902171383903	0.0397487260087218	0.0391902511807826	0.0390856696513665	0.0390035778454996	0.0398359987793213	0.0388884695612083	0.0390378930162341	0.0389214613193498	0.0387695779075025	0.038959153431188	0.0387233980932942	0.0385682249016542	0.0390907443408929	0.0401237762960914	0.0397317883134363	0.0393623256542689	0.0383961689961733	0.0394174371434921	0.038967938927238	0.0388006945799725	0.0385858512274904	0.0397074017293813	0.0396138618650559	0.0396318748858774	0.0391921537538341	0.0386472560216969	0.0385110691504668	0.0397997819527303	0.0387668401815733	0.0388720898524704	0.0396400614301219	0.0394616263933071	0.0386940425929237	0.0386949632436372	0.0397298331806263	0.039614202094411	0.0396316166788276	0.0390778876682998	0.0393822761852904	0.039954932296088
0.0397282538864911	0.0398444331523885	0.0390722622450539	0.0398052191024082	0.0396715045541101	0.0399410861111421	0.0396120545498304	0.0399960230187147	0.0395012190750549	0.0395619746547152	0.0399745710672717	0.0396501074404494	0.0394761185389693	0.040077710172516	0.0391079667214637	0.039460751996478	0.0390504700357027	0.0393961472378563	0.0391465168967662	0.0399355026839594	0.0395209141434675	0.0389293150297144	0.0387026333470966	0.0397343430678866	0.0399000561879327	0.0389432061956775	0.039624945480347	0.0400270650144255	0.039183285103596	0.0398506665112495	0.0392957938585756	0.0395592606397399	0.0399703804267265	0.039736935023197	0.0396787819386411	0.038909337295234	0.0403359216867803	0.0388058654818646	0.0393467745673637	0.0398541063271728	0.0387810542298708	0.0392880602208825	0.039286398506615	0.0392795347268681	0.0394750049244385	0.0402038310941878	0.0396746009993791	0.0394307435786141	0.0395753535491514	0.0394806262996535
0.0390611663605661	0.0402986386964629	0.0397445881040283	0.0398107542635302	0.0393355674755581	0.0393041689515632	0.0400978121990017	0.040140018064225	0.0401531991103146	0.0392771308980183	0.0402790151119389	0.0397826269555636	0.040327128580963	0.0398975968039129	0.0401979683936241	0.0399082994484479	0.0400805315185007	0.0394697397398275	0.0396473372305315	0.0398765870853785	0.0400162878994	0.0397952714652765	0.0399159799679047	0.0394004890635854	0.0394482118639414	0.0389174460988321	0.0395543987608466	0.0395927013542455	0.0400360307516555	0.0396310905778985	0.0394721396547997	0.0402025132724694	0.0396776928985056	0.0394363589065924	0.0399529675179157	0.0396608099137445	0.039970984635297	0.0404303524376419	0.0399304274365247	0.0395870508186028	0.0400641916129076	0.0398608364962313	0.0399353729042047	0.0390707270117154	0.0398864771203047	0.0403819072728587	0.0389794958741244	0.0400120774448124	0.0394842213867513	0.0406570303027803
0.0397484765942002	0.0391029447954509	0.0401026223716522	0.0396065790837149	0.0393643470332882	0.0402152692995885	0.0401040194786943	0.0402290989589669	0.0404444340334248	0.0396188455153608	0.04023128484586	0.040061800721265	0.0406316894137845	0.0392392929311065	0.039329505283808	0.0394339368689232	0.039682753430708	0.040095678927602	0.0400938186619664	0.0404448397917191	0.0401791554544864	0.0400336471963535	0.0401785106800407	0.0403576386340235	0.0395204182579782	0.0401801547507919	0.0403844306264582	0.0406296185517586	0.040586201842596	0.0400590978069255	0.0404428881624725	0.0400479393357201	0.0395536827991264	0.0410260947500232	0.0399672212844417	0.0399194076510864	0.040041374051065	0.0401231214490247	0.0393862705083901	0.0404755894910867	0.0400347832097226	0.0402273868751258	0.0397388998700162	0.0404906475399317	0.0404793658988464	0.0401254872288574	0.0404699208841163	0.0406151492599281	0.0402897914056387	0.0393431375872254
0.0395202391683477	0.0399379099838502	0.0401887932198901	0.0408205877172027	0.0400801495325119	0.0404032534717124	0.0403548522857143	0.039755762597099	0.0400224312812024	0.0407256238825921	0.0399695606580099	0.0398520761392134	0.0398196212843595	0.0402855464858467	0.0405487313592883	0.0403065208421365	0.0395459138510132	0.0408055248400986	0.039982480837814	0.0398999052738711	0.0405748150584562	0.0405487332440675	0.0401251006159131	0.0410952972649428	0.0405097533516258	0.0406678781290141	0.0403077298312288	0.040250606480242	0.040134486831202	0.041029822325153	0.0396140369096722	0.0400345421983146	0.0401315593901608	0.0401607825657734	0.0400366671128524	0.040727347593538	0.0402706373183328	0.0394601583897659	0.0402753886712277	0.0398432984861932	0.040471450228302	0.0394087740340779	0.0404317974916021	0.0399162690462052	0.0401011827682167	0.0406327798515837	0.0397975379051836	0.0400005492488486	0.040456043674984	0.0405910130463512
0.0403101132028022	0.0412547523447437	0.0400951542581383	0.0394260563302346	0.0407471603411644	0.0402825859692568	0.0409919904805048	0.0408435808526708	0.0401708844379646	0.040619572442402	0.0409137153688678	0.0410372730214437	0.0403575907300032	0.0402741861193965	0.040545200260429	0.0401425611838095	0.0411078800444186	0.0415275932276679	0.0405766726958194	0.0396906627327085	0.041225003087708	0.0412732043257822	0.0410145729850352	0.0407551706594883	0.0402957918213743	0.0410065782033976	0.0413100404610935	0.0408941801787886	0.0407473475751264	0.0404509822492072	0.0407308997673178	0.0411757337652267	0.0408603790638059	0.0402755654385616	0.0405963672368061	0.0398182371206032	0.0407337972489966	0.0406566687206634	0.0408861749980941	0.0404540258751012	0.040930730837206	0.0414323779801591	0.0401774054294	0.0411357065263143	0.0401464509633783	0.0403415224433379	0.0413029125279716	0.0398992926355963	0.0407741830386009	0.0399856712306265
0.0403630636226351	0.0402041403683496	0.0408613279984802	0.0405550989787101	0.0413026236374163	0.0409135408130869	0.0409243476156831	0.0404340348049715	0.0418860709636234	0.041380252109973	0.0414090396267617	0.0405820903445556	0.04070150252556	0.0412982704198356	0.0403010268435796	0.0400096897517717	0.0409322892888684	0.0401844865891552	0.0405119451572791	0.0403950693230905	0.0410619590869038	0.0408818027666675	0.0404070578050782	0.0411853621846465	0.0410250385560121	0.0413837318085738	0.0402580999260473	0.0403201980203801	0.0410410743411766	0.040967761758731	0.0406756317972557	0.0413078805711165	0.0413455585620039	0.040474154320226	0.0408270645077099	0.0405670709746834	0.0403740300634863	0.0413501505198331	0.0407211564424177	0.0402476274483887	0.0403739144478558	0.0407989962526838	0.0408156108222498	0.0414913764129858	0.0402735839819036	0.0413218008599811	0.0406253905096663	0.0411309024270941	0.0399306784484642	0.0418600957887883
0.0406238644156249	0.0407536414043347	0.0419130286018748	0.0415832227878365	0.0415222206052178	0.041449827447101	0.0409492880456854	0.0407411644025677	0.0412374091465484	0.0412816759096485	0.0410741586379855	0.0409959848013799	0.041139646006447	0.0417143961610187	0.0414750231967474	0.0407986184646352	0.0414933623202699	0.0417402067255054	0.0401986568858231	0.0414073092250845	0.0403974214228155	0.0418396164737428	0.0413771547366466	0.0405735247450421	0.0407775558243541	0.0405348026652636	0.0410378127784157	0.0408554975529238	0.0412910192739835	0.0407498446930553	0.0418351638411394	0.0408385654038151	0.0409558466682808	0.0409548567727177	0.0410629094345108	0.0419429193475209	0.0412322876422623	0.0410897037431924	0.0405997279370868	0.0413327787005512	0.0413175870100528	0.0411821166621449	0.041171910105799	0.0419681504559632	0.040665427419025	0.0408778733634355	0.0410557515056728	0.0414370529015288	0.0407965413043336	0.0403655140750781
0.0411614400187174	0.0413441049508554	0.04137304884092	0.0407358453130114	0.0417599568653513	0.041260610330056	0.0418169478311616	0.0409962967480037	0.0413243346464684	0.0412302075313233	0.0409339123940494	0.0412594789769424	0.0421908732645749	0.0416684159429848	0.041931372803148	0.0415380430805165	0.0416936816993644	0.0415655833350901	0.0414450936608445	0.0407676157952335	0.0417306898572003	0.0410079305536548	0.0418150208918626	0.0410379893742527	0.0408804986822167	0.0414547172910109	0.0413651198239528	0.0417390103912949	0.0415151521152857	0.0413102304658755	0.0418099001776111	0.0412049987441183	0.0410725149060567	0.0411990750153719	0.0415567405608478	0.0423379884962537	0.0407676464896312	0.0417358403236986	0.0413329697398825	0.0410317579020511	0.0423929324526262	0.0425139908801093	0.0410461692187272	0.0406231699730303	0.0405906921312355	0.0409173463449544	0.0410440163553862	0.0413855279633224	0.0409360333764515	0.0407252027365331
0.0425577903488895	0.0420328995721427	0.0411405929032684	0.0410171952499387	0.041214104393452	0.0413558082622005	0.0419338038303255	0.0421421394300666	0.0423561845496885	0.0424262015231644	0.0408358764247114	0.0407817194668697	0.0418096337723025	0.0415420616837957	0.0410674757852053	0.0415613663648578	0.041694255951045	0.0411308495396386	0.0410903590054957	0.0419776380390836	0.0421980530773244	0.0418859435852496	0.0412484532533325	0.0418854286523494	0.0423892914658334	0.0418402005382227	0.042461221195764	0.0414446009526586	0.0425653887194514	0.0414214175967775	0.0419759646342282	0.0411355883214928	0.0415054798060902	0.0407839603102057	0.0424878191623767	0.0409457758945937	0.0423048122947692	0.0408118835097758	0.0418803677527024	0.0417196052219426	0.0420371677034346	0.0414653184122473	0.0414023302798192	0.0422413541076516	0.0407172733916002	0.0419244469595794	0.0417445663652239	0.0416900266871994	0.0423937804997529	0.0418636772389182
0.042824991440501	0.0410352602208288	0.042249024208767	0.0421161463000109	0.0426996854561641	0.0421633891595933	0.041052503676375	0.0420142005594163	0.0420270053631921	0.0420723181812665	0.0420369056739942	0.0416883789712765	0.0421845840048973	0.0422529789165241	0.0418777520066185	0.0414419967529246	0.0426369228523068	0.0411646869206816	0.0418359787765689	0.041656312768395	0.0421767865226622	0.0421397802207419	0.0421147519586482	0.0427135639239019	0.0417461242337326	0.0415978028613168	0.0429775139395941	0.0411680792224209	0.0412448044906966	0.0416028651718714	0.0422157467159018	0.0419303217551922	0.0416585527753547	0.0427030391381203	0.0426384280044953	0.0416667783153711	0.0411268392725529	0.0418152186261468	0.0419270616683375	0.041723174552402	0.0426833923440568	0.0417588162541905	0.0422001816266035	0.041408366892064	0.0424405872675584	0.0423221990264072	0.0410305621023557	0.0418437987443275	0.0421812858604087	0.041980068500387
0.042195795275703	0.04284040399854	0.0429407902809023	0.0421582809607257	0.0422861742131683	0.0429593888163854	0.0420302382230782	0.0422643199379921	0.0416401840079542	0.0423339466366507	0.0428108980730372	0.0424224319366149	0.0425892892583169	0.0420034422562421	0.0417387956097414	0.0425123423217346	0.0420894337212171	0.0435513761004873	0.0421383522359319	0.0427039854670242	0.0420347393382031	0.0427513678270943	0.0424647590717944	0.0422352031513028	0.0415616947033506	0.0433702050218316	0.0417360451172542	0.0421859187998033	0.0423671867950732	0.0424119532014324	0.0424407732770286	0.0419310818195446	0.0423737802456717	0.0430723445663947	0.0420138615160482	0.0427754834992321	0.0418708400096235	0.0425655300271991	0.0417541333907303	0.0424500337180186	0.0426566131564432	0.0419170823297214	0.0422742363593454	0.0424140000813914	0.0423067464155065	0.0418290542769673	0.0425712338785186	0.0422768157918559	0.0424855535220592	0.0414765004458343
0.0419153804210179	0.0428498737623514	0.0426986099548618	0.0423045081112768	0.0431171857482541	0.0425437774564397	0.0431060739895197	0.042659258790839	0.042401201422206	0.0423117867237802	0.0428345164473045	0.042980009872944	0.0432326360290301	0.042659038028493	0.0420328445067585	0.0425250533833791	0.043070396399015	0.0417653448134131	0.0429158461803376	0.0424857879540089	0.0425833355972424	0.042645421071561	0.0423368904191684	0.0430131620350458	0.0428274614735794	0.0430017155677975	0.0423715709313061	0.0428697238193401	0.0422726974035795	0.0427693005252905	0.0426450104516004	0.0426788504189922	0.0429193437935784	0.0425633460281523	0.0426708463861431	0.0429166475301796	0.0424336229682227	0.0425334649169866	0.0421619468264822	0.0424527854329257	0.0424980244869352	0.0422524834276252	0.0428543215473827	0.0419212043593453	0.0422783148567777	0.0427068994860691	0.0427832538882904	0.0432510956666369	0.042432483243025	0.0427152080486537
0.0425034762204212	0.0423977824930825	0.0434009740894417	0.0422608073362485	0.0438939100665878	0.0419449119587505	0.0436560520154533	0.0419734891045208	0.0421437923818032	0.0432014088870147	0.0425031733854554	0.043170737552568	0.0427905096455736	0.0420878012415249	0.0433984824393046	0.0429783400130784	0.042460083940324	0.0431723467407808	0.0433791891246545	0.04276295546628	0.0439079058119126	0.0430536074902731	0.0429133312114633	0.0430299912598854	0.04306715097274	0.0435304972995965	0.0426781591926359	0.0430929531857276	0.0420790072277193	0.0430012305838648	0.043919670364237	0.0424987225956821	0.0429885603742396	0.0423506002571037	0.0433011500982954	0.042932453644818	0.0429985967480572	0.0435441385982245	0.0424925953226498	0.0428990275193082	0.0437458128983351	0.0423259240292907	0.0438289796452433	0.0423344155233427	0.0437247244093798	0.0430291665198678	0.0431084071362155	0.0424217688565748	0.0427650561071296	0.0421530632239922
0.0432514844939602	0.0428872796377661	0.0438525411581034	0.0434121013264844	0.0424267551078762	0.0428370627254785	0.0429714191212385	0.0429296111355789	0.0427738009318559	0.0432917031257486	0.0428123060214751	0.0425511748811306	0.0437285977161501	0.0438184234537624	0.0434747564042412	0.0434177309034734	0.042795089056216	0.0438419265580365	0.0434580965112729	0.0433265359878813	0.0421799553879339	0.0434603520562267	0.0426144659321455	0.0425759546947514	0.0431991068677817	0.0434037831134946	0.0426469467153915	0.0433430746660951	0.0434924895307367	0.0432195219656858	0.0430692327452206	0.0430001969113411	0.0432070588129322	0.0432503234360781	0.042935983992434	0.0436645382845091	0.0427252475777705	0.0428576813951834	0.0435090016378583	0.0438395197038556	0.0427551886011198	0.0425406336604122	0.0440439538081545	0.0439996950263395	0.0432556470783106	0.04327323901462	0.043963368116631	0.0425286721315071	0.0422655069940705	0.0425612803144193
0.0433250225757646	0.0438526645260292	0.042947946132975	0.043174965039488	0.0435339655504816	0.0441413881111119	0.0433698693151954	0.0433824506135583	0.0443397953493983	0.0432080574952189	0.043543360171352	0.0430611560613753	0.043558849633142	0.0429996920151047	0.0440107000589219	0.0435107544707968	0.0441688319621251	0.0438218565497654	0.0435181814937348	0.0439657888163393	0.0428960801477739	0.0440396593925004	0.0429663633623936	0.0432129031429	0.0443403185114119	0.0437926357561126	0.0434043971599969	0.0435819656633521	0.0436578428301041	0.044086940563013	0.0443405710747639	0.0429703493950734	0.0440586785788204	0.0431152653454783	0.0433375084201418	0.0433853703607123	0.0435868161412164	0.0428962362616912	0.04439481687575	0.0436757826682302	0.0444904469194749	0.0431371058168787	0.0431628771660725	0.0437111732976908	0.0439164695717335	0.0443772422444375	0.0432431664578173	0.0435128139942737	0.0435514786689563	0.044077811271696
0.0437586528272612	0.0433909104693041	0.0429297925863422	0.043548842644765	0.043501650366248	0.0441110317901665	0.0442432736996331	0.0441376299775736	0.0441348074699986	0.0441869885824736	0.0434872862448053	0.0432984685856545	0.0441379702509105	0.0429152062099152	0.0439593308912763	0.0444321821719333	0.0435797694339519	0.0434158117169949	0.0443599874108095	0.0441273226143848	0.0435486413704519	0.0440206366834157	0.0441492413087713	0.0433288354164795	0.0437691139073979	0.0429479471390385	0.0427167679337777	0.0430324728678971	0.0434206336471782	0.0449250832776613	0.044202465221975	0.0446834467696718	0.0438612749391154	0.0440735401321862	0.0430195702242985	0.0435756358394164	0.0437547065449704	0.0429847124189054	0.044469346796206	0.0437043218255655	0.0432314821410514	0.0439051187851576	0.0432858542078433	0.0442994790448298	0.0442188930167452	0.0442115818387567	0.0445545326055703	0.0434005864084031	0.0438229765953142	0.0430853534303378
0.0440828622049051	0.0438248472760603	0.0438544804204432	0.0439170056004129	0.0439896233820977	0.0439910601093467	0.0442420076408361	0.0439278139159487	0.0434926128680074	0.0433697238627728	0.043562319938256	0.0437949091035034	0.0445079705138277	0.0442380134004019	0.0439636512810263	0.0450493280233389	0.0437398501893883	0.0440536137113863	0.0441247962817937	0.0442850676851724	0.0442065074906303	0.0437287395036662	0.0436589078064948	0.0450812684222497	0.0440253253892269	0.0449949304547352	0.0440541935853197	0.0446248411866252	0.0432515894059997	0.0446973659957574	0.0431541104604444	0.0449766572865886	0.0445296735990843	0.0435548947339172	0.043480230265332	0.0445745529030872	0.0446792858000318	0.045113146644327	0.043448766245861	0.0437347109319347	0.0433692026644686	0.0447210912105654	0.044332531224567	0.0442492902746808	0.0434999813368565	0.0438292600112576	0.0438327161940423	0.0442060649977992	0.0441809732739623	0.0442707241004176
