# Supplementary material for: The Neural and Computational Architecture of Feedback Dynamics in Mouse Cortex during Stimulus Report
Source: eNeuro. 2024 Sep 24;11(9):ENEURO.0191-24.2024. doi: 10.1523/ENEURO.0191-24.2024 (PMC11444237; doi:10.1523/ENEURO.0191-24.2024)
Supplement: Extended Data 1 — The file code.zip includes all code used to generate the figures and perform the analyses presented in this manuscript. The folder "./ephys analysis/" contains code and instructions concerning experimental data and Figure 1. The files "Figure2CDE.m", "Figure3AB.m" and "Figure3C.m" simulate the model in the nominal setup, and generate the corresponding figures. The file "Morphing.m" allows changing the connectivity strengths with respect to the nominal setup, and plotting the resulting trajectories. The folder "./Figure4/" contains instructions, code and data concerning Figure 4. Download Extended Data 1, ZIP file. [file eneuro-11-ENEURO.0191-24.2024-s003.zip › code/Figure4/isolatePPC/v1Int_a0.25.dat]

0.317731606021802	0.308792374577361	0.30936007550473	0.316435589433486	0.315798399536442	0.313791966983232	0.310447147460172	0.312647548805141	0.31111381707636	0.311460115351712	0.318721660586392	0.314549243370255	0.310162937681183	0.314510793707227	0.308852471617035	0.308988752641667	0.310676761994821	0.31513908702857	0.316355595233856	0.316499403179869	0.313017345674564	0.315762491760783	0.313217608456417	0.319378991248015	0.31006120694066	0.314839290907569	0.310311635584288	0.315572960920697	0.308570150643078	0.315372682333636	0.310609504888218	0.310754864468024	0.319156390875086	0.312237705620687	0.31271322929475	0.309770260867766	0.318302491579014	0.308182279336238	0.316386731288832	0.315918294141763	0.310681385357598	0.318381994160038	0.318246523272125	0.308119943811556	0.31763130060654	0.316366264074926	0.31149183388332	0.315301034787384	0.31730151882341	0.3125251062455
0.317722928363508	0.315091427515424	0.322848162765135	0.319303776857113	0.323343527579924	0.323500265953027	0.323376036782295	0.328710997779639	0.324627536459499	0.323023466186274	0.318017472823645	0.321931756627679	0.329515312575022	0.31872724733629	0.319414929979751	0.328127396620224	0.327244601784071	0.322898439984088	0.323572641310825	0.323686218609884	0.322720286599791	0.319389059051405	0.317725083109678	0.318918402291674	0.325460679596086	0.326439750191969	0.321612075260541	0.32752978438753	0.326409269402301	0.319251505851787	0.326559140624933	0.319675221340666	0.315472577267084	0.319874812519618	0.326326934037307	0.327377154529558	0.322553146076197	0.322459442746639	0.326404335919578	0.315795624287628	0.327796020182389	0.323791971699806	0.326398852882452	0.318976982031813	0.32504969327777	0.319375399830058	0.316213468057012	0.319955302202667	0.326333414615837	0.317687540622142
0.333945229407803	0.330726882691479	0.329826916862744	0.328622809893568	0.331870005644475	0.334648778880847	0.339966793502744	0.330180042311908	0.335810910181144	0.32888305193887	0.329785915237048	0.327772774685031	0.330734330317863	0.332892998289155	0.337670712669079	0.33487202200187	0.326780526817549	0.33529870446689	0.333567882595005	0.338354545243367	0.33903579709053	0.336027083084833	0.335105740041537	0.327571404487165	0.328299843039848	0.337139254654739	0.334979296408462	0.333718937439948	0.334557378843183	0.332345014680587	0.338785106315926	0.33668479185061	0.330139130107236	0.328773951026151	0.33304698915995	0.327851905847434	0.3380132149798	0.326515673688338	0.337046612133124	0.327943555240471	0.33324452828879	0.333182760530175	0.334598484476348	0.330103707452174	0.328615999983006	0.327747224012233	0.334076944816347	0.336741769764704	0.328146526557459	0.338396277381654
0.340715929474005	0.343344967501504	0.342188011742869	0.339166257015478	0.34062273284193	0.337064856599004	0.346276728585644	0.346044341807903	0.336650397697911	0.346583883615549	0.343930083581756	0.34520371060265	0.348485417957033	0.337559044504901	0.34997743453751	0.35247470409381	0.353018768323968	0.343576905884186	0.350178361076138	0.341094820119042	0.341622133109133	0.348065751542331	0.348977763850475	0.351574563247265	0.348578931960013	0.350644624321283	0.349457847359304	0.350502828441277	0.352746129526708	0.340592369397067	0.351082954641329	0.350560363784759	0.343170190117725	0.338083746466433	0.337942027836617	0.347579250510529	0.350188695525838	0.351268515464098	0.339885270221625	0.34887745363537	0.348193457079395	0.350235997134068	0.343194694584981	0.343517475352903	0.347224092010469	0.341392571845998	0.34935664042581	0.348227710603963	0.348344405741421	0.348977652822292
0.362493789727523	0.363336362344275	0.362546114725115	0.353336847173894	0.360379669818166	0.350731881686192	0.355746121293036	0.362941970083343	0.354509933620756	0.357768846737708	0.356921397443077	0.350635699341174	0.361838629088312	0.35982546090981	0.365840206701299	0.362880726396479	0.35250768958433	0.361195514828599	0.35342951490054	0.353087030398859	0.362176141802191	0.356206904957775	0.361686980190455	0.364994937481148	0.364718744925602	0.349635919112364	0.360187783206951	0.358631469960237	0.357149002087576	0.355240920970113	0.352870787856445	0.353718218331554	0.355087580443333	0.359475950510804	0.36577579635798	0.351862330358875	0.361144862043977	0.362090699811664	0.364903777873435	0.358161049798675	0.359919395727115	0.363488801777688	0.35692873508436	0.357094492398395	0.355629926502471	0.355271846640123	0.353844760003284	0.364978103135715	0.361033563121726	0.3545378187402
0.370506747752038	0.384947727223534	0.376369298882103	0.382420981763626	0.378933583069411	0.382176496642541	0.37583888259674	0.372667435302242	0.366261609464798	0.374513290754295	0.370383230795643	0.370510377269702	0.384980080069305	0.364904321330237	0.365389787942112	0.379976218449893	0.374323557067479	0.372216574814017	0.382772700571638	0.370683068841384	0.372442074876414	0.370566211865543	0.373544909312397	0.37960650537068	0.375279057708381	0.381459553925258	0.37836172380398	0.374523093230944	0.375233114518801	0.372794475335697	0.377557888086084	0.382500455336265	0.380920500259519	0.365945740536427	0.368248664009395	0.368857291773554	0.37868779242349	0.372015986344957	0.381965420770381	0.370830712340167	0.375014507571665	0.380241425899246	0.372109159682742	0.369559515460607	0.367583316395033	0.368113554410975	0.380436053128283	0.378111083249439	0.364954021577864	0.371997984521621
0.385587827505531	0.396460475982515	0.384465119667244	0.400086018354134	0.39172139307979	0.394518475229854	0.399160585323152	0.399178789840575	0.393644964407325	0.396596363731751	0.398083900582772	0.39987094289773	0.396543608112937	0.385070816446512	0.386226639068689	0.402052308033391	0.393682375740036	0.397384827362653	0.395225006773572	0.386189616315985	0.400224322449685	0.385608159851157	0.390793178863482	0.390834668469436	0.389301253510918	0.385121335289293	0.385540199191435	0.395817673754427	0.390692208347879	0.386846812469982	0.393131290697917	0.395799055171344	0.386007764133484	0.394806088698785	0.393588692432294	0.395927537049625	0.396632791189477	0.394501928923989	0.390788866149564	0.389518994654338	0.385112391873772	0.390215065074421	0.398932121952356	0.394462459062914	0.396644908006058	0.39032479831504	0.396594097228216	0.382267221784488	0.393099132306032	0.389514722822466
0.406587803958642	0.403513326034508	0.409127311100828	0.414193453698385	0.411031167722774	0.401268386897301	0.405169758970003	0.406917182229458	0.409100218741412	0.412828872658291	0.413555024913675	0.406151823361566	0.418645726387387	0.400661443903141	0.415527371240744	0.407747076679475	0.416689083007337	0.40138829458415	0.40907962302357	0.406493684094417	0.4024364858425	0.400513264160122	0.411037939452012	0.423151817471171	0.415524265511674	0.404708854443553	0.408091702187735	0.408119607082781	0.411598536551447	0.407170341939007	0.40925048516458	0.399206108182691	0.407568577238413	0.403827046670532	0.424763724001488	0.412135365135488	0.407708583261113	0.413168268237611	0.407894215550033	0.406803150307825	0.41539095452697	0.40867585994438	0.421099242201475	0.404015060501386	0.406560125280842	0.410732197079672	0.417257173643611	0.409349575107635	0.409453598823662	0.408029320553925
0.426353943341788	0.432959253423889	0.438925545430788	0.424988961504074	0.43742263710167	0.442666899782407	0.441979511132982	0.438574212854681	0.441089857774582	0.430136793994884	0.424133863023256	0.449011207337587	0.431767321445092	0.427502800404143	0.447758718593951	0.429711631710542	0.434271347083247	0.440738174160282	0.442467850304949	0.444029920208386	0.43046268549735	0.44688547779426	0.434950115359199	0.448934127820136	0.431111650651661	0.421640225831634	0.429910828772438	0.428627395275291	0.430811597575161	0.438805728538243	0.438493234292389	0.441042134380396	0.438716083032926	0.444489126607046	0.434608728679566	0.447283495774024	0.428291734288084	0.425288672914989	0.434445386098067	0.441302637200967	0.42510166818892	0.431052932942393	0.427462876973591	0.42732693208449	0.434153050416039	0.436544573884152	0.430968126274638	0.444349636888123	0.435877427448524	0.431508090994519
0.464505118872565	0.45016227012613	0.465927810856633	0.444327846397997	0.453793980588013	0.460858050240055	0.460159454275424	0.45534107100346	0.460627777818205	0.464676728743594	0.458140480186977	0.463368333282059	0.461006555311107	0.467617117958149	0.456284617096198	0.441869517213318	0.45280056216506	0.457051559403638	0.462953678803362	0.450137077390321	0.451630708027971	0.469308565559646	0.453084865481507	0.450693828791407	0.469478204585084	0.448091206310323	0.456348102804838	0.450978416519053	0.461571829876573	0.452620658468316	0.455923701973018	0.450193325499342	0.475107985617575	0.46092662887922	0.449338513681136	0.448776466582349	0.458181663076377	0.464679907900832	0.458477476807414	0.46325069715061	0.463187706273693	0.472470547629144	0.466773081335916	0.474002068928392	0.460963012994289	0.46402203086985	0.445474360077289	0.472762566841166	0.44592690273562	0.471016425606767
0.502947640775214	0.487898062887793	0.479901732264723	0.484644379737626	0.488457031951578	0.472272697859848	0.496980672143846	0.469674795461056	0.472199169975054	0.488636889097189	0.485232893455378	0.50039175512687	0.483425316990425	0.49049396764122	0.475036809079189	0.484029025091045	0.505878230678495	0.49722167852514	0.479685042994677	0.488277019137321	0.479153492668391	0.482889721883523	0.488472128588192	0.489755286034192	0.477773655188547	0.497760781075592	0.486254873003476	0.478688773558091	0.485819877020778	0.477170074796547	0.486482894920944	0.484591070637404	0.475714760021607	0.471312322298468	0.50113244329277	0.471992783010475	0.484879778889129	0.473695818961555	0.494981042934302	0.502075849663084	0.50142660660439	0.494046551184274	0.490581018595791	0.498532450819662	0.490645450497686	0.487099071988421	0.497421684173432	0.496740122573812	0.492161209977039	0.489438305140582
0.521552436478329	0.525852598290739	0.512458655741669	0.53364342436568	0.528667477267996	0.519948339145387	0.533499942927331	0.512737611513647	0.532830861605425	0.506244055778831	0.51258813979369	0.524820273752056	0.518777377499229	0.525093013807642	0.522914176450351	0.501478045587005	0.532475543473331	0.533074778403686	0.520945350228092	0.514559471995246	0.53188779181461	0.533784791230083	0.5226380455306	0.499369193468157	0.52444801503637	0.538078833691875	0.527586967390823	0.528277481063408	0.534628293681514	0.51012269462089	0.50959267587758	0.511616002859448	0.530948716126178	0.521455618446481	0.509425221233705	0.520750562065303	0.513314965984509	0.522805829980132	0.502674981374158	0.517609140065973	0.514741919297198	0.522187649204314	0.520611032326892	0.504393969379936	0.533992336735868	0.51623964951717	0.512699227363513	0.524158556077999	0.534419656682895	0.53366100049071
0.564836768946894	0.541195130022151	0.535113593044389	0.558367520619487	0.553676235383015	0.572939527105309	0.574723327678613	0.563400757595622	0.536594204348611	0.560323698407432	0.574387764576343	0.54422647117017	0.562758239110859	0.566293821638776	0.560142979027102	0.575274674675916	0.558986997280959	0.556258224635971	0.55336914468086	0.565751228398088	0.565512316013943	0.556725668059109	0.543695838021574	0.556574151622599	0.560476447402092	0.552756127277265	0.545355634155261	0.567395021609175	0.563896036231466	0.551596444690223	0.542655107962793	0.568757583717788	0.556479163473601	0.556664918953766	0.560474450448613	0.547863746370134	0.555075819045474	0.536531332748747	0.568654872215636	0.546916677727795	0.553115319438531	0.551564119793951	0.568949069038428	0.547462746166095	0.549934892074629	0.569789492400515	0.546921453616666	0.570810229792921	0.540321741091277	0.56723378878973
0.582617454674226	0.602510056524595	0.594896404485817	0.575320318077545	0.605913705027864	0.598237884873512	0.59207940228274	0.583850524251468	0.60177174525737	0.608818988376128	0.603111665867538	0.580672242214969	0.59835911829704	0.616955425880764	0.599674406596785	0.615761661615067	0.598242469571669	0.605727937004306	0.591396020616063	0.614088955872069	0.586594701582974	0.585909854431802	0.606883134185501	0.616432720035156	0.584126577607118	0.595142782396244	0.612923863720797	0.608104656672994	0.589576711634512	0.577996847357325	0.58036393239262	0.592926383329696	0.593098279522759	0.605362874462286	0.594010821486395	0.600004261047656	0.598719992582221	0.61458795833191	0.582778189859928	0.584737662962967	0.607569491072757	0.582066112789525	0.584353814483042	0.589061993929735	0.601976846309336	0.593409030432437	0.577574943313017	0.603229815129372	0.586421992137516	0.582956107980529
0.643767097876389	0.630323934899177	0.629024699925288	0.624787952200337	0.644452721007707	0.625875472758431	0.615940254021114	0.626655319632622	0.663544116831947	0.643524645734734	0.645746220848041	0.663319817903219	0.635787792935524	0.659715685125164	0.645886596823939	0.650879824206955	0.636122646440135	0.624851009814787	0.63499793928714	0.641371800763401	0.643725211729861	0.661831812770992	0.633848176515981	0.634313532273752	0.648535128547423	0.64562778237188	0.632285405503284	0.666837298396727	0.664217051293692	0.671732513345628	0.625445581242953	0.651967748515873	0.668951454725864	0.659278422311538	0.618443737542487	0.662330772339451	0.651757414713448	0.636548193306561	0.638075610999577	0.638711057919036	0.630941124641449	0.635972818754493	0.632475230542937	0.665161693522982	0.635548547760929	0.631498014053488	0.655454958702296	0.646279135821827	0.650169967655009	0.644593964428532
0.708154856142322	0.710019582474697	0.72660121676433	0.677364484510767	0.674051172091235	0.706474721900637	0.686467507500931	0.700217508333369	0.673081568183157	0.687380737909863	0.675236368900225	0.715631664000546	0.702310845913426	0.703771111474509	0.699959676719461	0.702064008805914	0.718058818351328	0.671913073843019	0.715053578787404	0.680560492826508	0.698329854131464	0.701407149751449	0.676130961639857	0.685460069867601	0.685455082736722	0.691506098603822	0.694459724906729	0.699483322381654	0.715742610715423	0.714496344346859	0.714040274359972	0.685882708752918	0.699254092759521	0.68467417049676	0.722157758790817	0.690606208643945	0.673118072009368	0.706284296080591	0.695867538584096	0.704641795915319	0.668368658884182	0.689022842314299	0.715667914283771	0.693479889795087	0.688978666812416	0.678594556046891	0.71977431416162	0.706462331443303	0.687763726056844	0.696000646062793
0.786095831828049	0.738378604581546	0.748543270933755	0.74243167352792	0.785082872701757	0.761223739884953	0.754379805139556	0.79143249746695	0.775664355832139	0.750537652126246	0.758533826304056	0.739748496671106	0.746754394182479	0.757631193289753	0.717745645377045	0.759908605968487	0.736845068338144	0.750145185034524	0.764088741955923	0.76982095379777	0.756955599079081	0.733474100564959	0.76809721459186	0.783907911460051	0.735532227833435	0.728216026673627	0.736402345197534	0.764306709559892	0.770803222437881	0.752355716822553	0.750127508513758	0.742234603686182	0.766949014615985	0.776182991411062	0.759300422843874	0.745582417870787	0.780412752302619	0.76698452189948	0.757663999060935	0.759814832313249	0.776393691374034	0.731852418080113	0.731394276299489	0.746518978530309	0.76362616835512	0.754957262907748	0.731722088371929	0.769534495441784	0.774118505700552	0.739894540530246
0.784665754366853	0.849703170198722	0.834064758124829	0.844233367215329	0.842415606148494	0.835420391736673	0.814767461064426	0.851236421817504	0.801151870634472	0.802237973707908	0.80150170667373	0.866368525033663	0.791266601048617	0.806661345896	0.837421920225472	0.808151488636087	0.847798886601339	0.857511441099111	0.809543367478802	0.78982921996504	0.850352204553455	0.857137436066692	0.829901335763115	0.83573258268877	0.813152472935601	0.788350268330172	0.793477876551799	0.828831763265826	0.816141539984219	0.817570628441238	0.843206627518562	0.785920374190353	0.827466380547672	0.836046308236899	0.855480297151307	0.837753097270627	0.81146315459559	0.817377779032732	0.848683894587091	0.825307918051571	0.821089261574813	0.852054858513054	0.826221329547289	0.808572684592838	0.8494630430135	0.84980455857118	0.800367076413183	0.837476892118348	0.827999028283759	0.800518804104025
0.869005567769132	0.925823522824076	0.920201849766059	0.863682005997908	0.884647346592803	0.887169162936067	0.914540632496687	0.930585831150473	0.911589142233491	0.863832218015439	0.901410083019222	0.870278890520627	0.852158103641156	0.866702363225423	0.90129583003396	0.892612721360411	0.943075757323114	0.877706458528749	0.90307476186119	0.941890633755941	0.870668482993478	0.887540258773287	0.887051485057694	0.900925386536902	0.86796011905649	0.892667443388416	0.874571731757455	0.912759433675831	0.864202588413566	0.869037523298315	0.874434579206658	0.926898798167653	0.938563531165095	0.931501954314241	0.861339023318006	0.875689777882398	0.909604283585036	0.913962072875371	0.907543876442161	0.932761377323402	0.889460477542	0.894794692822263	0.905106399767018	0.918902467580815	0.872120788307428	0.886735852382992	0.918490824522555	0.892431914733531	0.936079411973448	0.86790730135477
0.970167550796908	0.981933120138174	1.02117172186936	0.967053336902427	1.00623316834015	0.943802616628738	0.964378810981485	0.948016100310743	0.978972279035699	1.02337218625266	0.999459473849614	1.01370654955465	1.02625826626935	0.983378494272844	1.01738823943919	0.965588323410053	0.974906803271651	0.979573155550732	0.940189241324735	0.971289963999033	1.02608780622603	1.00012545241039	0.949702755173519	0.982008806182772	1.00549354127269	0.976977296242528	0.971057370716531	1.01254725816714	0.991735898592187	1.01872235191605	0.95670380585077	1.01918260762131	0.979902706031665	0.973923785433015	0.956260268850407	1.00852480072331	0.952441595335739	1.01145033598826	0.965054466016235	0.981546920350089	1.01444359632344	0.965152406313891	0.96104203691223	1.01070744471684	0.981921070406766	1.00126347022621	0.968928282235736	1.00559032937978	0.989785692549605	0.992524525190527
1.08476964023968	1.10830313659723	1.07552612518556	1.06277256728371	1.0991814414492	1.10349599637707	1.09561704118474	1.03321384818158	1.13020147301724	1.04433009192455	1.06963373269121	1.12870792750012	1.11531657524772	1.10184698458978	1.09783951020862	1.09226507571198	1.06276528564134	1.13363491149619	1.03189085833877	1.11729239792607	1.06630999517482	1.03946054983643	1.12909113561629	1.04126495564423	1.04879756912095	1.10655787110697	1.07371663760154	1.08981182997846	1.08260104134253	1.07171909684933	1.09208206637068	1.06578464418318	1.04859064642361	1.07455000686257	1.09454834036137	1.07164553603482	1.11976976958954	1.08467000654728	1.12509458152564	1.10059196787567	1.04915642331511	1.13915307463137	1.06992502364101	1.03130612003815	1.08513494269338	1.09777716209117	1.14386010744263	1.0879054915643	1.07515299594462	1.08863676012484
1.13755913824315	1.21397395255656	1.24109318188493	1.25439570506239	1.244258199446	1.14296831299588	1.22337533675329	1.20526297212509	1.17472480785542	1.17780694901334	1.17871284126657	1.16343608079531	1.17224277844892	1.174076700227	1.17064210607072	1.19915660526406	1.23215657183938	1.18536453252605	1.23650540062309	1.17872789185659	1.21989475290383	1.22777386854906	1.23287382676744	1.15220240369432	1.20172321865184	1.22079646687217	1.17923375620061	1.13661818679424	1.22305512877578	1.20798444464459	1.22135736426652	1.19587419136982	1.22078416822977	1.26330053631744	1.20514894115717	1.19732468787408	1.16192111076499	1.19872342108432	1.22488938215649	1.23577881487336	1.22475114926367	1.18680105619185	1.15979536247553	1.18910926934002	1.2360597132967	1.13849880395191	1.14614878464694	1.18528232175543	1.21420952328328	1.14390903084073
1.32522761374727	1.29066011656548	1.32024260482007	1.33735968384539	1.31350369796018	1.37032563062731	1.33273259849181	1.29443290339516	1.26369462720838	1.29296537638553	1.30095545561476	1.30935797372977	1.30084294418871	1.29473680467523	1.33924825296128	1.39157519186969	1.26901321038298	1.24842598326711	1.27945205433528	1.37194056125013	1.27112163254976	1.26878860579332	1.39466194395347	1.28687913666935	1.33306917206902	1.30386864391235	1.3829412955089	1.31668428338882	1.32074582144753	1.30590402300467	1.37048138561538	1.34069939614077	1.38524145934258	1.37667121966255	1.37714087001572	1.32582925062342	1.33170781875989	1.28623103233995	1.28545839274775	1.35438796954735	1.34689860942327	1.28116874513182	1.31379945907129	1.36134147554459	1.37302440304667	1.35594229776008	1.25874941214739	1.38520677280664	1.27329299553785	1.27213266808592
1.46642612134789	1.5017265786454	1.40466652331275	1.43195073126434	1.44293371470079	1.42722963271601	1.4710928936176	1.43199444823149	1.49425330781289	1.52343054853692	1.47257376886126	1.48164999206522	1.48375449974303	1.42688463679505	1.51631150571983	1.42893323782539	1.47324235915158	1.53736290508463	1.50559083075884	1.43954803141802	1.47297428963884	1.45748249282996	1.47561138343496	1.42287112658782	1.46686449756441	1.4073620567176	1.41108479914044	1.45862043599704	1.43651531628842	1.44592996914984	1.49652501645692	1.52502463018174	1.43787484902258	1.45692524277561	1.42408050834947	1.4251859805837	1.47509215468777	1.4179744981306	1.51101944895371	1.48224749160061	1.52743144377013	1.39721113194312	1.45011220728999	1.53574184208818	1.43978079001051	1.46914070648517	1.39260698343969	1.45211358091784	1.54077716587942	1.4165902907564
1.59477300913917	1.66900818053788	1.61488988972933	1.58518167068816	1.62241354074717	1.52525478676708	1.71210589691242	1.65785916277813	1.56304327521048	1.70438422425007	1.69936995438771	1.61140529280576	1.64894424701027	1.62417464588159	1.58075566131454	1.62884266704273	1.57791241622132	1.55874754125221	1.63026765393812	1.64395308184886	1.69905863240454	1.55423557806828	1.54791500339006	1.58720563383859	1.55200179237967	1.61663514605339	1.65140602665576	1.62587429546272	1.58733293369144	1.66486834635531	1.63067069199298	1.66076629464161	1.53056092541829	1.60306917829879	1.60010127340332	1.55225375408074	1.68358847581329	1.67395416609656	1.54712393388846	1.58810509948431	1.5679575368837	1.55760512188376	1.57280376215043	1.62681808737052	1.61963832164443	1.61527681005557	1.60945919053963	1.67723031428759	1.68650396604888	1.65211873996444
1.83293403110194	1.85126053932929	1.82478852211411	1.88655381727372	1.87126337807999	1.76498678039433	1.86103266068418	1.85906974993738	1.86428860754781	1.82956394807253	1.87020459267663	1.82606139945811	1.77859321360834	1.76908933018824	1.75614459747251	1.77902289009166	1.73877259441607	1.8453396898552	1.76233724721123	1.76684246465001	1.84409774728732	1.76624113666511	1.7981287037904	1.83217477604543	1.86665920501878	1.808576727742	1.84390576324606	1.85477774880017	1.79879331357774	1.78347249429876	1.82510606467157	1.7632843698108	1.86432568601817	1.77814397509095	1.74656099183022	1.7307181184145	1.85275657466341	1.86165805215265	1.8198638301277	1.88519996785348	1.79165964315705	1.72797794902346	1.83868814684071	1.83735161702428	1.77137703264679	1.78542248531493	1.73218101348953	1.76769782563568	1.74731341330866	1.73188232589953
1.98671088244874	1.93852806432279	1.96820567075509	1.99690824464812	1.94804343317981	2.02290512240179	1.938081066324	2.11025697957257	1.9904801442129	2.0049678202335	1.90768523947365	1.96832666255829	2.06497701825766	2.0981855312919	2.02221023788385	1.91318126044098	2.03334337327938	1.92655600545036	2.00908860884392	1.9772764963123	2.06869730385606	2.10617378229143	2.04167796569232	1.99134598930211	2.01422016670578	2.03544510807903	2.03638534762577	2.02725794556988	2.07668456684847	1.91257582293987	2.01553144520803	1.90744361627055	1.97414380630276	1.98992291902536	2.01783691106006	2.04072231129045	2.09239805042988	2.09065382611679	2.01989790246183	1.9266633354739	1.91442180262136	2.04280734920677	2.06751208552392	2.02212979630191	2.0253708064748	1.95889411080364	2.05650531826348	1.97499475130555	1.95710059756071	1.97397614398524
2.23574665684249	2.32292618818416	2.22654710885787	2.22162564166918	2.19364231950417	2.23117012473344	2.27258111739454	2.26246927941887	2.29912809634371	2.16195820793728	2.21784060558126	2.23124809119325	2.3172708337208	2.23383249500145	2.23313149228101	2.15375736322549	2.23184351525152	2.22163379304874	2.12263668926472	2.22505326688658	2.23968268301626	2.17753024023314	2.14377434769823	2.34998011851702	2.18062861835013	2.25523424981789	2.19009772914563	2.20940290438632	2.16321412040816	2.14768179860004	2.16358650445494	2.22267547361837	2.17177796526798	2.20933924234224	2.30657313962014	2.17039093442449	2.2422732268876	2.32102992730024	2.16664274435412	2.20258019266897	2.27312163546066	2.16656442120901	2.21261494883236	2.22828859162374	2.25426094618771	2.23572091559675	2.27224051627758	2.13910316429217	2.30817821578565	2.25148605287555
2.42332043601512	2.58588794097726	2.42075437741429	2.58098557753269	2.48268406520171	2.49280430632704	2.54144492830935	2.51986130370921	2.60884866786655	2.44005356287945	2.38937268366203	2.39126529436017	2.53955298039777	2.42345398519199	2.41514661847849	2.51677726852869	2.44985946337127	2.41844915831069	2.45200263263008	2.39062970719915	2.48598066061155	2.58415402297974	2.46953230466036	2.51167772340198	2.51504830280741	2.5257427663188	2.53718271649182	2.3547021485933	2.57508496218596	2.60923885283157	2.44705255650942	2.58908159995508	2.41049187775468	2.41410140998744	2.47058858227774	2.40544632492154	2.44819203155952	2.46476879949433	2.48063129529542	2.41032940602287	2.40026682048149	2.58897621295613	2.60905365597565	2.55567485298698	2.39705971473277	2.48173752036523	2.50502991719908	2.56011107114944	2.48010775016343	2.42261519618813
2.69160041551697	2.7196379342594	2.8655880292668	2.67753247390355	2.89755327310457	2.81565544387974	2.71173581174723	2.71877578705165	2.78277533859437	2.80187843578577	2.79732404208385	2.75523635212075	2.83241617120067	2.76032178731064	2.81465260102087	2.81422814423632	2.65358680906835	2.81176018158962	2.7186907942912	2.67683959398268	2.80372954810984	2.82148543924678	2.8474566118328	2.76166923461071	2.81404723052838	2.7785347402621	2.67225893459334	2.69455546092155	2.72674249984576	2.65332843061115	2.72929598893527	2.8876864413305	2.81508811907865	2.76648662690688	2.73634147767696	2.87097425298356	2.67395035209013	2.83796417396158	2.76261233992825	2.66416742262317	2.8433217898002	2.67942550082888	2.79694763917278	2.67313173425923	2.8033505019431	2.84099571996425	2.86044824504191	2.83128637226166	2.80773677969199	2.83353980774962
3.16623211864559	3.01725885785607	3.14275646580477	3.00250784035458	2.97759268890976	2.97599855067809	3.02781222530647	3.16088548672124	3.16027823553181	2.95471396904148	3.14878502360514	3.11073107449608	3.00902671126517	3.02554686044511	3.09043829893442	2.99518451155261	3.11053272296874	3.18483823631879	3.21034999012225	3.16832530459573	3.06002772448106	3.06196594873744	3.09616782287769	3.13548555958129	3.0390786085647	3.07325466580269	2.99408923060327	3.1370912188619	3.02334778369348	2.99882520012457	3.04839711063909	3.1481004967219	3.11295028664385	3.09356045398811	3.08834748288907	3.10764616451853	3.1398021155903	3.19092019916682	3.02380745157104	3.19790427363018	3.15936814456546	3.04085158829747	2.97794344514547	3.16264971603831	3.14606693282477	3.10265422285023	3.03749026641512	3.04702800233642	2.98549184959248	3.01253446143998
3.29260692150055	3.47572589945113	3.47423790681537	3.37310222386061	3.47224156813286	3.38224631204271	3.31389805920731	3.3592722434932	3.43545693966948	3.39008550400008	3.40694452738611	3.42242305815946	3.39163104306395	3.50885985058841	3.46806533979222	3.35643740353289	3.41637866156286	3.52466516669829	3.3048705964962	3.50739168698006	3.39063193687613	3.3095160964032	3.42800246477376	3.48447013094909	3.37593685516296	3.46421426375039	3.46175654261034	3.28295248122969	3.35101319495812	3.51536515127796	3.4212935551994	3.30761088109641	3.39741030509174	3.49626132570616	3.49111481873411	3.47571295000164	3.39810755242794	3.40200752059351	3.29283687399189	3.44605761333698	3.30645556732931	3.49659480635766	3.37262142902036	3.46456867627312	3.48488444668839	3.42541358227141	3.39256657768901	3.41492395977208	3.27409699476464	3.43094615973178
3.74434277453483	3.81737221212209	3.77002319382121	3.78165455372242	3.74764441553373	3.82739521006764	3.71134423504499	3.76679266615557	3.68015595945136	3.7162387914805	3.81741778382678	3.65167857752373	3.71463966021473	3.6971219498851	3.801925362024	3.67676712655049	3.83914177292784	3.63480492946847	3.6552975405865	3.78610513794695	3.79981071764077	3.69192155961765	3.75850250080216	3.82564378811904	3.71012073451645	3.77900743482016	3.72308195207082	3.75323984766135	3.7031828469043	3.7311629741652	3.75207465616794	3.69377267168158	3.73594587681617	3.6370924431542	3.7001033165852	3.80161866409775	3.78371106462495	3.81710960685463	3.76152067829877	3.74173539574889	3.83768359846123	3.82742415383032	3.82232418993651	3.82557703090963	3.82508859151647	3.81130505989405	3.71375694590267	3.770243153302	3.71677147461576	3.72161905823589
4.15618451740997	4.14052872446078	4.13331247182018	4.12717840432588	4.13965377301289	4.06061901044249	4.03066054700995	4.09782118230196	4.1026548276623	4.14709935927705	4.16010857828641	4.10577726000019	4.07625366539175	4.06985181316347	4.02566296915685	4.08149991850225	4.13539773014018	4.13691665001216	4.05345472760509	4.09210779368488	4.07042062498284	4.16232724591161	4.15792797113289	4.07745821329773	4.14815269013814	4.15408480493396	4.04773175484493	4.1112471519616	4.05539945695515	4.04914835953956	4.0194863525505	4.01002918424276	4.13356812463931	4.10813500207925	4.07906331380067	4.13748594494321	4.13835005345194	4.13446678274852	4.11290810297829	4.14993871339042	4.14154200577623	4.12179457378925	4.03225495842838	4.1595082008937	4.03568831114601	4.12900316682344	4.11633674405478	4.1387021915458	4.1600404913066	4.1450060021041
4.44470773486575	4.43991840413935	4.46605296612112	4.40106279019901	4.44024871593375	4.45488141114899	4.41606531926092	4.44107733734241	4.42579004247999	4.41877852964164	4.42136728415412	4.4667376726828	4.44211288590814	4.46356528648039	4.45508719991863	4.39525043067839	4.46897383144846	4.4072838536562	4.42932214011803	4.42181397139571	4.47562184244775	4.41405097303317	4.43008010120115	4.4121114968052	4.40360778886435	4.43545507059097	4.44219736484262	4.42216461954479	4.45467915764201	4.46964347035019	4.4763085175472	4.45787043751037	4.46081942769127	4.40763128956454	4.44495357133062	4.45686877203178	4.44871012884387	4.45708207686761	4.43147055801335	4.43032721349092	4.44590015685085	4.41501966590641	4.45564697814931	4.38814432274675	4.42243802188477	4.42087229901293	4.44216011993414	4.40812397135749	4.42890211030391	4.4416541993356
4.75012229054809	4.75432568050956	4.74630985031513	4.70068753972414	4.7439345116225	4.78871969376794	4.75890159681359	4.76130563921796	4.75563860429803	4.77299361766264	4.73919445274995	4.75896195054859	4.76118707555964	4.76772351487146	4.76425388995157	4.76601139327082	4.73915986873141	4.7428861749838	4.75877305600637	4.75453673857308	4.76836039692431	4.74743848225897	4.79167760873725	4.73831450688394	4.72649602813547	4.75273925486426	4.69820462171506	4.78313831596518	4.77189761073375	4.77769873276311	4.7732143878745	4.75065210450843	4.76947273010721	4.76817399314564	4.7530566935415	4.73408132078186	4.74463335871143	4.7692793725614	4.75886127916083	4.71086134890448	4.76132131887516	4.72639373353036	4.78194791471593	4.72740413819575	4.72378604667274	4.75553271540815	4.76668353778654	4.759410468859	4.76644703242922	4.74142164579752
5.01652438888698	4.88833829901762	5.06189997027242	5.01295891922884	5.097856475192	5.01496165961157	4.98810259171724	5.03016402167905	4.9078262109491	5.06964114349345	5.08398355858469	5.02299124598367	5.08013538491872	5.04181663702943	4.92674854375209	5.02870734805396	5.09416768706089	5.10338436336643	5.10750610059853	5.02389262840716	5.04179472174102	5.03147388345957	4.99836556100427	5.07787563740099	5.0849397468119	5.07074334790771	5.05267523073931	5.09203942718459	5.03146305049882	5.08623979706411	5.11079385173008	4.96797112359494	5.03773830033121	4.98079328433699	5.07265472099026	5.04533347134935	5.09267948486032	5.09705189275682	4.98424477654467	5.06120441575366	4.92012125378203	4.94277952053067	4.97539223948658	5.06885833862233	5.04303196013023	5.09353414704786	5.04878058506381	5.05969869748871	4.98170352097561	5.05996356693959
5.32777930511353	5.21167250217523	5.26307316882585	5.2390537136633	5.30057799675939	5.38418986678523	5.32559532589815	5.27208208405257	5.29745685491409	5.35428308835212	5.28696097274068	5.33020654719075	5.35787069224358	5.27312073495802	5.33618934124938	5.30683068613648	5.29776239498167	5.3261720085408	5.31714481059519	5.23894086687038	5.31153898126778	5.24001613196773	5.37397015973834	5.30506724975416	5.30724381806234	5.35655474845021	5.38307510674055	5.14758528464144	5.38191471018426	5.3613783722454	5.37442226562727	5.36523338799811	5.31282613056016	5.32316369996602	5.28956890947834	5.17510166936149	5.40702421645787	5.36016857488016	5.38114609946211	5.33186987244506	5.33186154491314	5.10794892510769	5.22038647211474	5.34955363944682	5.34642941037372	5.3819602163715	5.36518742877831	5.17499296839617	5.30172759224179	5.17860524138684
5.32377260999695	5.38575109295559	5.5123266663803	5.61370523536113	5.5360873511154	5.58626121639037	5.53779384716674	5.51912444153878	5.48376125256823	5.68279671195034	5.3523654176919	5.35172645747167	5.34356143033578	5.45572968372002	5.50530552431116	5.55591118078163	5.52612273692308	5.53992107586306	5.36647597555851	5.51271057441853	5.58390939957843	5.64893497812589	5.36435569972538	5.55502177118229	5.57183141912914	5.47283351724699	5.55758082609024	5.51609398625513	5.57477511049583	5.61477179164904	5.504364493731	5.47786165157284	5.49392846785788	5.604933439144	5.50462695954098	5.61502914097467	5.51406586150446	5.54237303869013	5.32298533606533	5.45182933390487	5.67125009716826	5.52165317606716	5.51257929082319	5.59472994192812	5.5039937511163	5.4252865518234	5.55619345783639	5.48184162984292	5.52055788414462	5.51716945086848
5.56443435645946	5.87190405733099	5.76903458616481	5.80036653802104	5.77324694267526	5.72443335050399	5.71919639953859	5.64238947618765	5.65206343167558	5.64558110856353	5.58791039597552	5.87979497945672	5.70370813381273	5.65795377295151	5.58395335672183	5.515946826629	5.5644322458624	5.86501109911942	5.72286315533382	5.58667607560646	5.79342390485316	5.70154317437515	5.72733083641865	5.78918420218841	5.68126062474134	5.76122197873901	5.81261675728395	5.58720363652269	5.88047113758352	5.8148812457492	5.66828895703787	5.59935161145465	5.71971609632054	5.54282117879949	5.5931557881763	5.73827228990386	5.76667738072782	5.63376339108407	5.7505505621901	5.78820516454678	5.75993021458964	5.57585618383937	5.61353518908096	5.56394545704571	5.67667526303093	5.74922182405601	5.8194651269184	5.79273764416566	5.86704927439151	5.66374858209537
5.8023455158394	5.91369087735947	5.85819482962388	5.77477216114778	5.89160727659489	5.99672771305383	5.96810679166972	5.94538280837088	5.9116353609289	5.99546859607831	5.78369119702815	5.77103024620846	5.96324791344316	5.89922580593266	5.974475137029	6.0503851556012	5.81700268722686	5.90995837119244	5.85790332891962	5.81847257402082	5.76843495416896	5.77495552425867	5.96938556338057	5.91875512195105	5.91424042761229	5.89800637110884	6.00373646650055	5.85411151892279	5.76736857545451	5.92245706541636	5.90812099632006	5.79637518250762	5.86348943536874	5.88390996597741	5.94699559300087	5.96574670912833	5.78248115431288	5.85758724169803	5.80567702133153	5.9193817256616	5.80231000111139	5.84700746293571	5.80872897335464	6.05513202865772	6.10576477125634	5.97939584958681	5.7643023706347	5.87742779271905	5.88571608519967	5.98410950047269
6.11870969907274	6.09571468978887	6.11022153439223	6.07206013514514	6.13338689204633	6.12190317062169	6.13937318703555	6.14690521271892	6.21230880542864	6.13570853060202	6.22354718349849	6.18705182778248	6.19994882752725	6.17007273705663	6.08295606769783	6.15504930551265	6.12094757086448	6.1324365646404	6.17825786551007	6.14062522145387	6.10695577311486	6.03235469307457	6.19777943294381	6.20799798452361	6.11936877051714	6.03460869062206	6.1284204406295	6.16089310412951	6.16041248411092	6.12849661843231	6.06567546429769	6.07246826286761	6.16473349870573	6.2502676689475	6.11535052123163	6.08617161298614	6.28000606262356	6.04835464397744	6.09071332637749	6.13072091197078	6.20333534830462	6.22187227708845	6.09111836378506	6.05529424436849	6.14982181371273	6.2244328334978	6.14479964445183	6.27451080692096	6.10512226390953	6.18095279173334
6.46037133753552	6.36526476423519	6.25811253698357	6.34281864220119	6.44053376494013	6.44597189864162	6.31411822841029	6.39546717874214	6.43416574282645	6.28719444689107	6.38386061186265	6.33117400959268	6.41397075284446	6.40933968904085	6.3771234154533	6.35875167900711	6.3002386847056	6.34787915540948	6.43121378325836	6.32408106229812	6.32517877835657	6.29019345138623	6.42881655184601	6.42014882924823	6.27419406118821	6.41974756651361	6.32309838566236	6.39645315263246	6.44889162637169	6.34864491047817	6.38153392011516	6.41184824045706	6.35242289466898	6.35905084299722	6.39037293950019	6.3729449928537	6.42494641494342	6.28976571794924	6.27611474833562	6.34992938104264	6.30760720274494	6.370794945752	6.31392025767143	6.43821378176923	6.34386637571445	6.34850531543796	6.36179231991188	6.42388845514737	6.37340695518987	6.44949594897064
6.67597726503339	6.7494337578595	6.60975508078343	6.57137707270822	6.62691319588258	6.63031658060514	6.64190790791823	6.67182401363529	6.59417854039988	6.73816001955264	6.71523382623747	6.65803972093589	6.67598611776313	6.53462495951672	6.71660343742188	6.67499438980737	6.66939953128644	6.52809894120549	6.61947624434789	6.58178591057529	6.65301007279146	6.65604528914298	6.65522072521237	6.65739413826157	6.62027966715877	6.63348098923357	6.67355401773973	6.62802566608945	6.63435612638579	6.62559045906985	6.63690702287021	6.65184361752727	6.61828333150223	6.61279646302005	6.5890592121933	6.64662303877891	6.62106645590246	6.61567799067494	6.62748984089014	6.72179628962015	6.57425584590461	6.67250748267932	6.67785337028533	6.51430154565482	6.60311142174153	6.64510072975495	6.54346593973376	6.60753281971511	6.62143074640365	6.64588629690715
6.9154612030725	6.91755665757577	6.84872880478211	6.91525544450284	6.90966851628389	6.93218585378153	6.91986666087714	6.96725408969374	6.83453236003104	6.89872255659686	6.92846380158455	6.88690019436218	6.81156436174094	6.93513301589439	6.83031817594974	6.95765839340888	6.94727921254987	6.83526303756223	6.86468963958102	6.8783177418613	6.95155426728618	6.91850784410096	6.86256118518817	6.88338722973596	6.82893609231534	6.88189326717034	6.91730868425954	6.87442358315834	6.91361353223251	6.81156812340246	6.83680744483577	6.9105835301703	6.93298548528083	6.91096874460889	6.95199119778395	6.97623275645421	6.96752953346354	6.90169209259873	6.81735701207295	6.95746044393594	6.92396154523011	6.76480993229014	6.88004489346039	6.84489276612554	6.89001948364526	6.92091775310563	6.84929126951489	6.78749824971272	6.92190277861007	6.89260940541265
7.14224561014969	7.11061148789323	7.07372334282269	7.16806230829498	7.02726747830399	7.17462141697834	6.99342244759299	7.09281239634004	7.07982571244588	7.14982494252105	7.05592166518771	7.03534138413229	7.19910724534884	7.12295480056148	7.13698464537584	7.07171232209872	7.08139305602064	7.11018714653988	7.15427199639806	7.11223308914549	7.12085956093097	7.09725233083567	7.15887763672762	7.11341696779473	7.13953468958576	7.18577054008914	7.06321149166042	7.18035651014349	7.07889162146883	7.13374312173055	7.10088126467981	7.13406355220586	7.15430925849294	7.11013942894693	7.03224804991981	7.11417505828355	7.16371405626766	7.16576209873163	7.10033510814458	7.17286069015523	7.12326070199963	7.05513461438436	7.01350377760671	7.0980241448631	7.02643541280194	7.11862131180078	7.09508087945054	7.11735985868433	7.09109959319133	7.14983611638196
7.39548674249455	7.17755001369373	7.3197359175189	7.35128308493752	7.3168473200529	7.37936149215276	7.29428184881723	7.24851619895535	7.37356485753375	7.34216299918847	7.25128343556964	7.38311470567289	7.29984578844217	7.31178363651103	7.21757696292852	7.42520716227402	7.30757503134871	7.29844860507055	7.35968893412719	7.33899667095941	7.39523818607567	7.30537574942089	7.35649257372777	7.29329910043463	7.39951263739198	7.3498639877508	7.33535316858665	7.32753119571564	7.37791543834193	7.31184538184247	7.40301093295564	7.26859243228091	7.22386231271531	7.36993505257063	7.37453439368317	7.30062013193298	7.243582003441	7.30474039664675	7.28066163804507	7.27576562476033	7.331100513722	7.24897887537633	7.4152591530274	7.32034613696483	7.34113775872072	7.28987476869385	7.32549130645439	7.32116014701409	7.31055255222696	7.23476698328501
7.51236282734628	7.57305163227641	7.5056641283192	7.5057855108272	7.55722118507981	7.57364664211023	7.46780309234236	7.56290539909135	7.47475073572307	7.52635400371336	7.48158824111073	7.39347296614802	7.55914346982855	7.50707480606907	7.56166343493386	7.48374296300347	7.52782399879807	7.51057124086804	7.43241902408238	7.49305014865284	7.51415150011009	7.57268591596095	7.57759490806744	7.46584098832284	7.51850031488746	7.4887650663363	7.51668706812164	7.53769264500516	7.57087837315389	7.50559013027927	7.57467926463098	7.43655056315117	7.52701171249613	7.45262715795464	7.49574915540838	7.53716136591707	7.49376443784516	7.53621894473086	7.52386086360709	7.49468241279726	7.43295975306299	7.51428103698003	7.3502616559825	7.35539335420067	7.58126414129487	7.49230578654345	7.55240631463587	7.54279140927175	7.51724774009305	7.52062836291087
7.72354710887807	7.67243808395296	7.65830114819477	7.62082978207619	7.57454438464976	7.76646259492438	7.72583678969473	7.76172128441241	7.56021130952999	7.63800585807249	7.75816000096437	7.51622105494341	7.71652788732599	7.63504239475461	7.66273155953981	7.70409584628648	7.62095523149546	7.69747263993565	7.65556713206765	7.73800081805968	7.66409034981765	7.60265507826195	7.66121512200113	7.70812071040941	7.6787343869224	7.7151633012912	7.71035341095494	7.62425739355316	7.64166430691736	7.63497722807712	7.70537562107198	7.63943241496517	7.71462226950143	7.69420006084035	7.53723936993495	7.69820185397584	7.72212971815272	7.56018028017902	7.76073951269677	7.58620525541225	7.64477740598195	7.57386713804907	7.49257373429008	7.61773412339732	7.65954792067823	7.59735753507629	7.68591130304461	7.60862548844089	7.65620157116871	7.62263140922582
7.8690336026702	7.63815312940203	7.82890001216302	7.78946904613647	7.82979995505005	7.77367302753432	7.71752696804112	7.84128128746585	7.66019681523594	7.83130493271811	7.75488890158875	7.70971775994976	7.7402875192426	7.71837815020772	7.81017635824762	7.61358698846188	7.68022470292781	7.67572067577218	7.87756758923079	7.79550318115868	7.7429122015244	7.81681201890655	7.80096689904923	7.70493759580848	7.66835760772195	7.78494665615032	7.71166072501861	7.87223631603517	7.8072668074716	7.70430576016075	7.795704909046	7.61942031740335	7.72848002353134	7.77619854257334	7.74443997372714	7.82291546255817	7.81242893050966	7.66407070375963	7.78083721649546	7.86533670070664	7.79444356109213	7.77476979806098	7.6567532380985	7.72543562966784	7.84575199596514	7.82879937768721	7.70128198507802	7.72681358674186	7.64243702154725	7.89762658986646
7.8855421863247	7.84449164971387	7.82306672459302	7.95465005337676	7.93937390789037	8.01461108072954	7.83183780858893	7.66697618658522	7.75776558728273	7.87888833731246	8.00817852441397	7.76906947815254	7.97249199387497	7.79352228197686	7.87783423782361	7.84166187790611	7.72618875256518	7.81830354210753	7.79632455221748	8.01438974256617	7.99580343683776	7.79945659898847	7.83224897210466	7.71348813887235	7.96229494416975	7.80742673520801	7.79140926927888	7.87606288508769	7.81918679127889	7.900506141634	7.82324482962061	7.84788777948982	7.87886145892595	7.83540847188749	7.96791890005418	7.95016683001586	8.00645046439937	7.82539994493505	7.76439659305883	7.9697049340917	7.80620057645221	7.7747343008018	7.8637535804406	7.85773375369147	7.85393774571791	7.96153092231307	7.92905301391627	7.92645859801407	7.90894307806092	7.94813781685016
7.98715601022478	7.96857401536979	8.03814352787189	7.74332536982494	7.92754445220458	7.95796385209726	8.02866458586268	7.92165512473441	7.99964098644882	7.9029112345078	7.76529288016	7.80735231490897	7.9639274618845	8.05886365320591	7.9688495149652	8.07111361321537	8.00105122683094	7.98380935310573	7.98989304504658	7.98731117531803	7.9705788373765	7.95864697522616	7.88202113021293	7.91456208397952	8.01485600008628	8.00676506519179	8.0146094963598	7.84599858253772	7.80763025649111	8.07931735373483	8.00265260887746	7.9732523357889	7.92242596230474	7.88312867923754	7.83458688189069	7.99975289092781	7.96113014388805	7.95882145674415	7.92985277707545	7.8221880842149	7.8250049648138	8.01996820887186	8.06082633919509	8.00507179570541	7.92075832884337	7.89799682139411	8.00899055360749	7.89947173220252	7.83276261880818	7.94931241022871
7.97118774412749	8.09845937393606	8.03887324815245	7.79042097559174	8.15412684899797	7.9069045752705	8.13338595600222	7.99454830353887	8.13965085197887	8.1616282877224	7.96194596605227	7.86809026873217	8.12585720553711	8.18427980941947	8.08264303005768	7.8652506010246	7.99096073616028	7.93299546955504	7.98420941500463	7.95804415365906	8.04865534392339	8.10877487289462	7.94276041006079	8.11839498848269	7.88813355523995	7.99147605082316	7.94366269750473	8.1018918790211	8.16717708239968	8.03392241900595	7.88530968186393	8.05324871401301	7.9624535572334	8.11113841935485	8.05109112864184	8.07088115877152	7.87886411003591	8.13657264740549	7.97930567634501	8.05340657330431	7.96105170586955	8.05246656260881	8.15121917419187	8.07820457613948	7.91103834137634	8.10034100950341	7.8330552630621	7.90749783227074	8.02328961657862	8.1489008519049
8.01258854877054	7.79739818848034	7.94628462409549	8.00338335346569	7.96457280101781	7.84850696923695	8.03770823933861	8.14480336003232	8.00917805714263	8.09743386383716	7.90578972823306	7.97313144920649	7.92782145888445	8.21348124368646	7.87172746889984	8.00398621740272	7.88235461135852	8.01003573507563	7.91289827859242	7.93142588931974	8.03765296576026	8.05512286066368	8.00623650099808	7.92733175036466	8.10816641441926	8.036456716816	8.09931566865501	7.87472791630677	8.03617321997898	8.09701178439024	8.0801613276386	7.86489329504829	8.18564185494459	7.9092463279188	8.19157430454814	7.92216277833737	8.10431231039632	8.00873442023536	7.96773501497187	8.07257555512019	7.97587931441307	7.8589765274943	8.07808921619295	8.23233630502256	7.83421994276144	8.2078744557076	8.1041913651123	8.00233783168338	7.96107606834919	8.00877217827905
7.94187889579459	8.1083417722733	7.95761645819757	7.93646169157567	8.06640614973109	8.07611617606037	8.09890420677172	8.0887447004434	8.03277355494476	8.06456656353878	7.96769587357648	8.03215520354252	7.96626872926055	8.04953151597365	7.97956140540864	8.1894282173704	8.01963967421905	8.00400285992291	8.1241395664207	7.87314284993736	8.12087052197123	8.01344235362046	8.14260990738884	8.1629324142521	7.97317928785938	8.17065309550135	8.00227264906201	7.86366598204687	7.95790366205818	8.08079470020126	7.96766228678379	7.996179788661	8.06943755700065	8.10128059751895	8.06778178500127	7.79642661979413	8.01486418455461	8.030420544795	8.20014823346121	8.00714374393867	7.99527181674684	8.04090389414507	8.14523767889671	7.9389522737542	8.21524779801151	7.93233370589168	7.8834299524696	8.02060855467393	8.19387229677102	7.98424055797736
7.79221803613499	7.93503072637318	7.95914698926249	8.13386991345564	8.09447062450492	7.84753066865299	7.95275179041945	7.91566307825608	8.11786804973613	7.98661193102578	8.11465147122884	7.92066318965689	8.09212420546907	8.00871448554292	8.22569462856161	8.21616428827745	7.97791350713688	8.1553201707261	7.92115963923032	8.08724893646898	7.84245740352802	8.04725536985669	8.10465063816863	7.78260905248225	8.13172928776215	8.19146787467097	7.93809062773847	7.95604382200467	7.8463242616654	7.87797844775267	7.75364644314847	7.93214269441035	8.1257984684074	8.07968101632461	8.12644475021061	7.9463986150952	7.99645993370566	7.99417338387189	7.99781533269478	7.98701046682053	8.2571720994347	8.20138450379775	8.07336455150764	8.0831380605185	8.24027618098317	7.90698568286916	8.00609857445126	8.1822225066353	7.83424196864852	7.86696272124301
7.83018946866974	8.08824826559603	7.97540001967577	8.06233009848005	8.17285080166341	7.8662335071391	8.13985011376187	8.16105915444189	8.08335375549137	8.11774186620333	7.91114487314493	8.01344096218525	8.16118938228144	7.81016852264925	7.79581447314723	7.9314944041701	7.82629901236277	7.83798200564385	8.00302993646994	7.95316745039088	7.94887048734042	7.96928813353663	7.78073069586734	7.90703407712012	7.76913872385253	7.82900649487204	7.8579142191008	7.98216470981438	8.14994433454844	8.04461487609361	8.22175646340046	7.83801248057811	7.93459739509134	8.08147543980254	8.17081124219517	8.20840337215146	7.89393728598129	8.00642651488872	8.11582925893344	8.05423803739901	7.88819293817203	8.18108718500392	7.83379569217834	8.09399331730172	7.99186494807596	7.99427389550407	8.0147246754471	8.15723058035674	8.08994179282417	7.88328071313295
7.77353019331843	8.00815527279208	7.93218547147227	7.83146350398344	7.9513693252976	8.15771740534554	7.8425694465954	7.81983811335725	8.00854400114674	7.81728760889595	8.09792007024552	8.19701140694488	7.89381876968044	7.97584438925067	8.17947165881927	7.95301817538969	7.90056458354738	7.92176458648065	8.00116485778676	7.99821216450847	7.73531941591881	8.01899810652009	7.99863253792056	7.66836430610964	7.93022160182338	7.96324531562504	8.12437039570598	7.84246726118854	8.15267529060612	8.05269421774582	7.97120242597822	8.04231167651948	8.16729647401429	8.01073373501979	7.87345394812665	7.6856551855989	8.10511824600803	8.17526754537665	7.93112762587981	8.04266680969326	7.90627748809271	7.82798611002907	7.76762145007312	7.99728092317173	7.96042761540389	7.9930045246114	7.7690916233416	8.03730234227694	7.86449018523383	8.08922417229879
8.09399364829851	7.90705132716252	7.99642068551733	7.71072775508841	8.11151083060739	7.91284744587938	7.83475447316539	8.05511674147478	8.04011597541012	8.03308826197491	7.95113416020749	8.02066103034598	7.67641056374224	7.928283252359	7.73587637023715	7.70476059446547	7.91176291385795	7.95724901194982	7.90707038146394	7.84757273101564	8.07398518807496	7.71712472823032	8.03542669253939	8.07578145237854	7.76611491163142	7.78065264351536	7.96989267558833	8.1745946566476	7.95063364632789	7.90215971305346	7.81775839381201	8.05948176592045	8.08833657304824	7.67670596940625	7.75864427854135	7.89397484369554	7.77062518344294	7.99853995749135	7.97224216202372	8.09175035163415	7.72059267402806	7.88272691145067	7.89935653955938	7.85767031505417	8.04783726010451	7.97048736323285	7.99385208088886	7.86865938735052	7.73012155651766	7.7058852881912
7.6371631957771	7.66897555449252	7.78798807953783	7.9486203414152	7.68994694844564	7.8096613321471	7.85003246199606	8.10872808056558	7.89327123665605	7.90535092260412	7.63185092343196	7.73646987768974	8.04360904171909	7.9395507823848	7.5695674151267	7.78471408877148	7.90441473879296	7.74374042230996	7.72753796257347	7.75211840424721	7.91958251789993	7.9383605829051	8.06785188966078	7.94919646674223	7.61909705463782	7.67479993066641	7.82871525169693	7.94229729846814	7.82021185693605	7.73217815878991	7.92460624286125	7.69983296613663	7.85993390820023	7.91622277972753	8.12554809638141	7.90904523914824	7.75227884804068	8.01898375093153	7.69626056186923	8.04684300478696	7.5571149944169	7.82566157899148	7.98759068920168	7.97889777823624	7.94753838511084	7.74298492884452	7.88916612629236	7.68984210229676	7.71509361942613	7.71248754921533
7.93176571200108	7.84033823705303	7.50013248256341	7.97359623830735	7.74569301005786	7.56267126741857	7.77659432848706	7.79231036697965	7.88341406992248	7.96537276817775	7.99876229793383	7.55322749303065	7.81670419623673	8.05714406086194	7.52501725591647	7.88266793686246	7.82427886567235	7.81871323101768	7.91010595850604	7.7342538661271	7.7273013175124	7.8449512864062	7.81805421209106	7.7800349625664	8.03364335814853	7.84313266213541	7.64568468684394	7.88680020818642	7.72620555808865	7.99277644143376	7.71498729962877	7.84679917394955	7.86867606222502	7.80478560956287	7.77017953745827	7.63823700209296	8.02896023899547	7.74830489107682	7.89444946351125	7.93542667117655	7.90194363651758	7.78915563789934	7.69349995735266	7.69015943931799	7.70758620719346	7.73235771996801	7.83360423360691	7.55906710127455	7.64966040721634	7.73337453630632
7.60340513514181	7.71688718990269	7.60744238341135	7.9644700154977	7.56963420402132	7.87259120292019	7.41869137919944	7.62777517135037	7.89401872774711	7.76302296664778	7.89271667992575	7.59776617382464	7.74466096211343	7.7251224082418	7.61484225560339	7.83691565653341	7.53954279240056	7.4112844273241	7.9792123887055	7.75148957171284	7.4187376785102	7.80969312766022	7.87464301335208	7.96946327721784	7.8846033082414	7.6412480060305	7.51694482518492	7.86699710664519	7.70960349982282	7.64019324329965	7.74462230561292	7.45450216681567	7.52800011849769	7.76707276570145	7.87017006043179	7.75241801513801	7.44352364192607	7.77878009209634	7.53722918136526	7.70310095578132	7.52361890210893	7.71674805378705	7.71462758395331	7.53522492406732	7.54156632525269	8.00601104585284	7.74087991477234	7.50391741455914	7.55827197280392	7.70815453413977
7.95776325543483	7.80674077302106	7.40756900478112	7.37109901437325	7.8218002666281	7.48999519699664	7.48745010092376	7.47887208533024	7.94968602367217	7.48548490916376	7.89790269310091	7.71504600555671	7.35898837084566	7.29187070319911	7.31109209484575	7.73665384721167	7.8713243166185	7.81507993340362	7.72494108403968	7.88950808835171	7.30346588679722	7.51018442656566	7.4520314038066	7.82207502654514	7.25904336135792	7.29788182742798	7.87862534686661	7.83122659243812	7.54143694177546	7.45853361480893	7.71730903758725	7.64800275050567	7.50745379851709	7.87782069262259	7.78430974260446	7.47534993449009	7.40172401040877	7.56240581383074	7.94549469278376	7.3042160477558	7.6098194541397	7.39862659030173	7.35819679786183	7.70736322928431	7.55887854809853	7.75782013342261	7.79722564413692	7.86682224389428	7.32893814532155	7.54568027797742
7.67973360565571	7.64273829441711	7.33867925441098	7.24239624534878	7.34540059269856	7.50390641949487	7.36721567559797	7.72056028860277	7.35660222612362	7.50598726694938	7.34921503915628	7.08373194898993	7.63847317397891	7.60517796705043	7.66021114875042	7.3534104611353	7.47349114414317	7.47596858870322	7.42438200708579	7.6641540353635	7.431951989403	7.54856681726648	7.48573732548155	7.38346148739972	7.60697406199298	7.61437330264035	7.55857251954938	7.8224991890348	7.46513832022428	7.38847474224351	7.41549167506788	7.53216396944369	7.75146191179922	7.53909271383223	7.12282984023692	7.5784035423754	7.35846810741968	7.23526916965024	7.29523597358164	7.25624013634629	7.39833970960243	7.1946700070698	7.61174572315266	7.44836606338254	7.31766390074737	7.33804124377307	7.40442679666419	7.23331565016618	7.59972870704196	7.38662614331286
7.66799522673695	7.09317689632768	7.2462066346809	7.03209508501529	7.25169903175236	7.0989105131362	7.19199185534264	7.41008642135167	7.4402414288943	7.29226246774433	7.49542608130124	7.62663046663331	7.3455448010527	7.21344076697482	7.36039914615686	7.41603876009313	7.53699159090553	7.24842522223953	7.50808553296282	6.97248838201529	7.33363281148136	7.47794942556965	7.33865636355273	7.26090878157055	7.23525798801503	7.30989636798517	7.46238912998862	7.24531517905184	7.50571349134469	7.11786329450126	7.10120972715394	7.33687554197291	7.51545886757117	7.14452839047887	7.58388180494539	6.94163871368713	7.32027217324333	7.4418297428668	7.34452618734233	7.60159413561055	7.20332660955273	7.50517996222753	7.2055383796805	7.1292371086221	7.05621208875582	7.47380467904559	7.38554707752335	7.47858365680865	7.45794269865493	7.31944256519704
7.03887446493089	7.1067401448128	7.20965990236709	6.7813850913818	7.13105723416888	7.31749591163939	7.07154731498629	7.53839236068917	7.44755899275096	6.80302426719522	7.2746089369073	7.36202309540947	7.48022753056863	7.56745126982145	7.3765787797294	7.22282892548908	6.97742215325017	7.0555671886201	6.96546340160393	7.30208353262523	7.26575691536997	7.24835421781666	7.06844167481018	7.117303860816	7.0361570811862	7.2476625508689	7.02708931025439	7.50946634920931	6.87290676493892	7.24118578958796	7.09943707756122	7.00282562663328	6.91161372224006	6.98924510653788	6.99017589901485	7.28932157128139	7.23568375590114	7.00868571928079	7.10379397774379	7.42466714626438	7.09785995865849	7.13468670353502	7.09464421320454	7.38359991301072	7.08679205988463	7.03962781671662	7.48671531972331	7.23623450199084	7.25223272320936	7.48641214479485
6.90010519812719	6.76740149908085	7.18245327120344	7.27449638021108	6.95593338215382	7.08096688176738	7.20584331212604	7.27680639867723	7.14218402514322	7.14539412259506	6.81766686055926	6.92192579995233	7.03971971920202	6.70397755911499	6.77730189468197	6.93157622202518	6.91866872753253	7.37046893891362	7.28548668323691	7.33610706080865	6.94341794448157	7.16883089519692	6.95271677361997	6.95559397509081	7.06016748323525	7.25560907127452	6.90580413611421	7.3666731348812	6.92252908836341	6.81592615034058	7.39143402679108	6.8459186586351	6.92897177630353	7.2252115246535	7.24313436067557	6.87048068504432	7.16244188207706	7.07066768039384	7.10892449995971	6.94031292231939	7.33834905872714	7.23494113373635	7.1893862718034	6.93326145699107	7.07077911852907	7.19698268288211	7.1527476786837	7.09600867849948	7.18128121990472	6.96939857778468
7.18961896238732	7.29684960642534	6.73496714303056	6.85018986393942	7.13880703645083	6.83328586789909	6.85022590477113	6.90821418663809	6.78584027214124	7.2170912861375	6.69620126559429	6.82953857072547	7.22141348887868	6.96267388411767	6.97434877778592	7.19815858711623	7.02698897848134	6.5185504055452	7.09507448813997	6.98506863394156	7.06463645497831	7.11559836998452	7.03792700924785	6.88448686503925	6.72931894034958	6.818275309897	6.84372472366526	6.91906768446893	7.02746958840907	6.68390472361231	6.74467986634965	6.96633824605952	6.67593423692278	6.82689234062587	7.0104958443297	6.89152515952845	6.68777927779693	6.63740117100968	6.74511948948207	6.95067145499765	7.07185475740369	7.16312300441823	7.07576989685149	7.16834008775419	6.81346065081939	7.27243771303379	6.77128131979675	6.9960092755752	6.6561940810123	6.72965850085466
6.68975997117132	6.85621246771249	6.92454543564514	6.49018357419918	6.81286213845656	6.90463452577936	6.73096423485033	6.37672594680668	6.63360339317169	6.77312644666393	7.15630721454371	6.83962079615757	6.47196225191792	6.73646116935067	6.44291305977609	6.31239654447894	6.8168637184739	6.83899241645717	6.63085892068066	6.74495990968686	6.73259359962697	6.99119750136521	6.56143413355822	6.34800696940701	6.60924901878434	6.86777321963903	6.50204785637966	6.40338050878846	6.6009891834175	6.78265037960167	7.04309040429289	6.60918295138651	6.83227057518778	6.57164841997548	6.67982178219092	6.8268166794704	6.73825002252412	6.54149245887303	7.00717229630345	6.89451440735415	6.53608506623612	6.64093308164744	6.54198418150337	6.56576366830105	6.88140821962657	6.29206014201152	6.47245637028209	6.52857815844728	6.34725053622996	6.403999771775
6.32719344613661	6.60587405563567	6.47886673181233	6.33482048898477	6.4087020425665	6.50289951008024	6.54788881790891	6.25276382777747	6.67486126752625	6.52811639231222	6.66551621989676	6.52946743499931	6.63594244349416	6.14178107140717	6.53141367870051	6.56395973465391	6.66758960250801	6.26036719004189	6.57184089562576	6.71644258318991	6.5228086267393	6.65050471095994	6.80842527529377	6.89058902647605	6.4755278565911	6.3785725247831	6.61933183662325	6.78383674373062	6.59347792743273	6.50821196353406	6.50930089180615	6.66815554941682	6.74568924889884	6.44339271435705	6.6234497843863	6.58151698484369	6.52318152710656	6.40744413439354	6.45205728684157	6.55666897089882	6.94870128649883	6.31849824522781	6.52089665054864	6.73436041127154	6.10753962812492	6.74587324596155	6.22708143072911	6.68068440234713	6.76431170793558	6.65581027516966
6.21861880188658	6.11789142142342	6.17930610037206	6.47432292779324	6.37040953249478	6.21365925297528	6.03344641369604	6.43239323735318	6.46059447715047	5.88736524832029	6.37617410674327	6.30186614685583	6.32342573828827	6.27984028826997	6.14296155825686	6.63750075945137	6.13354356152007	5.98269660703988	6.07964026469173	6.32161981784308	6.35164063664499	6.45127289963602	6.08128677120687	6.29126480536034	6.40397564507329	6.16139312049777	6.62191975928188	6.30578208451261	6.01081735406051	6.22364137005553	6.4656979398347	6.78120278632463	6.58116663395716	6.48984633229869	6.20349704876638	6.00788070084713	6.64422306976635	6.14262708970673	6.38172825091668	6.6532805261822	6.55499951460344	6.57191636659353	6.24013232947145	6.4490193027405	6.19630435624458	6.40849653332199	6.26784092370804	6.60665081290528	6.62767569479841	5.98643987201226
6.30793365589083	6.40134594017573	6.37763075911122	5.82368640627423	5.86853498125833	6.55654001152206	5.83729298753283	6.04575034591068	6.48662743522242	5.66326573188824	5.73017715108089	6.39120483903969	6.38652371560069	6.48991964393918	5.96724724340821	6.34632156809882	6.12719060733883	6.19650576957413	5.9764874996142	6.20121781909558	5.94649442226791	5.85716842626587	6.2921133785171	6.13024741838113	5.73477530120477	5.99233445400289	6.56239738430178	6.08887590518787	6.14629723381889	5.93754435675878	5.72300039479955	6.12305138759571	6.25811571031449	6.37735675116023	6.1505524668005	6.27714166937716	6.03965296435426	6.00049462863703	6.02801957542996	6.54735416781987	5.89088731121778	6.2009580936765	5.78682943576521	6.0954980837922	6.19988125883389	6.14642347832406	6.18930201691602	6.36336061003142	6.09339413688491	6.11951406260342
6.28043551620139	6.18135111618124	5.89254677629446	6.23118231962124	6.27739571151904	6.13847929373251	6.24632310715361	5.77187592449555	6.00892822448441	6.1222820885793	6.2579560822322	6.10225599149427	6.33925127268062	6.35375463206519	6.12015266272133	5.85290380081185	5.41499445253579	5.94237331417089	5.87538441890711	6.124144148077	6.21532258638898	6.12134964359582	5.54917985465138	6.02142454278426	5.83013699322836	5.91553329964275	5.94461601059573	6.1919451512746	5.81704449980471	6.0839186069879	6.07317115518166	5.95003090231381	5.88964642412973	5.68894870128177	5.99780727767454	5.85014592126292	6.12658819246981	6.01038956328503	5.69820482931207	6.22028932819491	6.02753895088658	5.49028852281267	5.86858310703744	5.75791552447614	5.89171115183733	6.34320074661859	5.87134479478085	6.1218611127938	5.99924362479048	6.08453509895668
5.68668997395311	5.56662463637036	5.24817153184314	6.0290011921512	5.46832808116295	5.95555765835164	4.8342298458524	5.53858407604154	5.02778249043359	5.70484348911775	5.84088620711658	5.16698559683342	5.872878378066	5.28516547010004	5.79216314010357	5.55823274629711	5.88599164923376	5.91275531512898	6.10225605599876	5.26152727425425	5.70164319219105	5.86621948051299	5.21051400965358	5.71104462094289	5.49078323234866	5.27190150544764	5.45238959845625	5.58502765381138	5.18387052924236	5.95527646257378	5.76153528926747	6.01436387526273	5.75028091306794	5.55689487900839	5.025390597294	5.87155670235362	5.93986543333594	5.73892688621589	5.48347851851266	5.71363755733474	5.91860398533695	5.70140090511298	5.15474703790848	5.47632013334745	6.03050626621495	5.89521911091839	5.47662003436132	5.84917731732107	5.77725465811306	6.10239784337239
4.96980553722626	5.26274663993859	3.38710405174077	5.85259788411132	5.25369860902308	5.22830382186128	5.74738528812791	5.29354359729535	5.03451822381206	5.79040467083422	5.5345505141831	4.97570646186639	4.74953056851417	5.89160842280035	5.66002578893347	5.38483302597984	4.33289342261143	5.70453296594364	5.48942637679649	5.62489204739759	5.19708862748426	4.3426333886523	3.70340083416201	5.76151288982652	2.7109429061133	5.56496569596829	5.10825926617173	4.77293155738393	5.9287400318747	5.12764421949132	5.0023956811743	4.64037319120994	4.93511145925882	5.54960089398504	4.6216357300605	5.68946003226191	5.60619727565836	4.83410917247176	5.5243809638177	5.62213710098388	5.67243034587634	5.73050036875392	5.79514544837395	4.86368502526616	5.79386767922685	4.58351834142867	5.68755734206416	4.555705914288	5.80709366034514	2.87452095619763
5.42524311517744	3.11898486624853	5.23882090042577	5.24955473664613	4.52990890404677	4.90664778685801	2.81179137398628	5.29249980645381	5.10184232025176	3.25438348745925	4.85176005768907	4.98894562053017	4.53594033776989	4.89968642478398	5.27969937057461	4.61310630525712	4.84750349682746	5.34358217298747	5.24327395178574	4.38558738438823	5.6753314434913	5.23033641979292	5.39588814398411	5.09657417989812	3.54836534629028	1.89430290170069	4.59644544429971	2.16670690225831	1.40220088369229	0.354654322389653	4.15567746228689	3.31906708626818	5.06769505210297	5.50561013943674	4.9037440445585	4.59093526796362	5.28676208970026	5.44013687239879	5.44770639446926	4.70924975661939	5.38709937187249	5.40884515846394	0.298331896809765	1.18359809925671	4.26267910231096	5.19424417393759	4.01185402602648	2.04608036249746	1.91228005383754	1.29776492876698
4.50352862631976	0.477759453489342	0.203019460084326	2.13024708511804	0.165437827349319	0.0388120200385565	4.21827545482863	0.038473177321132	0.405150429999734	0.0387082249742192	3.90019670331961	4.32598559813198	1.92053189615721	5.00603667035031	0.0387776734059442	0.776767067228894	4.68886187192166	0.487847027261914	0.0377546775294402	3.98942511974019	1.87252017682904	1.07156513327646	1.28207504444131	0.0376015291390954	4.85157104331195	4.11998627248175	4.96247781476777	0.142028312160368	1.33872462087465	0.0382919930991004	4.69382856514	4.70306660477219	0.391040451285111	5.12014444198927	2.94126855981202	5.10248127216792	0.0383649333600618	4.34833026594718	0.0382480422177586	4.244125434561	5.15652268298068	1.97574405574536	4.89943809097324	0.0380842668332659	0.0382303138471324	4.27043532720494	4.70452382713912	0.213052097438885	0.245974581086773	0.825911150953233
3.58242861361247	0.896548015219072	0.185961314146898	3.28381748736273	0.0381195005891836	0.0383583275174816	0.0383895607457248	2.01190377145821	0.0386199409268132	3.25666404158997	4.15181284392592	0.193790190216117	0.0386540877811337	4.12174937933288	0.723251456345547	0.190473002682908	0.0379565134824391	0.0384796250604758	0.0384039829198118	0.0381388382562483	0.0381965389799562	0.0376835743430995	0.0384096004212425	2.11184120829191	0.158966881383201	0.215418246046894	0.0381879361702486	3.06303548089949	0.523685779175753	3.06442868642114	1.39533833036943	0.355668300784002	3.81866377582491	2.30128745396317	0.0375568435111414	0.0382813571184169	0.0384458339003992	4.22236079609903	0.0388518515032948	0.0383477246803831	1.95499455028651	0.038715251845466	4.32389829989131	0.0382526012584538	2.75977032797688	0.175915659219535	0.835425751468259	0.0378252142072892	0.038505060816735	0.737515513033092
0.0387287262606353	1.71637056002965	0.039081525620604	0.333916300904134	0.0378887609222208	0.0385259114898796	0.0382581966420749	0.0384357657003267	0.0379290992631887	0.0390131369177736	0.0383417607897317	0.0383396453884616	0.0375168798498738	0.0386125138649077	0.0387661312496878	0.0376438589323619	0.0383732887305445	0.0377868193600125	0.0386189304168171	0.369949454910415	0.0388604807983282	0.0383653024072127	0.0381602363331951	0.0378097851332886	0.0384009256006625	0.0381195249974707	0.0385258904124874	0.0387025542298899	0.0381183370476786	0.0384718948580196	0.0382140040522787	0.0385308727400859	0.169008527628031	0.0388794439656103	0.225568810076943	0.723129460836777	0.0379449163125565	1.1599910098666	0.0382686003334868	0.0386718007407536	0.0379412052969148	0.0383602449273421	0.0381226096412696	0.0386672982626471	0.0386531186551256	0.0377516468766727	0.0382647827812378	0.157020130441831	0.0385892360717698	0.0385754047263664
0.0384126399050756	0.0389782413326548	0.0387976513553367	0.0385929523184555	0.0392183800459357	0.0381508670427206	0.0383107735728407	0.0378562396993524	0.0387971421590869	0.0385875530316063	0.0376669914554753	0.0387184853145811	0.0386714904700745	0.0382931429737069	0.0386842665203532	0.0387401760081187	0.0378898379863856	0.0386915125333902	0.0385828071417266	0.0381227104836951	0.0380215637478113	0.0386571542630048	0.0378468668483892	0.0392069866696769	0.0386521893619326	0.0382554481259977	0.0386618726867867	0.038764466585051	0.0389731560358924	0.0388433454594669	0.0389215922748302	0.0383179212059224	0.0380104937347468	0.0386159234514394	0.0391868208054599	0.0381534344321364	0.0376994198142688	0.0388556474936547	0.0383163894331406	0.0387713202901902	0.0381143376098035	0.0386969650527971	0.038635513291794	0.0391330863014201	0.0387643349386745	0.0387686778423705	0.0385919013483897	0.0389765127999678	0.0391442447707862	0.0385507813685989
0.0388779203869741	0.0388738798099586	0.0381904872374509	0.0385933645651904	0.0387275218217538	0.0385004243886411	0.0384353187634723	0.0388897043774992	0.038405636143864	0.0379935177848222	0.0385896179993774	0.0386253802233694	0.0388143893246383	0.0389437740022334	0.0396384961038163	0.0384455810136961	0.0390584975257724	0.038859311462394	0.0385699744211214	0.0387838885273692	0.0393056832366771	0.0387734804978655	0.03863870096684	0.0389109460895027	0.0388878032024487	0.0390823131965872	0.0383192836082138	0.038617349231612	0.0383220574826778	0.0385821733487446	0.038515416161098	0.0392278845704176	0.0384396045885851	0.0384293948642945	0.0389506851785107	0.0380072414575204	0.038961101476263	0.0391529414054717	0.0384823973512788	0.0392785760668506	0.0389725422307152	0.038176700814811	0.0386019010728343	0.0387466239369975	0.0383454827140705	0.0386542295635484	0.0389660670763632	0.0390401233184331	0.0388516092898004	0.0388870567177372
0.0386142909309176	0.0385301817540641	0.0390028226737954	0.0390440461496956	0.0388330732376109	0.0386909042216217	0.0388689655319273	0.0387282648296246	0.0387658812312786	0.0391315120986465	0.0385253964626087	0.0398027295365913	0.0394413872135783	0.0397274431582791	0.0387254222860657	0.0391369497693168	0.0389639117876252	0.0391491412736645	0.039015779411178	0.0394945188445617	0.039990005200564	0.0393537654307959	0.0385342796717312	0.038301213165533	0.0391347165145167	0.0389860342725666	0.0392649710689107	0.0396143044348656	0.0397433386296795	0.0391719908184439	0.0394816734184573	0.0389163479328779	0.0384390423111818	0.0394407000651649	0.0389807660496039	0.0388330538282016	0.0391282740897826	0.0390315905725066	0.0393302849463146	0.0386901649603732	0.0390235123328565	0.0395420579232536	0.0393664091417576	0.0391981963352082	0.039757916910694	0.0396405572081603	0.0386289954548989	0.038909552917317	0.0389686896911631	0.0385728013353995
0.0397009459044144	0.0384691896016779	0.0391977552670065	0.0392253020967674	0.0387062363958696	0.0396874149467824	0.0389153712806574	0.0388536395079739	0.0390273585517928	0.0400160432472655	0.0397019549556001	0.039382740722253	0.0387866799783246	0.0395657865754628	0.0387847207663535	0.0393912410180817	0.0394978726619208	0.0400016488448457	0.039746164449599	0.0386122225526996	0.0395282384731059	0.0390876757985513	0.039419041885683	0.0392814463019638	0.0396878465530602	0.03966721055578	0.0393647066221752	0.0392244142606913	0.0384179761965306	0.0392020400301461	0.0387137356229164	0.038530887960369	0.0391091237369725	0.0397272848135853	0.0397514821930923	0.039581194091071	0.0387358643217318	0.039821230466611	0.0396174929428796	0.0396649503519412	0.0383856408740837	0.0393110737685752	0.0391710533126057	0.0399613108816179	0.0393267776091597	0.038795387456408	0.0386868496677644	0.0389846216483759	0.039575763966497	0.0385781394042631
0.0391279271464191	0.0391347642439123	0.0400632693242167	0.0396791449736018	0.0394208782287169	0.0404898697165323	0.0402025559044917	0.0396516012047585	0.0387232062216534	0.0395072007501395	0.0394174763538878	0.0395086105159523	0.0399748660529623	0.0396015169055035	0.0392665359263739	0.0400450940220515	0.0391026122435712	0.0396791660320622	0.0393515670463995	0.0400806365042389	0.0390356478303165	0.0392335152043288	0.0393630823489309	0.0399646676760901	0.040001745288164	0.0398281897963175	0.038974072944758	0.0390108497743309	0.0397983060679113	0.0399264057032689	0.0391871975914311	0.0400070809530627	0.0391780117044987	0.0397544795280829	0.0394826462124344	0.0392606848241428	0.0399335167025817	0.0399616279909328	0.0399785085044816	0.0394420356299978	0.039397251325136	0.0395292925583033	0.0395719278461316	0.0390256056396161	0.0398668565738414	0.039479479089464	0.0401053528777077	0.0402207091498342	0.0390412199762436	0.0395343605221006
0.039301390015006	0.0398844219863963	0.0398020775095084	0.0405246350918322	0.0399348754847245	0.0408715634839535	0.040290933168615	0.0399413394552653	0.0397652470424657	0.0393039913198152	0.0400398079183551	0.0394228844148708	0.0398926987516411	0.0405055218977162	0.0401395303600202	0.0399933492753475	0.0399480695421361	0.0401443734291152	0.0392526980389908	0.0407980652094657	0.0403790678874586	0.0405986642534472	0.0394835265899809	0.0392507339914386	0.0398067105517144	0.0399388571119797	0.0397243820961497	0.0399927648711107	0.0399721357044751	0.0396478027841793	0.0396567583037019	0.0398878398606306	0.0403711726467467	0.039141973634828	0.0391788553322346	0.0395131062466062	0.0399064710605664	0.0399752319884206	0.040464315703039	0.0399122735165449	0.0403877563563315	0.040048267005382	0.0400060320940484	0.0397296422444695	0.0395970134573909	0.0402711222841711	0.0397463315663175	0.0395141695676412	0.0398742962405532	0.039498597709846
0.040740889479876	0.0406814821818577	0.0396113173988899	0.0399791015713054	0.0399584005565857	0.0402619512965986	0.0404169221909275	0.0401440621462807	0.0399923242163255	0.0400168107530052	0.0407966349658954	0.0395635225273317	0.0406193190709973	0.0399639058752925	0.0404978502305082	0.0401797659149513	0.0403436816689942	0.0406516955038389	0.0406485445192436	0.0395536292904097	0.040433834850315	0.0408650520136383	0.0411020520290462	0.0397109434487044	0.0403692680017025	0.0398334499267199	0.0408270838755812	0.0404552486786135	0.0409136585384201	0.0394596682192363	0.0398226019467859	0.0399858513907199	0.0410424953974271	0.0398673115263122	0.0411589978892712	0.0399266824128158	0.0403513517903279	0.0398496080206156	0.0408150903867452	0.0401766197715494	0.0399824404177206	0.0409349178775289	0.039251111624619	0.0404558434951544	0.0393839524161668	0.0397447624863394	0.0398004522079105	0.040087760223737	0.0398453706593014	0.0410257271993058
0.0401368422146279	0.0403150285027389	0.040137635869059	0.0402838181957676	0.0402815094114672	0.0394096547489333	0.0398639847078526	0.0401140053778006	0.0406673306036305	0.0401215019906891	0.0408623123639044	0.0405190568363129	0.0403418919395399	0.0406652059273991	0.0401694534864304	0.0399817982474258	0.0402035877909119	0.0398355634267634	0.0411277108168849	0.0406096351170211	0.0404178861889339	0.0402391505405105	0.0403893264936607	0.0401334708633246	0.0404770050867338	0.0397694922495342	0.0406245182222432	0.039992931586155	0.0399489795462681	0.0405155845442712	0.0400433778322279	0.040421894318346	0.0404347527795976	0.0403742829971603	0.0398878344109445	0.0406382401646096	0.0403300070461482	0.0406810323519747	0.0404216226743629	0.0394738170586051	0.0411029562668216	0.0405026000626982	0.0408779741949342	0.0395712897296713	0.0411696540336403	0.0395841891004051	0.0414177621918968	0.0407950786931829	0.0401948494492551	0.0398958671656467
0.0407299312568196	0.0405766120525971	0.0407238606744241	0.0403543257114359	0.040175779240071	0.0411775210148043	0.0408411525241154	0.0400882450002927	0.0398499939872267	0.0407785191589305	0.0406384502198798	0.0402174557808415	0.04122720305789	0.0411846249898829	0.0407633851438683	0.0408841308311466	0.040329088576701	0.0407459922384425	0.0401524046655617	0.0401172373997047	0.0409820514104355	0.0409886998966235	0.0404932072005175	0.0400017240209643	0.0403679158707209	0.0413110346134753	0.040028133640774	0.0409331816175071	0.0403695983604439	0.0395588561893462	0.0410974677370394	0.0407918651852666	0.0408284255533094	0.0405336239133691	0.0405670202406477	0.0404799778276548	0.0401082712121177	0.040932795305113	0.0406670121328424	0.0408751486921327	0.040836214839951	0.0410214786811354	0.0405375766425655	0.0407705682287328	0.0410505994829435	0.0400099670920969	0.0398827691624546	0.0408569469039062	0.040168667462304	0.0414319578965254
0.0408973390433488	0.0405580715587076	0.0399161586008192	0.0409219645364322	0.0408705270741363	0.0401213356516046	0.0416630770314634	0.0401912755343851	0.0412992779589684	0.0403607062350151	0.0403813238583469	0.0412008456074577	0.0402719096418681	0.040722878773314	0.0414086180793736	0.0413783828546445	0.0414981270509272	0.0412075022701654	0.0402540238849538	0.0412265449353138	0.0407376288273611	0.0413662648876606	0.0409746105747534	0.0418975241013325	0.0404146301738047	0.0408955919954356	0.0410310122588864	0.0411063754626759	0.041012616755466	0.040350904595236	0.0409888511944692	0.0405586750144457	0.0409555402277573	0.0412036496317212	0.0411510473165326	0.0403924689790763	0.0403477685931461	0.0405549829438925	0.0409169492234861	0.0415142401283304	0.0412572630917379	0.04085580786821	0.0402612839447616	0.0405925137398024	0.0415417144634203	0.0408267213726842	0.0404513701367199	0.04049304372754	0.0413096390667394	0.0402793147052133
0.0415335785647788	0.041739114486075	0.0414241961205438	0.0411744855980929	0.0405507846078089	0.0410156024168025	0.0405645213805976	0.0410213904441338	0.0415497629433297	0.0412721774486997	0.0419047867277497	0.041787842833527	0.0412033071360127	0.0407647607965092	0.0409192485530421	0.0409991041921168	0.0418625148337275	0.0403667603458971	0.0411674733893233	0.0409393186664761	0.0413083757040684	0.0413107458021486	0.0412685252037517	0.0410806409252609	0.0408732650904158	0.0406010397477694	0.0404312994016588	0.0422250695624347	0.0410567169608344	0.0407886186950912	0.0417402123888954	0.04096987593659	0.0412414055131658	0.0421565971115171	0.0408491195983715	0.0414699964580076	0.0406775669041042	0.041005997733995	0.0413221922843096	0.0413914065668742	0.0415444322859356	0.0408508073676765	0.0407149755096526	0.0405013151879904	0.0418208022639865	0.0417203485973868	0.0403208556244044	0.0413220219438915	0.0415292483468671	0.041810710537539
0.0417318212274882	0.0406331575208911	0.0410020173167522	0.0415383632702081	0.0406302677180286	0.0408121631148664	0.0418101397481444	0.0408052839913935	0.0409529424918881	0.041506487854878	0.0415782797292329	0.0407521832158606	0.0416265167370518	0.0409659462541186	0.0418854173819428	0.040983368094234	0.0411636047864594	0.041436108558777	0.0407241799195017	0.0420133550141757	0.0407792997673299	0.0411286675956108	0.0410243262290868	0.0408578006205677	0.0410362781600568	0.0416829606895782	0.0416079131005526	0.041968583725587	0.0415503986570643	0.0405408527559265	0.0420545435042448	0.0410397304064041	0.0409961779703376	0.0416830006903164	0.0407697233827554	0.0415107498431515	0.0416145664928312	0.0412447052915884	0.0416127230835558	0.040715151989805	0.0416441162676633	0.0417932199732047	0.0412692582435933	0.0421456791028348	0.0417647039477427	0.0427017662059625	0.0416906772047547	0.0412906096774798	0.0410697232518516	0.0410178388013436
0.041583119858511	0.0416091876952495	0.0421127820061492	0.0416370108987584	0.0419071068581956	0.0417287198841816	0.0418219325519133	0.0414777606852576	0.0421318363004656	0.0422393411678113	0.0419434999392005	0.0417048587138969	0.0423589389684623	0.0426130748814125	0.0420193877291139	0.0413749122024673	0.0422079146591239	0.0415531489956307	0.0415979286713773	0.0421122396641879	0.0424802631279014	0.0418472222386707	0.0420280249686237	0.0418015304704704	0.0418169412133353	0.0426214196916716	0.0419670909257398	0.0416174701486376	0.0413013537528775	0.0408468542814613	0.0419378106528312	0.0407094250992447	0.041920079162475	0.0421381813390091	0.0421177141952233	0.0411479289699771	0.0427077489426571	0.0415442125543303	0.0416962326772952	0.0422813852346153	0.0429506672969132	0.0424573775130537	0.0410583618880945	0.0413604882651035	0.0416808682980636	0.0420874674907256	0.0416136459216687	0.0417651041088294	0.0421461505490561	0.0417997955564587
0.0410704989023615	0.0422199237950335	0.0412819788478799	0.0424997030176341	0.0427175224620061	0.0421018506389491	0.0419661490504822	0.0413395345251031	0.041870100495241	0.0413007800847724	0.0416614453949834	0.0424561558372377	0.0416231510890988	0.042069865444668	0.0428153776682525	0.0426098079912125	0.0415904601659723	0.0420616737815369	0.0416489938955779	0.0417059837032976	0.043353556128652	0.0409605309467692	0.0419809107356061	0.0419162463677315	0.041709746614839	0.0419879285871478	0.0419645473439628	0.042605200456273	0.0427023736427204	0.041860404884452	0.0419295173954643	0.042171344760101	0.0415029503765179	0.0418080231783521	0.0430583914289018	0.0423406202755692	0.0423304575891772	0.0420819927948967	0.0418806337992667	0.042972773295232	0.0415247504925745	0.0424210642968361	0.041656648955819	0.0426092671914925	0.0420724220460957	0.0421134638196797	0.0423808187525104	0.0420741528022974	0.0423663358587051	0.0419622504374793
0.0416221163915068	0.0427037739145828	0.0421868002963985	0.0422740901274558	0.0420947126103254	0.0427536408785321	0.0421764439971877	0.041838843532342	0.0422647306689436	0.0426245459843314	0.0421211235487331	0.0422302236069477	0.0416488998639047	0.0415904769424032	0.0425520388158296	0.0429447900142811	0.0423689972234185	0.0430366506140477	0.0424559758319456	0.0411317325730978	0.0419235811049332	0.0425326777641458	0.0420750481792617	0.0426004412367591	0.0419381484725641	0.0413108738363387	0.0431867280753208	0.043188361702851	0.0417887111536593	0.042387206961364	0.0417998499465339	0.0432323653401466	0.0432095133969739	0.043265780357284	0.0417003382266707	0.0425566916356494	0.0422663774656685	0.042823392162707	0.0426127751010957	0.041988787807799	0.0427819073106094	0.0424769480878063	0.0425483657377025	0.0427172751222044	0.0427806878018104	0.0424394328729718	0.0428177284983264	0.0418123084365981	0.0430034312925468	0.0420165675776957
0.042760362041908	0.0432334706864269	0.0428100789759958	0.0421263138477551	0.0426733024052685	0.0438772514343697	0.0423292510468151	0.0426901684544493	0.0416263090247475	0.0425059767962823	0.0429886743460067	0.0427459451435672	0.0422978301267397	0.0421867111451112	0.0428477727490952	0.0431590976164793	0.0432756126998255	0.0425324209884268	0.0417695473716938	0.0435298741799318	0.0424987006955701	0.0427242690963031	0.0420166747400965	0.0427478474822043	0.0436020928415684	0.0428846813394938	0.0420972397180396	0.0418158844305217	0.0420162805389468	0.0424433050580261	0.0435634905682882	0.0418937005434471	0.0424100608456145	0.0426046668798834	0.0432027043002162	0.0422276706636242	0.0429864805513695	0.0428602598072977	0.043454441347204	0.0433581382955664	0.0425167742065904	0.0421381628502021	0.0418345744358667	0.0423154217996625	0.0427867787116835	0.0415555153717648	0.0430153712422116	0.0423546153700524	0.0418483502247435	0.0423195683103061
0.0439783767320474	0.0432453438138004	0.0425743233400215	0.0426660378560909	0.0420541556591604	0.0428440847857677	0.0423805511673836	0.0422645923569434	0.0432683330808554	0.0430453779149397	0.0431801800840051	0.0423332806216016	0.0426497985443213	0.042880744450305	0.042420827462474	0.0424921587913945	0.0420350334654101	0.042346589843818	0.0423070830033164	0.0431448198480261	0.0419534555975557	0.0421442685418313	0.0424029877470012	0.0435221520353546	0.0433703989828448	0.0436427170667681	0.0417540667038447	0.0431317640876781	0.0427949638185999	0.0433614302222768	0.0430357540409566	0.0425613852660098	0.0428702899239662	0.0436244723349014	0.0417399937898217	0.0428661533766091	0.0431557095431159	0.043386795867906	0.0422244223021855	0.043555971547363	0.0435639319045436	0.0437299574216497	0.0433283071932978	0.0421145985026286	0.0431296727617555	0.0436376371315515	0.0435016306436328	0.0422345925068964	0.042674289927653	0.0428829620446209
0.0427619829894891	0.0426299943489966	0.0423018527342877	0.0438566933394321	0.0437593382734473	0.0437047298254295	0.0435730655526381	0.0431098357426057	0.0428548013571976	0.0427749942818791	0.0434717607826822	0.0430128423368615	0.0426578621990688	0.0424160610171768	0.0427973405811876	0.0429650296490754	0.0428356214949544	0.0420560558328661	0.0427121764983057	0.0436133108223737	0.0434663000456885	0.0429904851601292	0.0435553317229734	0.0425791476210629	0.0428230755331624	0.0435816065808554	0.043516046013513	0.0438103475308531	0.0429994618562502	0.0439836954471212	0.0426882825638959	0.0433716568065584	0.0434042087126574	0.0431339979930748	0.0433408093323324	0.0437655937507716	0.0426337294539492	0.0433737806992565	0.0424628820595089	0.0427881948709782	0.0431019550103568	0.0444816743252828	0.0431832649113185	0.0435138598826323	0.0429401653001795	0.0427527891982607	0.043242463951011	0.0440823792972436	0.0439671290368897	0.0425477136892401
0.0439424773907989	0.0429099721442074	0.0433322521847265	0.0441368974251964	0.0439235790237017	0.0440540965607975	0.0442676851242321	0.043509176532602	0.043936622252004	0.0432247680814779	0.0432878384793898	0.0431691234676245	0.0438027075356929	0.0425458263955501	0.0433311122310936	0.0437584569688562	0.0425851490087864	0.0438991202927565	0.0434746762385206	0.0440347824343892	0.0439307189451084	0.0442008457756752	0.0434708577663051	0.0435028011565101	0.0431920872709815	0.0443152596297731	0.043627764136227	0.0424531299963063	0.04279791042563	0.0437215181406579	0.044000576591039	0.0426982343926982	0.0438161975668938	0.0447134129096059	0.0434939693680964	0.043798675108339	0.0436997795635957	0.0425577512326347	0.0432712418975751	0.043510639401469	0.0435613664728803	0.0439068647563362	0.0427107366052638	0.0426473119299159	0.0435420185112388	0.0441680804038894	0.0430232997320892	0.0435914697677732	0.0440902487995915	0.044072934400137
0.0441930776747518	0.0440407603025455	0.0441848023797218	0.0440006022046562	0.0437440130525422	0.0438434388808725	0.0433029406603913	0.0437162371102809	0.0436680983174508	0.0445056303105952	0.0437816956675591	0.0438981804757861	0.0439959361336223	0.0435249608964812	0.043418589340948	0.0432833574270112	0.0439403471923634	0.0433559316416387	0.0443298911996996	0.0439407997632949	0.0440581612383255	0.0434573638125503	0.0430108079131025	0.0436869464820192	0.0432477334063727	0.0437970008914322	0.0433192031443346	0.0435910669402289	0.0432938051995603	0.044122543518551	0.0433807679947914	0.0447561971703962	0.043890019253887	0.0440514300560275	0.0439470680281817	0.0449866232941338	0.044128797100996	0.0445136200716131	0.0445497658346339	0.0432885006354327	0.0440963056457969	0.0442803936361338	0.0434892256383772	0.0429842972725496	0.0437985577239474	0.0434423962880504	0.0441816389729331	0.0440779266083323	0.0436235532572767	0.0445796218476361
0.0441845564694593	0.0436219227276058	0.0445452284381849	0.0434989322360651	0.0435495443917722	0.0433253065519049	0.0444290129502308	0.0444825403560433	0.0444117287615222	0.0443699540146919	0.04442083618705	0.0438760225934476	0.044499384810816	0.0431130204087206	0.0428991727792827	0.0441400802519458	0.0440036364690922	0.0448722432284788	0.0433996742098414	0.0446496058960115	0.0444279978533475	0.0443415311320024	0.0435907046543111	0.0438161611861566	0.0443863358388866	0.0443170235501978	0.0441338231179923	0.0442095797979102	0.0434603479856879	0.043793570809716	0.0438619761669758	0.0442157466465862	0.044475079824849	0.0438325850850807	0.0443742680173655	0.0441845650729878	0.0430840021612362	0.0447645813736312	0.0441059836911712	0.0445561713264186	0.0443400899326961	0.0440321736141193	0.0433979536507946	0.0440122962175416	0.0435669859816071	0.0444591200383863	0.0447183263678918	0.0446798177252732	0.0444320181014056	0.0444553299513574
