# Supplementary material for: The Neural and Computational Architecture of Feedback Dynamics in Mouse Cortex during Stimulus Report
Source: eNeuro. 2024 Sep 24;11(9):ENEURO.0191-24.2024. doi: 10.1523/ENEURO.0191-24.2024 (PMC11444237; doi:10.1523/ENEURO.0191-24.2024)
Supplement: Extended Data 1 — The file code.zip includes all code used to generate the figures and perform the analyses presented in this manuscript. The folder "./ephys analysis/" contains code and instructions concerning experimental data and Figure 1. The files "Figure2CDE.m", "Figure3AB.m" and "Figure3C.m" simulate the model in the nominal setup, and generate the corresponding figures. The file "Morphing.m" allows changing the connectivity strengths with respect to the nominal setup, and plotting the resulting trajectories. The folder "./Figure4/" contains instructions, code and data concerning Figure 4. Download Extended Data 1, ZIP file. [file eneuro-11-ENEURO.0191-24.2024-s003.zip › code/Figure4/isolatePPC/v1Int_a0.275.dat]

0.317102055852354	0.309522317470558	0.312501468460246	0.312729555939279	0.318697615772751	0.316652444302607	0.319383765437928	0.313905646431579	0.309754168023904	0.315865153640401	0.308701826334066	0.312763828923881	0.307467399975577	0.313399282330068	0.306910512988027	0.316840472264876	0.319829661436725	0.311011569879762	0.315874293739599	0.311874252237691	0.313359740021884	0.320609681021078	0.318938796257528	0.31657310773762	0.307978919650939	0.311504000538183	0.314409787483273	0.315082051651448	0.317810458250891	0.314940683198305	0.312962226015943	0.312680583851	0.310862120338551	0.307711736148817	0.310985567946313	0.311592592034879	0.320059060101113	0.313654685427953	0.315948814571958	0.310902139692552	0.313562009981557	0.319286558132938	0.309848250908839	0.319178651800312	0.311506563085987	0.317868675232392	0.313746642186789	0.312350778891665	0.309487501387674	0.311064473062794
0.329094209837166	0.318347246701533	0.319171058009203	0.327608611266758	0.32666250461746	0.324231839792846	0.320310818587421	0.322935920073727	0.321186239988774	0.321526923665319	0.33023954738833	0.325113076016454	0.320051322050742	0.325239648639157	0.318332022696629	0.318602166034771	0.320459020748086	0.326038991194169	0.327652429873825	0.327754131968147	0.323426029334359	0.32690758668038	0.323512712954584	0.331010378881602	0.31985644954399	0.325658382782333	0.320218258709256	0.326673704083426	0.318043369163081	0.32625972993507	0.32051557554064	0.320711775718266	0.330711526511655	0.322327308899387	0.322955415960347	0.319590903946993	0.32982274110905	0.317629306442499	0.327445133391787	0.326783811825223	0.320583934843348	0.329822276040571	0.329638823450889	0.31755293849028	0.328937895098044	0.327649856315855	0.321659764409542	0.326329752386136	0.328543299972777	0.322826462995941
0.328418433390158	0.325422890365225	0.334687206725593	0.330356050235644	0.33538056018645	0.335483472482773	0.335279951735951	0.341614457153359	0.33683181691569	0.334923247613382	0.328741431565169	0.333385407388599	0.342584704728658	0.329555340929689	0.330569801689907	0.34105003348141	0.339854656738148	0.334816867169627	0.335674811907705	0.335485747114391	0.3343810290145	0.33043489050041	0.328491741737798	0.329974217391508	0.33771335930598	0.339165956824552	0.333054007725874	0.340309194416533	0.338956727798025	0.330360155496986	0.339039802048354	0.330859068597431	0.325813568801969	0.331142567574079	0.339021528745819	0.340155878771028	0.334179288630928	0.33396146774869	0.338886730982063	0.326247153868889	0.340491879332017	0.335969659867952	0.338960846977507	0.330028751221044	0.337311326143693	0.330568941184037	0.326687108179675	0.331028642333854	0.338751911373762	0.328489530350829
0.347424517254147	0.343550053495942	0.342301235040875	0.340820431574177	0.344892819131442	0.348047131433079	0.354579065945042	0.342609544155863	0.349709830343889	0.341105134105806	0.342117796262306	0.339774830311131	0.343519531949759	0.346066958916822	0.351681828320585	0.348469251394083	0.338654711792901	0.349121118238428	0.346610857450476	0.35255012947897	0.353346094151543	0.349751432923651	0.348816318655531	0.339585837280914	0.340375484809121	0.351084340874071	0.348529692402755	0.347047800375998	0.347975101618694	0.345357824668431	0.352987276319259	0.350857291480783	0.342510728960883	0.341108235675974	0.346036922611168	0.34000837653648	0.352353275543658	0.338335124728657	0.351172268773164	0.339960390703687	0.346334573626193	0.346587993965786	0.348181455256353	0.34270543133044	0.340796725051126	0.339793823975972	0.34737448096101	0.350707379128985	0.34028307304859	0.352524397338365
0.354601273651118	0.3575746977079	0.356356834408934	0.352794843836519	0.354359341167713	0.350271883808063	0.36143830363259	0.360856400995986	0.349742768860878	0.361543575082531	0.358775899415519	0.360217834131139	0.364096670085348	0.35082122007516	0.365735773418816	0.36872464731538	0.369491934118427	0.357941353131312	0.36614604038043	0.354808400624907	0.355497548528754	0.363451162116562	0.364541543508244	0.367796043244597	0.36428959322943	0.366508032863973	0.365000459772362	0.366544060597218	0.36918852789977	0.354306629917893	0.367026534360013	0.366550442555294	0.357733327543459	0.351375732737276	0.351320351888316	0.3631855262145	0.365861268322591	0.367461480807157	0.353678610459576	0.36434336487903	0.363800400694349	0.365915000922858	0.357731688807133	0.35809540580489	0.36220740523584	0.355473642409169	0.365129040009842	0.363606238942695	0.363957430680977	0.364689153754103
0.380261524720896	0.381104671847328	0.379936629752854	0.368599161116606	0.377509309010336	0.36568241811693	0.371744173710294	0.380522855655743	0.37002464006635	0.374345284973119	0.373132663299726	0.365633733111371	0.379448146483103	0.376625786045511	0.383860790982303	0.380544012759809	0.367690432852145	0.378533469157532	0.368652363152739	0.368764250232577	0.379645007750529	0.37207547551985	0.378919107004166	0.382856929776312	0.38296614964244	0.364540501737316	0.37736117522122	0.374995709425328	0.373555746277431	0.371251719042854	0.368142914280224	0.369164588918377	0.370716271196708	0.376193729330508	0.383895294952682	0.367276094889746	0.378216679570203	0.379354094463072	0.382976276751218	0.374457683159046	0.37688447824501	0.381450818805712	0.373241814069178	0.373489807129449	0.371774142398426	0.371233492111848	0.369325265601803	0.382992782728323	0.378007717885468	0.370088285751666
0.388349533826166	0.405846225358797	0.395371048737141	0.400934482511883	0.398999414647485	0.402582979808014	0.394925640073126	0.390809508873283	0.383343377605433	0.393788000619945	0.388273080834061	0.388267208707288	0.405949598001143	0.381862972850252	0.382228886977824	0.399870880381067	0.393264988101408	0.390382366667164	0.40322632237922	0.388800097570115	0.39115450226567	0.388641591020785	0.391906833060092	0.39962009590459	0.394461042324041	0.401852538019131	0.398074102583222	0.393258813566664	0.394129023480105	0.391324197853074	0.396948338847601	0.402820757394423	0.401450706358776	0.382983415624947	0.384718435125044	0.386666345644052	0.398787676173855	0.390227688664526	0.402420104655979	0.388916720011561	0.393784301786822	0.400185111709631	0.39052735838653	0.387210850194964	0.385083517556508	0.385298242235687	0.400482637870534	0.397745394755906	0.381910043586437	0.390310381560477
0.404250615477741	0.418449157485676	0.403904663927792	0.42318907513785	0.413003044111935	0.412020830999603	0.422101684782532	0.422350391300825	0.414889325089827	0.41890316723283	0.42062054414486	0.423011654110406	0.418928188343181	0.404629201519198	0.406081376025838	0.425566110332745	0.415536355092752	0.419561937889266	0.415733531598636	0.40629255334585	0.42347810282453	0.405092626031562	0.411634529606333	0.411972671708251	0.409628836905272	0.404630547403446	0.404920288448561	0.418010882119759	0.411493433321306	0.406627615260811	0.414852685416798	0.418378857399686	0.406276870638525	0.416616472885641	0.415245819546852	0.417818934572803	0.418938773414714	0.416369084081796	0.413047553054354	0.410438837918204	0.40511911898003	0.410788881405001	0.421783519401342	0.414602961499396	0.419136612646871	0.411402215555739	0.419191663465199	0.401529042265847	0.414736714675829	0.410000658347604
0.429448097399177	0.425848032986395	0.43286772787923	0.438872276043208	0.434954251569287	0.42308225192123	0.427361095771229	0.429834490167138	0.437633397217098	0.436852911130291	0.438270407925727	0.428813277665995	0.444408005782861	0.422469693447683	0.443014875895333	0.430640390005259	0.444130906993784	0.423216279175066	0.437895309715122	0.429576462552013	0.424412790224623	0.42205280658854	0.43521509684354	0.449644666819155	0.440076759199287	0.427046936144298	0.431436894024406	0.431130908502957	0.435376109793259	0.429822658596788	0.43291006694806	0.420523195419406	0.430568889350828	0.426027680624759	0.45150402547919	0.43588082674763	0.430863881184765	0.437401052047424	0.43074005574982	0.429574653475823	0.44061745225888	0.431882105114295	0.448624674680343	0.428824892928409	0.42910132525003	0.434446000804038	0.442566967862772	0.433122481944917	0.432901005488088	0.431326754561388
0.451276344595888	0.459992943863084	0.466828218517161	0.450162404035886	0.464948697569356	0.471644663433216	0.470886770124475	0.46649582213931	0.469468605317767	0.456438379496812	0.448780819079525	0.479250918779675	0.458533219637987	0.452946367981	0.477776218338262	0.455654522459072	0.461128882945602	0.469825004454793	0.471206731331609	0.473332656772062	0.45684368106306	0.476738724702179	0.461800815813296	0.479181293335553	0.457055353576399	0.445999863009092	0.45625691813094	0.45456965301515	0.45679426201921	0.467363762041929	0.466670743362069	0.469650608687854	0.467352428440236	0.473712273631801	0.462219393222474	0.477263310588241	0.453996135704234	0.450228622173123	0.461558482718927	0.470181266315686	0.449901565074243	0.457340733999518	0.45297790081672	0.452876170355525	0.460849681617879	0.46415427634556	0.457492468620371	0.473406314774041	0.463736180241221	0.457997073636163
0.496121677234201	0.478725075896075	0.497656740393553	0.471730581735366	0.482609904004354	0.492148002504483	0.491093581552202	0.485137980451612	0.491674111827911	0.496480260020373	0.487979749312516	0.495018619067014	0.49231462736579	0.500187216472954	0.486326350993707	0.468781710481134	0.481830358566844	0.487102854133514	0.494621009651806	0.478927635200978	0.479803246743771	0.502562526219252	0.482095968154399	0.479324016816791	0.502641829868884	0.476514188219494	0.486070318799261	0.479179939141743	0.492492176207874	0.481956902111592	0.485472438299108	0.478817341512596	0.509011667607758	0.492206150903885	0.477515588319555	0.476905843183555	0.488946531990432	0.496466305200927	0.489437636511222	0.495085362826017	0.494401949124333	0.506040789245699	0.498930673548592	0.507775352130094	0.492197986206906	0.495279398790143	0.473220396267334	0.506207929771436	0.473826998413811	0.504435840749804
0.540638882638261	0.522039200613116	0.512785625029132	0.518805639995462	0.523331278662081	0.503237794581142	0.533876200162369	0.500432330163326	0.503604831980905	0.52291160641348	0.5191846488988	0.537938223455154	0.516362840495477	0.525272496628463	0.50670370172336	0.517466193124139	0.544193678325536	0.534123363142058	0.512071761812799	0.523416554433346	0.511721861716272	0.516465479335013	0.523487186504036	0.524410024545364	0.50987437723804	0.534352258134586	0.520604173102002	0.510695734364693	0.519487701183277	0.509593247727197	0.521321768236061	0.518576211633256	0.507747436142165	0.502193549815925	0.538548739355231	0.50315054238348	0.518232159147901	0.50535214416073	0.531433765914034	0.539716402548532	0.539042080836583	0.530163052331654	0.525871427750276	0.535808049054471	0.526196242390022	0.521963781374408	0.533753180058578	0.53294043542906	0.528108887673032	0.524416191660595
0.560879679562181	0.566529904286309	0.549629909135092	0.57538663536079	0.569070773453489	0.558979938673586	0.575584160806219	0.550413529155386	0.574965652703967	0.542202114365478	0.549718458335298	0.565129578982145	0.557871111988924	0.565268835338953	0.561911657513766	0.536391452550588	0.574624326727559	0.574381131889772	0.560164751488357	0.55166560850876	0.57323736364974	0.576122098834308	0.561856062258697	0.533786015133796	0.564655849305574	0.580753702710166	0.568303216172607	0.568994770420609	0.57678316021881	0.547371568885555	0.545786680259625	0.548942462746461	0.572838051632944	0.560679558729805	0.545827480015942	0.559535421528726	0.550208477366783	0.562131104122047	0.537826579136916	0.556731701157085	0.552318018087989	0.561642357097397	0.559654512538442	0.539581236235085	0.57639706381585	0.55480743111976	0.549908554283696	0.564013635602802	0.576587788007954	0.575482024279292
0.61124645924785	0.581667741326417	0.574592156884497	0.603077576037453	0.596245938125282	0.620315053622047	0.623106565606803	0.609295582704888	0.576286251674256	0.605905092133547	0.622896050467274	0.585568877170821	0.607603032973244	0.613143720995989	0.604597125700979	0.623541878855084	0.602678964943689	0.600582072744481	0.595986204457489	0.61244943123061	0.612253998910962	0.600537890681914	0.585095310585318	0.600946318830028	0.60605766485097	0.595612714459616	0.586675898972368	0.613772662280902	0.60906211512533	0.593929389672252	0.58365099079336	0.616137711891639	0.600290761697387	0.600935456150897	0.605372478932006	0.589792313770886	0.5989765308312	0.576441605403159	0.615363757731473	0.588273264189325	0.596245704774779	0.594840910392892	0.61534221889938	0.589104083244126	0.592685841624778	0.616372076044823	0.588774844955195	0.618366736097582	0.58041796762556	0.61389195793336
0.628980305038052	0.65281461758349	0.64345164428815	0.620264238218737	0.656907021923336	0.648427835824947	0.6405084752483	0.629676912225803	0.652472390810177	0.661730775698385	0.654115570123157	0.626425229554324	0.648040902732863	0.671168955563284	0.649851668933094	0.669430454674676	0.648740873438814	0.65756740211468	0.639645457586222	0.66759577624031	0.633158185788387	0.632372831267579	0.659460404572826	0.670475274637167	0.629815956854497	0.643722813493854	0.665511081834313	0.660917252567809	0.637498352613817	0.62390570453075	0.625710000422119	0.642306903798508	0.641518612651119	0.656571608783804	0.642102077414348	0.65067812051189	0.648446602341213	0.667869311441839	0.628716985807855	0.630879424343891	0.659470875478004	0.628434012230795	0.630803895399247	0.636978908328037	0.651852648667383	0.641331610647642	0.623043208666639	0.653568719524472	0.633886097380336	0.629544147347262
0.700166140667595	0.683990407396482	0.681015346052429	0.676830398501135	0.70159537055134	0.677628012060464	0.666149805942141	0.678316657462482	0.723899466251324	0.699654653236646	0.702383139579394	0.724168898330637	0.690367318143919	0.719647262616111	0.70248289732526	0.708300372660525	0.690399174216253	0.677205533413033	0.689346933605439	0.696110559817286	0.700357792353017	0.722572425660943	0.687898184715558	0.688505154144863	0.705167647922763	0.701573690754694	0.685655046391065	0.727885934526453	0.725452425877813	0.733660547797038	0.678094981850882	0.709051020004196	0.730761710522924	0.718316646736834	0.668954798735543	0.722751847570572	0.709502291536645	0.690287211095372	0.692450383706297	0.693726161312054	0.683406469909076	0.690366065572348	0.686245938967556	0.725935192133995	0.688973675676929	0.684245498902089	0.715157839915801	0.702998061372121	0.707941543493957	0.701014363862133
0.77376226002322	0.776003969596735	0.796763199541812	0.735522914520134	0.732106002801753	0.772854643598728	0.748130893764055	0.76431103844999	0.731404936182125	0.747576879329908	0.733657090661299	0.783770321639931	0.768122849209592	0.767681066978564	0.763665378685398	0.767841850327478	0.785962724329927	0.730112315094971	0.783609979328333	0.740596988145146	0.761923644482021	0.765619687993133	0.735394894145036	0.746427442865051	0.746024507748478	0.753557183497676	0.757323399307669	0.764079478449421	0.783609774497913	0.783085694218675	0.78137026207396	0.747057579462284	0.763694744595418	0.744989254887167	0.791095117725964	0.752105272202197	0.730748488509184	0.772717870910408	0.759025247183495	0.768703452026713	0.725677387637572	0.749776246051297	0.783007501526113	0.756742212374971	0.7501490568123	0.738055624795413	0.788701994917048	0.773046129579022	0.750013333324786	0.760099189922381
0.86486645784551	0.806248220916959	0.819456927633761	0.810815862829599	0.8629409359747	0.833603108376405	0.82554817164225	0.871016609217315	0.852765484472292	0.819954796314682	0.831281257710417	0.807025171090309	0.81711316571069	0.831018751760104	0.781360916091047	0.832414875363654	0.804729794040277	0.821641308781486	0.836935432517732	0.844895205099813	0.830207163684777	0.799222348998518	0.842883236392544	0.861825151176873	0.803113916854171	0.793495750961066	0.803209986797738	0.838080491425998	0.845997469264288	0.824301039492266	0.820026818102808	0.810335364559433	0.840476059509415	0.851835256555176	0.832720389895775	0.814045120090227	0.857007388645126	0.841322297715159	0.830210425103404	0.832998276079941	0.853748648521344	0.797240751684183	0.798045698134945	0.816546062420432	0.837972350604387	0.827106592131384	0.797487476991454	0.844441915721749	0.848951549784115	0.807624586694768
0.85698790370631	0.937080186532484	0.918049664913865	0.931856795450566	0.929428342272395	0.919028187162453	0.895035393351361	0.939003551193197	0.876434358884304	0.878842341785349	0.877901396562271	0.957009113040974	0.865307303350566	0.884851456254582	0.920942797603374	0.884819191333128	0.93485362742747	0.945615337142989	0.888081050264075	0.863736154365468	0.937155417249313	0.945815434474942	0.913780322791871	0.920815694651058	0.893016129494855	0.86174429133108	0.867880678232445	0.910940716638883	0.895368598980963	0.897287379322754	0.9286646742045	0.859237480003397	0.908506594804872	0.919556384207242	0.943539846936858	0.921797597076893	0.88901127896199	0.898270640804936	0.936082513773019	0.907218876241528	0.900890066631074	0.938917085293848	0.907115559085803	0.885535046355146	0.936302325312243	0.936287761910025	0.875553237677559	0.921358746357886	0.909769047641475	0.875954916025307
0.953536567147614	1.02245119355156	1.01604295615488	0.947133127907602	0.971361787320579	0.976572574108785	1.0097163961948	1.03044416248581	1.00724005556331	0.947102365637245	0.99480560222978	0.955452016281979	0.933940680972456	0.951008329098099	0.992359677536657	0.983769793654953	1.04426323207019	0.965426412051715	0.996149623695406	1.04267583571056	0.954688557976755	0.974829249312134	0.974681577083506	0.993269508932042	0.953001329026132	0.981636973120328	0.959879500950467	1.00898626058992	0.948377319003661	0.953060846182785	0.960701001081818	1.0243821768668	1.03939851300036	1.03089168988813	0.944268210150748	0.960591590216016	1.00212151876713	1.00781929014989	1.00232740073891	1.03270115411749	0.979634875296729	0.985323509535332	0.998260749450015	1.01532308328667	0.95818928273219	0.97538267509865	1.01576554352681	0.982592730812936	1.03618095464976	0.951955977844088
1.07103699609549	1.08583111680278	1.13355884326875	1.06488700895262	1.11511809624181	1.03776194803133	1.06454074467768	1.04421783336579	1.08056394674297	1.13473541817255	1.10634900908861	1.12300356142456	1.13910268862357	1.08516438360797	1.12920047882913	1.06349188033854	1.07480545795406	1.08010460466826	1.03392190204815	1.06990854415337	1.1390349553503	1.10744398430922	1.04446247436009	1.0846476100761	1.11589389025646	1.07836889249248	1.06947728376418	1.12364834760859	1.09533842767352	1.13143453376464	1.0537268386639	1.1310614444611	1.08364022884101	1.07515743584207	1.05342214708988	1.11571447216734	1.04779050074719	1.12251228454198	1.06359029857008	1.08326669597188	1.1257613668553	1.06244972206083	1.0595130770615	1.12033531196574	1.0840726228038	1.10793794232371	1.06871816978781	1.11471903307442	1.09481084079478	1.09747516813858
1.20127033750127	1.23323081851177	1.1894809779719	1.17532479469379	1.22159670510022	1.22557905434108	1.21631288588722	1.13910981178221	1.25753598332503	1.15149032585818	1.18226283456636	1.25629726846437	1.23973417247128	1.2242601703215	1.21773436269487	1.21266764034568	1.17654937511584	1.2627946019152	1.13834644161425	1.24351787401626	1.18118672717744	1.14674157033096	1.25782505183274	1.14873280679842	1.15793130596657	1.22776765148204	1.18701711179552	1.20658935788464	1.19829822097771	1.18704637946045	1.21114871217139	1.177772745122	1.15726562226266	1.18853981099008	1.21414417951987	1.18692812272929	1.24622356278082	1.20397921677057	1.25118920489474	1.22171345917855	1.15944609734422	1.26858418083997	1.18329122638794	1.13749736929596	1.20174873193004	1.21789434550836	1.27439122923183	1.20690470188035	1.18827362317433	1.20651982808437
1.25755427122828	1.35227745970659	1.38505412386986	1.39996316853575	1.38895100924402	1.2641490438742	1.36268903596381	1.34258073377608	1.30129563775601	1.30509788459893	1.30842704834168	1.28711075586116	1.29923536282171	1.30242874205643	1.2987774949137	1.33130730690444	1.37226222636431	1.31506559321929	1.3795577819916	1.30777284351611	1.35794230373073	1.36994340162062	1.37281570792902	1.27494456172181	1.33676517942573	1.36097866697977	1.3074335023319	1.25672518183701	1.36187709365279	1.34479955305965	1.35902638597256	1.33044055213484	1.35975207186353	1.41060987517764	1.33949622732968	1.33108140202285	1.28537987911693	1.33140991907412	1.36596993404557	1.37716451707745	1.36678048007171	1.31684048692394	1.28422078380332	1.31913128309431	1.37827946708565	1.2586721156117	1.26699388308822	1.3172730265864	1.35036610330378	1.26485294169314
1.47644809071624	1.43193683607159	1.47085537435846	1.48953387172269	1.46017993681914	1.53219937913681	1.48828616226734	1.43870894920209	1.40150379417951	1.43642560830976	1.44674539032386	1.45719323832965	1.44690887499846	1.43804874671995	1.49150526331697	1.55665100814431	1.40680388933252	1.38359141436431	1.41920919351375	1.53237871043726	1.40940882417456	1.40761081359146	1.56022216490679	1.42701750220942	1.48468361572286	1.45208295995201	1.54653718400247	1.46836697618004	1.46983090644707	1.45291241919145	1.53275802055766	1.49768472574386	1.54932175912674	1.54015617093138	1.54049474066672	1.47746053261569	1.48310713738614	1.42607000609608	1.42823209574879	1.51254298806935	1.50281504693914	1.42211825412916	1.46048375233934	1.52063677460952	1.53448994951783	1.51630999524207	1.39495158623915	1.54846051609714	1.41341949660229	1.41026804235896
1.63686972672025	1.68285016740827	1.56178302667471	1.59468511911475	1.60567732512395	1.58613499651189	1.64500811388123	1.59515381880526	1.67369884686215	1.70631049872206	1.64495262162644	1.65714768613278	1.65718558182331	1.58624134401241	1.69815467658524	1.59230706137775	1.64302684195676	1.72110666026053	1.68423249407207	1.60465795488901	1.6475728109962	1.62428077105329	1.64982185126557	1.58070938260099	1.63949902106379	1.56296390754312	1.57117648334456	1.62494423489332	1.59715946593703	1.61380933328014	1.67692456467627	1.70970920983593	1.5994770419531	1.62730868543626	1.58353853334751	1.58792982710562	1.64541756349385	1.57468977904675	1.69349549820294	1.65635147776347	1.7100485862312	1.55274224956874	1.61654073484015	1.72141639159476	1.60212539477314	1.63951335747191	1.54676697671567	1.61871784550727	1.72584256408364	1.57456282524072
1.78299860503315	1.86931582993709	1.80704204495434	1.76395910964741	1.81507646690329	1.69706676044856	1.92059894865829	1.85529390940807	1.74115546120636	1.91232134871581	1.90549955745622	1.79819938206072	1.84504491840821	1.81316738777522	1.76040648335993	1.82382161951114	1.75722621637364	1.73687560303132	1.82345537360637	1.84250378028136	1.9058472552481	1.73135086105547	1.72302768258126	1.76988994544823	1.72653805637633	1.80474531792469	1.84636217107084	1.8170563505407	1.76853905955334	1.86776267050351	1.82062755929699	1.86059664787773	1.70343924940179	1.7910623636195	1.78441731093296	1.72835732568834	1.88685244514354	1.87425108994607	1.72168162256573	1.76918970490495	1.74438185683265	1.73432712511869	1.75352803719347	1.81884658149775	1.81119949020862	1.804206910251	1.7964761201015	1.87880133635435	1.89067372935558	1.84891638693783
2.05271357851745	2.07869296716782	2.04382003615511	2.11885201445735	2.09990765761978	1.97357185275015	2.08711987452135	2.08367690283314	2.09052085282621	2.05237952875847	2.09728713161576	2.04803203740268	1.99009315933099	1.97470557377151	1.96223804098896	1.99136903917137	1.93982099090232	2.07048587535475	1.97045693366505	1.97408025667196	2.06635610339369	1.97579531910528	2.00940720935423	2.05572403992916	2.09342913782389	2.02162387977971	2.07093191623649	2.07926450476948	2.01425658350759	1.99137521225159	2.04491196381069	1.97055681079429	2.09402802988092	1.98487558557023	1.94779038616731	1.93000087464295	2.07670747774519	2.09145238775143	2.04272687212392	2.1151255240783	2.00352921433265	1.92918027550415	2.06456670575408	2.05716400548483	1.97852757356605	1.99364266777241	1.93487765671027	1.9726825207812	1.94836972806839	1.93432460287116
2.22640039750473	2.16651458941575	2.19859205708181	2.23464753470633	2.17946285213237	2.27046367066908	2.16708259010868	2.37045978603425	2.22907856549369	2.24536667250169	2.12910775836951	2.20101134503621	2.31412445128941	2.35417344385114	2.26433130518574	2.135393514637	2.2816283478999	2.15349821512887	2.24824450145996	2.213381058664	2.31796858137837	2.3643404058922	2.29059162201334	2.23261645062518	2.25339121116102	2.28249686818632	2.28154680294373	2.27540238503982	2.33114626813786	2.13624492363446	2.26035365464077	2.13034680452467	2.20397218007808	2.22437448052415	2.26094082998884	2.28777599720492	2.34757181126066	2.34506507356183	2.26374658614398	2.15083296173663	2.13816025850468	2.29125917769682	2.3225465161615	2.26465690281539	2.27038912893449	2.19277081555613	2.30595320221366	2.20901944815607	2.19041364477116	2.21112812063627
2.50691896337017	2.60282042819915	2.49831113976095	2.4825150759923	2.45070147598534	2.49791827532539	2.55031739945567	2.53873330432377	2.57693843231686	2.41736456099184	2.48633864541862	2.49700019919538	2.59953202224932	2.50295343335386	2.50065869921541	2.4042930835803	2.50092575181298	2.4891634018728	2.37190346138824	2.49234212881552	2.5116903901991	2.43291653253345	2.39722342164668	2.63506026733378	2.43613562584813	2.52241457310564	2.44690749861885	2.4740218531052	2.41966466246085	2.39917464135391	2.42153679968847	2.48487175920201	2.43012778588545	2.4715697586682	2.58533708597332	2.42212146605215	2.51304540548294	2.60583631593669	2.42467603523726	2.46737496126283	2.54451328148707	2.41875566523122	2.47924763580607	2.49362790694655	2.53063667831761	2.50703796155926	2.54703638406998	2.3875843389352	2.59053410380965	2.5238061249873
2.7059025746067	2.89618219103298	2.70249953928656	2.8893817756307	2.78364704040702	2.78560210970341	2.84515998213647	2.8207679522541	2.91823299686129	2.72514019344506	2.66916244645427	2.67291484852047	2.84850005294011	2.7073757162861	2.69915192306427	2.81994994385041	2.73896415671716	2.70370532888802	2.73763232230232	2.67251582574667	2.77871087469881	2.89294264364081	2.7657199526888	2.81509513117772	2.81339412942645	2.82473353448258	2.84076577261126	2.63131183296729	2.88392590021224	2.91935920246722	2.73912085028634	2.90148983101966	2.69243811768813	2.69505004638403	2.76398660248762	2.68748058981907	2.73689603289115	2.75840721477192	2.7751322747195	2.69356248317243	2.67936889737202	2.89315580125239	2.91806581291704	2.8572033759783	2.6771507459262	2.77154128599261	2.79991388658079	2.86814320795494	2.77587703969341	2.71107132998261
3.0017332173291	3.03103013944211	3.19571239359967	2.98765482701484	3.22488099744028	3.13786646733916	3.02223409466056	3.03060446075523	3.10330857349998	3.1275189637125	3.1241844191308	3.076020607177	3.1633554024608	3.07687371494937	3.14126949587668	3.13770929299166	2.95959698149136	3.13426832624712	3.03064582915236	2.99205270360327	3.13672852801508	3.15273741166991	3.18202315821547	3.07929455227906	3.13876961424066	3.09852438384793	2.98278632525397	3.0120747199551	3.04281465876639	2.96091141054823	3.04220466692176	3.21581422677968	3.14118517728156	3.09446891722956	3.05026521860972	3.19793192090726	2.98475854492805	3.1632457165643	3.08934350404437	2.97482678829085	3.171125734417	2.99244184185127	3.11834313669736	2.98107782101513	3.1285482865975	3.16726770975116	3.18989000677008	3.16325481017106	3.13716690552784	3.16852192661567
3.5149772614145	3.3605692621297	3.4922357567726	3.34483573584816	3.31608436844997	3.31099529134919	3.37588527380171	3.50766776425857	3.50752220427946	3.29113789757542	3.49756242475068	3.45545769661057	3.35561869848028	3.37248790797073	3.43078355091925	3.34090267164187	3.46139000332218	3.52712770448886	3.54643322911778	3.51529837275706	3.40561449566464	3.40168091116111	3.44108698656133	3.48669310303297	3.37889831294735	3.42135045781372	3.33401927617817	3.49012785144523	3.36038796390173	3.33980071839455	3.3954841884338	3.4986985538985	3.45526271614967	3.44229425354881	3.43778266565307	3.45214219863487	3.48148637552807	3.53125977686886	3.36161908767947	3.53998237490684	3.50834231182884	3.37751515989029	3.31310850190267	3.50271987731638	3.48801043485686	3.44709619915688	3.38682228690953	3.39624288731948	3.32482412631541	3.35535501072859
3.65469925565845	3.82582744771701	3.81872803947506	3.73674774501417	3.81951588263009	3.74010561517796	3.67299006238647	3.72229504194301	3.80244365433497	3.75182141084473	3.76285948292048	3.78964153013501	3.75317013527448	3.86206931897693	3.8325948132205	3.72086782523325	3.78006084799054	3.85309559164969	3.66610829671084	3.85349952404716	3.755345954798	3.67521522828155	3.79264748592701	3.8436473468246	3.73878767119496	3.82362061591444	3.8195924062634	3.64739172191953	3.71334199562156	3.85031642759903	3.78118467157314	3.66689548460066	3.76039386035468	3.84074594688526	3.83414996422151	3.8198990501889	3.76088428140827	3.7563495151193	3.65432202376465	3.81191635305968	3.67089434121873	3.85358932665562	3.73526838833521	3.81752824326044	3.83589779415277	3.78745935525802	3.75741438648794	3.77125083279917	3.63663652138158	3.7836404383758
4.10217379470528	4.17957840943445	4.1358331765461	4.14270481708118	4.11557670467082	4.16741557222097	4.07542260685652	4.1319549300816	4.05838819684043	4.07823808262029	4.15055793369082	4.02855655720021	4.08790811646183	4.07573732171864	4.1464441324773	4.04662154409565	4.15450420298922	4.01391537354748	4.03724130883289	4.1546667932678	4.15861336714735	4.06114755037428	4.11274826279966	4.16556752477401	4.07129167562142	4.14721964448293	4.08968939720481	4.11476463197084	4.08103547606809	4.09921515300111	4.1066651404377	4.06948858206641	4.10104347944341	4.02017093952285	4.08107544528121	4.14901020359509	4.13283177256963	4.16637544713154	4.12876945743941	4.10494111381425	4.15863479558396	4.15218880954127	4.14570107770268	4.16937910364595	4.16719091928465	4.13541419719996	4.08542565653123	4.14168825313471	4.07920203282065	4.09813810920709
4.46849711840662	4.4951059076157	4.41621918488415	4.46246651597897	4.4678407737314	4.4332386519045	4.40960057425889	4.46679965995166	4.45920479334052	4.43863881603749	4.49137447973052	4.44939272522904	4.42154004888144	4.43352763961836	4.41184371345919	4.43140792862155	4.44928860192199	4.46351432038406	4.40689584083371	4.4451382016559	4.43536992461912	4.49472713768043	4.45572243776355	4.44047169252271	4.49645460345702	4.4517347923798	4.42381237040849	4.45078719414567	4.42677345993523	4.43145088088744	4.39637096828154	4.39318264794054	4.44384569502906	4.4295571364569	4.45398343321095	4.48933778980443	4.47797690868557	4.47428804283667	4.44821221773007	4.44774280353095	4.47094841362992	4.45613304885292	4.41684788775336	4.44659022880776	4.41502605634137	4.44230108128088	4.47798796717235	4.47124591178365	4.4732489087076	4.47677681630699
4.74721133827887	4.75789305668322	4.78741276801471	4.77143410055543	4.70477796828753	4.79387223270092	4.7610860355763	4.71242745535026	4.73431193949112	4.77045593088195	4.67160397889023	4.74541347118393	4.7002779843577	4.76443540946631	4.76155363705921	4.75761741927471	4.76136621708354	4.75701274404522	4.77841835074905	4.75507325016655	4.78640704751303	4.74693166591848	4.74833527493529	4.75777661100667	4.75241012921609	4.68310070137091	4.78636087787788	4.66816813445619	4.70736101928992	4.77303096757812	4.77305823222053	4.7645895164452	4.73172598938854	4.78512410801039	4.79184648134995	4.73627620582984	4.76360355918145	4.72527763789713	4.77084597886434	4.78706246668164	4.7653485817212	4.77301638422058	4.78782616761848	4.7630531507265	4.78025796795059	4.65527240192149	4.70691489742979	4.77163983494855	4.74437925535009	4.77007198624227
5.02249114422385	5.0862849702813	5.08780905798571	4.92275949549875	4.99941272058718	5.05721691715008	5.0665155444904	5.06810937264323	5.0200174295467	5.09154304855468	4.95963175084268	5.09541820058686	5.10116901775015	5.0757590229047	5.0675063759621	5.02344852211877	5.05649911545589	4.99259264350013	5.0349967960373	5.00801429130241	5.1229864514237	4.98424849927369	5.12202849153881	4.98089023962772	5.00026044845857	5.05922594594112	4.91330801554476	5.02852088053953	5.06171249630307	5.09854716570762	5.07626582986597	5.09104379926586	5.09267487754586	5.08101994523756	5.01256213231138	5.01174112707506	5.09207164032455	5.04226017643872	5.05917777499924	4.9137976815083	5.06255974687049	5.03503736443857	5.05277842469362	4.98971096565584	4.93513339184251	5.02623953566205	5.10871116526233	5.04008581546711	5.09909614279235	5.00694820047814
5.23979735621548	5.06672740000187	5.28898018788005	5.24277410911234	5.36532958843531	5.25441512882787	5.20450950608286	5.25307918901	5.08789613282938	5.31951690796539	5.32937121703931	5.24735881369564	5.34424464583213	5.26238903751336	5.10677927078745	5.25628554930421	5.36887119014284	5.37200712441287	5.39582636054589	5.23726987613038	5.28134262417505	5.25807066930598	5.19619401133992	5.34656707930237	5.38089795415364	5.29821039749307	5.30736128556417	5.37676886291477	5.27953658576565	5.33628285306169	5.40209665266956	5.17383908579544	5.25518956149353	5.18372277396448	5.33116386687747	5.27002413034453	5.35368637850268	5.3604767673037	5.16739400665822	5.31745287557942	5.1112744280399	5.1373431126191	5.17442803239367	5.34751596343246	5.31247025493985	5.38518586574309	5.31832684359391	5.2719150315156	5.17785390779115	5.31801549559923
5.54705407317583	5.40746495477793	5.45827398318707	5.4238703449095	5.51651095491006	5.63883107115218	5.5378807908848	5.47737482645522	5.50379224537143	5.58462651995069	5.49369225580186	5.55376037857727	5.58190591266967	5.46140522382693	5.56195055753518	5.50137295968183	5.50220375271396	5.55435754688874	5.52564637386802	5.42397351898561	5.53751933941844	5.43222227629666	5.62109171306133	5.52137788813389	5.53686952774658	5.58134378843034	5.62596329627758	5.32665363312994	5.61095139563686	5.59112175584823	5.61804452452891	5.61703175549593	5.54150774531914	5.54907959404201	5.48802151854201	5.36193935673593	5.67509406648683	5.60849880549467	5.60780797006607	5.56310698580529	5.55218676322392	5.28692065081243	5.41840256779968	5.58141325925813	5.56622737768544	5.62452890794598	5.61480380549533	5.36183081689699	5.52578011624847	5.36798184812001
5.52043297288199	5.58183629078184	5.69688136213257	5.8248807947208	5.73591926254641	5.79092705651181	5.73600574905985	5.70849029890696	5.67018713642335	5.91536476746436	5.54735057847782	5.54972013770946	5.53862450569749	5.64661024187229	5.69585890926371	5.75775439379823	5.71869527308504	5.73610304338966	5.56937237311856	5.70167874554818	5.78216720077905	5.86649927300528	5.56300915198376	5.7648539610914	5.76469985648646	5.67137930443701	5.76713708842858	5.71634819107863	5.77722008127949	5.82783259704379	5.70672026336499	5.66690155848786	5.68127627005242	5.80820772560612	5.69504488777117	5.81702502602255	5.70945792754952	5.7590767355379	5.52348852790769	5.64192606136037	5.90144831415417	5.73043355077456	5.70262959166249	5.8082089114683	5.71033067706138	5.61891992429785	5.74725216672764	5.68035558369973	5.71408078120054	5.70737401442287
5.77925890918356	6.08198726963848	5.97717459724174	6.01003316055104	5.97446586775829	5.93133295623833	5.91677260660287	5.8519060963387	5.86197461410947	5.85518391254331	5.80387617419144	6.0825647241968	5.90693824600271	5.86756171371731	5.80025760147672	5.74192661944361	5.78388660756743	6.07399207087646	5.93302438727884	5.80211544068647	5.99909965445928	5.90897962981611	5.93355230582577	5.9886263978435	5.89038631308526	5.96975852928468	6.01555415230929	5.80358670853932	6.07892543783228	6.02297459420746	5.87158302561524	5.81023593599214	5.91737887788503	5.7635511096039	5.81492948089835	5.94765341097954	5.96509898383502	5.83998469166816	5.95093937234619	5.98862243236163	5.97024548547382	5.79746005461809	5.82803459707832	5.78483988975033	5.88582946232027	5.94872387499822	6.0246786310341	5.99797286561935	6.05953160874607	5.87485303305013
6.04184913770578	6.1362781701835	6.09485301489119	6.02316329980841	6.12158494538975	6.21104202302085	6.18581264720589	6.17210745288205	6.13784042289535	6.20817304554351	6.02453855515404	6.01392592684488	6.18518905461571	6.12812999449354	6.19181874881166	6.25918276565195	6.05457425026557	6.13931340505578	6.09488747822063	6.05341722284825	6.00927403761078	6.01509733731773	6.18860070952971	6.14080381139355	6.14337477709158	6.12695442501121	6.21379238537952	6.09103950650975	6.00647611625972	6.14545804330418	6.13429642211444	6.0346585199277	6.10184705587995	6.1143851781618	6.1693796607742	6.18786401774475	6.02619305028761	6.09276602650592	6.04557365760945	6.14913904760785	6.04058661548903	6.08144534801269	6.04453914439532	6.26047377014877	6.30920801304228	6.19839637849129	6.01155566905111	6.10852774620959	6.11666856543178	6.20111466779683
6.36290398032687	6.3433632880816	6.35778330509051	6.3237774669898	6.37721446927279	6.37257547058017	6.38167782987392	6.3904576334359	6.43935714236679	6.37967215204393	6.44812134202225	6.42488481041027	6.43329856393156	6.41090534664075	6.32853680018825	6.39913577892506	6.36888226588471	6.38078397755811	6.41673398018576	6.3868360769145	6.35254669922056	6.28607654320844	6.43433355725919	6.44633910957701	6.36410170867559	6.28611197653624	6.37783657384388	6.40892511966401	6.40379353705288	6.37122721745651	6.31973177050764	6.32550398228509	6.40819368545645	6.48040278787307	6.36620220091235	6.33250235224994	6.49663091486389	6.2967260783107	6.34454760579922	6.37596902628544	6.43336966166632	6.45424297659055	6.33943038298504	6.29917502839869	6.39520933760615	6.45046335321478	6.38907625699673	6.49633345037185	6.35448294465249	6.41854047266638
6.70058609134154	6.61822111549424	6.50665852248845	6.59170494758029	6.68725313805127	6.69131439042507	6.56435073127372	6.64451741068114	6.67990549556757	6.53671820128139	6.63418434182261	6.5797168713515	6.66611931847628	6.65977908171115	6.63255854794021	6.614094426496	6.54735533577444	6.60262742184576	6.67494648679827	6.57771024982285	6.5730260285334	6.53994831631698	6.67859092847964	6.6662216913019	6.51813128771421	6.67076831778996	6.57828511626063	6.64948622543061	6.69597798266078	6.59636903312265	6.63349983349114	6.66140910925549	6.60728594623523	6.60666893327892	6.64384290107388	6.62599570567847	6.67756650095073	6.54121135737086	6.52479442172878	6.60745085619982	6.55770580060418	6.62065545752673	6.56193320244621	6.68617733547253	6.59830718144991	6.59910067290397	6.61554700113614	6.67454291803382	6.62665788167607	6.69649499980311
6.91966166515757	6.98781925694928	6.85427437521431	6.8077513981241	6.87676192851286	6.8764208804983	6.88145925604411	6.91722334345468	6.83265985322777	6.97947899332152	6.96237755801146	6.91011879406337	6.92203480710567	6.76579408897845	6.96145798521629	6.91660077832174	6.91788370445015	6.75989767963476	6.861770613702	6.82170352612695	6.89981644898709	6.90715735683306	6.90598909501364	6.90190737229437	6.86669540468112	6.88099509328176	6.92057294835613	6.87962415091529	6.87885975373139	6.87641639130267	6.88394452677734	6.89667915612505	6.86231231412962	6.85026767185375	6.83702745921988	6.8927309535413	6.86949281457628	6.85766196922935	6.86295226903076	6.96819384651185	6.82012902680791	6.92406963421977	6.92806865141677	6.74238322000786	6.84774880261868	6.87977287634591	6.77997484291121	6.85123493786155	6.86901202039508	6.89133069708537
7.1505618528829	7.15537887208649	7.06955303854891	7.14743457374637	7.14343836912698	7.16961988679176	7.1541875993081	7.20350776562762	7.06053332179409	7.13337759123523	7.16133131300614	7.11340048000708	7.03220418050696	7.17233317239653	7.0465143637131	7.19421208809124	7.18471112425736	7.05218090741444	7.0976330902228	7.10358992363686	7.18136591858046	7.14640518765351	7.08001659301676	7.11158982503199	7.04576700317881	7.11051404945177	7.14782174675829	7.10959877358167	7.14900406093137	7.02877493419764	7.05050967676005	7.13707243236527	7.16855932268376	7.14105112537477	7.18908774397745	7.21438764599978	7.20284991305562	7.12978766429883	7.03380022477126	7.1910839069332	7.15707975932871	6.96813488308317	7.10193079341692	7.06707192070361	7.11685273667277	7.15425449217766	7.07026427215028	7.00396311550778	7.15039616545914	7.12460942931038
7.35954210633512	7.30531180031645	7.26300221469479	7.38740614275953	7.20754015753716	7.39372055917301	7.17087930391267	7.29773738994687	7.26824803654021	7.35668599967548	7.24996538674495	7.22206041555628	7.41680101318184	7.34150939191867	7.3375733966549	7.27086643074232	7.28326378034761	7.30014701571161	7.35891157965607	7.31193771852282	7.3291104995442	7.30435021078228	7.37834976990796	7.31537945612963	7.34630750186396	7.40246435010432	7.25033535110685	7.39897485642472	7.27632063832404	7.33919581620348	7.30287553494335	7.34662761880675	7.37106358883869	7.30789205726972	7.22018830453441	7.31192756047504	7.37937094059125	7.37805565693326	7.30277549028793	7.38530657819128	7.32629008200605	7.24899659986403	7.1983858058277	7.28773810408649	7.21710429854259	7.32646586019746	7.2869958443672	7.3243413047347	7.29606775724236	7.35421841154633
7.5880219435967	7.3250063983053	7.48602727827952	7.53387033282133	7.49354304254966	7.55802470921379	7.46191066731146	7.41222142855802	7.55580759514514	7.52845070355319	7.4208947588157	7.56483842895737	7.48074432316955	7.48628916876658	7.36743365790352	7.62311710801044	7.48181634798833	7.46335429478919	7.53633400514747	7.52696077556943	7.58651189203679	7.48758632309932	7.54781292351094	7.46636164798865	7.59478444788867	7.52261403762956	7.51932514038413	7.49823728225215	7.55984292076886	7.48859277380518	7.59037057098082	7.43870777987421	7.37127363524374	7.54538333766766	7.56424876644998	7.47209759295897	7.40432126966906	7.47532599676022	7.45879117375471	7.42904381195724	7.50005598153461	7.40629142312151	7.6059310477257	7.49517675365364	7.52967409675555	7.45285446493468	7.49278611923401	7.50326078285929	7.4758052286716	7.39820770658349
7.65960078665617	7.73393338103589	7.65807335082942	7.65952907521848	7.71457774261316	7.7330356291489	7.59807846393268	7.71341174821097	7.60786735139059	7.66879464515968	7.624659328707	7.52514409384663	7.70778953429964	7.64737890715328	7.71582308619745	7.6154801876701	7.67661791397169	7.6652879243058	7.56229665063133	7.62578997991945	7.6641624733109	7.72847971907434	7.73772187471098	7.59476286550793	7.65937354317726	7.62776798704271	7.66732448977759	7.68827401563175	7.72722431218594	7.66514764413129	7.72505858011381	7.56238327952348	7.67264325910129	7.58803808977094	7.64376510022183	7.68405590886388	7.64370715041414	7.69474176578348	7.65569322836672	7.62225619665855	7.56522165700806	7.67539452819109	7.47022736525869	7.4726428638194	7.74243282839502	7.63358883020986	7.71035983794438	7.70735315644467	7.67378415259608	7.66419760574818
7.84643926823647	7.78451772038286	7.77651055019489	7.72867056373781	7.67468915072214	7.89787214226599	7.85577536703629	7.89592041805728	7.65895550246535	7.74343767343213	7.89391000622767	7.60892496755221	7.84726136099344	7.760162820636	7.78977478984505	7.82931487854299	7.73256031542736	7.8118962585215	7.76003555504945	7.86360104635392	7.78947726996238	7.71737667899701	7.77734311733349	7.83765464675988	7.79128826759461	7.83400283160427	7.84378174009387	7.74368883018642	7.75006040702635	7.74565503104418	7.82526638790911	7.75393799383974	7.84849722919665	7.80906926239024	7.631256821419	7.81983697413364	7.85112797545179	7.65343619284987	7.8918196925942	7.69739527039454	7.75076849194187	7.68321402133065	7.5813451743095	7.72011906956379	7.78481912573399	7.70547282858654	7.81410261037916	7.70706996248892	7.77655881983965	7.72113296940224
7.97432006273975	7.69338347080225	7.92664923887636	7.87454198907706	7.93030244790492	7.859451775321	7.79463345279196	7.93821537644054	7.72550491225283	7.92916329849144	7.82415669261212	7.78868219037144	7.81277235941207	7.78977788477323	7.90141431055901	7.67377990383276	7.75653910767606	7.7422862489208	7.97893137630577	7.89267589108642	7.81473844915965	7.90848947993396	7.90168322890855	7.78053209829918	7.74764015491899	7.87149661915964	7.79649924793129	7.97471754368376	7.89096722070052	7.76833327888844	7.87053702676305	7.68613106878593	7.80776923633658	7.86192572522092	7.83526637742901	7.92452213177905	7.89922022661443	7.72625200075295	7.86431681130458	7.97327222987157	7.89060183711658	7.85471784761726	7.71977756971004	7.81422737446503	7.93788280730657	7.92430607851099	7.76909198887015	7.80906203991675	7.70487093321108	8.00247064013514
7.94596179996132	7.89462165750487	7.87844465557588	8.02335266605588	8.01482072008038	8.09971186584945	7.87064999740145	7.69855606878604	7.79037468263461	7.9513557923684	8.09376696325221	7.81378624989571	8.05139574852622	7.84135549744842	7.93554624905668	7.90593892137319	7.76616838316853	7.87288949307523	7.84661111862046	8.10035575467415	8.07650287325933	7.84929132519824	7.8798484235998	7.74755162667355	8.03143128098113	7.8487708035412	7.83440158112627	7.94512604778849	7.85872267467957	7.96081333368427	7.86518497172223	7.90145340296072	7.93789062435417	7.87868102981279	8.04673083844983	8.0207963539169	8.08966334315211	7.88221041371878	7.80978295295035	8.04543203045725	7.84697197595097	7.82367965035221	7.92361977498865	7.90631733299137	7.91692753883702	8.03604429061157	8.00685292627766	7.99511458807546	7.98207803612684	8.03004151443677
8.04472182902163	8.02507149957996	8.09094045715571	7.75264877519955	7.95393444950948	7.99880549237638	8.08310536520669	7.96368922841322	8.05622621181378	7.93190917294878	7.77745251717759	7.82315510797427	8.00887454498861	8.11748543019364	8.01573135184213	8.12820880773302	8.05427663183506	8.02214749276241	8.03831054652896	8.03964293337363	8.01204287574873	7.99412936144628	7.91544061856399	7.94515782014909	8.05414007131027	8.05856551382697	8.05686350154596	7.88062081630877	7.81924696351439	8.1435322058912	8.0538988651205	8.00089245397569	7.95989268711722	7.91832304603559	7.85384862920361	8.05318713466166	7.99371599475145	8.00539975539599	7.97226850286847	7.84205546947825	7.84671865025462	8.07454608614801	8.11523146532551	8.05540277677542	7.96118604161075	7.93264103459574	8.05771102244491	7.92237798692138	7.85841037142712	7.98374845913817
7.9940636376371	8.13318873208764	8.07681465980717	7.77903083579277	8.19467531497525	7.90275165965204	8.17640037299143	8.00890281809999	8.1722305294247	8.20349436522742	7.97114331950124	7.86983534041052	8.15765862998347	8.22779968141174	8.10544860175061	7.86396357638588	7.99291479571476	7.92663619637576	7.99209829237843	7.96046873042561	8.08627099409722	8.14759719169585	7.94364120767591	8.15554332911749	7.8941370122431	8.01704530795048	7.9583133971101	8.13741756846504	8.2071562751704	8.04711654229182	7.87438712692028	8.07762899158781	7.98161602964164	8.14817498073061	8.08599228793033	8.10186859263078	7.8695225071343	8.17962668037405	7.99282022978533	8.06911798432118	7.97750689240907	8.08287665046444	8.19099411436815	8.11410324414508	7.90406402232747	8.13760748925513	7.82466003689973	7.91727860123767	8.03524357591393	8.19059690782161
7.99628422961577	7.76194239827773	7.93438262082048	7.98793210294243	7.95288526819085	7.81936011499541	8.03458087429588	8.15848307528235	7.99475699215709	8.09911988291124	7.88827451285177	7.9645001990117	7.92171193060953	8.24185526399564	7.85031764285476	8.00143850625461	7.85559756404808	8.00300318014664	7.89694906089916	7.91649498009704	8.0384971659495	8.05265210355808	8.01081700292885	7.90562380644736	8.11487250251424	8.02798516227625	8.10367278989592	7.84711545131161	8.02836547636845	8.1000416618191	8.09550054314419	7.84357945820872	8.20657461695142	7.89388864988598	8.21529436703235	7.90956469708151	8.12248697859477	8.00784283763871	7.95403485145049	8.07273789925412	7.95825163227594	7.83546962221126	8.07494799778046	8.25650670103519	7.80445193371578	8.22484018936349	8.11410379860285	7.9849462885799	7.94831136786156	8.00344247542119
7.91494366987735	8.09962312467444	7.93094281628492	7.91221212726863	8.05513127391882	8.0697616732953	8.09142874532707	8.08711096906673	8.0037254242878	8.05915366616161	7.93542479612134	8.02041731209611	7.92793050053804	8.02528826381896	7.93431165406798	8.19443463166093	8.00122504812011	7.97250930468126	8.11191630520756	7.8265411372151	8.12607369506285	7.99370994332712	8.14560330403189	8.16562198557392	7.94735504697635	8.17629714012507	7.96305624399934	7.82180394306969	7.91730215467304	8.07421484150894	7.92371474508517	7.95708196513138	8.0561608544786	8.08906963598568	8.04116052649543	7.74200153527741	7.99021438617154	7.99856947704036	8.20010610945849	7.9643723617914	7.96921584432124	8.02285119275864	8.1328183863656	7.90943477891579	8.22391004820065	7.90540444168196	7.84540344816727	8.00409031989183	8.20158959171163	7.95241840445469
7.71867601148256	7.88847359241972	7.90409383580723	8.12126744906972	8.0674374074885	7.77833763878963	7.91082487560223	7.87018052501967	8.09840848770988	7.94272286586183	8.09112099859621	7.8644340460251	8.0587555821719	7.94915167592776	8.21385260223396	8.20509030736192	7.94623410429746	8.13378950196895	7.86915469357307	8.05388743767439	7.78891522571096	8.01673381973998	8.07240189144557	7.71283546420639	8.11515157202362	8.17593013233362	7.90003432967925	7.90679327682798	7.78721448259782	7.81963266292489	7.68317141661127	7.87190135485849	8.10157792754904	8.04085057027521	8.10830158870905	7.88806117114375	7.9415716366631	7.94920682836579	7.95050965539607	7.94342282106987	8.25193029782292	8.18840060748432	8.05138269421009	8.05924079682185	8.22873815498305	7.84511397123459	7.95650073669456	8.16863498616102	7.76196643294412	7.80940979402495
7.75324086459764	8.04986201624886	7.91491533501618	8.02329675655976	8.13983222015895	7.80273872795546	8.10144293663136	8.13140815799124	8.04031615983541	8.07143819551877	7.83859287325469	7.96663265134927	8.11753840013126	7.73164222868959	7.71203002034266	7.85780272625227	7.74692648208943	7.76921703844202	7.95393543350434	7.88194342772892	7.87582488884917	7.91262897306354	7.70203080298481	7.8403766436559	7.68308446979539	7.75466777136692	7.77535177098735	7.92875492177706	8.11474710103706	7.98768347285569	8.19741200872655	7.76640532611757	7.8768795552426	8.03879452256915	8.1354032601229	8.18401763036705	7.82797663887246	7.94407478719516	8.07496973177297	8.00042571827838	7.82159466992171	8.15006153805911	7.76083171001021	8.04343991769489	7.9225944112968	7.92703055832324	7.95456370555011	8.12078090004891	8.0462952957014	7.81669959704857
7.67550682503339	7.93239572860316	7.85829714433934	7.73021778339075	7.89041652198665	8.11096046612653	7.7543832234383	7.72221112419988	7.95299927413789	7.71717685089473	8.03485377071298	8.15850214832388	7.8184009820587	7.9085686512766	8.13537184242787	7.87522796853117	7.83536995201026	7.84082186737355	7.94675990400545	7.93812025002543	7.63656311115791	7.95884588527536	7.93164000372306	7.55876129165229	7.86252744041207	7.90430647229332	8.07595998091777	7.76205464930151	8.09947966764527	7.98350483478409	7.8955143035942	7.97066151797281	8.11953984346404	7.95898412439908	7.77801423888207	7.5792894074395	8.04612098564684	8.13747455765963	7.85143885551551	7.97872990726368	7.81452939724144	7.74291569373825	7.67147433180796	7.9303889271214	7.89207161904085	7.93356863842167	7.67157120636682	7.97395510859946	7.79173303081671	8.03138039487562
8.02727717625303	7.82429549995016	7.91209441946975	7.58994000347379	8.05428748281613	7.83098476191724	7.73280532383552	7.99077303902912	7.98397433605907	7.95952473656738	7.88276390798185	7.94542844141647	7.55901604119947	7.85483708188014	7.62982240493577	7.59539165722864	7.84216386606805	7.86550985101118	7.81451721407437	7.74046244412875	8.00849986490302	7.60805047449159	7.97290831531205	8.01139822984157	7.66211417965561	7.67697532688643	7.88157700091414	8.12642465956795	7.87029934324612	7.81507120673245	7.71805132254227	8.00149482589258	8.02484596626448	7.56101218448665	7.65787036313166	7.80353319014129	7.65524205527706	7.92483337870475	7.90278908880884	8.0299966862963	7.61700178480272	7.80539553871222	7.81521367128688	7.75099846678791	7.97094010638761	7.89023771587086	7.91376294067207	7.76173880455397	7.61130872075216	7.60124136390121
7.51124333430416	7.53817887813396	7.68370167935987	7.8703617526238	7.5757826991378	7.71613762044816	7.73542815830004	8.04205801385699	7.79176669377386	7.80577112231845	7.50224188862017	7.6302263994289	7.96191708786325	7.86102031626966	7.43885543056158	7.66667606582883	7.82089583276261	7.61874750920239	7.60390441406246	7.63905653930428	7.82970134143134	7.85480918038373	7.99127820576507	7.86605374234699	7.48460352420478	7.54435962038779	7.72674014437	7.85614281253321	7.71371270920489	7.60555883847129	7.8217236062802	7.5734314871503	7.76123535037503	7.83150912203551	8.05899274495934	7.8260037899664	7.62038657256467	7.9293967133453	7.58343913987001	7.97261578449322	7.42009398329719	7.73389835501914	7.89868690647073	7.88695322894593	7.86636125486331	7.62856145757509	7.78581726091794	7.56007865964167	7.6141998986704	7.58995399427616
7.82421275581922	7.72820803081693	7.35760008253471	7.87722939539025	7.64171571536462	7.41635542222014	7.67165148153507	7.68140048472287	7.79395997697139	7.88327848829168	7.91023429314949	7.4080204291848	7.70371221343178	7.97830043665211	7.38439593514404	7.78546429055406	7.7315686142535	7.70829592859222	7.8003899917452	7.61435825800203	7.61806144087445	7.75246615533809	7.7111369822403	7.65337189765628	7.95378740208071	7.73197484303209	7.53020471416366	7.80313523740083	7.5872222547616	7.89892202331851	7.58946335975636	7.74917267191244	7.75658519785212	7.68608817938657	7.64249256838295	7.50756075254222	7.94623310348693	7.63673649160785	7.80289589988923	7.82755451900441	7.79705657282107	7.66012273135552	7.56410740986587	7.57978510100884	7.57849260557243	7.59499014712787	7.73796774207994	7.411639885819	7.52733909291516	7.59963017516553
7.46244790989998	7.5866880873443	7.45290550231653	7.87158719948223	7.43500386706526	7.75845397782097	7.26186734196849	7.48244677350181	7.78928571140418	7.65053280379154	7.79798800027521	7.4450272750403	7.61048622199449	7.60476417266204	7.48299713686939	7.73293205526406	7.40714732392908	7.25152509830668	7.88354250234834	7.63633607646248	7.25336183314127	7.69208108772329	7.76163996381434	7.86593813396205	7.7843711945805	7.5135474598043	7.3563245716998	7.75981972480283	7.56676058601256	7.50288057561151	7.62376496535356	7.30731564092957	7.38770039480812	7.66051406173917	7.76141689371597	7.64165546348162	7.281217909824	7.67377407824291	7.38344461612298	7.58121247549172	7.36983188338772	7.59931898746259	7.59651956244311	7.37693776144321	7.38980626412367	7.91346664045382	7.61640787091403	7.33953086699526	7.40598367638074	7.59263556506905
7.85438367020176	7.6850103181195	7.24056711129039	7.20593420982901	7.70118643369993	7.34545248143128	7.31640945080149	7.30679756010235	7.84875307878113	7.32597360791811	7.79324327672619	7.59540065617515	7.18587998867175	7.11366531573653	7.14812735574437	7.61087984074111	7.75702806897106	7.69231311193909	7.60848073320535	7.78386074258853	7.13727633123542	7.36170321833825	7.30451554885358	7.71596972664449	7.08570714551393	7.11808381782269	7.76776789498476	7.70953752561791	7.38699358752646	7.29779357195943	7.58225909444615	7.51814168825925	7.34490107803614	7.77142666563488	7.66262985800907	7.30728019935657	7.24003012067733	7.42361941059531	7.84180502627613	7.13138674467886	7.47538391404471	7.23005673005399	7.18798596758668	7.58801544463435	7.41302872509322	7.63730237664997	7.67486785115373	7.74571539271672	7.1629655987827	7.41058701817215
7.54199768750104	7.51500390766076	7.17562852035406	7.07114895697482	7.16323127842283	7.37024782194864	7.17776625190285	7.58980019137026	7.19815630253219	7.36560268001667	7.19508202576527	6.89199585453132	7.49373391194039	7.47338761001136	7.53109178858867	7.1733976922897	7.30865338265956	7.3194849317045	7.25373383178344	7.51549989001031	7.27599159039073	7.40232051769185	7.34980059999446	7.20155845954629	7.47830366530717	7.48882108314498	7.40470695694802	7.70412562855872	7.29941446425332	7.2332637273382	7.26239339086671	7.38945484543984	7.63280615489062	7.40400700414638	6.9363109665234	7.44567077684809	7.18531066146741	7.05210924212473	7.11218716515089	7.07393123332848	7.24326456817929	7.00955702035407	7.4726769116426	7.28793428933869	7.14220115959195	7.15591005674671	7.25149526715371	7.05290790100003	7.44281012863317	7.21390686995873
7.53188909721735	6.89370494333254	7.06012031483619	6.83053136422131	7.08476114460235	6.90351276084203	6.99616914027569	7.26135225695025	7.29051022003455	7.10491854716632	7.35835341844829	7.48972070137308	7.17025943950995	7.01496746713843	7.20537059458553	7.26522069168136	7.38439360008985	7.05609621971398	7.35854217947887	6.7679294261352	7.16200031379682	7.33766029223393	7.16184233922805	7.07966081284372	7.06180860342556	7.12202835274581	7.32579816067587	7.07306098457936	7.34729875288828	6.93362900690505	6.90485642831647	7.17968587175609	7.36471141788457	6.94568346788926	7.43136691777974	6.73679070306146	7.14577567017099	7.27612284339961	7.15999548957678	7.4702018863678	7.00402894937573	7.363923737495	7.00329189077955	6.94331016317058	6.85269612296994	7.32221529650563	7.21207302060944	7.32451382680412	7.2955765523319	7.13921138792427
6.8367448802379	6.90268767918413	7.03091997543362	6.5646506830848	6.92355203931101	7.14368399674957	6.86901894380829	7.39137800712723	7.28064062013751	6.59147249171559	7.08844374092887	7.20299220730421	7.32107609647494	7.42152444075272	7.21561443058357	7.04095918371554	6.76561692397154	6.84835152954497	6.76133644396032	7.14505730189806	7.10532937386546	7.05711059938582	6.88376865322974	6.92635084513185	6.83769144024446	7.06493131816458	6.82191569871397	7.35960518184548	6.66440021602689	7.06702179459158	6.89614087053396	6.79201401475021	6.70365206207325	6.78567815737284	6.78909240400958	7.12955619399801	7.07083598252884	6.8035816358785	6.92945436536183	7.26358006551461	6.90776516475944	6.94890350056523	6.89782240170834	7.21865516008517	6.90089217889857	6.84724028120984	7.32851536010671	7.05692391626711	7.08393419656263	7.32723155119656
6.7074164674439	6.5518984628353	7.01757294826758	7.10357818281504	6.75000279579174	6.88114501751071	7.02470511653004	7.10528063291976	6.96270023800708	6.95263110105922	6.60132773652726	6.69564329067225	6.85038727735693	6.48222248346848	6.5740676488613	6.72768863405119	6.71482553339072	7.21225268168621	7.10954277658416	7.17642084431222	6.73129899044767	6.99609609972045	6.73489524275065	6.7713239883913	6.89020929839163	7.09721385060905	6.68430273882669	7.2045774043092	6.72662652773672	6.59834162600904	7.22524025329914	6.63878084081228	6.70439255421001	7.0363889123351	7.07476852991617	6.66519205587785	6.99451226418434	6.87225944544289	6.92694641035404	6.74118334311304	7.1674773873082	7.06583112480543	7.01205799072999	6.72538986077539	6.88825352452025	7.01500749602703	6.97149198347648	6.90944381920212	6.99990632924019	6.76046718172969
7.00929356151343	7.1221110402862	6.52080492807683	6.63491585108011	6.95424399106499	6.61701529963666	6.62347655264509	6.69042221495172	6.58485361009112	7.04381685046854	6.45649144492226	6.63577186509809	7.04557850708968	6.76380538206047	6.76106842788593	7.02148778329024	6.81848043842778	6.28379192473826	6.9227036003324	6.81314627528621	6.86705340859374	6.93482806625846	6.86022959816087	6.67712817939818	6.51255417702039	6.61871406536895	6.65137865034382	6.73212811936339	6.85570821288523	6.4696022104936	6.5226085954881	6.78206294312195	6.45910680535163	6.6299230718571	6.80102215362142	6.69109110748827	6.46062125926491	6.40305987442938	6.52262054914381	6.76281721373381	6.88037105534723	6.9768928296197	6.88586795681951	6.9823647038626	6.5820312690427	7.09934256530692	6.53841986408141	6.81292267593365	6.42391544384032	6.5002559039686
6.4650108690511	6.65369025077961	6.7313260291224	6.25754790186953	6.61582918619191	6.6973438701401	6.52741445694494	6.12216521569556	6.40485875428397	6.58441105079518	6.97558239927953	6.65579718824047	6.23495992203578	6.51005761217223	6.19801388301526	6.05536057735629	6.60008861173286	6.62836076088448	6.41166974150264	6.53224586766363	6.52537822656327	6.79874129378323	6.32887053718717	6.09638313087467	6.38433285826349	6.64723563980591	6.26055535214941	6.14817200298474	6.36645837147181	6.5952712228573	6.85706844337266	6.36276323222595	6.62879131808023	6.34985731057869	6.47153602251198	6.60720751982322	6.5146536805369	6.29275557042947	6.82457662875746	6.69695867634949	6.29538064206964	6.43028018567175	6.30166201931888	6.31806762569032	6.69109060271283	6.02703512283711	6.22878189370626	6.29112807710935	6.08906685695158	6.16134354653162
6.05748588330851	6.38256345469512	6.25023264127432	6.08682139099314	6.1828073027166	6.27403798311651	6.3280204950936	5.9803287287266	6.4627284796531	6.30352194362688	6.46336869328797	6.32235897919893	6.41200966450139	5.84994297376835	6.32789990012436	6.3478301223466	6.44841944318865	5.98968953442463	6.34542833125404	6.50045415902973	6.30413575158229	6.45413206165799	6.61607561732003	6.69132125895525	6.23065116846502	6.12470592407898	6.42083117552406	6.57404634971055	6.35987025167698	6.28161013180126	6.29198883040828	6.46328168178631	6.53084841004337	6.22445903010939	6.39261473534589	6.36512734064773	6.31095841155167	6.16733478753192	6.20647935013789	6.33270836178017	6.75774185672638	6.06929013889885	6.30624761860564	6.53965436435457	5.79970954081839	6.55007615892402	5.9541158232347	6.48457010040979	6.57825748152236	6.4545749493416
5.95439407517572	5.81730165841909	5.89506873447474	6.25600177460215	6.15101531947986	5.94358178600577	5.72656753312406	6.20668923083317	6.23171712483272	5.49792107447921	6.14014357957075	6.05223942710469	6.07153927588064	6.02588773919324	5.85360566527597	6.43269238204279	5.8393647297173	5.64818946329996	5.79402115365627	6.08308081197681	6.10377889997419	6.24196526231994	5.77830353628708	6.02672886821882	6.18533350053386	5.87647221090791	6.41573695647998	6.06073552718075	5.69525467145442	5.94901881765136	6.25657058955421	6.57897051932332	6.37448668940741	6.2856846214866	5.93699087000746	5.69899182387423	6.43471864748799	5.86346880185268	6.16128420222771	6.44815514530885	6.33512824921382	6.35092818341967	5.99885227405233	6.21771475988138	5.92574910526585	6.16994785826934	6.03442093336214	6.39382750559303	6.41955789027486	5.65846916075587
6.08234968604753	6.17770700688071	6.15031809340013	5.43175703549938	5.49729068004843	6.34555095293336	5.48362274972248	5.74702835058721	6.27675725472462	5.09583584204495	5.2744674644543	6.17214829211225	6.15016686835844	6.27371046742855	5.65120670204227	6.11933899990184	5.86544151977809	5.94374208892147	5.65693588698841	5.96584244794428	5.60844796119168	5.45888910002302	6.06628733336244	5.8577749594887	5.25236647254943	5.70315133449526	6.35098557834899	5.81214596759586	5.88231660201795	5.60131965557968	5.22893868483543	5.84171739200882	6.03737773475458	6.15696142813735	5.88556414144426	6.06256918115905	5.72026766556463	5.69548071155744	5.74737287893156	6.33627363938687	5.53943287790949	5.95883576865749	5.34674984726519	5.83311003497917	5.96110188433418	5.87744516849148	5.93542948955928	6.14441200370165	5.81767162952632	5.84309993371341
6.05195242400068	5.93481963407916	5.54789782328117	6.00283217823616	6.04999436406468	5.91499143358155	6.01656422816806	5.41451966453305	5.72601079184979	5.891254693796	6.02370051666831	5.87121405029568	6.1165521793154	6.13299455331381	5.87936503830783	5.48773284206665	4.45149482849177	5.64134499945656	5.57311944115334	5.88869532453843	5.98892027868122	5.88447089527642	4.87891005164887	5.74052917499697	5.4415184034622	5.61848071669539	5.6293301580211	5.96658300584917	5.46366914107037	5.83749714732935	5.83529002835122	5.63681976289238	5.5631030494958	5.16790491607016	5.73423130658059	5.4709870984361	5.89729176034075	5.70811109788924	5.18940973579173	5.99772241690665	5.75509597185855	4.71519105576622	5.5237630987638	5.35888488361462	5.55795884250323	6.12488120209186	5.53519810363176	5.88496373413881	5.69872044212914	5.81547190673282
5.30103253859034	4.88817957060197	3.95479614530803	5.7868964916353	4.67598394241822	5.693552276625	2.6257388414416	4.9063212597481	3.18900116552018	5.3188459109407	5.52688927519095	3.69923020931888	5.59238260696447	4.08853004299726	5.4581041736772	4.95767010069353	5.57088573098936	5.64346412774879	5.86707486507782	3.96690739671383	5.29681271404599	5.54997618176433	3.65138420595729	5.3048062951334	4.80551761184471	4.03397864307507	4.55684439647014	5.05828103660315	3.70600487206774	5.69290279653503	5.37587111469185	5.75196069176984	5.36390554087981	4.94879596659543	3.16158279634642	5.58663068242499	5.67035284998074	5.36187645901903	4.68294420481041	5.3277785008889	5.65373701132721	5.24759221574948	3.5129363858836	4.73747578340296	5.7926840423371	5.60959044746034	4.65661964175196	5.56427681279361	5.46200013582474	5.85430450611265
3.1814133545068	4.11814713208441	0.413184153065428	5.57939525640916	4.11676810054357	3.8977261828366	5.44396587132997	4.14970538009071	3.26392035324827	5.49844321918517	4.93647433941382	3.09221440518056	2.31627731869749	5.62288247251242	5.2594249024013	4.46178313689231	1.35040745164982	5.33255698819999	4.90700544759993	5.19372334213014	3.65782013323728	1.5123667138367	0.603807938867595	5.46551375129341	0.154760406295614	5.04774123920265	3.2573048269649	2.50026574752506	5.66913473453064	3.6887709418331	3.1483745507591	2.14190356649297	2.92554618836559	5.00760272850366	1.89947704301887	5.33720876732007	5.09473938753737	2.58175806984814	4.95019536788613	5.17808095566105	5.2545960277972	5.42091031602073	5.49966297576246	2.77263156709682	5.49616872707636	2.10937968941417	5.27386417677151	2.06231146685824	5.52591155218325	0.189794481920117
4.67462906506182	0.168123761859332	4.12704415567108	4.21550866060011	1.83707476517463	3.00211890233148	0.0379432151267196	4.43382510734863	3.46208383676359	0.211443608322299	2.39845457021748	3.28219456827756	1.52670424523962	2.73362070723172	4.13077735159574	1.90541466809451	2.54591130969506	4.52841713768125	4.18318243376991	1.6955963074256	5.31922414170071	4.02080228018562	4.67815703705739	3.5389748217551	0.463992039655933	0.0385992015084038	1.77283520193463	0.0384191823435446	0.0383747824987367	0.0382150715872275	0.867381950011989	0.372928227491675	3.31109994707994	4.9405811991461	2.85465434771437	1.68210560496376	4.25931332609957	4.75334561694137	4.73423969958985	1.94486255928197	4.62690763757725	4.69177955107091	0.03806689934199	0.038266895924392	0.977595992591584	4.0828110489837	0.960706624455452	0.0380745472810207	0.0382432973406651	0.0379267402972498
1.90323404479443	0.0379867067195397	0.0378337602858281	0.037772485580806	0.0386607877862214	0.039084943028649	1.06975280403923	0.0387439491908508	0.0384629055406614	0.0389836962823406	0.718642209066527	1.23182759825491	0.0377359852289827	3.18482248259897	0.0390433178844986	0.0379282287121714	2.27635177339291	0.0380807027411966	0.0380230769615202	0.734962294649629	0.0377965142382823	0.0384265203585541	0.0385148174167155	0.0378708554902919	2.79218840745441	1.28127145122993	2.89632729063691	0.0387054194710601	0.0378482984923933	0.038570801833558	2.44095642669252	2.07314236779312	0.0389029157714492	3.64614323566422	0.225458763298152	3.47080773984283	0.0386431335738066	1.52687711049831	0.0385256659369115	1.30215421764014	3.86390864371463	0.0381141420021844	2.90925722988134	0.0383602212319168	0.0385026023998216	1.18409082643887	2.43014892175819	0.0383768332788801	0.0383537092938469	0.0379542836275966
0.538172820519332	0.0387908931234699	0.0387647802790488	0.286928073696489	0.0383815958200837	0.0386449566130911	0.0386704618393377	0.0387949178994557	0.0388879077799716	0.301701254329965	1.0223336237635	0.0382013422662132	0.0389345432664663	0.898369290539455	0.0386371109126736	0.0385746731055093	0.0382295832446869	0.0387343323296653	0.0386737743907828	0.03842065958302	0.0384588723204873	0.0379403806430127	0.0386717938150864	0.0381703666966494	0.0383866310588381	0.0382612322458946	0.0384567604128143	0.210152299628619	0.0381866085324997	0.243541509326092	0.0381164148742737	0.0388529220082962	0.74101290190762	0.0380424132368697	0.0378255253690354	0.038548756367867	0.0387210047871464	1.08736990471826	0.0391300186433558	0.0386016591230022	0.0379677963738395	0.0389919999608838	1.32666798344438	0.0385404644910075	0.118404248894397	0.0386489315179605	0.0383949590708331	0.0380848486025427	0.0387683122866565	0.0379196446223047
0.0390041508713398	0.0378130409506784	0.0393769518428015	0.0382366458448785	0.0381752017940792	0.0387822069068532	0.0385096012055775	0.0387207694065731	0.0381769725033479	0.0393021114397379	0.0386031130284589	0.0385841069403193	0.037761413084478	0.0388983319894907	0.0390596673836067	0.0379011632447178	0.038652610714114	0.0380632191032449	0.0388987582106702	0.0382850721583415	0.0391462229880499	0.0386413368541433	0.0384293830425119	0.0380905450963927	0.0386897431982881	0.0383686545077493	0.0387675507191052	0.0389578119096486	0.0384259138587756	0.0387592215228533	0.0384616699279794	0.0387788138161375	0.038894823213428	0.0391357691892687	0.0387157710269731	0.038007846278843	0.0381849361703609	0.0379564124577924	0.0385299146187436	0.0388999880167998	0.0381886119742245	0.0386169761332954	0.0384056124794242	0.0389620541038517	0.0389198415454718	0.0380065292762884	0.0385197332698713	0.0389638580951497	0.0388489125015198	0.0388534124388694
0.0386768022687318	0.0392389557904599	0.0390553088783256	0.0388707046761607	0.0395270762133734	0.038433719785827	0.0385799038241733	0.038105921166917	0.0390889470385154	0.0388425142329645	0.0379217994873457	0.0389987656644903	0.0389241128143097	0.0385433713617078	0.0389644405054155	0.0390036751903291	0.0381229893481695	0.0389521797729287	0.0388554279146848	0.0383373664313951	0.0382720760115791	0.0389221574450306	0.0381372924872212	0.0395088169207736	0.0388915111446565	0.0385164360763739	0.0389628950836124	0.0390650690484726	0.0392764552899217	0.0391379945914013	0.0391944998160882	0.0385576783379966	0.0382678126273365	0.0388963333048584	0.0394748714706677	0.0384198415999199	0.0379455331123975	0.0391026037809339	0.0385834527985879	0.0390436381710333	0.0384050551760607	0.0389293284774795	0.0389005869130138	0.0394222846063942	0.039046121695354	0.0390378501616949	0.0388686539374791	0.0392762622760912	0.0394491402440623	0.0387778357636234
0.0391168107724147	0.0391437729839948	0.0384583301826403	0.0388837406917897	0.039002729088039	0.0387589569188494	0.0386959597079938	0.0391892451834963	0.0386733008437899	0.0382482762620683	0.0388698070497573	0.0389107969893895	0.0391105577365972	0.0392482934738682	0.0399367494038211	0.0387390201693709	0.0393381636700219	0.0391124270019039	0.0388258541296808	0.0390803428821813	0.0395656321961711	0.0390354945909288	0.0389398809612469	0.0391872177801939	0.039146346808345	0.0393392964936748	0.0386057082434312	0.0388853801077297	0.0386134493019847	0.038861205733886	0.0387761935415544	0.0394861347623037	0.0387266551378523	0.0387328814551321	0.0392412395847412	0.0382885478735582	0.0392538727914432	0.0394295965747418	0.0387846866896732	0.039586353840755	0.0392393940872788	0.0384266438987226	0.0388857976501674	0.0390244470511701	0.0386206145091681	0.0389151051894905	0.039230128258281	0.0393156766172531	0.0391525568257177	0.0391497370376188
0.0388843171453123	0.0387822769696516	0.0392747288086188	0.0393366364953175	0.0391126422805385	0.0389868737403326	0.0391915190789284	0.0390089678753158	0.039018844175975	0.0393897297361984	0.0387988122810605	0.0401142394409698	0.03974525096915	0.0400389356977609	0.0390167367170104	0.0394000252878746	0.0392018121926662	0.0394407358640362	0.0392862838791427	0.0397731615151275	0.0403039274799794	0.0396637461331468	0.0388027848553726	0.0385599449458545	0.0393913234947991	0.0392620538558563	0.0395566998989411	0.0399009380723607	0.0400601982205563	0.0394349898466146	0.039796238307259	0.0392228661663784	0.038712386694259	0.0397585542820308	0.0392537107973423	0.0391270639495882	0.0394321104275653	0.0392885402433981	0.0396025273211879	0.0389933433931435	0.0393373125715308	0.0398214263102185	0.0396753241847707	0.0394855800965182	0.0400731010017651	0.0399453044324824	0.0389199221956401	0.0392059151096613	0.0392799427531506	0.0388390592362001
0.0400018500022424	0.0387672294472803	0.0395086685990188	0.0395150320529767	0.0389658552846366	0.0399884688419502	0.0391832747206341	0.0391264722691095	0.0393005650712183	0.0403267060808963	0.0399824394977103	0.0396967531637112	0.0390775870452651	0.0398893703714427	0.0390952571071451	0.0396863407240177	0.039783920154975	0.040299294478147	0.0400459751634873	0.0388808376905716	0.0397990147873537	0.0393985614300695	0.0396912430387198	0.0395825037399362	0.0399907468057034	0.0399705903702799	0.0396780669751506	0.0395363677511598	0.0386707858538105	0.039479042519005	0.0389987645275743	0.0387998362827839	0.039411097211536	0.0400370299200529	0.040051350908141	0.0398977130015031	0.0389770713513445	0.0400938936102212	0.0399161565611237	0.0399500817484852	0.0386648221215668	0.0395738309494716	0.0394298962757108	0.0402819873795364	0.039632044737171	0.0390541450381185	0.0389883004914996	0.0392630873760452	0.0398600030715763	0.0388625688717472
0.0394000944008149	0.0394533688541443	0.0403809503555973	0.0399889209309352	0.0396893656220895	0.040816742469262	0.0405140553610134	0.0399578533447192	0.0389887004444253	0.0398304943994544	0.0397331619410096	0.0398114668088154	0.0402536813253545	0.0398982250558333	0.0395833277351678	0.0403514547683758	0.0393674648896242	0.0400014801608891	0.0396330352272017	0.0403831062615412	0.0393035796739284	0.0395567407726834	0.0396302971166982	0.0402269141426977	0.0402799105402978	0.0401695129176377	0.0392932145574229	0.0392857909882144	0.0401234212738057	0.0402678858177541	0.0394497350844888	0.0403104696711788	0.0394451224893935	0.0400666105504362	0.0397940963427927	0.0395315733507148	0.040248018546245	0.0402803154444733	0.0402924508079143	0.0397200975897062	0.0396809297906877	0.0398245612432733	0.0398590749466546	0.0393352284605276	0.040146778456652	0.0397692538978469	0.0403866031246259	0.0405404051869687	0.0393155100159177	0.0398201608286159
0.0395724027429855	0.040225654859283	0.0401170790557197	0.0408570503583273	0.0402133043438104	0.0411973142853107	0.0406387613123783	0.0402777508308642	0.0400592231725322	0.0395724144916946	0.0403136187397774	0.0397170905506115	0.0402382425726574	0.0408110420817801	0.0404783193063322	0.0403221056534869	0.0402946050847637	0.0404608640326017	0.0395400874355506	0.0411112407724258	0.0407035964817185	0.0408894495881411	0.0397638850640495	0.0395415761475333	0.0401319727662919	0.0402285628196609	0.0400114658869169	0.040267191823142	0.04027763282984	0.039953471151983	0.0399394969113823	0.0401735975410581	0.0406572956628365	0.0394080991923032	0.0394882552648466	0.0397817604667556	0.040234508229829	0.0403017238374486	0.0407794091181315	0.0401873011941728	0.0407125874088189	0.040389922109827	0.040294213605752	0.0400248822970249	0.0398662452860242	0.0405797902300465	0.0400318738849471	0.0397909375295042	0.040216252850623	0.0397989683315555
0.0410909975548608	0.0410119670267077	0.0398974731971004	0.0402957650102006	0.0402734777663259	0.0405463868448223	0.0407413506706122	0.0404657357538382	0.0403069142730914	0.0403519812554285	0.0411191783931697	0.0398483686185343	0.0409469661223823	0.0402883386001596	0.0408194174585004	0.0404675851170905	0.0406824897016173	0.0409912360853474	0.040987620053351	0.0398524311134679	0.040769407041388	0.0411999439729519	0.041444877569741	0.0400362590549345	0.0406803643596433	0.0401415553167302	0.041135501539714	0.0407766540824293	0.0412453328375821	0.0397592690423902	0.0401398170463708	0.0403218228761656	0.0413781457847758	0.04016542545266	0.0415145075623608	0.0402204613562143	0.0406661053473013	0.040156326179735	0.0411564002481154	0.0405113930295606	0.040277028011615	0.0412583121839682	0.0395852165892856	0.0407671746195959	0.0396779553727925	0.0400676506568817	0.0401016168809453	0.0403897735155192	0.0401299782499959	0.0413587434332624
0.0404619800649631	0.040616117845749	0.0404345599579434	0.0406050382848735	0.0405806271429684	0.0397157733233871	0.040153690238697	0.0404247183616967	0.0409925370103747	0.0404193802646098	0.041208640672565	0.0408485283246124	0.0406599417843492	0.0410021048599299	0.0404893724577857	0.0403178764762316	0.0404833838211984	0.0401135889252576	0.041452172571986	0.0409043269894708	0.0407320961805994	0.0405424060813418	0.0406842249648844	0.0404583974073656	0.0407773832895312	0.0400853262013336	0.0409371762373338	0.0403220379032203	0.0402977546300959	0.0408273200213101	0.0403562653944645	0.0407424713159685	0.0407544688170097	0.0407136026226834	0.0401819696979924	0.0409423808834001	0.0406259730946371	0.0410161456789856	0.0407587941939021	0.039788764107012	0.0414434587142499	0.0408083303522516	0.0412186614336419	0.0398918989856777	0.04149062324218	0.0399039917036085	0.0417813561129246	0.0411104217464185	0.0405306056415282	0.0402199479730774
0.0410460838441833	0.0408846836558473	0.0410325782337565	0.0406556845033717	0.0404762105868441	0.0415167669721912	0.0411727670336296	0.0403770600598599	0.0401131900555236	0.0410990300016771	0.0409392299955902	0.0405555619349479	0.0415457387775411	0.0414894627913274	0.0410634094716288	0.041218223608262	0.0406570460733043	0.041048737337	0.0404717230028663	0.0404310057022168	0.0412938626204244	0.0413219625339822	0.0408170245316526	0.040321913203952	0.0406697610174836	0.0416663999504722	0.0403310552237955	0.0412307519329428	0.0406785611477909	0.0398454350825544	0.0413991190985451	0.0410816625785322	0.0411632029344083	0.0408230527704245	0.0408644433994588	0.0407902691363364	0.0403946518998329	0.0412578392701343	0.0409920746492184	0.0411916221469263	0.0411746586830921	0.0413538315591351	0.0408828608130235	0.0410953414020614	0.0413913970287591	0.0403147185295317	0.0401743919440684	0.0411869899461895	0.0405029045170266	0.0417289101989277
0.0412470766837312	0.0408752283992267	0.0402049072082999	0.0412047088127367	0.0412142966123194	0.0404188490440503	0.041977183406398	0.0405042015788319	0.0416179727695562	0.0406550258914822	0.0407048072359539	0.0415415327714898	0.0405776644737694	0.0410187649358006	0.0417503765164875	0.0417042659625418	0.0418386737972726	0.041516838641139	0.0405555372345521	0.041551637283679	0.0410706817230126	0.0417070356679549	0.0413218954091404	0.0422382463372326	0.0407124144969377	0.0412168932339512	0.0413523116511805	0.0413846819018497	0.0413244511810469	0.040654937746622	0.0412855129970317	0.0408492145281673	0.0413052769867228	0.0415240945798693	0.0414847788419429	0.0406911313433701	0.0406969554780498	0.0408931726741152	0.0412244760735138	0.0418651719015856	0.0416087283781284	0.0411502727927493	0.0406030305974608	0.0409247607401881	0.0418899505356062	0.0411766120489139	0.0407589997489074	0.0408051061632004	0.0416377118773745	0.0405821443540802
0.0418952765792035	0.0420372571182094	0.041746757915729	0.0415239553478858	0.0408350682454559	0.041348767200881	0.0408619081639785	0.0413280836885272	0.0418641132680571	0.0415963810111697	0.0422398221477199	0.0421049308402802	0.0415254128742823	0.0410784627549631	0.0412525294636522	0.0413237938379603	0.0422063629223192	0.0406778521839833	0.0414582595321448	0.0412843668242649	0.0416206416846656	0.0416057145586051	0.0416145880876609	0.0414128178972222	0.0412045403445442	0.0409195904874863	0.0407357045734556	0.0425744733747516	0.0413922025239606	0.0411198874449484	0.0420413281892893	0.0412999368876367	0.0415535758566903	0.0425002885426016	0.0411944664976806	0.0417767061957687	0.0409644547216042	0.0413387208026885	0.0416430131061396	0.0417260955565209	0.0418944023253071	0.0411513598512821	0.0410023420377755	0.0408232177919479	0.0421406122899172	0.0420651339461206	0.0406096545687932	0.0416109052825018	0.0418586701426473	0.0421554172750852
0.0420912864343036	0.0409593788635285	0.0413054392821952	0.0418797656320868	0.0409359445391717	0.0411660895676814	0.0421419068633864	0.0411441258158405	0.0412954613410886	0.0418444563760041	0.0419314579664358	0.0410492987917577	0.0419451307746371	0.0412989314718725	0.0422187826159896	0.0412822609284991	0.0415058613551577	0.0417456832139374	0.0410473101639625	0.0423521583852875	0.0410716330581741	0.0414404289498454	0.0413063611624042	0.0411620637189139	0.0413849459247907	0.0420385816796692	0.0419389562217693	0.0423079966247991	0.0418898782964776	0.0408294791384197	0.042402073923752	0.0413776161461926	0.041286892991777	0.042020919659321	0.0411076097321949	0.0418149863245104	0.0419614920142876	0.0415471601015509	0.0419401663162757	0.0410283510157975	0.0419489573252893	0.0421462509231795	0.0415811524197579	0.042501019483175	0.0420714130602488	0.0430491536006173	0.0420195338879423	0.0416254414912274	0.0413800457565411	0.0413428889177969
0.0418869720116353	0.0419529642675187	0.0424362251412085	0.0419673287127186	0.0422291111547534	0.0420580299181513	0.0421652683566371	0.0418069011721144	0.0424597195714488	0.0425713809362148	0.0422582246521681	0.0420145658863201	0.0427076839214642	0.042933753233942	0.0423510357019117	0.0417017131392143	0.0425444131953247	0.0418524223211233	0.0419330824839003	0.0424344854105676	0.0428355414541688	0.0421927290487212	0.0423146552144963	0.0421444996468599	0.042133381131803	0.0429758664667331	0.0423189920249564	0.0419517792651353	0.0416504450031337	0.0411547611627058	0.0422655645115314	0.0410192562480078	0.0422614530760233	0.0424776976342553	0.0424333809792649	0.0414771623054733	0.0430479810594421	0.0418891925581999	0.0420153983940025	0.0426253445510412	0.0433146437750922	0.0428042762743743	0.0413882583166202	0.0417136546188694	0.0420073930965146	0.0424364323398949	0.0419221552978617	0.0421175644342556	0.0424674563823537	0.0421216011532502
0.0413740865842089	0.0425626500207688	0.0415907917193133	0.0428324624827602	0.0430460475994371	0.0424173217697005	0.0423091524739982	0.0416569242354067	0.0421771422859946	0.0416240999804052	0.0419738723979086	0.0427998757516109	0.0419648957516305	0.0424114476331956	0.043154839664195	0.0429357672722762	0.0419123241672046	0.0423694704826824	0.0419833615053678	0.042044979731165	0.0437222354564434	0.0412520383292291	0.0422954605610604	0.0422681096023939	0.0420670063493666	0.0423000235015396	0.0423139897782686	0.0429503132100672	0.0430389578705907	0.0421663271081125	0.042268207937068	0.0424830928984776	0.0418375897826392	0.0421195421509074	0.0434242135951171	0.0426983151048241	0.0426941758926008	0.0424171220470301	0.0421858849954335	0.0433307266785446	0.0418437318040182	0.0427435654590833	0.0419883387112784	0.0429315144557929	0.0424023809079304	0.042464660498365	0.0427252210905183	0.0424241983552604	0.042706925363878	0.0423016710624698
0.0419216178224308	0.0430673637393022	0.0425412200046381	0.0425978500195105	0.0424488626914248	0.0430671071426598	0.0424844047727485	0.042147321657592	0.0425759678960992	0.0429751375663444	0.0424498791512624	0.0425586557188894	0.0419514440379821	0.0419113728127443	0.0428743967311293	0.0433077656906436	0.0426730319754029	0.043389599461211	0.0428066295147745	0.0414297751621351	0.0422300063620366	0.0428734102639729	0.0424346248677099	0.0429448985646522	0.04224530337382	0.0416248517545724	0.0435396130301287	0.0435473155258094	0.0421253021334313	0.0426995619215418	0.0421156640672943	0.0435829389947166	0.0435589501100291	0.043634401290048	0.0420247375176763	0.0428921289611487	0.0426126351998099	0.0431515156648069	0.0429559748617601	0.0422982015341101	0.0431134928839872	0.0428236989024971	0.0428834100306327	0.0430587015268297	0.0431339346601962	0.0428037695888796	0.0431816871327283	0.0421448552948711	0.0433673349081735	0.0423193942974889
0.0430769982553129	0.0435777562890805	0.0431224028380681	0.042459225552101	0.0430337638246244	0.0442331848295404	0.0426593209114727	0.0429998963045344	0.0419325377961453	0.0428457789184783	0.0433062222826736	0.0430711232016178	0.0426200307543332	0.0425292375422273	0.0431390888931508	0.0434906817631176	0.0436107450836687	0.0428768554320091	0.0420978990622175	0.0438804971726082	0.0428530954073111	0.0430449685387674	0.0423271065383841	0.0430779133298709	0.043952496979748	0.0432123769371888	0.04242827409416	0.0421372950427554	0.042364941501433	0.0427714447897711	0.0439262814564753	0.0422042032063878	0.0427356170728877	0.0429365895073664	0.043523970851545	0.0425416694850825	0.0433214332521786	0.0432105491938413	0.0438172950906908	0.0437301605428928	0.042823271001963	0.0424557112766094	0.0421422148040186	0.042635238210717	0.0431515323078726	0.0418625787431813	0.0433425654398804	0.0426816514379543	0.0421459052135077	0.0426465984419121
0.044348647933601	0.0435792679361179	0.0428918512635148	0.0429975889073838	0.0423685858305699	0.0431561373437464	0.0427149528688585	0.0425995942692595	0.0436218806004804	0.0433657793277103	0.043539113616932	0.0426509574795492	0.0429857662474499	0.0432354978172846	0.0427325617128274	0.042800087665142	0.0423624478174103	0.0426676278988262	0.0426155883061688	0.0434768343051094	0.042285126268151	0.0424540134499123	0.0427126144086718	0.0438937951633472	0.0436903849269384	0.04399001410102	0.0420761151248427	0.0434934406309248	0.0431088695623925	0.0436876544079719	0.0433987365620169	0.042877152234501	0.043164475094237	0.0439898856915802	0.0420417433588925	0.0431950760148116	0.0435018083221058	0.043735970575777	0.0425491298381677	0.043891559407011	0.04391342000606	0.0440950595557204	0.0436875155876566	0.0424491565159403	0.043495031903704	0.0439989634644203	0.043845916633214	0.0425629846264003	0.0430082809784398	0.0432267625811771
0.0430941887387481	0.0429726099872831	0.0426172433390353	0.0442471131397196	0.0441155894157156	0.0440581296697568	0.0439127220237876	0.0434415246492814	0.0431714707619268	0.0431149420553527	0.0438042933543489	0.0433488143667067	0.0429831065143961	0.0427342673177679	0.0431463792452003	0.0432804754044178	0.043164310528313	0.0423661578269983	0.0430479468957492	0.0439581388346171	0.0437960363515708	0.0433189700638662	0.0438809839401879	0.0429419555185605	0.0431381363775782	0.0439327169044947	0.0438341198796012	0.0441696451159307	0.0433414866567817	0.0443240070496843	0.0430033343813297	0.0436953948643933	0.0437687071295439	0.0434532468722253	0.0436626219963857	0.0441148664625523	0.0429511622584618	0.0437024472141984	0.0427995529146561	0.0430970385779259	0.0434401086353361	0.0448373931174124	0.0435258957563594	0.0438287344184105	0.0432578186406835	0.0430865019829329	0.0435677793076543	0.0444313273643818	0.0443013619539824	0.0428594565722698
0.0442894767425993	0.0432284044279294	0.043673404539492	0.0445020267673615	0.0442922407563252	0.0444199276588336	0.0445786286344663	0.0438663214336902	0.0443214336961328	0.0435419532962135	0.0436272522403269	0.0434979984221299	0.0441333571512374	0.042858404933487	0.0436536433332266	0.0440900388287138	0.0429077449004406	0.0442441825783316	0.0438353521774896	0.0443705994870809	0.0442762875466666	0.0446000651345196	0.0438090742475251	0.0438278873884951	0.0435323021511202	0.0446396659008053	0.0439910043180994	0.042766804568267	0.0431260592824935	0.0440677267867955	0.0443210881067817	0.0430353190334067	0.0442003364793954	0.0450842643524113	0.0438341305178732	0.0441422624861234	0.0440128659745427	0.0428722218032438	0.0436015325707353	0.0438906692897085	0.0439018370428518	0.0442694097579166	0.043035669886007	0.0429646841863548	0.0438830853120821	0.0445278710469046	0.043360637186248	0.0439068380674221	0.0444400696273401	0.0444205877965446
0.0445854696017174	0.044376252208182	0.044543143979418	0.0443099360426073	0.0440856848084325	0.0441714576844975	0.0436725606387118	0.0440344599166931	0.0440141569081479	0.0448639712469809	0.0441264162449743	0.0442801131685451	0.0443168267391533	0.0438199837981557	0.0437835731785018	0.0435812703651713	0.044294639920719	0.0436912892069732	0.0446934092198295	0.0442845638944809	0.0444230706936323	0.0437969072074177	0.0433279183009234	0.0440560736462758	0.0435817889444151	0.0441376162544593	0.0436349362302093	0.0439382202343912	0.043641826179643	0.0444473454592484	0.0437158820027627	0.0450734117214021	0.0442416265055234	0.0443866375742702	0.0442934380569494	0.0453785205071008	0.04451005314997	0.0448678277025179	0.0448951755437682	0.0436323551155426	0.0444341216350238	0.044622498683556	0.0438117319147109	0.0432954810654162	0.044165873470191	0.0437981144828575	0.0445218091595432	0.0444064185794906	0.0439800081100332	0.0449271490027866
