# Supplementary material for: The Neural and Computational Architecture of Feedback Dynamics in Mouse Cortex during Stimulus Report
Source: eNeuro. 2024 Sep 24;11(9):ENEURO.0191-24.2024. doi: 10.1523/ENEURO.0191-24.2024 (PMC11444237; doi:10.1523/ENEURO.0191-24.2024)
Supplement: Extended Data 1 — The file code.zip includes all code used to generate the figures and perform the analyses presented in this manuscript. The folder "./ephys analysis/" contains code and instructions concerning experimental data and Figure 1. The files "Figure2CDE.m", "Figure3AB.m" and "Figure3C.m" simulate the model in the nominal setup, and generate the corresponding figures. The file "Morphing.m" allows changing the connectivity strengths with respect to the nominal setup, and plotting the resulting trajectories. The folder "./Figure4/" contains instructions, code and data concerning Figure 4. Download Extended Data 1, ZIP file. [file eneuro-11-ENEURO.0191-24.2024-s003.zip › code/Figure4/isolatePPC/v1Int_a0.3.dat]

0.318016658426497	0.316805570142887	0.310143491246698	0.319401209202483	0.318292869270154	0.31686690997275	0.318541809447834	0.310378036129062	0.315712982865027	0.309148870230507	0.31412739223212	0.314869459547249	0.309935073938802	0.31504294715531	0.321001829882855	0.315446164663941	0.313509995130561	0.310032787941525	0.308909135450196	0.316306810460872	0.312043208862907	0.311011435266438	0.320540276458278	0.318199452620143	0.309373513009762	0.318995236327532	0.308654358356929	0.311657277024279	0.320076360410528	0.310030364396611	0.309755948314538	0.32076369891697	0.315600681091856	0.311381045419078	0.315983287840964	0.307125424180076	0.319099070273742	0.313119756310868	0.318430267402909	0.308706940233613	0.316834860048715	0.318010073091689	0.315614414781701	0.312415992477604	0.320521081093637	0.312825935704549	0.320933633081653	0.318820929981847	0.322656834870236	0.317537112577536
0.322388523729833	0.326579827575862	0.32813819619004	0.330642708023519	0.321863191084506	0.321408979762291	0.320873765151581	0.325218354497058	0.326627899146741	0.323693117109309	0.320895933156846	0.326992756809287	0.319037284010477	0.328379724701481	0.328752245396242	0.329834684470283	0.319528921312025	0.32709348337818	0.329002504860371	0.323254437378501	0.322812299364048	0.325912439280974	0.32027349300604	0.322576029542495	0.321712469244479	0.326779267783676	0.325909339116193	0.321895971873077	0.331994025957629	0.329725767135573	0.322879698478062	0.329589368780716	0.326640244604219	0.323086615896562	0.322594493625824	0.329412231333549	0.329812675620898	0.319547587919951	0.317763450665454	0.324938626361873	0.317798135688104	0.324922611741726	0.32112440694501	0.321309858341601	0.328380787846414	0.324912976911253	0.324041380982776	0.320791335788311	0.330418230027118	0.319000123087803
0.337303667860621	0.332153201304387	0.337413168039846	0.340304442111914	0.329477286338697	0.338331783134809	0.339456644300465	0.337516777577012	0.339683766715951	0.342917745288321	0.334364685641345	0.339752585250058	0.327506277997141	0.332882549719498	0.327290866230866	0.333734735220448	0.333629357671344	0.328191203173279	0.331541529436808	0.330252152945276	0.331088355698757	0.327558410207271	0.330952499353156	0.342442820594837	0.328883013191181	0.332384684378909	0.340849359153193	0.336334764091797	0.339874084264772	0.339340016244892	0.339649499139833	0.335204283555013	0.338880499530201	0.342353906015103	0.328037549649028	0.332848492633446	0.336154156280954	0.33771295976819	0.327978853769668	0.341141256395705	0.332370838059122	0.329164525402388	0.337039628916769	0.333430326695903	0.334063302247535	0.340425966170553	0.331567960372647	0.330404165624038	0.33347503564922	0.333741777275225
0.353210720428538	0.34290701611093	0.349063657939242	0.354214924038229	0.344493303258381	0.345586136941405	0.340287985368361	0.353844513656355	0.342361436003228	0.344602513487301	0.341709034760237	0.33966579691301	0.340635117954823	0.344962713885088	0.347021071644067	0.344366042088099	0.342077517731496	0.342055306148791	0.340121140118868	0.351737548153045	0.343147857811367	0.349961081222518	0.339203592108747	0.352059615167684	0.344735491610361	0.343009095566982	0.341817205769916	0.34296299340705	0.340548761418141	0.345715464450914	0.339512406406238	0.346916002269958	0.347790499296248	0.344572299729697	0.352000595092171	0.355908354289169	0.340649716582202	0.354465295943016	0.348560124824842	0.351003952445585	0.341524612788964	0.34454561427166	0.352620609712338	0.338975678640817	0.349303105729781	0.349905959718849	0.352200132355865	0.340039403430526	0.344690690336681	0.344454313831363
0.353500030762412	0.356194354164321	0.35446280099931	0.364930647398133	0.369637300572295	0.369522437064153	0.352810922767127	0.369720433951872	0.368497703667575	0.36787308622514	0.363002319159246	0.351743394056167	0.357387664254632	0.356064938855755	0.369586771765083	0.361041166325145	0.371788174280921	0.369193787386237	0.358025030565594	0.353477680074868	0.366401208950239	0.353700230638018	0.361429399234667	0.353245791670826	0.356090554998936	0.366327913559111	0.354383469315274	0.364201434743497	0.365633028868732	0.363857567351444	0.366597829841546	0.351777187096532	0.371728337237866	0.364352412195264	0.358374107721623	0.36739966083709	0.355986762198699	0.35746423206157	0.352198744022961	0.352900260406015	0.351008375936212	0.359616740228433	0.362919808475554	0.356882230920136	0.362591067801733	0.371132159299191	0.361536516790651	0.357200165662514	0.358239804892592	0.361090750635116
0.384321302464227	0.375264655753217	0.382043930231586	0.379289349661245	0.377216277199204	0.368848963541816	0.376233674078421	0.368006744078796	0.374782493310155	0.369341651406423	0.376865891424882	0.370881497097225	0.380552493844627	0.374186432412216	0.373361405899332	0.381206957580071	0.384415619904695	0.368277818570967	0.383322299656695	0.373937106232186	0.378057796534342	0.381593452539302	0.378943490733673	0.385247377299345	0.385680051130019	0.379873625097714	0.372833592387912	0.36965615229049	0.37639158541979	0.373872371991489	0.374706516016736	0.380653409423301	0.383177080962475	0.373003030134941	0.373682946920944	0.382948677661992	0.379503980442311	0.371479624493974	0.378069061618842	0.377069570077071	0.369064796929883	0.386021307546636	0.366179982224755	0.383269615835301	0.37290016665316	0.376479441902942	0.376188716961284	0.36654626022158	0.371050141039314	0.375489224012722
0.389662966280667	0.398918129275767	0.395929383551992	0.402521804341879	0.392634034224835	0.397845731264766	0.396114054133732	0.403781184055987	0.391194751469781	0.384323703220101	0.397015203822124	0.385834693198362	0.396572311407179	0.393375403579414	0.383813664623519	0.406842768713387	0.388368532353724	0.388519618038531	0.391814089547189	0.402457717310795	0.391437535161315	0.404790969272154	0.392758768464049	0.402752541454442	0.394920710770389	0.399330061567075	0.399447846226852	0.399614623777792	0.395879674907577	0.391077760762302	0.395932326971855	0.402280269745295	0.390583853653411	0.389652275237764	0.387831513299813	0.389326044972407	0.397592044936564	0.390342655821787	0.395092634332107	0.392642376466398	0.398450838591698	0.396437591338611	0.399275813206281	0.394312990819465	0.3951180812754	0.404906291222667	0.382574131254219	0.388623779225485	0.403301817643033	0.400985051077866
0.42934133916043	0.419996614791942	0.423951566934122	0.419958164394883	0.411448551613017	0.403614326919727	0.402318506921224	0.417687410161096	0.405728668585815	0.404691253428546	0.405366292177268	0.420199678490081	0.416084125639136	0.422327081085545	0.413450104859616	0.410099914748098	0.40880988880508	0.41788316348609	0.415238224426342	0.425748869477799	0.410695550922314	0.409266891745964	0.402346841456044	0.408630469168605	0.411009292050556	0.408951279433046	0.421967633147279	0.413793248410871	0.41992545745528	0.4109338253014	0.40059644041609	0.402417045128309	0.425501553034617	0.404858761690508	0.42838205410814	0.409020180986143	0.403804687621736	0.400138703672552	0.415673617527675	0.403938684355377	0.4047821578454	0.424099698795833	0.421210915092281	0.411288014160552	0.42975292160126	0.428236511189614	0.407399023959705	0.410182864111763	0.41054681843584	0.424257503420625
0.434060841150989	0.449662413136127	0.430150220152277	0.450911287119882	0.431662587818979	0.427700377143441	0.44559820731561	0.436978199084282	0.430212194031203	0.437702192957351	0.428393775074543	0.4260047371129	0.426632409085853	0.427356724654758	0.441271032845633	0.444474567201815	0.439878409094266	0.425258161948257	0.450118459931724	0.434111877062991	0.427555429444973	0.427248158368679	0.426175847212357	0.434390075162396	0.434738544255742	0.430234841381777	0.4438246137166	0.448625723235372	0.428605141853955	0.432425813232503	0.442479010973834	0.445684283243615	0.437320102919348	0.428817491634617	0.441643720410031	0.448430252613522	0.43670939330163	0.445949998072389	0.430992765302954	0.430264162741428	0.445744030658837	0.449021630193361	0.428969041342257	0.431285968733201	0.438804357902781	0.426212111811183	0.441124153007535	0.423325259747789	0.450960069103216	0.445642512354472
0.451016981142528	0.455019109982434	0.449752769226073	0.454590479655299	0.452115729359843	0.4618163932081	0.48123253628152	0.474098705553122	0.449928252796093	0.467825832432986	0.454633397506366	0.452470353271131	0.459635190405154	0.472203984799837	0.449584972236267	0.4615681388503	0.478060500296375	0.478296765800001	0.459666949317901	0.453049823779961	0.454614828998139	0.456607947907759	0.475710887005136	0.453129495780667	0.44941257918454	0.479127645370747	0.455437927866941	0.44813070348377	0.455943549275962	0.463301127257982	0.453657628337619	0.452716680762049	0.453819524945798	0.461823590969776	0.466519604156829	0.451856738439575	0.458900617949856	0.471366069644289	0.478019701775135	0.451195430019338	0.459237776627965	0.469691482843636	0.479330948091336	0.47205628045823	0.455259910380992	0.460198923968375	0.461746122343125	0.451928528522361	0.45086866223564	0.455571250392727
0.496441537970435	0.482841318419353	0.490109370887763	0.487872579944087	0.486834121995105	0.483282146516201	0.473953525490685	0.495931689755637	0.486641628542072	0.486877741508701	0.475314993068554	0.481822373004756	0.501955108055024	0.494507917672343	0.478810680821597	0.489740675197733	0.477837227016374	0.485434761143723	0.500001970538116	0.480028237118587	0.497691651081419	0.496353216561109	0.511419146776289	0.483413566708479	0.483073437495004	0.498950320893379	0.481450256073247	0.497975582291946	0.505332555291915	0.494543168834874	0.492752371662609	0.476454694537466	0.495907857864894	0.495332487321366	0.500343661986299	0.483632032539336	0.497360726359446	0.478775724278	0.485821571101135	0.489638099645342	0.488108272540506	0.496546798902372	0.476906816183026	0.473918323738124	0.486917867026466	0.474133195192521	0.483049360009454	0.498809629652197	0.496020488721056	0.486942752706209
0.50649242457598	0.528195397471884	0.533167840900277	0.519324278644123	0.50771663593872	0.539771970151578	0.539197991114554	0.530624707069291	0.528042835469798	0.541314941351144	0.521974128348679	0.505642204760067	0.539368820466306	0.517553559546438	0.541239116565918	0.518371812364231	0.511085502515018	0.520743212254436	0.525528156426441	0.528877369488305	0.511712373238624	0.536792575262853	0.526982971219516	0.516538274338533	0.539384198742679	0.513356527479571	0.513357894450554	0.529693950297862	0.517322221312781	0.528109509234516	0.531266228948385	0.509928308664373	0.506900640023054	0.521806957508873	0.519509768123729	0.516533274372114	0.521970411747202	0.514657627816373	0.533988881748561	0.531047225919083	0.511551533694482	0.50221719823024	0.54240004403448	0.509038548341115	0.517078784299976	0.507800693683217	0.506803635452018	0.51310631783249	0.508548448087014	0.533852822428936
0.547653342810225	0.574497939936271	0.573470327274006	0.560874767850781	0.549060815477248	0.569466636410214	0.573492332483545	0.537907754837591	0.565303485686539	0.57161497966971	0.549948338849706	0.55753803351717	0.563950304962226	0.56200789079558	0.562271761015096	0.576489866263707	0.587354572611002	0.561575455867763	0.573767680214341	0.586840905541993	0.548266326157206	0.554841749750794	0.554676241396295	0.579784197700296	0.56987914856889	0.571546058709487	0.568907604293849	0.563061090165904	0.551310109560694	0.544389555034901	0.566646545279188	0.57830853162316	0.567866456367782	0.552905737923858	0.545252511534737	0.581245896708093	0.583206881379571	0.566270121099631	0.559646792506674	0.55580330114391	0.57703135975321	0.575956776457347	0.576838357493037	0.546255362288889	0.558345849005203	0.537883034969858	0.585111367248923	0.569994874429281	0.556905050827594	0.537848902991611
0.62854554334974	0.61642911235603	0.626746948293144	0.623743168828449	0.619887628547286	0.633634842913928	0.597876115133549	0.610831038630149	0.586695965056165	0.599476825951096	0.594732759372614	0.608951908222163	0.616388074609835	0.606288080903751	0.594231748294269	0.621242241482759	0.606492902432175	0.6300128421278	0.617931167699561	0.596179379436764	0.596640348942589	0.61336998516674	0.593788315065909	0.582009073882682	0.611051508619474	0.596188757304143	0.589918309833562	0.606784250479375	0.575097361788835	0.614224797513439	0.615247261722399	0.594444051519408	0.576200816655273	0.580378967744746	0.623351196333116	0.622479281113468	0.603893894439285	0.606076090005434	0.616701844748775	0.600182494420535	0.588142642201704	0.596887528820724	0.623263390823593	0.627840810732012	0.595664222341336	0.587942016596966	0.617973389289011	0.614077787650897	0.589391169062167	0.579635231281834
0.661416664792404	0.647764794952504	0.622748267294763	0.656423769617159	0.6257643436123	0.664025353109065	0.635542354669368	0.668206299956311	0.630347513692332	0.627818127891155	0.647469700223463	0.627817395300249	0.651676468766443	0.638705090414061	0.661174092026161	0.677066762287738	0.667922459341027	0.67458800750787	0.657838222015613	0.644864353308023	0.667801832688174	0.624920439422347	0.676614142499467	0.664889921184669	0.622189099714313	0.637415444499707	0.662566048680296	0.630475509503778	0.644897904611758	0.675209649830918	0.646862713710007	0.636149794924043	0.644864627464907	0.644405498501619	0.65935331504763	0.64492260367404	0.649376058944055	0.67326793361561	0.649910332968871	0.635124559260917	0.641956632043257	0.638439440078892	0.63381569628463	0.656543266536245	0.632569107820302	0.647665249152233	0.668718935952025	0.65477142921845	0.658951034063781	0.65164902768488
0.715797433830941	0.692984513530866	0.705168709995346	0.709922535971293	0.69850586761676	0.728675588350696	0.706025494930249	0.713150707915249	0.692864093925159	0.683314323370153	0.703982422032142	0.720682659445157	0.692877947872542	0.726000803346619	0.694141465719971	0.673093106470543	0.674993602866681	0.701390734538069	0.670984338279067	0.699413360932967	0.719264088370371	0.67754584730259	0.685191773788615	0.678773647444411	0.720425448218458	0.71576354544651	0.723667104206872	0.677438135548603	0.708744116645704	0.679403621826419	0.727306104516354	0.723472120244524	0.69488935397542	0.716495572184026	0.685342792566509	0.710100776557191	0.717778288895466	0.731358714820868	0.700933321539944	0.687270154468828	0.727512309649993	0.73307328524432	0.685730715231077	0.730366098567237	0.678553089906157	0.674211155540318	0.713236536875725	0.678993115645218	0.699312460977087	0.685311115420926
0.761515133681312	0.77516004346253	0.751548388354962	0.772429429128702	0.739516449450525	0.774758497192366	0.776394218007468	0.785518749156994	0.784157902928685	0.736202368218234	0.773200347159129	0.750916943049103	0.758678348386495	0.792266080145282	0.784693879266246	0.786975243926739	0.802149495921516	0.784053182759274	0.779789026850631	0.775878653524293	0.722277359255057	0.779388264377933	0.789571758309677	0.780358766432284	0.724647328219657	0.792669714999132	0.765220991256679	0.771817863237665	0.736110645945728	0.800529679256828	0.780354442452214	0.722256734384144	0.775783772358557	0.745580893708554	0.755678063246239	0.800325915420505	0.752117070663951	0.74490231325994	0.805915954341713	0.753881338091186	0.784352196774054	0.796514254504672	0.731244657561368	0.741458189653683	0.794308127806254	0.741955792687034	0.744551326735524	0.73769163978677	0.758758700068031	0.744781889965799
0.814113519283144	0.789445376586902	0.845966112667799	0.845598091397843	0.837224597221696	0.859201526980863	0.86241812283203	0.829677002081769	0.812100592666391	0.826406144607858	0.78507149033409	0.839660012813008	0.798038914312912	0.813932277122272	0.81973776608632	0.83606488024221	0.859627191060821	0.806738518378639	0.872617831371223	0.806993707031752	0.842527128238165	0.855382816453941	0.855877444596337	0.80144044752893	0.8079576711227	0.864091771319132	0.791549064388022	0.805724785160913	0.849763383740157	0.847217320126449	0.820424880579899	0.849795542946729	0.791018399547593	0.839748456589986	0.84144746132376	0.794905901410042	0.814619412986417	0.834807466082424	0.817743447733544	0.847440220419481	0.874918212392818	0.794490038628243	0.872029401487949	0.823148738019889	0.852756425402141	0.846113412470617	0.82510023171999	0.831838204143795	0.820607070429068	0.832927356092505
0.899911071921102	0.921308242236449	0.907687771796321	0.895234869062774	0.879230615674465	0.918316343385166	0.883076147165886	0.860666982941654	0.892016640595849	0.929879747560856	0.945291851745676	0.915906754234202	0.89344557466832	0.902431129479977	0.93247739216331	0.876917787306434	0.921380639513781	0.870310168408099	0.940867169500461	0.948267998508871	0.887086118600333	0.893227325609831	0.911121338462561	0.942256646227438	0.942455972817221	0.862901307784312	0.887843901778499	0.93726020767771	0.927929480826831	0.918838553060309	0.957042609049391	0.888469765777301	0.896957721630441	0.916585168171109	0.922948200984748	0.914473218419014	0.8939805012364	0.886637205146913	0.940036761453893	0.877158718279232	0.860497944172392	0.926566314851786	0.902737318891536	0.865555117361985	0.932957322706058	0.896039329005558	0.913804034965974	0.952370952531057	0.869187434329995	0.877509754244812
1.05201587433617	0.985891500119725	0.954900947622002	0.997457706563784	0.960629438157575	0.958960260100283	0.946725426411141	0.968443967149826	0.97284159696111	1.03029322309888	0.943744316482072	1.04484732125268	1.04279905384004	1.03960079334974	0.999019438739259	1.0096739494136	1.04614580600531	1.01972333820294	0.939002074238728	1.0170570900515	1.00590204199115	0.942240287360767	1.02733138334714	0.951544736550383	0.970766759128632	1.02694597253531	0.995192113925199	0.968274239822876	1.05505544902686	1.02590956570515	1.00550930056899	0.996506488516061	0.949606269141337	0.945646604182864	0.985409080695283	1.01931208770449	1.05729135302547	0.959224418575669	0.958771035286732	0.984370731037698	0.978697740341998	0.977502078387531	0.971788535488781	0.976546846157932	1.01856169540318	0.939326181441484	0.963743008693066	0.993447242975721	0.947558117514973	1.01052453134379
1.05875141068465	1.0523382815244	1.08665036324054	1.08091696143341	1.1149221279736	1.07472366424551	1.04931469063293	1.05239839121723	1.15473635915694	1.10667141118932	1.05297091673795	1.0858101977971	1.12830280972342	1.07185135121808	1.04687696845572	1.13167875846598	1.13633704546841	1.12399393454558	1.09065810227866	1.08836155663072	1.1086507412011	1.09897898318301	1.11803348204246	1.11034233342005	1.11646863857824	1.0721467152519	1.11766694449235	1.06193244959458	1.06148156446644	1.06887652863299	1.14626627430677	1.11239785562481	1.10140436052365	1.04962205690622	1.10060224648552	1.05792568072093	1.09827454711309	1.11470334821373	1.12703297242025	1.06979403011898	1.11685781976088	1.10125758078063	1.05776006134487	1.10699527964692	1.0996564422143	1.1355688920638	1.04313712827191	1.04533022874613	1.07311866201789	1.04419694572001
1.2370197124024	1.24052295208376	1.179030753009	1.20391493877201	1.26607126234833	1.19077324170493	1.15908344556253	1.17541198245314	1.20425548065864	1.1999682656222	1.15122917195934	1.20733589282783	1.18136594384697	1.2797006940392	1.20737959727157	1.21659236885515	1.22761861866896	1.23075046000341	1.23267682308	1.18258475365881	1.21839485746373	1.1553968073671	1.21864432642964	1.16661974311274	1.21398661386535	1.1747603289669	1.2230480346897	1.22808400025022	1.23542175521128	1.27849647772231	1.23585092871215	1.22454814538925	1.23289148452484	1.24190214229531	1.27406676233564	1.20354049372638	1.197759950078	1.1530057901964	1.25726137240663	1.23604748777431	1.22048652025034	1.25449234542497	1.28519041356712	1.23123862961735	1.2286308307674	1.22396980646588	1.1828205264553	1.24632421377489	1.24537703130853	1.21069385232309
1.38244541908196	1.26943044068389	1.25924376611759	1.29764619114321	1.28848273667808	1.29186293171498	1.33127699017874	1.27266378290183	1.35963989607114	1.35502051493777	1.2847034479222	1.33109791041244	1.3501451820621	1.35390997314305	1.32565639183896	1.40999108680931	1.37358613553822	1.33409253924199	1.30048109624478	1.32419659307216	1.2751646650252	1.3847189679222	1.36316797623794	1.28419934244385	1.37021301821066	1.39061540403652	1.3942089157438	1.37451207505385	1.34696442605147	1.26044323128103	1.27235265752542	1.35978245740482	1.28070703340009	1.25859723830805	1.39637933457301	1.32670485488192	1.33941495858834	1.26975503149329	1.39440392334052	1.33493688690437	1.26226169487839	1.39019631100442	1.324315053241	1.39573093786111	1.36880427116442	1.31475958252077	1.27145534518384	1.31693155808048	1.36311130129667	1.34392454840311
1.50556659426286	1.4741121305709	1.45172127563957	1.52137928160714	1.41728839045534	1.52527349435936	1.52299242980052	1.44957126605945	1.48711718273199	1.41099306538396	1.42883304963303	1.5183528838476	1.5258949727946	1.51046348987192	1.38078320637545	1.50645819828351	1.46525702941467	1.42885504942589	1.49365195038071	1.50785787597294	1.53041069695106	1.50641246625429	1.45925236363281	1.55160116840513	1.53146842826643	1.44374042878737	1.45198849838461	1.39898050639554	1.5493620624643	1.45234257245983	1.38861314718049	1.40635005518594	1.49070279710226	1.47830705358048	1.53567960158977	1.54575463821859	1.49698722716456	1.48309534281228	1.53876448707487	1.56971060306761	1.57301142905759	1.54791716848884	1.39027352519905	1.5022784353396	1.42743635528163	1.48524923815377	1.45464080382364	1.52403969532222	1.56102434855677	1.41724926062178
1.65926776089768	1.64241860175281	1.63674723636131	1.69631062362857	1.56854091489136	1.64959563946383	1.62064901575981	1.74915414294313	1.72664850928347	1.65728696834058	1.55558777672144	1.68772343253499	1.72910848950694	1.59961784884607	1.72679040422503	1.59182090656527	1.63949948666332	1.59968221086888	1.6849131075743	1.6849808239816	1.66112266081027	1.73069525042864	1.6674070085232	1.64113738979159	1.72020134045605	1.60153768466685	1.70642438079193	1.6272366651417	1.63554279330708	1.71147764375941	1.59821103070516	1.68681370104367	1.6713974182778	1.68577347061293	1.71152615588864	1.65476460027129	1.56155974952793	1.7060640498197	1.65720791506315	1.71676554005218	1.68887826479549	1.66446397812273	1.60590992620828	1.70153068244293	1.5705853098325	1.59776570981783	1.57328193123657	1.66341817697146	1.57497258439396	1.67037752727759
1.7915284454241	1.89177625356254	1.85264551878305	1.76594005320086	1.76527953637258	1.78348061231906	1.90639247041654	1.90572374639416	1.90797592892793	1.82527196257376	1.90318494085474	1.83404275539303	1.71840410582434	1.81003092503402	1.84947049516544	1.78607007057516	1.79828192808704	1.75159009927583	1.84218332914969	1.732231804706	1.80840082629537	1.941027798208	1.87978752552716	1.80065529644935	1.79159264668152	1.7696796320132	1.79510519480969	1.74665256917752	1.90534776893999	1.82084091850296	1.92159807233246	1.85417802347039	1.72980059660387	1.74064660359379	1.79453860947326	1.78820784933667	1.92303131808625	1.79204211472169	1.81367126067163	1.71613325368817	1.79758678928286	1.75005646308999	1.84422584173755	1.82368097011562	1.73368778737222	1.94860115965463	1.81861880699155	1.76053050509603	1.82135781168149	1.88180755837694
2.09328732057484	2.09286883970231	2.12954851935592	2.03731087109051	1.9353158224683	2.10876193617793	1.93836872971028	2.06837468289589	1.93581644606359	1.96004895590388	1.92908475874023	2.14232778043731	2.01392234176943	2.08004576578	1.98168814623994	2.08765163738482	2.0372321744703	2.10698575970337	1.99343055145236	2.07174882653222	2.07107609361188	2.00800564395575	2.03454135338382	2.02746772836662	1.9342622578194	2.15302209910376	2.02948477189107	1.91549607686858	2.00739113891873	2.03195919806221	1.96971051027313	2.08426520780421	1.99307378427372	1.91447813992966	2.0712189988292	2.04262449220714	2.09346868451976	2.14785049943964	2.08068799064888	2.1297597868709	1.9464785103186	2.0816693608676	2.11026189804854	1.95575407684228	1.95932613654981	1.97226819798608	1.93763030554838	2.03117052871739	2.12113464454395	1.98689572064528
2.34917863901801	2.35087907554961	2.32576776148283	2.29933070026549	2.24342799681537	2.25524077592522	2.27626613041244	2.23958617425754	2.31780278159262	2.27369586487907	2.29296915110267	2.20948348489731	2.30702935960694	2.3936155850569	2.29542210478951	2.26883930411598	2.33548882775431	2.25526141707817	2.23905877304616	2.1648898914721	2.13954318776893	2.32392114338614	2.17239154114115	2.13958588020144	2.22963833763783	2.23221321852401	2.22591080530775	2.26970203559092	2.21270450445228	2.23068349750233	2.25554399220252	2.34887134647698	2.1763675896788	2.30454695425846	2.27131719409455	2.32133925991631	2.18983343443326	2.28998372225062	2.24693605497502	2.17233645007845	2.27440683028456	2.36463409532769	2.27026427693287	2.31700449482776	2.20468269026428	2.30948699790742	2.2355268304563	2.15342522103948	2.34537339460297	2.25127188172186
2.60016194478324	2.40874979334962	2.40410839847956	2.44444120282858	2.48279936505537	2.59578144086294	2.45383003390344	2.57708182096304	2.45001571237334	2.66608624688145	2.44315983963289	2.51018886401489	2.50540141510813	2.50165921701161	2.40022738360942	2.51844018971259	2.3730665133015	2.56378159363259	2.53381202304853	2.57983471436799	2.61700914341066	2.57160953812243	2.47200864482944	2.63840757097902	2.45719278193003	2.39365029474583	2.60719577374703	2.62626531258127	2.54502714046151	2.67128391796521	2.59904731709305	2.40980734419176	2.44935474675486	2.59062899433513	2.39321417315301	2.54004017128605	2.56278066173375	2.62163101377105	2.43669251082191	2.61714825911013	2.48118890497918	2.57343674391859	2.3901302303561	2.49519093923727	2.5784883158439	2.49693915699868	2.39714323780985	2.49955984161753	2.62276692437697	2.55156492586017
2.80119501297403	2.84806626280452	2.82463236168543	2.91273582580674	2.7390030137673	2.91932127607901	2.89808394851294	2.86142604991589	2.69834116742756	2.88104408395385	2.90685685566889	2.81939285979661	2.94638722960089	2.86368833734156	2.77788642219191	2.72660761732093	2.72698020853608	2.63635440729963	2.72634857097638	2.66305194718002	2.92970039207948	2.8949170708111	2.83960264359865	2.7234284400057	2.79204872502897	2.72725238964751	2.65912513043236	2.91925761388488	2.76121045964645	2.79511734362772	2.81036233396512	2.77173413211807	2.73643377532262	2.68825132907061	2.71502056260718	2.83797633614312	2.84223451266578	2.71390826174564	2.8490035019799	2.91982244550748	2.71194197012669	2.6707874229103	2.78196345659696	2.88154879159749	2.71090132306321	2.77587036188139	2.70339173925254	2.82983967856295	2.78485778264075	2.68933928888954
2.99317347033854	3.0346595756361	3.13365225916682	3.13202613577	3.17629097803374	2.96391978426215	3.09085188124257	3.00840336294379	3.18987058292578	3.19139537747553	3.04466310757676	3.16981039857826	3.18118782728195	2.97139312409614	3.16830813020368	3.0086865516652	3.22585336850769	3.19697930912221	3.12174647862435	3.08736668560293	3.17081140530472	2.97098022690706	3.01912469209239	2.97885466875709	3.047665041448	2.94822340745268	2.97945402770412	3.23696633748678	3.03399581668138	3.12043977046995	3.05203191432863	3.05714693259435	3.21841549090867	3.13437162397065	3.20302499613978	3.12280190688588	3.0843271479085	3.08684198737713	3.21287733230083	3.252312228748	3.18466072370097	3.23322558930249	3.22018455692809	3.0217547607756	3.07201509207121	3.15003983858195	3.00267429813942	3.02333425552887	3.12145487293988	3.05266220014269
3.46762861332109	3.49276924352331	3.41451757450142	3.34501202499294	3.56412626866306	3.47908514435078	3.36321762266913	3.30675845554515	3.30579440397063	3.31835269256759	3.5506769517668	3.50624748529313	3.41559682842696	3.39582330330288	3.42919147202765	3.46200478710248	3.44869447057309	3.46062675698068	3.36896683098349	3.30027305787595	3.43402357426088	3.2859976230496	3.31037683086785	3.43333509904936	3.51521220379495	3.33955425986128	3.32024353067704	3.27781266881152	3.43005201229244	3.48135461602708	3.35897756772389	3.35932993268653	3.47248082104595	3.36592987232763	3.33754511116639	3.51675528810427	3.31526058638921	3.54224608967115	3.41579996009229	3.37220706234914	3.37155064579326	3.47088944109258	3.48780270723287	3.3198474749432	3.48053604967216	3.43923846719193	3.31638939628387	3.41683088654804	3.40726426430743	3.32102702055395
3.8349303522683	3.74116116908283	3.66922769969135	3.81020182895835	3.8512465650267	3.66656413861706	3.79567745201351	3.85539876262362	3.76768712062709	3.77213519667434	3.87913004249634	3.80697748739348	3.77161442814079	3.77303674795846	3.72087820544185	3.84273091408116	3.7760389167221	3.8378007685404	3.86761149193721	3.79310417784191	3.82659786164989	3.66502461818674	3.7755833031529	3.87511271662672	3.86031321749741	3.85496281139323	3.69791755054162	3.83921172363424	3.75165709458802	3.65914097987439	3.71243653951539	3.72776345293483	3.72487350105273	3.65976732373671	3.85899978066753	3.695738813847	3.8640198336544	3.78196547935776	3.74724804500762	3.76482802740423	3.87216018172	3.76578478862613	3.87904806293373	3.8334664736645	3.80018787829749	3.83465937778247	3.8040041768246	3.74811661390159	3.69594504285855	3.6827904583548
4.19165863923101	4.15860738581579	4.05212970608201	4.16028846266616	4.13086055239291	4.05489992520882	4.16934106888175	4.09629761457216	4.12095601711787	4.09344428604761	4.07158978075555	4.14750178817668	4.07742304013873	4.13732369072326	4.14503269849126	4.15537804608578	4.13491196533202	4.07168421690549	4.06889751695897	4.05321056157031	4.09082084758252	4.13059796063918	4.1341247281329	4.11211556367374	4.12458829017953	4.11356386628837	4.18416621264864	4.05732074735461	4.04149973707415	4.01353362245418	4.16304027615088	4.14094796757466	4.17777601586147	4.06216146755861	4.03887018797381	4.17152653213331	4.17014668682491	4.14462833851883	4.17178631555077	4.05717786035954	4.12976009229073	4.12062406416546	4.13254691647862	4.02952583063045	4.19587139034726	4.11469197307694	4.09915887364924	4.10601338273356	4.15016070791352	4.13401789647559
4.42051597617182	4.46501583173513	4.45358125537155	4.46426439840165	4.43091680224115	4.51107614781133	4.46535532142531	4.44117269275908	4.45950879812203	4.4782768477944	4.46928122324287	4.46440968654041	4.45634316806032	4.47259843196689	4.48570219167466	4.41081590995672	4.47303515730521	4.47446385559432	4.47243039789006	4.46181355326898	4.4807918951736	4.45383802244095	4.45169770145393	4.40482891009262	4.40634411353589	4.49730151359456	4.46413633061662	4.46255848630091	4.41550254258537	4.44376668957307	4.45647273424227	4.41377655844266	4.45678212419482	4.45637008585049	4.48467984347126	4.49614392234629	4.4654722064191	4.47259464583218	4.47629718164426	4.43220177430343	4.45017455214541	4.44530508912105	4.44531826717341	4.48403288635016	4.44343061150192	4.46144990083194	4.46876100722066	4.49542894826609	4.44264240939453	4.44899304164876
4.76042716811945	4.77742191277081	4.79022040263452	4.78352343174136	4.74496137068333	4.66661051152569	4.69164175274516	4.74187579001665	4.74621265061076	4.78437073819983	4.76364191211905	4.74019203672978	4.64790218089574	4.71609560288439	4.72061495913508	4.78882210792375	4.76872495038239	4.67788284849117	4.74856650284804	4.72659573236082	4.75891236169833	4.76047486059095	4.75549550048086	4.76291211416515	4.72766440617684	4.76380687541838	4.75714542465414	4.70039634241363	4.78483256117124	4.73023889938485	4.74959531479971	4.77885324027306	4.74988966571664	4.71990509254241	4.80348219010915	4.76419908970317	4.74260356634058	4.75253379278406	4.75405935349793	4.74254549999923	4.66398327998644	4.76326259714005	4.75826302471702	4.69154784671284	4.74576544063403	4.80234161042825	4.76166447814384	4.67847328241832	4.7884261337647	4.77891872383436
4.8801309420583	4.96117572088758	4.99324497096485	4.93412622343255	5.01610472531883	5.03889258502011	4.86666424957293	5.06313756983368	4.9875649926602	4.89084767062003	5.06950690365988	5.01043075185192	4.95518362829111	5.0817226272587	5.0670465679088	5.02279205018608	5.04828928184169	5.04627193543245	4.95085957987558	5.11275420436617	5.03039578182599	4.9613282836595	4.98311434937272	4.99060871715749	5.12445996557551	5.03128238565598	5.10385371934444	5.08615800084351	5.08874520792084	5.04133313972318	5.01559380975907	5.09748425153567	5.1029903446923	5.04162141913423	5.07429616120233	5.10133198291376	4.93898720132968	5.01940451646852	5.03200139596469	5.02779807831861	5.11105274104743	5.05501329631254	4.90956112538362	5.03108203338944	5.01866320641183	5.11949368146863	5.0545166008316	4.96998720034764	5.0785796940395	4.94605739025444
5.35268471866649	5.24706359721393	5.24110423095465	5.35804477770465	5.1113020972515	5.3850028008199	5.21131402564454	5.39808001683353	5.39567102103759	5.32238530808658	5.39201517510814	5.25422650742028	5.26447719711652	5.35558459239562	5.35341515629555	5.23134353090841	5.31998619947578	5.15096443315575	5.28631835340791	5.2025089406101	5.32846724673548	5.40842320171006	5.40292549465576	5.36412984221093	5.28041264672248	5.40776424485878	5.27949453422124	5.39025094294341	5.27381921936296	5.17861677106209	5.37565900054768	5.36208872009051	5.03139487071934	5.15459925411622	5.2701921827241	5.2254816583475	5.20310648848151	5.20121272048448	5.18729326693847	5.41022453023766	5.24891661445743	5.37291016935439	5.33157532386858	5.3772965537597	5.39113464499998	5.27156345189662	5.19594540636292	5.19005077748559	5.06833632002444	5.12923569318389
5.66873201637805	5.5000972930244	5.60659704073484	5.43418980589049	5.57243443242356	5.49419177853248	5.41550844712073	5.37776504156637	5.30264713882012	5.49088323360985	5.30146514837144	5.51296053596691	5.39780799550753	5.4508150764582	5.61349001128208	5.56456800424801	5.54903984993704	5.54715495990985	5.60525056907947	5.49012724393168	5.47245294150329	5.57896365851773	5.65077527591218	5.41363468349979	5.55915811406596	5.242346656069	5.63481898978031	5.49769427699917	5.65695521242543	5.32040500400059	5.52787344238126	5.66815414717969	5.4812175340922	5.40448251204957	5.60667616944141	5.52995276318707	5.62685594352469	5.26644988610354	5.48685049244845	5.49848457807795	5.27341542337138	5.58346681237385	5.41640029192536	5.38706864603703	5.50449768101216	5.38908226084937	5.45802781858671	5.58022387923342	5.48448884595968	5.48246263046207
5.54741190095333	5.69633624528156	5.63043927527902	5.81636319792322	5.54055254229889	5.64830089193915	5.60786192929581	5.84634787257016	5.75052832198024	5.81432493773715	5.62683608942947	5.73073248736465	5.76272580991947	5.74491207720233	5.69397675789357	5.76620065625912	5.50159963019168	5.80242705322831	5.86174541690446	5.7403549022299	5.5992008713419	5.55266419877446	5.60726354962491	5.81667991683829	5.88034371769837	5.66613773855422	5.87148041732258	5.80837600845366	5.68669046944267	5.68761566662449	5.75421419218326	5.67869411896329	5.71606440743168	5.49946972888355	5.63384130012035	5.56578291443747	5.66627919259296	5.50932116058275	5.72753123360186	5.62117932873688	5.53398940987787	5.77146959867126	5.52115384500433	5.77375247331724	5.59498090414175	5.640508576722	5.74134061314115	5.68104555398675	5.68434332682825	5.7965746738178
5.97832261273438	5.89209254933541	5.85469610421956	5.98432402390378	6.01044270007603	5.87265596728334	5.87202631128827	5.89853206661104	5.80669408352122	5.99654515332752	5.92543210002211	5.9347485134805	5.98610337037931	6.03704968712231	6.04662100159544	5.85302725172651	5.81556700924612	5.83486561934805	5.92527595657671	5.87837612481237	5.9214511139932	5.96519300064294	5.88766784219478	5.91213272409368	5.9350062815846	5.82783093605145	5.95197703592261	5.87900464181353	5.80335975926664	6.06999829355242	5.93419882300454	6.04950081930119	6.0436322761805	5.85136681065032	6.09379491884032	5.86858250147186	5.88987522038927	5.78704169893936	5.88220812169272	5.99343972956954	5.84396148361267	5.90395861891713	5.82957988343118	6.03075539031658	5.78071740621104	5.84997784194654	5.76639176326516	5.80267210986238	5.9836866069512	6.08655828833652
6.11826600673239	6.03833661691257	6.19781390630763	6.09879350595096	6.19041088013958	6.03113055013711	6.29621720499507	6.12980052835314	6.10365583654503	6.27699390083328	6.03404443518347	6.12282340475407	6.0782847542919	6.17459269878534	6.13507908069205	6.20971400883358	6.10637656923777	6.20575281427631	6.13899808510119	6.03059211681719	6.0431141735755	6.11917288626044	6.10772550059148	6.17459239980317	6.28221589065459	6.26684592520248	6.09609097921332	6.0713570192989	6.16195103811802	6.10054859506395	6.13961420434178	6.06741824821785	6.01432434286401	6.18320424077329	6.16248112458364	6.04333486045416	6.07388993275195	6.0550564095809	6.2122588515687	6.13473177698838	6.06497495011169	6.07090100572394	6.10957374948413	6.1723109997985	6.11332034595076	6.13635629224086	6.10278022585389	6.12727447635065	6.06268188944589	6.06607172740108
6.45139269002761	6.45846188310002	6.37221828479527	6.38288153858523	6.45786763927015	6.42753366168286	6.27633735374401	6.38943240906539	6.35723070319549	6.3117602429986	6.36604993437981	6.28977743895948	6.38508810684982	6.44571172998232	6.521178160249	6.39344066278154	6.42181790667028	6.4568672186805	6.34548301851825	6.31783407786021	6.34797683826885	6.39416785498129	6.33450945557871	6.40869280489103	6.28612104672052	6.43898972480937	6.35985426574357	6.37007493136441	6.41999552719954	6.39618232108434	6.46679685191069	6.26315223705284	6.44047719990279	6.28141029347506	6.37515189159307	6.22020332182521	6.41744109955453	6.4094506940712	6.42958544545864	6.39082752844719	6.44009293892983	6.4123618412667	6.25302226631553	6.43635121065205	6.43702231751432	6.42449519524638	6.37295667055017	6.4590578241444	6.26057545008748	6.26516968559725
6.64881965558737	6.63567894242268	6.55586637327515	6.696898992385	6.58855881407976	6.69138491460879	6.67742503904925	6.59406426928498	6.64423428547678	6.59065282546065	6.65693513986708	6.6390671294382	6.6592572603455	6.55613958953596	6.73891097227278	6.69351167059488	6.65362720625006	6.53678591912411	6.59304687324254	6.65672196570777	6.69235836050296	6.61564081890193	6.6606952447394	6.64958228512691	6.63745174849694	6.66569304327359	6.600188101858	6.73593394039342	6.59960001405523	6.63432228614079	6.66652243396382	6.7036817797794	6.52557124694033	6.58544236654609	6.68732054651594	6.60767114583206	6.58642002094131	6.63199054757175	6.58093501663858	6.49140653189504	6.65000353935399	6.5306379858115	6.68887236051685	6.67872156692375	6.51054994726772	6.5083610717289	6.65927389359233	6.70630612683938	6.52526219887826	6.64198675389815
6.94120615560435	6.87104602355384	6.88482889908311	6.82303858032983	6.78792045522802	6.92409276878707	6.94710302126938	6.8997663248993	6.80031467561394	6.89475123393924	6.92933983197787	6.85702849744771	6.84179550188754	6.89471077819436	6.87624506273373	6.95302601015517	6.86998811790623	6.8878940886059	6.93221623670985	6.87669789941475	6.98069844460261	6.88958120599147	6.88771361131365	6.91237142050936	6.75691685251237	6.86144235435386	6.91556511975489	6.99843889305256	6.78760202663762	6.71734556619804	6.81870334981599	6.84462843558949	6.93710642398737	6.86080277754245	6.88499270800595	6.90701325354088	6.9523879817001	6.86966664479262	6.90853275701267	6.91688715160337	6.90448836713342	6.93383602997283	6.88300345080828	6.93912830159299	6.9290902978527	6.7757850861792	6.80463725985212	6.88887949905127	6.93184099453123	6.92650309920872
6.9940483430536	7.02601473411779	7.15989698169617	7.03542778670204	7.17416869331733	7.1739687239403	7.17128264652427	7.0516202936474	7.18017837911406	7.16744380285779	7.07745495910986	7.08340045931754	7.02013194382486	7.16557232741001	7.16453794896108	7.00970354973951	7.05027636443005	7.16232104952536	7.13145823793889	7.20048886950172	7.14844456554046	7.12678242746738	7.06302072430545	7.10177447225883	7.14063492619293	7.04259180580303	6.99566616827545	7.11070963773109	7.20248163133001	7.04891989054063	7.1193771850977	7.04348028503715	7.0000627206778	7.11442879010546	7.0146980020405	7.18114200485139	7.17005027877186	7.21317689170254	7.17071664358632	7.11612477219787	7.15419397037789	7.10680595321714	7.22534082639336	7.05803736776319	7.12849523377285	7.01292220605601	7.14935371539146	7.09899327431159	7.19004428791438	7.04333282995512
7.29977619659426	7.30947662815795	7.30837056690157	7.28761386205316	7.36626216730277	7.31673390250702	7.31063229394264	7.32510963582952	7.27424442726459	7.25919687310382	7.30592279913891	7.41989053954821	7.40115636475019	7.38830186738984	7.26069577915684	7.24770454919159	7.28639319403185	7.37952257817397	7.21264796683436	7.28427057120499	7.31142928885667	7.13665362419829	7.42546318468488	7.23845249651099	7.22331261487021	7.22517037820038	7.3445787971276	7.26044375116663	7.3194891111283	7.31996589368567	7.38882229263246	7.32666246585452	7.31549301830478	7.21644587975759	7.38371589029766	7.2288884670386	7.38308495634625	7.35803954345146	7.21896440854621	7.33165665129936	7.15481022759518	7.33410829869663	7.15884733264168	7.22564842175231	7.17623374151214	7.25269138328797	7.37724635547372	7.39157936233824	7.33152469822616	7.34460038775091
7.37649829878451	7.53142533715968	7.56924374351016	7.49195936429589	7.5507216746098	7.52475022711675	7.54569070839613	7.43273838906733	7.49428903585017	7.43193234839821	7.35693780636947	7.52208401274988	7.51167048413681	7.41019623476545	7.55676405920789	7.48988649479595	7.44749352923803	7.50958452288711	7.50301631658934	7.4957861264331	7.60946426180788	7.44517511627221	7.48329175624625	7.48531998703165	7.56597004115196	7.57261122011333	7.56697553054321	7.35150628135874	7.50038519290529	7.57543254768892	7.48135086008487	7.4792030782985	7.43792239127587	7.40922646391871	7.33691207055232	7.52222414369375	7.46706636283449	7.56430596802969	7.33456802193412	7.42168143574201	7.50341977552154	7.34443229102309	7.47217792370196	7.34671422826854	7.5039405327117	7.48708409087806	7.49931772386847	7.56912535953474	7.5284757977173	7.4627656559392
7.69124635278086	7.75737318854839	7.72744860712386	7.71266905493791	7.5061721007843	7.64970315582662	7.64403572656676	7.58278130234408	7.76771094349388	7.57215885025709	7.59371098544126	7.72384356958353	7.62142771281143	7.64661619636786	7.68139067856152	7.61255789086385	7.6231830461919	7.62745460464117	7.46318128169854	7.63810365957257	7.73145157606205	7.65253597658921	7.54539507810964	7.68549571100943	7.65283726474541	7.77438397305451	7.70561109118844	7.75594528747494	7.60128146992126	7.62875751492582	7.61710434971538	7.7563036608083	7.7069669447889	7.46992579069255	7.67266149068172	7.66343054928772	7.49782720161692	7.48673045529876	7.62589812604948	7.60520636629036	7.6951875159172	7.63395760616556	7.64869896964081	7.52289287113839	7.55974436983098	7.61854043953918	7.73262664709371	7.55006083279125	7.56075855716614	7.68436865124114
7.85681566538033	7.72274596096202	7.63417184898684	7.58390149715842	7.88649251710802	7.73039565811003	7.63631675962423	7.6805058165908	7.7874989127238	7.77886026952449	7.76259338218945	7.72112278904051	7.59159994205212	7.76799398900003	7.66431994141732	7.68668973957508	7.83250024021031	7.74124323002174	7.68451866668841	7.71416553534421	7.773464313217	7.63010765723701	7.722496043194	7.78159979421359	7.72736598989136	7.74915648167217	7.81244282931408	7.79857459157112	7.73630867879042	7.75406424701094	7.91721967496227	7.74867163260786	7.78270257952535	7.71706586823451	7.84727887728363	7.63455680677222	7.89645306709018	7.83784795166958	7.83050264431196	7.62410103409624	7.70429942074487	7.75971165194649	7.63132560099137	7.70947285898506	7.93650196658493	7.83612353120104	7.67676733326149	7.69334075426473	7.83796764572497	7.91419225050787
7.90525631344467	7.85265577581104	7.69622441267092	7.86428260356027	7.82982388935244	7.77696597488555	7.9111601752864	7.91584892728163	7.96746364857865	7.70452779833615	7.91057108616343	7.74590840137558	7.87468563537668	7.84869280609031	7.92307929377337	7.63996215599518	7.79377110105032	7.89905314292292	7.98783763057221	7.80484592471495	7.89406304476274	7.69422188615237	7.99435095259323	7.95286281768149	8.01513270479838	7.85721453093964	7.84404765381223	7.87165733574707	7.66500290781052	7.95242189122713	7.86527492336237	7.8152419244762	7.83148399785902	7.87522557023183	7.84158905776985	7.87598486530814	7.94639403421483	7.7098495221479	7.88869644810598	7.86803882235516	7.78467352839806	7.85645304903328	7.71853356531207	7.86864646728057	7.96154829945961	7.92522583203272	8.01184223582287	7.71998015437796	7.65110527620817	7.76100999920788
7.9614098205596	7.98900487627409	7.99692771227653	8.11359613671463	7.83538958569825	7.95506475226721	7.98963250792168	7.80555737364817	7.90736000144997	7.84457554286325	7.93925011851083	8.04723846874546	8.08508350987283	7.99323308604768	8.02191877162792	8.02784496598333	7.80506267892023	8.07287408465355	7.9737613614876	7.99835262740248	7.96832490817717	7.78862086844533	8.0502404927032	8.06871981896245	8.09677535659468	7.70183172676406	7.83678415567684	8.05443055244463	8.01454015653061	7.88864954224519	7.86243014914641	7.75444038609311	7.97612767873209	7.89271165080778	7.96521361018465	8.05028467373348	7.9648535659278	7.79332412970636	7.98936224134396	7.9529091984704	8.00228268690534	7.92827995774426	8.13535133561963	7.88922686461084	7.78065862600931	7.86684411778991	7.84364185351814	7.9747775878669	7.89025842268572	7.96809274346548
7.88799133205607	7.99924898929464	7.96785358210659	7.96915263129535	8.03410642854226	8.09079162848217	8.09236922423769	7.99710080536159	7.93634628371473	7.70845782294286	8.02733645321361	8.00292313600727	8.02343625764291	7.87620354186472	7.88555927074881	8.05927061330552	7.75240180845918	7.85952865701239	7.82550786474303	7.72746040161227	7.93607446249227	8.09692906779189	8.00499299970424	7.83294579354755	8.07224581350641	7.98969786018207	8.06500810761984	7.98947596265405	7.84991952908045	7.85542482663352	7.93285698354654	7.92648288113531	8.09171491041712	7.89501163647312	8.06521452432869	8.1508663778812	8.063103888354	7.81483842859203	7.88202090594657	7.96128725649714	8.01040568773703	8.04649725127781	7.9350334254615	7.95713149436855	8.12129100573816	7.87647395818435	8.06628175740265	8.00153996386676	8.16804109547061	7.90360692726132
7.92452555827858	7.83305797554723	7.92225359399854	7.9119895241341	8.04089171818714	7.94917481509232	7.97277779256068	8.18735481433404	7.99457431814848	7.85909678909366	8.16930920379174	8.0965259337292	7.93655032543403	7.8421209128445	7.95824889740945	8.07190546648833	8.0085892722448	7.89060194667268	8.09751560762032	8.03227523958736	8.11297701451937	8.0792920738407	7.87615483671706	8.02755119437779	8.0125939734597	8.01119850512482	8.02012116312525	8.07232812873035	7.83711556892541	7.86918080244194	7.94624323813935	7.90022521336044	8.10493161136824	7.85259706163283	8.0460206403917	7.87478648386999	8.16266649267088	7.75656847670119	7.97706003990152	8.0637309741245	8.19234359918654	7.93232609885406	7.92246976447708	7.96865711114084	8.06185254705547	8.08408166113751	8.0134734817816	8.06910448191291	7.91251367240678	8.00544877100066
7.87338277422504	7.98735747089576	7.95288427569937	7.90230710240069	7.84808775667189	8.12372016739909	7.8469150566037	8.23898662553656	8.02916762117994	7.94215046182744	7.88620073616534	8.17333451080354	7.8306988905614	8.19176609474244	7.73482419623716	8.09687917410655	8.21995940448368	7.85423212783533	7.94706617448838	8.12230412161516	7.89607967190181	7.7442785437027	7.85515655639945	8.08182839394023	7.76737857900721	7.95191330285011	7.96545225559148	8.13930444679737	7.82797197056029	7.99839126099329	8.04280068229306	8.04540104226241	7.97788415218603	8.06207720928365	7.87029766825368	8.14370044071118	8.14197785812781	7.88437684878246	8.00738681344433	8.11129051303962	7.90216197186191	7.74361463592962	7.95540847418066	7.90943502357697	7.82247749904686	8.07954143307334	8.06431568740224	8.12993444432578	7.89620990751449	7.90492160137545
8.16010855031156	7.75131542458131	8.09198901341433	7.91906103226867	8.03144569299658	7.92487126396518	8.07299753533932	8.05590236028767	8.0823712851681	8.06408154729448	8.16371042529208	7.86480084047688	7.96569730417959	7.92212519365933	7.87895027380115	7.99159359547103	8.01737154270669	7.82267691546411	8.09957068492492	7.77718808939198	8.16770617898187	7.9427432708708	7.99702859713628	7.90413760991014	7.93698401447836	7.82495952069666	8.05247400537526	7.92939426205333	8.00583383759245	7.92978806261873	8.05683337208455	7.92454018282305	7.97733416411317	8.16260597167993	8.12948024233854	7.88908492750202	7.84611123779985	7.92456492440822	7.87623464124129	7.99728633609221	7.98386963073938	8.04950786460255	7.76215357133208	7.97028152771029	7.83608653053983	7.82095582516173	8.00203871456917	8.19831116907034	8.12312161595132	8.15934088193993
8.03929819722339	7.65396390684848	7.98927069469138	8.02171018989839	8.18489565914175	7.90825702791295	7.76170367262143	7.95434112229741	7.64365447111325	7.86688331826266	7.86562056115895	8.11525694707452	7.82512118753471	7.6533519400749	8.21526934251141	7.8944250819334	8.18734493652525	8.07391370721696	7.86478668022646	7.80132057261258	8.14261204176379	7.81883075173384	8.14241440098952	7.92729309900254	7.77716784225971	7.88322960384523	7.91079018503188	7.91450802146239	7.78357305664961	7.87541189578389	7.73038949109541	8.07080335864092	7.91329971019385	8.06071029131522	7.98616088234073	7.84380094425726	8.01633185534636	7.85548587948283	7.75164335992134	8.11613121628046	8.08676707736415	8.18614663328527	8.02197084938644	8.09072355858426	7.78249868066842	7.73226871939821	7.65602291432425	8.09292735365651	8.13282299131644	7.7828248316965
8.02341359151604	7.74178881412775	8.02582686870281	7.79473760587812	7.78931383387974	7.57817551496239	7.8429478061981	7.85620874842537	7.86150983580614	7.76321702317402	8.03482215464801	7.71117370779805	8.00992186723304	7.83982719820205	7.88011561564501	8.05118806693929	7.96354435282987	7.94614211362885	8.05729111962201	7.97338814358768	8.03994763098129	7.79836606464101	8.02681141153057	8.11753226268266	7.88280941244399	7.70025638017806	7.8783633632588	7.97209640199992	8.09562462889742	7.86001959774634	7.74505028269293	8.03715275226722	8.00935405416493	8.21698919497942	7.69919066309438	7.81692305982003	8.0466856202192	7.62866620161819	7.7260367177281	7.81482295316274	8.03155867384339	7.97439755967243	7.91173173603211	7.96991890758073	8.09534663602909	7.92651961275139	7.9789613781002	7.9709009359686	7.93894564028211	7.89214848747513
8.11522050965411	7.77172778930753	7.85946112627295	8.00859903347862	7.80735593874684	8.05665976217749	7.67724639055414	7.81800702172366	7.90522662555006	7.93991112695436	7.83935125157051	8.00863018172709	7.88503972846756	7.92597878131552	7.99503707061739	7.66150588068442	8.09745884521196	7.88265980792476	7.96411731944737	8.06308280639034	7.74746845145635	7.83755858846572	7.6167855429133	7.78179818633635	8.14277890397744	7.71950892685346	7.97532419563604	8.10380437519469	7.99276084254553	7.91398784639036	7.54404747384413	7.72524416823362	7.61414669671046	8.15616273959381	7.7015266144378	8.10459387932845	8.11652869174611	7.94249510276559	7.60537242033656	7.56971261767516	8.07297662529814	7.8125537639933	7.87842833470008	7.98568259350283	7.62633727211443	8.19124801683621	7.74948313956728	8.13216210302315	7.91386276096887	7.81927213227437
7.77109878915777	7.96165459113299	8.06244463930567	7.95784756622055	7.83100497220987	7.86155357837432	7.9040311324819	7.6785574132879	8.11132333757493	7.71953153585725	7.7122889613793	7.99929847364312	7.64287832754136	8.00506128215854	7.69469626732986	7.67194643171596	7.98939969873114	7.76541353511135	8.04698401598011	7.83500714574292	7.57126734997917	7.79102323883592	8.07597087549956	8.0253274104681	8.05575846261715	8.00119511410247	7.71555990357587	8.01003676340276	7.79949627926498	7.59840819490333	7.47621140711643	7.715244986495	7.55178970046843	7.96199591718593	7.89001488128805	7.78158353452509	7.56569607425526	7.57684772501927	7.52566122877465	7.84087547090177	8.0291044706058	7.81302510352711	7.80441806404657	7.81903656570589	7.63690344138889	7.5384335749162	7.69390152180656	7.8251054977544	7.81661947193733	7.49990104232587
7.88899507185739	7.54454970386801	7.5636713121045	7.87645907525644	7.72120767540281	7.44112366948714	7.68266588152643	7.55055378300349	7.64511295171975	7.63421474896795	7.55838742567334	8.07554339695908	7.48688311385324	7.44605324328479	7.71844024305693	7.82730487791777	7.71358278238734	7.66467891535091	7.91206170972171	7.6981805962695	7.67646125316703	7.56227980512325	7.63317810076154	7.60831286566115	7.6159602692373	7.51317632125695	7.61144073641162	7.93725103423144	7.52736900789448	7.79443841818293	7.7964289725967	7.94071961457189	7.90679790147216	7.85504542886628	7.82288767525832	7.64213758315249	7.9227018664812	7.84169310192689	7.53633545074093	7.76024803286086	7.73648224226077	7.78082133465504	7.85150997909757	7.54190820451907	7.8471655344501	7.58960887466785	7.46551059259832	7.39801542558919	7.82071223146967	7.87998759877754
7.70560978508712	7.86624647841812	7.86175647732739	7.3894375875802	7.49304198040032	7.40819088677329	8.03308141058674	7.64529891608032	7.88213897390794	7.53964442548879	7.79724884749817	7.45006889728318	7.78803539825902	7.61437917799428	7.62840815889064	7.49949605846338	7.56433734655801	7.78373874495416	7.8400947323915	7.8262542442954	7.43702890180393	7.82524748298876	7.67973482333203	7.46820261650753	7.59089175399119	7.65316838719398	7.42994701933796	7.38482499615731	7.67744631358978	7.89805714588798	7.48922909615661	7.71345476384608	7.9278598250815	7.66406771928374	7.62915442829851	7.58542296812836	7.38598247572578	7.73540198316634	7.65559178011552	7.53739345482276	7.40847519276886	7.71282047462245	7.80305482675068	7.53580551293016	7.25043783310138	7.90171932043174	7.45259768922773	7.87368690895642	7.76441151123458	7.64981540167394
7.86949408841709	7.47589556231371	7.28022033535753	7.42621357405541	7.5320430860565	7.40287138499716	7.73044851621783	7.82629696860384	7.47776981039872	7.37615295549682	7.46441830985648	7.36310839914153	7.56742321806948	7.39731544591125	7.61051146012026	7.56768222277916	7.27076950797538	7.70545751089258	7.21315221074411	7.70572059050118	7.83412136475029	7.77615830329066	7.31734550873897	7.41384477114146	7.73567211646149	7.51508561269531	7.41899074489557	7.29961964533206	7.66450669924167	7.27780691294246	7.81417667615066	7.77234317197298	7.61932461574819	7.53632825268194	7.74310232671788	7.79744914167479	7.67209672817944	7.38524416503952	7.67317767637566	7.86979262381925	7.46643744569403	7.69994907807766	7.81608187071762	7.83563784992958	7.59375040326725	7.54528359576267	7.3905549450503	7.7305454450907	7.26198277098325	7.79998816329085
7.32249616998864	7.59111021668249	7.22228003057845	7.26858967089209	7.13870895273628	7.4519912341347	7.1782085431478	7.39589101944169	7.60558250701401	7.74019958041665	7.29156616159923	7.56222834076114	7.76553751021491	7.23516589466252	7.56854664281206	7.56707179110724	7.59315099165689	7.09277070738466	7.0571870988845	7.36543243015419	7.61146828076451	7.54515141356185	7.4082794634005	7.67400386333325	7.24955634188732	7.66237030172275	7.36347432582192	7.31375872194008	7.3945450481692	7.42716548640728	7.55296717624541	7.36577273767599	7.49235604424405	7.03789145739099	7.35081411695739	7.62760136206531	7.5063280167209	7.12705112637138	7.66943458902793	7.67318124890057	7.359138786254	7.14705673809399	7.43854277221277	7.60161844146935	7.1962958707012	7.57227086923367	7.41140283238702	7.12842516009076	7.73003495894819	7.34134790986202
7.118374900867	7.13142734399865	7.29440639406091	7.42437977663996	7.12699172515898	7.14065039273359	7.53176296273706	7.17724916789608	7.63759567581852	7.17592861265417	7.60790652183409	7.30903039781377	6.85601415771554	7.46757346356903	7.10250417202036	7.41598738531254	7.32937891679363	7.34088533248013	7.21218485487032	7.09486395608012	7.44895451452204	7.14318442445666	7.45066349233571	7.31184211250985	7.50419250704993	7.62998710974434	7.44369298456744	7.27440374423768	7.55189058755675	7.27853409697912	7.02149314654871	7.19530944406817	7.46196590482705	7.206686002281	6.97071415118061	7.17197748265879	7.16726007881556	7.46863998834558	6.91764619952653	7.38209149760855	7.21370052097546	7.35144557608319	7.4088232366839	7.57822037559578	6.9468253298525	7.5281443976021	7.22029458728176	7.42527831780291	7.4088845360785	7.46745976059848
6.74603007389069	6.92562214512659	6.96056888951929	7.17518479295992	6.91881654071281	7.38325432792805	7.38542929390979	6.93462943456302	7.0368791975602	7.39577798605459	7.40692929105792	7.20462391041776	7.33067022611689	7.25766995225902	7.16150005181374	7.34211317801802	7.30957636111851	6.82668805453518	7.24074303772899	7.42955391550299	6.76542456112871	6.97006443760615	7.15592798815155	7.39035581298377	6.98169980532125	7.055698742717	7.13970577605165	7.32238004474991	7.20425596360534	6.97679676771735	7.52915916903045	7.13431836691876	7.28958145144237	7.13814874162452	7.52216428965294	7.22818002138716	6.77779675199833	7.34182706620397	6.9137426293677	7.10433902726117	6.76945099220559	7.1999651582808	7.53613526980884	7.27659593153462	7.27472285894476	7.33371611673587	7.38581780742948	6.87079260803679	6.8595967654432	6.79130670355057
6.78993557160025	6.79579998961369	7.04234865342213	7.22443611065641	6.96364354186945	6.76853737311805	7.16026700124327	6.99959106046765	6.87230472493687	6.98764299489992	6.62731744489018	6.70075604436822	6.60713006888037	6.93283344629315	6.64666113031916	7.30447600232939	7.034757337429	7.30458677633072	7.45990195031406	7.08202296227021	7.35917721536954	6.95328081787044	6.7965561812971	7.44322248869781	7.11511683780062	7.21521581344018	6.91488597054911	6.70348730207012	7.14995375282693	6.88249193759648	7.13062715152881	7.00768624174659	6.76581371387071	7.27930009416957	6.78929538583485	6.90750951488189	6.94399711483261	7.06280867791679	6.88290824176294	6.56194871804379	7.10955407645732	6.8846701146809	7.20778804789773	7.00042928491755	6.85388281066572	6.93838803060536	6.65181825514617	6.62221525174489	6.70204047278427	7.11614360812422
6.99799111043506	6.98921413779894	6.6099326110143	6.66548554584991	7.0554835271745	6.88932231805615	7.02085524648388	7.20000967235762	6.80161793856325	6.92186614169358	7.03514083015382	6.49240601776543	6.98906243479765	6.62649806579233	6.58308286993737	6.56761892319365	6.77358262021772	6.9546241482059	7.05798298786678	6.64880922573844	6.63679454534532	7.11346943999224	7.18024703564625	7.08488712848002	6.47562657567921	7.12998318604762	6.5600855135619	6.69153347388125	6.98315011794685	6.75349586626739	6.51725570610827	6.59831555603866	6.44919437070445	6.37604998486136	7.04571314213143	6.59405620409252	6.56151192804637	6.89843726552431	7.01847884007692	6.7943552089728	7.01819287799659	6.41367053037847	6.61665539828018	6.69572297099451	6.81983978342149	7.09653922869519	6.86496112665326	6.97744197170245	6.77716652793908	6.78791528118226
6.31142725052664	7.04948322997865	6.31342249049846	6.67894555079366	6.3821446526505	6.27963322644964	6.88415597039092	6.59579128493733	6.33310154522729	6.95872664729792	6.43014552187222	6.71505777695313	6.82858392516438	6.50026176880099	6.46476584632609	6.57798010801723	6.93321426871621	6.8815949805906	6.64540057352394	6.6550736103951	6.40981647636883	6.46183908256967	7.04017698812816	7.12313242288227	6.85610106117375	6.6969651603255	6.40811564935746	6.65444668845324	6.52168402682977	7.14038591193134	6.67370406215138	6.52179706703199	7.11177492410543	6.31534132929609	6.44236434572365	6.88636786962234	6.73478282572249	6.43462343769225	6.88371306818357	6.98076787803865	6.88072053763012	6.61217935686107	6.99725003643438	6.5890788549135	6.67506444265608	6.68780471567856	6.38563426313314	6.87313844539952	6.43763659525098	6.59584583879279
6.6704642583409	6.920425275233	6.27440841906059	6.27801334965268	6.50036497592368	6.6770846765415	6.74112160299281	6.59898851195729	6.15260466330884	6.49491493256159	6.35186511043473	6.8389336922342	6.11363809058082	6.18672857563612	6.62113382890683	6.1456045225115	6.10664413025375	6.58942632598024	6.47652787232586	6.7341998172628	6.68859500844254	6.91225304125632	6.27400780569986	6.39881453299628	6.54875119823036	6.59214889906026	6.43495774286288	6.64451423876752	6.20546575820013	6.75085632852606	6.30477094696739	6.68245670707748	6.40061094847499	6.33166694491801	6.51137988752634	6.00412345375869	6.51708877276091	6.44894421638356	6.54446243138172	6.12195671165987	6.87975172437043	6.4260392722445	6.73707346871882	6.40419874102374	6.67278955697217	6.50072121112186	6.77710739137329	6.09049041818644	6.71693005227781	6.61332778459781
6.21055993829894	6.15190516832564	6.33917732885214	6.74618004200891	6.12011155280392	6.491781084435	6.03327607025782	6.31962896022412	6.67229110804216	6.66426915433283	6.36369879904382	6.47307491706551	6.60417574328126	6.59870527825399	6.15588032006569	6.43415925015117	6.16781217430868	6.32910202462812	6.42519584429038	6.30717558492682	6.08698676809028	5.98559140758892	6.11256993797555	6.39361250794111	6.76209693051948	6.59176676236016	6.3349033690454	6.51409862963571	6.27753122838009	6.47730709749849	6.49643157439209	6.52493279584284	6.06499071320781	5.86719079596119	5.93914759164714	6.46558766591021	6.43521758821459	6.58592684816829	6.48840868389399	5.76957245418217	6.40423211547506	6.45004331077454	6.23792021529663	6.04569191344164	6.22316425839244	5.90750923137606	6.69373785520706	5.91137369683505	6.0817354077882	6.53592905495347
6.10165690500699	5.92885723384039	5.51221351336952	6.06454414043738	5.75275912685504	6.13502879371707	6.38844055803326	6.3854277648816	6.12617675388114	6.34869625282067	5.95576645119082	5.94800948171062	6.15258827519397	5.80939081611007	5.69711924228886	6.0015848152293	6.53327776263786	6.39815685951741	6.28362351231948	6.06770280560518	6.10878075556572	6.40552377861498	6.20152342632911	6.22582871006517	6.14785317191653	5.98235897604616	6.03290385610521	6.18022799659291	6.47607396993023	6.13943958898598	6.16338758074222	6.3483153759648	6.26420273447326	5.74336655218222	6.01818483889337	6.1378411078283	6.27581419320124	6.34128012757161	6.14256643927992	6.10223690257343	6.40556805573741	5.76936086746004	5.77397393954442	5.91874803717109	6.40894207471492	6.0130239898931	6.10577207372889	6.2250888943522	5.62575619887976	5.80170834449931
5.73911069261487	5.49210993636076	5.60267356137289	5.75342677832491	6.23530319296045	5.79616386950135	5.97504283982128	5.8346747286681	6.38415710984401	5.13144030647851	5.2718753116995	5.639354994312	5.49574418137738	5.85675977263217	5.97928319586549	5.62829944923843	6.10988321609966	6.27846599594503	5.26127105855502	5.80821613709811	5.16794467486796	6.03002859946532	5.19398151820858	5.74524170481775	6.10014251076298	5.93582394635295	5.85230889393421	6.18641404143293	5.83859098305207	5.32427172216902	6.00751288606511	6.05612925675732	6.14397558535425	5.89263366996094	5.5092914402326	5.95244155879582	6.08082709844403	6.00301058976829	6.25521106407145	5.95321106537399	5.71729581664376	5.29419546072587	6.02493689710575	5.53374826106069	6.20014273802184	6.41355054424012	6.21190672201263	5.99746924632776	5.87508729714921	5.66062377414341
5.7106386117011	5.45096100499739	5.92381402296416	6.13348951444218	5.13560929977873	5.03219848057792	5.06478481521907	5.23609615805883	5.55440682510906	5.56945279695533	5.78945379040439	5.92853189555628	5.69156872139761	5.74866581894011	5.46997831087271	4.24330911458424	5.94892330745245	5.16875445989465	5.52200663747395	5.16385428505437	4.59712670796903	4.76303493306365	5.89353320469477	5.80494259316921	5.88397853673899	5.59531625291751	6.03388957402276	4.76187799587949	5.69584429805977	5.32237221918528	5.83874943231675	5.81454717815677	5.7433481224895	5.8836303895238	4.94658527125845	6.036869704299	4.81121157639597	5.49874044891677	5.84052864867694	5.7850478819385	4.93591573400911	4.73258980425469	5.6389587909646	3.81664593783967	5.80617330356668	6.01080476087459	5.71951256548593	5.52199496100984	5.93997950795109	6.06560676235
3.48644387500234	4.05851723872774	5.03302350474458	4.75231898428291	5.37432376753671	3.00902711416651	5.27379784919715	1.18826137737505	3.45940758494752	5.30079332126817	4.32698923253683	5.79285875206659	5.87046212948684	5.9280406906842	5.46151008955799	4.46082869041454	5.23163493191995	2.28266754167945	4.45770658846764	5.5922784436771	3.8744504955144	4.15001491817782	5.0122979577889	5.78230741082708	3.93107108364947	4.92395025004339	4.8924647402414	5.59283927393741	5.62113095971561	5.50530499928822	3.0036567220011	5.00135260297927	2.77988100485307	5.36100140076522	5.80913525196198	3.45061962739586	4.67115587629997	5.78218208250586	4.23656346483963	4.94117262385523	5.86149708455803	5.64263148090205	5.22207734040926	5.38021103800865	5.33367270133743	4.96996960528632	5.42832993295859	5.21622000676109	3.78311838171847	3.98380264955773
5.45572603057728	3.37341306388812	0.038502675448661	3.36388667515861	0.0385189457721453	0.695297983418457	5.05900424127964	5.14458522639962	3.88776422213728	4.78979826753289	5.28028503551029	2.66120958502104	5.21292677879831	1.4346455284004	4.19217851964196	2.69324798458628	4.00886683058986	4.80346763924314	5.16723666894393	1.97006996553679	4.68874245770478	5.14659600666283	0.154602126756487	2.00911016176742	5.16453445402382	4.02374269854191	2.69610442024381	0.855676097605869	5.53132987547773	0.361874344536073	2.97820798649252	1.62180444447717	0.0383759060225574	5.28615720155195	0.878908697708747	5.15111895879624	0.965272798163424	4.31523943473032	3.88663294004911	0.0381382603102645	0.0385373217532726	4.87783159348248	1.64218407367314	3.1456183338325	4.75177445228655	5.03402046942621	1.31193767239805	5.362751458286	5.56374824359739	4.64755805363348
0.0377272997181061	0.0379305231450046	0.566700524372324	4.0863667866033	2.02656405466668	4.1008758402475	0.037789807112044	0.294201542155305	4.89525726820648	4.75969935962863	0.0383975971631027	1.10111661295449	5.21976710638993	0.506770775187569	0.0383623979694303	4.64196059707054	4.37931383049628	1.97265969509068	1.67927770917179	3.25828703973908	0.448546133310184	0.0378131926120518	0.0384290342545997	0.242958252013381	3.63504837495656	2.37712398114155	4.58138103685679	0.372889786524706	2.54401314769493	0.0380520383510765	2.33708486909318	0.0384163454268275	0.0385707790058072	0.200687252610659	2.854911341737	3.639995007125	0.037855716039411	3.46820056764423	0.0381936216076485	4.00997638096268	4.95381141820941	0.0386985530691687	2.15874931170113	2.19222657832193	3.73771371587263	1.20295200885689	5.01015022191548	0.592945933202227	4.81624124334133	4.51884265742263
0.178593543577082	0.0381242488015203	0.201292337097928	0.0390338463729699	0.0376605865276267	0.0380515253704369	1.0542935082351	0.538876683576242	0.0378602691746558	3.89085552019849	0.039018053573458	0.0387600400646446	0.0381235247368114	0.0382628749688087	0.0382807829207823	0.0381834350926772	0.0385282914221118	0.0380910537852165	1.35915957582323	1.46374498596395	0.038424275741415	3.06803307849714	0.174743509799602	0.0381656456683725	0.0390922695870211	0.0381663047469719	0.0384058356225739	0.0387031378300968	2.01753792670394	0.0386221234563585	0.0383633693539161	0.0389674445392683	0.0382056863979001	4.0242029248544	0.0383273805313456	0.0384688603578562	0.0382522031935073	0.0384614770298731	0.038525180565745	0.0379456664257191	3.85695345165075	0.0382373916598902	0.232520789716337	0.0382098201944807	0.0376097286826475	2.10487907139734	0.65857402541365	2.36225243832619	0.0379112527066895	0.0387881564154873
0.038427370219687	0.0385999654672969	0.196612089033345	0.0379939747305151	0.0380314657226915	0.0385788704912553	1.30553904655365	0.0384558579093811	0.0384753371366801	0.0380490317722455	0.0382634701064412	0.0377518731238339	0.038471888525147	0.0385205227199156	0.0382011619055645	0.0381006264075963	0.0379506463142924	0.0382285435330309	0.0379872179836673	0.0385361254806428	0.0381532898613831	0.0388175569244529	0.0387102740037922	0.0389302254128266	0.0384321256258323	0.038253642474849	0.0380389426266757	0.328157826304701	0.0390790586540243	0.179584278577619	0.0387061256504796	0.038439339755958	0.0382252338577941	0.038976089722148	0.0385107385645331	0.0384730635261702	0.0381376629463021	0.0379110063469339	0.0388295522121229	0.038508573915915	0.038667201404817	0.0823472514000058	0.0382167696213824	0.0379787531688827	0.0389572123531146	0.0380108400110282	0.290399251646881	0.0387543421280176	0.0384937229749448	0.0388770620721493
0.0383007537113268	0.0385371542934256	0.0387501680954786	0.0383207420811655	0.0385835805130223	0.0385401227490214	0.0389631976599003	0.0387503122987004	0.0389519816568501	0.0382290241977932	0.0388681231577059	0.0386409129084016	0.0384798957742844	0.0385877691965837	0.0380821061968814	0.0386281727886978	0.0396739838178143	0.0391861818102522	0.0382318160813526	0.0395763978874621	0.0379592244953605	0.0382034212498426	0.0386318115918763	0.0382876038806791	0.0380454277197199	0.037796264897391	0.0381250920435436	0.038758265637982	0.0391852510729422	0.0382223822006656	0.0384796718420253	0.0383123884640192	0.0385226631571784	0.0381402438041732	0.0389167944793686	0.0390192964859802	0.0392615942354819	0.039406794221249	0.0390763011764685	0.0384487473556022	0.0385957112321006	0.0378453708082732	0.0383868980486328	0.0382104848199012	0.0385697242391986	0.0388848147891099	0.0383445094423851	0.0376762197854219	0.0385686475218527	0.0384111279273353
0.0391232092157868	0.0389128916037475	0.038151948015913	0.0392834574011158	0.0380047296649593	0.0393460752127973	0.0386278363863262	0.0390304914025925	0.0384823889016289	0.0383997472781363	0.0392832167166075	0.038838419257907	0.0382846759792052	0.0388243093498176	0.0389740664623065	0.0383037249944314	0.0390038609207643	0.0384099468107692	0.0394760138562685	0.0388365844655535	0.0383741468607498	0.0387744569478909	0.0393335964806511	0.0389156906121889	0.0393691070424415	0.0396582766785118	0.0387826413791119	0.0384610300967054	0.03885425873196	0.038453192266689	0.038881981159532	0.0382538593200439	0.0393321472788274	0.0382471332655842	0.0387245114056286	0.0396781999517892	0.0392516041164802	0.0385161121197982	0.0392628456839919	0.038997979420461	0.0384934808328344	0.0384676195856723	0.0392172913326826	0.0387874825159901	0.0389548249864093	0.039611521430721	0.038903972498203	0.0384469437406981	0.0391375513873263	0.0388742579817193
0.0393162641463148	0.0396866550163705	0.0398344964123489	0.0386780362147517	0.0385021069909114	0.039053848564178	0.0384864077343127	0.0398701637228774	0.0392582139863127	0.039001853137287	0.0394570585100025	0.0382011640131603	0.0392025366966572	0.0387013577329137	0.0385712764051453	0.0386785131412389	0.0394001093999531	0.0394909152720052	0.0399932198813734	0.0393329510029315	0.0383392930123011	0.0387137866708775	0.0387740900696644	0.0389582670860445	0.0402225324058225	0.0390585011596688	0.0382565941252181	0.0396480646057874	0.0385970863303121	0.0383704859160567	0.0397358695184931	0.0398738611629021	0.0381041281660044	0.039454080993315	0.0393397921433393	0.0389653853358777	0.0391982396913644	0.038608937939575	0.0386045139255478	0.0393192527786806	0.039341921907271	0.038920599696354	0.0389053662799046	0.0388677999352135	0.039741749395536	0.0382416125462242	0.0390481468622517	0.0384501831168023	0.0399551991380221	0.0387061476988069
0.0393327776721134	0.0401486580917399	0.0402361769435685	0.0396158427114528	0.0399163353444582	0.0401420105647419	0.0392897299584188	0.0395310059300734	0.0390543795353659	0.0394779589925765	0.0396986235894139	0.0394633075847102	0.0388680285991493	0.0393629468389441	0.0400322910546352	0.0386727759713555	0.0398143101082047	0.0392927071304098	0.0398523024407499	0.0390347826556118	0.039425840164672	0.0402272620002933	0.0390924339154488	0.0402869809857405	0.0392878555116291	0.0384732908662241	0.0395550431474784	0.039454793290493	0.0398366062180688	0.0398261144581704	0.0398886733644806	0.0391224060711631	0.0399674710104878	0.0398708863160459	0.0392160818298476	0.0398311154052872	0.0387331918869329	0.040207964237678	0.0397239879832884	0.0391568436345847	0.0396380889531335	0.0386153247568589	0.0386346740743383	0.0399668668117968	0.0400334904022381	0.0397724177170004	0.0391076453152771	0.0397438026975909	0.0402427684331078	0.0393282293252434
0.0394626583144905	0.0395366219509286	0.0400009170752844	0.0399735328095837	0.0399236549844706	0.0401893169170167	0.0389610209550653	0.0400013319470929	0.0393168295022638	0.0402055061250079	0.0401548447245871	0.0392622650907908	0.0400233577870676	0.0394739149318956	0.0396425943813898	0.0391661520807846	0.0397595393381102	0.0397635668215143	0.0395760149672643	0.038929363345523	0.0396940861142972	0.0391229851601078	0.0391816645317709	0.0394553083647602	0.0395341865017832	0.0391141081687038	0.0390391167753448	0.0394625549771066	0.0401313682380107	0.0398518879307889	0.0398199026501736	0.0390749087923241	0.0395133165577622	0.0390872253517642	0.0394198982398528	0.0389467960593053	0.0388907235247199	0.0394197442591843	0.0397843311444712	0.0399922472485028	0.0398271111895507	0.0397508422075037	0.0398678705904737	0.0392809349047133	0.0400903719265391	0.0395207582615451	0.0395852406926109	0.0391637384085281	0.0395560812759233	0.0396809885290257
0.0388861787606343	0.0400374020763086	0.0393934194430148	0.0399684486393826	0.0397474036732526	0.0401154558031808	0.0408903658673875	0.0395956710461305	0.0396001209309935	0.0395967542780309	0.0391921470107448	0.0400262873609464	0.0407410239389996	0.0398287554420565	0.03994252043422	0.0402657140102603	0.0399813278873182	0.0394542568700914	0.0404463136719404	0.0398796831489353	0.0398334934743298	0.0398457630390587	0.0402902813319478	0.0395460593232878	0.0399595747702376	0.0395200245797996	0.0402914092436355	0.0403250788885904	0.0401141303689072	0.0399711066311174	0.039797884120643	0.0402278548294986	0.0394949702351466	0.0397139594600602	0.0395804224753841	0.0395002774257275	0.0396764587040462	0.0396228387074016	0.0396159168808542	0.0395896788763555	0.0409719778395343	0.0396227689792923	0.0408572869942708	0.0395712880951029	0.0397496224951815	0.0403677794271243	0.0397294660112289	0.0397805509502001	0.0399825491617001	0.0395550843961358
0.0398326038508307	0.0410797898349283	0.0396938354718804	0.0399652818770862	0.0406926671772018	0.0397229527546342	0.0403989970078955	0.040219769112126	0.0406488312016965	0.039316775709714	0.0403584236107427	0.0401105529287813	0.0394632940994355	0.0401379902427509	0.0402653896943394	0.0396005474351709	0.0402481566654729	0.0401687894131974	0.0401905469003566	0.0394632954910586	0.0406116050517422	0.0398873498505543	0.0401455425948663	0.0406739079440916	0.0404753271964171	0.0401132112926118	0.0407116754146115	0.0409842304422353	0.0406211058662667	0.0408449956170878	0.0404363430545111	0.0403350513278261	0.0404709263855166	0.0409245161602496	0.0394912634965117	0.0398855638593415	0.0401180481992933	0.0396212653325118	0.0396932067433543	0.0396010730008762	0.0399632720968229	0.0404140667890361	0.0406586929761222	0.0395913493396746	0.0405473489237486	0.0396045609097153	0.040180295953501	0.0398301787007114	0.0395556675616938	0.0403570635742503
0.0402806368286531	0.0402598862571916	0.040834900728389	0.0400870281875893	0.0403870540042806	0.0402349277779515	0.0397652576298696	0.0401743616628526	0.0409657402764809	0.0401042298056638	0.0404450736515273	0.0407890157496676	0.0408373631023995	0.0412685069849664	0.0400568947949212	0.0402698863502935	0.0407741408045811	0.0397737119274084	0.0404474577296742	0.0400390510186037	0.0410582659723332	0.0408964789991192	0.0401659039992204	0.0406256413653816	0.041362351934795	0.0402442842729403	0.0403875028539588	0.0400423638469039	0.0397082663718232	0.0405779106961948	0.0405723059779416	0.0407756846366491	0.0404379635317202	0.0398372555859978	0.0395741496132069	0.0415361912027004	0.0412410380905267	0.0400051765538045	0.040670398893632	0.0405821557478948	0.0398269751413654	0.0401509550344346	0.0402293316139429	0.0401163479837174	0.0410640374489777	0.0401088799766488	0.0399568231387399	0.0401771999831795	0.0406482558718704	0.0410539925935582
0.0404382257982429	0.0411330288392354	0.0403759948156922	0.0402881808194823	0.0408358019437794	0.0404339302292644	0.0408050419855017	0.0407305248715566	0.0396978037790387	0.040725166989284	0.0411205499489957	0.0403382129945212	0.0415076412586578	0.0407694951275651	0.0407963714303707	0.0403950592508724	0.0409599921996014	0.0401936198056668	0.0411429372131862	0.0397714020333031	0.0405731803636702	0.0413835338289224	0.0407540919192436	0.0416007518025819	0.0410758795261139	0.0405539238736632	0.0410867828572579	0.0414116233648467	0.0410908400595581	0.0406741896285612	0.0415860376612654	0.0411887548178306	0.0404454479389118	0.040620998073997	0.0415232028585384	0.0405738060280165	0.0410626663158676	0.0411687963159603	0.0408985787328673	0.0403296073336573	0.0406139018439183	0.0400748246707111	0.0417191040579571	0.0402505161512105	0.0405708954504279	0.040058091425161	0.0403174827293796	0.0411930027214629	0.0416918611652204	0.0408403419118878
0.0408509669021634	0.0413889733304242	0.040556779136052	0.0407956417366875	0.0405944883948645	0.0413928990573202	0.040592723130936	0.0407898882379789	0.0411443346433295	0.0408037840626693	0.0402572936554946	0.0414102020400031	0.0405195646973606	0.0412781717093346	0.0407752983126249	0.0409101698310292	0.041442081919968	0.0404019201447394	0.0405348531447124	0.0403085076090301	0.0406764157708494	0.0401594152998642	0.0415373890230349	0.0409486248486767	0.0400798994694469	0.0411827250140617	0.041301004074184	0.041419296715224	0.0410111375102662	0.0405600206189786	0.0411228756579843	0.0404527428110764	0.0408139392536787	0.0409301228962528	0.0402376652106387	0.0409951135033078	0.0406640177988436	0.0410505995764057	0.0404145198917009	0.0405981896442318	0.0405509924176246	0.0415367353725975	0.0413651523805484	0.0410688149793819	0.040606732085843	0.0407745060789561	0.0405960939823126	0.0410682689313074	0.0417179683170988	0.0408266469379225
0.0417824460393122	0.0405560955703068	0.0416647237506118	0.0410413508936534	0.0418631119211126	0.0421613933575986	0.0410084821907599	0.0406883246289132	0.0414455031238478	0.0416583600007546	0.0410976876998661	0.0409553961018342	0.0407780755263614	0.0411793917825538	0.0406762388703893	0.0422038204003	0.0421323049920331	0.0412885912662343	0.0409488970129089	0.0405147349277543	0.0405641379785172	0.0407912682884172	0.0420027088532288	0.0410619351404983	0.0412229474656326	0.0404334835625324	0.0403811597974857	0.0407011531266225	0.0419842517328484	0.0415331571661098	0.0416329445159518	0.04144838586608	0.0414414015788552	0.0402499188076175	0.0413112047013729	0.0408716319074189	0.0412878999635573	0.0414934781646293	0.0407693824026276	0.0412198434771349	0.0414346459425776	0.0410025528130737	0.0408680646703306	0.0409963600512008	0.0413008839015796	0.040495271310773	0.0414621124077602	0.0406430384210969	0.0411216402024637	0.0412311149277229
0.0418260396754668	0.042085723981899	0.041249362348342	0.0419441267134292	0.0405767288575835	0.0413190578516707	0.0418443452229772	0.0412384239333655	0.0413021699299453	0.0410799872249402	0.0409370019416021	0.0417666594148557	0.0404809015238925	0.0416098257857752	0.0417745463350789	0.0410543591177079	0.041485720402608	0.0424101537401636	0.0416665890225007	0.0421605934316065	0.041100994309757	0.0419588200635396	0.0422862285213033	0.0410734973265521	0.0417643526670835	0.0421388966081616	0.0421373233987855	0.0417743660123588	0.0410691019363191	0.0418212070526572	0.0417666658654086	0.0417226137480909	0.0416399172300708	0.0415473326745656	0.0411397912098349	0.0415780882401332	0.041804402347115	0.0412954119998009	0.0416326355788002	0.0414862724452007	0.0412459404585446	0.0417438521869307	0.0414740733401633	0.0416411504070001	0.0420996414715997	0.0424091279410482	0.0416611887322194	0.0420333736339688	0.0412262063090085	0.0417583511655587
0.0416222053351383	0.0420379705392709	0.0420466879644266	0.0426372300731846	0.0418136848085301	0.0410731115169138	0.0418943141350611	0.0419459956285099	0.0417045951865677	0.0423238698600815	0.0413352983218404	0.0418199034906281	0.0420880197990607	0.042639000428396	0.0421336762899411	0.0416730210417568	0.0422175236532782	0.0413671261426367	0.0431026129967267	0.0418908428834616	0.0427427463994051	0.0419597146971118	0.0422574135349939	0.0418806683538383	0.0426264452234901	0.0412907088099764	0.0425746988858129	0.041374194510441	0.0415451556806395	0.041864651901976	0.0409381770882374	0.0420171074571925	0.041934920786601	0.0418532851685331	0.0415003965725844	0.0421589767765901	0.0415434818220489	0.0422287354698042	0.0423568706552132	0.0418675037630608	0.0430251620661272	0.0427669356113384	0.0417715294578063	0.0414924085656539	0.0418650176495535	0.041250954653217	0.0420667304931984	0.0415601295742547	0.0418747426306649	0.0424166951371589
0.0425432367685615	0.0426652290084069	0.0413694610316628	0.0412202816593397	0.0413076079138507	0.0420176209410396	0.0430546249246132	0.041331741617026	0.0416975473616017	0.0427645369030004	0.0419021785390133	0.0416632164909921	0.0431964829786217	0.0421228185935441	0.0422621164930674	0.0427256807532787	0.0425657930851268	0.0427697088385232	0.0428931045900003	0.0421934287806814	0.0427801398378932	0.0419334815741055	0.0414746777206275	0.0418863052554823	0.0429365626852756	0.0419027195974275	0.0412551825506482	0.0419925338656359	0.0428720325205399	0.041826736524959	0.041930253673313	0.0415557288699018	0.0424000794210116	0.0426666565072933	0.0423355133693605	0.0416703025716204	0.0420014273927248	0.0425176693830763	0.041662397262688	0.0425068970989554	0.0427003684724277	0.0428209872022158	0.0423027879116887	0.0415646306031951	0.0418213779231998	0.0428505292004708	0.0424838563956512	0.0426893568034363	0.0424756360442908	0.0416465318709099
0.0426408775167885	0.0419798222867296	0.042109484709321	0.0431389430656204	0.0420289667097733	0.041888614585403	0.0421009612665534	0.0423564548701007	0.0430398599942261	0.042086194377734	0.0430055169745274	0.0430074276886036	0.0427889264526457	0.0423083150259164	0.0426053696733092	0.0434926348992871	0.0437340357557721	0.0427159701196197	0.0427864693867047	0.0430738324464054	0.0427432087360676	0.0426512032046198	0.0419886586102855	0.0426760977604136	0.0429327085411757	0.0413402746057576	0.0421667629041642	0.042143433675411	0.0416237604065521	0.042961139912543	0.0422759099416223	0.0430898399401995	0.0423369973183477	0.0430532224958414	0.0431129259887945	0.0421050904192628	0.0424393641810828	0.0430063128096582	0.0427355198461452	0.0424523271125377	0.0419644738428162	0.0419595606937102	0.0429935451487882	0.042504689094051	0.0425768490429263	0.0430988104516979	0.0419848573941094	0.0423552560145951	0.0426627878684716	0.0433211989170972
0.0426349687412515	0.0432679448894216	0.0427542634895344	0.0424291320195674	0.0439105812170969	0.0423916253940248	0.0416813897920786	0.0431991259778552	0.0431326215534022	0.0421374916545816	0.0421552736769692	0.0432918029699832	0.0426635120173985	0.0434323322866534	0.0421257095743126	0.0431159014395747	0.0421180423998235	0.0423143819494359	0.04306659804493	0.0419193738706209	0.0429163893450098	0.0434687565848115	0.0428097626583771	0.0425176875178565	0.0434722560850477	0.0427255242606295	0.0424381003812331	0.0418397057840842	0.042403557891413	0.0423490630756869	0.0419102201181683	0.0423278868388463	0.0423472696337052	0.0434724536041242	0.0421868307279805	0.0433803740957627	0.0422065977460078	0.0423420750044313	0.0425987585636379	0.0419974370311686	0.0426957256261659	0.0418398965338983	0.0431313487606969	0.0427573230056132	0.0426127025308231	0.0429884670517634	0.0437229942463632	0.0422296470294083	0.0429023741558807	0.0430586487615905
0.0435932803663163	0.0424967379031249	0.0428187970210578	0.0427231818345457	0.0433976664653903	0.0426258830121156	0.042792306106106	0.0436627666970327	0.0429982800924088	0.0436447518398475	0.0431407991247965	0.042980231373626	0.0424290902741787	0.04366358762203	0.0430393722783202	0.0434720058181589	0.0433075946293366	0.0424020530401399	0.0430704739149799	0.0434739327509112	0.0428889013000845	0.0434257368356371	0.0426835838160654	0.0430293167481733	0.0427175830188109	0.0434773594078558	0.0436893200954907	0.0432542163641426	0.0437890969602637	0.0434844348764196	0.0438356246204342	0.0431423374953979	0.0434425655415664	0.0428154645602744	0.0434049432260823	0.0432809903295914	0.0429652855639465	0.0438381022935262	0.0430609229677316	0.0425037464670088	0.0426540890800423	0.0435481588087014	0.0439018587652057	0.0440255409130636	0.0431477379921694	0.0434115156678387	0.0428092481129378	0.0432212798955338	0.0427460614835694	0.0435153863172281
0.0430468779373936	0.0423109224291927	0.0434858842455436	0.0431663408824321	0.0440323542718291	0.0429537534601959	0.0430620633003658	0.0434893311335653	0.0437801078640651	0.043015270985278	0.0442946179519742	0.0432568126067946	0.0431919665386156	0.0433827008504553	0.043392882816814	0.0433523894196836	0.0436121084241975	0.0439483936242379	0.0431807662261522	0.0435812742236615	0.0434018471461432	0.0428041255272686	0.0434571074039323	0.0430179997931473	0.0431057290598471	0.0423471820069516	0.0432574657445664	0.0442139027773781	0.0439646073343196	0.0433399141317218	0.0427261771732161	0.0427446961276398	0.0434256516543658	0.0428395231545996	0.0437079627808954	0.0430141432438573	0.0425928769826562	0.0431327459502472	0.0435034818016969	0.0432599611886233	0.0432920141496797	0.0429075559822127	0.0438109987668631	0.0431023040505821	0.0437047554154438	0.0442032453910818	0.042940075730866	0.0427366588823143	0.0430409393327309	0.0438742180648463
0.0438233387977105	0.0436535254514591	0.0435295616928899	0.0437907270016342	0.0437243305899354	0.044423390039598	0.043038320130003	0.0431054525563801	0.0437193915287048	0.0429342623993346	0.0427471519166706	0.0444544741644394	0.0431850435839151	0.0437886250275344	0.0430488553916785	0.0443079423177607	0.0432964918794207	0.0436737332366782	0.0444054450303732	0.0446936968159907	0.0431788998987143	0.0433497664700544	0.0436654140003344	0.0431144914271802	0.0435316951741093	0.0436792965142943	0.0436590743043596	0.0440596101702764	0.043939714133356	0.0430365740371154	0.0435749046560379	0.0434126571223155	0.0432003249083789	0.0442555271596443	0.0428359938698806	0.0426145736481292	0.0433821369986379	0.0439881352115024	0.0432095784312823	0.0431697114450465	0.0432790779710548	0.0433459860390208	0.0436179407726636	0.0431847109202257	0.0440701145193469	0.0446232932311658	0.0434308442597425	0.042772540844183	0.0431023532847957	0.0438612659410757
0.0441852037721874	0.0430266159232281	0.0444720416624991	0.0439319444060033	0.0432091222615464	0.0440803735288831	0.0443252306393854	0.0449936874366121	0.0448784888833173	0.0431642770834473	0.0442092598693852	0.0439031673450135	0.0439758746458964	0.0432859828067372	0.0440088509552466	0.0438182359879469	0.0431659139941928	0.0435906829120604	0.044088056753422	0.0434830739224933	0.0441673653127603	0.0436728571506083	0.043266417236859	0.0430679742475882	0.0435367029292449	0.043402033538661	0.0437664321944978	0.044213851251381	0.0444714542969698	0.0433917279993975	0.0428607331163829	0.0439793052537455	0.0443559205212691	0.0431015615206566	0.0440788930329967	0.0440723334840042	0.0435059865140291	0.0434403277487413	0.0440831886040098	0.0438532105991496	0.0441531091618176	0.0438166808094579	0.0441748398977316	0.0442991129589761	0.0446886847290517	0.0432529259710904	0.0445402201149529	0.0445347118515445	0.043702226522664	0.0441140246893762
0.0440216856300107	0.0442175698223921	0.0440410523057815	0.0446536585361369	0.0432427100777864	0.0445322922299645	0.0441729207548774	0.0444283258890269	0.0447161705476712	0.0442291441285963	0.0438736351018652	0.043324954944625	0.0439749006422342	0.0453903111811473	0.0448285767448314	0.0449291867279472	0.0438235107439894	0.0435907027702251	0.0447457099494512	0.0446611937728476	0.0437325217739073	0.0431864436438042	0.0454328217256283	0.0434527556569904	0.0443851199478978	0.0452151248752446	0.0439047446781906	0.0451540329926824	0.0451225486676816	0.0438729937939667	0.0447118568790317	0.0443646796786754	0.0439295551522486	0.0438871665574719	0.0447765222375371	0.0447279321280007	0.0446530036236555	0.0442379415555614	0.0434713168246073	0.0442045138644635	0.0447071272207657	0.0442423309885585	0.0438582661078054	0.0439651452927165	0.0439695684965668	0.0440607288919375	0.0445903346018067	0.0449520733970172	0.0444065701396894	0.04461665074906
