# Supplementary material for: The Neural and Computational Architecture of Feedback Dynamics in Mouse Cortex during Stimulus Report
Source: eNeuro. 2024 Sep 24;11(9):ENEURO.0191-24.2024. doi: 10.1523/ENEURO.0191-24.2024 (PMC11444237; doi:10.1523/ENEURO.0191-24.2024)
Supplement: Extended Data 1 — The file code.zip includes all code used to generate the figures and perform the analyses presented in this manuscript. The folder "./ephys analysis/" contains code and instructions concerning experimental data and Figure 1. The files "Figure2CDE.m", "Figure3AB.m" and "Figure3C.m" simulate the model in the nominal setup, and generate the corresponding figures. The file "Morphing.m" allows changing the connectivity strengths with respect to the nominal setup, and plotting the resulting trajectories. The folder "./Figure4/" contains instructions, code and data concerning Figure 4. Download Extended Data 1, ZIP file. [file eneuro-11-ENEURO.0191-24.2024-s003.zip › code/Figure4/isolatePPC/v1Int_a0.325.dat]

0.318022226446663	0.315680676979555	0.315376636668848	0.316993257870584	0.315331030544938	0.311052067372798	0.315550836524435	0.312205537821488	0.313605430695951	0.316940072849314	0.318352848945421	0.319321346552256	0.320144596430143	0.308586207760944	0.307460018898821	0.31288217971355	0.320237600460252	0.318663855038205	0.310275674500595	0.318493110340021	0.314696135811517	0.317182074487726	0.315990859151096	0.315278038562003	0.313083667551356	0.315437903067856	0.313636176317964	0.315946264692441	0.311401692654396	0.309767626441608	0.312335591973815	0.314277225308706	0.311637031020924	0.309509424016132	0.312323080857795	0.310409194919523	0.312377685989027	0.315485496202336	0.317546545423756	0.321566697156333	0.316778196376526	0.315300110600592	0.314691547073985	0.314446645724977	0.319499690539322	0.320341843311146	0.320055735249927	0.318420413835238	0.320916235484504	0.320132313512448
0.329088081739685	0.327820139963115	0.319675519867869	0.330850811791262	0.329555225938295	0.327938032677957	0.329907933193641	0.320116933926241	0.326396739488415	0.318729940402532	0.324635221620903	0.325329995772776	0.319532465707537	0.325616377741449	0.332670946427547	0.325999096906383	0.323892676037503	0.319698490480845	0.318350650020978	0.327053400566575	0.322049590025622	0.320759081479442	0.332081737647711	0.329301654798865	0.319014803589567	0.330447970170473	0.318157794654573	0.321699660662636	0.331623358145559	0.319613713766328	0.319291549433625	0.33248025308677	0.326326427650899	0.32131806642717	0.3267146121873	0.316339487686366	0.330586915078523	0.323291190936374	0.329545256063472	0.318190581697658	0.327785143239251	0.329204521336085	0.326242195904142	0.322558845527346	0.332067590835351	0.323084399675631	0.332583927292716	0.330266598718772	0.33462891536579	0.328716660348352
0.333926117276127	0.338848889843217	0.340664844861936	0.34361298470809	0.33330477574318	0.332808508400133	0.332164376412552	0.33709246310592	0.338933707391739	0.335252981889088	0.332121387315283	0.339465952191611	0.329959570584644	0.341080189867798	0.341614804439181	0.342848902348549	0.330576473776246	0.33935278654808	0.341823262578544	0.33496247145131	0.334399906331779	0.338222370876946	0.331438823364863	0.334012190665626	0.333189868460418	0.339088148134344	0.338168567227833	0.333180919979011	0.345313300496828	0.342643073122386	0.334553714271202	0.342610387164017	0.338801349256054	0.334830966291743	0.334012648737125	0.342214634182122	0.342614329791335	0.330536856887875	0.328281593353021	0.336854972270189	0.328339510417995	0.336947453450853	0.332376283672328	0.332591834884202	0.341052541012959	0.336992979116505	0.335945863760742	0.331865120362444	0.343491529893148	0.329899696414307
0.351172979906613	0.344921324488466	0.351210799646032	0.354592250924727	0.341531522248693	0.352490056714676	0.353506344204001	0.351136346531606	0.353878913191945	0.357773808606631	0.347444490703898	0.35399743152665	0.339522735039933	0.345886792411197	0.339273216435513	0.34680072689283	0.346853882613999	0.340328170602332	0.344167374089178	0.342552842810315	0.343632854463695	0.339482362614403	0.343568258716657	0.357261667891828	0.340993941581197	0.345081592249146	0.355235236167109	0.349917816732556	0.354231267774672	0.353542145029094	0.35375466683593	0.348779782260434	0.353089450876547	0.357162561891997	0.339971777594241	0.34579542579683	0.349639600201817	0.351693051080134	0.340028328538905	0.355694161615697	0.345244349689475	0.341296658813014	0.350777225283442	0.346521762460327	0.347111539447276	0.354709883711668	0.344304847803694	0.342857716949108	0.346368740892126	0.346829671157253
0.369200554789709	0.35694635291312	0.364234839002407	0.370730284870754	0.358950325673625	0.360193201940473	0.353839492287254	0.370053887667532	0.356477577583664	0.35925351617084	0.355487728235323	0.353188892442454	0.354352935586705	0.359707905394511	0.361956887795995	0.358946201122587	0.356026391193493	0.355992741733994	0.353698405086436	0.36744933337642	0.357421530677294	0.365590143509141	0.352601173499495	0.367938111852581	0.359388765486297	0.357268613001646	0.355615362801919	0.35718039864241	0.354340848105899	0.360391430624973	0.352877758390755	0.361945470162362	0.362860942773326	0.358879041157211	0.367922053137322	0.372485501411272	0.354421767633133	0.370822181086405	0.363758030019009	0.366606997735342	0.355366435618622	0.358849482390997	0.368671643459002	0.352461570646381	0.364737970935762	0.365484978472905	0.368124243054281	0.353749015229275	0.359274652411523	0.358825411657047
0.36886605867893	0.372017694960599	0.370023767214917	0.382650026494414	0.388266107317175	0.388035328412433	0.368094561587661	0.388279771624443	0.386874699476159	0.386221185043604	0.380252389824133	0.366760604168243	0.37355662390729	0.372018613720657	0.388061083322734	0.377852420241411	0.390768681009152	0.387699175883444	0.374170128558455	0.368987283268963	0.384390113474882	0.369203150385758	0.378591462056491	0.368507173780068	0.371845685987543	0.38441582547023	0.369847496386118	0.38175578428856	0.383335268675175	0.38145213330766	0.384606564801454	0.366899361478043	0.390778600744009	0.381838349536165	0.374722851609598	0.385500469634945	0.371903827993106	0.373518432322445	0.367470699525101	0.368246143819408	0.366053741973616	0.376185253165001	0.379997769213731	0.373112082727388	0.379794144135224	0.389934911738277	0.378665450156053	0.373133557280318	0.374306432989501	0.377856104981058
0.404859708045418	0.393914826798554	0.402481014107405	0.398659860200849	0.396341590442753	0.386306489612344	0.395149976803676	0.385215332883509	0.393391593149576	0.386904741122962	0.396340978958876	0.387796024869441	0.400595337975118	0.392513535590602	0.391489886591179	0.401311439244324	0.405159938335033	0.385641324474579	0.403593587921383	0.392269403787855	0.397209451903735	0.401817617318612	0.398429709343392	0.406037161148246	0.406420506681722	0.399715997549956	0.391042581767674	0.387166235161607	0.395082964669905	0.392190821404105	0.393390847138035	0.398590190756901	0.403402462588486	0.391423861170595	0.392234721266582	0.403510293356033	0.399091627310764	0.389263274938335	0.39723078918879	0.396221412924133	0.386483457558339	0.407043360675576	0.383274632921096	0.403692867570704	0.391225016318682	0.395158904451588	0.394977446124154	0.383628764030577	0.38883378368679	0.394467365049022
0.410116701678267	0.421098890435735	0.417630057555603	0.427258107171758	0.413727191479007	0.419878571132099	0.417651549827181	0.426997116881349	0.412206872097243	0.403779187622799	0.41896049274154	0.405763750848377	0.418302004117797	0.414578311116925	0.400592898531017	0.428145421096229	0.408693095168482	0.408679154726111	0.412616054644017	0.42593498939129	0.412153953529636	0.428444654570468	0.414018962778852	0.425983057140733	0.416651968887235	0.421919316286406	0.422079339178583	0.422335442216929	0.418000958722899	0.411737709103892	0.418013732784908	0.425361935959993	0.411195148837836	0.410133831471843	0.407924222924196	0.409532105411623	0.419486983521183	0.410816920159396	0.416593638397794	0.411411472402588	0.420978293042536	0.418348272375494	0.421755909285469	0.416078976407768	0.416490663279502	0.428518137452605	0.401867572514773	0.408898298782282	0.426424755089202	0.423979869098001
0.45659854124178	0.44536799952208	0.451593312207516	0.445626865078821	0.434917596657188	0.425604913177146	0.424198603767054	0.442345741871307	0.428040570158891	0.426711532339431	0.427472814273219	0.445375216677085	0.440946004788087	0.448277436466399	0.437471706993058	0.433401200935206	0.431809437223152	0.442846973134991	0.439923468541379	0.452170272639083	0.435085974171715	0.432625482491223	0.424066787462176	0.431806729030715	0.434469979494888	0.432192027827388	0.452659032952757	0.437927427604041	0.445643368634642	0.434696255105281	0.422149236261109	0.424142936952176	0.451812328158171	0.426876462101157	0.455590430564501	0.432218948673414	0.426101870570539	0.421463919791183	0.440158944722308	0.425927786640428	0.431787226002791	0.450518792053937	0.446975322222212	0.434552236648948	0.457024467520307	0.455172763738491	0.430544762849395	0.433540698460569	0.434028480607961	0.450365257524948
0.460874744635275	0.479872038697314	0.456370833363934	0.480950712330728	0.457773124150887	0.45343329790864	0.474510877727281	0.464430790984259	0.456086921074967	0.465176153590029	0.453685533257917	0.451000601175289	0.451721599890571	0.452508874027581	0.469756654627376	0.473021905968179	0.467849592718906	0.450093956250163	0.480454858411467	0.460715413085742	0.452868535352274	0.452273616256407	0.45132889844921	0.460820542047371	0.461632871984708	0.456033803664101	0.472965297791921	0.478495467307391	0.454133451270137	0.459021996862994	0.471042557376434	0.474527878149959	0.464514750774612	0.454761639045467	0.469637897317247	0.478435556920114	0.4639867181555	0.475201493468431	0.457192280996427	0.456139964022566	0.475127826908606	0.479093120468211	0.454826460465687	0.457556510634687	0.466468628320098	0.451158856738628	0.468990528285645	0.447882759790623	0.481109613408416	0.47443236429109
0.479224815036306	0.484013884305324	0.478226212333336	0.484115973622975	0.480749430175877	0.492411228038317	0.515969952090551	0.507126644414387	0.478126268618467	0.499790233848862	0.483626772265934	0.481092106598916	0.489767048714795	0.504815828556753	0.477689646278458	0.491747735990675	0.512149319268759	0.51234662064961	0.490031514386038	0.481785462068228	0.483532082293097	0.485910125958809	0.509294413208122	0.481676976517799	0.477223118246677	0.513232483143757	0.484786085848988	0.47605395474511	0.485855085451326	0.494218152231854	0.482807022072423	0.481721168408133	0.482475856117939	0.492264055202637	0.498226767379168	0.480844003428499	0.489116974661016	0.504548455979871	0.512322392291454	0.479416093487228	0.489124681166539	0.501667599156286	0.513503896489842	0.504950343373565	0.484355193436057	0.490428439617587	0.49220260979365	0.480518186730566	0.479345170849756	0.484744071158259
0.532151085622635	0.515697411878284	0.524266536610297	0.521671449713727	0.520424107990581	0.51636819858802	0.505125792657661	0.531735555315692	0.520462167723306	0.520734240417246	0.506851952031377	0.51454051770164	0.53926628785178	0.529590226573325	0.511143464540951	0.524613633110472	0.510001075466374	0.518997968205562	0.537095421011307	0.511917099250827	0.534234485677018	0.532720768733103	0.550278414537223	0.516343367386357	0.516527719677083	0.535617935806755	0.513932740390113	0.533917937154734	0.543031319666234	0.530127422213604	0.52737178592915	0.508055415313482	0.532190371599041	0.531038349550833	0.537284055625463	0.516919198235933	0.533397955013437	0.511079787656856	0.519624117828748	0.523683321692889	0.522251829489523	0.532198479656143	0.50888395207144	0.505427545567242	0.520431069980983	0.505429145478047	0.516089909822821	0.53486916319245	0.532272464945169	0.520982850333843
0.542408776750125	0.568373024584499	0.574731316622055	0.557229140659277	0.543448368847681	0.582472891494012	0.582495103038264	0.571357733624488	0.568086228168378	0.58451238730954	0.561080757869372	0.541452927885164	0.582106195228343	0.555699973737849	0.584583233504148	0.556716838639335	0.547728928202054	0.559194807932077	0.56496301938325	0.569491718241236	0.548285052426629	0.578713484852856	0.567060555943321	0.554116450489929	0.581533316989286	0.550808532207753	0.550327867855578	0.570496087360225	0.555666627041616	0.568773682656309	0.5723222577843	0.546102290300441	0.542676251095283	0.560381204678955	0.557897186918998	0.553789925243922	0.561238313454452	0.552222405646569	0.575638017666896	0.572044912556155	0.548196030126606	0.537143484344391	0.585761566886159	0.545084449012939	0.55532242123724	0.543684290861124	0.542364794754482	0.550581643732355	0.544314909496025	0.575055165728393
0.589432203562746	0.621727484069043	0.62057134875467	0.60522167193291	0.590278635626529	0.615608628035513	0.620408029858011	0.577660286432024	0.610408927876473	0.618553313117284	0.591755037746182	0.601272711002252	0.609565090280246	0.607030699324406	0.607513776179167	0.624482790096249	0.637287540815469	0.605625737767276	0.621271889435634	0.636611180890282	0.59004085191971	0.598290506054529	0.597626343902144	0.628384005321476	0.616385950503823	0.618327042418935	0.614699174979678	0.608583468196168	0.594014805614164	0.585644589064909	0.611917141694493	0.62612145142326	0.613365900547117	0.595833618960682	0.586428575600505	0.630231253710996	0.632794451097123	0.61158982597148	0.604255801459441	0.598758953923376	0.624902712634979	0.623804305911197	0.624481838617006	0.58756387436933	0.601809511069879	0.577646864154245	0.634710509304976	0.617108118385497	0.600264039818617	0.577531393554342
0.684202318231217	0.669306957038798	0.682090635701069	0.678922659884947	0.67392128506862	0.690389351484525	0.647718662235959	0.662530613958756	0.63368980232868	0.649116955096763	0.643769401217838	0.660253968032206	0.670455697614034	0.657011909407589	0.642312934448229	0.675289219094779	0.657750067830535	0.686172351384761	0.672207149141915	0.645483717655709	0.645539042771794	0.666292728822331	0.642330773353844	0.628039810278873	0.662935229010756	0.644696893219364	0.637738827415226	0.658033031284866	0.619749877126234	0.667562115879655	0.668483521583922	0.64235844255838	0.62089809153115	0.626177342144987	0.677717214164617	0.676850558855514	0.653850350029413	0.657035694455607	0.670301810966687	0.650018968612487	0.63463432160313	0.645383277938761	0.678108630064399	0.683052552898497	0.644444137416803	0.635636461841029	0.671386149572098	0.666823720616353	0.636500207329444	0.624931880754921
0.720381708758696	0.704720459629744	0.673487472507036	0.715036827654237	0.677196704231268	0.724705174680919	0.689595209343492	0.729989791392876	0.682534165381713	0.679955556828317	0.703197650326437	0.679259270112839	0.70937659175584	0.692660081186002	0.720731951075909	0.739903916474817	0.72854690144793	0.7368197053759	0.716011296483857	0.701010650591746	0.728250550483595	0.676123169300701	0.739133699238862	0.725786833143929	0.673027272837423	0.692146844888484	0.722672013079516	0.682716740693377	0.701303325755234	0.737934284486713	0.703450477615009	0.689592345702844	0.70039746243265	0.699726474436198	0.718632408856576	0.701446892119443	0.705526436700083	0.734655117423705	0.706426203279284	0.689198170832353	0.696987248013064	0.693253446186333	0.686999195068712	0.714745341692645	0.685390274442694	0.703428434928183	0.730020116488982	0.712488677272939	0.71720654846437	0.708926116997899
0.78352271222858	0.754768746882944	0.769560523855653	0.775113947789236	0.76178351460042	0.799221124368038	0.771632902548584	0.779898485505927	0.754099965264972	0.743474786694796	0.767688304489779	0.789741915960053	0.755241613624542	0.794841922164306	0.757062091610528	0.730781038994469	0.733541829861253	0.765329236519154	0.729000693546043	0.763026021205253	0.786678472859596	0.736759891119648	0.744806633343781	0.73726743243967	0.788729835978502	0.78338721554663	0.79266448439068	0.735774708948972	0.773662552671751	0.737613733522826	0.79772233910612	0.793246565371091	0.756977653605383	0.783942370918484	0.745073476206145	0.776580307206822	0.785838031423128	0.801297502359524	0.764721766179033	0.747792304476724	0.797201518960661	0.80388380284004	0.745111030408434	0.800044712274554	0.73816614190101	0.732660537570129	0.779044725957758	0.737474162229604	0.762616672803725	0.744874548286118
0.833471968666029	0.850419890665677	0.822026643783287	0.847766502411363	0.807347899622879	0.849632664297324	0.852510354152823	0.86288003449153	0.861460607650531	0.80342815450562	0.848732516382414	0.820662734224341	0.830387123588641	0.871887012782117	0.861180192594402	0.864267682670918	0.882401858266633	0.862620521494043	0.856094642743377	0.851801594792809	0.786710789522185	0.855720534404799	0.867077711881884	0.855942171310361	0.789508617113206	0.871198280043852	0.83912312788306	0.845475901385359	0.803437695212542	0.881395357372055	0.856129344972319	0.786472289344629	0.852043051075053	0.815092278596814	0.826401428217188	0.880473643188778	0.821872152950953	0.812827914970778	0.887276115337271	0.82510281527941	0.861282357456284	0.876508225623448	0.797224526103663	0.808474279002314	0.873509151264225	0.810474059410637	0.812805155323711	0.803792278377833	0.830250735842498	0.81273987276136
0.89285973800566	0.862429635868608	0.930317014392259	0.930136881394204	0.92124838380764	0.946180807338097	0.95190710504083	0.912075168767879	0.890705267632777	0.908409641361418	0.857722084178004	0.924285369305544	0.87321482021334	0.893193985322827	0.900218927798897	0.920525755112992	0.947441012413205	0.883037224090137	0.963729763952739	0.884324955403274	0.92612058811114	0.942418985312945	0.94404972825571	0.877566533570706	0.883981635309877	0.953619461648086	0.865881227793051	0.881395879224943	0.936658102658303	0.931819263204382	0.900620877590683	0.937138891934857	0.864544567030424	0.924675795745167	0.925791934863337	0.869443586880557	0.893063027683749	0.916964456567889	0.89601815399499	0.933021288815829	0.965827818664033	0.868203042603315	0.961934711747484	0.903839604558112	0.939672041417396	0.932452979220931	0.906499192138296	0.913644842075103	0.900729381731192	0.916096161785591
0.990615240582892	1.0159342213363	1.00010910864721	0.984822600217609	0.964526448206355	1.01305361198812	0.969919127686206	0.94342171358675	0.981310149329182	1.02761090430707	1.0453191862408	1.00964487508301	0.983970262225463	0.993991037195059	1.03021379633304	0.963872430723695	1.01716009726727	0.95544326364009	1.03995762611342	1.04895121635009	0.974553464659262	0.981929455367176	1.00411155021726	1.04307953883685	1.04302845460811	0.946928378905873	0.977285069330255	1.03555565327783	1.02428956048374	1.01305946646909	1.06036191629502	0.977696868003476	0.986982921998698	1.01172594127887	1.01982269278473	1.00959715991688	0.982866361805216	0.974791203804946	1.03965046024586	0.963272197169245	0.943593284788974	1.02439364548469	0.995009160088571	0.950021538309239	1.03163074805308	0.985160880434814	1.0070123844344	1.05495124329876	0.954065775295725	0.96332216654914
1.16854737330205	1.08990296182298	1.05092868683534	1.10146534110581	1.05840995977873	1.05598050264954	1.04076851694139	1.06810746099897	1.07335731376115	1.1434288040979	1.03713909227815	1.1592293792592	1.15833445240189	1.15463608250551	1.10402518700962	1.11734155528043	1.16198401511763	1.13034808648473	1.03263188520414	1.12718189437628	1.11318709754404	1.03647529166275	1.13929059241502	1.04749330693924	1.06914910319947	1.13811421511181	1.1006352543035	1.06591164375099	1.17298630693337	1.13653951052106	1.11345428226739	1.10312731222846	1.04532473139309	1.03996038590452	1.08755142193556	1.13044427800469	1.17469386613766	1.0568936981893	1.05689889869955	1.08671089698516	1.08056575527105	1.08020319602538	1.07246627824042	1.07604445880643	1.12802715137802	1.03302635328669	1.0627821085179	1.09784589374416	1.042499537255	1.12001005600368
1.16866035921342	1.16250392286362	1.20208226702095	1.19834795617977	1.23746292958003	1.18885779813665	1.15756162253522	1.16272536218818	1.28579451928356	1.22988306259042	1.16297007599641	1.20421875635858	1.25439775976129	1.18500104984228	1.15501209793862	1.25893044195116	1.26403526373378	1.25036713230008	1.20847952332901	1.20569014135453	1.23014628054772	1.21853081812024	1.24099048401654	1.23174788767637	1.2409414258099	1.1866204820389	1.24324421740975	1.17461616339913	1.17253826362815	1.18168632438638	1.27718981727277	1.23609448898873	1.22316871764284	1.1575970098453	1.22102132251773	1.16902432255856	1.21611667939069	1.23642530582325	1.25296599821886	1.1841442889366	1.24002765653483	1.22125645016492	1.16903353689616	1.22744405256632	1.21910722885609	1.26400970533666	1.15110440431358	1.15342350172983	1.18795652300918	1.15241370418626
1.37910622419594	1.38376541247395	1.3072617647952	1.33841738465993	1.41301172878494	1.31985628746632	1.28174023143339	1.3042467500876	1.33929565830908	1.33211892721352	1.27519005636477	1.33938610523175	1.3084038190306	1.42904963413847	1.34183398500349	1.35294191057448	1.3649374256749	1.37006602895209	1.37315852319654	1.31247689533798	1.35354472739582	1.28001414090832	1.35509431787113	1.29088065964897	1.35027926949513	1.30227221414098	1.36098309874016	1.36790861797174	1.37462398689218	1.42767304781613	1.37785310912158	1.3623964071978	1.37454130600632	1.3824839982007	1.42234957111548	1.33629311392082	1.33162507098171	1.27556347195524	1.40306286448906	1.378244677978	1.35643441840303	1.39819573698857	1.43560397524659	1.36892656495129	1.36644262040004	1.3605127709183	1.3131434395459	1.38775144067279	1.3902693876037	1.34443007657949
1.54567270535756	1.40724755098245	1.3956271306899	1.43988009780103	1.43048558789298	1.43639242168315	1.48295106435002	1.41124698828647	1.51623018880881	1.51009296460349	1.42730663800651	1.48426749320434	1.50663337547781	1.50806758285902	1.47821983973462	1.57738422081184	1.536353287281	1.48562877882818	1.44627394293933	1.47373877464721	1.41448427186539	1.54664826581248	1.52092305338851	1.4258286603083	1.53249162906599	1.55309310634458	1.55987688646827	1.53738519906141	1.50130192274647	1.39728286873211	1.41137478372583	1.51827552095347	1.42034806579933	1.39568108021526	1.56004530077773	1.4767212325896	1.49118495271961	1.40850789255141	1.55985690903159	1.48792123065328	1.39995741840388	1.552956045996	1.47274291303754	1.5604469986469	1.52727511998158	1.46074886991643	1.41117184042443	1.46518876943454	1.523349022229	1.49976650224023
1.68381957630928	1.64314590634805	1.61782842584159	1.70115128944103	1.57449738631792	1.70886632888952	1.70426995678801	1.61774948816451	1.65912438256373	1.56983813748451	1.59107187534743	1.70021510379769	1.70664159463141	1.6883115189051	1.53346905084001	1.6823052349499	1.63229166351051	1.58724613154612	1.66821884174836	1.68480574896446	1.71302882198479	1.68637282369566	1.62522337164671	1.73858921120609	1.71190837099755	1.60992755537942	1.61720876760478	1.55396224134889	1.73347572549705	1.61775365887416	1.54259547125555	1.56246349965075	1.66421177096307	1.64981362450149	1.71913221815378	1.73009835971106	1.67034276702218	1.65413308752721	1.72132928926205	1.75975792670834	1.76235911339176	1.7322202112168	1.54514721077192	1.67920534191198	1.58776513206419	1.65799144564419	1.62166903487827	1.70707580040884	1.74950636830058	1.57796375882328
1.85816778004349	1.83391569904457	1.8292434788087	1.90024613239091	1.74714176909616	1.84706124258869	1.80931787276471	1.96220083125487	1.93785640217728	1.85086895141619	1.73359297158485	1.88925731738145	1.93751119312759	1.78579115701269	1.9353007105474	1.77533778530636	1.83398873994677	1.7853032076664	1.88693886737286	1.88534325578985	1.85881481806335	1.94256418841462	1.86903169670787	1.83749044302133	1.92687268943667	1.78642746824989	1.91427330363147	1.82064452678558	1.82596470133239	1.91764216429356	1.78233351563147	1.88728144522907	1.8740591786405	1.88797257000893	1.9182785771167	1.85002148912205	1.73830776233439	1.9137336973421	1.85751502171689	1.92459229736733	1.89159991044581	1.86243203212489	1.78993038074828	1.91063251787802	1.74984581981982	1.78454803902478	1.75395440579052	1.86137531532743	1.75456348395592	1.86854300925041
2.00575606303045	2.12186734179697	2.07421354844999	1.97074091997111	1.97270161682858	1.99438864466715	2.14038414196022	2.13891020967895	2.14276239954848	2.04588590776347	2.13772281242106	2.05408945658164	1.91534224877473	2.02482984244098	2.07302504960913	1.99558014873404	2.00992067306586	1.95428639794649	2.06042987375786	1.93057278424051	2.02226209803897	2.17917739496622	2.10647472695089	2.01613761058789	2.00447397366978	1.9755339729348	2.00545687646466	1.95210157059564	2.13972776110691	2.0342952682953	2.1548136958116	2.07845175188099	1.9287576309173	1.94287780114177	2.00743986532461	2.00111394042108	2.1557918268015	2.00133622888999	2.02773680369193	1.91444487053687	2.01169751980252	1.95543472865708	2.06450593666501	2.04118235366868	1.93466343001823	2.18691182010764	2.03401016575811	1.96370040342894	2.0357397095606	2.11078234806343
2.34948916662976	2.34702256640525	2.39070029886122	2.28407583036659	2.16096355096141	2.36377278924703	2.16462001815787	2.31665426645969	2.16060430367704	2.18971057490898	2.1539108415166	2.40298619629093	2.25626228237185	2.33477187941747	2.21887098943919	2.34336894901802	2.27916804028405	2.36200328617068	2.22616943223122	2.32273840269477	2.32701392793143	2.24524433018352	2.28281267101841	2.27287008189037	2.16055857110596	2.41455175008173	2.27106157893031	2.13839832335243	2.24886533444135	2.27782117527364	2.20520439504526	2.33742476850094	2.22669001479368	2.13769692783305	2.32103380734123	2.28842987575232	2.35093748639511	2.40920420979893	2.33446386551361	2.38767468185387	2.17288517104344	2.33072819467291	2.36802938941491	2.18434385897548	2.18814640898341	2.20437974749523	2.16309770300508	2.27776331775812	2.38248841897401	2.22397720659391
2.63399499402534	2.6364837140022	2.60265390320803	2.57351072764122	2.51281928052266	2.5239402233848	2.55108233443276	2.50564907673562	2.60189586382752	2.54918982946468	2.56684760000165	2.47226661576994	2.58772198574604	2.68132313888771	2.57589172694314	2.5366243417149	2.61475125225079	2.52936612243447	2.50581223517262	2.42176342524839	2.39024522373652	2.60831971953838	2.42820925489878	2.39134121154815	2.49795663491152	2.49792509139658	2.48904195522752	2.54386586061767	2.47511119830863	2.49726953669757	2.52788482300623	2.63408958526862	2.43180087142335	2.58413683569233	2.54865197301003	2.59795633793335	2.44671596661609	2.5654950608449	2.51447537866152	2.43056458376414	2.54937126259211	2.64773302595295	2.54445143307706	2.5983034205475	2.46262864564956	2.58978949100871	2.50577412426967	2.40537737066255	2.62822845561955	2.51805316108863
2.90841526916946	2.68959495393951	2.68296869248375	2.72815592883799	2.77656939582254	2.90588969967645	2.74360440721068	2.88399963321942	2.74056499515256	2.97464120731073	2.72813479494345	2.80503697433329	2.80548751054147	2.80067090257944	2.68061619557122	2.82030597306569	2.65236402279479	2.87267979898113	2.83720297957012	2.88586190156723	2.92848212309253	2.88107466880148	2.76081628856991	2.94590571569434	2.74689952059895	2.67332681766128	2.91642598879859	2.9378314259953	2.84859685951245	2.98239328155511	2.90869179241756	2.68967430252492	2.73937053277636	2.89854655008531	2.67554357514302	2.84350699870864	2.87083345186637	2.92812425825069	2.72317292011811	2.92636606281656	2.77127668866985	2.88113372191247	2.66998741057444	2.78942882867463	2.88976452595305	2.79248470290573	2.68025771130773	2.79510699952336	2.93154238397861	2.85907705521714
3.12237654342049	3.17400835394165	3.15252999379257	3.24033052471613	3.05527688950729	3.24919999700057	3.22398297961622	3.19041197924255	3.01342202523339	3.20783176305002	3.23674103227656	3.14855657115356	3.27499057811683	3.19459982913583	3.09779313911108	3.04067221037575	3.04088755833592	2.94224845375757	3.03774861608786	2.97518685806233	3.25368221435303	3.22212290283081	3.1708434554375	3.04282837833324	3.11636419490268	3.04185758080857	2.96991496615989	3.24594589309686	3.080918037759	3.11754896228071	3.13859317749205	3.09161137010953	3.0570019605441	3.00112418416496	3.02698564804181	3.16643911857105	3.1693563295859	3.02922337631897	3.17963058431951	3.25136022954075	3.02685188602236	2.98027849112886	3.10867722646913	3.21659279940316	3.02125881389708	3.09715517806298	3.01845809230577	3.15498660672973	3.10402889379511	3.00258657530163
3.33533438537429	3.38123451024039	3.47617488673124	3.47684671188392	3.52795451455142	3.30037512579237	3.43304117185947	3.35110249955531	3.52476398991969	3.53725925417598	3.38450800054895	3.51963349711332	3.5201574794362	3.31225325430733	3.52205690853487	3.35010084718558	3.57296841891743	3.53713116983741	3.46590608737899	3.4271301506212	3.52237217763991	3.31050310068941	3.36085591541848	3.31890330372928	3.38952058162467	3.28504209069027	3.3208653973577	3.57400877873916	3.37961910286275	3.46088459617034	3.3900575957114	3.40794147100774	3.55887878946849	3.48598864577806	3.55102846632712	3.47214328606921	3.42796557163868	3.43462208389738	3.55194510023745	3.58572609083773	3.53560061564299	3.56598936388195	3.55624959309833	3.36450159248923	3.42073400080502	3.49989203446984	3.34543646282358	3.36893707738831	3.46938409855212	3.39580862019613
3.82088991461848	3.85232951743646	3.77247031930118	3.70778378990974	3.89267466971313	3.83704833607612	3.73034202450604	3.6663261175903	3.66900226240712	3.68126888064962	3.88952604688465	3.85690209749919	3.78043518534893	3.75694704783489	3.7886466634898	3.81913559349137	3.8065476735639	3.82483883070175	3.72925859756515	3.66110658248294	3.80133967391787	3.64853176650579	3.67031400025731	3.79691146043591	3.86261518494545	3.69632837373175	3.68626902081451	3.64200907265188	3.79234349982548	3.82942200457473	3.72516433759271	3.72594030462709	3.82968662280953	3.73346080786589	3.69650606867401	3.86471669560003	3.68128059516782	3.87130901419303	3.78164431869961	3.73849905036566	3.74011880694711	3.83293609748331	3.84783235061141	3.68443504005742	3.84308015200123	3.79890662708446	3.67773973004156	3.77023766942437	3.7724371828458	3.68064853428313
4.17669092622917	4.10244468060891	4.05436192866441	4.16878705809178	4.19413642012238	4.04762589018016	4.15788210574433	4.16981444036445	4.13408506580264	4.13067152997028	4.18704905632387	4.16373346758815	4.13056892454949	4.14341028787557	4.08824786734902	4.19210277105442	4.13543322068963	4.19333395195372	4.19657305067903	4.15014482571688	4.17232977407135	4.0439182305947	4.1362649241468	4.18399889773975	4.17286336735599	4.19317355946119	4.06640520888857	4.17146259296343	4.1116525115668	4.03772359401495	4.08520371122214	4.09477916182326	4.09052910377022	4.03736834294873	4.16831329445735	4.07109148401174	4.20361071972516	4.12977355099377	4.11713054820652	4.13082029776058	4.16350157172545	4.14347005635951	4.18922712890184	4.18813769028372	4.16677602502854	4.18308055433038	4.15970181669609	4.12457271089847	4.07077497745114	4.05754818639786
4.50014699598771	4.49331639800816	4.41808582472489	4.4634043671812	4.49419922676607	4.4407121383682	4.51137002801997	4.45756394073918	4.47062163180327	4.45027761390537	4.44722874493615	4.47280032141846	4.45333424813441	4.45396192782173	4.49199994774664	4.46239416286347	4.46461031182961	4.44809604361467	4.44855957677308	4.42617563851391	4.44986398685728	4.48559845068441	4.47164598333301	4.46630060546035	4.45060272825443	4.47046469258044	4.47947417610563	4.42514042438115	4.4173796762115	4.40374347997847	4.43212958675205	4.46947003270143	4.4861671854613	4.43710408078014	4.41851804131895	4.45387873323437	4.48785133064367	4.49795322640478	4.44139266246085	4.43217941933951	4.47336340704004	4.48920635442522	4.46390402264904	4.42038139329797	4.48512951692093	4.48103386084605	4.47244749425533	4.46325875778626	4.43892037497746	4.45274500644627
4.78572182658647	4.70324183935583	4.73481407362858	4.77850736112319	4.79196746260884	4.80711626981324	4.70141383019637	4.70252779971861	4.74782788828576	4.73952520202713	4.7255360686194	4.76083789803052	4.74942362131742	4.77118262662041	4.74948094785869	4.76658173917394	4.8273645380571	4.77252044370012	4.75858873430715	4.70992528662914	4.75305654193092	4.69655382691379	4.77419841258193	4.77498528457241	4.77000609284057	4.77053685455787	4.73191143150565	4.76490581806213	4.7813591834399	4.79107329515084	4.79743758397992	4.77475435263404	4.70458993341904	4.79566698275454	4.81568339550419	4.79169816888184	4.80734832834047	4.74445272708536	4.75916055749149	4.75553785922117	4.77075286217236	4.73781920743643	4.72430839131057	4.78775693663512	4.68854599701017	4.81485657904655	4.75867458899829	4.81456561126789	4.78093979552358	4.67340981920998
5.09708994313818	5.04241354088297	5.0689586815309	5.11934591142682	4.96020797583786	4.85720534225115	4.88956261109493	4.95575447977266	4.96892874152666	5.06454181067167	5.00682651838501	4.9791328130805	4.83841154651413	4.93016812334206	4.92782189565837	5.04915850840855	5.00362899118778	4.87216594747906	5.05139236598473	4.94061070929495	5.00554748557321	5.05574707675995	5.00531306730591	5.11939190456974	4.96302153995553	4.98389252274226	5.06281343811582	4.90438841774843	5.07414234347154	4.95546287998108	5.06360530490189	5.11360422252295	4.98899674211512	4.93336124979568	5.08320566347873	5.06890267539669	4.98072235729566	5.06207304187337	4.9884928723817	4.95432350131537	4.84986497418414	5.0126004722614	5.06080748361842	4.88459704748477	4.97529197751515	5.0763325784081	4.98794224593496	4.87556007960272	5.06942754502009	5.0913087787538
5.06233376907213	5.1478869398198	5.20036368802946	5.12632351270259	5.20581177791019	5.29389382433099	5.04486086428112	5.30680382612304	5.17435023209264	5.07134765658708	5.29602202978587	5.22759255796595	5.13590219219428	5.35136523937723	5.3068994510692	5.26343399660283	5.26656311542187	5.27441215286429	5.1290775387857	5.42290100309636	5.23750463451663	5.14327758807346	5.19325701168804	5.19364521781037	5.40007077434336	5.25358915097273	5.39006899979144	5.33663641571502	5.3574444892653	5.29014455089997	5.21420352102472	5.38740709753266	5.34444245003778	5.2597183033942	5.35375846777692	5.38034853340254	5.12679124467711	5.25072982595812	5.26061811186193	5.25407049055327	5.36407151803407	5.27952393790467	5.09066985255627	5.23926954456128	5.22696733108189	5.42172268410565	5.31697315002862	5.1627510766153	5.32003108821168	5.12804192428959
5.56370312403775	5.44304995779052	5.43070237454808	5.6027028805786	5.29485014658945	5.61741381905046	5.40185525090147	5.6298062595021	5.64196074522357	5.54456730706341	5.62180056988482	5.44480530757369	5.46616373943664	5.59462492130057	5.59663776212055	5.41898137940669	5.53261612882377	5.34085677336861	5.49727766033449	5.3859369724648	5.55837408152954	5.66466984036963	5.66251421798823	5.59156370284115	5.48094315934741	5.65657303393617	5.48526874514653	5.6454181372353	5.45896509229573	5.37133849415202	5.60992651566919	5.59616068096621	5.22252167338539	5.33737490400931	5.48584795359988	5.41374232558639	5.38542646156737	5.37958135536802	5.36928937461402	5.65681891181701	5.43885520534583	5.61355635015719	5.5434091079375	5.61455157047227	5.6315442282667	5.48659831199367	5.38483453272779	5.38163191172058	5.255985347569	5.313222839904
5.88934560880203	5.69878230226074	5.82226017645369	5.63479881377043	5.77989995776873	5.69576851220287	5.60900445073105	5.57907561800191	5.50462234931818	5.69280675506867	5.50456854355767	5.71679629745932	5.59732358167255	5.65069741887023	5.83331745082847	5.77030370998438	5.74592324600528	5.75921850795881	5.80512949761855	5.68534851649837	5.66785123028551	5.79045221907033	5.86683038481917	5.60996075429555	5.77227632276333	5.45116780904078	5.84959141369163	5.69947686060714	5.87286884043507	5.52670553899045	5.73240622328586	5.88725504603843	5.6888751275944	5.60056949530739	5.8117573738615	5.74284818162589	5.83906218418635	5.47702825401717	5.69052959580194	5.69998400561961	5.48129156160508	5.78501776894215	5.61513687403154	5.58752976229618	5.69402973563646	5.58132822009906	5.66029340018944	5.77851469055759	5.6865947723021	5.67486692038118
5.77489449463539	5.90751477378465	5.84603540582958	6.02219690243185	5.76638785185079	5.86548451529969	5.82840469903764	6.05685278603032	5.95335897907333	6.01938252685298	5.84285433583424	5.93999968140251	5.97187409183894	5.95318344142623	5.90439225185695	5.9732015834059	5.7340398686364	6.00858549843639	6.06957462097164	5.93906539289319	5.82043882371055	5.78160828317398	5.82495896704567	6.01847490798332	6.08411310412726	5.88403371976077	6.08000439735008	6.01067360230316	5.89932039828285	5.90540635211742	5.96238508039018	5.88934441210827	5.92208279822259	5.73172093310625	5.85034173862993	5.79280952820414	5.8791129316978	5.73682751107861	5.93425605031076	5.84220681951527	5.76448991778088	5.97362972913416	5.74901499897097	5.97695792207595	5.81779818708047	5.86031142187911	5.94892388058645	5.89459929401427	5.89851848876244	5.99945609418256
6.19833655142736	6.12197572598992	6.09621084355632	6.20604589459795	6.2293560778411	6.10490386640672	6.11214215014933	6.13402035559614	6.04736355195447	6.21210463110287	6.15587625352366	6.16267646922874	6.20276535057212	6.24886694240139	6.26296424431222	6.08967618684712	6.05689938898919	6.07658140568115	6.1531303969806	6.11336104930441	6.15509060887566	6.18782883797753	6.11832822463523	6.14196492193756	6.16341610325029	6.0716899184903	6.17538513921049	6.11760596759839	6.0471534152165	6.27632711756717	6.16385599872265	6.26594875214411	6.2583596941356	6.09256567643298	6.30235602710625	6.10828884474155	6.12794537827364	6.03464726054571	6.11776014699764	6.21225856269677	6.08045785561876	6.13351260192071	6.07191697938243	6.23995843105171	6.0271337552259	6.09119434025171	6.01399425207111	6.04706581228379	6.20543947940636	6.29586632573265
6.37159985592132	6.29020464451455	6.43947472428245	6.35780071792776	6.43242030486651	6.28654446035038	6.51678570720435	6.37860534889362	6.35614233994987	6.49961171661303	6.28795629913804	6.37125848269388	6.33006801573216	6.41824716077198	6.38570102476949	6.44565760755896	6.35586250895189	6.44161506393824	6.38510395434056	6.28780797635667	6.29292651545274	6.37339480999434	6.35613367191079	6.42241341714589	6.50673738770457	6.49638895959417	6.35253058872302	6.32792075953358	6.40602455426168	6.35034716489347	6.38651678915832	6.32388500372666	6.26969511667825	6.42801632070639	6.41120785608054	6.29883903601299	6.32824787900714	6.30708290357733	6.45155023224159	6.38705972577312	6.32092527740011	6.32296231407158	6.36083770597372	6.41741475787032	6.36813328738645	6.38316701586962	6.35473663334601	6.37601884269938	6.31876533842351	6.31865867290867
6.69695937597371	6.70515011435754	6.62712626543756	6.63843541214449	6.70716577177712	6.68089063539567	6.52759482804431	6.64611618709824	6.61366460729158	6.56226822593468	6.61771933010338	6.53638107184516	6.63925023847296	6.69407493125808	6.75982988952353	6.65292907054954	6.67419305532761	6.70376670790497	6.60212947312041	6.56599091614411	6.60182052835031	6.64815635112344	6.58380411207491	6.66256086760602	6.53203866779849	6.6893567837779	6.61168393701056	6.62265367732954	6.67202564140205	6.65175421302527	6.71490234417672	6.50702692128259	6.68679728298224	6.52771745313877	6.6340611727769	6.45801268881748	6.6694760363642	6.66534366104124	6.68092265545094	6.64167513770206	6.69092273478151	6.66369024332091	6.49705102134008	6.68970420546195	6.68805482751759	6.67740127839526	6.62481940026875	6.70599740363321	6.50373933965209	6.51313269065578
6.89504055473178	6.88013401267826	6.78790559120705	6.94821412344705	6.82569998025453	6.93842182811014	6.9286366348182	6.8379017852547	6.88863850995092	6.83639010532637	6.9103204269225	6.87813053827986	6.91460173579769	6.79061165875756	6.98341053503213	6.94294437997607	6.89710955775912	6.76992641019071	6.82619708391412	6.90565384686558	6.9402644997869	6.85584013487368	6.91185258760376	6.90248256509912	6.88566459441296	6.91331456879453	6.83538500660347	6.98167000966102	6.8452218522555	6.8787406278359	6.91768991689001	6.95329642844351	6.75598997023105	6.82884063934748	6.93711294734579	6.85017344601645	6.83103243264568	6.87327010799994	6.82423715816614	6.71695848514033	6.90186377559451	6.76332360622688	6.93150674255049	6.92817165113293	6.74366204098324	6.73936429449452	6.90376916739137	6.95104533115581	6.75624053184268	6.89471289565587
7.17421936042884	7.09289054544947	7.10846310392817	7.04094061820134	7.00388826272085	7.16542634918959	7.18439452890115	7.12851315030462	7.0190788402031	7.12729199591785	7.16015355107986	7.07999166346359	7.05292668983564	7.12956220213591	7.11138251594192	7.18821665479405	7.09576165527363	7.11869472186526	7.1713344838992	7.10013916215024	7.21959919975483	7.12054551666361	7.11168361518671	7.1539823969528	6.9610807599174	7.08957406950587	7.14178517040029	7.23811420907115	6.99204509383764	6.91404555667514	7.0392040648581	7.05863732788732	7.17048717442735	7.09224540008311	7.11965278529944	7.14554923640386	7.18482976322765	7.10367454168712	7.14235860660599	7.14636756283536	7.14631864055668	7.16397423097635	7.10189554640877	7.1767289000601	7.16098860893528	6.98865006010775	7.01038964263111	7.10694982655975	7.1662076105987	7.15943415806601
7.17062659587792	7.21651293827345	7.37732417678644	7.22297047829228	7.39315002999575	7.38535710727651	7.38906570331571	7.24213858895169	7.39890454195666	7.38297933993877	7.26209716814112	7.2679864710199	7.2056497976858	7.37966072747465	7.37947847398662	7.19379339105256	7.23370756743929	7.37611090983677	7.33975971967161	7.41959449299364	7.36694592393268	7.328861786818	7.2564475034686	7.2956749343348	7.34958798807774	7.22548979461159	7.17374343174377	7.30305691820912	7.42040288738278	7.23411744124638	7.33640355162702	7.22084939328759	7.1768358076154	7.32046083955304	7.19585794868288	7.39833195812292	7.38184616993954	7.43628096937314	7.3791422840995	7.32521018887783	7.37098972631224	7.29981764791358	7.44624608669973	7.24399659464722	7.33708391834435	7.18990790253099	7.35160284520966	7.29302830453312	7.41036879913111	7.21903633348708
7.46797497643779	7.48654405887882	7.48454651413215	7.4524812978391	7.54936071620541	7.48871026686179	7.48550383460678	7.49818079874079	7.43497917108168	7.41511419202885	7.47090660912699	7.60671658396722	7.59016809278764	7.57863594959996	7.41340434340442	7.39697492779933	7.44962156775767	7.56223465502818	7.36455423825517	7.44400008023263	7.47366569490024	7.27668155434216	7.61684400351427	7.38910525912633	7.37357810131317	7.38188346891587	7.52179647233108	7.42590083021785	7.49241564144446	7.48460558585488	7.56693702983848	7.48978242098965	7.49049310454936	7.36647045284793	7.57081686132402	7.38606597724659	7.56363605283933	7.54311591734251	7.37649101181738	7.50663070827997	7.29681048958747	7.5065830592553	7.30693011691059	7.386683011259	7.32144614170702	7.41775855841326	7.5711605578778	7.58570941788435	7.49359005701149	7.53221471570901
7.48988984966561	7.67005011248344	7.73171465412285	7.62433478569969	7.69683220224275	7.67918062426458	7.69473011364294	7.57439370410565	7.64062627484362	7.5603728670513	7.47489226342898	7.66609830512552	7.65842331259273	7.54213760770919	7.6999351958124	7.63322730345579	7.59239427037255	7.65009467325439	7.64793058052687	7.62683287310266	7.77768551358266	7.57019500697044	7.62236615999968	7.62958824492477	7.72085594002573	7.72529832259423	7.72847064738468	7.47278493347913	7.65552527962738	7.73199156738471	7.62759296800861	7.62060028668638	7.56554188562105	7.53252164981232	7.45140347315032	7.66555253003601	7.60133288105055	7.71965851043324	7.45294821323093	7.55165467147575	7.64028058559829	7.4580888381528	7.61451714555278	7.46209660174773	7.64184307402204	7.62843945334329	7.63989957610008	7.72457701163678	7.68015746707762	7.58763104373871
7.81674227566754	7.89054043331821	7.86117452225022	7.83176309058399	7.59755300259839	7.76180017891503	7.76194280628125	7.68056474403042	7.90612887379156	7.6755141173223	7.7038409354059	7.85701487816111	7.73577993421864	7.7637122176164	7.79965378647171	7.72217254906696	7.72539150362192	7.73254258454354	7.54596365738626	7.74612414342479	7.85640540800358	7.7572295998	7.63165972425844	7.80733011315228	7.77203534622353	7.91386388224456	7.82358536234552	7.88925424387525	7.70505595002958	7.74243102067304	7.72758421853508	7.89382173441756	7.82949919078717	7.54975357814543	7.78576437009724	7.7895357512497	7.58691748599635	7.57168656389925	7.72527752381291	7.71020851165096	7.81412860389336	7.73345065646858	7.75488892912147	7.60880775330162	7.66045911690837	7.73355857597644	7.86314935000753	7.64716907827578	7.65484172720209	7.80792938927095
7.95854215292233	7.79651304324804	7.69649131193207	7.63524887685304	7.99526793139561	7.81159535287241	7.70049147822765	7.75886171880033	7.89057509208281	7.87273311084686	7.85022944138944	7.78707190052615	7.64685775410149	7.84653564087053	7.72246543883521	7.76218533402727	7.92919985517575	7.82621893334648	7.74877928304222	7.79224051431691	7.86762477896312	7.68886245783597	7.7973775993773	7.85698952158564	7.80810289497029	7.84347155554273	7.90000420056331	7.88966295405972	7.80597067850426	7.84552680032264	8.02685794287406	7.82941185056681	7.86017565738211	7.78185457485989	7.9490815514229	7.69525816920707	8.00420566309275	7.93487314517209	7.92495256114433	7.69149679419441	7.77889983832707	7.84013862258384	7.69236212171201	7.78628686348987	8.05284774371361	7.94086422050069	7.7431842038944	7.76620355046203	7.93829426343364	8.02231269946108
7.96822767599052	7.90049571304495	7.72906603178788	7.90947166369603	7.8897741169242	7.81972870736378	7.98267784878359	7.98879812218621	8.04697217335437	7.73762828966504	7.97753099288604	7.7933480899969	7.93886269190253	7.89492258657834	7.99529353881764	7.66829109620274	7.84136883509217	7.97530032186911	8.07036248087354	7.85670087431485	7.96017810696982	7.72702044754524	8.07337887488407	8.02144285991576	8.10090453342473	7.91112378190195	7.90163126524985	7.92614211693678	7.70003488019789	8.03314888698515	7.93643827607071	7.86011730886254	7.88589039448179	7.93978948803292	7.90698007174583	7.92855952422158	8.01269237241376	7.7435652673033	7.96227336306402	7.93506375001908	7.84295774827178	7.91229172818907	7.75831723418411	7.93143257208391	8.03971254630784	7.99956333913414	8.09741440116718	7.75531608451636	7.6810590624569	7.80546145116538
7.9950282551981	8.03623056807262	8.04531905567767	8.17482028619465	7.8494585702149	7.99909353145672	8.03473562921223	7.81625931900944	7.94725588066731	7.8585852705571	7.96832521775852	8.09883283434556	8.14070732064176	8.03521131422397	8.07228430180834	8.07868103387115	7.81432753138215	8.12702836276243	8.01326401364174	8.0417294942105	8.00797661725279	7.80514435268373	8.10651754974597	8.13001273659157	8.16129262334746	7.70379722314904	7.85125300874337	8.10509728615827	8.06589130918384	7.92193931738536	7.88781718990722	7.7696473214164	8.03145466104464	7.91503552964603	8.00532445260319	8.1002958462644	8.00807678124374	7.80437438311018	8.04211636322926	7.98769476866462	8.05009936608754	7.95441870059752	8.20255659206512	7.92656997636276	7.79201318889003	7.88908024437149	7.87379070422555	8.01674429814769	7.92546393110016	8.01435739198243
7.8763998937076	8.02194219427801	7.98751958993475	7.99171345288298	8.05453710279318	8.12547507979706	8.12683618366418	8.02708333169806	7.93221029775594	7.68819669543465	8.05724094784578	8.03439103445863	8.04639222730881	7.87289545005238	7.87790789913052	8.08027060727505	7.73647089456149	7.85981466942004	7.81661214717104	7.70633984462729	7.95630550366707	8.12327214498085	8.02787540305714	7.83517625103901	8.10237454103937	8.01226831545459	8.10272410805486	8.00633549771605	7.8525149364831	7.85625159524765	7.94574527718857	7.93551034447514	8.12108448451763	7.90225371266699	8.09897095130943	8.19210925094601	8.09195375299464	7.79994360635531	7.87991354252691	7.97202637363842	8.03218792244673	8.06830875052442	7.94015137420529	7.9688152311527	8.16173571990655	7.86601771448487	8.095792473282	8.01314393817969	8.21074304784585	7.91031698639694
7.90552140032838	7.79967778656124	7.89662368778479	7.88721437668137	8.04813498602322	7.92565065894728	7.95779716612401	8.20692167140019	7.986925800563	7.84057148919049	8.18262592428397	8.11504834343108	7.90852686350104	7.809613240266	7.93345013746719	8.0694518195999	8.00311232376915	7.881138591794	8.10115743474525	8.03993798087994	8.12516798868154	8.08656771098978	7.85839064630747	8.03770584868038	8.02133717943494	8.00979830788754	8.01846945468128	8.07736436099921	7.8083473657691	7.84045306489282	7.94430993907505	7.88912501874596	8.11463940423937	7.82092801992668	8.04421004888536	7.85198346706528	8.1822137282462	7.72402404493641	7.97661028571671	8.06168281470167	8.20974580299638	7.92243099867382	7.90396614585242	7.96950722188012	8.05647988411741	8.09725491727683	8.02115163631371	8.07314078657489	7.89659951865761	7.99508417229318
7.83404312363129	7.96879196301468	7.914647561026	7.85112579331348	7.79730102871104	8.11169284829503	7.79696123030968	8.2462027613124	8.00323131226105	7.90560366262107	7.8395386070572	8.17399347118148	7.78655999716239	8.18900640465321	7.67830594264896	8.08113020618891	8.22674860154219	7.80040914012616	7.90833780404946	8.10533958231482	7.85429049846628	7.68916896491694	7.81775947819531	8.07071971894526	7.71550630670377	7.91095247990343	7.92389310104983	8.13662046636879	7.77012591533736	7.96642316342693	8.03293693334495	8.02023107158683	7.95731414086733	8.04292657811944	7.82405593752228	8.13695754405357	8.14338665252996	7.84744514205765	7.9929388066724	8.10522737279876	7.84859838707936	7.68633082826686	7.92665274265257	7.86451648173847	7.77726361501503	8.07410588258481	8.04366497570858	8.13036215722928	7.84362942228608	7.85511100456914
8.1353963824045	7.67411366343508	8.07475591905017	7.86293663085378	7.99402150332552	7.87567827691378	8.05013787161986	8.03904315476279	8.05198042898806	8.01930465474137	8.14461831916917	7.80405931407489	7.92572370148481	7.87439244610376	7.82918631048727	7.95788481254188	7.97300794638579	7.75549312473211	8.07996285141438	7.71390190617872	8.15265098998114	7.90380473761363	7.9459653533281	7.84347088021566	7.88738522018891	7.75280193717878	8.02172373828749	7.890140906436	7.95440912331945	7.88512537969687	8.02752235631177	7.88324273854893	7.93592088358273	8.14930314256758	8.10670007314993	7.81961806993997	7.77867954422964	7.88194977120497	7.80867864905602	7.94559531357809	7.93102102375651	8.02151945589774	7.68705476043913	7.91921074750959	7.77593111826434	7.75733889538328	7.95814981165704	8.18582770295585	8.10195314179427	8.13847447401256
7.99806206545501	7.55756762970779	7.94291030347945	7.97994022790937	8.15717898643826	7.83377441856874	7.67934708916358	7.87734485502317	7.55223280309857	7.79876027568074	7.78559367687228	8.07379876144259	7.75359178617281	7.56147186971678	8.18651318384564	7.83600658087031	8.1610718156458	8.04080908629768	7.78661295789367	7.71737107779385	8.10694820938952	7.74822560473666	8.11195051018376	7.87189692072832	7.69531474345608	7.81191504478801	7.8514559842313	7.85896751269346	7.69824595561482	7.80149286157828	7.64739818166997	8.02757250939918	7.84033441669267	8.01174818246483	7.92890517488674	7.76967851313304	7.9775584694076	7.79054049026341	7.66833917062004	8.070869862202	8.04881246021923	8.16131339075296	7.97134499666159	8.05937838327296	7.70333156701561	7.64973856732478	7.55961136378459	8.04547513286093	8.10139986463857	7.69751918711507
7.96167753910802	7.63906814826794	7.97566879771575	7.69676303582226	7.69050141107244	7.46778162557401	7.76053748287781	7.76837183315344	7.78329283208752	7.67381649982906	7.97178554232836	7.60466653941701	7.94327896897931	7.74857864992012	7.79201405737217	7.98727314231967	7.88390784969087	7.86936940101418	8.00515183840234	7.89341691931934	7.98720578568355	7.71469739864006	7.97396404954732	8.07767947843258	7.81179300980449	7.59803070478354	7.80700152050776	7.89676176462535	8.04704406492268	7.78422773993077	7.65553346661557	7.97961279283598	7.95617127413904	8.18053966401386	7.59365493530146	7.72698506890058	7.99845537117288	7.51715517851378	7.626432896417	7.73080793018424	7.96430224802061	7.91126243200394	7.82565684102421	7.89166279015059	8.03663972404405	7.85592661208525	7.90579416325028	7.89384353988658	7.86127218729789	7.80377849496242
8.06309828257197	7.66166668068712	7.77370355866452	7.94352102197168	7.70891939611996	7.99301633135616	7.56215684281377	7.71045185505532	7.81613910460003	7.87079501311637	7.74844313217736	7.9350885939153	7.7963769755043	7.83935792776578	7.90898053911803	7.54286508827025	8.02807994186022	7.79205306888752	7.88316612850484	7.99505454462697	7.6384748291835	7.74687709727824	7.49124448817012	7.68493148047927	8.08889650993758	7.62116134159039	7.90179684674913	8.04404827781243	7.9156834849846	7.81659166920024	7.41636757143662	7.61864824340446	7.49810369088025	8.09448271868638	7.59224037514397	8.04367278924591	8.05952532252617	7.863566432433	7.49181500899989	7.44714940339713	8.00179372958794	7.70471024424693	7.7950964919474	7.92671817258848	7.50432703697398	8.13903823235675	7.65382063223551	8.07103404998687	7.83381150897921	7.73268159892125
7.65992776351446	7.87404027650476	7.98532302904025	7.86828212547596	7.7367239392747	7.76935998143376	7.80951854875635	7.56944499365017	8.04155312925085	7.60770423642345	7.59533043381767	7.92223396476348	7.51834399163229	7.91209725878169	7.5813003334479	7.55417078550767	7.91454121355155	7.66079881966516	7.96856632401568	7.7264000332094	7.44382252577087	7.66757327698915	8.00453313999678	7.95071296047388	7.98723979230179	7.92894558090189	7.59515573754854	7.92650773909087	7.69034909051553	7.46061203339399	7.33388366601086	7.58659715538626	7.41137447790898	7.88409803386705	7.80451101408288	7.66504898435505	7.43848285769844	7.45048251910641	7.38615430922827	7.74706311353755	7.95621680835023	7.7127096227028	7.70873798044827	7.73082146821574	7.52245973741833	7.40122995595006	7.56622502807721	7.72514053033076	7.70042832462759	7.3644123941102
7.79608391388521	7.39662087910499	7.41650659253235	7.78074467887835	7.59031095923166	7.29685228872575	7.56380916522165	7.42089611914394	7.5010772543517	7.51222778706211	7.41796976543771	7.99450388230626	7.34940487074023	7.29342043392721	7.60267150035194	7.71585747483328	7.60391625362035	7.52577613895553	7.82653483104469	7.57675316579731	7.54691292299291	7.42299389767215	7.49376043535858	7.48181374950345	7.49033264788496	7.37030287705335	7.46669737324563	7.84303645511596	7.38492632303957	7.69021732203913	7.67287151828154	7.85175820341215	7.81191792317706	7.76247438050445	7.71034850141304	7.50053923938403	7.83039287166142	7.74783482437517	7.38935152381993	7.64222932778377	7.62326131606398	7.68224744759006	7.74138128594022	7.40510473468696	7.74580080203031	7.4610386607632	7.3070171419174	7.24571636741668	7.7196556473666	7.78740541882328
7.58779681746869	7.7600860294108	7.75196853935406	7.22166876378535	7.34533106105483	7.24848908435529	7.93918633448426	7.49909841767099	7.77185688740513	7.40885018768957	7.67737715888683	7.28929303909254	7.66540193222959	7.47261962860096	7.49874712653239	7.3341561842717	7.42598497112813	7.6838513704157	7.73305813503944	7.71093242944252	7.27451664946303	7.7239691324916	7.55080179611533	7.30262313004552	7.44312734838694	7.52538229069863	7.26318191554822	7.23448425398212	7.5532292736351	7.79547806440749	7.32542759848068	7.58499764976271	7.82324591703708	7.53189791869844	7.49106156470348	7.43613725122304	7.23370820471268	7.62352162336545	7.51323847323862	7.39553046612553	7.2604851676214	7.58999478240391	7.68266525367126	7.38716045086357	7.07991961258255	7.80425971701311	7.29418706564506	7.77177261298463	7.65964550825617	7.52816055060641
7.75892261129745	7.32110516166999	7.10128704681871	7.27847779884949	7.39269639008455	7.22897341955528	7.61368926696185	7.71185259510305	7.33623668163577	7.22253674722918	7.29810572556812	7.19658412892387	7.43037789699142	7.23242441747304	7.47299599487915	7.41414818465782	7.09370373560808	7.57665937103891	7.02924142872736	7.573260380116	7.71644160413077	7.65794687810398	7.14119355059418	7.24897583195954	7.60473311882138	7.36068998654821	7.25955385803308	7.13169971196764	7.53455192280306	7.09850033751904	7.68998278401916	7.64821438951645	7.47399990272723	7.40231750779155	7.62285223933719	7.67500534579714	7.54403645047403	7.20687369122983	7.55414718780854	7.75788672660416	7.32701758848331	7.56878481885323	7.69685588015198	7.72582201136273	7.46772820000883	7.40115737237061	7.21363495570934	7.61927366507683	7.0795587543237	7.67349172992005
7.15940374129949	7.44700794983723	7.03368350835786	7.07989263914382	6.95015455547953	7.29969828083123	6.99808390427424	7.2315243524078	7.47665734561702	7.61741048954956	7.11108113083172	7.40905061562283	7.64155337828919	7.05730789899666	7.43703133931812	7.42378713970583	7.46328781901747	6.90842032324292	6.86525760843246	7.18794066903955	7.48206433839458	7.39384230201294	7.2562300956127	7.54264640379813	7.08526045678499	7.52188232192994	7.21175134770121	7.14528592932657	7.22862794011126	7.27070155008471	7.3925850604839	7.20517318662184	7.34308095424664	6.84671156881754	7.19380137887969	7.48156930835682	7.34150748822895	6.94302990724788	7.53936249798616	7.54150642022792	7.18495208029306	6.95059480669821	7.26878809882877	7.4666820610489	7.02150494381748	7.43030695218552	7.25616536122388	6.94602532366002	7.60585428428755	7.16022014302854
6.91514621757165	6.94270415075782	7.12864464869781	7.25707984172977	6.92386636812868	6.95689183135177	7.39299882663502	6.99612585592249	7.4915544029683	7.0009072719513	7.46510123604563	7.13060307611659	6.64526456328322	7.32331715783614	6.91451893778847	7.26989215225581	7.17247158347844	7.16162428882569	7.0317324374697	6.88746996516073	7.29410958353648	6.96374653602425	7.29722410340724	7.14039750022225	7.35418329378566	7.49856834769122	7.30139791591339	7.09855193055632	7.40902033266662	7.11328073235157	6.82750361155512	7.02111981862586	7.32059994967596	7.03999851313853	6.77448052069796	6.96800923263428	6.98768352258264	7.3315582159025	6.7130523161389	7.22878190719872	7.01944013131867	7.19061080508083	7.26095289008244	7.42291687416748	6.74686947104184	7.37432580606703	7.02737681353974	7.25775314481134	7.26177394245726	7.32938837562517
6.52481050549804	6.71092482712313	6.74673644971837	6.99663375469382	6.71152702384289	7.20749515382871	7.21917428293913	6.73200145973301	6.84761142074802	7.23886305171937	7.2421140578586	7.04090711899204	7.17494880094427	7.07957603616661	6.97832070936708	7.16148115207421	7.14358646614854	6.61422368525508	7.07974442897747	7.27737629390746	6.55029195834876	6.76857257263524	6.9781441068257	7.22268189449225	6.77017744941648	6.85622513044799	6.94947375989218	7.17090748690099	7.01370564512501	6.78239793726963	7.37544302691109	6.96007108514556	7.11663000459158	6.94496099389736	7.36697340647076	7.04206649114118	6.55344200815373	7.17529767906333	6.69881442101415	6.90866190016168	6.55381903547319	7.02835503125258	7.38678832086603	7.12110289428365	7.12187088223962	7.16604143354107	7.22217821210653	6.65335235248827	6.63699445580135	6.57726878005287
6.57529952109726	6.56914749133094	6.83895792370318	7.04299482122807	6.75009447217799	6.56670024772148	6.98006644424997	6.80917233462338	6.67589991145044	6.78505916855891	6.39070371548145	6.4752149444459	6.37800669174965	6.71814981229824	6.41384800802621	7.12484055332108	6.83901329042182	7.13660725459659	7.2994454205667	6.88999598144111	7.19140841613003	6.75184237403488	6.58531231963793	7.27897174077439	6.94450948645805	7.04930957800099	6.70179609165348	6.4726641033841	6.97430681161607	6.67449962286416	6.96523258744784	6.80028920417655	6.54009463520286	7.10485652442887	6.58439052237706	6.69114690759751	6.75991054016291	6.86610642842752	6.669114548852	6.3205533095196	6.92257529530853	6.67143084341568	7.03895639697953	6.81112668809142	6.63771295007079	6.73137968766926	6.41814342069767	6.38232181667542	6.4676605781708	6.94952702352537
6.79125985915274	6.7852204066096	6.37044213401851	6.43168420892622	6.88371292914452	6.67675906375938	6.8259426263472	7.03168135636457	6.59088600472944	6.7326794724025	6.84865696529624	6.25140876101629	6.79645759039665	6.38100537637218	6.33452933963439	6.34959940599202	6.57029137246588	6.75552640901581	6.8721070804986	6.43322791977778	6.40054190491642	6.94039051312842	7.00898189682289	6.8931564364647	6.22949148729082	6.95435744686328	6.33627634592866	6.47831641282739	6.79626895631954	6.54628275629436	6.27560861657524	6.37429538547166	6.19827223266722	6.11743446968343	6.85658512606463	6.35212385295495	6.32237016685839	6.70830401947207	6.8190399838416	6.58951246199931	6.84776487437645	6.16036312856736	6.39315584808987	6.46363089898469	6.60576011397168	6.91466034498906	6.64742787317562	6.79980282585461	6.57501753678345	6.57131917907634
6.04673150649561	6.85688832408123	6.05872527241067	6.45508251724257	6.12678235994152	6.01379889977999	6.68496993543088	6.37557938331063	6.07360824050551	6.76325714892788	6.17674958678714	6.51788156150508	6.63138624591695	6.25242698083621	6.2271441769991	6.35254261712567	6.73564259351691	6.68930290795578	6.42493779601131	6.43140074589619	6.16459914144682	6.23405469381168	6.86010494104592	6.9408677986567	6.67019309390803	6.48518596253902	6.15038893965031	6.44486150276977	6.27325941215166	6.95836483800724	6.45611669239785	6.28956499067021	6.92936606726515	6.05739041237087	6.20727114275371	6.69480400373202	6.53367659894602	6.19147444021253	6.69707467043798	6.78523419151242	6.6864950420524	6.3764333412752	6.81081435908618	6.36698907416066	6.46970618925792	6.48550648144901	6.14474846555422	6.66273618689952	6.19942902248362	6.38406312913413
6.47245110379589	6.72427855479396	6.00471681719616	6.01099812170494	6.26610472345787	6.46811941864726	6.54598385981716	6.40213341686938	5.87739899611854	6.26854000829896	6.08721607623913	6.64085162912026	5.81521966441339	5.9005402281942	6.41871565222869	5.86087852143156	5.80600309558003	6.36360708749954	6.23160008924854	6.54002404249994	6.49339485192681	6.71534726357511	6.02177488409187	6.16038006936619	6.3233063668028	6.37532787510286	6.20860075557274	6.45325830716423	5.92454685144856	6.55622161107556	6.04348523764399	6.46418903328817	6.16329607129776	6.07346155229955	6.30254106240434	5.66131771790977	6.30605287596433	6.22468005190212	6.33488865283397	5.81935102958813	6.68812586194178	6.19565517540118	6.53075716618502	6.17786058219135	6.47905290237719	6.27995281179918	6.57880235690346	5.77680946347766	6.51746012830236	6.39722427828343
5.93355832736334	5.8975299510181	6.09629494741904	6.54457092735104	5.84586612129602	6.26695731420547	5.72579865968702	6.06700806398932	6.46001355295006	6.44892042644063	6.13861559191065	6.26611763619026	6.40067249463584	6.39626916948017	5.86674059722561	6.223990566061	5.88351658935382	6.09694743701605	6.19244726422984	6.07769985543362	5.77336898690973	5.66155600018229	5.83805909430329	6.16528541215497	6.55806665025517	6.38733294829381	6.10094722756732	6.30242328428833	6.01772385964199	6.25290523429152	6.27146181795791	6.29934182450415	5.76266453350602	5.47710628287165	5.58761570322741	6.25642252335876	6.19988618783999	6.36862253487633	6.28020132813453	5.31399838195347	6.16104291419275	6.22599777185985	5.99563342084987	5.73804870165356	5.97636257937046	5.54060326021061	6.48872099951254	5.53541177722515	5.78432691463166	6.30888467545898
5.84822487312384	5.61901418477663	4.70690257302384	5.76627821340215	5.28294961691444	5.88696572412498	6.1661623585645	6.16644783726374	5.85709198270644	6.1333640202841	5.62316440417953	5.62581495615532	5.91571461407139	5.42464289256603	5.15408250023527	5.69575925578064	6.31712049797425	6.18204610594121	6.04834976692454	5.80997879280439	5.84284251210261	6.19434374924106	5.97072434115045	5.97777272829939	5.88804450209664	5.67343849289603	5.74184880834746	5.94472629921081	6.25155635638929	5.89268268585537	5.90517928682826	6.12520359733928	6.04813531208755	5.27154846859603	5.7347769643421	5.87240944035472	6.0609843719687	6.12529551366809	5.88890355169358	5.83187804572817	6.19218639805563	5.30249802533185	5.36568299370157	5.58642524070124	6.17646296894079	5.71363707334047	5.86385677412904	6.00226243577695	4.98368319707953	5.34148462978484
5.31323991506745	4.63732266378723	5.0038972195598	5.31648542350941	6.00917289535402	5.44070469083844	5.69703525974063	5.50230566048164	6.16107966311239	3.48019496623316	3.98268393814336	5.07951681426623	4.73080192057181	5.55295451859056	5.69350804697124	5.01366156631588	5.88095928606861	6.05769326931446	4.03062337577313	5.46784061665256	3.66774151846388	5.78243846350552	3.69838813137779	5.30472988994317	5.8620193693608	5.6326075178925	5.52731952390964	5.94077437555649	5.51075198681619	4.1563045998394	5.75577832129527	5.81369985362362	5.92048234667035	5.56646047472425	4.69528549894121	5.65357328213789	5.82307340433787	5.75014940405807	6.03045838506107	5.66611662726032	5.23666104733698	4.04492776268374	5.76252714171632	4.804910623834	5.95915755942783	6.19622412817794	5.97138471317168	5.72640704421354	5.57324402093753	5.11909832683664
5.34186457761715	4.67752831775403	5.65081543441896	5.8951897970584	3.63092549123024	3.1701397994695	3.27119552171738	3.85830584648786	4.97206112221111	5.00916161750951	5.4487556010942	5.64450260019917	5.25721053712574	5.34451234195008	4.70679919545688	1.42517626925604	5.70081487576585	3.79096750581646	4.81844384401331	3.4653663673088	1.94527867302137	2.34847947856604	5.59731843591053	5.4767880020246	5.60515034987846	5.05799306527562	5.79012580922658	2.47436442049678	5.27092924795584	4.28945058129931	5.54824749637612	5.48530958499248	5.39431569867445	5.61685200737956	2.73201593911322	5.78488071218802	2.48144570058902	4.71058888170058	5.54052782016173	5.43890416722495	2.94151528286408	2.3499094709451	5.18065837224113	0.813412192078001	5.47522782919761	5.7543456344207	5.33914484348766	4.87443877722477	5.66281876080638	5.82322489048351
0.450277557503464	0.752400119710404	3.0776703702586	2.37535132496289	4.40993431990315	0.19561040879549	4.16039420945602	0.03807846706968	0.415309236918939	4.22298598065947	1.33261531609316	5.48330475712866	5.58673001907162	5.67891174685516	4.79839951062142	1.44349701171523	3.84620775899874	0.0379922496919498	1.62085197893561	5.06785445058071	0.577745023771054	1.14357752642272	3.22609783665121	5.49102071930431	0.907406991599921	2.77550650774614	2.63885029793086	5.0705865950646	5.16200458469943	4.95507419201028	0.177089525934185	3.04129909522788	0.148962598621716	4.37242604249518	5.51642079183819	0.373383940173274	2.15347768310287	5.46761022268119	1.33631791877071	3.02441272296042	5.57203200484641	5.19768810542299	3.83005374089893	4.38050604534665	4.35524137393932	3.07797777281421	4.72338325472801	3.95572411628066	0.748852656199691	0.764112230384474
4.81781375931634	0.271655171580601	0.0387883543115229	0.291046528522566	0.038796036054367	0.0381043415001192	3.35912977711821	3.7739844009088	0.751631746343567	2.46404962564466	4.33586177871946	0.182595278608225	4.1030730483026	0.0373336140106673	1.17606667566105	0.0373400126763406	0.900220329478857	2.58083161696182	3.85922977902113	0.037663187024567	2.21477294587256	3.72440847068696	0.0385982388334688	0.0378828699110332	3.89408844946503	0.887202734305414	0.0374836321794864	0.0386098506441526	5.00514271065168	0.0382134726792577	0.161070107920093	0.0383265528957986	0.0386533854491777	4.28559324410646	0.0388464020864383	3.72534022577296	0.0378698808316415	1.24601208046795	0.727895854411333	0.0384204614302721	0.0388253945390863	2.91336362904855	0.0387303889359957	0.23220704862432	2.32149520971586	3.00407394349524	0.0384610051363176	4.47398437532496	5.09416690211559	2.09204820187384
0.0380121081112396	0.0382057109249226	0.0380042286980887	1.08197625032108	0.0384893956955431	1.23248392068697	0.0380683930430211	0.0389141026325693	2.78119488027347	2.59973774561694	0.0386817772554784	0.03838364408657	3.98876601986296	0.0386176986999	0.0386361967685882	2.26706663138173	1.73890026867732	0.0381990080938917	0.0383770966059704	0.232477821358262	0.0380774627124057	0.0380896237647666	0.0386940712252019	0.0379207960708147	0.573034919665941	0.0378516169475063	1.98930885147445	0.0378911966557301	0.0379439709398341	0.0383289765244825	0.0381605717743809	0.0386755220757978	0.0388713030401888	0.0382576718324612	0.149804634544295	0.663323882767341	0.0381376598215848	0.487273960496224	0.0384651355952128	0.905942882218225	3.08827731117181	0.0389932776296755	0.0380106337795692	0.0381872528470765	0.474705228417744	0.037834834777754	3.31831670531592	0.0374813333362278	2.61494523083277	1.9781673771348
0.0382645885037143	0.0383747959798392	0.0383538738885342	0.0393325285608084	0.037924746421672	0.038317597605665	0.0379558016069473	0.0385660997300829	0.0381343621110767	0.661488061180414	0.0393103842294571	0.039027136516056	0.0384045018811226	0.0385343622622407	0.0385506936408003	0.0384757544262587	0.0388239485131372	0.0383733900411411	0.0380783408354546	0.037630630667386	0.0387162120049972	0.196544734032589	0.0387341809769034	0.0384159780420494	0.0393688236769734	0.0384392021672031	0.0386966001592131	0.0389701295217226	0.0379445659846978	0.038922720561673	0.038628554676993	0.0392454542324254	0.0385025506099508	0.802512700458389	0.0385911702596218	0.0387355523074651	0.0385332859740431	0.0387485704777061	0.0388087671655562	0.0382077365367349	0.537624748810998	0.0385222008297479	0.0383926823189567	0.0384676566337526	0.0378874179353487	0.0382027530207714	0.0378694718639792	0.0376619957424981	0.0381824420993835	0.0390803593333659
0.0386766443501496	0.0388859072835981	0.038349253015346	0.0382675813557236	0.0383185320867245	0.0388271818991886	0.0382371972060957	0.0387064349468237	0.0387422581385211	0.0383230864986107	0.0385387865928054	0.0379949710907438	0.0387509695602019	0.0387871139830003	0.0384625399524159	0.0383549966310182	0.0382124909933796	0.0384828681062286	0.0382329471782097	0.0388020394818351	0.0384078003711431	0.0391107681519594	0.0389885113313987	0.0392214056593003	0.0387265059509074	0.0385509863101224	0.0383184331318183	0.0386499757006048	0.0393747380107481	0.0385212846449022	0.0389702882501768	0.0387012006123574	0.0384838869189811	0.0392858777374511	0.038792811191808	0.0387228840557206	0.038416207200994	0.0381717007742611	0.039102572404355	0.0387578906002126	0.0389240929752969	0.0384145479662533	0.0384920412130372	0.038230684970928	0.0392364627595482	0.0383083732232424	0.0384811272290723	0.0390043844596961	0.0387418324610458	0.0391396838747321
0.0386029697359881	0.0388349920591172	0.0390204609734334	0.0385692998143763	0.0388431754615772	0.0388143046874233	0.0392150376315162	0.0389933905773635	0.0392075074351685	0.0384811026815235	0.0391614231187817	0.0389376028257523	0.0387538023390871	0.0388512249286162	0.0383304813691822	0.038931773936588	0.0399926677860285	0.03948229666	0.0385001013814996	0.039889992004882	0.038205244444919	0.038497803690475	0.0388918702997775	0.0385641545714043	0.0383322131574432	0.0380506253391046	0.038412496663743	0.0390660069559561	0.0394561941155763	0.0384786953847729	0.0387317371531396	0.0385517839126006	0.0388004272959454	0.0384144184760549	0.0392219597189591	0.0393177175326883	0.0395506922527822	0.0396949624584617	0.0393668259855242	0.0387268640209542	0.0388776046922399	0.0381194010436955	0.0386631407724166	0.0384645076051867	0.038837768488149	0.0391725645024041	0.0386254009770016	0.0379129960587695	0.038829251395835	0.0386847061982398
0.0394200549397534	0.0391765394745165	0.0383942930443163	0.0395713117175858	0.0382850029457339	0.0396651686621863	0.0388828621684133	0.0393098050061854	0.0387885819624353	0.0386795142672508	0.0396010668135292	0.0390973634893529	0.0385513424246854	0.0391234269986555	0.0392546883942043	0.0385501870500457	0.0393056323337554	0.0386634190792391	0.0397770838514842	0.0390802620016605	0.0386561552169985	0.0390638649495249	0.0396162493943533	0.0391802524675129	0.0396779516762357	0.0399836311917215	0.0390834319854772	0.0387287663437465	0.0391402530381963	0.0387322383404123	0.0391578275777118	0.0385070834118432	0.0396131334958258	0.038505017892836	0.0390225431131302	0.039977780799453	0.0395218367953359	0.0387713003455378	0.0395371970270461	0.0392966847104373	0.0387615999565472	0.0387369708511301	0.0395226805089157	0.0390635915881456	0.0392672069325599	0.0399153242070203	0.0391875186187973	0.0387269417346688	0.0394155638223117	0.0391729449801287
0.0396252987319443	0.0399891060580037	0.0401325736067148	0.0389892890613216	0.0387716307338663	0.0393180890695806	0.0387394554161473	0.0401764476137395	0.0395650316107683	0.039291467903719	0.039743744188325	0.038459687106877	0.0394981362807061	0.0389735117882063	0.0388432433882185	0.0389498293290497	0.0396684099963496	0.0397594343859986	0.0403119024869452	0.0396152895382409	0.0386018114762895	0.0389763406271648	0.0390743411205606	0.0392183100905027	0.0405475413807178	0.0393379505039972	0.0385280769081807	0.0399576175712466	0.0388912217610984	0.0386268988273037	0.0400483923673189	0.0401859880581836	0.0383683583737307	0.0397461158580097	0.0396603665685695	0.0392474735581916	0.039467099094417	0.0388834220219052	0.0388813769379981	0.039594047822209	0.0396116396331751	0.0391958434964067	0.0391879883686447	0.0391794165284977	0.040025716936731	0.0384952610074054	0.039311322491147	0.0387117222751517	0.0402735159194938	0.0389660180749699
0.0396003037399109	0.0404744232301571	0.0405464832605197	0.0399373680260325	0.0401921675178076	0.0404636231750442	0.0395698667988395	0.0398122920551479	0.0393608873381843	0.039748105546607	0.0400236049063444	0.0397487054070844	0.0391790872197314	0.0396798805396005	0.0403636010265016	0.038954908983977	0.0401491522480407	0.0396020209792861	0.0401638432795415	0.0393032808831983	0.0397228053047505	0.0405560766225067	0.0394053389878555	0.0406193837833036	0.0395793382828914	0.0387346360570704	0.0398444080544552	0.0397551533409411	0.0401301847668742	0.040134524382892	0.0401802198489582	0.0394125647752606	0.0403035679793593	0.0401689466261833	0.0395135845818634	0.0401420812657682	0.0389886702042636	0.0405172714689624	0.040001304209564	0.0394342987420295	0.0399396473300713	0.0388827944376112	0.0389256830275379	0.0402968589029446	0.0403533993335042	0.0400970059339018	0.0393786850028861	0.0400570620921103	0.0405546916405246	0.0395935074658068
0.0397483466104462	0.0398419065135928	0.0403282706257885	0.0402727332515859	0.0402409223733173	0.0405060755018714	0.0392600498287205	0.040298536821453	0.0396212687062216	0.0405021981179933	0.0405077202819077	0.0395620100994079	0.0403431801402278	0.0397906398002879	0.0399572954270214	0.0394729571894478	0.0400520194353738	0.0400507746488725	0.0398564258135904	0.0392278996696438	0.0399859715170663	0.0394452212554579	0.0394997237945734	0.0397843878999388	0.0398390348500151	0.0393958152117217	0.0393180451069484	0.0397593479360325	0.0404531134502238	0.0401689326807549	0.040120613164227	0.0393447570092091	0.0397873836006198	0.0393879707229533	0.0397134326441219	0.039250112169529	0.0391570678216044	0.0397153374417845	0.0401307378802247	0.0403083558691069	0.0401098440214837	0.0400632720427405	0.040173739287645	0.0395921281034099	0.0404082987208591	0.0398278099671134	0.0398924693196509	0.0394359865267788	0.0398468055063829	0.0399867935753066
0.0391593277965377	0.0403902961090545	0.039689311010023	0.0402614685631178	0.0400437738225274	0.0404227367584679	0.0412380818091897	0.0399105697984954	0.0398749095551976	0.0398873791719292	0.0395093419097741	0.0403250464393715	0.0410791159377502	0.0401368504243	0.0402718120445386	0.040573566458644	0.0403290736593223	0.0398005254264952	0.0407757204020572	0.0401956494326665	0.0401403984477153	0.0401622387882967	0.0406098361616198	0.0398227157964754	0.0403101817413781	0.0398139485568149	0.0405809891578628	0.0406542938917927	0.0404121977986858	0.0402676807420132	0.0401268788079686	0.0405530262454505	0.0398056942521752	0.0400488044917179	0.0398604907230365	0.0398044418790095	0.0399741732862964	0.0399296582183005	0.0399435007471417	0.0398949105710808	0.0412935522599024	0.0399553410423716	0.0412000858968899	0.039886975193176	0.040091819124533	0.040676509717787	0.040044270590852	0.0400975363911737	0.0402598070289387	0.0398486801652445
0.0401289967182276	0.0414296776577051	0.0400308716810165	0.0402936566552	0.0410125777305654	0.0400640197696198	0.0407233392474424	0.040509784593467	0.0409360624645559	0.0396349713722749	0.0407014266306629	0.0404416310175148	0.0397461181088237	0.0404363910943306	0.0406027607647908	0.0399067394391922	0.0405580067742779	0.0405104808016678	0.0405172274111792	0.0397758637558589	0.0409225042168334	0.0402133314773213	0.0404873768154517	0.0410170972492681	0.040797982627796	0.0404451637704265	0.0410219117436341	0.0413232190088487	0.0409423222115352	0.0411516987369445	0.0407556439869074	0.0406680015446344	0.040810045709917	0.0412627350746765	0.0397710561161028	0.040168342591789	0.0404504980615386	0.0399472699998716	0.0399717556906288	0.0399362780890396	0.0402847590554051	0.0407246937534052	0.040971159734656	0.0398924555094364	0.0408644935045016	0.0399319147923333	0.0405207685917964	0.0401228116230587	0.0398359822755957	0.0406472264938717
0.0405800366138463	0.0405732358975282	0.0411743576048144	0.040407113407511	0.0406832710083583	0.0405188368289875	0.0400931224133605	0.0405092489804327	0.0412767998403735	0.040417473169311	0.0407640470184029	0.0411241771180553	0.041170465728311	0.041618824066867	0.0404067634789394	0.0406010150008385	0.0411114593673307	0.0400909237464027	0.040779053763293	0.0403283424167279	0.0413985985376173	0.0412335528462991	0.040473791067384	0.040959393395457	0.0417206084195592	0.0405594786108157	0.0407069438837467	0.0403841750552508	0.0399870368050375	0.0409161899659877	0.0408711670649839	0.0411119683165503	0.0407690249626415	0.0401544702790983	0.0398759441594398	0.0418839545520968	0.0415965099183295	0.0403416168600169	0.0410061224444756	0.0408788733330244	0.0401083201584095	0.0404585276396607	0.040544886201903	0.0404177072599758	0.0413814147611736	0.0404470156616643	0.0402853795643536	0.0405133720464087	0.0409587367555353	0.0413716341178596
0.0407535741133611	0.0414294842064206	0.0406777220481143	0.0406041557799225	0.0411705204346775	0.040772030007029	0.0411123412653982	0.041056956011121	0.0399970107587898	0.0410402252820548	0.041428966380598	0.0406406497532595	0.0418245631696437	0.0410946850537768	0.0411130853478333	0.0406942786724539	0.0412836479200655	0.0404994944999317	0.0414803911993055	0.0400706640489617	0.0408700070695002	0.0417442724016556	0.0410654040012728	0.0419347015640727	0.0414099478114086	0.0408430653709268	0.0414320618753475	0.0417600224266502	0.0414204011953422	0.040971346639441	0.041946241948434	0.0415407962533635	0.0407219073528197	0.0409602017508082	0.0418655584285605	0.0409216419336897	0.0413621789553788	0.0414684922757593	0.0412110654994755	0.0406400881576043	0.040951930772196	0.0403995956948064	0.0420667715614616	0.0405839250759949	0.0409166221225851	0.0403651528509176	0.0406258469289817	0.0414906026391071	0.0420394517951884	0.0411381757798293
0.0411691877082071	0.0417087341164367	0.0408654616445747	0.0411159104234345	0.0409186373427066	0.0416891835614104	0.0408876681013299	0.0410710174227226	0.041488508749117	0.0410800764266819	0.0405856988749654	0.0417668501148053	0.0408155776251557	0.0416267726254686	0.0410752026359444	0.0412455067002878	0.0417982140170582	0.0407174180079979	0.0408551876674122	0.0405990195314393	0.0410250665667983	0.040472750387027	0.0418732361694237	0.041297418565755	0.0403802754346954	0.0415364648506143	0.0416294622917214	0.0417581113829361	0.0413633924997817	0.0408685802564006	0.0414390327411837	0.0407470902020329	0.0411151716070472	0.0412652129724061	0.0405506564166804	0.0413089816548943	0.0409749004288099	0.0413633192537767	0.0407081191979622	0.0409034420269187	0.0408391850189738	0.0418899127908949	0.0417099249606037	0.0413864468154569	0.0409317850693772	0.0410815098186885	0.0409090512422397	0.0413986587735598	0.0420664149840873	0.0411242447011264
0.0421328204175698	0.0408340593445936	0.0420192370889622	0.0413464573872377	0.0422044381284901	0.0425109162067854	0.0413105336171589	0.0409968360558051	0.0417899677575642	0.0420060924237776	0.0414203116495883	0.0412523288552132	0.0410900973315783	0.041496392094931	0.0409836205665315	0.0425770249735544	0.0424788104692069	0.041622058463117	0.0412765036423127	0.0408319469146198	0.0408691718902102	0.0411353042197173	0.0423672191317336	0.0413894008914308	0.0415354679261046	0.0407423373269306	0.0407067697237306	0.0410047456271882	0.0422976745035576	0.0418701170727304	0.0419763082872829	0.0417840644736666	0.0417626570717124	0.0405394824115375	0.041635729038279	0.0411831777423342	0.0416402505954949	0.0418228670725221	0.0410722474970476	0.0415649597551087	0.0417392037204962	0.0413321020989983	0.041180655566883	0.0412979968814173	0.041625785342563	0.0408208496060689	0.0418052820192322	0.0409933279742135	0.0414478556651494	0.0415470109428703
0.0421707859251066	0.0424477805201029	0.0415696975998525	0.0423058310024721	0.0408724490423628	0.0416580027281169	0.042166229289336	0.0415422790819151	0.0416223910686255	0.0414236281967898	0.0412911000373557	0.0420823760070993	0.04077523241935	0.0419295788965612	0.0420930595943616	0.0413773238548483	0.0418303388338677	0.0427508543532119	0.041989164037219	0.0425125275126747	0.041412728359706	0.0423011556052142	0.0426486208839819	0.0413762793551761	0.0420907315763034	0.0424680467638836	0.0424639749401956	0.042139152443718	0.0413908219526617	0.0421689400684147	0.0421105794631173	0.0420499208235203	0.0419808915862191	0.0418900457237736	0.0414368017165637	0.0419015913046848	0.042126779594527	0.0416174813822989	0.041984963547842	0.0418287105899265	0.0415755662790623	0.0420965957046579	0.0418348371430948	0.0419829822566419	0.0424485952905455	0.0427513370031262	0.041974186883365	0.042372985567135	0.041526121163805	0.0420735832741065
0.0419256608985875	0.0423932560663353	0.0423734385993746	0.0430087711610313	0.0421392735261233	0.0413757443128313	0.0422527852763523	0.0422727576119799	0.0420259960961681	0.0426681618917778	0.0416851160990971	0.0421835819150618	0.0424027951765311	0.0430068253481616	0.0424991636768972	0.0420277504516941	0.0425530223908738	0.0416737302119525	0.0434763569931056	0.0422408227087096	0.0430997427640693	0.0422986409882317	0.0425715565216679	0.0422286530421425	0.0429727054833335	0.041614646612194	0.0429065545351279	0.041669585356393	0.0419036210336348	0.0421894567177292	0.0412369369190998	0.0423347347229411	0.0422648711005992	0.0421868807772115	0.0418139019049454	0.0424865018377722	0.0418802699056349	0.0425793335590588	0.0427156120400823	0.0422000379822506	0.0433946569020406	0.0431109470349388	0.0420812535371135	0.0418337879577551	0.04220678056518	0.0415530010467594	0.0423921804701375	0.0418768185766674	0.0421972833004172	0.0427540957411765
0.0428611935636077	0.0430145226144974	0.0416904913061132	0.0415414266134216	0.0416171412934474	0.0423625446349797	0.0434265686845683	0.0416495971692366	0.0420198991484157	0.0431328525322262	0.0422376367280191	0.0419785964477184	0.043561051052005	0.0424648794382116	0.042594462624415	0.0430829846628697	0.0429015920447627	0.0430887488730274	0.0432386287148576	0.0425008176492819	0.0431564268497921	0.042281958598414	0.0417754450985075	0.0422075770396456	0.0432776504748392	0.0422092454378998	0.0415701199715857	0.0423330584265234	0.0432431345396434	0.0421651025688214	0.0422641140740748	0.0418899514374818	0.0427140267769804	0.0429993806563343	0.0426491857131898	0.0419973739488972	0.0423011001718975	0.0428709268143396	0.0419852257445154	0.0428616781595951	0.0430697755180396	0.0431542346192933	0.042653121818958	0.0418718944877701	0.0421348029524411	0.0432184323048867	0.0428376715871409	0.0430041422882264	0.0428406039934069	0.0420031694405283
0.0429716636276284	0.0422877238035482	0.0424460550268279	0.0435077847108043	0.0423720064126297	0.042219543463788	0.0424598718140176	0.0427066081206941	0.0433927353885409	0.0424187512574026	0.0433667399430104	0.0433320922937386	0.0431455151361409	0.0426607190784518	0.0429545647460477	0.0438374394810522	0.0441098821722805	0.0430591793585791	0.0431027242784004	0.0434411513207935	0.043103644378827	0.0429830068181378	0.0422898183118794	0.0430055483945107	0.0432768729210451	0.0416675401616407	0.0425187159991965	0.0424618548335558	0.0419337484531864	0.0433138118213222	0.0426217018007937	0.0434240659465919	0.0426559131310434	0.0434363033662763	0.0434710794598266	0.0424474269998575	0.0428035736057846	0.0433248868099618	0.0430511572457062	0.042812583729602	0.0422881281290821	0.042296149292059	0.0433633522447605	0.042865594126346	0.0428985241926984	0.0434515769999184	0.0423007897018697	0.0426736354815762	0.0430226074251733	0.043679428818541
0.042968670732584	0.0436040944606179	0.0431114535003402	0.0427389089691331	0.0442651488180809	0.0427097252691205	0.0419916408932986	0.0435647663399948	0.0434981023867021	0.0424885580906021	0.0424970418075681	0.0436610058865366	0.0430077873552652	0.0437562621648557	0.0424220331507428	0.043462214334203	0.0424556466819306	0.0426754060743818	0.0434351990194285	0.0422210325730167	0.0432659540881237	0.0438000781623387	0.0431692392273999	0.0428916185961451	0.0438429942582137	0.0430723112960157	0.0427803272097422	0.0421693423471158	0.042717456594397	0.0427021418280851	0.0422380124214323	0.0426431927952403	0.0426652329771257	0.0438007244860095	0.0425030160399548	0.0437376686919523	0.0425404968140779	0.0426825014874651	0.042939559260658	0.0423429081736338	0.0430589958693227	0.0421657235163294	0.0435080765550586	0.0431209425915049	0.0429599496333017	0.0433323120318587	0.044088952220522	0.0425736343132377	0.0432327719732976	0.0434314784918945
0.0439386718281939	0.0428152607330377	0.0431427995856617	0.0430700428657068	0.0437255844523798	0.042978302635249	0.0431426965052919	0.0440012641147379	0.043341145775907	0.0440153290290496	0.0435001363626704	0.0433425070024302	0.0427662353680883	0.0440384818662899	0.0433911807787446	0.0438228837665255	0.0436350814326727	0.0427314243432031	0.0434007988551544	0.0438371059567741	0.0432366435903419	0.0437818905971263	0.0430504981000176	0.0433552639842407	0.0430806867882519	0.0438468499720664	0.0440283874486897	0.0436218993950248	0.0441634603596739	0.0438405699587444	0.0441981577587854	0.0435093907552424	0.0437731225337211	0.0431716001706869	0.0437359021745406	0.0436337460479124	0.0432971106752546	0.0442190218559009	0.0433987028427742	0.0428224741178895	0.0429826685774393	0.0438962792815806	0.0442839217671053	0.0444012065012077	0.0434791244245976	0.0437697887852344	0.0431622844798099	0.0435536224789155	0.0431081227030524	0.0438647429038151
0.0433864184796398	0.0426242414836585	0.0438121113254923	0.0435551021674317	0.0443741854924321	0.0433045004671311	0.0434244276641121	0.0438629979665086	0.0441318991411839	0.0433833000936724	0.0446733271206217	0.043583685265399	0.0435296371864304	0.0437162320612012	0.0437340692637255	0.0436876110250438	0.0439891901868777	0.0443138682525619	0.0435230552988686	0.0439172135211183	0.0437408192175677	0.0431635203097475	0.0438006321838725	0.0433474630558972	0.0434354063695235	0.0426753781241409	0.0435779674835991	0.0445871322470687	0.0443012374573582	0.0436892828262168	0.0430454296466127	0.0430823810129004	0.0437593989036563	0.04320176160977	0.0440437717036729	0.0433422014689297	0.0428936793477143	0.0434683468822091	0.0438392399104646	0.0436187257650119	0.043634071079577	0.0432266131196454	0.0441778996663102	0.0434444141617986	0.044030606972191	0.0445827028067304	0.0432721612625597	0.0430665112909515	0.0433623800839289	0.0442228574379389
0.0441944655078368	0.0440301700511837	0.0438722375310976	0.0441442655005086	0.0440513957743424	0.0447695314904227	0.0433549414051081	0.0434287854860475	0.0440932088680212	0.0432875378752607	0.0430954814134989	0.0448378912896789	0.0435027794739929	0.0441554140702296	0.0434167281907536	0.0446596116604097	0.043641375472567	0.0439935267561365	0.0447807232747984	0.0450711965716797	0.0435172537974244	0.0436784741354408	0.0440057381531952	0.0434421338415893	0.0438972980384362	0.0440503597720688	0.0440006264916529	0.0444290349823916	0.0443098053095829	0.0433927730403252	0.0439051170712038	0.0437384166326831	0.0435281872950294	0.0446216738748104	0.0431696730793047	0.0429609011029242	0.043709279483074	0.0443594723605722	0.0435860426895356	0.0434941110690161	0.043599098448219	0.04370735537831	0.0439570285935323	0.0435076569218984	0.0444520055604973	0.0449925229589665	0.0437632748064617	0.0431093353149836	0.0434575769200828	0.0442195460357502
0.0445808219283895	0.0433549232023634	0.0448235277141954	0.044293092286088	0.0435430365433958	0.0444431410013945	0.0446918510270284	0.0453778006647687	0.0452647312935054	0.0434982484674454	0.0445779249585554	0.0442602359246449	0.0443398199952185	0.0435943364964594	0.044369605291831	0.0441366078328438	0.0435071703799456	0.0439276391669826	0.0444220341075823	0.0438525663712362	0.0445632644347685	0.0440072302457659	0.0436039736344517	0.0433889730651227	0.0439348433140163	0.0437296914530918	0.0441327566813828	0.0445968884974943	0.0448181291550006	0.0437135134792582	0.0431597789913987	0.0443334073733954	0.0447523582303019	0.0434518906219093	0.0444034336869015	0.0444398993228498	0.0438291906948337	0.0437925005733299	0.0444469625118766	0.0441730099752537	0.0445055696953747	0.044188966554529	0.0445690195957566	0.0446768062216276	0.0450467775545427	0.0435719693422494	0.0448909428426674	0.0449060583712454	0.0440588188781562	0.0444457246653438
