# Supplementary material for: The Neural and Computational Architecture of Feedback Dynamics in Mouse Cortex during Stimulus Report
Source: eNeuro. 2024 Sep 24;11(9):ENEURO.0191-24.2024. doi: 10.1523/ENEURO.0191-24.2024 (PMC11444237; doi:10.1523/ENEURO.0191-24.2024)
Supplement: Extended Data 1 — The file code.zip includes all code used to generate the figures and perform the analyses presented in this manuscript. The folder "./ephys analysis/" contains code and instructions concerning experimental data and Figure 1. The files "Figure2CDE.m", "Figure3AB.m" and "Figure3C.m" simulate the model in the nominal setup, and generate the corresponding figures. The file "Morphing.m" allows changing the connectivity strengths with respect to the nominal setup, and plotting the resulting trajectories. The folder "./Figure4/" contains instructions, code and data concerning Figure 4. Download Extended Data 1, ZIP file. [file eneuro-11-ENEURO.0191-24.2024-s003.zip › code/Figure4/isolatePPC/v1Int_a0.35.dat]

0.317211864883284	0.310316128001368	0.321790677037584	0.322393176214829	0.317455327242826	0.31643360790091	0.311093110998478	0.310401310327272	0.320744309603751	0.316399058131298	0.313667622678634	0.315652654213073	0.313674249762967	0.315138011460246	0.315593169436362	0.316871832542873	0.316366199648017	0.309212012092501	0.320778901432924	0.316185276500361	0.310405457900218	0.318605176537759	0.317887690998276	0.317194561737472	0.314026274854568	0.310921378958114	0.319731004207483	0.314118211607398	0.318416408387199	0.320292154621743	0.322861896191622	0.308680328074753	0.319032625075644	0.321419479728714	0.310788385241523	0.321699186900725	0.320356947128456	0.321742180615919	0.312430137711117	0.317664391054462	0.320817944219478	0.317221306172636	0.319972184333494	0.319343982899796	0.320606931850385	0.318427920403766	0.309351123151884	0.313577947449165	0.318251018737932	0.324727864721473
0.321757678609891	0.320899535955053	0.32201012546117	0.320725717700915	0.33160571675195	0.326004162742011	0.31942349011367	0.321094126492428	0.320098697041169	0.327616203636549	0.331579236698843	0.32159739958932	0.32138478586619	0.325551706670918	0.332627291394473	0.328240316618399	0.328115039101039	0.318825141638263	0.321904053072489	0.328008306689227	0.332684065019235	0.332955645865161	0.32678733712161	0.324740760322706	0.332580207237182	0.325903707201609	0.326168087707327	0.324471869874439	0.326697244003675	0.325494951162842	0.319740787145902	0.326581044837249	0.332957220389169	0.324351287679495	0.324713833841543	0.331986360389097	0.33217569470446	0.336039955425071	0.329605700986393	0.329866254949816	0.325775963110209	0.322387688104112	0.32389841862095	0.33300681947353	0.328362102348737	0.327810817440829	0.321379381078067	0.327055908959537	0.325212954541281	0.323666328975403
0.343218071438742	0.330430872517428	0.329358557297587	0.330768929748471	0.33657410677342	0.329490657632743	0.346415793153474	0.341620249711014	0.33519928907205	0.336151465595765	0.327875464156299	0.33848306245588	0.333469201850449	0.335645880660319	0.332894033028877	0.334504498857744	0.333664036097424	0.335966374760754	0.343029450586067	0.336813128277859	0.331322555954926	0.328878027630164	0.331294941147425	0.348371167830975	0.339788861578535	0.342715912918761	0.331265342666022	0.328948631037959	0.337240134065744	0.34110759981441	0.335913032999723	0.332110574950301	0.33219181759348	0.335086560142486	0.332375420965843	0.340750751275138	0.329820421589063	0.335133361329701	0.337101761498983	0.333671756966888	0.337341509512558	0.329749433079282	0.342306855536435	0.343904828435702	0.340937950810876	0.347365654057319	0.334534156783973	0.344516325154784	0.333948127368942	0.333965022321591
0.338175719999315	0.344685272998244	0.353614696350448	0.344882542839462	0.353042496277587	0.359049266698833	0.35400489952512	0.344136502832912	0.341824734947865	0.353035315948595	0.360752823808979	0.352449319966935	0.359980877640669	0.347208052468004	0.353979419420106	0.356593173101649	0.348000464092884	0.345471307261058	0.348567083546989	0.349476544470219	0.350429700738375	0.349261123524476	0.358770217395906	0.355522300436778	0.342976481384427	0.352579877820867	0.353022834751222	0.34918662149197	0.342427550016388	0.346685460057388	0.357567436267609	0.346587446140325	0.350342246186895	0.343290217519866	0.35290501412252	0.347664216439356	0.35018673513172	0.343674742530394	0.353647003948958	0.344060063970548	0.353252275759415	0.345228315696003	0.357434570206588	0.349535302236674	0.355574485262083	0.350324630211668	0.34639764170959	0.351952373469851	0.348567238589584	0.359058886539113
0.361708147618881	0.356698499697585	0.368461100206257	0.364393685650992	0.355816777975705	0.366283429480067	0.355419215231497	0.351061325357624	0.373956449996954	0.354397863718122	0.367686560983755	0.361710153894703	0.354678425312952	0.362649395778809	0.359344797381387	0.367842151031147	0.352836205286422	0.362977197007566	0.368096317510497	0.356431025848207	0.364362398793037	0.357759537181658	0.355079790721834	0.360696248320948	0.361980338011146	0.366089536025462	0.372632282726398	0.352707874124895	0.365746804492868	0.358114097918834	0.368303135853971	0.354760564061878	0.369459293128809	0.361716840800268	0.371598510672486	0.371191725824364	0.369041490804847	0.374532697587629	0.369729881795111	0.361523181248321	0.370073749228335	0.356860620901679	0.362905770055379	0.36328864094488	0.375097944722953	0.363006922049939	0.359167396672884	0.355566613502539	0.366456072670813	0.364296638131093
0.377999476755298	0.385064091011901	0.367813637043926	0.389724740685755	0.386545177334721	0.378376238143611	0.393238613928372	0.374526113458958	0.370543245382885	0.393993067402522	0.385425513425236	0.378374072927895	0.386135873749725	0.371778510387941	0.385334369034012	0.372052108306207	0.369080607537842	0.385691533152443	0.379099778305462	0.381849783538972	0.368107524343646	0.387432331185153	0.384508607782873	0.387924068236879	0.386149279844045	0.386015994420958	0.381009229554268	0.381555511593894	0.372883256550563	0.378157350348204	0.392298302398527	0.37952997940503	0.391965799846052	0.376971045954032	0.373799498866324	0.372110494861485	0.374205476461483	0.390624542921255	0.386917084139056	0.388269936884461	0.39306569363482	0.374103022326543	0.384508228219722	0.375544050373425	0.375928464984164	0.376877078099378	0.381235292876404	0.380883604631915	0.391842883900478	0.39142992793758
0.403274965460039	0.39321451002912	0.405163916264194	0.402599534436026	0.411543343321821	0.409359419716209	0.394613387193155	0.405748057019303	0.386108998302437	0.403373103969893	0.401289386241781	0.39916624242521	0.408165060460509	0.397150252460243	0.400992961193467	0.396275090175617	0.384050894761015	0.400883153268371	0.401810848010777	0.396034905190614	0.391533762503865	0.394364530894379	0.408899166106008	0.389968075429932	0.39551180488449	0.387301446152863	0.387109339220757	0.402097409756469	0.404602005637654	0.395727245110033	0.404276084474468	0.396352284129839	0.38712029113717	0.394235381835294	0.402888985726448	0.398353255891569	0.398385279078933	0.400281038363446	0.40274488830874	0.405012716252407	0.396369066849945	0.404998896733532	0.404713769670799	0.407184763407468	0.399744079791087	0.384260194567829	0.403378831490193	0.407001381673642	0.39631397961951	0.397032254071315
0.412608389243902	0.424599199143825	0.415275506892678	0.413746592191453	0.42048842306578	0.410422240464426	0.40108851032052	0.416206950048055	0.42250915780048	0.414218302806508	0.426580029553151	0.402521935712192	0.424153477439252	0.414082000337941	0.412569462648919	0.402634738010171	0.418682589695642	0.429209824035421	0.406527699429518	0.421856335956117	0.413771382742086	0.415190786474905	0.4056653560592	0.40682394400764	0.425781847338466	0.415214623558655	0.425728643273175	0.408934304262622	0.43026954550897	0.428602027874795	0.427157080425077	0.424814738841127	0.422842348916188	0.410070028330665	0.425231375764519	0.426684400693056	0.435889833025402	0.42300015487836	0.410586166494394	0.419483463281052	0.41327522878758	0.419220687649449	0.432086404164868	0.422084663058374	0.41142460201052	0.402749227058558	0.431030629319964	0.409390245256011	0.430793922177229	0.419428838923753
0.423139651727886	0.42878552717987	0.444673193488658	0.453347639310171	0.433319734236435	0.444027266869332	0.425784181255571	0.441077061763309	0.447924315044461	0.442146221283335	0.447332942075571	0.438547618528708	0.422431518036464	0.449035185202133	0.440525341415242	0.445806727243549	0.456829445214379	0.427499716702007	0.432071397843651	0.44165515480163	0.437926131680469	0.446473389253051	0.451194235687264	0.433148743121354	0.459209565468194	0.451782929174927	0.458393953734777	0.451672623418955	0.443403287871641	0.422733923055802	0.437954059867601	0.437113923234025	0.436022960235971	0.435867058761416	0.457614880046622	0.439521180791592	0.453258462598243	0.442313929480616	0.45513882005019	0.429616921408075	0.445734513090822	0.454752134320786	0.445159560990988	0.429727917415859	0.426584264803513	0.430999584800097	0.440659627795062	0.455889959347896	0.429226308832853	0.443036842713648
0.463952404251424	0.48055846710079	0.481993879039642	0.474906510319187	0.467965483859658	0.456117371458233	0.466539310489574	0.45088416937587	0.46561237616836	0.484551841226061	0.446866363959353	0.46536609039523	0.479600489077097	0.459873812859029	0.46350652027455	0.456321655794153	0.451296060131739	0.452534630874446	0.457882663690748	0.456239954385724	0.477993451881411	0.472401892624755	0.447747177896537	0.469371612064691	0.475007995146027	0.456601262227637	0.45044127482219	0.461322142869679	0.455137743898108	0.464469993218151	0.463975280896796	0.45271797649767	0.466206859432761	0.461163226534542	0.473028859707944	0.455076910841126	0.456040396135473	0.469809344625824	0.47184554435547	0.465520853023813	0.472961049463666	0.477548541521501	0.457869055573128	0.465037380421503	0.466672534822196	0.481721561200823	0.47822692514063	0.4530747868916	0.458270909111271	0.478641937976818
0.507108404244256	0.489647081327098	0.502340120322229	0.505736684274205	0.50670553030164	0.485327631188125	0.489516266227767	0.495393182614731	0.493067954883704	0.503052399804858	0.477230040333534	0.491356768912766	0.49625707844481	0.50422039558567	0.476321879837978	0.497043021963662	0.491163841692854	0.502388151076533	0.504225952859368	0.507501117400624	0.490320574756671	0.516159425571555	0.506774714354372	0.510450706821094	0.501300640294367	0.509352773798449	0.477130494757833	0.50686347998843	0.50413704703231	0.510566209034884	0.511562452324101	0.499772861987782	0.475972549377479	0.50223602990682	0.503588332855295	0.498763021580271	0.479311211918837	0.504499796129941	0.47254783557122	0.479032778638493	0.511829207142332	0.497282190043258	0.494768379449272	0.473544299035578	0.48698991440796	0.47728510353502	0.479954792007803	0.517172352600854	0.51143573199401	0.499160682558908
0.537452535259728	0.514512721432262	0.503942934073033	0.529818256279165	0.547012566519205	0.527349406811966	0.514912754883315	0.514585603015592	0.519387374223836	0.543430896875311	0.509218508955069	0.521705772177255	0.511471065176901	0.511061607896546	0.518824289900155	0.545249177817449	0.550903504759844	0.526526847512414	0.51943586418265	0.513116680835862	0.535243447826711	0.504658131390428	0.521494611608348	0.505641327536182	0.543117028742137	0.536198145533371	0.542636151580761	0.539577475263217	0.510843695035886	0.546433899311105	0.518255896014402	0.5127990107211	0.517710281659101	0.546382773973442	0.52542375958195	0.534252686022109	0.510218521785976	0.516883656946243	0.539554091483779	0.519245975822344	0.543227432006198	0.538442494704464	0.524782774167064	0.541458494646016	0.530234643016585	0.531143812088984	0.553585515786595	0.535501746152423	0.515456832780222	0.505944201183796
0.581859307865259	0.584619419519305	0.566332650823183	0.561107264632711	0.556545708758898	0.567132009957078	0.573117566558836	0.589338193202993	0.552305860982678	0.555604254081428	0.593170540522933	0.582322323489173	0.590075368829185	0.55137825299364	0.558458396758228	0.593476089895415	0.556547486597252	0.561155897736356	0.575099527151008	0.563240616674194	0.588832122661575	0.594328590200812	0.539402922257512	0.553076616599728	0.563706970789419	0.566863369787923	0.553090422904312	0.584824351316664	0.54094161394017	0.55024987930464	0.572116090187387	0.577649824579423	0.564556279556197	0.565274756088492	0.561150843564887	0.574753540647919	0.567352348048541	0.559332283832921	0.576922910802467	0.540346923241173	0.580992486616858	0.565517541123075	0.578905942731894	0.581569517859385	0.592660328479896	0.592436594137373	0.582399968378506	0.578483485481343	0.547992838560597	0.577331863528984
0.597019763358654	0.613688532989424	0.631150842896965	0.611298190476528	0.621456896440163	0.645384811028515	0.623311987932329	0.607853082517813	0.586374460741308	0.617441125629458	0.630985980498492	0.612901926610063	0.62451171020641	0.605014619839777	0.603236646510695	0.639478631128777	0.592710097994759	0.617596948186252	0.62165334817704	0.612262547849763	0.593620276499099	0.606612120290088	0.592873949437885	0.593778466048438	0.643001315301978	0.613084004602428	0.634103022361535	0.598836936787923	0.626995055245789	0.627656495331099	0.630453718333741	0.604518038829596	0.592755234017428	0.629546293893997	0.644005076493153	0.62510778782801	0.59017450017569	0.623513865710301	0.619505560661547	0.585167211094355	0.587370387682521	0.595444931580407	0.574168992405513	0.596317267540311	0.615646361748342	0.618058511439974	0.612696890640395	0.600283497090201	0.625525174320194	0.594955835860586
0.676935411874633	0.628128112827628	0.663431136094002	0.654921629451007	0.683402133789286	0.621123931938101	0.656810566752015	0.678720049301868	0.628550992058119	0.63736634226323	0.631574189553017	0.672712988979888	0.630951057633114	0.650652282958232	0.661279747320851	0.649795788542971	0.642139019816356	0.644281116770446	0.661743242058141	0.648791532932627	0.667888529905997	0.630479286587446	0.672572892470055	0.661403701669396	0.626239333987757	0.678635632037933	0.655358469601532	0.667609387670327	0.628661174109307	0.641368148018254	0.657437385909997	0.671365566245779	0.674477995317632	0.645798968078896	0.682645328853357	0.677825701944261	0.651323331862349	0.639157630975816	0.661860995269054	0.68098198712446	0.661051502819873	0.669314985991892	0.679425122176449	0.646237454662034	0.684509973718033	0.668338977230735	0.695682900338148	0.684156538460237	0.668890223781119	0.656120739378704
0.718940410361561	0.749350932138367	0.730889922929986	0.707629848690805	0.702284048987498	0.740095192506298	0.739250236238756	0.678994451015908	0.69371892678864	0.719889412016146	0.731315730277735	0.728955417668267	0.713619882655524	0.698793495079999	0.685796095355657	0.754202073207014	0.711892084904261	0.694017411680646	0.705129362279356	0.738789079020541	0.731132434202747	0.713032852697204	0.696199730320189	0.721231801975791	0.704938494558293	0.716259616355478	0.740772135817985	0.728323559889045	0.730188956438699	0.700483079300725	0.687841422474796	0.692061260896733	0.706543993961874	0.686818807926924	0.731281746261838	0.731320344453175	0.75517432311851	0.713758100283546	0.702624973857632	0.738812514443175	0.709344313458811	0.722862863029985	0.682533011060286	0.676036044054379	0.739949250031088	0.68680792318524	0.69141757254916	0.6793413404365	0.751368076003645	0.705939187415744
0.789820371822776	0.757082899838414	0.781473035710093	0.749629715729391	0.806720961189097	0.737775651024395	0.790430585919795	0.734531571963425	0.74914860225038	0.789749312501705	0.745071845290339	0.78009657420527	0.739805751600873	0.772728110200143	0.767323983422418	0.777583108528553	0.783932996493104	0.792027166300882	0.813377903792335	0.759129052977876	0.786808593758232	0.751094509205034	0.776024535547901	0.752890152190238	0.728896940656543	0.733196314325009	0.758696901238757	0.733052254900906	0.773720961499401	0.763066977496901	0.785821492514151	0.770542304946532	0.805220546285423	0.740268089442451	0.731257815585964	0.754164596044781	0.782385822193999	0.741850237190609	0.752993837807131	0.806463266176592	0.755231931711266	0.745184887096046	0.78343010398992	0.791873733338088	0.809244695510864	0.731926796878584	0.737427911408184	0.761404006161882	0.798825667950091	0.788578849780075
0.841380075305818	0.826237480871159	0.789292546114046	0.866020253014086	0.812512594471424	0.848918028867467	0.805633606274072	0.822976067414054	0.791905791657108	0.86466005266843	0.799468275935177	0.822138364478935	0.817973530409175	0.841706979810758	0.84534175163243	0.80708335494962	0.843295671681149	0.857353087515221	0.827105600955666	0.794511808379601	0.829137892170938	0.80252045730893	0.850334541989158	0.862280174796545	0.835016148369411	0.830629386869236	0.816094232914568	0.842350848376617	0.858436224546779	0.843166157435416	0.82296891856283	0.857317429030957	0.844139200572783	0.838676522730159	0.861087808721672	0.856091847099546	0.827976339543359	0.807601701932066	0.837730004033051	0.872785707288162	0.790402952725775	0.837913700139866	0.890400506250778	0.862599123343652	0.835409016824397	0.835092410910033	0.800479789984058	0.818402727401299	0.852858458488482	0.80539449731464
0.886179668678277	0.966471763460257	0.918270895606414	0.882749506434921	0.965453167049961	0.965665971699576	0.900082995967388	0.979790945966442	0.898383966120369	0.91463838429253	0.889333900664374	0.888835137273127	0.966968042852884	0.946802372856586	0.927703914562352	0.90177263733219	0.894746546389313	0.938215760551039	0.872553579456861	0.885954950655855	0.909823184945046	0.955914680894248	0.893179563612208	0.879426489501752	0.888822834064695	0.876098098964816	0.968652445539545	0.960617113834042	0.95337908601269	0.933085818700266	0.878405136825698	0.958980413932066	0.896984863171239	0.939665415538384	0.961006701756311	0.885753514953727	0.930825295994503	0.88592607466303	0.971504969054629	0.960491868260924	0.929837002942291	0.948452901385567	0.930316614502351	0.898319619143809	0.91751296991748	0.958805388548759	0.972527617672678	0.881447959498071	0.902790847691916	0.945994227537633
0.977856191518637	0.990650338911314	0.975877603181044	1.00674211668649	0.962673263764986	1.02945834883067	0.972476818144371	1.05674716434911	1.0314300488197	0.962754473724335	1.02686030869266	0.981218792965495	1.05220718707549	0.963825847260756	0.968336665329085	1.04962048849618	1.0121386356242	0.962874647180165	0.987297981967581	0.982512774477682	1.01193470782769	0.954489847051818	0.945977171583554	0.977610689612516	0.949625737689087	0.973423814547243	1.0227236957997	1.02426737264986	0.953185462356929	1.06398557530527	0.981794762203833	1.02120502433246	1.0618242306077	1.04173233267257	0.953910762837864	1.03801662240484	1.01655918218604	0.981287120695717	1.00144810940837	1.04536744940246	1.02267823037562	0.944175920608649	0.975780423633487	1.01951598614736	0.999400636455643	1.016900931684	1.02910024481494	1.03087599821627	0.967891065352799	0.981919568039949
1.13521553593878	1.08363962282904	1.16332050052375	1.06543388326199	1.18083410517368	1.07413657977111	1.15707827776566	1.0827758501685	1.09927116038736	1.13174391579615	1.04773212192082	1.04809228881017	1.13811149907007	1.04453242494322	1.0801233497193	1.0801160704902	1.09410666649042	1.06658641915445	1.06502310282815	1.06642867025599	1.12540865039318	1.0923933807155	1.11657942967579	1.15426104091108	1.08328702003334	1.14298595519211	1.08077607977526	1.10168330503496	1.11758866468324	1.05240663176871	1.15665973774281	1.14759945790599	1.13855242786972	1.07162853927823	1.04932973019235	1.09813202512952	1.04379209152666	1.09152339941358	1.10475681397751	1.09362245611356	1.10347235644366	1.16907695327206	1.07614414646449	1.05326266707681	1.15259039467864	1.10707559680096	1.15915939071128	1.08762957054981	1.06133042760389	1.15361810952882
1.20861291752997	1.25798545658725	1.26026792354883	1.27321816602007	1.16285732543737	1.16610279068415	1.17233463470543	1.16147812934531	1.15215047139962	1.1696397023024	1.15189165562708	1.19040608280791	1.20505650194109	1.21793604053464	1.22249635436914	1.27619138687326	1.19063124928809	1.29170961461294	1.24422825109296	1.26288668404751	1.27968474675427	1.26653914162002	1.22626151682667	1.19997521852342	1.18158194200993	1.17075792229299	1.17747623374625	1.19581536765299	1.16889717630297	1.18247028254959	1.21785042199564	1.20837544260532	1.17459931519238	1.17311037384183	1.26539103628658	1.20326507655085	1.22431062583345	1.27352079603251	1.1546856838457	1.18097873722132	1.18227589839237	1.24979871483211	1.1754068770351	1.20483283800135	1.24958367647856	1.25968472799362	1.27306411931307	1.25605958080364	1.22461676190675	1.27747321009105
1.2855873824309	1.33823076210323	1.40278254275689	1.37700926754356	1.35062262290415	1.31058186578235	1.31928937336787	1.3206263873729	1.39026101447405	1.27167721062969	1.3705300064215	1.38167532914882	1.29534116845243	1.39805099864153	1.40290755563669	1.43106948008293	1.28471833611957	1.39511197199958	1.3723259763855	1.30848421400975	1.41435627574469	1.35384937644409	1.35866073416425	1.35842342595956	1.41627470772645	1.37233951161235	1.29683083941173	1.29371420127706	1.3947215256723	1.37066522448539	1.35342921621203	1.33620623551706	1.42216062616409	1.36862732353574	1.37205297290292	1.39631875386649	1.36548287971093	1.31518354056183	1.31096912060069	1.41567607909723	1.38253021704843	1.34869264123184	1.38511862437331	1.31460360871839	1.38975645602266	1.35399235858013	1.39160680280576	1.4093133734357	1.35516361486313	1.3485733450783
1.4854977103453	1.51755353454172	1.47155143129263	1.45657788322198	1.51085126186925	1.5342953028394	1.48117387906196	1.48455262552395	1.5051250241529	1.49213011093266	1.51543015150599	1.57664553976289	1.58207331468106	1.50460581254527	1.55681479778709	1.43304196464439	1.58869965558068	1.5160927459539	1.45150438689579	1.47975684790966	1.41347551405414	1.58165465933212	1.5106353739128	1.43441285079599	1.45764508035104	1.57087049313223	1.50388189928009	1.57093953018377	1.50356388411115	1.51382803270997	1.55566618837537	1.54837421638746	1.42034251526334	1.48160243995514	1.54907550314677	1.5274586908303	1.47314332641876	1.48153360248542	1.58729513649914	1.50173331043775	1.43987935559634	1.52421976785816	1.58060763165112	1.51867641890219	1.54088876908971	1.55337641385808	1.5174886029749	1.49032880249233	1.45925697410692	1.51284772413408
1.55497177994395	1.72331530147531	1.68555547054416	1.67259596320957	1.73485431279095	1.64224287180249	1.70174232578367	1.57409740144136	1.60704480732155	1.67308912988767	1.72952149147047	1.67086852403571	1.58120427499709	1.64431613098131	1.68332298352517	1.76102028024657	1.703554716443	1.63720493378067	1.71783380492017	1.57016375595836	1.63685926300386	1.58265000500498	1.65679552591568	1.62756752097146	1.64785409868978	1.6060152517146	1.71987992929457	1.69923312926895	1.67200935826738	1.67096989608241	1.67979246651837	1.62962647547835	1.61021596422274	1.5802176991656	1.65735530471871	1.640418430131	1.61105288640508	1.69370971553172	1.78396405954271	1.62740252547043	1.7754080368367	1.72939716906555	1.62889402405915	1.74850630532702	1.65460060472564	1.7221581046298	1.68675722726093	1.64717157551067	1.72957306153283	1.67286219252613
1.92697540862881	1.92062764182332	1.82119913188637	1.95378965590454	1.77168875450565	1.7801861615999	1.83876880399035	1.91811275624845	1.79786304402467	1.89425035504815	1.76480439189948	1.80077975313018	1.79853016703102	1.83107339829049	1.82869362443591	1.80857521232031	1.91281919080806	1.82439602517933	1.92978230353264	1.98231791817086	1.92564734456703	1.89723442236641	1.90986186737528	1.73464166268554	1.8796961274644	1.78626261277118	1.83383615165189	1.75843667874395	1.92415126847825	1.92315293185939	1.9375992869958	1.75880933552706	1.8917299081159	1.85645577463625	1.71815632541098	1.88709270180178	1.92159916571448	1.85190025643213	1.74209815216612	1.81756050746712	1.82037085087038	1.88048448932139	1.77737519026962	1.95738699426498	1.83554585838814	1.71144936668972	1.94167323716768	1.77674020533161	1.94665973608677	1.84830508279144
2.15781507741421	1.99771978332123	2.03881464615876	2.08234805110287	2.11137462503922	1.97248346541454	2.05244716838946	2.13804686651966	2.08360414392678	2.17107135024098	1.96174621048182	2.00696711078362	2.02268720694695	2.03820121244377	1.98807328390777	1.95643885248146	2.01298755173663	1.97359641938586	2.09969848230745	2.00556787957547	2.17062502325422	1.97951736115861	2.12139759707998	2.02600936458653	2.10667142580359	1.97008825285737	1.9528321947206	1.97592403246097	2.07877133460024	2.02017201760093	2.16575593884007	2.05764274291837	1.91748665256192	2.18066101016005	1.95024377819817	2.02731986636511	2.12442207640842	2.15786258820045	2.03789002810819	2.1455343942576	2.02084142227537	2.09144174571308	1.9814493508041	2.047116479254	1.98739021549524	2.00195147127298	2.03749654605505	2.09012878970188	2.09898505622185	2.0434421271696
2.22628591775852	2.2367661135681	2.13316911463679	2.31941172184424	2.30451731443132	2.37488113926662	2.25497701671997	2.23087843126609	2.23827348968433	2.17248270632519	2.3296162003328	2.14418820439847	2.3626155750984	2.22393395778091	2.36460179197972	2.35392540469145	2.30977789204062	2.1771763266758	2.17169342616759	2.22214197919784	2.34090505778395	2.22089854296752	2.23662344624554	2.23960826418155	2.339827649404	2.35246076794308	2.24690553903226	2.22540824942181	2.1601307610111	2.2557615152205	2.27208043785186	2.15785272746919	2.36782389216427	2.27643380891346	2.201586991571	2.3272445129767	2.25323235287607	2.22096268206805	2.23123935221696	2.24183759764083	2.42253975873406	2.20726621888258	2.25152079380195	2.39529598206576	2.3305309901082	2.25048968960472	2.22904561733706	2.39564727559151	2.29260566913344	2.32048158409531
2.39381943655731	2.46391391655226	2.49967721219173	2.65930912637349	2.59500982044777	2.47812677121025	2.58132486144729	2.60487084124817	2.68960539333413	2.40658224484151	2.62541310722662	2.53912399194252	2.44262808281197	2.62898183547064	2.45256933221527	2.63404828716411	2.41081771984903	2.5037443106103	2.43006619033012	2.52361579214875	2.41483644679239	2.50455289946746	2.65458002624663	2.5293283591218	2.62978882422695	2.39488749543349	2.62664518993482	2.43163127216064	2.48342729062534	2.38694043844353	2.55140258320576	2.44458448772435	2.64802226429999	2.49741134549555	2.40119390791145	2.37963349646269	2.65219487368821	2.51753120328223	2.59028564077214	2.37456377735183	2.5361413061164	2.42228940480708	2.68788176807223	2.42311436583232	2.54212341664028	2.54598939786272	2.64760244389981	2.47866609545871	2.58743501850097	2.57491145498715
2.90851607571754	2.8730563262499	2.69823416736113	2.74157661397557	2.95771410181844	2.85483131227691	2.76279325453808	2.99473800616846	2.83965829438248	2.83605413244015	2.71705294405858	2.72831911282771	2.92428746325393	2.90533941848149	2.71481734423324	2.80868413386022	2.64430258989577	2.82689663438657	2.68087535109425	2.96110471839807	2.9149830965462	2.93129013040001	2.92498021879338	2.7329333478936	2.73315585697921	2.93544017831852	2.6620886196763	2.94006865442937	2.80408619452413	2.69354212793558	2.97083929627647	2.76315416588838	2.80556880073569	2.92736205638753	2.71504468543109	2.88275432235929	2.71412670258381	2.82375473235719	2.86909373601008	2.8983071962421	2.70820571893	2.94885169009706	2.68273401820959	2.90343224436126	2.8949079592895	2.95184858999245	2.70696626529389	2.78180499314333	2.69186208968576	2.92939737570505
3.13994997946591	3.22734660215288	3.22157865393925	3.1164361652876	2.93439712209752	3.02071978816042	3.07031218696995	3.23883190280124	3.22556497768084	2.975197036732	3.12692784872736	3.0990406089047	3.17819456185745	3.11109504090242	3.22199658510305	3.07329973909917	3.03184945844778	3.26299514428501	3.29489041465444	3.11982199097697	3.09702282525945	3.18772292957883	3.09445696940438	3.08784562515176	3.05637312024224	3.0636404114553	3.25793741927592	3.03939173769816	3.20884332227529	2.97538252656151	3.26738951842854	3.03997759240723	3.0959667953967	3.22285149119854	3.18750782313571	3.20769635169037	3.14811092735561	3.04997138956881	3.29112732441523	3.25459907433827	3.2060417684134	2.94999664789894	3.07318740688762	3.11891442333194	3.19397428816121	3.06615845873474	3.0340400446404	3.23315365916097	3.0400884164171	3.15593215628673
3.26978337406599	3.51607584747142	3.58564732864045	3.51494746205529	3.56296799832992	3.41331077657487	3.54824147324896	3.57818970015504	3.52504884076423	3.53892223599036	3.48405625158965	3.50634272842989	3.41323332183211	3.35399379309722	3.48516666340977	3.53497913858957	3.57364738984261	3.31712056523063	3.52809322376889	3.5216272555536	3.45750984442269	3.52567933726722	3.40876841808722	3.48336886603734	3.50768644580309	3.5583871320448	3.51482736894333	3.45647887381189	3.49525294059571	3.4458105616748	3.49059896778886	3.42689541248456	3.36935700465032	3.53666346847036	3.42534636384993	3.51961892340113	3.55191726589057	3.39796771231973	3.54563651081954	3.38586786482328	3.48569196827679	3.5518914767588	3.55033527286061	3.55735024567764	3.34572780517049	3.41588784361321	3.45265557147512	3.44462378608711	3.34198699258563	3.44641706372131
3.91979816031449	3.69124163938674	3.6576152957358	3.89245247725647	3.82507045721682	3.91658847960689	3.89579704344274	3.88621365054458	3.84762277532924	3.75969474600421	3.83773062117065	3.7661117430568	3.87133697921065	3.78445975885637	3.76247980077395	3.75730416995054	3.90853232742436	3.89621822945762	3.89244090756895	3.85575786450321	3.80693595044939	3.76298864179523	3.70436269842748	3.88885307347255	3.68207084744529	3.90129163817973	3.82426679008322	3.69569682328093	3.79703208244837	3.86077780680633	3.7491669641166	3.86717212425103	3.8701972656854	3.86836525051118	3.86071095040122	3.65716704281281	3.68518349313529	3.76607105595126	3.88672599648032	3.89501800529162	3.8155051132055	3.88081101791184	3.89044306515347	3.68372466749709	3.75355220338983	3.82770514813417	3.84214200077097	3.79186287261618	3.90411411874529	3.76590957068729
4.06612028652236	4.0728973515056	4.11608064719117	4.0586535799854	4.17884903150793	4.08331280259179	4.2119931187546	4.16793172379136	4.17951281195435	4.16760446604742	4.19039742992546	4.20259808425401	4.21893245446912	4.08940546120909	4.12919246660568	4.18180860369133	4.09831190340282	4.19187688286955	4.02241816312471	4.09550435197619	4.04783161567029	4.143466794453	4.07534594945068	4.19999219466081	4.14714035874179	4.18370995109467	4.08473644370238	4.04900657180653	4.21604246296603	4.20361112711508	4.1431531261838	4.16913460095947	4.159779031064	4.07581934216587	4.0531046986287	4.17361008722963	4.21242523564886	4.16905814752315	4.13633867573248	4.12070350366132	4.14439907780599	4.07718062873018	4.16328210822498	4.20300059721349	4.15161360880398	4.15919562307639	4.17144516019396	4.13142800736544	4.14526485589395	4.15062874175612
4.46242347939528	4.42148136293412	4.50301025198928	4.45582864201576	4.46559404636049	4.47190179501331	4.49380620725077	4.49312200761771	4.45769903404815	4.50724053906803	4.46960472785212	4.4750463345226	4.5212195091336	4.48830246506517	4.47852328736459	4.51495567878108	4.48588628252916	4.4848938570194	4.45121979787327	4.50790971280157	4.47270860498048	4.45997263624007	4.46740313569664	4.4960892944568	4.51971031384288	4.51082783167613	4.48001432592566	4.44049388842302	4.49102704993095	4.47541673468904	4.47769678901751	4.43460232095786	4.46098650414008	4.46556062860644	4.41934912479238	4.47273253165413	4.49625336896842	4.4482995546685	4.46862592370412	4.43953347620052	4.51362817473777	4.49978211309395	4.45033978782655	4.41841008835632	4.51248471957271	4.43555065421601	4.50167590323497	4.48747826515723	4.47906133048182	4.44736871434453
4.76439550748368	4.79592830862046	4.77223656844405	4.79895917794737	4.75835350385769	4.73475438097567	4.80258723096267	4.77228091268465	4.71389285166462	4.78691592728916	4.76676849812365	4.73499436031558	4.78213649996065	4.75977710185036	4.79897474291494	4.79834355212648	4.73536371386165	4.73644002760505	4.7819877163565	4.75283355092966	4.77634422880276	4.75079207739825	4.79716252154736	4.78244965341391	4.79567545896871	4.77796717522303	4.79405868656245	4.80178051630211	4.79296068151829	4.81141933902423	4.75883213066032	4.71992588892418	4.80991237353417	4.70981975465865	4.78848349897265	4.79892640953575	4.77409796575583	4.72741539630734	4.78697535561877	4.76260306122619	4.77267655807581	4.80320987670546	4.70739690273974	4.82471034341668	4.80736120006823	4.79401228660605	4.80321293227593	4.73820231830276	4.8211567007984	4.74274899431944
5.05535860858558	5.08322634932617	5.12251807169721	4.96116743776743	5.03684386992086	5.0365570713833	5.08968945185873	5.05878419119993	4.98013267303335	5.07506409548988	5.11842797669182	4.93172255872401	4.97958858686825	4.84304116503968	5.02842326512188	4.98217867149606	5.09703593442407	4.99647675697313	4.96689481202225	4.91521600450196	4.99414883640774	4.98768409215993	5.01568398322356	4.9952383461678	5.1138815238549	4.9841271158474	5.02128742194086	5.06045247341436	5.09915453709187	5.13020923285069	4.9108349017829	5.10613641005411	5.12328785611725	5.01909263325896	5.12284312972881	5.11324459453756	5.11824785598215	5.04469042419119	4.98299401155919	5.03503543617191	4.88263243468542	5.0115984509107	5.12096267651998	5.1059632572527	5.00379490283747	5.10520960920949	5.06721065439699	4.98656650679061	5.03846421865503	5.03706828137911
5.20448353154188	5.23397003880199	5.34276845376372	5.13293445356681	5.23088607555702	5.23435875003123	5.24674164027655	5.33141216944275	5.39181464137959	5.3712676204731	5.28888759572769	5.33568639103602	5.25891946461604	5.05902211747664	5.11755663489982	5.20768797981033	5.23134788847825	5.29582127659281	5.24961412582558	5.22687606722389	5.31955272320264	5.16983213751066	5.26799162826615	5.4139753511549	5.21491744119664	5.12972798358184	5.13798306543608	5.42671873867633	5.16505804849405	5.35596086502496	5.140622365057	5.4164203188075	5.19868515256026	5.27030273327568	5.16074448229923	5.21727983774751	5.14853625647833	5.14339444643271	5.25559434002646	5.17109362927949	5.12032248152746	5.17207873340242	5.31022720486885	5.17301834998789	5.28647510138922	5.19742605855804	5.30402085033609	5.41625074005164	5.24627221220525	5.26617406333365
5.47162572848219	5.48594447735107	5.37215616823535	5.4327331100449	5.42941924227338	5.67635037162441	5.45521725076097	5.61433101970861	5.63571294087223	5.43628632664758	5.28228778752938	5.43686940303398	5.59840070458783	5.44230641407316	5.53905131980883	5.35291637703424	5.43236810717223	5.40906604553161	5.49973055804147	5.36720923492111	5.63038939030969	5.60186349673758	5.52223995090741	5.43527246899868	5.68810009601267	5.64635157555753	5.51974538806543	5.4251014766872	5.32869443052603	5.48240638212213	5.52501872509218	5.61933981049923	5.40982008736128	5.34237380394137	5.40391143456967	5.28372158585844	5.47335510553704	5.48427762642117	5.46043515571281	5.61225350824413	5.31225280318931	5.46421424599478	5.32598198178618	5.57718898654085	5.31582403612318	5.32493345323023	5.52754844774201	5.39937339085126	5.28755297250496	5.57711927578788
5.60471368299488	5.81472686931313	5.84500980547601	5.75784499302753	5.78848233932894	5.79996657839423	5.66305989607368	5.52073668462787	5.73703494724454	5.68997885780997	5.79596253445052	5.80181191580439	5.76613272487887	5.75327398981996	5.5955042173627	5.48385009902124	5.63723714149954	5.75908912240025	5.80932609642948	5.84748007302331	5.87508194082249	5.77753068587737	5.76344927999518	5.62757819201732	5.81880717134481	5.89837399819681	5.8436281888528	5.65752199379447	5.69326971268088	5.78291909002314	5.71384564819103	5.65573807572662	5.47601047229286	5.90376762656589	5.55058971900655	5.50783030895848	5.57726960541544	5.62219360589378	5.56735158295265	5.49490471450008	5.77129122263501	5.71495566146322	5.82720007283783	5.78433205307163	5.76727003308783	5.65190054786903	5.60429043486335	5.61847653747308	5.57496299322447	5.61005088930675
6.01475552492113	5.95049557365681	5.8413546853656	6.08174009502997	5.78395953917198	5.80348637829142	5.76523104035358	5.88617834135123	5.85899792599744	5.77950475312728	5.98913883640506	5.95992010260386	5.78468735968026	5.84553791582262	5.96021167763494	5.89060684483892	6.01978012010193	5.86497337387798	5.71253787302785	5.84969091560441	5.77402478252158	5.77828574219992	6.11655987726621	5.92665156094282	5.80503032709453	5.97743582383922	6.00472897911461	6.00981313592524	5.81775444280735	5.90857225079501	5.8453861921005	6.02928582698627	6.09686681269883	5.93752164866257	5.96075086024785	5.99064838833224	5.78955855441188	5.83100902097062	5.9740695353431	5.88795036120282	5.87798673093572	5.92088646989415	5.91400351252805	5.76957974698657	5.94275028410524	5.95980628772995	5.86457485337022	5.80940056039167	5.85557201789399	5.90146315026416
6.13378447993638	6.12243459467581	5.96851318804523	6.16487492034168	6.04966124979091	6.14101302262107	6.22571754369707	6.03458728721283	6.08891650975797	6.11080517640919	6.0635879387176	6.2440048472854	6.09516921262902	6.0924630360585	6.23078575277422	6.13722271493606	6.07459404079567	6.13247165624512	6.08910185567964	6.05620273662581	6.13312385296076	6.2581280274731	6.10446252575794	6.12655271944393	6.02981572918141	6.00115775192063	6.23492985146477	6.19808453043314	6.26263709700956	6.14798910627345	6.18924599179553	6.2186675301182	6.12742953052808	6.13575568974937	6.26384213455884	6.07224913795947	6.24491582615514	6.12175665064649	6.33552663487752	6.03581118997297	6.11853490604899	6.15918649252143	6.07507831244338	6.13658340860511	6.20179651422762	6.22335252409066	6.11459352392983	6.10210594080263	6.22143067036555	6.11774360373477
6.48181793643094	6.40226857336686	6.45836253649512	6.3994806689067	6.41959074856056	6.35017373083713	6.50250573652203	6.41507191321203	6.43776324173888	6.40405597815736	6.42167390704775	6.36163718288456	6.25432955519637	6.21717049138055	6.30529500336502	6.31076320373215	6.37319521821639	6.29484795603453	6.43155798287327	6.30895483469032	6.40712967947708	6.36020669646654	6.45144830947388	6.44470653107527	6.42689298954221	6.29946203052843	6.4421472103349	6.31923844911104	6.40062988724367	6.39200416964179	6.41455737418126	6.4331724517994	6.2834167965336	6.26969402822104	6.2751776371394	6.31995398000069	6.26957017390765	6.40590359610676	6.4924265606168	6.48144639782067	6.41689762155505	6.30624635659051	6.48662657230856	6.36862932674351	6.35225632943254	6.39664171830207	6.33166925888174	6.47024233974211	6.43315086475832	6.42489348181974
6.59006196749178	6.69628401782042	6.62022000300879	6.45623443501531	6.48372957853164	6.64218217907402	6.57869212526365	6.53394230081462	6.5778043054188	6.63928170651061	6.73669903141035	6.57464698936675	6.64966660683237	6.5499118791707	6.6733417204872	6.49874986022639	6.68039051001808	6.75476992892577	6.72749599350566	6.66312471298009	6.68776835399044	6.66562033986929	6.68029098791217	6.71968238146544	6.62721128607487	6.71388157893212	6.62735997010083	6.57769044181225	6.622070854079	6.72145426212422	6.65230803731043	6.63903526207387	6.48372585500963	6.59777746339348	6.69752112009512	6.5239486708474	6.74082728589732	6.71308947705674	6.55835973954057	6.69687048870713	6.59766668713595	6.52177274771817	6.58966587741004	6.60307607034312	6.61596363525448	6.56429711135788	6.67982789756165	6.68652677646283	6.72507081983217	6.71794837713769
6.90143842703351	6.8752366271281	6.73808480022451	6.95491974688407	6.93591436719172	6.90263306081198	6.9265585689532	6.81582644873959	6.8844876632555	6.84250709533323	6.85118098336738	6.83884347244899	6.82786699889196	6.895627489266	6.93755800526762	6.68068301817844	6.73043498396726	6.76025217234667	6.86597970082369	6.85888997483863	6.81765262034387	6.85388090211042	6.89849831492485	6.85263519940539	6.95668260212502	6.97182934309545	6.85234081878809	6.7272148515419	6.92708276588136	6.92992868390902	6.8825864472371	6.88839566696888	6.90303649750933	6.83395206906006	6.8025161616317	6.94256710305699	6.83612692068682	6.93334434291041	6.91217663335505	6.83884061205981	6.94872244599336	6.93118424681084	6.88845644495169	6.85016189920043	6.77739421000443	6.84671677948913	6.95070249577767	6.91391420023894	6.89268507803933	6.84668250442878
6.97345542276386	7.12394305656203	7.12422720307461	7.18631517773841	7.16657607035262	7.07530386532141	7.23916338735863	7.17692742808283	7.0217467135663	7.10386313393574	6.97107293719686	6.98727113141293	7.23229566854675	7.17180871936176	7.08990044101254	7.11671549976968	6.9641098195118	7.12509806574991	7.02121716650075	7.00832534448336	7.15021548816326	7.09706807124006	7.12435393278764	7.04938606617211	7.11082813109712	7.02921008235222	7.06179421434241	7.07521235798216	7.04385487166481	6.99737528493658	7.07274739633882	7.23547291182045	6.95355998471622	7.08340246312931	7.13034923137092	7.20291849994716	7.09967524599754	7.20818026073811	7.15829537034376	7.1306858740333	7.11902368610243	7.07946844194089	7.21165739193773	7.10771824587137	7.15462924729245	6.98444384866881	7.13745783330855	7.0927285102669	7.23167805395094	6.9860595596118
7.1561121057916	7.40768784819773	7.32612687253958	7.35584984790337	7.17972967779316	7.19360339204248	7.23927432221595	7.43133718234638	7.34042018896795	7.29879053473078	7.38095131299718	7.24625747702433	7.37621963347005	7.13922496340267	7.28878580212718	7.44045773592145	7.37579652011969	7.28686804728908	7.27275033657674	7.22737621667474	7.32877364184976	7.2367484004011	7.1866719631654	7.22955435330745	7.27580782534429	7.34561367179001	7.14827449259936	7.15992681537682	7.26692878002797	7.39953022876085	7.35629126349537	7.23344807072195	7.33984450711666	7.31509121337462	7.29003674096391	7.4634445706645	7.29598693988693	7.43623179459633	7.37554564202355	7.24839677757333	7.24119993518991	7.23867906757151	7.17585531403778	7.34035676370135	7.39869684241468	7.36471309322477	7.26236914359461	7.21136760487664	7.36760454632658	7.28673777605843
7.33863454877326	7.54053513113861	7.5842804714707	7.52932425351402	7.44658935730943	7.4814931258712	7.34494588022101	7.58859348903763	7.38597538450506	7.58193583589601	7.43441849330801	7.5132016502379	7.5591382109627	7.53255133115898	7.34218404106659	7.44915020712241	7.33592162736614	7.446674077637	7.36749442672505	7.33378975808267	7.52356918454825	7.56889766813712	7.41822704241604	7.54516791184318	7.56562104351016	7.36193836508173	7.36003490300606	7.43157186205797	7.45138090322228	7.56960267106096	7.328718309901	7.56109708080078	7.48563462156169	7.37338370651637	7.59929155475144	7.43808629818786	7.49199926448968	7.3497866186423	7.44717498921875	7.42979666036706	7.30768564381453	7.44462706686097	7.63284281552144	7.39231038998622	7.52381850048283	7.53766629252672	7.42322037771526	7.53491374144684	7.62031966193474	7.44566675997223
7.44456273276975	7.56653911107036	7.57146079513609	7.61109115207307	7.51717028129718	7.50787147860355	7.65277658493704	7.61393063716521	7.73432697156294	7.44741128145589	7.61288849363188	7.6386009300578	7.64106011224616	7.71108533995844	7.53225902350304	7.5648433641463	7.46908451449616	7.59707912258272	7.78216898572874	7.79016533702808	7.69983475491852	7.55333020792984	7.66047381605078	7.72661353186215	7.66350821929414	7.6774689520068	7.64169950738024	7.41812246417331	7.58890162533703	7.42564462981965	7.49174960097633	7.61275750559723	7.65733724612643	7.63055446555278	7.75387019264826	7.54987122237187	7.43087067685707	7.63934202455832	7.74491938029977	7.59677169318477	7.73464159215158	7.76492571497034	7.51597712228298	7.69088924128151	7.76318225899584	7.5723597534348	7.56418188567053	7.58040806965736	7.58334356103693	7.64014696328897
7.62270040844934	7.58106824148784	7.77296398950498	7.4846333537609	7.73481795346839	7.66494932561813	7.85543288311789	7.70043720269418	7.70025704837033	7.90477029330094	7.65283719283534	7.81488129877142	7.73439247256779	7.85316151127242	7.72485963719127	7.76385399270325	7.83872003003779	7.69520250129249	7.6508547706881	7.74300412113674	7.65002816036524	7.68933683461805	7.74004679049995	7.89789878029542	7.59029147238624	7.75825068364036	7.67382466135143	7.82769515255611	7.81593526126908	7.54564101423652	7.78870643002902	7.9173767254359	7.91281943971854	7.87674492266437	7.71903479259723	7.75217980123167	7.6281249887088	7.77248038628073	7.62381046367295	7.74283186126216	7.84125650253953	7.57587016792123	7.88993367654468	7.6282069916042	7.66413987784182	7.65155839158371	7.6333909922826	7.68152460159505	7.93087722696232	7.60963266199392
7.91395491584008	8.00247248656449	7.69608399128892	8.01742069704044	7.77091358351583	7.73628484495889	7.87206353812328	7.89312860552044	7.95209169292076	7.66017218553772	7.57238303338205	7.93076167021374	8.01173090668059	7.71265218733859	7.87395260294898	7.77341560559049	7.78982475311676	7.75666720927607	7.7606615029219	7.77963335922748	7.93759146429478	7.82850894207467	7.588456508341	7.86967639348612	7.84987696751893	7.88113713020948	7.96137965919855	7.6881932893635	7.79746918034535	7.71772722697708	7.75978630398993	7.69391325706888	7.74453212710213	7.99832695207083	7.78994561261644	7.91786714255425	7.660075046432	7.93285739137741	7.7576968243529	7.9538773736313	7.94134757417075	7.85478278730752	7.66127573735665	7.72601740481755	7.89404445095966	8.00079529342117	7.86089016844639	7.89742217535492	7.73537256661846	8.00283475788116
8.00526398466514	7.90276932622803	7.71801922739222	7.82022375395721	7.98649637414302	7.77457443638213	7.72049793273694	7.73664747443674	7.89920708225374	7.96870163337784	7.86265875594782	7.71333255925739	7.6946246677255	7.93712335125832	7.82659167177087	7.81420513090633	8.01815945081743	8.0265115958498	7.7744637850888	7.93622193245471	7.88660395042374	7.91283862569026	7.81953408265044	7.82368871852331	8.05602383305891	8.00544342443798	8.0393081190807	8.00285497151658	7.83677324015534	7.89961622484079	7.88039895005639	7.81863688319358	8.01675529134015	7.88385230445228	8.10277020864928	8.06214873652632	7.91818172624196	7.82910205800949	7.87769565574635	7.67354471903545	7.99550050883437	7.77265029079179	7.91062298969103	7.80415063384635	7.93638810725309	8.0267565039707	7.79890073387101	7.79181915820941	7.99558674029101	7.8005001219602
7.84840828755958	7.85621772562238	8.12518919686867	8.13852083980699	7.80986721065611	7.86386113463808	7.73614072594989	7.77323678424462	7.96836538642714	7.92584824182739	7.89358825519719	7.92188699943714	7.6514509388742	7.89266147651976	8.12013014668607	7.75803245859443	7.86997398487825	7.85195139800117	8.12201618449014	8.1793880809429	7.83185012602412	8.00081582565398	8.10843698568175	7.97321494723137	7.86487709175168	7.84742028375567	7.8287062499311	8.07481051797776	8.01821517522079	8.05818618888577	7.98142377081094	7.75083088284335	8.10100188666995	7.83680730050207	8.05494299213149	8.06302792433141	7.93435777017351	8.00576778340747	8.00887057063368	8.06905274146895	8.08192176578838	7.72301016165911	8.02495440499252	8.16696117705206	7.83282268126719	7.96065409043332	7.88967639785527	7.78075808284083	8.18361220320868	8.09951815384922
7.7483175691794	8.19513468218069	8.06616133913507	7.8358797404378	8.19931336536101	7.98238197943493	7.85923082697181	7.94955995537407	7.80054074182757	8.02585087535284	7.72264887364859	7.89042757239524	7.99439741025086	7.64954921297512	8.001733681018	8.16086723381102	8.09561657275027	7.86122819970067	8.19207097361212	8.18041400028316	7.91635912115988	7.78429442366689	8.20391523612574	7.78584584458947	8.14796708788408	8.17202170617615	7.95021814300869	8.11005537193953	8.1425491175479	7.88686323154461	7.95427277919815	7.80825821069395	7.8556459353207	7.8298175893752	7.71034208167375	7.98907229914876	8.21108674394408	7.92773865236716	7.79778073533354	8.19394961243507	8.02244164523772	8.11568500273839	8.13420439708898	8.04498361825299	7.86257741168331	7.96083360142567	8.0880798862556	8.11844637588467	7.82085414911655	7.89239270553081
8.27279946816028	7.64704031231503	7.840129627035	8.04252535021775	8.11208472471646	8.23861793048807	7.71478666990503	7.82091004282321	8.07168140551303	7.74292069755978	7.93238414644186	8.13098157340134	8.10095349308393	8.04433610341596	8.01313838853438	8.18124876232608	7.98008082962216	8.1487792497869	8.19603223105751	8.0088976077058	7.99363443426968	7.99366257034246	8.16315063244208	7.9331560593214	7.95237800247805	7.9105637351501	7.75726400654122	8.12280462673071	7.79364633493684	8.04975731796362	7.8459787356211	8.09647215808681	7.84353530174572	8.20652569973162	7.80995460918408	8.09853846537199	7.76635093691777	7.95205788662516	7.9268872931219	7.84457623301615	7.89426701690246	7.9420055918891	7.75882747313236	7.97311308015371	7.77989783816407	8.09920294424076	7.76123494166269	8.01951311346128	8.13341492456968	8.06358235903765
7.95401890281417	7.94764038897171	7.69343685183654	7.78601510077558	7.80585658456324	8.1345806512146	7.83697188765257	7.99144247676524	7.99813221559513	7.76565152696082	8.09302229795914	7.75491532722375	8.01652128597779	7.86262548236945	7.74501677969772	7.90043565059067	8.15383322673498	7.95540873578873	8.18835612045485	7.72518055530873	8.15113177118771	7.86231043610058	8.15312724416779	8.10526317512623	7.93772696537872	8.09077483373892	8.01196278771905	8.10981944065506	8.02540622036676	8.07589246721823	8.07412598124928	7.86900119370074	7.85944172196654	7.96892861395119	7.97872973665145	8.0160580994349	7.87683277406788	7.84759600056668	8.14706202479717	7.97559406496566	7.79707831630171	7.64447340275184	8.09273473196434	7.98595454700675	7.78482722250503	7.97922772603557	8.09428409018869	7.80071816561102	7.82037357098235	8.25276313443001
8.08983104380499	7.70511594340316	7.92394091133231	7.9441410666825	8.19801140000472	7.93435221268214	7.76250053889944	7.98234806619948	7.87750261131607	8.07433189972431	7.78069965960628	8.11938475649312	8.07635222126729	7.96832138176136	8.03880449963211	7.95155026920313	8.05676586549229	7.65590643920229	7.94003194028855	8.0368713423387	7.76050777196086	7.6498049342168	8.01073698346377	7.69993696442854	8.02354591196949	8.00016128457667	7.77692562857552	7.78048297942337	7.92356510919278	7.97441870953858	7.80521322991059	7.76299960346902	8.042776937424	7.75359877000981	7.77715238899087	8.17640517054093	7.76369700217497	7.71028787290643	7.92562357951438	8.01130929273464	7.81593220599811	7.79413241391984	7.72950092783846	7.64086640125016	8.07227308495391	8.10024656780915	7.90187557868342	8.05922935610337	7.89094352769663	7.76846033331858
7.78149551778669	7.57174319807687	7.82241643561848	7.99032573539959	7.52073673070722	8.03979442058346	8.00629082447819	7.96131942691755	7.7460083886488	7.8692857775746	7.68104887336749	7.78512533160524	7.66633221038726	7.71973135969165	7.75455906053802	8.0960382762719	7.69334619625017	8.00894520555036	8.0795155688403	8.04699858628547	8.2128574587192	7.49919156494113	7.63503921214252	7.95270229554046	8.19707269969442	7.77083445381577	7.78662376224357	8.01112028633842	7.90776051353076	8.0602040517714	7.63268797508272	7.74953183564582	7.62417950178183	8.08845924627973	7.82253010177811	8.08446783618897	7.74034360840253	8.16936140834522	7.87432640956613	8.03371589572061	7.65246096767017	8.12730037417366	7.55024101548375	7.87504560519123	7.65175667169884	7.74001033893862	7.70568213716747	7.98804965647237	7.90748587753695	8.07147798100113
8.186665279017	8.11847959788082	7.61661012306666	7.52872280310015	7.56165123941069	7.70373779331393	7.88180254694811	8.13232466988719	7.96097073669813	7.75342304146946	7.9815180481383	7.98234021840676	7.88667056482905	7.84511819936702	7.88186361627401	7.50395262178738	7.70958612362153	7.62866180051857	7.80743957652371	7.90602931528462	7.90570342203788	7.83232393551913	7.70688986214695	7.92271935554406	7.98909395649147	8.11740866960235	7.92880368333146	7.73519804346758	8.07326856831193	8.03266463696202	8.11742084022514	7.62826245875123	7.90240064707825	7.63924496539959	7.98767151458317	7.93060372701891	7.86402648646194	8.02611317455919	7.98096514242837	8.20602065566299	7.77488827012402	8.00687798128374	7.72849544622227	7.72837015107261	8.02942720221948	7.58690807277242	7.86530649162578	7.83547948911993	7.84867377641947	8.1982676419123
8.13103248355092	7.76911905502075	7.8094578296724	7.96643673362467	8.02111183075028	7.4523905961221	7.8998385378724	7.58103715638544	8.01054773484574	7.73513225970878	7.5801521591778	7.91379701113374	8.00156745977434	7.56152283293406	7.8817952470973	7.92662575413369	7.68104613688479	7.9121637049763	8.01848019065669	7.9114454663117	7.70862343075702	7.72053662678086	8.02590660690199	7.77981526369285	7.79150795341087	7.48867762649571	7.91963538042722	7.66557100332667	8.09194803127367	7.64833918459789	7.86423542031225	7.63142473999157	7.66140972734766	7.73681144802858	7.53827164324335	7.84374251793307	7.61713464047784	7.78347081995959	8.0367546646018	7.60237960035847	7.76548667486879	7.45128220022793	7.63041489376445	7.79387818901809	7.44296572335031	7.59789204197983	7.48851115266489	8.09244347832528	7.95634924575132	7.82221970144573
7.83316836614462	7.53134081326428	7.62152766859412	7.77320879485973	7.73669202938598	7.45974515153108	7.53611226196434	7.58160521675067	8.0946235199297	7.61642050971636	7.33166556069281	7.36203224855609	7.54956905657856	7.64105695165806	7.4285780457035	7.96510204951821	7.91820659046087	7.37357282726991	7.89803522247649	7.34694454088195	7.67317851151089	7.93911527328701	7.77966021533294	7.52342904196603	7.56553215836377	7.79034062802254	7.82747526432467	7.52767881468351	7.42767678638476	7.7298863214357	7.44283781765999	7.78996010378687	7.97885811324883	8.02179581487417	7.76080776873233	7.86165190841075	7.82566426420315	7.57499158280012	7.62021629930646	7.90610311730834	7.77257521699277	7.86058335101289	7.89686757972448	7.63866520953226	7.8442594567404	7.58504744582485	7.53655511770324	7.83832539279581	7.51501620087461	7.61198815044138
7.39538820233322	7.1897692979166	7.57330657834526	7.46204845696788	7.34277126544403	7.31039035544488	7.66457820673514	7.3494951405334	7.36325920620573	7.76426201968149	7.75940680179004	7.16386543301046	7.56692010463607	7.75562335370925	7.41114259380008	7.88076708696852	7.76664079187175	7.72271537155806	7.70029095068545	7.72193649170544	7.64351182564793	7.75905987109207	7.38211043917779	7.41839843958551	7.58094452524935	7.51730584297187	7.39538855693393	7.27700545269576	7.68168718455083	7.91823741077638	7.82205366953889	7.96287285753189	7.31690719000335	7.18495500233715	7.60565242481831	7.54896021174191	7.80216734977271	7.31510625796546	7.71661735412402	7.77941319033736	7.88487274103939	7.67792323171464	7.71804117922026	7.79263469768506	7.45018515461465	7.65978224058837	7.83970957108808	7.82965577425748	7.36579824490881	7.33353162940539
7.44227961223387	7.52769140605785	7.37451105117625	7.68847132400135	7.1782646387262	7.25932115375039	7.42591838008523	7.43081979256273	7.38088106750712	7.59042012344654	7.58202627371171	7.24508013553558	7.81161042982179	7.56381693792893	7.26800487242307	7.48640104081414	7.36293977864846	7.70570720594676	7.78531606681117	7.2509572119262	7.29408566725013	7.26001583555764	7.32401017886552	7.73033522999416	7.36112876574233	7.26729410340514	7.23046945808482	7.4260902841762	7.73393736631737	7.72481718309529	7.24585354746574	7.30670993792278	7.21657625097938	7.66183761918248	7.37011420586844	7.22428046983715	7.3084267666921	7.66478501835906	7.38360521080944	7.15524371887014	7.68728871033923	7.19082899601169	7.23543438380789	7.27636311470866	7.35202478111353	7.4212815762286	7.77353655431122	7.81544380601513	7.13163154975232	7.41397433139939
7.24147792642323	7.71209244522676	7.25022385197488	7.71031428490515	7.53864351843826	6.90328861963369	7.30335740156994	7.04037222499944	7.56813870980665	7.36997058579259	7.36831109574154	7.35976389870019	7.60503127014889	7.16155836255634	7.39027220311312	7.27695542100172	7.02392508381466	7.0603419905355	7.68198060526515	7.66046928646697	7.51143144444492	7.53486175100861	7.6625529840017	7.05494955464874	7.65261628701418	7.22380485898971	7.02165127493747	6.88807693163996	7.36046792144794	7.04755287830263	7.66519741933777	7.27441194030142	7.55919344299135	7.13150423592424	7.20914435715446	7.07393819935246	7.47037060264106	7.02377141286713	7.15123050386503	7.40378959881828	7.04035220522306	7.57771759635497	7.43907622325169	7.56970123607857	7.12777450174521	7.09567845786933	7.67804240580246	7.02271316149311	7.10088436179523	7.64031566313057
6.8611625135771	7.15862185712338	7.34121282279342	7.20207969755651	7.16115628755683	7.0887078417953	6.97363758868113	7.41033284815036	7.48053273921388	7.5875564952595	7.37998279426379	7.01688147976338	7.31250648812621	7.32411408404193	7.33000964638782	7.18083848635203	6.93534071266995	7.08378645126401	7.54664043007727	7.2092416610179	7.31646051318596	7.53529296971495	6.85669943723889	7.06982007062854	7.27582640739997	6.78568961454695	7.23436874307464	7.07877647784841	7.21946152690415	7.3182229444594	7.6209343077899	7.34693266601924	7.28451211550807	7.01314995518675	7.27722575787543	7.46385554845512	7.46102603507446	7.41802707880052	7.23321946697158	7.03849729736257	7.12569697921193	7.0395174569509	7.15070822799905	7.19716288390338	6.81444432355714	7.54500035324302	7.57454130007118	7.31068510457563	7.51433101069454	6.99006339489262
6.76781071970239	7.29634180216885	7.46277482571284	7.37710316075554	6.85272267993529	6.85240795571144	7.20835236861462	6.8583791483535	7.36480811169189	7.18289728587401	7.371564796417	6.73413369963878	7.3139978499822	7.46408798373506	7.25315819573602	6.77551241737811	7.38514908750874	6.91644093173085	7.22945598195188	7.01543511132409	7.55918219950006	7.176714631844	7.4177255335747	7.03075027562643	7.20542915724166	6.7574889497904	7.32921482808611	6.83605919235256	7.11517094741542	7.25066447774429	6.8499796008327	6.67911803397077	7.00653770460446	7.42420505633705	6.87370516992791	6.89408152250556	7.22113937727165	7.05060942164667	7.26646704341033	7.00652505923674	7.01001477839499	6.61185368333673	6.78028437575566	7.51534032170146	6.78732539637273	6.71096510725671	6.63786376030269	6.79600886481632	6.95186799192225	7.12661323214235
7.1608776114157	6.75901953267437	6.89217169244669	7.25051296300911	7.14245807793321	6.81137032875359	6.64120163328642	6.69861686886824	6.57729501951198	6.65374305150544	6.75428132713671	7.26508302353184	6.9172373766833	6.68483267219808	6.45803045504949	7.00760811543654	7.18005405931756	6.76649576506223	6.43690716528937	7.196560562011	7.00226943429009	6.9857926942843	6.90851967264058	6.95211819112009	7.14086103261003	6.87108575474264	6.63627879334868	7.13092732707543	7.05997649220339	6.54948338434576	6.85658957109463	6.85789191888945	7.04725530399311	7.23621731255862	7.36923027485655	7.33979161078923	7.43686464414472	6.53743421416181	7.09291343716346	6.59156554147847	7.38011127086941	6.90651518040428	6.51625337653342	6.96567129616861	6.73566940276237	7.22319056815088	6.97292334972521	7.29911616304961	7.06467793946174	7.08816348036846
6.78189510218167	6.93258634979772	6.80058504201735	6.94631157130649	6.48737326043319	6.84805457946336	6.63429812916275	6.80415742800467	6.60144901302119	6.93778141598418	6.38490503144485	6.95874572117016	7.16724957547144	6.89635188037288	7.03987049731258	6.37126622037402	6.7824321382658	6.79124297314971	6.39488761069429	7.17920649020747	7.32869315856237	7.27377952618698	6.73962770474148	6.47734914464451	6.72485477965658	6.39162693136881	6.90529184181395	7.1076076638345	6.67993014215774	7.16104316859416	6.46476671583204	6.47110726610152	6.56130325298676	6.91435898483195	6.28485595819855	6.80195559534766	6.84753235056588	6.53693898664561	6.83173332847338	6.74480944768825	6.8334193554767	6.45488941266741	6.40357834673535	6.98740373843313	6.85789906439583	6.97277957076377	6.92546036310539	6.56397415001088	6.60940747317709	6.73894288922883
6.92673769979152	6.15710808028454	7.02618549049717	6.73055154597942	6.92134499482066	6.61989501480381	6.32081120769695	7.02064706076963	6.44910018097625	6.96972626422638	6.42434760668896	6.79781393490237	6.61675581204215	6.49116281721751	6.70719397553335	6.35945025476971	6.40117307103714	6.79673376747613	6.8362790549707	6.37290363847938	6.63903886935546	6.30211237393347	6.95214903709794	6.96503916624494	6.63514302133097	6.84804213972787	6.64497009442624	6.15423509230247	6.64089079438104	6.5882894230501	6.60645157352593	6.93689754084567	6.62505581424871	6.34647082563119	6.50891859336069	7.04751027458482	6.5388528003699	6.88787392604348	6.64538255801573	6.76330372884896	6.809059109253	6.88064242293142	6.20644773106255	6.25745072971033	6.27639106673767	6.70976110663545	6.44303636918427	6.96303952379684	6.85485710131164	6.79791765449124
6.53437226208675	6.248997643813	6.58725224095749	6.29975802940163	6.22493793625993	6.68988685885355	6.09168874299913	6.25651593619025	6.79717771820862	6.24041438634848	6.12393408756617	6.47614559881487	6.18100866290364	6.85005145434095	6.20964745571456	6.22599229983637	6.2162448216774	6.85228269652255	6.75506255910247	6.38446454748477	6.26785246951714	6.02901697305454	6.10822056567375	6.23895117950993	6.11361349728376	6.71099257596286	6.68666582587707	6.2687139885815	6.09300707514192	6.18525017876762	6.67855317690595	6.20235353077387	6.82868073581763	6.57910965594696	6.29261583997117	6.18042145516886	6.35136418265431	6.55837029830235	5.80812409032189	6.06829011981866	5.96792468121637	5.87877009158292	6.45158389127702	6.57157153542373	5.98244432544173	6.9004741702924	6.83215629454335	6.32930944603684	6.28608515805561	6.65708774235928
6.12890928373954	6.32942495708818	6.35364347568656	5.76703497006796	6.30795475435474	5.86528798294034	6.17232066148407	6.20327507048011	6.18688076964638	6.10701207183383	6.01826145335336	6.02979484630573	6.60312393486583	6.26530273291167	5.91977044938396	6.50438923786196	6.25650906083571	6.21539449871599	6.21950960939435	6.27915774441691	5.88456479809591	6.65860987707478	5.95737028486875	6.45105381332635	6.70133736561732	6.52931154467954	5.94893753120367	6.59472418761617	6.10855555913577	6.30146863066484	5.6140690978394	6.49986051942774	6.03136501067803	5.85696851705292	5.58437541906473	6.2997461492554	6.65662670715112	6.02942562097318	6.16617899257257	6.39263076488154	5.72722796124868	5.93992514781719	6.14166927229554	6.1522142664571	6.25017295275736	6.59692010223897	6.35961922907727	6.19115283722464	5.83910825944313	6.56802913118256
5.39794864931922	6.02832553654419	5.90049077554813	5.68748163774382	5.52066955293698	5.99818065267669	5.61688285786489	5.92856665388717	5.70998120166136	6.27098339113214	6.1111656902279	5.28993685080255	5.79675105177252	5.9708064293222	6.16810340744789	5.92047390772848	6.33222805804456	5.73334261442827	5.92652817578159	5.94846320222108	5.94090588492645	5.01356602246563	6.22988214012829	6.15973891632335	5.76733507959516	6.46570100694207	5.8700630234615	5.99825925218593	6.38096118125178	5.56439802909927	5.56550061718587	6.19013041815188	6.13992721200735	6.13800967353978	5.40595899977728	5.53320029233926	5.81250307052152	6.34587228646565	5.81174808737108	6.26434919618065	6.22584459810234	6.27181682776672	5.44214390809807	5.63924873859472	6.09508001713956	6.10153255210859	6.23631013144321	5.40005649308083	6.02079275611496	6.29784395838315
6.28192706530761	6.09018051621078	4.8864328294507	6.29674446822506	4.81029827306628	6.04682392150375	6.02613304763195	5.56557579470535	5.21781231838976	6.27381867886887	6.12962736577751	5.71817362891976	6.12114035458777	5.81852385222086	6.04460102492545	6.13681766684213	6.10681737655791	4.73159974223223	5.72602392164134	5.26061730849297	6.12234632644769	5.5320001526917	6.23629241228099	5.9037644862732	5.03405021489463	5.32188846095552	6.02363967326714	5.04494901370459	5.53960964433298	5.67502470142633	5.94162482382477	5.25334089416593	5.90029713263207	5.82786568679673	5.5251051004049	5.47387980568536	5.98351544845815	5.91920159054336	6.13822694505854	6.18668758456856	4.96885507099814	5.7333748811108	5.32832825047041	5.70091246712832	4.52556192852007	5.75554991899862	5.21780067018435	6.16677073943436	5.79030019038827	4.17405211421212
3.25822442584055	2.5124898150041	5.0330538789776	4.22920860598701	4.49669511603927	5.98400168160592	5.2627708743856	5.93834967986223	5.89357857463744	5.38284318119664	5.66953301831113	4.57477638954025	5.30047827935331	6.02930763053355	4.19684952029886	5.57567290651896	5.98944951407616	5.11128758992221	5.47731294976071	3.76960330196739	5.79811357027929	5.85666605457598	4.57540457574425	4.95025696038624	5.92039657190556	5.97031651342985	5.68819155479199	6.13293569395198	6.1019677541516	5.63016717941294	5.61117322732328	5.52748263632118	4.58449378400253	4.37969277064047	5.80405540435419	5.3146642445062	5.85344361766326	2.87675651847566	5.45186260236278	5.23477805270465	5.34244775594776	3.99838074432462	5.46079932192476	5.53827786903142	5.50718841598154	5.67219392336283	3.30538481653504	5.98296804274246	5.82280173396987	5.11386017617247
1.28248910728689	3.76769532799374	4.56022203153469	3.11425795385116	5.15534815796295	5.29284579988268	1.35240030703107	5.09105286457793	5.6839445236095	5.64115976280655	5.69656448961034	5.60947805307114	3.52227987383078	5.71087627413489	1.49429706144997	5.10134508543069	5.66937169164219	5.3455804945873	4.61183026892646	1.76690724084923	0.685031511262606	5.25095143561232	5.61784423656254	5.41012931682235	4.00811593801069	5.20117177635146	5.85036097459751	4.71061943220779	3.69041237563496	5.89996081112709	5.26553918200639	0.453818640122411	4.15139732661059	1.29654850626126	5.5612072915666	4.18061826988666	5.07124661557285	2.9676799283994	5.7598005904698	5.29037541920717	2.15986251732899	0.642205538380688	3.15006914180998	2.13494919159736	5.66085594389727	3.18673877122589	5.77127867471077	5.01033486798702	3.05199637671218	5.12785673177691
0.942416862144167	5.27282920444433	0.241076159320805	0.9348420155484	4.99288468826533	3.34440621316254	4.97028098885672	2.12356726578646	2.05744928782196	0.0383877151872014	2.5841363791147	0.24919070504381	0.158415911079253	0.428399099403167	0.0381409051003581	0.0383686219630764	5.55647371245188	3.9660837391469	5.51195823354323	2.00174424345096	3.80791297744356	5.19930334128625	0.327333273280073	0.0380939355637416	5.47049724757153	0.349051913471047	2.85850861668961	2.30264725077435	1.78511444744968	5.58425236201635	5.34185833162095	1.75330851153602	2.2817481314951	2.48466038988627	0.622330280850508	5.46086012697784	2.08760303493412	0.0386127890175125	0.167807910550985	4.38795734605673	4.26801394145205	2.20376157247887	5.297746927917	0.701963318409802	5.37700022764342	1.87101608750991	0.0382331902650082	5.46144740919479	5.33463207564562	2.96033677808322
0.0381590749655981	5.33945888651171	0.0378112072199895	0.0377321152847182	0.314305757819402	0.933521415264629	3.46928364174199	4.50943433944279	0.20291679599381	0.0382559717985807	0.0383487789074981	0.0383275629528248	0.502184111733979	2.6224256666176	0.0384610251439516	3.56233053281098	5.18215341746994	0.0374339818850556	0.0382623020196923	3.10536428288566	0.0386395863590903	2.86860546906039	0.0382254962529594	0.0385578484411235	3.70664949314051	5.01708953316507	1.63762068157044	4.55117481559804	0.038204215649539	1.27633704101161	0.0388096210906503	1.93761430651367	0.988193605041595	2.09124968858664	0.0388241687563148	0.0377989313951276	0.0386096185390389	2.209217468389	4.73355626293683	2.90772886189962	0.0382735252641554	0.0383362767361058	2.62649235333099	0.177494268450867	4.87469702138397	0.0380455940367752	5.10936287313685	0.0384454147657721	1.03888119762867	0.524905273549924
0.0385091317110143	1.0346326062095	0.0386617382592792	0.0382666823948695	1.09745450514475	4.02174399438395	1.77827466522275	3.59138429171825	1.10444170680965	0.0375284495024328	0.038775219152363	0.0382485012505305	0.0377600623566934	0.0381173396206733	0.0385257224666207	3.18864434417431	0.0378169260123653	0.0384167594958341	0.232228521920808	0.0383386955886534	1.88167115903161	0.0390374488112107	0.0373996728249341	0.293111166093936	0.0384244654076956	0.0382280127667642	3.64297068690402	4.19510938196151	2.83279566521061	0.159857018805446	4.10266395556924	0.0386698899217527	1.66264161991908	0.15360974073758	0.0379465829665998	0.175883373525399	0.707723958807853	0.173333749726476	0.0385213189874122	2.81866348372936	1.74888155731719	1.09576302316143	3.12202626622629	0.038140301620151	1.10396398178291	0.0385591962580869	0.0379282617518635	0.0384820791971388	0.0383730114592028	0.0380798000051107
0.0388045838813227	0.0383829964838639	0.0386154593867805	0.0387671820740916	0.0389950595143929	0.0387392288421596	0.0383072465997067	0.0388796291466853	0.0381873916102003	0.0380227200380687	0.0389856595383644	0.0389106413480123	0.0389305529573885	0.0377019330436723	0.0392035885939413	0.038965200011038	0.0380609660445763	0.0395643468173232	0.0382194948732961	0.0384261476277312	0.639513535826418	0.0383973654866187	0.0384517272389077	0.0390137693126591	0.0377478043165896	0.0384053663908905	0.0389110432075125	0.0390793802127241	0.0382271526289282	0.0390061410343042	0.0389323822560587	0.333013755073716	0.0386721297543509	0.0385257065546986	0.0392835940314382	0.0385279238021114	0.0384296456639689	0.0384344414052343	0.0380135488269965	0.0387553380669604	0.0386558216177748	0.0391366132834983	0.0381074244705521	0.0389339589609577	0.0386789092151541	0.0386661112242478	0.0394187362945402	0.0381340515469234	0.0381398592132334	0.0384106362747477
0.0383685710475044	0.0397444301024174	0.0394215526901459	0.03878461420649	0.0388064202142102	0.0387173773610258	0.0385420963771434	0.037964890661541	0.0393434314090681	0.039326724102161	0.039023417241417	0.0385569300970315	0.0386107546619661	0.0378566753885513	0.0393877482629876	0.0382240568709731	0.0392404040568288	0.0382346237098002	0.0380365464374755	0.039438847719474	0.0385023918282891	0.0380087775411209	0.0390273481852707	0.0393113356368872	0.0388340678941865	0.0387138856442127	0.0384602708926028	0.0386362979379806	0.0381190911180393	0.038490087895204	0.0380099073356176	0.0386148967704616	0.0397656143688868	0.0388464817366896	0.0390452772676848	0.0388168438983638	0.0390031346070061	0.038869174053192	0.0388013576820407	0.0392654053001839	0.0386618192324339	0.0396980693023406	0.0389304600095604	0.0388777847429535	0.0396742089411626	0.0384424281577628	0.0386256832624975	0.038973226577486	0.0388540789547109	0.0392147223388448
0.0392475127726694	0.039395017328459	0.0396337657550567	0.0397321501386216	0.0389330057566033	0.0389151662967391	0.0388468042590056	0.039791670085471	0.0395177015027764	0.0385580424307779	0.0388720516664567	0.0395734195765116	0.0381366184136491	0.0390449485379999	0.038851219538638	0.0389291829163122	0.0392349856356114	0.0380189304870582	0.038959557270367	0.0395131523887816	0.0393124235283483	0.0390710972564909	0.0391764401856148	0.0394407699799537	0.0389653889258883	0.0393623954459642	0.038563479871182	0.0392324510419345	0.0386887300438795	0.039193636667489	0.0396290724803432	0.0386416006429673	0.0387670146576846	0.0390606487807502	0.0380458542220427	0.0398523998740097	0.0393571415551148	0.0387604731793306	0.0390031014216831	0.0389521318765079	0.0393725847939408	0.0382228884010937	0.0386913843873507	0.0393277208879214	0.0393327204464866	0.0394810104408639	0.0385133217789173	0.0380754346984357	0.0393732133232745	0.039296408051507
0.0394811753243184	0.0395621544528414	0.0391280377608898	0.0395677277158476	0.0393818375884295	0.0385405694633067	0.0387873577345281	0.0389725884241507	0.0391666242717137	0.0395997900372415	0.038673131467589	0.0383817504928262	0.0389781492435175	0.0397639770946476	0.0393929419109686	0.0390332815759772	0.0387182270569382	0.0388369438455004	0.0395836734127481	0.0396561137918093	0.0386273848722479	0.0380275450478122	0.0396999084475191	0.0392943807211996	0.038997100212709	0.0393494488223289	0.0400040495306443	0.0399208234668457	0.0394115132822227	0.0396535771401993	0.0396752679145602	0.0386060988990852	0.039463302976582	0.0389269725477925	0.0392681313308837	0.0387401697562774	0.0393524330888626	0.039333062380068	0.0389776661017992	0.038943984146435	0.0384406616983501	0.039903909663053	0.0400458048706095	0.03852785645698	0.0395390629582676	0.0395295996790573	0.0393210986878314	0.0391339125972143	0.0393617417586085	0.0391737046748158
0.0390257486661137	0.0391123168391364	0.0386527976750532	0.0397181050490518	0.0394841826454381	0.0402222268177336	0.0389841263350999	0.0396540409308498	0.0397308917451939	0.0392163020070553	0.0396332414864064	0.0391095116340391	0.0394029768527814	0.0396551056128255	0.0396597060043367	0.0392150236597855	0.0387952588212309	0.0391627661326662	0.0393807482317131	0.0389176087631388	0.0391811408890212	0.0397487635507984	0.0401872304174615	0.0390745033756384	0.0392048741726283	0.0387118096056395	0.0396857350776004	0.0394696386007394	0.0395959999661442	0.0402237094762132	0.0394095280550964	0.038966075394815	0.0397743632839999	0.0394930667726526	0.0400281434053683	0.0399700615242347	0.0396235392250318	0.0392976396793336	0.0388665097518881	0.0393928657413631	0.0390424784938343	0.039128469774828	0.0391379925900241	0.0400106151143097	0.0405712212895679	0.0399372147772762	0.0388516594224354	0.0389190305601587	0.03965077996721	0.0386070384837222
0.0405569153714486	0.0396812824552817	0.0397177367799789	0.0396914046893705	0.0395294309259587	0.0394278491498202	0.040085019502052	0.0396466031991803	0.038975894585324	0.0404756168538189	0.0400264902787651	0.0400991015202638	0.0393455976214427	0.0394400814293947	0.0387683776335509	0.0400907955089291	0.0398127767429823	0.0391122273396125	0.0394812205754404	0.0396142436673822	0.0397741703875581	0.0398644676419102	0.0392017731226056	0.0400712581847625	0.0400502826913582	0.039881351343225	0.0388305026235465	0.0400429905926776	0.0399631659784254	0.039850503199717	0.0389102911147524	0.0393239261257898	0.0399959904858279	0.0392376052496549	0.0395491475538866	0.0393233403483704	0.0392292489706029	0.0393821081473043	0.0389090976503432	0.0399641280431538	0.0399982701795412	0.0402308036541518	0.0391558162889244	0.0396781615196728	0.0401946047413845	0.0398622008044491	0.0397103775454578	0.0388286970472844	0.039074264474538	0.0397631840686049
0.040283325283799	0.0402543936158582	0.0393761611374379	0.0403747447098333	0.0397012712313527	0.039811134433189	0.0402482669381106	0.0394856720395265	0.0401541290388469	0.0397055231397742	0.0397890981525126	0.0398938279892068	0.0402822863555271	0.0398948881926957	0.0398035169632513	0.0404014900628542	0.0398181551062685	0.0401267162472238	0.0401558390173356	0.0405045717509446	0.0397782424126515	0.0391432124622768	0.0404859035552622	0.0395929861584307	0.0404197650715047	0.0397641582843786	0.040215480780446	0.0401130336074679	0.0402868715493181	0.0403249753552954	0.0401315252145856	0.0392908652921652	0.0399084415557191	0.0400705398191511	0.0400454526804795	0.0401648783024101	0.0402264218743303	0.0402813392525375	0.0406996046794421	0.0404363935270443	0.039889867621086	0.0397604760364302	0.0400665786394258	0.0397372930456313	0.0395375802744081	0.039822753466427	0.0398257074921915	0.0401828018408565	0.039791937136671	0.0403953728916399
0.039614837310819	0.040167121229372	0.0399388176218078	0.0398465436056578	0.0410571391974092	0.0399666963293835	0.0404395092394786	0.0402240723885072	0.0402001161154786	0.0413976146727825	0.0404767720614011	0.0397777961113562	0.0399197125193222	0.039774484158412	0.0404213815206606	0.0401972107252397	0.0404336316168565	0.0406855969481868	0.039979091602954	0.0395548142070636	0.040723777405712	0.0413595872889908	0.0405270067227881	0.0409060346667418	0.0405159618708605	0.0397941514387371	0.0400466237351204	0.0403810392350345	0.0403140726150866	0.0400414365571226	0.0409112086012286	0.0399812274783811	0.0405678660150931	0.0399205265636589	0.0396504933305843	0.041015370946031	0.0408301810623339	0.0408451196477017	0.0405257545072054	0.0403470793475739	0.0400438135899503	0.0395406264983432	0.0405588776331122	0.0407030828870033	0.0396991631568068	0.0402138883190049	0.0403577800107325	0.0397553130172343	0.0402218112725204	0.0401303343663614
0.0403446106435399	0.0408080970037062	0.0417093830588179	0.0407387201412398	0.0402601783577221	0.0408711158094407	0.0400633282707415	0.0404199988406557	0.0407341632740471	0.0410491326285437	0.0408048643652175	0.0401757466006477	0.0408795505909722	0.04117052035982	0.0410268684879422	0.0406710449151505	0.0411710973460962	0.0407721123730014	0.0414184411412983	0.0406580377040963	0.0404798356003427	0.040184074009003	0.0409615534779806	0.0397189429960688	0.0406230294682058	0.0404677316542499	0.0404407036236376	0.0401535757179742	0.0404844879838194	0.0403264529208472	0.0409242773573318	0.0401120051736825	0.0409003890619214	0.0402835911303062	0.0394288384648473	0.0402783487776709	0.0403421899205189	0.0409093411582316	0.0406951939521911	0.0414832730515822	0.0404962392264682	0.0411342889113416	0.0394798644553911	0.0414166744985717	0.0406836629673207	0.041163256227829	0.0401116239016952	0.0411169311987567	0.040663845222762	0.0395428198997239
0.0402247508383393	0.0413305964952372	0.0411549173160673	0.0415510421501946	0.0406089187537362	0.0405652375837806	0.0409553444850196	0.0406295888020056	0.0408647230034587	0.0410375459878851	0.0417536212249382	0.0414966039062061	0.0408931259713773	0.0408531092780058	0.0405009719323007	0.0406392767282717	0.0410999455951261	0.0409401284929747	0.0406108905851823	0.0404431373768249	0.0405805412955613	0.0405013430723432	0.0407335288443632	0.0402443061190574	0.0409644889853076	0.0407038946117684	0.0400706319198853	0.040619964231827	0.041134558721669	0.0401251750520372	0.0407819629522524	0.0410984831523042	0.040522807820078	0.0408844068273223	0.0407409617536857	0.0411031351238514	0.0403512906208985	0.0405064887483495	0.0404548691575918	0.0398557673349048	0.0419154445831063	0.040321598034493	0.0415496427492166	0.0402527759746651	0.0399485232668534	0.0411202947016691	0.0404278889209172	0.0395719502119579	0.0406793038731099	0.0409252276778895
0.0414082481195792	0.0414374435255073	0.0405648211127144	0.0403999177466263	0.0403999285117713	0.0412826986709385	0.0411583352543997	0.0415842300524791	0.0412358407517994	0.0419374429522068	0.0404203313451048	0.0414583549115531	0.0406047596960187	0.0419651283189229	0.0411454221045297	0.0398785927692977	0.0408004033253998	0.0402588427647132	0.0407404487849465	0.041162789220593	0.0404630503283364	0.041135547384979	0.0406709717623512	0.041854949019222	0.0409256656482911	0.0406500791799746	0.0412624532774916	0.0417663977584674	0.0411853288033153	0.0401632547392541	0.0406036686388163	0.0407828536595306	0.0411366703154118	0.0403594889901612	0.0408341601363365	0.0407905574144939	0.0408987405208011	0.0411853283452614	0.0406055495163484	0.0413616924536094	0.0405611689981264	0.0415519523541744	0.0411258622301572	0.040541496362075	0.0401425513508807	0.0406600752274402	0.0405880327836566	0.0409324205907209	0.0414680447344365	0.040205845223574
0.0420835508331082	0.041767367643791	0.0411372177127354	0.0414475330980684	0.0411661996826042	0.0409877738973004	0.0413497579228576	0.0407241926711926	0.041480510652933	0.04126410204658	0.0415585337817593	0.0404782741257846	0.0416990543643019	0.0416922681234276	0.0409034254435022	0.0406699382766023	0.0410684398002268	0.0413827280491476	0.0416941195799996	0.0414216340029373	0.0418228056098026	0.0419338736878813	0.0407518352577586	0.0411939616680532	0.0406379935270783	0.0413535929286203	0.0411875237193384	0.0413042121855282	0.0420365522120055	0.041949606152258	0.0409401078971654	0.0405959138132488	0.0413068891888281	0.0410713791631294	0.0419885399427092	0.0407947542896847	0.0409933238283391	0.0410569893640167	0.0414363094895658	0.0424091613035495	0.0406843905976894	0.0412395339614597	0.0418100073310329	0.0418064097304458	0.0409762284178404	0.0417433790297524	0.0404988661173321	0.0416960010104409	0.0417492215134236	0.0420754047313033
0.0417712897393516	0.0413327041512135	0.0421321747725173	0.0420518499120618	0.0411745846965972	0.0419924527230062	0.0411460327002138	0.0410568816200548	0.0407251114583563	0.041598320251663	0.0417001755788574	0.0424309055106721	0.0422541868280755	0.0414454269371298	0.0417280104108639	0.0414371607559299	0.0420495496011216	0.0419650568872894	0.0416165768588136	0.0418276943321383	0.0408630192594784	0.0415565590339073	0.0415673454237584	0.0423523438245725	0.0413555067634685	0.0417777506916794	0.0421065674645358	0.0425407529063703	0.0425986880986943	0.0414536668733686	0.0419959711813495	0.0421867054578383	0.0413485186471406	0.0418450486641762	0.0418374901028223	0.0413126429801819	0.0415941085800298	0.0410129861227272	0.0415415802091564	0.0420148991647437	0.0408791788299429	0.0408631367920306	0.0412177303293208	0.0408349846761885	0.0415692836692421	0.0414133315707345	0.0416906941354418	0.0417944433977333	0.0417090093322633	0.0419322941394609
0.0425632600073758	0.0426533062556527	0.0421298253854038	0.0422504219716153	0.0423410190379757	0.0417200135881212	0.0418610447162578	0.0425235605100465	0.0418464710454253	0.0421329781681457	0.0421064741414609	0.0416225634585691	0.0416686463936434	0.042418958567741	0.0420921025625356	0.042600904216243	0.0422143183501603	0.0420644460334218	0.0417860189622524	0.041493754285416	0.0423426952673808	0.0420424893030878	0.0419811505674881	0.0421170885463921	0.0411587840969905	0.0417575587776672	0.0424072213060943	0.0418603006217706	0.0422573415565974	0.0423015855234733	0.0421687189790955	0.0419677544418952	0.041846906431749	0.0420647034297436	0.0429611452118479	0.0419998785608638	0.0417289299302292	0.0419438094717113	0.0424442313923401	0.0412316314212784	0.0428689639116825	0.0423000999124584	0.0418015137037909	0.0421245541526739	0.0428845043331515	0.0414198409989833	0.0422790142541332	0.0426671925976768	0.0417909634358473	0.0411762802879334
0.0415908662479046	0.0415522015983321	0.0421769063355534	0.0428258520429605	0.0414850174161979	0.042027140953379	0.0426471814745798	0.0414406217492204	0.0418617082553641	0.0419822039689913	0.0414282896149289	0.042201686055705	0.0424699017988968	0.0421578327033071	0.0416178927182708	0.0421088416748475	0.0429209808355424	0.0425360892023424	0.04279225621807	0.0421163719381546	0.0416990687872456	0.0426525197310215	0.0418267474350275	0.043124694253036	0.0420998160965616	0.0423780530098405	0.0420385037980195	0.0423822944186903	0.0423475823129838	0.0428082010245796	0.0428350786956464	0.041947854571489	0.0414892424394209	0.0422487005754431	0.0426671327874911	0.0422254200511645	0.0423966955243067	0.0421006461948364	0.0430531525677503	0.0413375641097859	0.042018639243	0.0421795517691404	0.0416889719976949	0.0420917299481895	0.0415202829417503	0.0413501158146956	0.0428875588241871	0.0417915380448771	0.0430048391758382	0.0427964167165792
0.0418920394128247	0.042905868575573	0.0428078684607439	0.0431877908695287	0.0417620732321742	0.0423059377773747	0.0432055521775535	0.0431284170029811	0.0426616997170103	0.0424790979083105	0.0417681567193482	0.0424960794124144	0.0421792680149393	0.0428137204822727	0.0422656873402097	0.041919488847419	0.0427052878765075	0.0426862698566788	0.0414774348101177	0.0427936687498979	0.0422796050179727	0.0420943693418281	0.0423366630014816	0.0427007625348273	0.0419752924845022	0.0424857302934237	0.0433193004765692	0.0421065229072396	0.0435124238570948	0.0427346979625355	0.0424645275440202	0.0426525874371286	0.0429216560960105	0.0424751134559149	0.0421228449262592	0.0432316515882196	0.0426041920556249	0.0426005140283797	0.0428103729095875	0.0414508714576461	0.0424470862437	0.042418309410503	0.0414754149544979	0.0420631566619546	0.0419903199877234	0.0430736744574563	0.0428098015408674	0.0421452744068403	0.0430782656071351	0.0422758700519785
0.0429610103854832	0.0427007615183475	0.0424918718394951	0.0432157464063817	0.0430323419257904	0.043334313936998	0.0424239375412733	0.0433353026585075	0.0428616871432467	0.0435306405281469	0.0422441214973521	0.0434731698528629	0.0430699360960111	0.0428717189027709	0.0424154368014983	0.0429821692360165	0.0423543798601311	0.0426126976905583	0.0426626683748841	0.0421801930373491	0.042936212327983	0.041884122897262	0.0432595598328375	0.0430624481489871	0.0433084104912964	0.0426423785884525	0.0429150106684853	0.0419604452038218	0.0439945172229973	0.0424599310233951	0.0429853385624597	0.0434224223543326	0.0438521389421864	0.0423128827395657	0.0423445596652876	0.0431259369977718	0.0428405174935644	0.0421045143852955	0.0433536030261606	0.0423808473839271	0.0429936574797098	0.0420557444424205	0.0428626846937598	0.0424079953231033	0.0435122952488971	0.0424380403019667	0.0427360306637259	0.0426570721754218	0.0431261161031616	0.0425991315108304
0.0426316613572052	0.0431112573691776	0.0431068807764176	0.0434192817157982	0.0432826658581475	0.0435447640359434	0.0423644689371309	0.0430685521602053	0.0434717549227322	0.0427283093195471	0.0433422810996901	0.0425013307420178	0.0441271019149207	0.0428147127086935	0.0439269928744568	0.0433674592331525	0.0425199824392497	0.0422378404255134	0.0429587490429	0.0437849992111545	0.0434008815052317	0.0425645892265347	0.043137429049711	0.042645852082484	0.0433017595871985	0.0422519504337256	0.0430226854341166	0.0426946867172925	0.0435273596054054	0.0424089362973809	0.0421873545943553	0.042644792423814	0.0429737917787816	0.0427263237108912	0.0432433379026183	0.0431278445558162	0.0427246415235147	0.0433668181354815	0.0431131915174038	0.0426756405702775	0.0434964466200162	0.0428068859824875	0.0424200223070065	0.042963223918901	0.0441819092811974	0.0430308824891526	0.0417133933627472	0.0432783942187158	0.0439540329713158	0.0429523431913938
0.0429155632057053	0.0429804039139506	0.0436308520426468	0.0430924134603729	0.0430917126881463	0.0438876847296841	0.0426052949923356	0.0428381849615304	0.0436090024886573	0.0431697568457315	0.0445820808921314	0.0438224947863814	0.0428377631496026	0.0438962811757416	0.0442950288578228	0.0444586412969049	0.0432401137654191	0.0428308304288517	0.0436388174797234	0.0442220618714058	0.0441912215420296	0.0428058582207326	0.0437558126965376	0.0437849770384755	0.043382622811983	0.0437936357600397	0.0426657437380595	0.0438531817794107	0.0446394712474311	0.0441003241920598	0.0436736965958618	0.0427457617335557	0.0435588594112826	0.0431986213637539	0.043338299119702	0.0426857986134702	0.0434111736904882	0.0439353703844568	0.0426766926044035	0.0446772947740728	0.043274590938445	0.0435618199522203	0.0431775742024267	0.0432105788030417	0.0433666594159054	0.0425933436435331	0.0430618817690249	0.0439643957487972	0.0435738006583508	0.0435686416525883
0.0437725730600635	0.0432594681162563	0.044082783772733	0.0438298134531157	0.0442583113846173	0.0436187610078596	0.044465254095491	0.0432619247554293	0.0443195428518311	0.0442681559925323	0.0434622676546151	0.0439993007038519	0.0430249112714415	0.043323257726381	0.0435822429379888	0.0427363533147418	0.043298502090257	0.0437739313721281	0.0439812853696542	0.0435881868152112	0.0431424598661588	0.0435871769083321	0.0431958958072224	0.0428422720677388	0.0429925590429255	0.0441249687313626	0.0441356078323431	0.0443159656526956	0.0436412295860087	0.0433995741782776	0.0447567113564156	0.0428288277242189	0.0446595569345536	0.0441608454475055	0.0447886174943612	0.0436638240421863	0.0442264041775456	0.044199793743733	0.0436576595271901	0.0443200477504345	0.0434471103125606	0.0430902687404149	0.0429173915819623	0.0437116565697055	0.0445355237724858	0.0447960206313556	0.0445040040251102	0.0438013658758189	0.0431242459562814	0.0446134471130322
0.044188856241742	0.044953933858929	0.0431256859259781	0.0428305254316878	0.0442027752493331	0.0439506920219468	0.0434169468468171	0.0448497698124429	0.0440573692517388	0.045183929991769	0.0438192178955687	0.0440191556034269	0.0444271588652	0.0437436046926361	0.0445212529327052	0.0442821312293945	0.0437170524861834	0.0451314504731218	0.0443443947827106	0.0444568466092234	0.0438170209271458	0.0443345110434129	0.0450343748216515	0.0445914237562176	0.043718636229114	0.0433374865025568	0.0442151083749421	0.0443375917175211	0.0432892564254772	0.0439712906208212	0.044373755630262	0.0446593078877828	0.0432549875364823	0.0431339896114956	0.0436728407747144	0.0437138627068348	0.0439106104391033	0.0435747330250773	0.044557821496341	0.0440081930104608	0.0439321995987064	0.0439787096452858	0.044552946921603	0.0440542285646444	0.0432941948885686	0.0433735400067675	0.0443572353823019	0.0440862451309769	0.0438812573390173	0.0448683648656169
0.0447854713713997	0.0441977530144128	0.0441524487141921	0.0440332489782985	0.0443493921850656	0.0444324341660246	0.0443110345157687	0.0438238673122939	0.0446966389690195	0.0444242697612591	0.0441783428810329	0.0439468592806367	0.0448255245714039	0.0449160310409474	0.045332997610833	0.0446294093625005	0.0444109302989487	0.0438090668529744	0.0436383245818494	0.0444680706713263	0.0432512060709922	0.0445907012338453	0.0432318301084143	0.045432136320802	0.0446455344206202	0.0449764311036255	0.0439722349362176	0.0438398106353345	0.0438875607440666	0.0446641244750202	0.0436230528869913	0.0448904818119038	0.0430990276992941	0.0438471513062753	0.0447123972201458	0.0438068597622164	0.0444650452861061	0.0441919003846974	0.0441097345481986	0.0440707758087776	0.0443957429720443	0.0442401217451838	0.0433185329295605	0.0446410374811399	0.0452587413545516	0.0447853538194473	0.0446858975420872	0.0445886335705512	0.0444161057226002	0.0442062731013629
