# Supplementary material for: The Neural and Computational Architecture of Feedback Dynamics in Mouse Cortex during Stimulus Report
Source: eNeuro. 2024 Sep 24;11(9):ENEURO.0191-24.2024. doi: 10.1523/ENEURO.0191-24.2024 (PMC11444237; doi:10.1523/ENEURO.0191-24.2024)
Supplement: Extended Data 1 — The file code.zip includes all code used to generate the figures and perform the analyses presented in this manuscript. The folder "./ephys analysis/" contains code and instructions concerning experimental data and Figure 1. The files "Figure2CDE.m", "Figure3AB.m" and "Figure3C.m" simulate the model in the nominal setup, and generate the corresponding figures. The file "Morphing.m" allows changing the connectivity strengths with respect to the nominal setup, and plotting the resulting trajectories. The folder "./Figure4/" contains instructions, code and data concerning Figure 4. Download Extended Data 1, ZIP file. [file eneuro-11-ENEURO.0191-24.2024-s003.zip › code/Figure4/isolatePPC/v1Int_a0.375.dat]

0.320644472243675	0.320205913076231	0.316302437945929	0.314500019529064	0.308654444937904	0.320025090527184	0.314576988331086	0.323565090555785	0.323267683825079	0.321103520062998	0.31680802051189	0.313969894408215	0.316712093248285	0.321132594489796	0.31917900065953	0.324915374398322	0.309250418806779	0.316299185954786	0.316278172529985	0.326044470439313	0.31253504359265	0.310567438906352	0.326597889558174	0.310565497656826	0.324115877196982	0.319283538007541	0.324010511301145	0.322262523724766	0.325333425375105	0.316732079217717	0.320866641944027	0.323334611095374	0.309011233308461	0.31489136912912	0.313243473949038	0.316799304374323	0.325843350906353	0.31788606753196	0.30910605482161	0.315780151698245	0.322270803153504	0.310677616594597	0.310626462006727	0.323117287090553	0.311084518242244	0.312454228390892	0.317772301575953	0.325530798247932	0.313818840666504	0.319228878112867
0.328065826987213	0.319854621307305	0.333471967173919	0.334212615287815	0.328256164844323	0.327202243115875	0.320848988761546	0.319925760505417	0.332129660831516	0.327145230935943	0.323751079368333	0.326228334504574	0.323883435516245	0.325556128460972	0.326045817755799	0.32773442334598	0.327112952360608	0.318585009475526	0.332165473499552	0.326693486163698	0.319964789786373	0.329640127318029	0.328726705599617	0.327950937413412	0.324240007317006	0.320590824866646	0.330926677550529	0.324307079259065	0.329354147329373	0.331568901458285	0.334643678312292	0.318028027323489	0.33020028263048	0.332975448723711	0.320411623880174	0.333411614894099	0.331863219306349	0.333251872361805	0.322372947619973	0.328468455832038	0.332196706250874	0.327989661608264	0.331226120532324	0.330534276651072	0.331993077146036	0.32944691660636	0.318770260438316	0.323669644006147	0.329159913037857	0.336870334968975
0.332924964756313	0.331947269028194	0.333227042047867	0.331792953535943	0.344636562303262	0.337966171053659	0.330195669298561	0.332256478941357	0.331095725462399	0.339952846569257	0.344646455883077	0.332921226963574	0.332636487649768	0.337446795262471	0.345758096128103	0.340730238603036	0.340484398308252	0.329563530802458	0.333048784918082	0.340536990812802	0.345927414291003	0.346257423042207	0.338839110053501	0.336455188911315	0.345824317368566	0.337780421520127	0.338090411371231	0.336114744956236	0.338885494035409	0.337340183018882	0.330502159547261	0.338682876149862	0.346306993780254	0.33601235473602	0.336561555143778	0.345130221521373	0.34521492639179	0.349812353707337	0.342132623702275	0.342486139055815	0.337787738369248	0.333668280186561	0.335344689294531	0.346217351426818	0.340934064939762	0.340018087516983	0.332586339994033	0.339290530446991	0.337057762903885	0.335193150548455
0.357978038179464	0.342823041344025	0.341509584988065	0.343029109475892	0.350030495320712	0.341539566875832	0.361667565445035	0.356150930045822	0.3482750252508	0.349471497798358	0.339793819258414	0.352155120785483	0.346430035104479	0.348964047319639	0.345727782631807	0.347457200037254	0.346425599188947	0.349136875664528	0.357665407428987	0.350145146436022	0.343780483005085	0.340858614371703	0.343845620515091	0.3639276195101	0.353936865431917	0.357376458526734	0.343638949743915	0.341050112863172	0.350685443486727	0.355345461225925	0.349102874730891	0.344668924639689	0.344673705080962	0.348308374647087	0.345103702662967	0.354809118102312	0.342079082595161	0.348285868345206	0.350509713749015	0.346471814380534	0.351019883751147	0.342003130163046	0.35679438690173	0.358606554060128	0.355079779569333	0.362707466501174	0.347593147293336	0.359503894699459	0.346737695794776	0.346822384023386
0.351434791300187	0.358953697233025	0.369584643944669	0.359392427309713	0.368748569095024	0.376090280262354	0.370082189888749	0.358370431287939	0.355511937809158	0.368829450647909	0.37802378894136	0.368205387807454	0.377095230259444	0.362079779070627	0.370063926816031	0.373090600646446	0.36304189537233	0.360080327596132	0.363495113818375	0.364646071552663	0.365735242705586	0.364406998526187	0.375811789921755	0.372053828986119	0.356880423755523	0.368464074253182	0.368986942803927	0.364181363154679	0.356196262292226	0.361330400599063	0.374159886294576	0.361181808234201	0.365897889120965	0.357427004513258	0.368675288282301	0.362494860160165	0.365352642176969	0.357862511935441	0.369778978852286	0.358145720215845	0.369046648067404	0.359622145415792	0.374092168486137	0.364774277788882	0.372031126838675	0.365551231806192	0.360999048145076	0.367582016505351	0.363504685797566	0.375966607937846
0.378574402722262	0.372500250536563	0.386418228589907	0.381698257402112	0.371657511000968	0.384127590099806	0.371057270014714	0.365968554324527	0.393093288856157	0.369766308215456	0.385710266081773	0.378579663250525	0.370100159316528	0.379525880669944	0.375773626820617	0.385998121991478	0.367969970207619	0.379905118474442	0.385844055495787	0.372242031534054	0.381522149251925	0.37393405224723	0.370623295676221	0.377288148527003	0.378722875268214	0.383586476364093	0.391569649466248	0.367959936979942	0.383172660998083	0.374067844879362	0.386571625330011	0.370192024922502	0.387808777704336	0.378454918629919	0.390407275960059	0.389888372205462	0.38721046803782	0.393706962858306	0.38806732047136	0.378331283972479	0.388458795298792	0.372850796630186	0.380058061276883	0.38044369673662	0.394423121220955	0.380132250672911	0.375443968799825	0.37117269952723	0.384203433915394	0.381506660645661
0.397192220156521	0.40546582774205	0.384993920409424	0.411270006176363	0.407227042125517	0.397408178598022	0.41507243032189	0.393053275934842	0.388055911167943	0.416094079737662	0.405785190081225	0.397511868747306	0.406676188227417	0.389554748018749	0.405952250911137	0.389969807876239	0.386424539354757	0.406109671763831	0.398452473210127	0.401808519392599	0.38540795077158	0.408431579351541	0.404676659822932	0.409133424953831	0.406648074035651	0.406830314313101	0.400598250347122	0.401254164367419	0.390964962306307	0.397324672130263	0.4141006386772	0.398832684705445	0.413755431419495	0.395762051184647	0.392076437806337	0.389859700566839	0.392458216412417	0.412087193576621	0.407908502809804	0.409250295491016	0.41490982360893	0.392248998930372	0.404588058692642	0.394352668670963	0.394770197567258	0.39562533492805	0.400852170532465	0.400542517191461	0.413498245133062	0.413101031514288
0.426042825771324	0.414155309323184	0.428503185053251	0.425454434737246	0.436217966335124	0.433445086963721	0.415854606999561	0.429469571297016	0.405888285473905	0.426475495764704	0.423724534707266	0.421257755332506	0.432262697816326	0.41907876086325	0.423373223491475	0.417803371413585	0.403296960357722	0.423205314989901	0.424451586478712	0.417599410514391	0.412241909921379	0.415561409574406	0.432997315426551	0.410457583175037	0.416882014075937	0.407345361972502	0.406892515289815	0.423942000943149	0.427824388408956	0.4170006880299	0.427467838915884	0.419112192361107	0.40671093183281	0.415567229819308	0.425936581912257	0.420455599166567	0.420305907335853	0.422808371416619	0.425601258797683	0.42822536718237	0.418149488787693	0.42812019393416	0.428106886789573	0.427117778190481	0.422149113234323	0.403545988555757	0.426582886360517	0.430739211019986	0.418120608933712	0.418834531956368
0.436296043627016	0.450804141229245	0.439213050263219	0.437725730410252	0.445887904841726	0.433845168893524	0.42253576401861	0.440407055044652	0.447797963847856	0.438130206967821	0.452732459251685	0.424340297219762	0.449999120801193	0.438097465919175	0.435984212789169	0.424356031111322	0.443259366509227	0.456308881426974	0.434210973704562	0.452115985736708	0.437750423712957	0.439518557668882	0.427847609707472	0.42929465566497	0.452091605441555	0.439366780506731	0.456734961365416	0.431966304058189	0.457366398700741	0.45528813754053	0.453621623838919	0.450967803941021	0.448346380099906	0.433272109546989	0.451192431494653	0.453101409974683	0.463933587240077	0.448358366977337	0.433690751291937	0.44455460385948	0.437089016039143	0.444161161708805	0.459534803548245	0.447321080534222	0.434630033270484	0.424466915689012	0.459784530722519	0.432305724468368	0.457901230378394	0.444784422360893
0.44766274518419	0.454132583575595	0.473038404833328	0.483710436139029	0.459429494659459	0.472474029930872	0.450676812898108	0.469044371668029	0.477054162059702	0.470355769230362	0.476249521245524	0.465752468820145	0.446797630151503	0.478482267064347	0.468322577789398	0.474520451532113	0.487730461658183	0.452717860648201	0.457842964992659	0.469448849635948	0.465118284993146	0.475467509271808	0.480885609104022	0.459613307050219	0.490686051193394	0.482063216112006	0.489594334232415	0.481954089889697	0.47182627308575	0.447212512318526	0.465245714522863	0.464251186660101	0.463126693399188	0.462856576829452	0.488554447985003	0.466872784986822	0.483965759534685	0.470585611617426	0.485815547657976	0.454948326605004	0.474747928161425	0.485612257379697	0.473971723724078	0.455404563474968	0.451540024424884	0.456738486053598	0.468362082321605	0.486730399630951	0.454605686368796	0.471498595474304
0.494535774808498	0.514985078431841	0.516464661984666	0.508198270692763	0.499309080779064	0.485590902103147	0.498134281782492	0.47921614262269	0.496961330238787	0.519712003831663	0.474503952391542	0.496512998554865	0.513786346278614	0.489908165512387	0.494265027912467	0.485795002423254	0.479919683738822	0.481282532471406	0.487430215931283	0.485296866689231	0.511335552673933	0.505053645391678	0.475617559962036	0.501329771900181	0.508548579680254	0.485611823309287	0.478471539698644	0.491280121363161	0.483821737712703	0.495035602695309	0.494735587513913	0.480910684640422	0.497731641296666	0.491707689885805	0.505572784523209	0.483808677278835	0.485110454958304	0.501692794884663	0.50431450249176	0.496695804794812	0.50585057522321	0.511188695590196	0.48744889300605	0.495831789774203	0.498028536514802	0.516169177183598	0.511802504953333	0.481888011227137	0.487995881417762	0.512307189595463
0.544549170562211	0.523852211561897	0.539083949439037	0.543415547876892	0.54467068664155	0.518390399431292	0.523735634857764	0.531035203123036	0.528145045893891	0.539431231031496	0.509198688678437	0.525679164086478	0.531874657537766	0.541029282130874	0.507900565161678	0.532828281567597	0.525176584084531	0.538949503297115	0.54149298371624	0.54512062308902	0.524443293491974	0.555454382119433	0.544468296103305	0.548739636065714	0.537696095809026	0.547222188289377	0.508789420680198	0.544722900349173	0.541098378263166	0.54881302511749	0.550692437614579	0.536234975745622	0.507389866094747	0.539268908925968	0.5409534691233	0.534330762542359	0.511362085973712	0.541825907818867	0.503410075175823	0.510963129508174	0.550727625812205	0.532773596917139	0.529731525849183	0.504674934556724	0.520560244912635	0.509037656236061	0.511747980102921	0.556873086847267	0.550268398231986	0.535281672925024
0.579677882771123	0.551503847515637	0.539284845806219	0.569968895650745	0.590614431149022	0.567372542309872	0.552313234316144	0.55153835424723	0.557498578700292	0.586449037786541	0.545197208333888	0.560030413831185	0.548303374720274	0.547451227240725	0.557115737209056	0.588734792703444	0.595427980570312	0.566322483449625	0.557593516778448	0.55034565800601	0.576649112160622	0.540017911517965	0.559504176000401	0.5412185853597	0.585939042315465	0.577585407074277	0.585195818254321	0.581770159445824	0.546832245080809	0.590200364092815	0.556290376825287	0.549910940562413	0.555022317865425	0.590416800753156	0.564730281285265	0.57522849217074	0.546508820832112	0.554712780798396	0.582159706552273	0.556831730546865	0.585891966590562	0.580048535666432	0.563793327463353	0.584201426256212	0.570822555291377	0.572121178811598	0.598719775071671	0.576638590931926	0.552483593012726	0.541526806837385
0.630066574226991	0.633173666539486	0.610952161391598	0.60511502777988	0.599940707944911	0.612305284605441	0.619584953293839	0.639345031086501	0.594347119346544	0.599009636678286	0.643972573156969	0.631203000431579	0.639968921658128	0.593567628547914	0.601911091062992	0.643926239753266	0.599768868494881	0.605611902293786	0.621748862257835	0.607441877725512	0.638681944869844	0.644944042888241	0.579238753731063	0.595290387659343	0.608370616777449	0.612434213425182	0.595727051894379	0.634138608503827	0.581415030160132	0.591882883160607	0.618257559998499	0.624928741625599	0.609298987125716	0.610600282405308	0.605594314954277	0.62115362161936	0.61313658120686	0.603274119172414	0.623932132692401	0.580248899383019	0.629715421875704	0.610463107714915	0.626736503129534	0.629799727976773	0.643007375648046	0.642730745201393	0.631100224220565	0.626521835418404	0.589620497971303	0.624773265622562
0.645348728227034	0.666396375708227	0.687084626087331	0.662477885465351	0.675072139394443	0.703637811564748	0.677479436105415	0.658561180872646	0.632897788721808	0.670684759671025	0.68691334407506	0.664842872039889	0.678803753172522	0.654734860350138	0.653450734126859	0.696469079794444	0.640511211259141	0.670962125075176	0.674903695332906	0.66436983791218	0.641975254409448	0.65700949540232	0.640981128143718	0.641319600550883	0.701006091773791	0.664832323233285	0.690743593836022	0.64771117693972	0.682143291878755	0.682762155714887	0.686440376486369	0.655045696449287	0.640509160445354	0.685458880933237	0.702044731944926	0.67991037242263	0.637179065228789	0.677904072224268	0.672742113709819	0.631798916578612	0.633744344562913	0.643288651688935	0.618771892871404	0.645415939398202	0.668701579380804	0.670550179456603	0.665407018927509	0.649416326805601	0.679732686187949	0.642911495838412
0.739199050844324	0.680166865214215	0.72289707257219	0.712198336538522	0.746729090996221	0.672072141257249	0.714620933163985	0.741545221901351	0.680594370517491	0.690919566391796	0.683570917449941	0.734510609698782	0.683622507857058	0.706415056108391	0.720066062463663	0.706412796616299	0.696410822902252	0.699083338521875	0.72036683254074	0.705495396929694	0.728617396120771	0.683051694029164	0.733968555854242	0.720952437539445	0.677908748384604	0.740812696354975	0.712144713387296	0.72815226943516	0.681025684248201	0.695227417935887	0.715435067010419	0.732322865675151	0.735862107130478	0.700759873059781	0.745597155529279	0.740362417205994	0.708456838168606	0.692963746349106	0.720424246209523	0.74435556003064	0.719865300266903	0.73046102321217	0.741650031777693	0.702327087641043	0.74826460748745	0.729156751025462	0.761329738002019	0.747483199245237	0.72909526819613	0.714063797016866
0.786034761813841	0.822607517394203	0.800107802069554	0.772318595938061	0.766390337865419	0.810970005658627	0.810702327004498	0.737984541821955	0.754946080724238	0.786662226202098	0.800477296073741	0.797399199499501	0.77893831692329	0.761718570544996	0.745572581017826	0.828157053794014	0.777568634456793	0.755485955841619	0.76896538064897	0.809889343539158	0.80034268224327	0.778263886577736	0.758324814015788	0.788146995634625	0.768760925505847	0.782688454922566	0.81303677127611	0.797063769658881	0.799237038702666	0.763098856170104	0.748412696325414	0.753377434780548	0.771243596322358	0.747503338659467	0.800339667083935	0.800246093122282	0.82938992019639	0.779545347971019	0.765971237479421	0.809938190162568	0.775065058736705	0.790861501316663	0.741424931880723	0.734060570577084	0.811333163868192	0.747334301938824	0.753057167980807	0.737821224835748	0.824508337531948	0.770627702845063
0.868444223083129	0.828036612600854	0.857702291453434	0.818925064099012	0.887166402834178	0.804246228292733	0.868295952938235	0.800512057809668	0.817956213418971	0.866714135551115	0.813785307440507	0.856664108617766	0.807687936338338	0.846593745759524	0.84032908560897	0.853283123122805	0.860418887635667	0.870699276956654	0.895583630843484	0.829781421546399	0.86375764972635	0.820290433566804	0.850324952050241	0.823405864102136	0.794632701206991	0.798472569790522	0.830139976392741	0.798794473194279	0.848302622245399	0.834926115176477	0.862320235761606	0.843459432036067	0.886128345842938	0.807531427071487	0.797003623635885	0.823980599197326	0.858388218381231	0.808990667705252	0.822083352683478	0.886764084093556	0.825533620042905	0.812745506153752	0.85976700805662	0.870869616976448	0.890279479631768	0.797664095218343	0.804824019443235	0.832393455099271	0.878882780313853	0.865880094514386
0.924445204163314	0.906965337627861	0.862529240222121	0.954290385709153	0.89012483179126	0.933692561495608	0.881501667626739	0.902270174718616	0.865397666013927	0.954025574386313	0.873766073762323	0.901353165922094	0.896174148766831	0.926207188702787	0.930201716228185	0.883225015768908	0.926763692451941	0.945170550558633	0.907498618254628	0.869223297391582	0.910324908652328	0.877498578763873	0.935319389168245	0.949479121377588	0.916929062412045	0.911056912934148	0.895070437743445	0.926410045914465	0.945480349006604	0.92615594809223	0.903098639742159	0.943949518845943	0.928020793801841	0.921100433521835	0.949121767504658	0.943076597081768	0.909164399430867	0.884489364150148	0.920638521593486	0.962618864357532	0.863634746245671	0.921488650596381	0.983917914056248	0.949710754755734	0.916624161029917	0.916451382518602	0.876000521678108	0.897078598391488	0.938843409648954	0.880886957068035
0.973837799365862	1.07056740716842	1.01332773596265	0.969017844975825	1.06913471667624	1.06897750659458	0.989787790028982	1.08658327034845	0.987310252200401	1.00715798638063	0.976492893624197	0.977247955336964	1.0713806344824	1.04733177581863	1.02288579623038	0.991498383857244	0.984615636136027	1.03634151671649	0.957440712921288	0.974289867933457	1.00143580927997	1.05897040652278	0.982547062192224	0.964523484666489	0.977112478429075	0.961631761338867	1.07358264068018	1.06251668438905	1.05531061316801	1.02980751761247	0.964771394958699	1.06063122320933	0.985725788185444	1.03814221349517	1.06486423608335	0.97220088417858	1.02762496849795	0.972027764670315	1.07724415310077	1.06424761523266	1.02645992253433	1.04903307349222	1.02793017786531	0.989039127812272	1.0113350889679	1.06287855854047	1.07743824314591	0.968438979369356	0.994923978040631	1.04594001476375
1.07838863638946	1.09297028086615	1.07630411192745	1.1139436508973	1.06134937452732	1.14130288404641	1.07031420653913	1.17370107244278	1.14407197309423	1.06025585791846	1.13782177677946	1.08119987992452	1.16790094470421	1.0603688435507	1.06686501512039	1.16575913086565	1.12089847833591	1.06038069888838	1.08915526181458	1.08476247703913	1.11949474026632	1.05024225779759	1.04053900918968	1.07823634362874	1.04533795638233	1.07242457766429	1.13206907456794	1.13505368766338	1.04897092144556	1.18202641733395	1.08216146319756	1.13089495219728	1.1801966158064	1.1547446946063	1.04890683048978	1.15081794277975	1.12573245764544	1.08153106562988	1.10620137552402	1.16142653308736	1.13372437220681	1.03793695206632	1.07591050587107	1.12745578352379	1.10538293048119	1.12625397854942	1.13998878737189	1.14260604421685	1.06565126512329	1.0836764306648
1.26177100694681	1.19941600210204	1.29688893214627	1.17783116258346	1.31587317231752	1.1865748662922	1.28750048574381	1.19780492629205	1.21795604170001	1.25862774217839	1.1558319922525	1.15642793898358	1.26612454587655	1.15249720761633	1.19359838112464	1.19498419135876	1.2133256408931	1.17857834608408	1.17662644943233	1.17785807814472	1.24913075064251	1.21104477526331	1.23831041017378	1.28591089057123	1.1986886000061	1.26991660500766	1.19536619061932	1.22143131515222	1.24014623131145	1.1618123828687	1.28791907022129	1.2759246384276	1.26546535584765	1.18485679910736	1.15841331707011	1.21580747939287	1.15176927690427	1.20827760709689	1.22363518821667	1.21065156733891	1.22352221492673	1.30207592673713	1.1887714146708	1.1636011580689	1.28166862776278	1.22705282580015	1.2912843695529	1.20317433768344	1.17129364914487	1.28335897913808
1.34175421679703	1.40265825123004	1.40527612317586	1.42194547232805	1.28687425905381	1.29007655327187	1.30007949769299	1.28582332141049	1.2754358619843	1.29413402816046	1.2736036499374	1.32049803625192	1.33666125033098	1.35209782192442	1.35798101604754	1.42586222901231	1.32059328801405	1.44162178190096	1.38533985352579	1.40813267781627	1.42714381065378	1.41186002721764	1.36373731053804	1.33302838362702	1.31104228448307	1.29532108821567	1.30378381475046	1.32595748911914	1.29321659646223	1.30894063843279	1.35415409541977	1.34062621574899	1.29960733689867	1.29919100755019	1.41086365184787	1.33491008236146	1.36001949154379	1.42046507532842	1.27834065146031	1.30814283741672	1.31144299579614	1.39252567322406	1.30304498406275	1.33865192994636	1.39216249764099	1.40386200742568	1.41998383946336	1.39787526590064	1.36197965625745	1.42625808517084
1.42735390915274	1.48864158908068	1.57021842910563	1.53798654657394	1.50377911987735	1.45580134404812	1.46598186087997	1.46824119360253	1.55225268629076	1.41111873027917	1.52781685350316	1.54156968056883	1.43791987518357	1.56127839921819	1.56667451092298	1.6014680325058	1.42727640016509	1.55747123630435	1.53257727777229	1.45436525056401	1.58234188042612	1.51063490942102	1.51529924540442	1.51380514456722	1.58483291960088	1.53047344403936	1.44001682770644	1.43629124694343	1.55749995324666	1.53068643813551	1.50762424489487	1.48786335607378	1.59108003018328	1.52562611596179	1.53257589248205	1.56097289548763	1.52100470234485	1.46343668585112	1.45732669518525	1.5836678812365	1.54261939264641	1.50294278674636	1.54481646473662	1.45983397649113	1.55107365817911	1.50984517951971	1.55373563353647	1.5782503713036	1.51081169217747	1.50379800979535
1.65769850329798	1.6956551653967	1.64202230206607	1.62355372004505	1.6892932061261	1.71811601098705	1.65234053033507	1.65607274676131	1.68298843345427	1.6661239100068	1.69374350139666	1.76686149351997	1.77177464908597	1.68209368417125	1.74251267475749	1.59411092643068	1.77928194694198	1.69325886309151	1.61810827913184	1.65169812635118	1.57226457342067	1.77323574262229	1.68752272822772	1.59396996247111	1.62256699279404	1.75887003457454	1.67948481694271	1.75797003359584	1.67839957872577	1.69184341755302	1.74372204594897	1.73150716160843	1.58044259209085	1.65404628483194	1.73221073203884	1.70708215848341	1.64095528982428	1.65215217399445	1.77956688491508	1.67606903582554	1.6011242949991	1.7059064148522	1.77249770759407	1.69790408953388	1.72351018135706	1.73844776594837	1.69784961415695	1.66317843536339	1.62566593329582	1.69048564384804
1.73050804959185	1.93378325889573	1.88479003950444	1.87163963085777	1.94550883633304	1.83402111391939	1.90687639486976	1.75405536161162	1.79457293384277	1.87334400871336	1.93912970527514	1.86658969871714	1.76291578479001	1.8378104006854	1.88405045618345	1.9769329278654	1.90903408730538	1.82667441412828	1.92669602471835	1.7484075607683	1.82698804576696	1.76414547502622	1.85447637793513	1.81585077789337	1.84063481822333	1.79189721952998	1.92868558071558	1.90462791854297	1.86974032392859	1.86947545228048	1.8796565067811	1.82038888786774	1.79575537450778	1.76121333115474	1.85120458494592	1.83160022737483	1.79930657913892	1.89704227567245	2.00145117922312	1.81763399844894	1.99247481902294	1.93906924303623	1.81915567104333	1.9588577132459	1.85163461161744	1.93116185309295	1.88809400853098	1.84259715969907	1.94143525568751	1.87355597007871
2.15954810666883	2.15459170854407	2.03904061846602	2.19324007942913	1.98038652017287	1.9883557494236	2.05619121937106	2.1530882796902	2.00955436219825	2.1262877470099	1.97139510876108	2.01235779402997	2.01283526301322	2.05012584487098	2.04856079006733	2.02196265198046	2.1439432391962	2.03938503760033	2.16384808598949	2.22397767346758	2.16057551802881	2.12741989101546	2.1408615604621	1.93558093764827	2.10720498115082	1.997703700728	2.04931183882965	1.96374752105334	2.16042435220471	2.15481657148961	2.1745062058239	1.96038679517371	2.12161085679139	2.08131969221132	1.91593091554881	2.11274734772406	2.15479326427991	2.07426309289702	1.94359894455241	2.03111894569027	2.03386572262323	2.10510102488366	1.98600705221775	2.19503294504406	2.0553344931109	1.90800469316679	2.17593262118966	1.98300589542101	2.1864846057984	2.07092460124247
2.42191431643179	2.23544744707513	2.28362083853709	2.33585472300968	2.36551388934032	2.20197427938423	2.30223707245716	2.39926570543414	2.33803185445181	2.43639315696068	2.19342055752421	2.24780716133851	2.2615309969475	2.28375590318174	2.2251748052312	2.18639630242582	2.25413703938631	2.20756921539235	2.35516103919149	2.24117000655248	2.43482534891487	2.20994109552667	2.38334791754509	2.26857231236944	2.36239684654116	2.20283488129703	2.18290459378915	2.21019952896338	2.32902767138998	2.25797938162925	2.43128839859092	2.30567705039673	2.14255033733139	2.44779686333266	2.176861331539	2.27035046400104	2.37956910829886	2.42175733845479	2.2846700183804	2.40695560295309	2.26038341773682	2.34254452517417	2.21710905327652	2.29165543449196	2.22276874579991	2.24318826815771	2.28238685445672	2.3400396124436	2.35161530562773	2.28604421554836
2.48871651031105	2.50093906070709	2.38387794209498	2.5944930353242	2.57932053250005	2.65652155212357	2.5223201985557	2.49408195834694	2.50630268337098	2.4289809397887	2.61107582986991	2.39563967558037	2.6493449209856	2.48404233974151	2.65079299139769	2.63510130054718	2.58529314429895	2.43428358618717	2.42456887954489	2.48438359433477	2.6226538463557	2.48563826270417	2.50301364346359	2.50593073736917	2.6198334437849	2.63327350434271	2.51571557027164	2.49168837349581	2.41203756449505	2.52154764569906	2.53945449549745	2.41250301503662	2.65435909246011	2.54788238040973	2.46191496125859	2.6102181863997	2.51845266762928	2.48085272130202	2.49746998768003	2.51015299414554	2.7091570068284	2.4647948018521	2.52409984118069	2.68596008302114	2.60958760381722	2.51493168346432	2.49557620286199	2.68558882852058	2.56795007280028	2.59606811513546
2.67368625700073	2.75225748059909	2.79737150129096	2.9682158852792	2.90374872396629	2.76895270327972	2.88438903797881	2.91648682549623	2.9994519894098	2.6916467783925	2.93245495385264	2.84012088819152	2.73143519230725	2.93466869102065	2.73899484700926	2.94332977761641	2.69632819528652	2.797024393563	2.71506652499936	2.82467118482554	2.70026024821034	2.80027878526505	2.97055468007677	2.82536842096858	2.94469033270782	2.67692194933429	2.93959655152911	2.71744182751715	2.77670360844741	2.66825794899193	2.85111577895845	2.73037817781325	2.95739110525341	2.79674966210222	2.6830682823826	2.65935514538557	2.95788741101629	2.81595775948022	2.89377699244312	2.65189219113389	2.83754537377442	2.70696206870747	2.99715221122085	2.7093190982152	2.84231002158312	2.85092566362077	2.96285032480916	2.7675807838713	2.89322229111917	2.88513202445932
3.23596061027659	3.20404296333927	3.01400180189423	3.05849575092501	3.29077840686347	3.18338112802118	3.08690335254125	3.31461968340533	3.16503869941383	3.16035220516238	3.02970577438111	3.04574310743034	3.25267840301015	3.2354728425182	3.02905360128493	3.13363414452252	2.95280740496603	3.15004730874379	2.99225281124214	3.2892681436162	3.24309240547493	3.25745645404196	3.2518960530444	3.05070236922328	3.05481406676399	3.26313644241626	2.97361384643679	3.26264405585614	3.12721512653856	3.0041372940684	3.29254541494046	3.08655624404473	3.13130427365327	3.25226188035969	3.02680581397837	3.21450339296785	3.02927677629018	3.15098919640292	3.20212952396792	3.22962709914703	3.02265016189245	3.27485153999407	2.99690004865073	3.22934508445529	3.22487151589193	3.28321734206331	3.02106707039721	3.1001851086708	3.00206647334037	3.26252249735514
3.48879248447985	3.57581698863004	3.56170090954994	3.46952261031896	3.2721840725806	3.35807841519251	3.41612046828674	3.58729126650191	3.56055505951166	3.31699517659822	3.47117744840225	3.449545616494	3.52160020845238	3.45512644470935	3.5588932800513	3.41606800387507	3.37816618270391	3.60903433647451	3.61542517662308	3.46739076656332	3.43888377214619	3.52974679536743	3.44243496021614	3.43732962037922	3.39612515533157	3.40801377792989	3.59418353217132	3.38199214260432	3.54794518424951	3.31459918279617	3.60758894160991	3.38767349693972	3.4384107735742	3.56303772191449	3.53491099598425	3.54553749159891	3.4925803595315	3.38975626152933	3.61042320610947	3.59499717921638	3.55104470566833	3.28828221227152	3.41599112489574	3.4684987528793	3.54685945744944	3.4122087994384	3.37801136872394	3.57207175716823	3.38845324007082	3.50546652814699
3.63575895570227	3.86869307204721	3.92519457327439	3.8566041080472	3.89660154394008	3.78318216633469	3.89003524197555	3.90936562457941	3.86944905820355	3.87167191590077	3.84566563584702	3.85464954151173	3.77728576167488	3.72344643943588	3.83315540627571	3.8761199720846	3.91499978177091	3.68266251293031	3.8680893536355	3.88042902596042	3.81678366367078	3.87970365951714	3.77743636681802	3.84241234871612	3.86037811364453	3.88466575687234	3.85548610387469	3.815672128613	3.84678213843347	3.81529563124452	3.85275531761694	3.79221836822012	3.73189200297345	3.8626799631724	3.79391799834095	3.8650398016798	3.90142380191346	3.75513703702396	3.88642420082691	3.74317309569982	3.83716894419339	3.88859134882	3.90177924323209	3.90423277706816	3.71339263471357	3.77566176179702	3.81632441954016	3.80129324166852	3.70653812702951	3.81012147285699
4.2269398011135	4.06996128782333	4.0387302795178	4.21439562620277	4.19140830489192	4.19515217776226	4.20512087802568	4.21178505378488	4.19844481239433	4.13458415227105	4.17982222907437	4.13024744967145	4.21116431244494	4.14979194630583	4.12775429722004	4.12934713338511	4.21456709241392	4.21043271208271	4.20779261955677	4.18409174039652	4.1612984891626	4.12342164577119	4.07671973036698	4.2066712070685	4.0623591573328	4.22082064614086	4.18737456397124	4.07734923858796	4.1625576470277	4.17504596812984	4.12986263171428	4.18366220785745	4.17288181684763	4.1612463178469	4.17817545966628	4.03943701158288	4.06300008804338	4.13742759899389	4.21570685997127	4.21489569823771	4.16211594857216	4.17166142851501	4.22405229560931	4.06576240326307	4.11734631771292	4.16296890841397	4.1874451749356	4.15278735942955	4.22973022553417	4.13832279865152
4.44040517028671	4.43466246982613	4.46478061167265	4.44298904166433	4.5036912560387	4.44439636510914	4.50782053111295	4.5025920270942	4.496655601805	4.50458952386019	4.49497131184672	4.49035725769131	4.51660463992243	4.45723093836274	4.45846609702869	4.4454517388083	4.46216124315574	4.44117675748715	4.40882255292374	4.46536936668902	4.43921283742568	4.48838686380523	4.44276406350174	4.48320714316976	4.49735061514195	4.48124913695703	4.45273499672464	4.4390958716173	4.50980120297719	4.51295743307452	4.49685335270311	4.46225903570902	4.50975463605802	4.4401055457569	4.43391556812111	4.45812842193922	4.51529873860187	4.47818238342361	4.4732225282744	4.48515712261797	4.47680805990165	4.4394190331515	4.49658049233903	4.4656438356848	4.48561326304289	4.45477868916632	4.48067875223669	4.47364055870219	4.49342016743645	4.50493897408662
4.76830056062371	4.78153755890118	4.77281357075234	4.66588552646845	4.72141184903477	4.70838650359465	4.79623760914167	4.82377744861785	4.82757805033807	4.78357720493243	4.81238652597948	4.78915806556998	4.81335873823276	4.7885100501251	4.78537843118159	4.7680552310522	4.75204342859882	4.75171050399648	4.7656232894098	4.78000534512961	4.80048571563052	4.70680512637074	4.72757626407869	4.77582685509855	4.77609851134218	4.82154036959351	4.80484515752905	4.79663480735034	4.80839556391637	4.7107896988063	4.73342889871544	4.78666508437668	4.80667805277023	4.73633377143155	4.61673658564299	4.7982079870054	4.73341026674106	4.67895412451999	4.68538017444986	4.79495550842785	4.80842437463409	4.82554354353346	4.71789323123401	4.7915210772865	4.76647142421946	4.80043952638683	4.79531730832032	4.83761892523371	4.7637459943828	4.66092862796581
5.09917544273979	5.03976501046187	4.98729579257996	5.12307472987938	4.96353548381797	4.94909335013957	5.11454508937157	4.99814189062833	4.90687154235988	5.12834570183453	4.99684460961424	4.94210881978982	5.11304685551656	5.07122899149559	5.09493272993329	5.12430765666211	4.97966842222254	4.96520281426284	4.99896599367825	5.02911258780546	5.04379891408997	4.98169480071162	5.1007824001688	5.044806800687	5.10005020743459	5.03167699784982	5.10965167575791	5.06066794753956	5.12323509217251	5.10995188772829	4.97494167794202	4.91509154944881	5.1058364462312	4.9099566109186	5.05461005671054	5.10312582255146	5.09419613278726	4.93891417354837	5.1021407740376	5.08051123370755	5.00124021757348	5.08472509713459	4.89767100149807	5.09971794404384	5.09499241643917	5.0828912144792	5.11378235462214	4.94807528704205	5.07741163821155	4.97737218019318
5.27133518457474	5.31911820957136	5.41765859370101	5.15883852149618	5.27795358478799	5.2437557958176	5.35725474220846	5.2880635244036	5.17010510372724	5.32333802613382	5.40105212695068	5.11190095042145	5.18173138288231	5.01753118660795	5.23137951988111	5.17941995665924	5.35872781571442	5.19042345447404	5.15704080741688	5.10841676120563	5.19462467426515	5.18228318517757	5.24044880966619	5.18452618471331	5.40397982723298	5.18388604524919	5.23499402764147	5.31131856372939	5.38018140014212	5.44711929551358	5.09185640085226	5.40384497983202	5.41668121646278	5.21049051713481	5.43395296358354	5.41788700709722	5.39589819033038	5.2775921305099	5.19360128091645	5.26419005899696	5.07199977156501	5.20938117524654	5.40987627426135	5.38896690489578	5.22238290089888	5.39189053368038	5.3193652406679	5.18952257694694	5.28670198672442	5.26560114701066
5.38950657387817	5.41955393084848	5.5740661418642	5.31715563492845	5.42036141118577	5.42372077900982	5.43441565690723	5.55656788945288	5.64821916392445	5.60975444872175	5.47916987777748	5.53828496591068	5.4582075253994	5.25329095079064	5.29904703259949	5.40288208485086	5.42850973066317	5.49782386631853	5.43800288316023	5.42813747684992	5.53659703022633	5.35983889611064	5.47428954901219	5.67692752477801	5.41488530232513	5.32068402206919	5.32610383614299	5.693907374541	5.35880134552505	5.58890115841935	5.32719336889393	5.65987046769292	5.39013458856983	5.46079502843433	5.34777158854858	5.41113455716574	5.3426014145013	5.33908342299497	5.45638515536353	5.35962910478446	5.30904984815964	5.36964999621543	5.5131512753161	5.36047849161873	5.49061053376309	5.38710030631431	5.51811666885558	5.66292906440647	5.43670606825754	5.45648977496488
5.66705814254413	5.68688830012102	5.57319561575181	5.63873277482944	5.6287365138612	5.89537134871336	5.64833643597847	5.82180156678569	5.84451300067201	5.63591882901147	5.49385864934535	5.63327994437409	5.81561378417538	5.64142737210651	5.74963118197277	5.55431715668017	5.63603331196837	5.61356053513119	5.69778937748031	5.5729743712741	5.84700368630721	5.81444571590149	5.72597683977291	5.63575763720643	5.92030391329244	5.86871175740197	5.73083053336842	5.62515479753669	5.53437963170572	5.68401825671936	5.71880067771808	5.82629085015009	5.61058704795861	5.54542269732117	5.60810946899235	5.49764360470228	5.67689081912988	5.68308790117206	5.65643406632303	5.8163667193365	5.51857456808297	5.66779192334107	5.5358125815909	5.77517984656641	5.52040084495253	5.53331014319542	5.72871499595904	5.60131463189144	5.49897181365863	5.77628088268237
5.8310617263704	6.02343848983966	6.0564544348955	5.96996681304606	6.00265633480159	6.00897744782044	5.88285545092626	5.75520542381713	5.94517456646431	5.90495919879182	6.00131416226235	6.00847453449041	5.96958692686364	5.9575616777116	5.8213345341736	5.71943089652898	5.85617353892024	5.9734588431796	6.01270984936493	6.05249994278082	6.07772937604225	5.98464537903912	5.97512721137992	5.85251300522774	6.02717517391071	6.10151768557634	6.04804643871252	5.87647934101514	5.90800907145569	5.99111841417322	5.92487461857899	5.87299778658096	5.7129953841876	6.1107026102843	5.78384918319826	5.7425636679044	5.8019530148271	5.84601792952705	5.79768628788551	5.73022361442853	5.97728385321692	5.9251158720305	6.0387947385213	5.994967469223	5.9742016852776	5.86992964082088	5.83055501948402	5.84259032950457	5.80607824029789	5.83540049511048
6.23605583898368	6.18344650716715	6.08804684903523	6.28968187195614	6.03272589388776	6.04977595371738	6.01862649898926	6.12638224922858	6.09960419843233	6.03069583740862	6.21222251805463	6.19318337145686	6.03537400331598	6.08843848670479	6.19126389836883	6.13117964831537	6.23504631746202	6.11069084828178	5.96471249185623	6.09033337327275	6.02507356323948	6.02518940031252	6.3248459831218	6.15969145375507	6.05077358629057	6.19955358824212	6.22190019567326	6.23467843514029	6.06817979414592	6.14431786667353	6.09299510294634	6.24387997549696	6.30765571259066	6.16673688417263	6.18787419670443	6.2106646603062	6.03673917477207	6.0746025667447	6.19899596669929	6.12713506322372	6.1142955048842	6.15860366757496	6.1492892050794	6.01469814391332	6.17512240242477	6.18675333442416	6.10781430915806	6.05638371736824	6.09698145270502	6.13657222824716
6.38750910121027	6.37829091516666	6.21988916152838	6.41621151847805	6.30759827633628	6.38896023614814	6.4648971282076	6.29030239372107	6.34113844673942	6.3659317192975	6.32085187659046	6.47876614012491	6.35165554817641	6.35162138690232	6.46953336958337	6.38788597042889	6.33355310253715	6.38941784257221	6.34804780094004	6.31358586858703	6.38558526533999	6.4921170609389	6.3595262119566	6.38051086417634	6.28211853134566	6.25609768247501	6.47588762457113	6.44418831296578	6.49936541648751	6.40364618420557	6.43292970631881	6.45795362791754	6.38241732182877	6.38704821522377	6.4993363032647	6.32493648791159	6.4824236114948	6.37633669693096	6.55243920178392	6.28869092637231	6.37322593772688	6.41253090002528	6.32588422368019	6.39206736045924	6.44489729761685	6.463673724163	6.37186258942937	6.35760663805485	6.46277093464409	6.37325661854446
6.72978487270489	6.66018968163762	6.70876384009649	6.65816791930145	6.67466172310429	6.60797295287782	6.7492589680202	6.66717466210593	6.69498016071717	6.65938550555939	6.67870170635962	6.61996141529223	6.49992937454907	6.4576034365695	6.55831855706176	6.56504600998876	6.62374494328234	6.54727231050747	6.68543067499337	6.56415414991011	6.65988613316367	6.61499519343328	6.70578266407954	6.6940589144693	6.68176778197584	6.55465942410598	6.69769207308155	6.57449105839917	6.66270845791844	6.64685003581712	6.66848284435385	6.6874376796774	6.53669195846444	6.52063602285264	6.52241325115825	6.57430130033887	6.51382565393699	6.66282021334007	6.74084958199809	6.73294052170714	6.67409120844828	6.55640406005661	6.73678676540342	6.62302683515363	6.60824238568803	6.65123049729476	6.59020111237216	6.72126889975961	6.68881295129404	6.68209952838924
6.82568802231615	6.94422627889291	6.86582722310811	6.67752208689375	6.71181775818864	6.88521486489726	6.8130233892145	6.76376844265609	6.81282783075376	6.89198130394674	6.98754435118686	6.81413250506424	6.8985223379985	6.79217580524841	6.91832096727145	6.7271571893332	6.93188744474915	7.00005899879702	6.9775111299935	6.90910317410789	6.93993267205292	6.9112353640053	6.93066465864152	6.97065148384284	6.86303123684855	6.96460400605191	6.87314541310947	6.8116271374983	6.86668866850379	6.97062692210503	6.90126202021429	6.89042409585586	6.70619014913507	6.82915757353574	6.9460889710942	6.75394270004167	6.99046132218801	6.95937263729269	6.79290146557171	6.95014012891389	6.83288789732552	6.75752944787281	6.82768666250942	6.8399025874581	6.8662806598518	6.80099968412186	6.92568507708574	6.94256780059226	6.97717166981542	6.96402155553623
7.13425070410841	7.10144780618914	6.93321070919093	7.18731265733996	7.17630267357132	7.13495770387839	7.15966536215869	7.03088647194686	7.10778308089137	7.06502374843031	7.06792705000942	7.06355379314381	7.05304577944954	7.1257996147942	7.17568663915002	6.87306582800651	6.92905428048247	6.95431469246723	7.07780727845215	7.08381334745655	7.03373148806097	7.06793128889573	7.11622485066581	7.0635773744437	7.19998439077707	7.20896754823486	7.06389001130617	6.92540884807216	7.16939499598997	7.15663528813451	7.10457274160513	7.1087578726304	7.12458083834846	7.06065280311526	7.01702226268547	7.17609801581058	7.06034632700168	7.17184758473579	7.14804271059741	7.06435020972859	7.18951469725726	7.16876697907464	7.1065258858189	7.06284211804151	6.98431289962991	7.06595842777393	7.18907568572155	7.14645907058001	7.11726483501545	7.06954724533148
7.1463871775234	7.33054916758355	7.32603469441218	7.3911283828735	7.38788275641254	7.26162232276344	7.46140627349055	7.39462741169053	7.19720366097006	7.29070364423197	7.14283073555416	7.16227856809171	7.45183314469404	7.39045704759276	7.29581045687406	7.32166364685055	7.1316655779798	7.32596299390374	7.19202135179308	7.18416462166341	7.35775060930153	7.29448340232207	7.32215833496935	7.22882963650596	7.29798824584927	7.21073263005326	7.24943509365566	7.25313904611107	7.22601327292616	7.17002421280158	7.26623920838298	7.45383633284501	7.12138125766549	7.27387574784474	7.32857442279315	7.41684939739669	7.28257854766505	7.42665683809425	7.35993732005348	7.33623143245519	7.31952180426912	7.2617613257051	7.43360988508473	7.31240812755498	7.36272964556682	7.16251344958141	7.34194104654883	7.27829581100447	7.45085872044791	7.16498393471829
7.29742766837344	7.59646121936756	7.50998873627816	7.53426646126255	7.32259392903589	7.34107050001373	7.39957191032992	7.62445293992587	7.52423455655504	7.46979644487524	7.55684664200239	7.4080351228169	7.55107135732318	7.27942999359308	7.45357573996378	7.64187218035871	7.56701900674154	7.44438818995906	7.43711626342852	7.37924100346627	7.49702409654023	7.38455799027252	7.3301788934374	7.37822528350007	7.43234411865658	7.52901503534832	7.28575501105733	7.306102605341	7.4377078019217	7.59529479646269	7.53062398010993	7.38396883234314	7.51830444836707	7.48407397889614	7.45825253393338	7.66118801937941	7.46534892964263	7.63291425348214	7.55901255332634	7.39042267396468	7.38973761409652	7.3895747364379	7.31975048736028	7.5164605087334	7.58111828833433	7.54318143649815	7.4171456063165	7.3703111475195	7.55184285452265	7.44216549487857
7.452737801256	7.69665567104306	7.7424477854328	7.67424280732514	7.57041342634858	7.62088249242199	7.45994380269159	7.74416797153797	7.49947222265752	7.73448558884565	7.55119967537201	7.65966048683102	7.71107174612086	7.67880411813382	7.4583260473282	7.58648567376198	7.44881527504415	7.58312858671914	7.48213246835617	7.44467390548106	7.67494414812727	7.72800255733706	7.54421337974386	7.69497055977589	7.72652827058752	7.47511619518221	7.47456843407471	7.56244203237935	7.57681805473309	7.72823845709393	7.44337607606084	7.72010109434738	7.61231560235185	7.48306887700182	7.76027413418005	7.55878990055779	7.61913929298145	7.45536365509936	7.58156462488695	7.55495281956411	7.41784069184874	7.56574280132997	7.79651105170043	7.51379777638225	7.67043341502238	7.68725620382167	7.5415548274789	7.68479563958238	7.78921720824987	7.57920835520305
7.52881055089067	7.66965112801129	7.65388767240711	7.7087941362962	7.60043312031435	7.59568805564421	7.76764125781193	7.70975730874603	7.85536351944309	7.51902207109705	7.71452598756903	7.74012200699045	7.74319179056872	7.83769655194622	7.62299587809427	7.67002319952161	7.5584533710225	7.69283670587056	7.91195524112965	7.92106975380913	7.82476981330038	7.65650416817545	7.77599044175151	7.85817164731536	7.78451932844606	7.7982001344718	7.75846361130251	7.49667569480242	7.69613827877242	7.50321352880564	7.58543193963942	7.71565252788201	7.78329872378795	7.74021379519903	7.88106307824486	7.63431228009042	7.50923072220548	7.74218711409354	7.87759298517382	7.69673608913271	7.86003072743805	7.90266704357915	7.60477652174575	7.81460058600977	7.89618172191929	7.67132580072309	7.65595323750546	7.68024732666051	7.6876942031429	7.74352962535973
7.68669361055881	7.63113799509939	7.85026766146399	7.52781723978665	7.81854579468067	7.73830528001697	7.95338048753777	7.77294252658766	7.75983182437247	8.007700224979	7.7148176624369	7.90632294762322	7.80387667286718	7.95146700548946	7.7929779224684	7.84891886778627	7.92442749060757	7.76471675213078	7.718288988172	7.83470814635321	7.70964286078224	7.75456595328174	7.81558046654938	8.00675264264567	7.6500527842208	7.83876638268065	7.73691457080998	7.92736486618673	7.91319031219956	7.59900618782513	7.88383068153651	8.02757769743494	8.01598833521313	7.98265749861137	7.80195026712085	7.83233264384005	7.67731984492459	7.8619880574509	7.68333499694601	7.8166933584992	7.94125058771985	7.6359015258194	7.99814036025862	7.6944213917322	7.72749835357162	7.718515788132	7.70144876083511	7.75413516009816	8.04368356501461	7.67062245323792
7.97921637601268	8.08196352440714	7.7264519112649	8.10290423079433	7.81082063539291	7.7777903708557	7.93079579337282	7.95722830530061	8.02364134767225	7.68617787360938	7.59072901625989	8.00604731713179	8.09349606507644	7.74034507935641	7.92920494900799	7.81762959126009	7.8430103311348	7.79962689919254	7.79412396698547	7.82103455506258	8.00999475362346	7.8819154179016	7.60666900118187	7.93313062557041	7.91092501682703	7.93982553476809	8.03836911092337	7.71254614688749	7.85177485180153	7.7559168828996	7.79973445108547	7.72201532776606	7.7838141139068	8.07126967927903	7.83970058522469	7.98697834286134	7.68425728019191	8.00031514579739	7.79031945881517	8.02385496871785	8.00762203569341	7.91105786319738	7.6966263245128	7.76889568110809	7.96203335371538	8.08037246515033	7.92655236826569	7.95666897564132	7.76498235979863	8.08510245308388
8.05267542917723	7.93575081104706	7.72481232694547	7.84683960886866	8.03996578830281	7.7962410616963	7.72459036150524	7.75016146046475	7.92214501157613	8.00650622725528	7.87812105791967	7.7106281393793	7.69049232142555	7.98075768684953	7.83866557470838	7.83351136967108	8.07008885918264	8.08307167361109	7.7766121963572	7.97151349947165	7.9216041450386	7.9398051056402	7.84822704705134	7.83800893223682	8.11657188804731	8.04790011701122	8.091377197387	8.04338608266761	7.85589430716192	7.93056505327093	7.9055022400437	7.82795184043528	8.06900775883407	7.90221196707643	8.16240781292606	8.11900188797357	7.96095390258867	7.85402757129526	7.89940407393085	7.6785601475515	8.03882593614975	7.78930164383041	7.9347303024043	7.8212114156584	7.97030936299635	8.08008660058663	7.80653866076062	7.81023299272377	8.04240587876292	7.82399739167486
7.85231073053068	7.84396944674438	8.16487603944746	8.16963898950346	7.80136454224355	7.86512920142176	7.71154075866736	7.75470789595837	7.97436778413995	7.92138425117548	7.89130837481691	7.92869116560915	7.6248149603602	7.89015644454041	8.15087717403284	7.74249714045932	7.85548081072082	7.84717918757469	8.16036011786462	8.22091534460963	7.81750133761642	8.02572058948501	8.14874163300631	7.98719759099253	7.86767520167672	7.83470931104761	7.81774839446929	8.10445786429857	8.03506601181457	8.08027288635031	8.00247904647035	7.73665565905771	8.13519493626894	7.83462496305466	8.0839291696565	8.09482691301462	7.95193256644919	8.02990638170345	8.03348715992834	8.09885374185069	8.11045075152445	7.70235685766827	8.04426479591603	8.20915497451386	7.82297130314604	7.96212940122645	7.89404554843513	7.77020327278991	8.22659615227197	8.12993926901066
7.71114605378543	8.2152354534995	8.07816491168191	7.80639413941166	8.22021995478723	7.97021431675211	7.82719775146281	7.95152596200184	7.76712289726151	8.02229991221358	7.67848170053612	7.86617940181208	7.98365342220413	7.60059724955447	7.99193644095372	8.17524211546755	8.09502260062869	7.83514169788499	8.21015148094823	8.19927412701588	7.89809226561031	7.74619646645251	8.22538600478124	7.74621808777379	8.15601771722913	8.18527293710483	7.94454404107389	8.12488425201277	8.15647627827616	7.87053183941361	7.94943048170649	7.76860344782473	7.82204055178412	7.79535385944162	7.66549315766966	7.97972562353658	8.23325489027208	7.91509219493251	7.76590283077788	8.21818137981939	8.0283510465256	8.12856520458695	8.14704199819053	8.04255871024229	7.82733564800726	7.94165665640962	8.10201634469634	8.1314371457504	7.79337437787126	7.87259255479792
8.28027446769112	7.58244183890117	7.77983591402044	8.01388319439984	8.10980383986499	8.24429994386562	7.65535764610697	7.76873609450605	8.06661221213878	7.6826525419591	7.89397533838386	8.12832422296469	8.09031369293945	8.0355127638013	7.99302424490901	8.1754167451822	7.95860022877572	8.1508618092988	8.20318497243649	7.98340349455777	7.96651475964234	7.97361503094392	8.16587631416389	7.88968415160636	7.92147907305345	7.87830926380151	7.7010506953684	8.12140322797197	7.74202174937341	8.03668531056641	7.79572361139788	8.08863732039527	7.80223895992668	8.20396113621185	7.75388903979372	8.09542882191383	7.71620472820116	7.92160271904687	7.89146845459931	7.78859709017533	7.86140510764103	7.90114397189988	7.70199589251894	7.95162791928834	7.73162890913287	8.09686476637577	7.70631702717058	7.9932007343324	8.13118431456741	8.04979864677545
7.90225632375525	7.89560862887492	7.60790334770522	7.70469345281335	7.73669526709303	8.1167143751997	7.76667291598001	7.95786491080499	7.95642926089445	7.69624321291904	8.0739605106872	7.68212340647761	7.98343802710367	7.80156688829219	7.67658479646458	7.84727136254057	8.13296063340505	7.90059249063032	8.1760705793946	7.65859118645162	8.13156883904195	7.80316355753836	8.13479283710397	8.082403993227	7.88004236868913	8.05414471021978	7.97063371429454	8.0833789192078	7.99638925250594	8.04338818128364	8.05266280089844	7.80841282892671	7.80209477558103	7.91566965237178	7.94100634828224	7.98397971825013	7.82004351588202	7.78268999900054	8.11651924533051	7.92602222130335	7.72012570101012	7.56478208462921	8.06005769324946	7.93604188715347	7.72392127819963	7.93325932794199	8.0691349033074	7.73476268822273	7.75846061993101	8.24354902111776
8.05801676876279	7.61252701672592	7.86882969181028	7.8851873220681	8.17089529813602	7.87111519166135	7.67611892114216	7.93387243657571	7.80122019751807	8.03339961324577	7.69851024074901	8.07722993282484	8.04165007629499	7.91342245981113	7.99541309518328	7.87734889971724	8.02080423969358	7.56419979944375	7.88004580158885	7.97812759513119	7.67097057175188	7.55337119716137	7.96006755878053	7.60781007210082	7.98178748733539	7.93989289384831	7.69595230759697	7.69610615434106	7.86057353421582	7.91842302064943	7.72808706596264	7.67152632047249	8.00071897639024	7.66199172136232	7.69783880799141	8.14484552352387	7.68915784128806	7.61533844893467	7.86482995943123	7.9703446620328	7.72782378648273	7.71622002175099	7.64220686611806	7.54932262538972	8.03613621773549	8.05225242928866	7.83479054229801	8.01105089654082	7.82414155388673	7.67032936933991
7.68182759052528	7.46142995467502	7.73668301479031	7.92875203071617	7.40184831545726	7.97639578634086	7.93285324486781	7.90321243190487	7.65617347744586	7.78312705147821	7.56852206586834	7.69447122436393	7.55214195636158	7.61353027912739	7.65220119270243	8.04353869144442	7.59632399785977	7.94241301369332	8.03355200137308	7.98636204244509	8.17082572887056	7.37904274923509	7.52663055049956	7.8930206323186	8.15625703249581	7.6815167788029	7.70045673870947	7.9426948231421	7.82709298426346	8.00846179149693	7.5198303012903	7.64852063806076	7.51559215921371	8.03032123720614	7.74276860950112	8.03008433857561	7.62951488769354	8.12550429175486	7.79581845616242	7.97680774843725	7.53992693581168	8.08113784327639	7.43609995888247	7.79626102647725	7.54754454861991	7.63583713065429	7.60922931585106	7.9228186077631	7.82309613141115	8.01411924533719
8.13663695601736	8.05871163656746	7.49440912206388	7.40702645744836	7.43258235332121	7.59710364637474	7.79036855155043	8.07309146002318	7.89259906936224	7.65464870076834	7.91014135162543	7.89836281713497	7.79895498512336	7.74667706270016	7.80461051510526	7.37420773453883	7.60481571191209	7.51732036017573	7.71328046270395	7.8324891614287	7.82107416988165	7.73003448379609	7.5973114868686	7.84827855479945	7.91705120057847	8.0615391183507	7.84151633756081	7.63137532431763	8.00688990869565	7.96137791169004	8.06220600172833	7.50208033595221	7.82326526203427	7.53667048482958	7.90973669775541	7.85441050825777	7.76753632647268	7.96712422511601	7.91195125957146	8.15480475799635	7.67069273102214	7.92629633018437	7.62634216973577	7.61807284506999	7.9570523755114	7.46366045188228	7.77653757565396	7.7367069599349	7.75941370531547	8.15051661721229
8.06281325432669	7.6539714404777	7.71517137225548	7.88408016729512	7.94487800168033	7.31535398098639	7.80214914586471	7.44374473208566	7.94002555505204	7.62557964393865	7.44074238875999	7.82107268662602	7.92572528619266	7.42562404755216	7.79601894552965	7.8377254390788	7.55088537180325	7.83278069810076	7.94498220017581	7.82890798296449	7.60115388719738	7.59239604242817	7.94110467082134	7.66323670176349	7.68646169821601	7.35696378192871	7.8422831673036	7.55566155196287	8.02305615348527	7.51785707334106	7.77625340917482	7.50675649328635	7.54534769614251	7.62068733307939	7.39363190337847	7.75007915259681	7.49986458567821	7.67765478880552	7.95938736303513	7.47209469071522	7.64751028127109	7.31314485988656	7.51637171858515	7.6953962962427	7.29300209476282	7.46749989237014	7.33924621986141	8.01902025615261	7.86268918634802	7.73296051593167
7.74011457630353	7.39824944486876	7.49639925242906	7.6555089321671	7.62874818034234	7.3054485020379	7.40234897894249	7.44340401153958	8.01632993134037	7.4888644588696	7.16924520362683	7.21310371070419	7.41904233521646	7.52472302476366	7.27055457514697	7.87249724536129	7.82681103226517	7.21686688529176	7.80567428054343	7.19128632221178	7.5438094637056	7.8504351639019	7.66468507156127	7.37408466549354	7.42397981507699	7.68781151483407	7.73182331215646	7.39330351424924	7.28356267294178	7.61471672545105	7.28868697474923	7.67436977609721	7.88785235535037	7.93815057905423	7.64681368534722	7.74956158420963	7.71402572191615	7.44236248695656	7.48534335257386	7.8114398367309	7.65070615375408	7.76109856793357	7.80551179378365	7.50401401870398	7.74471900418059	7.44952134309331	7.40139282867493	7.73605433210221	7.35336401703398	7.47436961757581
7.22862689815143	7.01814018337252	7.42706701984071	7.31140523010296	7.17143767888458	7.13618547734233	7.53536230716812	7.19879176947444	7.189333310613	7.63839760001195	7.64087918470887	6.98581524463447	7.41591906903048	7.64433967708933	7.24962859464065	7.7776381148463	7.65773880335525	7.60536805455456	7.57947375980913	7.60813646417745	7.52193366805624	7.63751092774883	7.21744082116988	7.27338494394739	7.44914913284639	7.37195464354166	7.23255725780537	7.11604958661735	7.56459644572367	7.81623406406153	7.70793273748502	7.86604742851784	7.15100800493321	7.01133510405299	7.45799332766918	7.4030358933632	7.69798943532802	7.14979246850936	7.58548673212277	7.67323118906989	7.77797716139857	7.54490353964535	7.59514836416092	7.68924115737793	7.28538158351088	7.53718491580329	7.74117564561951	7.72789415733404	7.20491286003451	7.16237820792353
7.27703774942308	7.37825009383778	7.21403917823971	7.57344553855621	7.00509229098925	7.09263017459862	7.25839644982835	7.28422419151937	7.23390835118625	7.44321432169213	7.452869602234	7.0594684194785	7.6903323894663	7.43170584356222	7.09319989066905	7.33981959498468	7.20466179143234	7.57945001834399	7.66287534567934	7.06946388909356	7.12806763933858	7.07735153306559	7.16188709539859	7.60305427011699	7.19265044462592	7.09665201661618	7.04354028802676	7.28014859854172	7.60608505800545	7.6085458475884	7.07638147304158	7.13169677813884	7.03577216278987	7.53578453250061	7.21520371561586	7.04832207896367	7.14932812624354	7.5259717808553	7.21958946013646	6.96618496365291	7.56762285221768	7.01649674410937	7.06848575960708	7.09701766690313	7.18029004220152	7.25822237063195	7.65711107585378	7.70152476681244	6.94735818968763	7.2642731756992
7.07538201196136	7.5825732469088	7.08739656939822	7.58151324927557	7.3973196095457	6.69694057910801	7.12542276000064	6.83924778700016	7.42411045223912	7.19842196189051	7.20752068930846	7.1986487847154	7.4696857197965	6.9924047160523	7.22718361803612	7.11374497536341	6.83273541452068	6.88049722427274	7.54485454430003	7.52732549146859	7.37352028295557	7.3996782434118	7.52867974356436	6.85460611538011	7.50706885515934	7.05445110303343	6.8258237579998	6.68251456770111	7.19105913250905	6.85578900411361	7.54195518847172	7.09488776815928	7.41281083802245	6.93412832873635	7.04020902046186	6.87772292740759	7.30334191084959	6.82422312200777	6.97374187359497	7.25227422007896	6.84044972387114	7.44188607733509	7.28281772912007	7.43168247748199	6.94881449851736	6.90300299785605	7.54635647273955	6.82670313554279	6.91980763901792	7.49675878227145
6.65266473740324	6.9819502861476	7.1862448800419	7.03002599430761	6.97120350391725	6.89261833020951	6.761805454803	7.24894276839491	7.31752277199701	7.43335771885494	7.2168188576293	6.82017251237124	7.14909790379782	7.16904652546813	7.15308351060042	6.99260993654619	6.73662206104343	6.8784477123275	7.39504562399006	7.03832336128914	7.15791234178127	7.39114228260899	6.65195417528335	6.86952103128238	7.1139253657034	6.57106762064167	7.05338214748303	6.88258632108447	7.03776152567896	7.14663448458244	7.47677943709103	7.17550153384027	7.11801985269558	6.82731051575795	7.10315325841902	7.29947235452395	7.30748007600836	7.26770983918354	7.0550911845505	6.83675937622471	6.94509195675166	6.83428743517956	6.97826210520136	7.02748661275431	6.5996153412437	7.39504400454081	7.431804557876	7.142724825929	7.36661165009761	6.78698025696572
6.55717886701662	7.13455730802311	7.30222716976738	7.21926500681084	6.65020888868909	6.64817374167041	7.02735895253894	6.62925079739057	7.20898007958162	7.00109998021732	7.21967920952526	6.50294891886807	7.15493216407444	7.3145770808486	7.07123777072917	6.5522740646905	7.21498163240841	6.71766715267246	7.04941105518689	6.82602381278595	7.40911530670854	6.99276153870239	7.26114661711428	6.82912919211385	7.03405434264094	6.53454881936831	7.17481204471547	6.61571171570317	6.92192612550879	7.08202436385473	6.63962838831872	6.45305029993199	6.81042698836808	7.26864545082165	6.65787365214798	6.69323977054771	7.0590088947168	6.86371938594739	7.08872031855363	6.81091767725965	6.82483412442626	6.37658953129215	6.57421011757447	7.35484511346012	6.56351713091672	6.48362882955202	6.41247201828762	6.57091830220164	6.74231497130005	6.93297301343919
6.97650377913757	6.5530053226042	6.68287936439716	7.06681335471045	6.9541499676698	6.59674753396313	6.40258772429567	6.47915032649231	6.33674780718636	6.42247789362593	6.54614717189994	7.09704704112966	6.71581875814669	6.4765789944571	6.20841882981947	6.81572227951653	6.99861140281727	6.56295163468306	6.18524939180355	7.02727553287883	6.81232931691063	6.7958714882615	6.71491258338767	6.74418894046661	6.96835978385974	6.67685635553725	6.40832384737043	6.93630794396196	6.86846196126569	6.31572149557833	6.6550956917082	6.64820631298743	6.87049521732977	7.0652042914966	7.19576091481253	7.17442411436591	7.27037393084458	6.30019961210891	6.91331674465465	6.36125719008427	7.21336006470355	6.68661851192803	6.2820304342375	6.76612421838441	6.52544690776677	7.04262104956361	6.77395915424458	7.12702382389114	6.8730340710495	6.91064730585443
6.56095289409525	6.73463966099113	6.60485735073485	6.75842951414264	6.25161952198193	6.65834638113189	6.42179104167976	6.59425190999611	6.37077929021104	6.73620271053893	6.1354725979343	6.75579310723269	6.98114367748658	6.6912087283067	6.86165213794698	6.11327515779996	6.58435919463798	6.57165086897164	6.13708307982115	6.99704843304898	7.152563751553	7.09625747506761	6.51923024802933	6.23624593769004	6.49848662535227	6.13579859983278	6.70449063924541	6.92590470217324	6.46194718101057	6.98380045321789	6.22080313378554	6.22502072360649	6.3199504296586	6.71758657713736	6.00861420554849	6.59286998664545	6.6455559140403	6.2945096797485	6.6327926596465	6.52904790193013	6.64157382399308	6.21573149214929	6.14980302940703	6.79090351597767	6.64152773735356	6.78941913065461	6.7278560578062	6.32584093749058	6.39171239573189	6.5274188541302
6.72386309588014	5.85422474281067	6.83404444221308	6.5169131146334	6.73356627188907	6.40518373454705	6.06603624798226	6.82206411208674	6.20003738147012	6.77230503297015	6.18018203228689	6.58440891857918	6.39401845673194	6.25749769218755	6.50693421430362	6.11003153486844	6.13736849077291	6.61083080274891	6.63553612282062	6.12536110000045	6.4288267321975	6.02026598466798	6.75735029692611	6.76973018656948	6.41381553342197	6.65720119988985	6.43762985933135	5.86605469788124	6.43372333020822	6.36014574043443	6.37113656107767	6.74240363521818	6.41184745038287	6.09974589389393	6.27246407521411	6.85984370335649	6.30576267772813	6.69983662882741	6.4206537033728	6.54242331069662	6.62629741066046	6.69033605156899	5.92967592385653	5.99835548703089	6.01579881307168	6.50284699586926	6.21300297112362	6.77582804415666	6.65943881334669	6.6049218784787
6.3141697562797	5.97780786257282	6.35930250851305	6.05719805659335	5.96531351695202	6.48754133067581	5.80301463865792	6.00314993175608	6.60013197564853	5.97385728231716	5.8379026549087	6.23624587731758	5.89303355196598	6.64886975229072	5.91900125658668	5.9463679501857	5.9463499260531	6.65870159788905	6.56196222750152	6.15580359719099	5.99525723515304	5.70266371700449	5.79164354497656	5.96268990014299	5.8292374083544	6.49759165399197	6.48638533460922	5.99584442093692	5.8030217654354	5.91374417007314	6.47773094165149	5.93581101696544	6.62453058223246	6.36740088690981	6.0341999579018	5.914197025878	6.12072126766109	6.34056450623564	5.34554490556721	5.75229817010892	5.61416811062737	5.48749274359685	6.21957706712721	6.34090920588596	5.63166082962446	6.70442603971884	6.63477422625187	6.06576417308894	6.03754534881012	6.46669206463031
5.8369659854309	6.0909208106457	6.12756704854533	5.28440786663494	6.07530746124401	5.44593781826471	5.89543782333191	5.95894124582552	5.91376684110959	5.8128361078864	5.7093569964789	5.69593853064252	6.38894939468261	6.026343318018	5.58127773360023	6.29883809259142	6.00974775230896	5.946381249775	5.96673122196799	6.04019538052146	5.49421669650315	6.44881081918124	5.60473555039635	6.2387190774729	6.49678326944434	6.31630658811723	5.60747668923855	6.37540037093531	5.8142513215204	6.06913086833588	4.97463369223662	6.27407992340372	5.71358715430789	5.47195294941686	4.85537647182094	6.05210488251526	6.44594863454553	5.72322281873485	5.89114570267847	6.15442159520158	5.19572478151242	5.57142184775058	5.85547121587581	5.87841616973149	6.00494640034084	6.39187043808842	6.13027439198337	5.92307547730791	5.42568866972875	6.35646963719199
4.31681323491259	5.73059517894008	5.56373145267689	5.15042998478835	4.82083987019889	5.69302923478672	5.00931661162808	5.60093358669697	5.25279160219635	6.03554481125401	5.846271187519	4.05407606516936	5.41965161081863	5.66074232357255	5.90019156404978	5.60431083460961	6.11068745852672	5.21946327677917	5.58118079418267	5.64488339008957	5.62530004293541	3.1889369763777	5.99343454262565	5.90359194354677	5.36875400145036	6.24284261465713	5.50737016573745	5.69873601582336	6.15158838422159	4.86191171221704	4.84616907470749	5.94133414733244	5.87071833114817	5.9028556370019	4.48818845647147	4.81744845551341	5.40565598024165	6.11051118313391	5.42133656721719	6.04136174312148	5.99709589958304	6.03800171011602	4.47152304910549	5.00891623022819	5.8462701312909	5.85213325635579	6.00352296934974	4.33439998232574	5.72961643955316	6.07221273400583
6.05453540092438	5.84192790608509	2.71679608421256	6.06592381943404	2.47498252685403	5.80596106087855	5.74994283931277	4.90202979174633	3.82871405038131	6.03942499793291	5.87741915053741	5.2963441991959	5.87435167919388	5.47126092357681	5.78985464474928	5.89207984264575	5.85461333113826	2.44525055819943	5.33372440766803	3.81316705841279	5.88542221130452	4.86674320980237	6.00073421476083	5.58736379237098	3.1453768243224	4.22536486006336	5.78175843716751	3.27401616822775	4.79870560685183	5.17446504529279	5.66212618783454	3.97544230888415	5.5678557109462	5.44918942108325	4.76317908606868	4.65695428390798	5.727053820633	5.61173088550166	5.89077265918276	5.94628145474876	3.09416987740102	5.28652106354825	4.16518878476699	5.22372851285425	1.94554402076644	5.3104475084038	3.74371911158289	5.92474607104595	5.40607558024191	1.29300566806037
0.337282719951725	0.037828391274763	3.19464775151591	1.12478780013564	1.82030294560996	5.72294020171162	3.90598192647447	5.67088952414557	5.5916983670249	4.3837871121574	5.24305368101099	1.80188858108805	4.13105749636421	5.77958279143256	1.25319533546776	5.00934843919461	5.73646981982034	3.5919551863498	4.67555691773912	0.727972212768318	5.4757992099439	5.56205391767463	1.83623358674203	3.01440929713636	5.65244412592362	5.71185572493086	5.28827526852147	5.89820309024693	5.86126505135609	5.11447805958629	5.10134557289431	4.837458984267	1.75698808699123	1.70157146282151	5.4926501190133	4.26648082623322	5.53493778263775	0.206161419454018	4.64998992115738	3.85437951117244	4.27668637060327	0.956683831255136	4.67319025881292	4.91091857870312	4.87194974933517	5.26555199894956	0.334342845651078	5.72676147824233	5.49722953574087	3.62884735245518
0.0381450157091419	0.814598085271034	1.72475026172806	0.194051761599205	3.51716074148412	4.09623225961864	0.0383137935118959	3.42221398057932	5.28456640173712	5.19284247093788	5.30965523525675	5.17209517154786	0.51969860050672	5.35190762518309	0.0376404780107728	3.37041527512736	5.27697678905079	4.41374445942182	1.98139312209439	0.0381143887905288	0.0386056200858403	4.03034567020016	5.16019868810767	4.51522636934093	0.747007308894595	3.72212322887922	5.57075069431437	2.33990389460038	0.585990775188724	5.61758702444102	4.12141178486067	0.0382509870167688	1.11738426399421	0.0378813849492172	5.07043132677267	1.03669456831982	3.25731412313239	0.169189563800335	5.4325036106696	4.17639163549341	0.0379538155210798	0.0384053489031137	0.242990758766252	0.0385065929732575	5.28259197174427	0.305752482067744	5.44261496355689	3.1475372683167	0.220153367291854	3.41509566196319
0.0382172947914031	4.29108340077905	0.0377682984820693	0.0381052099658809	3.23301583407506	0.300218363420932	2.9267884110662	0.0377596383408385	0.0380690512994658	0.0386750705201382	0.0380581974107455	0.0379882704498004	0.0386126034069948	0.0387707721039513	0.0384274499030608	0.0386608108180822	5.06260475097636	0.672431488568147	4.9429559692685	0.038368825507024	0.628684044900139	3.96853046343983	0.0383795036482896	0.0383966431548425	4.8601045506918	0.0382988561480004	0.152840045077544	0.038304876867752	0.0383898260182235	5.14192260840918	4.38259028943557	0.0379583651528227	0.0374039653434716	0.0382230982436866	0.0380994411787383	4.84138050073732	0.0381827645998279	0.0388977103604344	0.03829518497315	1.47858102422144	1.48178883528507	0.0378158286335872	4.22947250430149	0.0377850492061115	4.56232779524581	0.0387644582127299	0.0385188048662928	4.79481413983025	4.44100275498491	0.18338468030258
0.0384479291707225	4.5167259418573	0.0380851871209919	0.0380255928475843	0.0387003761177354	0.0384907406098498	0.483876538283567	1.64388034111291	0.038319533644434	0.0385537703280552	0.0386450464484697	0.0386126617954643	0.0381940311299535	0.0380468932666052	0.0387516536076441	0.402484110637627	3.88623025022032	0.0377174966681839	0.0385453643095603	0.263927924073369	0.0389231573537894	0.146408596717983	0.0384842767070419	0.0388356988090342	0.535023127681921	3.13916011067665	0.0379907441864898	1.76622873650609	0.0384892396144769	0.0378946037778248	0.0390889649368912	0.0375605046530567	0.0384999569910601	0.0379918722401913	0.0391324181348875	0.0380781722072014	0.0389027213375956	0.0384211760519627	2.3418086145974	0.17185065065565	0.0385602707881873	0.0386133328625231	0.0384239733904063	0.037775901328635	2.6622489032338	0.0383305071211213	3.47936679893056	0.0387284207515415	0.0385530200101139	0.0378389011237242
0.0388048447015715	0.0376224210571842	0.0389683993731944	0.0385361071645677	0.0379395425299473	0.791667205724519	0.0384330691992973	0.393510538935075	0.038221609139175	0.0377924816417635	0.0390521334169055	0.0385294659315196	0.0380142093241656	0.0384051579135395	0.0387756588114404	0.20795284351164	0.0380965833247423	0.0387258195969511	0.038702566403649	0.0386386520690766	0.0376208776314219	0.0393342524720003	0.0376493308772665	0.0381463541695488	0.0387265308116496	0.0384875207520809	0.412023784545722	1.05024631620097	0.166330525778378	0.0383415270929688	0.909593109143185	0.0389497549558326	0.038376939093792	0.0388118701406474	0.038208552316993	0.0386149059216211	0.0385801493001781	0.0384308267885482	0.038806708516716	0.143606306077013	0.0382257879360669	0.0386665433800238	0.225332854085353	0.0384469285013658	0.038457452461927	0.0388383529389381	0.0382248021866962	0.0387722810750123	0.0386715210070021	0.0383501730067681
0.0390664078375908	0.038633692877237	0.0389117098392375	0.0390808673599229	0.0393027498352953	0.0390314747915112	0.0385993095083896	0.0391514260892703	0.038457286323444	0.0383044366946021	0.0392530637404419	0.039196929976785	0.0392312884717575	0.0379721302720832	0.0395279431606794	0.039280151581141	0.0383255797247029	0.0398967041661417	0.0385219435923499	0.038740096945982	0.0380731817148246	0.0386928753632052	0.0387152914893032	0.0393033571304398	0.0380072065761943	0.0386971384869634	0.0391818414826033	0.0393888207009534	0.0385131108436315	0.0393136395854508	0.0392247929905609	0.0386065057381955	0.0389804871700502	0.0388109110489341	0.0395929608378696	0.0388435493413327	0.0386761878613779	0.0387051789249017	0.03828413707984	0.0390428596206897	0.0389475903904517	0.0394306720985843	0.0383876715611995	0.0392392991006204	0.0389621668620925	0.0388987210238753	0.039740993453847	0.0383863839953623	0.0383875922673102	0.0387265537701545
0.0386191567741181	0.0400622563283144	0.0397349384163792	0.0390495382613541	0.0390736756008213	0.0389754105487265	0.0388638622857452	0.0382345481917965	0.039667811714017	0.0396073752525014	0.0393274234221901	0.0388221395989164	0.0388791395457197	0.0381207700204202	0.0396779265946769	0.0384846343540605	0.0395197569552033	0.0385053297132698	0.0382889755512856	0.0397608751539049	0.0388045288866666	0.0382707200992601	0.0393495629063523	0.0395792969717908	0.039147978085324	0.0389703385622618	0.0387302745008865	0.0389017374475366	0.0384052474583009	0.0387899795664671	0.0383124505384619	0.0388791222661775	0.0400920878137941	0.0391267560685124	0.0393110792373741	0.0390780123200379	0.0392695913734064	0.0391698179925096	0.0391158949411773	0.0395939814491612	0.0389307650946277	0.0400277781949488	0.0392468647187017	0.0391579065409413	0.0400016077377316	0.0387246395050168	0.0389288109738089	0.03927527082539	0.0391468933506717	0.03953110646184
0.0395714112676332	0.0396665951697784	0.0399307062475351	0.0400593770298343	0.0392561241667619	0.039218765103968	0.0391198614936143	0.0401161371838639	0.0398304645805879	0.0388426622195601	0.0391271782790247	0.0399057953029442	0.0383937032512	0.0393583869334046	0.0391186204067554	0.0392154276195802	0.039539931412127	0.0382783119786235	0.0392549630591755	0.039816312119883	0.0396327037412817	0.0393515374434044	0.0395117920624188	0.0397570486087483	0.0392793710711019	0.0396912025372589	0.0388665200946843	0.0395249845669099	0.0390079294128859	0.0394828246488222	0.0399540794297246	0.0389569353338211	0.039032339563351	0.0393718832758254	0.0383013318164092	0.0401762304058204	0.0396363187962953	0.0390387382832965	0.0392696176564806	0.0392739595622976	0.0396749106010081	0.038474752756727	0.0389628070639714	0.0396444335464121	0.0396638913912385	0.039771065655464	0.0388353923051116	0.0383559238449131	0.0396457794281325	0.0395883289118028
0.0398106723728631	0.0398645246746694	0.0394281482855294	0.0399099349494075	0.0396592849101176	0.0388069536312332	0.039107309895026	0.0392813996570435	0.0394390721587462	0.0399266747045074	0.0389646282264824	0.0386531768841846	0.0393072234819334	0.0400876358479049	0.0397220324930982	0.0393082695963445	0.0390231348717206	0.0391268383559482	0.0398947082675019	0.0399920129268229	0.038901524051342	0.0382795889415338	0.0399860510434935	0.0396215072688729	0.0393083610698771	0.039681282413802	0.0403407569958173	0.0402555578351542	0.0397209048623716	0.039942385468978	0.0399980913946637	0.0388638998655273	0.0397623344305777	0.0392457780497169	0.0395982838132636	0.0390143726843317	0.0396267192747575	0.0396233225128203	0.0393062229572863	0.0392578530595633	0.0386888443783481	0.0402481976164676	0.04038536933172	0.0388367626557179	0.0398394088543085	0.0398640948948209	0.039608634900734	0.0394579468080725	0.0396813490804676	0.0394609726725882
0.0393128551750514	0.0393997022515698	0.0389151242971133	0.0400566060475872	0.0397801154035033	0.0405854812084683	0.0392525562184833	0.0399402182461444	0.040044974355731	0.0395374087033301	0.0399516488162332	0.0394103448905497	0.0397399151550834	0.0400077962394849	0.039942465875553	0.0395318843720788	0.0390782948605241	0.0394463885405097	0.0396946597048328	0.039242586016625	0.0394821619047681	0.0400324493972104	0.0405325976803066	0.0393744933070461	0.0395283545209709	0.0389939860077394	0.0399998946004429	0.0397964501679987	0.039922262746656	0.0405503752432657	0.0397066601208693	0.0392599521107297	0.0400848259436615	0.0397891744633726	0.0403295622992228	0.0403300394817825	0.0399566098105047	0.0396101903914408	0.0391490243306996	0.0396923155688908	0.0393240407815163	0.0394220915780863	0.0394272784455552	0.0403562047006143	0.0409168892497855	0.0402313655776258	0.0391246682958685	0.0392243429221989	0.0399835482282378	0.0388926696452624
0.0409052174604297	0.0400318025429305	0.0400372361343923	0.0399797336113372	0.0398226493838241	0.0397377808204257	0.0403947590621909	0.0399686490651691	0.0392811539737594	0.0408357030802615	0.0403148905364642	0.0404462235984248	0.0396942111788923	0.0397498804560588	0.0390496643934282	0.0404092639343257	0.0401181642249696	0.0394013375262431	0.0397698341410672	0.0399130518629112	0.0400647425780024	0.0401714352622016	0.0394964377633951	0.0403669561834075	0.0404005853200884	0.0402089734776087	0.0391087192073051	0.040397495298661	0.0402912756621074	0.0401658202222372	0.0392151898983508	0.0396054149746463	0.040302124280727	0.0395094105029103	0.0398374865733837	0.0396098799311769	0.0395334997741183	0.0396752198473787	0.0391900620647868	0.0402764134814551	0.0402994540331364	0.0405591666791604	0.0394463325461445	0.039965508597326	0.0405398199049022	0.0402034709912645	0.0400100870358032	0.0391353414742942	0.0393810368400113	0.0400666102883465
0.0406295563317774	0.0406058767480991	0.0396768392814853	0.0406869043772215	0.0399977742595111	0.0401169500766766	0.0405496039365561	0.0398208635760739	0.0405146348647432	0.0400126658169764	0.0401273081788009	0.0402139115082693	0.0405742855825768	0.0402078841959756	0.0401015804656683	0.0407416730904186	0.0401543265095869	0.0404634294224844	0.0405112726264131	0.0408426781779544	0.0401095103250201	0.039435318435301	0.0407930525507059	0.0398787992779326	0.0407694798201039	0.0400617158642338	0.0405220214926966	0.0404469217141026	0.0406016113445824	0.0406229087809349	0.0404261247284567	0.0395831730933614	0.0402079854726517	0.0403927697025949	0.0403565992475387	0.040510585757796	0.0405238653257597	0.0405856117212173	0.041026107433204	0.0407681059917384	0.0401942250001317	0.0400479742918307	0.0403705734236582	0.0400566182576425	0.0398240815816831	0.0401412337732541	0.0401284986973691	0.0405069984003298	0.0400814242955062	0.0407390709926465
0.0399493175573875	0.0405047805731915	0.0402877529363252	0.0401545698322099	0.0414086384512539	0.0402973927131903	0.0407759928994458	0.0405688966131289	0.0405081464347514	0.0417610620720091	0.0408036677264614	0.0401140752234922	0.0402134631396967	0.0400839678676291	0.0407655205717333	0.0405186418110056	0.0407367709811676	0.0410369731794706	0.0403077224102526	0.0398689799049806	0.0410581807610864	0.0417055365643976	0.0408791253560409	0.0412587314482804	0.0408518033672807	0.0401014380134725	0.0403542298755444	0.040701200560155	0.0406118026646917	0.0403418119934953	0.0412361389547652	0.0403165302764338	0.0408667826352964	0.0402175968378807	0.0399829998319877	0.0413347174733535	0.0411914632823285	0.0411840766323617	0.0408636984799292	0.0406860017748315	0.0403527613238283	0.0398365170775748	0.0408914706605476	0.0410513099980697	0.0400117192563128	0.0405456479500143	0.0406927789225407	0.0400630780118937	0.0405491576275829	0.0404309218314115
0.0406468841865862	0.0411527115700907	0.0420792038911968	0.0410707620985236	0.0405709291527972	0.0412313848523957	0.040375598493923	0.0407318069307421	0.0410870996253668	0.0413531823338919	0.0411691987317218	0.0404845256187872	0.0411848594206389	0.0415168108794318	0.041374564888945	0.0410037857164659	0.0415003708710549	0.0411209276115808	0.0417823126518715	0.040976699717832	0.0407810111243664	0.0405219939239089	0.0413192808371321	0.0400153382152059	0.0409770861340601	0.0408022294941237	0.0407702919014068	0.0404657010803311	0.0408403748308325	0.0406467409334847	0.0412831502270056	0.0404326601754959	0.0412352791086234	0.0406195968130361	0.0397280995981033	0.0405849002856131	0.040673740483531	0.0412260401494256	0.0410150108192421	0.0418471447272398	0.0408190969814448	0.0414816145217776	0.0397700582055828	0.0417718614510271	0.0409980017624323	0.0414821861717068	0.0404267975480671	0.0414278749369975	0.0409936217669818	0.0398651418695708
0.0405906862452328	0.0416826040587268	0.0415098919987133	0.0418762743882205	0.0409548978715906	0.0409364001186051	0.0413158331954697	0.0409259288570668	0.0411796191058009	0.0413689970847349	0.042116686862754	0.0418371350846136	0.0412169051406643	0.041195889202792	0.0407850090411934	0.040951675459517	0.041464624357632	0.0412967900499617	0.04093396814894	0.0407767871828381	0.0409481310940811	0.040857392358304	0.0410574235912678	0.0405813815748521	0.0413207284691343	0.0410157584553037	0.0403823567863045	0.0409297174862054	0.0414883742957877	0.0404411428534685	0.0411385131950397	0.0414308321106526	0.0408362672448041	0.0412314221433276	0.0410752398073331	0.0414077730506067	0.0406759785345878	0.0408688862204183	0.0407779495039446	0.0401546861344331	0.0422898019440738	0.040629470898098	0.0419266973299671	0.0405429275481203	0.0402632969461399	0.0414696171549571	0.0407254069314933	0.0398808876858954	0.0410093352295902	0.041262100282753
0.0417659534373071	0.0417821934712251	0.0408700590674878	0.0407216354653942	0.0407407140260426	0.0416356482191216	0.0415226488725262	0.0419108447999786	0.041589333466189	0.042269644324771	0.0407343121301633	0.0418156717301213	0.0409378836713898	0.0423020351458605	0.0415027716296719	0.0401796599226437	0.0411615468305484	0.0405739110830784	0.0410791274988747	0.0414911981373742	0.0407868263038072	0.0414897520651234	0.0410153811745027	0.0422239901006574	0.0412656269710216	0.040991767595812	0.0415848681534854	0.0421204519489645	0.041522211910022	0.0404744731596733	0.0409454457938077	0.0410940850377794	0.041484505962055	0.0406963943472883	0.0411919965923673	0.0410937219775465	0.0412252790141987	0.0415186994668803	0.0409199605282312	0.0417166725067366	0.0409070997268894	0.0419088969661377	0.041490965277178	0.0408852444721573	0.0404571211061006	0.0409448394818118	0.0409060785038989	0.0412437994535194	0.0418059543359442	0.0405085966448171
0.0424481735175338	0.042121503874735	0.0414846339563749	0.041765050861945	0.041527253119571	0.0413149317300478	0.0416877893929117	0.0410353201257303	0.041834283530756	0.0415885580787465	0.0419134110292868	0.0407641660612387	0.0420705565177325	0.0420260060677169	0.0412158395537517	0.0409833911273883	0.0414147137879937	0.0416981764395493	0.0420232314232736	0.0417673973812295	0.0421600661810964	0.0422623129974286	0.0411033341864336	0.0415563679608292	0.0409731480475085	0.0417226806365794	0.0415356116267107	0.0416550047134061	0.0423929819556398	0.0423182684433741	0.0412422242730836	0.0409008283804785	0.0416322958848182	0.0413967018253714	0.0423505151164168	0.0411224053311716	0.0413526412435954	0.0413812432625552	0.0417611168078325	0.0427645947172287	0.040998267405774	0.0416016532296045	0.042139402310436	0.0421660459652482	0.0413398929013266	0.0421086565660752	0.0408261995751055	0.0420731838699618	0.0420915710252497	0.04242925926793
0.0421351827957938	0.0416447282142668	0.0424953380492255	0.0424282930043389	0.0414967146549992	0.042339781154936	0.0414811934544529	0.0414051709848761	0.0410684884371507	0.0419257266090121	0.0420240989353805	0.0427894502448756	0.0426124661380713	0.0418109816629723	0.0420574833846115	0.041785236946708	0.0424268726349229	0.0423169130560644	0.0419550502323665	0.0421960306052946	0.0412063380763796	0.0418938497447651	0.0418771593400101	0.0426963574198567	0.0416849556812177	0.0420993208212793	0.0424677239379102	0.0428938611892372	0.042958545344847	0.0417774533285882	0.0423439054507488	0.0425153476070383	0.0416514564855378	0.0422118043220362	0.0421926999049778	0.0416297738319188	0.0419556279932218	0.0413776322443874	0.0418581444892362	0.042350757305648	0.0411887620651413	0.0411970498155094	0.0415573043814886	0.0411632718721771	0.041896154916732	0.0417673690918138	0.0420102377333617	0.0421507189154051	0.042076999708204	0.0422982768893595
0.0428967471961385	0.0430344737653472	0.0424875844730695	0.0425837964075128	0.0426793257447846	0.0420686014817016	0.0421981477457408	0.04286793932535	0.0422220835939191	0.0424864842620997	0.0424577117690466	0.0419447986646097	0.0420102298821485	0.0427836288707808	0.0424159228087399	0.0429477436979427	0.0425561639422802	0.042384750475018	0.0421297377762469	0.0418019666151765	0.0427162969684343	0.0424044205679348	0.0423169531492104	0.0424699528303474	0.0414740392180749	0.0421266378022833	0.0427515593066311	0.042196047499791	0.0426031842270736	0.0426734106212613	0.0425319062030642	0.0423404620014236	0.0422042591067528	0.0424086382886713	0.0433449377449984	0.042344567789119	0.0420680640499758	0.0422795729047384	0.0427834535336835	0.0415851276255701	0.0432482654967957	0.0426574541332209	0.0421409303859653	0.0424920800369184	0.0432696772401968	0.0417361496017233	0.0426153281318425	0.0430320009571101	0.0421195010241609	0.0414896069701064
0.0419103024852406	0.0418911749090154	0.0425690854759889	0.0431791036894035	0.0418038132072636	0.0423770519175519	0.0430151893568308	0.0417586530743507	0.0421665032897114	0.0423436301030961	0.0417276049845646	0.0425337473679185	0.0428547257984466	0.0425032943407273	0.0419503540341865	0.0424630327415635	0.0433017461864568	0.0428901632275963	0.0431494555407485	0.0424620182637505	0.0420228752554613	0.0430045202646719	0.0421504983302614	0.0435230619762706	0.0424520061129767	0.0427085266442006	0.0423775270656246	0.0427082731917347	0.0426766847553301	0.0431716440828457	0.043199759317546	0.042307220682271	0.0418220827159132	0.0425705382991183	0.0430312407043363	0.042553936325383	0.0427244800836324	0.0424802357390818	0.0434313385996566	0.0416524406240119	0.0423570892939627	0.0425292599103017	0.0420576906559832	0.0424525559747983	0.0418622759609191	0.0416673837700721	0.0432551561396521	0.0421175224638367	0.0433779572433481	0.0431251875111686
0.0422431753266106	0.0432864425867029	0.0431519340597082	0.0435524327989589	0.0421128888844919	0.0426707969941117	0.0435829729323883	0.0434873136926521	0.0430209050403872	0.0428206140490828	0.0420928413781829	0.0428334457935676	0.0424990058940557	0.0431748245355079	0.0426104726234323	0.0422484276435179	0.0430443831915373	0.0430578366342256	0.0418026013582588	0.0431752887209424	0.04264470884635	0.0424544263728001	0.0426726141533976	0.0430769853521615	0.0423208747055917	0.0428504757071519	0.0436728134731627	0.0424123962635555	0.0438981227743419	0.0430919019268417	0.0428284785052475	0.0430142311829502	0.0432553376315115	0.0428108621927532	0.0424466463926998	0.043602376557006	0.0429529443563643	0.0429314491965827	0.0431924370536661	0.0417739408872078	0.042787012444389	0.0427429660087024	0.0418092923501229	0.0423837079047952	0.0423475983322494	0.0434277859055556	0.043167022605196	0.0424637486627985	0.043433120592498	0.0426359980383928
0.0433125679535116	0.0430636284414065	0.0428205956611444	0.0435969327386691	0.0434012535308583	0.0436925966464414	0.0427465870777695	0.0437129194205526	0.0431949033412488	0.0438824730733011	0.042586739646189	0.0438318467478434	0.0434439910794632	0.0432232189633981	0.0427298128348861	0.0433487041707278	0.0426997624844848	0.0429876900918219	0.0429900814879331	0.042544304036338	0.0432949184292469	0.0421996748291055	0.0436204149286426	0.0434000731772108	0.0436594943242249	0.0430190349385945	0.0432955929999085	0.0423059078532247	0.0443874936302965	0.0428054693063673	0.0433197405103272	0.0437850084299072	0.0442343174518574	0.0426470745868453	0.0427185133323972	0.0434929331198262	0.043197456599631	0.0424315584131807	0.04373149865038	0.0427248131059053	0.0433693914175449	0.0423871977859263	0.0431776329771207	0.0427530807063495	0.043856521574578	0.0428069055819765	0.0431001653265807	0.0430222871282848	0.0435061119755625	0.0429678887699454
0.0429726635655855	0.0434623972537266	0.0434729235830683	0.0438162797404763	0.0436119401474188	0.0439001949382504	0.0427173407632378	0.0434199968209115	0.0438177339582706	0.0430682299631419	0.0437008609659247	0.042847449466192	0.0445154382255884	0.0431683945567431	0.0443177121957895	0.0437301778084819	0.0428963156468652	0.0425677068935485	0.0433242856755752	0.0441509714007429	0.0437506436954477	0.0429226465652933	0.0434912491843986	0.0430009281625771	0.0436692546903965	0.0426119005045056	0.0433881835888819	0.0430136541484532	0.0439137091148301	0.0427396211953614	0.042511514003856	0.0429993913920566	0.0433292589379044	0.0430936490322157	0.0436108330181593	0.0434625670538279	0.0430509032097399	0.043706542917202	0.0434774374576148	0.0430362564949024	0.0438699681522072	0.0431721370836441	0.0427369301448092	0.0433216585413687	0.044567384998305	0.0433988289637792	0.0420277819515022	0.0436312806155098	0.0443307950258155	0.0433218490758197
0.0432473695135239	0.0433374598533562	0.0439808416909771	0.0434461570650213	0.0434415633411125	0.0442569781063835	0.0429385922708322	0.0431781941644177	0.0439967594484056	0.0435061694609259	0.0449355910677405	0.0441856252977034	0.0431819577191472	0.0442657257974243	0.0446604887253188	0.0448552272555127	0.0435491064449584	0.0431742050213605	0.0439941394330943	0.0446191953143465	0.044579845355413	0.0431755988434365	0.0441120177347437	0.0441512233014115	0.0437117004070714	0.0441389377666839	0.0429971061707896	0.0442116349799247	0.0450454421975553	0.0444416199521294	0.0439946014244999	0.0430666145811896	0.0438952093868801	0.0435895985545586	0.0436873551064747	0.0430256304277631	0.0437896980433945	0.0442899070104097	0.0430169906879216	0.0450740199541694	0.0436216034304078	0.043920757640627	0.0435133312367922	0.0435504594632136	0.0437084965807194	0.0429211439373538	0.0433758873199126	0.0443088851367256	0.0439620485954409	0.0439019784670177
0.0441533509620011	0.0436162377476894	0.0444264590680498	0.0441862825560341	0.0445973030420152	0.0439805954673888	0.0448410274323284	0.0435984536088613	0.0446861991965703	0.0446246764029101	0.0438088127402404	0.0443344534324444	0.0433729991817042	0.0436661256376203	0.0439651995666903	0.0430787163030931	0.043621804548932	0.0441172999995785	0.0442892627960381	0.0439277416595973	0.0434694256147697	0.0439260256831288	0.0435299718057564	0.0432010790372097	0.043343054135056	0.0445127805004105	0.0444639235080425	0.0446711280104238	0.0440087448218042	0.0437821143512647	0.0451191090861129	0.043173336609871	0.0450509101140255	0.0445206242852627	0.0451935025387053	0.0440718724368493	0.0445867216118738	0.0445906516104575	0.0440231158140288	0.0447102294895632	0.0438197162546787	0.0434244417797881	0.0432831233037242	0.0440967901698443	0.0449048908739854	0.0451846995130852	0.0448876891869607	0.0441410348228287	0.0434639539329764	0.044990234898895
0.0445416625835593	0.0453314707955647	0.0434734996131788	0.0431615692309773	0.0445578278970738	0.0443348848126677	0.0437489449905159	0.0452613742930661	0.0444141588580843	0.0455737789525535	0.0441593115135787	0.044379220062426	0.0448134021580001	0.044107874346388	0.0449098816785738	0.0446287457757599	0.0440978749484491	0.0455282387815324	0.0446706111625479	0.0448260334870199	0.0441580041326234	0.0446711241503848	0.045436359914735	0.044930868127494	0.0440852082025977	0.0436990433694537	0.0445925733599672	0.0447297183131181	0.0436112727036093	0.0443575035306555	0.0447243238317771	0.0450365100674155	0.04358304463999	0.0434628951950822	0.0440312195743935	0.0440318092635837	0.0442620378826485	0.0439127728709532	0.0449302669635205	0.0444165853937223	0.0442876592259342	0.0443448901553161	0.0449506782902104	0.044430038397279	0.0436062002480795	0.0437123928153166	0.0447084209725715	0.0444275166210029	0.0442330435709795	0.0452523334157547
