# Supplementary material for: The Neural and Computational Architecture of Feedback Dynamics in Mouse Cortex during Stimulus Report
Source: eNeuro. 2024 Sep 24;11(9):ENEURO.0191-24.2024. doi: 10.1523/ENEURO.0191-24.2024 (PMC11444237; doi:10.1523/ENEURO.0191-24.2024)
Supplement: Extended Data 1 — The file code.zip includes all code used to generate the figures and perform the analyses presented in this manuscript. The folder "./ephys analysis/" contains code and instructions concerning experimental data and Figure 1. The files "Figure2CDE.m", "Figure3AB.m" and "Figure3C.m" simulate the model in the nominal setup, and generate the corresponding figures. The file "Morphing.m" allows changing the connectivity strengths with respect to the nominal setup, and plotting the resulting trajectories. The folder "./Figure4/" contains instructions, code and data concerning Figure 4. Download Extended Data 1, ZIP file. [file eneuro-11-ENEURO.0191-24.2024-s003.zip › code/Figure4/isolatePPC/v1Int_a0.4.dat]

0.312930270206227	0.321337809627597	0.318679410201487	0.315060446314431	0.318401981285251	0.319925291487646	0.315790944915907	0.321914602674973	0.31616265123032	0.320864269596926	0.31715915385809	0.318783925492134	0.312641137647502	0.312683166441352	0.319036359124894	0.312492002771842	0.321349934896524	0.308625441571402	0.328592284828105	0.315634794802745	0.315284871332757	0.316367601170279	0.319546732732133	0.313051887084227	0.322347901407775	0.310777370766784	0.315778021023298	0.3216413949888	0.326698106126081	0.322784697811322	0.321383730207861	0.325065125548295	0.327239304342559	0.322144336549912	0.310354366871169	0.322684753237634	0.317386728710434	0.314473525975351	0.31227674982158	0.312400815267875	0.314878645719868	0.323969437859571	0.315780552723364	0.311116942843147	0.310295603477515	0.321224538247772	0.316184149671023	0.318148248443961	0.323796009026393	0.324506276281154
0.333321033451814	0.318987928024892	0.333396337696131	0.334705715511521	0.318496823721653	0.318447168842575	0.322299767133801	0.326844915647137	0.335896933770967	0.32222879148121	0.323668848062835	0.333062299023803	0.334912085810224	0.328588184247126	0.324098432921484	0.32710667387713	0.322961717109963	0.336940811710579	0.32339560686223	0.331946931550526	0.320158015181894	0.334715002825228	0.337503683090863	0.330129460405189	0.337929050214282	0.333015638740238	0.331910774114775	0.319039525484771	0.334125355968506	0.329054969795214	0.317640411858415	0.318651450859745	0.320780437967303	0.332830069580999	0.333267001770908	0.328865689543704	0.332291052468848	0.335396554218522	0.322238815434624	0.319825860683766	0.333303975739787	0.319495472123762	0.325801714932245	0.331685586648036	0.327186787585388	0.329949602349384	0.327109530551152	0.320690118853058	0.32314225716925	0.327548105263071
0.335675817564727	0.33151796827358	0.339236634655008	0.338173988599036	0.339311981358463	0.336846880417221	0.345970780959827	0.347464811874936	0.343154091496035	0.349532147032211	0.328560043672014	0.344293992993847	0.345219896586498	0.32845569788273	0.333468963200682	0.348342688038931	0.345392282407041	0.35025448266738	0.338454018968583	0.340325573914888	0.334257486047648	0.329461051560203	0.331536724943594	0.338580356021843	0.343430589802436	0.338919273298278	0.344541698049107	0.341428015614047	0.337926356732793	0.327167078362468	0.34398172211547	0.329660123194194	0.331303706269044	0.33570619591073	0.338404653927525	0.345811987201226	0.339803777644551	0.332268916480459	0.34351508844274	0.348664680827058	0.346807158813934	0.345450715580987	0.350648982288756	0.336988988963796	0.337323889096485	0.331480078944588	0.343666993491363	0.334818596332657	0.33683302403917	0.333597453697373
0.351680113938033	0.348079894898019	0.347112908942827	0.348881206769817	0.3385186608793	0.349970342793266	0.350960367179226	0.338691901014341	0.340881125279886	0.359478459679015	0.352965890322802	0.359546443425616	0.357252473155595	0.341048399868747	0.361160154652604	0.348083602032554	0.354814856445767	0.359444290143127	0.360886170601757	0.359576079396098	0.352657648740315	0.355187424870169	0.350528615501988	0.347841007557317	0.364020364740411	0.35802999296441	0.358565432531379	0.359027196705285	0.353124355835392	0.359432535579284	0.340006538874331	0.358334960215594	0.34995515305927	0.353612895882746	0.343747424614551	0.341900245268905	0.353700415969931	0.358886150242186	0.365564250035047	0.354340326399815	0.353713505744679	0.347507963232851	0.363168245258105	0.353108508201382	0.347823850673743	0.349204662348211	0.344835524782537	0.356120015425009	0.357936881087489	0.340232756748072
0.363753360363154	0.363156515081054	0.372140601154225	0.358497688516376	0.361725046427229	0.378244015439492	0.371662972401309	0.373268242494964	0.361978141514963	0.363248418974374	0.367180378685333	0.355609283288822	0.359094723806883	0.353900292281532	0.373685438168638	0.362867342928897	0.355049933937877	0.374444696559684	0.365238432575753	0.370186419825241	0.354345689248002	0.368436963078798	0.368081351899011	0.367500399139935	0.373378059542233	0.363422111704932	0.353982097622337	0.368504837065373	0.35432549699081	0.375155430220393	0.357594616057312	0.359798340157817	0.360579614464195	0.363495265337822	0.373338120375424	0.374416990727502	0.372665671898896	0.357174240440107	0.372471635229485	0.37098944142009	0.377799798806935	0.372447643606702	0.366797703950944	0.37123294687718	0.375655435760366	0.374230836997906	0.374691628543488	0.358692494097142	0.356981311060753	0.368462066608939
0.372668462294523	0.39176264090497	0.377148256237629	0.387958176985406	0.387124990571487	0.390278878744497	0.372192261357173	0.379539777460056	0.392780563232737	0.369870920723675	0.372567519386894	0.375106770443122	0.371773007271569	0.376742003129753	0.370685720230783	0.376656669277742	0.386089163129502	0.373200347533434	0.391586801164409	0.396445858961413	0.379665468420292	0.385372439741117	0.368653260331629	0.38673615620229	0.388838333361168	0.397073310530904	0.382489961645965	0.369542975087474	0.381845542536067	0.378001699759137	0.382657681830447	0.394684693682362	0.38977980606185	0.386753196556766	0.381723353419125	0.390871307740264	0.368544670892994	0.384443029723277	0.394933687478456	0.387041062702635	0.377513648010717	0.380696342163755	0.37596273714433	0.389710225279739	0.376578637141624	0.392617984831643	0.390489283986021	0.387243734752094	0.37860551038855	0.393427222953674
0.391952589796179	0.412538929598311	0.38491951944	0.406525642391368	0.389886785004187	0.412390926658408	0.405870888671176	0.415634030100389	0.390513261923263	0.401229884814932	0.382421488050702	0.391691735197619	0.395967856757042	0.409943652701384	0.383395186995382	0.397148004590512	0.397620191997281	0.406286812752178	0.390877501159375	0.39086070033804	0.401003481995086	0.408401209384344	0.40687665202492	0.398450501938124	0.414508349412784	0.405534068448016	0.410876734815856	0.390657767289555	0.412013788385855	0.387625274279458	0.40044316423863	0.396858814160639	0.407060297840542	0.399939342364203	0.384611503383242	0.385349949823908	0.386165221491642	0.389735210797102	0.412312674734365	0.407215609390181	0.412965295909421	0.400142795227658	0.387514352780503	0.397243169299247	0.394990578555476	0.390049942431157	0.395909057239694	0.397625751882796	0.412618994202888	0.406928280965829
0.433606290413419	0.427695873389544	0.424142206065731	0.417569431644244	0.430350270518011	0.421527173900075	0.423172947375996	0.426989552863358	0.431993940136162	0.43108605750555	0.405928631714253	0.405756372062468	0.430927574593147	0.405136292467003	0.435127810911406	0.433095331709539	0.416592117305514	0.431288795628571	0.435996395298076	0.432894646353057	0.439423208340641	0.432355074683733	0.417293532693717	0.426699803757989	0.417004963152567	0.405956012861701	0.434201159821916	0.426666081090517	0.439288368133336	0.419456401620199	0.426720322321485	0.428917931259917	0.428639251592224	0.434732379799249	0.426588431926922	0.425125691504802	0.425742943253484	0.418150988356686	0.402382095412855	0.411784895096122	0.411963617735819	0.427488498958475	0.431002149859053	0.423886468934569	0.414912965895504	0.438738183044065	0.432506670544161	0.413926199784891	0.431783056775515	0.420726622065266
0.444285981659627	0.452250478388098	0.44004338537995	0.449666035277842	0.459607167475667	0.427949375370951	0.453046173845234	0.449020169051784	0.443128610101374	0.445025320224779	0.437122188119697	0.424267218129183	0.448849892649052	0.462148489260246	0.425796652055798	0.458191549940428	0.463648416860557	0.421336183207956	0.454050257930345	0.432403048010982	0.454495569722429	0.440063676656648	0.461604957457956	0.43069084844371	0.427233192640819	0.45602835099546	0.456385128992356	0.447188752853378	0.424916847992659	0.440144459843756	0.436309120322647	0.43665222915375	0.460730576262674	0.462609360091474	0.42937842482444	0.439444006040244	0.455114809786578	0.439196645488972	0.444798317152463	0.435194689590568	0.434034349096509	0.438773743091136	0.457236377525589	0.432264048878603	0.460115258296144	0.462921461028336	0.435487855883061	0.449640031813576	0.456165273076688	0.440550115126711
0.448642738437299	0.452956028569457	0.464823143919048	0.471381660281995	0.457731687285642	0.461071462394833	0.485140440511206	0.475321583566206	0.475231564825357	0.448964437255074	0.466205624846933	0.467303291141324	0.469066516478232	0.461245217636021	0.467337741802373	0.480096313983372	0.463829794054989	0.490841640153914	0.475814350110369	0.467986233126996	0.447581099189669	0.477364006123704	0.46755202341148	0.462021478538323	0.469608124958234	0.489055747434555	0.47219026502244	0.454467427251484	0.463090190774859	0.476324116451696	0.460472060396222	0.44804175010838	0.47712663728692	0.471167522174822	0.485074193496432	0.449280457049726	0.450172720532286	0.461413815286027	0.472801705552422	0.472445887019409	0.455975175259938	0.454695518468264	0.460206719909463	0.481999632809575	0.451180443546627	0.458548485190663	0.455560794620677	0.489029801115623	0.47917958330215	0.465130989867527
0.500577261865827	0.511207713501679	0.489330854140254	0.503494884873681	0.47810113561719	0.505457212378675	0.495505991316877	0.519102756024196	0.50970379753381	0.496172975283993	0.48695517783222	0.485396275945044	0.494582673148876	0.504153523256777	0.524944084989962	0.497780905462622	0.480633100972943	0.507473631751004	0.506582290275423	0.489322777487863	0.515235298866512	0.50757418111168	0.489007990979437	0.522205855551432	0.492381827979419	0.512839153979285	0.500732445196298	0.498640118264184	0.500133332299694	0.509162875589631	0.475680368871358	0.518135664034331	0.472069761469126	0.514823359324595	0.490054463914919	0.497916468471025	0.520722063962028	0.494389681584494	0.483622448888356	0.47417847783554	0.509154908408736	0.47603685122938	0.478766804540917	0.512623871416359	0.510298800625563	0.52808024576014	0.49821065991592	0.495309869227192	0.503461633740804	0.519395409727178
0.515544271170169	0.545429993723934	0.544289989102209	0.556132462845726	0.517500679847897	0.5485497515663	0.522793109810047	0.545613917216976	0.536781194253069	0.5116948885037	0.522223012979558	0.55105005557299	0.543377936526058	0.516652017805425	0.50595428763612	0.505416002524379	0.517420176628819	0.536616794407546	0.515501903556348	0.53958913298818	0.523405279118394	0.529214810656365	0.522124233527232	0.508199805889999	0.557196070513505	0.545531188209286	0.524033229462435	0.517321650810032	0.556130420548331	0.522249784017554	0.505678963430915	0.514267757873553	0.537788339650013	0.545223906663481	0.513871086004094	0.522523151887665	0.505062970211637	0.512549724795636	0.53897443844986	0.519919777527596	0.527041665399207	0.522801485042979	0.521032714075408	0.536230988516637	0.551053152959475	0.550644927202177	0.541922237095595	0.535029712370413	0.505671463300811	0.536996271984139
0.571751548679413	0.586822133489299	0.574000931355623	0.574548201488934	0.546895615899768	0.578199950393182	0.55342233891412	0.558570632555638	0.554790154097415	0.573200430704007	0.570180475385145	0.556409093827005	0.591160233723814	0.574553345598828	0.571649827969952	0.581080161460627	0.561207736538032	0.58517422727705	0.585378854964833	0.550631586623677	0.590956115321413	0.605793255233408	0.551148336029642	0.573089088825183	0.595581955923388	0.595736821692354	0.559068620910615	0.582778407477152	0.589502818237195	0.548542464044596	0.569353229806553	0.591904385785516	0.543899731141568	0.553562091813267	0.557642158783763	0.538754202124784	0.555117199802644	0.566817151270409	0.576342215506904	0.555655278445324	0.554584190937831	0.553904714498946	0.594109401411817	0.560289965130743	0.557172310476964	0.585104721706308	0.558585332879112	0.565082057148197	0.563193788882424	0.539126805506728
0.608308456306312	0.626682679302109	0.577761140021221	0.647479246646438	0.589891610748148	0.590573799623741	0.63290920223975	0.631576390392321	0.634692924973345	0.58272500786571	0.613917671732766	0.577019396931309	0.634516831865283	0.578634305114833	0.614592232143404	0.638715577244948	0.613655947066467	0.632447703176884	0.623582559612113	0.624056353488726	0.611662081995629	0.594710611825896	0.588325615626273	0.602975424583062	0.590882796050172	0.644614903618449	0.609746432207402	0.615105176224516	0.619046696331323	0.596657862289613	0.63548402280772	0.642659376654517	0.585010390682617	0.629313770496057	0.601682977321367	0.640302837040903	0.626599603450713	0.605904103488326	0.634299591633666	0.6115354881249	0.600068932402256	0.596878148783789	0.625942833980462	0.61462982326183	0.62506975813393	0.610315898411041	0.587958458559945	0.603862065461232	0.58276760789572	0.631619325624283
0.663810361900169	0.682042236700726	0.679471351788088	0.682371369994423	0.637285853700813	0.694581910671404	0.687352171311611	0.642295524691339	0.659160215636545	0.680316176120495	0.638131194933851	0.690090352688174	0.661772263852214	0.643790155972918	0.653929601329807	0.62964566997887	0.662864677973132	0.665904413626067	0.667781024466136	0.704003548674225	0.637405688296243	0.670286702324564	0.658705870101926	0.648513274838001	0.657568307853974	0.630612515581789	0.666974952158943	0.651236863557636	0.699265633587036	0.639492261254177	0.650900086994322	0.638619522265067	0.672582523247904	0.69943944801875	0.678676643492558	0.667273036179222	0.682488104935062	0.638923455922828	0.659289851607285	0.689977269272925	0.669868136041982	0.683927686389324	0.627739600491304	0.657492306077969	0.644921058678439	0.70020720459119	0.627193485252669	0.662389847234226	0.696919050468328	0.678549285264654
0.686609625398576	0.702419976843923	0.698578412064958	0.701502329172521	0.702435266575188	0.738631201579571	0.703873379010943	0.742866966905566	0.740819278941536	0.730518325227292	0.711682816341351	0.735701040842591	0.681705647315792	0.702674034928755	0.702981951100653	0.687213226148088	0.758651291659857	0.73519671607764	0.712558036993671	0.677374423623849	0.697052757251642	0.673950502592775	0.696201872178964	0.684734838066781	0.68488713760894	0.679918861779999	0.692661883828428	0.720001449926277	0.683186649115772	0.697705832783976	0.678780312786543	0.694462890730503	0.752298458665649	0.720937639250249	0.69458514426469	0.755412201670362	0.720398712955281	0.745256743336064	0.692931468818562	0.738181646519677	0.74029126570158	0.685871106449757	0.700199268841616	0.689802448905235	0.735486940171826	0.745962134995439	0.743265391173074	0.738172993046442	0.738431438962336	0.756632161893959
0.750529373827453	0.733191758194612	0.795912221398859	0.759832513688429	0.737205053518822	0.781037319974512	0.752060555993467	0.81374335589648	0.778344115518175	0.727254287603471	0.809300564160531	0.742328509180084	0.820320137862268	0.799216269355707	0.759870639850246	0.741561288057595	0.780933601102073	0.817288896836217	0.78641845623531	0.802930340257963	0.76125517340225	0.784841618211447	0.789357658647444	0.774152515104653	0.807506785829169	0.804021842271451	0.826936563608385	0.800133443406418	0.809348106470592	0.772471778737482	0.742694336387627	0.754441175395277	0.743079864900769	0.801408270846907	0.772212314252635	0.766418770611653	0.75145356444148	0.819936984163714	0.793591480175738	0.792190793837413	0.817014605406302	0.774344208206206	0.76178430831033	0.832290966238028	0.742832731273023	0.757191247658268	0.804357042267094	0.732778103021011	0.764427916262269	0.749495113658739
0.820346797919824	0.801034483687487	0.891643975976227	0.85180016349071	0.803911756348724	0.853495438804603	0.827181139616545	0.874448759954684	0.881012292804749	0.869023716235114	0.856172142121773	0.888104542009598	0.842307899695046	0.86561095206634	0.817637266326155	0.846066482379982	0.798267927685622	0.807757507578217	0.815126810608881	0.845957715517871	0.865236045250847	0.871900143257063	0.87023742682509	0.879936910630688	0.84451005382866	0.853654502136809	0.817577319610238	0.898346288273301	0.899461149338113	0.847829572249577	0.881720055336027	0.865023337590437	0.861360642961796	0.871793579715972	0.877231372460598	0.907612981975083	0.912677763053762	0.896593313437289	0.816092342392092	0.817346553408239	0.836195007582561	0.864082303193776	0.816829560356033	0.799037334100696	0.833183650788528	0.86703327264224	0.824522166543326	0.887031796991538	0.847785615879112	0.835924914967752
0.971888498833037	0.968140325790623	0.939304375097411	0.961138261846714	0.913059534717639	0.881064485967732	0.990451936937784	0.887832763147511	0.90665694354903	0.923816065372117	0.872495469713437	0.899424010455078	0.972583152697836	0.912333313830698	0.887253201674335	0.914424675576087	0.912514505105372	0.972873045965095	0.863045580573107	0.943779308038106	0.953485148522908	0.887667987368504	0.978032795292449	0.908494815588636	0.869804189410196	0.902649727930517	0.921638578958697	0.895823149685136	0.964300894032768	0.8606893034044	0.910579989673014	0.915063808720111	0.869672529227473	0.968858005358298	0.970213088566919	0.956777514121243	0.902375061952092	0.945271494956406	0.930216683541765	0.950034422255382	0.930700467950002	0.974532484416231	0.886266816199074	0.934208451795427	0.8912852977235	0.928279518517199	0.88521072927801	0.988772230896554	0.973723832586166	0.866685766738507
1.01839810956343	0.960472757067967	1.00288588108073	0.97957134742256	0.966668362714054	1.00394245262544	0.995222467434472	0.992502880545935	1.0105240104969	1.04027682118909	1.02413744223843	1.02462861871205	1.03759500155463	0.997759237646582	0.972906083444885	0.997189066843772	1.08785728752557	0.954406081086148	1.04613091138022	1.0752314058495	1.08927455808019	1.02229457894526	0.998906779669552	1.0567722155729	0.966595661715223	1.05008319130931	1.01035275169958	1.01101181577549	0.953395795159353	1.04449750734871	1.01853739183857	1.05527058730753	1.01311223518309	1.06479416677138	0.979258172127647	1.05203310652548	0.985173052318255	1.00498486761647	0.984275374316664	1.07025166554469	1.04919231092182	1.04702832813231	0.994558433126697	1.05748136353073	1.0224656264362	1.00250625348481	1.04469085853725	1.07809128150518	0.99630057421265	0.972531094135462
1.05509997751521	1.10563778506268	1.05865269687738	1.05385322187561	1.05871672946407	1.16900606116974	1.19274335785732	1.18774013002402	1.14031521361071	1.06368908060504	1.1053644874071	1.0622131524641	1.11648239396618	1.0481530259604	1.11995063113932	1.04961897773929	1.1550922334571	1.04489214070117	1.04727215314394	1.15650764021388	1.05388501267132	1.15044220492888	1.1367772603669	1.18128934933013	1.08622461187917	1.16984655841529	1.18153890526606	1.13192383446122	1.09791317636845	1.18086792307064	1.10485635493867	1.15174708553301	1.11708129266688	1.18078010858718	1.05592451271271	1.20333802881992	1.14299355437772	1.17995112330483	1.10401344238896	1.04422932628203	1.09484103136183	1.14472821986527	1.19148664143408	1.0642088190735	1.09384442274205	1.20453629389563	1.13927334182659	1.16006982524184	1.10875210387948	1.07868100306944
1.30713705932022	1.24673098759203	1.29215353261245	1.24876962738199	1.18556373624523	1.23343417630415	1.2091944192523	1.23845890253141	1.27033565044062	1.20307906860572	1.22728008746525	1.17593731197357	1.21809453292387	1.30887396138599	1.22133051286196	1.18396464380316	1.29780399756138	1.18335185261505	1.20861863653572	1.24353816110063	1.29476933922045	1.29830908879108	1.22463873562499	1.27574423386771	1.19388149814636	1.19777261508654	1.25236476532357	1.20055424063621	1.26392613188881	1.18840424658823	1.1896469148447	1.26490604628138	1.23540369046916	1.15089928091881	1.22406827557787	1.20495629520759	1.26593636445892	1.18608933931784	1.16003807581139	1.19431486090953	1.22058524696456	1.23927146872948	1.19781826713271	1.34207950817825	1.25889161774493	1.22773345438714	1.33626793601764	1.17156871433639	1.14911907969882	1.22028092257535
1.40636630300457	1.34737018458344	1.38179249124049	1.29730052491976	1.32420137223183	1.33837327304424	1.27492532338738	1.41273176778352	1.32355751258036	1.29756420709364	1.30536773579678	1.31731256252319	1.29192264410284	1.36751191703574	1.36938909938903	1.28749420299154	1.32610199830132	1.37274569567852	1.40474028023948	1.44411371595179	1.36295599974478	1.28616859948286	1.41950352836651	1.34544372255239	1.34428699477011	1.2778143975338	1.32837833922265	1.42055029353388	1.38296502694122	1.2716766199627	1.44503326875511	1.43986791315996	1.36480705758451	1.38628737082012	1.38426064119952	1.28383981795007	1.44886480140682	1.38844362352732	1.30863069580825	1.38287245127932	1.40036382566946	1.32923629295906	1.30198506709122	1.30538471505225	1.33419260551023	1.35559210891347	1.29968675893292	1.37036762270098	1.33993227563571	1.27596119549801
1.55590499042228	1.4801382231073	1.44977889111447	1.62898474905374	1.56951040866403	1.6156183109082	1.52362036283196	1.43310615773921	1.54691193833807	1.6408380926924	1.47732091674075	1.53328674068759	1.40588426269857	1.55319308508476	1.40758109033395	1.56684995182781	1.44461561373968	1.58325405078175	1.47471140679746	1.63745641887647	1.45514886623406	1.4922133496299	1.60201766789849	1.47181990822459	1.44398582992557	1.44425802453783	1.46395700162558	1.44243342740615	1.57457459306398	1.53283674507367	1.6087999613108	1.56919298364846	1.50422152863012	1.53739770010538	1.53953464338331	1.531865599933	1.49898193357272	1.56619607082042	1.39831740451819	1.55653058903044	1.55371777559431	1.54563045923666	1.43759822989361	1.48416613479326	1.43096005044152	1.50897017943186	1.5050740713537	1.53074965258595	1.45655385412336	1.50923194130024
1.63674396290155	1.71631641641114	1.80479073443258	1.73470438953283	1.57504150158395	1.63368574214942	1.69736213401417	1.58238839369014	1.6576474236558	1.62387525815229	1.61585914639475	1.61528526002907	1.61965189485984	1.63266460697484	1.76038480138103	1.57622773478041	1.6749807031017	1.57966371391987	1.60150264051697	1.73619541632873	1.78582287494462	1.67920535375595	1.61651894436086	1.7852603577411	1.72318901281868	1.7151085868791	1.71483751519128	1.60481288933385	1.71941842898703	1.76530198088674	1.69899912432324	1.57060203711299	1.56925368750432	1.82454465877472	1.72619311026535	1.68371657593842	1.64333581458228	1.66245450865162	1.81446471973857	1.66416816959572	1.67050895702008	1.67703182117335	1.73362868903493	1.75558397742228	1.6437068972436	1.72677836598683	1.70865179975026	1.65702705579461	1.76339804684864	1.7176984303891
2.00538342936443	1.86655897809086	2.02456733840831	1.86000245148996	1.91683937837716	1.85725700730589	1.77757743826993	1.81465347335089	1.7979481054252	1.98813891354475	1.74080403979023	1.90827217371566	1.86818542485963	1.91634174183591	1.75112793093471	1.97888842584221	1.81464977085832	1.7870843504244	1.9581269715559	1.92985352746819	1.96804093569321	1.7978860923865	1.8059670702818	1.83628796042823	1.9299190689643	1.85594685628666	1.87901766722724	1.78862876544081	1.8878577029779	1.92796372038375	1.77293267821802	1.91383761494298	2.00741424642277	1.79857279388296	1.87082244097945	1.83884527305755	1.7894468406238	1.78612790275963	1.90545957939945	1.94561392809689	1.97110498634713	1.86061763608777	1.83701326913672	1.84641702975186	1.77735679972394	1.901796228706	1.94726748820966	1.91307379383418	1.85518027391311	1.89551025563797
2.19734963208151	1.93367836044733	2.19336900358433	2.11595379078021	2.18026705762994	2.18044555676567	2.08019127226765	2.00382230352853	2.03877308451241	2.22159581544742	2.18026468175276	1.99175824481339	2.13006391313717	1.97814064520346	2.04888811652005	2.07846177246025	2.16812762347481	1.98765754267357	1.98161933189815	2.12459347513439	2.06713345092505	2.05076489576403	2.08968423929847	2.02434257338565	2.12519318835267	2.17631915109713	1.99170781176208	2.2078474269165	2.12819111710828	1.92001990656923	1.97356891936883	1.93750900070588	2.14342978911312	2.07032598829384	2.07972703209737	2.12598606136912	2.11093251200578	2.16016609836845	2.11556484679756	2.18187123712405	2.00785920865045	2.09482552820939	2.24098420498609	2.03183368301456	2.0606501434318	2.21183574146671	2.01821612711544	2.24217295437809	1.9198487248139	1.96073746398428
2.19343287602501	2.27382798060998	2.26571949369228	2.42315674850937	2.46925988137061	2.22855179875326	2.38016501594783	2.23010561300584	2.40264776893033	2.47296085870743	2.31534990718996	2.30509261986744	2.2216051292048	2.33710421253873	2.18823831608843	2.331091555607	2.30079697960401	2.28005303353257	2.26626616630134	2.34347369415595	2.44667726478144	2.27341778478008	2.32647870570888	2.21485758392735	2.40862527228222	2.41554990194336	2.34734460641152	2.45912479864844	2.2742040036183	2.31442561959195	2.27193931608485	2.26660351044109	2.45351797889168	2.26420208133908	2.45887050921902	2.35312675383541	2.40705426334002	2.41868792229015	2.18821504123594	2.40759615737083	2.44119240143192	2.36377748147992	2.40689588136685	2.31744467359875	2.37029040605409	2.37138792723444	2.22843934934262	2.41488809580885	2.36337925043284	2.26861005707924
2.42995921405337	2.67539488504832	2.55934638272823	2.72160731756763	2.50836188258071	2.6898020858073	2.70717601578762	2.43647246210113	2.64258012536954	2.41692270880444	2.58731483510249	2.53213268204383	2.49539515242494	2.44735019699771	2.56972712190034	2.62759170110653	2.44099285783627	2.44995035113208	2.49771610479106	2.45483074488745	2.44780689739743	2.45503123508983	2.59777905608873	2.6900384200275	2.71289722918251	2.37635877948304	2.56756586693199	2.63149418877201	2.58793947718995	2.71532150854202	2.68020003181549	2.39623175505843	2.43501389204778	2.6295400866029	2.72395125908616	2.68234041491942	2.56684908148009	2.62976348715857	2.38728007836953	2.68319628686164	2.60007442067775	2.48926796562722	2.42082290386453	2.61910075598976	2.73945936530008	2.71464163157757	2.55362869211854	2.57343549369698	2.65575864847143	2.54324381046348
2.67135452220205	2.7083608792475	3.0108506907533	2.89443900172522	2.73873283492783	2.81447323698893	2.94161111196384	2.79766616201286	2.83639462514241	2.97950902825753	2.97040597341527	2.89319110478103	2.74061556554962	2.85449607971302	2.85431680895487	2.94399734455658	2.76321730063027	2.96440334413052	2.98302818347428	2.80703789282409	2.97880300928609	2.72516743744813	2.98921564502793	2.89127381254927	3.06116859940881	2.75527289756232	2.785290465096	2.77544892943966	2.88327306012059	2.85939361664601	3.03068872304642	2.88715878506995	2.93998374682464	2.75259349013081	2.71557762533894	2.71569104070937	2.68646876827038	2.93353936982816	2.81095545880182	2.780350705157	2.7183408134221	2.92537596650734	2.78374382906201	2.90402714138062	2.81638526788242	2.7093220916609	2.93749615773606	3.01984621021661	2.97388156146619	2.96543050060033
3.25223330218556	3.26557035682293	3.30034254953412	3.23737219393966	3.07812593265885	3.2331792740873	3.03952683483182	3.13228600375829	3.0246513896005	3.07525813003778	3.18399056045277	3.21428971168855	3.21083370417974	3.0583323435152	3.17161157385208	3.03582677730801	3.2706504610562	3.1436772127962	3.30505776790278	3.21717598046835	3.32003259558982	3.26796180729828	3.04048650488989	3.18280972312178	3.17094643182547	3.04986137206048	3.29147069947207	3.07526751699674	3.30491393751121	3.07713622814835	3.35345032937686	3.06953449023857	2.95988471448012	3.23426477488041	3.04889637033252	3.31402680973436	3.12693134142042	3.22533682805618	3.23428051969877	3.16767152029114	3.00289516893622	3.2922567311429	3.30394622218962	3.16920064865248	3.2619408786593	3.18035929629853	3.27851061897513	3.05890785686394	3.16374368259025	3.14880983550112
3.53239658389385	3.41112605523817	3.55550947228697	3.62020697005693	3.53201947456096	3.40718153435599	3.61907860595566	3.37358231907068	3.59832399574475	3.51074763458636	3.56869273507724	3.52671012991393	3.50933429766779	3.52745931157296	3.52383567175143	3.58167150808706	3.41080975206954	3.31251182204373	3.45839807539145	3.35261359615142	3.36021886166314	3.56600756904148	3.4280988086773	3.36556877213383	3.42529145570281	3.41388401069106	3.57997562298693	3.59723136801854	3.46647678417287	3.39198029804955	3.56223342997856	3.63705279172268	3.56080105421053	3.5631901936005	3.62260916313035	3.38481050797128	3.62728021219274	3.58206087825773	3.55843923221672	3.60745631778126	3.5818448546228	3.55113927180006	3.63462648915487	3.58012836149283	3.55373792810853	3.44215580954383	3.61044775016944	3.61540275342651	3.59448435255627	3.61847378638337
3.87288061292994	3.89658824828445	3.7811474955641	3.80753877947313	3.88297985430322	3.77753624867933	3.83870682343886	3.80924385662105	3.9071421385573	3.78091841201014	3.90118987625111	3.71853158803583	3.68860178079029	3.73665639350104	3.79923739784829	3.87075921704708	3.86966593164692	3.78079142645687	3.92324789100856	3.90160241467149	3.81767230568974	3.73775324670094	3.87007778623839	3.90618234085084	3.73320601201741	3.9091177657662	3.90723227695826	3.88558029765092	3.88554112483781	3.85114781208394	3.69463893480888	3.91440593762195	3.84541212153363	3.69420611114384	3.89172163298013	3.7069423092351	3.73236691737449	3.88802921272206	3.90156678057515	3.81597715794118	3.77192937961079	3.67825254195046	3.75229145609753	3.89966704624847	3.77145240262609	3.92655999508419	3.87921418428264	3.74170775943265	3.91114343871104	3.81531218024471
4.18692498887137	4.16252975513293	4.08959873019286	4.10613334755031	4.18739633034676	4.19991194077117	4.19966864882745	4.19444400369215	4.23575508431356	4.16439049495697	4.2146668249225	4.20234207409361	4.20409006401329	4.20942750504177	4.06724976192531	4.05514337416586	4.22308017337327	4.18749361981942	4.09326119965638	4.21884821255638	4.13559361266944	4.19277611497803	4.15312690761647	4.15882124610439	4.19903796985111	4.17016507508978	4.09977207290338	4.20677105281697	4.21118119901644	4.15873560195098	4.20717536932026	4.16685982433558	4.2116022279804	4.1228101402045	4.21509104257344	4.22373994464869	4.20619370538768	4.19043039932585	4.21799346215413	4.22145434258023	4.20328106715082	4.20281911755405	4.2029647774342	4.14904481836941	4.2217903112658	4.17743453237445	4.23760118164319	4.20560348928649	4.20757050109648	4.15280689713406
4.50577583254288	4.43100509530011	4.46930120546079	4.45456846900207	4.48965927404743	4.44550876640699	4.49843061467635	4.47804628080318	4.51459217081756	4.44288874312036	4.51607798298942	4.47918426251559	4.49557006370026	4.43410975177191	4.44365978414969	4.53338165897583	4.48184650512441	4.48052251124768	4.47928448717708	4.42655563584897	4.54168020605936	4.53521945725151	4.40130916086744	4.44650915897248	4.52641397535405	4.51706504890116	4.44131946792218	4.48265441956455	4.4997888173786	4.43530470628222	4.53620829194526	4.50251970696409	4.41693369087014	4.47982180949091	4.46521757446387	4.46677974965218	4.46806236974312	4.44677899791756	4.44831270651972	4.4758628254702	4.41384104543814	4.49038359529081	4.51052048223438	4.48380491749458	4.50140179813075	4.49346394341306	4.48570585906945	4.46482511137169	4.50839323619475	4.44953183130414
4.74240023341525	4.84370838400985	4.81811710452509	4.79675743459019	4.81263258078016	4.74079989257563	4.77383652319455	4.83761825635719	4.83558791045478	4.66610725689929	4.80967463802171	4.80224018997474	4.8359871651971	4.75699863326118	4.80509495963093	4.8138238606894	4.80949567258668	4.75795684111778	4.66700086280039	4.69274962678498	4.75632248131412	4.80200718529883	4.82036678971494	4.77768420455784	4.77534659619566	4.83040228280508	4.80967536817789	4.78789646400314	4.78241959762051	4.72464443770972	4.78084234004807	4.78682971643499	4.83598376229781	4.73309928158015	4.80829095097392	4.76917473243965	4.75808645082764	4.80516341348137	4.78594798158538	4.80915074067161	4.77656680097275	4.79281660977559	4.81428498062501	4.70044233590361	4.62848657736326	4.79206605926524	4.79349204236972	4.82180742964286	4.79366086069499	4.79653865572561
5.13072986588058	5.12809744005919	5.09454770743066	5.10072570265044	5.08261014168428	5.10275046514268	5.13159629947256	4.9510224665889	4.98403848096266	4.95913063176024	5.1215294305282	5.09513651147143	5.0245477930223	4.82903667357171	4.99618084863006	4.99676806036667	4.94148196909349	4.79508361432574	5.00747900859632	5.07119421652737	4.8613307502369	5.09910557515318	4.88520508216826	5.07995465061184	5.06593951686082	5.0409701600126	5.0762690972065	5.12508753664468	4.77792850133248	5.01014203487288	5.09166850860401	4.96751605932232	5.11552140339344	5.11532224936448	5.02837473484598	4.96903265326205	5.12867623077348	5.08146505888071	5.10317874477041	4.89090322609365	5.03966769535921	5.01301077131855	5.04005288062211	5.0638849163566	4.95575877734013	5.12382127696999	4.9946984043133	4.8332406896067	5.02058760895837	5.06439533679568
5.26347853702211	5.04893351770248	5.23082214582546	5.40104704273883	5.20386845939957	5.12235643274841	5.36189304636584	5.17069535815627	5.16937692038519	5.46108576196914	5.32792541060812	5.06863330517958	5.20212690429872	5.25969164621294	5.21700285894966	5.42394726333735	5.06843170179654	5.01958462823486	5.4483511920488	5.15165376589944	5.29805590127656	5.18975817585818	5.16435843072003	5.31186011358393	5.18277859461772	5.12517750417665	5.43037448380632	5.1974080150085	5.30172461259866	5.18854121964731	5.34187038291508	5.19840024405944	5.1969712220712	5.44279621718213	5.28068840627945	5.33102259749786	5.19570515459175	5.2381629822403	5.34776357082034	5.22990808983768	5.2965409090318	5.10871060746391	5.37226947809435	5.02871535503033	5.2389749683008	5.37746465384084	5.34435303374335	5.46474506861641	5.29886689135065	5.14052449369076
5.36868071123656	5.30748831136998	5.5352352223785	5.57667619600782	5.33987362524087	5.58553669876509	5.33462760905633	5.29001844037864	5.37495897534478	5.49507230825219	5.30359250260943	5.52509941000643	5.4078011815042	5.38237238204528	5.31698267329533	5.6013965389704	5.36564746162536	5.4728174173413	5.6121928280823	5.46709149371289	5.38453987131832	5.59011547335687	5.38355118235901	5.53928951358128	5.30268722564641	5.50113786553052	5.66754871565868	5.32532017713238	5.6464556860763	5.60881967668426	5.49796690701123	5.29346665872214	5.30329919483697	5.60821203152518	5.20147387781018	5.34479619901668	5.56967609932207	5.25950899136929	5.64555813313899	5.72821018205898	5.49154136880727	5.47776730455029	5.63888736602737	5.60528985956011	5.24322683460869	5.5700866005923	5.62144525221028	5.58945576988488	5.56351227331485	5.71958130000687
5.63446653103923	5.80419633881341	5.65474322632472	5.64564093857969	5.86970327126506	5.92066508463241	5.60094136143825	5.78710051392053	5.88485543121279	5.54259013867022	5.49351646941387	5.63868157781374	5.84872248166154	5.46995486723805	5.64147421216543	5.59067900712533	5.87859225691693	5.6151641978627	5.62493645168567	5.57868863129707	5.75312004705858	5.80428416772329	5.83334284426071	5.46714586670723	5.65153033274744	5.80712401259265	5.81611243178637	5.77651044684282	5.85551417932512	5.51541735132898	5.75177631633667	5.49831192329317	5.71051016371465	5.90985524476385	5.79372411884779	5.66095511059527	5.51183172386935	5.71369305102088	5.73913014785739	5.83803341615095	5.54590486053179	5.89214309108725	5.63354318288015	5.48687958917059	5.67864909710865	5.68097129050786	5.79291416283973	5.69149068207682	5.56952630744132	5.87488676341651
5.98728072068916	5.79891161677345	5.91811853744483	5.92128022470522	5.98184670928772	5.78397419669191	5.92758721953424	5.73103328268728	5.84160569457867	5.85240376440277	5.85144142673706	5.95023837631525	5.81185324508303	5.80293140327281	5.81988292825203	5.84796957073759	5.93180273084989	6.01594731335204	5.799470727944	5.8707198266554	6.06657351368526	5.75723708815639	6.05015706768891	5.88728946477594	5.72285638091861	5.98475588025161	5.82088152696161	5.94056924637479	5.82399556953788	5.89918071191785	6.02135984524189	5.76704928185068	5.87057918231639	5.91638507840156	5.73806988282943	5.9285078480975	5.89514401147872	5.83978380378792	5.8541627499341	5.83465997611635	5.80514571503639	6.03419345282992	5.91957103675847	5.72985920963651	6.04641026121647	5.93487537716045	5.86274990151497	6.01916343598193	5.99733147996818	5.69147724644795
6.10178870707137	6.01925734494673	6.0820562978048	6.10357108898943	6.24932982342649	6.17474326993328	6.24090650816023	6.02312849711303	6.23701230746896	6.1492108049216	6.05897948158852	6.27278784093795	6.08417521571384	5.98389063403186	6.21152282311545	6.08021357985131	6.01647242244014	6.23747396671949	6.08350051878738	6.07108602050419	6.19203627677445	6.0314798603259	6.14649780985784	6.18353585767694	6.18356431936098	6.30570331204267	6.13597828496284	6.12146695272333	6.12341944233458	6.12009154773752	6.17777638626385	6.04014725699562	6.03438336137849	6.27703843701672	6.27750218958563	6.19913274736865	6.23998241312624	6.01211580170159	6.12265917579417	6.2634558504218	6.1865158765805	6.06420904949562	6.04842723283239	6.15037794772267	6.02761107615594	6.19081349873168	6.15854634180771	6.14196642847405	6.13323307731867	6.21231639872742
6.41811733706735	6.38630512139262	6.45606493887083	6.51730024071313	6.36506557170086	6.3525002720192	6.40333079171757	6.52786202677877	6.38750589445475	6.27243202521869	6.28908890983233	6.4425767032853	6.38258599428897	6.39667004120671	6.41633064326409	6.50765032821665	6.35667888722869	6.38933179045628	6.37944912763641	6.29721986315604	6.20637668266313	6.31924300457138	6.38459391856837	6.40203443373736	6.51244839753391	6.43192510686953	6.34791409401016	6.4877421907773	6.32337952251323	6.5324333854044	6.39283120985184	6.3380818205853	6.2699779850412	6.22497019110356	6.34484660357646	6.49807518077636	6.47702759370887	6.36670755383277	6.29471207174508	6.35545185547011	6.36517235604648	6.33422218028844	6.40268478795964	6.39424304522232	6.37771382045562	6.43735424730215	6.45076689856913	6.32719816022703	6.4177439355432	6.28100605196412
6.77584109705635	6.68229358704208	6.55045078062061	6.59237171860096	6.56688722118074	6.73452232665293	6.58649707738538	6.69661302183988	6.60682193009514	6.73273851460884	6.57584469817855	6.63459726387809	6.45782763124049	6.63405113732558	6.57253755415917	6.5920548282737	6.60080972333492	6.51886130718493	6.70434942917868	6.60884245961142	6.51770561070029	6.57008099178815	6.62691023511617	6.7244514375588	6.53402293765277	6.70798612575738	6.61538855875601	6.72876346819924	6.6500938907018	6.62502226767879	6.58982826207874	6.58833043139726	6.50629006905993	6.72810600878232	6.78520120474235	6.73356255732221	6.55620547278956	6.73714439626631	6.60635535417452	6.5043732069097	6.58760992339272	6.74851192337308	6.6760405896509	6.64765434397447	6.70258238974396	6.70934393412457	6.67469101696759	6.56973068179632	6.75851761028677	6.65124046250332
6.79885985983246	6.73590123679767	6.95758662022815	6.90589381663146	6.92197920243496	6.94684535599298	6.8278484403412	6.93127704754461	6.87086949430341	6.81686564680573	6.95978997332911	6.94981102119668	6.93831438882475	6.98491067288949	6.88540425616265	6.99125425294412	6.95184402029129	6.9781558137698	6.90264733995575	6.83888574436773	6.94133799021013	6.84199441825803	6.87617143486284	6.74087544715567	7.02892565836476	6.87072226063421	6.81753577936345	6.85322223258769	6.98395274248285	6.9814305119276	6.76709090125359	6.92436937977314	6.9805242548528	6.91985637550886	6.85236809212384	6.94054114872079	6.88378780252145	6.91132815975958	6.84699469723197	6.76326151423727	6.93557012812319	6.88433420447315	6.95064508960808	6.99798434114987	6.77700742201929	6.85048107610601	6.90934856687608	6.7680094612287	6.91457588827921	6.79493597582476
7.11372805413074	7.22142432325492	7.11460999993164	7.21350083442584	7.23431787047793	6.99143972124786	7.18545302780325	7.03362179097559	7.16811769580917	7.09278890860938	7.19489808042685	6.91252397615693	7.1976750914032	7.028340205312	7.10853173157511	7.05818750477817	7.18300483743346	7.09896121527865	7.14355150445356	6.92575099998034	7.2237545001053	7.02755491179453	7.09575524628458	7.17494225306422	7.16107595960878	7.17747858186002	7.21580988449918	7.1547565646188	7.24006832093695	7.04383917343102	6.94970596396119	7.02801717187361	7.12382289561092	7.01676632916165	7.07477905294174	7.09697083485593	7.08387010687598	6.9730312629633	7.09525577460513	7.08115794573887	7.09929720082005	7.15426056523575	7.12660289811237	7.06860591999911	7.24514728416371	7.14760296950434	7.09231179788061	7.26160580626239	7.09939719141414	7.19528463148323
7.27340669981735	7.41933634736335	7.40624540289214	7.24370484068912	7.35418433931276	7.35772261627168	7.44015417340186	7.34242280220314	7.369561301278	7.34927379177085	7.32807470478177	7.18945307820414	7.24160620768324	7.26068605660978	7.14731001968638	7.11897520926455	7.14120983334771	7.09749633394516	7.16404860037159	7.36816451119439	7.37902031409746	7.1133052342255	7.14790444632862	7.34642601490732	7.39727407509182	7.35859915974764	7.18655375571018	7.45326442436514	7.27781977461207	7.09847008732188	7.28404889989813	7.41754969418762	7.25296219092701	7.38376697495782	7.27730627274224	7.20548845333813	7.24133539529488	7.1512241085208	7.40437160422236	7.31052590328433	7.25687094855855	7.34293688918226	7.40786474324906	7.11180495103723	7.37885192029423	7.19695759500248	7.3513915346415	7.45696313366049	7.23416516097039	7.25634884417589
7.46408303962532	7.47159192381047	7.64054243875248	7.46191553834694	7.48752458798263	7.45935731904971	7.63057060797047	7.4948426456982	7.48807410888995	7.35897558980071	7.4349377957704	7.47959837983282	7.51513154281061	7.40488700080307	7.34348278788606	7.31015784681209	7.52155729848128	7.56273485538104	7.32957723818847	7.41663974879737	7.57416521938196	7.58784361712201	7.37212743521535	7.59909805101579	7.55796885654103	7.26069797881955	7.56130942958948	7.57878368641209	7.51459933075184	7.50095986035771	7.59891636645266	7.32347312030614	7.29615721145782	7.58363887632978	7.39272055627705	7.61387738590932	7.47602998828996	7.44093081021622	7.46908345677027	7.42864921369368	7.57126572896302	7.31975951320962	7.50718934088806	7.60577536391364	7.45213523995639	7.50150061556357	7.35503755434195	7.36252809760732	7.27295474492553	7.40087928221359
7.70564414928922	7.41730396310764	7.37114565746499	7.3825653677392	7.60825840531831	7.81258999170569	7.74542819786875	7.56685589227662	7.5970651029114	7.49173345038702	7.76108112106532	7.56035278191543	7.67173067345657	7.80046799350698	7.70335742966155	7.6465165670453	7.53125111921496	7.66910012001573	7.72917390415988	7.52175806213249	7.5270976238768	7.6825244664792	7.70943216182827	7.53361559272753	7.40546754215846	7.45333250570223	7.55248683202528	7.6775411845263	7.54240398635652	7.69606106753182	7.58980841668783	7.50165709030892	7.60815834722881	7.59955135137071	7.74580658668312	7.68269000001225	7.45226243367841	7.70331286670556	7.71041354082643	7.66383750649416	7.56133972830306	7.66902655697328	7.73717531670056	7.72158555269731	7.42925427401793	7.73205250944117	7.75549664468637	7.55823027149289	7.62442603720143	7.68489976239763
7.79496575107005	7.81232171903045	7.50758609268674	7.77766148121225	7.74627733645187	7.64026772390886	7.74604787278218	7.84743215455242	7.74069991797738	7.73227576347347	7.82397827810755	7.89936739993772	7.90675465157663	7.72866142356151	7.72186669514857	7.54287960857305	7.69310797203132	7.50253680434163	7.91981252188298	7.78707771172422	7.84994148003925	7.70262430785785	7.5796527507073	7.45391210011665	7.88158250785937	7.6208801758111	7.75355733257534	7.6379938403296	7.64512323837513	7.69893052828556	7.80401363503212	7.79504342486267	7.62748666862574	7.63556510835365	7.77248849537411	7.597612862957	7.79822852889043	7.67462139793756	7.52962604590401	7.78781656562105	7.73208554623329	7.49934722299517	7.65089282922939	7.58652845412156	7.83195860637273	7.68558243492889	7.68806590785207	7.79482739578341	7.83896490680714	7.79699946182995
7.98142085264821	7.69910357295268	7.98036121197839	7.60435487320227	8.03397929071372	7.97426856462552	7.79391700791014	7.89986711180036	7.66081155067023	7.91057960702299	7.90895343426077	7.89249505687408	7.73596275306589	7.84260295173943	8.01217280259511	7.85338270859067	7.76731558028666	7.81109002723296	7.74272728725497	7.94401932747127	7.99361819261713	8.06202867876627	7.76138243744783	8.00215048465877	7.8614138693585	7.59335006871708	7.64557955795499	7.74234180346198	7.8014664109464	7.96258107792574	8.03382269791384	7.82067624893542	7.7667870664193	7.71138860613539	7.89489409278826	7.82510090896305	7.90353359851572	7.81727954080151	7.94571810281413	7.77343639607389	7.87221430912922	7.93223676946401	7.7846645153764	7.89199124247548	7.58032199409281	7.74919789743661	8.01669709803729	7.79173370520884	7.89775413818161	7.97140294539752
8.1055452804785	7.97662531026358	7.95895815374937	8.04124762275651	7.95585986983096	7.66415033070458	7.98099907092234	7.85006965878733	7.82071390389067	8.02544134005628	7.90024300413516	7.91400807673562	7.74009601459267	7.91481210689695	8.03593548676947	7.61695613597416	7.6275101340652	7.79710539709705	7.97427950442216	7.71797238107832	7.72584657341849	7.83273230295634	7.91038019752594	7.80027868714758	7.80402062394044	7.67975172094212	7.76181946297707	7.79900476181226	7.72436423530726	7.69305620016442	8.05378550072087	7.9600410368393	7.66369214628673	7.9013879894155	7.86885470011231	7.80337162542707	8.03805185402332	7.87135439864714	7.72386322146938	8.07725222332158	7.91223682595074	7.9983073877758	7.88186010851443	8.10617619257426	8.04853157939448	7.6801218060193	7.80842926145075	7.96167501199884	7.68048947142298	7.91988447940106
7.87002776661157	7.86716860270749	7.950918741927	8.01297317143147	8.09161961317509	7.84225072091381	8.02391106370604	7.56553531079398	8.05313020952388	8.12905121004976	7.70080572625282	7.85349581325333	7.72980634241492	8.01661036490522	7.95045314024418	8.11981854178342	8.06781164874924	7.86853240010685	7.9931581160743	7.92054044147115	7.60516910968582	7.88060990272852	7.84770864080469	7.66039661032479	7.63626237724816	7.66822033362555	7.88129334579184	8.1702626422799	8.06156773959002	8.06063152963571	8.13693615621672	7.6633501766741	8.04620215375462	7.99594044191501	7.87464963415356	7.79480732432363	7.69686173073445	7.80510076325649	7.72927150754964	8.04998497118642	7.89717157941357	7.99400470315309	7.98253020082767	7.84210336534493	7.62153839096136	8.07050517233467	8.1298504974711	7.91202620643968	7.90592948634349	7.8458608688252
7.84842933292109	7.76853411821645	8.13966435288017	7.75606996108439	7.82547410005961	7.97045808877328	8.08848593743871	8.03554382142038	8.11457928252476	7.85431524017087	8.11122480951463	8.15105207880313	8.01439237335447	8.04927022689925	7.73898416768541	8.18689657556412	7.89177013380133	8.02747776666692	7.94263142799341	8.02556175145258	7.70417959646117	7.74532219692379	7.95893793839478	7.92228229216197	7.94001992440894	7.96331386790739	7.9283294417656	7.74451071563942	8.02038855525017	7.74017100192466	8.08073158506316	7.6163393262237	7.94147620658196	8.09536320213527	7.64851005261953	7.58498850524072	7.99697270530306	7.63982983087995	7.79221914990116	7.74978455006299	7.70424782008266	7.8489810758838	7.99181172075741	7.7613855893676	7.83383352550848	8.01915229281352	8.10047375406159	7.75366727953595	8.11226921683299	7.72554631698804
7.76495864327489	8.18321924412605	7.80846608152494	7.90271538105888	8.0041617287559	7.88213182061264	7.92359185567538	7.74451164536141	8.04204919643752	7.80914746319049	7.66344309109965	7.83873122040705	8.02381360563839	8.20257063730231	8.01993196604107	8.15825823452492	7.81389654422097	8.13809407396914	7.85283493615856	7.97731466537718	7.75697689533329	7.95814402663283	7.86357449006871	7.78385257281063	7.65459006929321	7.91119590006946	7.95746315805335	8.01219068194128	7.80439826182742	7.81067920371546	7.59238605875424	7.95234504098945	8.08974956499121	7.74325512273946	8.0307406223706	7.87231741763426	8.04466959579186	7.86942264428439	7.79542907633499	7.7617112236354	7.99539717240134	8.28271043629536	8.06636444622034	8.00131764629896	8.081312158208	8.10161447876959	7.99283830654246	7.86175995323028	7.87554013935198	8.1003458896707
8.22592278827167	7.91592837387196	7.84432583590449	8.0044182690508	8.17803741138775	7.99920269105235	8.17360263524325	7.96013701441771	8.23167295150936	8.16764891960228	8.02786740769385	7.96189247209234	7.69465801490613	7.74544830862484	8.07451937861127	7.65458858626808	8.00743642814654	7.75411140493578	8.01511506965405	8.25838217691759	7.96667416760818	8.07911777949008	7.89585778016194	7.82200051218323	7.79374303503097	7.7064308821194	7.69879020134973	7.86728164088561	8.24558030147665	7.7831243220216	7.6962543658497	8.06052352835511	8.08798262465566	8.21925941626115	8.06461321390031	8.21483697235502	8.03046687363531	7.86303311213873	7.80367984620959	7.53725370910828	7.72317948669822	8.07519592544403	7.87817478702365	7.98049159655088	7.98835340053342	7.96479973335921	7.97357542888488	7.76719210044437	7.79918734764247	8.08119067927742
8.08448216808937	7.76114176928956	8.11950471005459	7.80541300647787	8.13731670707835	7.92541973300349	8.13744074796399	8.0851650979058	8.07130355172639	7.94520456545168	7.65910224494417	7.98949831812832	8.00864210399464	7.85325893643196	7.89742263278557	7.64927936902469	7.63253600951804	7.61837938382281	7.89281989873184	7.55768644004552	8.05036121269771	8.23549872625494	7.83235849028709	8.08953486195808	7.51517023426055	7.79853611168166	7.83565733691121	8.05719925595149	7.71561787595016	8.24191662830319	8.09131253084665	7.93409503295135	7.61227384974563	8.22973058342647	7.9965034921158	7.72359664800789	8.07704870549936	7.97259545730149	7.72707771997167	8.0835854781958	7.93104754220192	7.97486511128	7.78159058752974	7.75053425517861	8.15640752988938	8.13298968333888	7.59587217932953	7.76163543753517	7.80704796987643	7.94044572592449
7.76615204926133	7.73543482253417	7.86768776733484	7.89374940768398	8.19858955022515	7.61566181777561	7.54365960623361	7.92012973530786	7.83677149092648	7.77662158229438	7.61207555745242	7.77319054165801	7.99612183071751	7.65514930581533	7.88155116976673	7.9153691974476	7.91810466950892	7.48770881961455	7.67333926639293	8.11759812581832	8.12634806719513	8.16456908175807	7.85902233242673	7.52028589839381	7.55147533573957	7.52528218957146	7.54481895301823	7.58240015632573	7.47583049178268	7.55110768504715	8.10584176814361	7.68929722104261	7.74021759352563	8.0451876392591	8.11448189637041	7.67090459743281	7.5404351386516	7.74966574115176	7.60632535043783	7.87827468506913	7.66056617523908	8.11033177343101	8.07444725330061	8.0757927500672	8.13660639546391	7.9486792874762	7.93926460628334	7.49469763510861	7.43362945923493	8.17877378269713
8.02140059054934	7.61528538367019	8.14094454782704	7.97099797462756	7.77903696080804	7.592846417238	7.95744115765055	7.90492283133831	7.52436104729163	7.71349974449955	7.83992466048766	7.45054462161479	7.63089382654928	7.80643252229657	8.11284784968333	7.68631189049926	7.83559353976193	7.60449560634982	7.48461405675291	7.62279535605167	7.82933229083597	7.87701658814965	7.77235096094643	8.14803685662463	7.45511469885999	7.95037037066795	7.46022838416009	7.98233739140069	7.5285839861312	8.06210796468937	7.69630883903998	7.61547885830156	7.55488649730665	7.80878577678394	7.86871516766282	8.00940693395298	7.99446645302629	8.08296229204566	7.57084636429548	7.83548777358769	7.54924805483187	7.96615216381487	7.64908337059642	7.71774237962944	7.85482830825269	8.12389163378707	7.56377937362336	7.39156224124816	7.4741317555549	7.8521450950688
7.75751417953387	7.93077956524554	7.59517808450178	7.31370162550059	7.98007430039364	7.60551705314743	7.39818136468215	8.09357120501092	7.71680232587591	8.15417804169676	7.56006128486954	7.50167626758486	7.98498018210165	7.99764936774891	7.59238576309917	7.85439338245951	7.86463146512253	7.95481144988349	7.34931876961885	7.73096513916651	7.6395671039485	7.2728049850916	7.72071923860043	7.57131889016752	7.85029717979861	8.0924269969627	7.54489930298998	7.8587452961119	8.00613741609055	7.7592421089258	7.65270487117118	7.55939319375723	7.73396671183381	7.77896079721179	8.00313388894344	7.79427321769479	7.56049846805533	7.54299887506915	7.31615969302341	7.58376964433759	7.7094655756158	7.41803900804573	7.60571083377538	7.57611554499855	7.55325658053743	7.74061363660231	7.80999357142597	7.53473743070002	7.71607467641949	7.68202684054854
7.8599317046721	7.83376632237212	7.77447168809091	7.82466689964122	7.88496283757996	7.47762521138348	7.64277326683457	7.37026932201311	7.3329092240369	7.42645105382843	7.90974363389815	7.78623524817987	7.79761997979386	7.4808257991433	7.59087840768272	8.00208810093529	7.59501014046412	7.52895559217924	7.75154487900636	7.37699383665673	8.0332524092184	7.41461245260012	7.38233606449665	7.25089198235173	7.76853449453759	7.2853766663809	7.72269047007694	7.62332875026419	7.37195773094292	7.93667827165495	7.5119996181304	7.72055330409767	7.87766778008474	7.51519661305063	7.61907588609299	7.46195308791525	7.85932582152366	7.99672657025247	7.72697477609312	7.64557591538287	7.26192305008385	7.6182472645115	7.57808334610817	7.68650598454981	7.51612647486624	7.65983378147589	7.75150923339334	7.94635030977672	7.75288855140725	7.8076900447256
7.71436325937051	7.50479320665456	7.40831184303269	7.7260651774148	7.38160012730949	7.67498865916645	7.52935777608784	7.24327483314122	7.51256186955908	7.44367274995369	7.39295771648413	7.29508117018067	7.05913896581658	7.23137195984762	7.61508934604195	7.63225319085887	7.27951617063658	7.62893792793907	7.38753672731849	7.70463138015648	7.33894139815425	7.69737161852051	7.19326981240834	7.16822798594969	7.70877975526059	7.76953496334119	7.40545025477943	7.33243925886851	7.65506407568891	7.77910199142057	7.61103664061475	7.88886128734062	7.38815139059658	7.11182594585493	7.283367458248	7.76069685470769	7.18686083284213	7.97716923005679	7.21899455077804	7.38282434584471	8.01300147651265	7.21611644694731	7.55917590714782	7.95782281336795	7.68649235305876	7.69386439813385	7.68743945919553	7.81625049788583	7.70891675149395	7.74301741532136
7.06319994371355	7.73660267320694	7.24725175569155	7.30274578034935	7.26540458266962	7.08840529504992	7.71613596400835	7.48081310734999	7.52154566046879	7.43059040811685	7.53221505011041	7.8029339000256	7.19644001311343	7.736323560473	7.86917642268123	7.13391387587815	7.22144615355477	7.16308396448655	7.46281315996038	7.40094718499167	7.78863761592427	7.93423094530189	7.54140147265797	7.55732101375383	7.43882603421171	7.18539659857185	7.43926337698497	7.74674491119483	7.73085623218392	7.76726147531145	7.55991030083532	7.00211928957678	7.35968925567635	7.59450647912452	7.76620110698482	7.29187398057502	7.10699008806396	7.46136810764352	6.96093546877874	7.19853409569897	6.92379007720816	7.23223876839	7.50912617998657	7.58056224103137	7.77915735948634	7.58581336747344	7.38832078917018	7.40153630085033	7.71806225766091	7.31289869830841
6.98321449647975	7.213139218304	7.33644984731534	7.21620221102249	7.03997787508021	6.75427143217356	6.89244356332362	7.72347794960267	7.53118595660609	6.95743922602603	7.62794072670954	7.12553442025374	7.29812480585025	7.72115189320162	7.27216849354756	6.99824201558804	7.31073943043307	7.59017148063081	7.13499618071127	6.88351510400662	7.11355855699781	7.10922298872893	7.72051272602767	7.59520002297976	6.82427159216802	7.29979368000759	6.8263958012807	7.27163883424021	7.28873634650165	7.33670543437172	7.01689679410944	7.49739095148019	7.05380313994757	7.68351356493097	7.52091368662356	7.30036605449972	7.04670962988166	7.00163317811696	7.58420207095071	7.08718289350653	7.1445315406387	7.4444896429349	7.26027294183756	7.82195093457024	7.05702287293677	7.10726835028619	7.3279534936594	7.39745381667006	7.77499329025762	7.07730041678437
7.21074534135935	7.30487155327709	6.74729352218538	7.01147492771328	7.63181107705108	7.35993345851523	6.75849172095705	7.00216066140467	7.08196410596273	6.7527364776849	7.07920100093703	7.34684570088457	6.85205451584792	6.69457771614645	7.4927874728762	6.83651035731656	7.28500615769096	7.44409227011586	7.25064462625805	7.23962060124037	7.50134170770673	7.19864508252383	6.75169529303293	7.00954679466693	7.12834495592661	7.31240066529783	6.81816083406083	6.89759982152414	7.51925085545769	7.19824412162032	7.23728763313231	7.53381408921597	7.29175571816143	7.36090066017736	7.25904008909152	7.2937017247056	7.26216070124957	6.86537386544622	7.09964008029061	7.28810919641161	7.64238291099609	6.94339801099269	6.7439570799261	7.09537633796445	7.15573887973039	6.78456714500123	7.39214032220428	7.24015808493096	7.40102327324866	6.67760607454046
6.59980211354023	7.24234700214821	7.02673986056953	6.55113025253598	6.84428937096041	6.76720370005057	6.80680743791807	6.62266563829864	7.49786177963632	7.19893103796803	6.57843830131769	7.28389037660845	6.7428839837938	7.02661283105199	6.91673224761026	6.73311313325096	7.46697856351548	6.77992073338855	7.42717749698114	6.84832057716118	6.72699526754053	7.11558300564763	7.21243615324454	6.62710275062234	6.77441465836907	6.88414698668619	6.88638663742296	7.09942305751764	6.82393880851199	7.01555597364457	7.29263670460339	7.09112638773556	6.92451883029485	6.85817165812002	7.08129133870234	7.21783015633367	7.22394499956279	6.69809211358289	6.58409081409611	6.79733092779692	6.52216338119747	6.92052296796643	7.32749030860827	7.1797704941617	7.09569738900979	7.23010600745964	6.63338725577875	6.68008467472068	7.26065271061226	7.38848666531983
6.7029468452125	6.97088022380287	6.41470502129011	6.6288561332545	6.97825627157823	6.61710061770521	6.37758663500674	6.67076252410058	6.84503809328472	6.33330854076512	6.5701369043647	6.96229018481565	6.50683083327235	7.42842025897799	6.88167513025026	6.97970698939422	6.39029105541341	7.21022943708811	6.65925254729362	6.96551384785348	7.05423250399341	6.4485932759836	7.00303832798398	6.61648359932274	6.96459148997767	6.4789268543915	6.61586982978301	6.64354050881506	7.22347957381407	6.64003461235186	6.7113385787539	6.88638062786348	7.01464174745139	6.95317401827625	7.08880494921257	7.10863160539285	6.99673763436262	6.70354184111845	7.38546852940591	6.53544808063728	6.48448923734557	6.38656021831543	7.06520069986786	7.12616328982933	7.26590548987722	6.39952705093458	6.48114589123669	6.96106161082406	7.16187744436782	7.210556466157
6.78054369441255	6.46978423180121	6.73990070921643	6.30920771802944	6.32720092835389	6.62082753159287	6.04453054768647	6.97980166222893	6.9494437620696	6.91939964448146	6.78363258647243	6.85734484565777	6.96971895888806	6.90523050899537	6.98216416768274	6.74379075855617	6.90679722359258	6.63209489105815	6.66371943845762	6.33222207921897	6.53100713451721	6.37653306931879	6.49623823086649	7.10217197829309	7.05609884031259	6.48505906891049	6.17076428765329	6.87990939099834	7.04576140831504	7.14186046837957	6.50954961340257	6.39514567178808	6.69918992872759	6.88836056365248	6.20529458695116	6.26013105676866	6.38418412329718	6.91398071013051	6.88128857787225	6.95447390643245	6.30750525471759	6.77513047013109	6.40600050223306	6.65090896646748	6.6157629138769	7.01493154059089	7.07814577892986	6.32712501593056	6.52957094113668	6.54731339874034
6.36465410292992	6.35038248092636	6.9288253493559	6.28743858537116	6.43062720624586	6.26975220835552	6.85015350536951	6.12233338046572	6.65426443143628	6.50615661825465	6.80582300162569	6.23508789412429	6.07618762045185	6.42362557376706	6.41769642363952	6.60126793140298	6.86456699826005	6.80525613910698	6.13495105609523	6.36563391559883	6.38279067077822	6.70159874113865	6.50827314632459	7.01383801414042	6.2024199020712	6.70378073962808	6.75204028692139	6.74382285054689	6.35275137420137	6.96006333257628	6.1403071103043	6.65591913913161	6.3882809816483	6.08229760703054	6.28645972118255	6.73322918153905	6.23066724431832	6.103210194543	6.38031215488664	6.50679237422089	6.02817755560542	6.92805853730036	6.47908037041089	6.08840122232696	6.32984782231664	6.08563604514259	6.70109121941771	6.81931549106235	6.81790505744668	6.52624641465287
6.33473687853626	6.77720699141885	6.58538780558022	6.41665549765251	6.59687213809853	6.63937418759616	6.5284890100257	6.58040592681663	6.30321092489963	6.23488223458512	5.9983334158147	6.58588829420673	6.44300412074911	5.83763885677848	6.36695409341145	6.38681749598097	5.6427177502791	6.38788689018077	6.10057249659051	5.68039564118857	6.54336445942674	6.69216901683669	6.11587599857499	5.90152960107133	6.42569129320515	6.31199329874325	6.45800830474281	6.26834210190064	6.05711191457267	6.28460920869579	6.64052077627268	6.60477996554773	6.6091366993423	6.17814307824602	5.89121272921972	5.94752328334848	6.71415236476366	6.37682350006024	5.7415546994026	6.67681583765728	6.72645575019195	5.84969369980979	6.05607346722294	6.44608570146682	6.33455153838236	5.9209766096191	6.36902313580344	6.53328338042914	6.79670797228869	6.4178935854988
5.78225182849249	6.3376677249756	6.24979010131416	5.76515721934394	5.66791229941826	5.91303505884274	6.07781828253671	6.29588701902098	5.8902684065726	5.27196108280585	6.2215933207628	6.06784549269335	5.90688425124355	5.75426221296071	6.5314253692138	5.55325474841464	6.1331219243422	6.37937282863365	6.36607824504917	5.82613024948759	6.12966530213244	6.41615717446257	5.99796647040355	6.53540250959742	6.3134620006924	5.6971090710168	6.48759122788543	5.90347418605864	6.75893922610411	6.43217429172682	6.42981261177359	6.19119530619957	6.10445167455874	6.12846103630561	5.98863901281547	5.19947241573099	5.88827806056873	5.91459861637989	5.9016229078741	5.72674750707727	5.39096239310509	6.30364825815996	6.51449468475167	5.67027353944516	6.46226521621837	6.39173661164943	6.26178853852238	5.72172761356352	6.33090579139059	5.74898913968423
5.20444742738357	6.05073014011007	6.13552621474312	5.91429035707624	4.69881463827693	6.29704432284217	4.28230456116451	5.77002540268744	5.20525518504762	5.40853832880309	6.41399947991352	6.16696932115865	6.1397305547857	6.33082581325286	6.35869904259505	6.16389807625069	6.06342024498997	6.0349502591805	6.47241389646775	5.56291117574007	6.32182876906101	5.00301016639564	6.29180033354137	6.04339426714577	6.35259881135003	6.26453540282533	5.75965800310803	5.82505000305346	6.04981458644776	4.55628827004622	5.12258492219324	5.55482059629309	5.37276035775458	5.53420377498319	6.12889816298294	5.43802555554273	6.07249976323959	6.04228001406131	4.69863595300472	6.30850386552202	5.83834333260812	5.70622800473029	4.77943232838254	6.1300239180312	6.3964562057019	5.91789750062019	5.81214202027973	5.97836446768699	5.20786616183577	5.29991224314529
6.05215261915718	5.56032806895224	5.74282663450369	4.32170966027916	5.64555595995603	3.98098629576881	6.02506667983558	6.19242627806092	6.3386862138172	5.989048551935	5.56777735126751	5.94129919260321	5.48120392526078	3.02304128225587	6.00900705110044	6.37754922869232	4.85561113951362	5.63435247842064	5.67546101044343	5.81088568640963	4.86484861967153	4.63563084476699	5.62752159041919	1.8975453787365	5.87071915734838	6.07020524166827	6.0094852538441	5.85268509827146	5.40461970969371	5.82315762145501	5.74662530980407	6.04788593570973	6.15348155099501	2.44924457459566	3.11114068111301	2.43206723180148	5.69298006806985	6.01477332467313	5.28070382147989	5.50857240992902	5.42100855603289	5.86286742426716	6.22211584595438	5.37366623042139	5.95244497642584	5.63673816311187	2.37648804710741	5.39130108771355	5.13431681844694	4.03634550537762
5.36449428223519	5.65066156796031	5.6483431960579	5.18588261217398	3.69000696716296	5.95085919268529	4.36431266242863	1.81226245746882	4.51905405365151	1.63661246124814	0.653970491434924	4.53978135393428	3.39443233945273	5.76640913802163	4.22058004232961	5.03407342904736	3.80656564642055	5.16195583637248	1.26668465120025	4.93503344826506	4.17031524145202	4.82025594974088	5.63092060838302	2.96790336713481	3.4149871631576	3.66012689097105	1.21775105973334	3.77887477508635	5.76968810167002	5.7681478741633	1.40013968537193	5.90745724762674	4.51522450003376	5.09865001874944	5.43517130256012	5.97634031960275	3.80338750590549	4.52752274506099	0.449436514352356	5.81009005906323	2.6473902563547	5.60638413126578	1.41692449729095	5.80913088704094	5.09873229042257	5.95660481615064	5.58273729368983	5.82122027228967	2.92740802561118	5.82082484485923
5.59138886073387	5.59854766958527	0.959713761749653	0.0379285417546373	2.44292563146341	0.324432189012099	0.217763795352446	0.946052845961006	0.0379895639150529	1.49949556637527	5.35170135768218	5.38054434474697	5.3255563608775	3.4518899979376	4.51114157810732	5.63358033012299	5.4520227331162	1.96824413281838	0.326708480391656	0.0382151169956293	5.25931959032911	3.67817709929685	3.50800258303216	5.16189849317877	5.03986125331297	5.46942170766454	1.00660063752925	5.52866790874253	1.84971491872291	5.38438332067878	1.78746756548634	2.7163810600417	4.86299818265487	5.43361626012219	5.64482355016314	0.0382861737962562	5.57869639559735	0.0379707037868019	0.0378455108156156	4.69783674444307	5.79437591827788	4.48190578495548	5.47355472835664	0.0378807903338609	4.32243330887841	2.16759133875422	3.91443474055717	3.17709410545698	0.533744421485056	4.7166433894573
0.0387660952081549	4.05235671911537	0.0382835888419621	0.0382536770119125	0.0379562302981797	0.0382683558658092	4.13035776473752	1.54656020657064	0.252027182250456	5.03148663759078	4.71145857725272	3.47555880285875	2.48972046225441	0.0383029666935234	0.744704041557686	0.599455610762096	0.0382451108392645	4.66230956257363	0.0383072119706427	3.79098407791018	3.85199985151518	0.0380931992877896	1.62050293019232	0.0380854876195053	4.91154137065593	0.171460265858368	3.06446473279095	5.10057443747535	4.86205053826381	4.40375958433816	2.20733108241528	1.37332562089334	2.79194410343109	0.037902833378661	4.17229428946885	0.0381689605999618	5.55949549095026	0.0381159095870656	2.01213429523805	0.60095933979264	2.75138316636315	0.0382066310801203	4.80918102427193	0.883093226324104	2.18588339814001	0.0379689487456296	5.56681805348857	5.15803265715613	2.14400701293315	3.59499949565355
0.0383739155690844	4.62789756236103	0.0384055706938471	4.23098587382346	0.0390095717448918	0.0381864156333019	3.13441216005411	0.0385251836572143	3.70088693923007	4.50679153865177	0.0387802927675885	0.0381209624889697	3.40503605345972	0.876533776630188	0.0379998281929124	2.18192366162517	0.0387746438012098	0.0375980984602698	0.0387290270313323	2.25236752631724	0.0378657265474192	0.223361960638779	0.0375517669642207	0.0378892283428028	0.038730480399471	0.0377399509623887	4.58434477232955	0.0387550231249007	0.0388841107053693	0.0377943791239251	3.70006950818297	0.038558916909202	4.80768932848238	4.37293613080032	3.45144453619718	1.25867228476742	4.07536220828528	0.0375295953258012	3.45571506182489	2.30179903346455	0.0380987253533646	0.0384801071770337	4.59664658260581	0.038017339842222	0.0380774834646481	3.30599009204435	1.4186647757173	3.64746113870286	0.0387009326530313	0.0380528429496439
2.60699279569434	0.0378767269398607	0.0381547493646701	0.674181069284019	0.130736618387262	2.44126576201287	0.0382732801355361	0.0388634142068314	1.45842020321547	0.776027933448599	0.0385858866653832	0.857270275795955	1.00060058399719	0.0380901512779472	1.74841060323621	0.0387284399501875	0.0385142865423867	0.0388779767119842	0.0380058334024087	0.0376712390861049	0.0383609422125782	0.0386944498381533	0.0386764362467358	0.0385171820480463	0.03885885432064	0.0387887962093661	1.26529081233632	3.96883686234896	3.27174143563079	0.0384903840202344	1.87487521504686	0.0384737754890352	0.0385096174413182	3.96187088217547	0.0381845751850407	0.0381660418977719	3.68585086119274	0.0384351736169369	0.0381782531212376	0.0387156891595033	0.0384488634771572	0.0376112996164658	0.0380834928756381	0.0384361707226738	0.0384351109926898	0.038697862112923	0.569946529872166	0.0386281657372011	0.0382663666238058	0.0388235007019711
0.0381132971704829	0.0380791982649954	0.0393406177885992	0.0386414209557853	0.0390364096532487	0.0384264042092193	0.0382628825627354	0.0381210034203513	0.0388313075725785	0.0386161908786411	0.0378735965291724	0.0385953083951305	0.0380910021200347	0.0390050869717715	0.0383461169049364	0.0389603719649029	0.0391623583501245	0.0385378604215378	0.0387515297604672	0.0388854471160355	0.0384360771589655	0.0391543492173437	0.0379421288870489	0.0383130911701301	0.037945460020305	0.0380858475699188	0.0383436957475842	0.038402313608305	0.0383880169033809	0.038320207187923	0.0384674831669903	0.0381185499314729	0.0389156158928479	0.0395636613772105	0.0386351465351876	0.0388391768677359	0.0393614637362543	0.0382392214801815	0.0383310824583194	0.465470458894755	0.0380180049337067	0.0390977536939838	0.159944537403752	0.0388859548829084	0.0388406170493666	0.038440602609642	0.0387024999111176	0.0388195205736806	0.0384005114190286	0.0383572034204781
0.038722811313266	0.0386103490708893	0.0393079039568993	0.0392496806644224	0.0380396408990744	0.0381495022250372	0.0395199690237554	0.0388245285806518	0.0390481989930283	0.0390802214758298	0.039065398938502	0.0387785581331686	0.0393012857440345	0.0388190141819397	0.0385095903011992	0.0397401680861522	0.0387267287840081	0.0380433451043891	0.0379112988178984	0.0386962106862491	0.0388781207659403	0.0397352701033399	0.0380666251568691	0.0387242439900097	0.0384319826042437	0.0394399141974881	0.037971383810336	0.0388985423033564	0.0384803405045969	0.0393875961206565	0.0381369256535795	0.0389381637163153	0.0389429855389273	0.0397644196538752	0.0391379904295866	0.0392294084263383	0.0390888944813501	0.0394212409264121	0.0392661017167699	0.0378481339770572	0.0392539087426659	0.0391031499915503	0.0384559182930064	0.0378727350106652	0.0388764899797057	0.0388115830484805	0.0387476579349166	0.0382150813383933	0.0387221561138107	0.0392007865506719
0.0383022607049981	0.0386606262335492	0.0394046971365642	0.0390277163736699	0.0387414375760163	0.0392793696312466	0.0388447021946989	0.039481109040201	0.0387981059510199	0.0392663294046782	0.0397589779320133	0.0387401164607298	0.0394134817457445	0.0392817775493119	0.0392988360772918	0.0394141915695223	0.0394027361496044	0.0389067624597146	0.0398872732223897	0.0392793578340134	0.0385225899179903	0.0394319985097384	0.0390739890627206	0.0391361545705791	0.0392213568496017	0.0394934619980205	0.0380620738421013	0.0381732156066765	0.03900830268099	0.0389338016841186	0.0383648766934819	0.0388617782165848	0.0393997757646223	0.0396820151822951	0.038655029184148	0.0392717880788157	0.0381836215210596	0.0396651053345905	0.0390918004644361	0.0386894968357458	0.0383345270031258	0.0396702389010286	0.0393046454923792	0.0387312693567127	0.03913967965506	0.0395033489319548	0.0392115222789291	0.0384685798028457	0.0392803424706476	0.0390582842211285
0.0396184569674013	0.039927423980131	0.0383392089339846	0.0393749595505694	0.0389247828799	0.0400582486270195	0.038791902065267	0.0404214994942497	0.0392109556860887	0.0387856878567919	0.0392880524043795	0.0388051194206648	0.0390757482388462	0.0396440013085832	0.0392823781638696	0.0388630555305669	0.0395882990619198	0.0389684582550442	0.0394437577274873	0.0393777643603143	0.0393497598016049	0.0402337810763084	0.0391147563665514	0.038791301643739	0.0395451373631056	0.0404816470250726	0.0397392514830391	0.0393272077536878	0.0393945966199191	0.0394222543776253	0.0392276315479919	0.0391183214809118	0.0400958662299825	0.039321202650505	0.0386429259369015	0.0394374012120362	0.0389106998315448	0.0395047638230418	0.0389957095713115	0.0396893947042986	0.0404085253977558	0.0396812554646493	0.0391581101770838	0.0386920553552513	0.0394777758390773	0.0392436784255112	0.0391544502385612	0.0387020111857766	0.0388582184235199	0.0388252046443534
0.039604754284381	0.0392292783678738	0.0403500773066018	0.0394607604088924	0.0400203847706071	0.0391541272487272	0.0393894480102524	0.0398279064369107	0.0389401698492187	0.0395973936294311	0.040420099669894	0.0389683176360803	0.0397346966965638	0.0402700444237204	0.0401941264179068	0.0394049982802237	0.0404139717382561	0.0401171889318026	0.0401109838201929	0.0396775786105678	0.0393985225229884	0.0395952287829724	0.0392579925165589	0.0396106734159417	0.0395387138460587	0.0398868124380818	0.0391980900635711	0.0396846264760922	0.039555323138937	0.0404250924558134	0.0401021460977091	0.0390024581789207	0.0390266545028627	0.0396450047228776	0.0390570128285537	0.0390328013828362	0.0396440288750541	0.0386954633132828	0.0403932914322405	0.0397500440230597	0.0394549795768206	0.0391574543625969	0.0391566883885482	0.0400006768355581	0.039599387201126	0.0391484963805538	0.0398591123295509	0.0391449437753857	0.0401025123322841	0.0398548944438754
0.0394713498448099	0.039759627482448	0.0390312854249718	0.0398547126105869	0.0398837726771865	0.0399818574548745	0.0392495803032555	0.0399648758314397	0.0399355606823602	0.0401272510124728	0.0388884440669369	0.0401206903131782	0.0391457416255664	0.0398152071871676	0.0391186108067259	0.039377792413167	0.0401940997363179	0.0394134669176952	0.0400906964352354	0.0397481266481609	0.039794430691933	0.0394246674425307	0.0401549814738275	0.0394524651921927	0.0393236512102137	0.0403554070040398	0.0395686439952689	0.0398512231648085	0.0407549963547734	0.0392743186724429	0.0408591143380863	0.0394766967377535	0.0400277642359885	0.0401063652928765	0.0399466864533959	0.0398727504816995	0.0397905006069768	0.03938509975135	0.0390863689913502	0.0392268245426905	0.0400603387609133	0.0386800019875067	0.0402309932682544	0.0401007394025968	0.0400609250421724	0.0397697586986612	0.0401915526653042	0.0404430992783776	0.0391319561000712	0.0396098223823176
0.0405497205608382	0.0398143738832953	0.0397437642811654	0.0397519178016503	0.0401060893522478	0.0397193673988581	0.0400988694731649	0.0402868246792656	0.0404481413183904	0.040110230340491	0.0405039459059132	0.0399616373863431	0.0406131619921128	0.0408875348916563	0.0399226672328748	0.0403773821138392	0.0408584214555434	0.0399278413444216	0.0400187203599248	0.0401342096032621	0.0394056743139323	0.0397335888305684	0.0390326956816236	0.0396759893807123	0.0405241300251958	0.0404251042251541	0.0395443301392804	0.0396745670218186	0.0396778223336915	0.0399864729498148	0.0400600131334983	0.0397701076846139	0.0401258182584694	0.0410079989436038	0.039721134633369	0.0403426274389738	0.0395995091809288	0.0411379137728536	0.0404003649984203	0.0406612687914577	0.0406828944973453	0.0394756671472849	0.0397972440896773	0.0412344919532301	0.0402152161065003	0.0402754228157376	0.0399341206308791	0.0400006225524306	0.0398843100816262	0.0408283887344699
0.0395363482912879	0.0400289512134807	0.0401472305916427	0.0397499484503288	0.0403541055008047	0.0408330167307933	0.040597077178123	0.0405676273365101	0.0408840721546012	0.0404618675566635	0.0394018163913296	0.0408836750011615	0.0403200245085514	0.0399439173867639	0.0401427351457063	0.0398174945716847	0.0404575094802811	0.0413854794122183	0.0403985449107251	0.0390647539056684	0.0396316910562441	0.0399587807044777	0.0414110971330958	0.0405126884217664	0.0406478098861954	0.0402880176076895	0.0405690033104187	0.0398112942264295	0.0404616960729037	0.0403055954957758	0.0401850696355507	0.0401759697939702	0.0406089584791405	0.0394585196352336	0.0406986824985779	0.0402795932750638	0.0406212792537206	0.0404126161976598	0.0405040479654334	0.040470894747364	0.0400383242005643	0.0410522937389973	0.0403603816121466	0.0410148067702472	0.0401337464818787	0.0398444484629382	0.0407279607153369	0.0402565378019635	0.0404360022884695	0.0405302466454212
0.0408115438293041	0.0410592377834333	0.0398618747419327	0.0403244668045711	0.0402773493406161	0.0411563585941661	0.0408665228380869	0.0402334292784532	0.040818407603941	0.0409734514165445	0.0408395422066995	0.0404938099252277	0.0399594612119072	0.0408705834604991	0.04113796269499	0.0416862100745311	0.0416008576821475	0.0411550490634022	0.0406192393894297	0.0398450342486099	0.0408318610868893	0.0405267600342055	0.0406332785150065	0.0398522262326166	0.0408791732215327	0.0402178523346547	0.0407407788689027	0.0406329626455126	0.0412418257775699	0.0403324243144188	0.0402827570089742	0.0400533725170948	0.0406213331410748	0.0407471341608011	0.0407234162300574	0.0411623727613356	0.0395654702627649	0.0410392462285847	0.0405692627682482	0.0416065484732077	0.0415275368321384	0.0404093670335223	0.0402330853189115	0.0400923853416312	0.0400193871910717	0.0410063146414171	0.0401217109945372	0.0395019884529957	0.0400573839114438	0.0402712220936623
0.0406883306944593	0.0399624648640675	0.0402893442621093	0.0403659094617912	0.0415533349835712	0.0410873126616557	0.040878170740912	0.0410081172896948	0.0415026038208672	0.0404282694781948	0.0409278944976186	0.041014845035571	0.0407076670011628	0.0405985584568311	0.0417543839778972	0.041701797287911	0.0410809471074481	0.0410785885055871	0.0407845691035551	0.0411476027662653	0.040933915170272	0.0405305202973794	0.0409641819349619	0.0403103733591357	0.0410573288951565	0.0411644194411404	0.0414993160747001	0.0405808536328028	0.0402304173730434	0.0402668176085567	0.0412803214598029	0.0406523864584202	0.0411815475124301	0.040927713838533	0.0411775346345564	0.0407929729630476	0.04139568768037	0.0414889956402399	0.0405316244339773	0.0411803712339939	0.0409891292474009	0.0408942265799766	0.0413556799040517	0.0414185655510677	0.0406144569365366	0.0408299273309211	0.0406690549686423	0.0414555607675982	0.040934305210207	0.039802555347829
0.0407839959582228	0.0417596367790322	0.0415570989876182	0.0413562623385284	0.041301268312554	0.0405972632724945	0.0405323359620572	0.0406141586259778	0.0418451126681302	0.0416418642087793	0.0411941867318344	0.0411829351611479	0.0419373051995155	0.0410741095744762	0.0416425088042541	0.0411617967087059	0.0412079343856324	0.0415310987673144	0.040572258349815	0.0399540201029341	0.0402333118046117	0.040239436296683	0.0416994225366519	0.0415583089432864	0.0406005519428897	0.0412774805336195	0.0414089557841841	0.0418046183493447	0.0421314228856376	0.0419411649753637	0.0407256768638055	0.0409424995235058	0.0417792375120692	0.0401614059751674	0.0404499704783249	0.0423799976067698	0.0414619607023023	0.0412175046426813	0.0416140501376646	0.0407945645949799	0.0412016064510085	0.0411334077141285	0.0408914352523607	0.0417807632213262	0.0409884231944316	0.0402919890788616	0.0421960015704326	0.0419824625037543	0.0409902768352936	0.0413949300343905
0.0419999504566567	0.0412953876241924	0.0417380034519433	0.0421710602069013	0.041899305060879	0.0410910871931972	0.0415249959611504	0.0425489239710228	0.041729795855189	0.0417535250530657	0.0407655453663498	0.0414360008653333	0.0407084578340067	0.0407973270538096	0.0409880293266309	0.0424146532529594	0.041901933861481	0.0420014089993271	0.0419880935161928	0.0416468640366569	0.0417941532373081	0.0409357104753103	0.0410417612758074	0.0420407739760937	0.0410416899400814	0.0425852880612669	0.0411112164670397	0.0409896602811944	0.0406698060321455	0.0411378473103476	0.0410184027850131	0.0419441137877117	0.0408199333053401	0.0410652350212901	0.04206111980004	0.0411201856204561	0.0416102088854514	0.042243309654732	0.0424527709791405	0.041954681371836	0.0412382786834567	0.0419819398576178	0.0412668372924217	0.0408257446009854	0.0427691856398815	0.0414132164014936	0.0424967371490236	0.0420882381577981	0.041277209319855	0.0420923841932612
0.0415599695706578	0.0415045044210935	0.0417077751441403	0.0413149016983229	0.0418533286093406	0.0422846972936494	0.0426818337235579	0.0413496433643542	0.041129828573662	0.0418051004110286	0.0413601540519962	0.0416800445275007	0.0415886611260172	0.0413419894331054	0.04227951075146	0.0422296192024811	0.0416289529667925	0.0411426979313274	0.0423650297263097	0.0413021892855173	0.0417078579926783	0.0408922423295237	0.0421202473994388	0.0417559881550287	0.0419735671134592	0.0413359181137141	0.0414482349813024	0.0415881238060826	0.0418799151447286	0.0428829449239354	0.0419324817655238	0.0417945322394044	0.0423076443968383	0.0413140022020657	0.0415498579327618	0.0410308747438471	0.04198395256954	0.0408901871090871	0.0415683119310357	0.0415934522313625	0.042035862131187	0.0418402784513873	0.041755018649271	0.0406136969686672	0.041672372909035	0.0419651599774228	0.0424007276252719	0.0421377068523098	0.0429742563586189	0.0415810350279097
0.0413350315098351	0.0414160528448114	0.0422023373365678	0.042054638126547	0.0430173034148674	0.0420924038680094	0.04226345329016	0.0423364323694766	0.042317439346943	0.0414812599053064	0.0423369579832475	0.0421901224316182	0.0414942892877444	0.0424675274605017	0.0428024552669018	0.0417244658101978	0.0418117488760724	0.0416260106719166	0.0415767159757196	0.0410725450333866	0.0428084345632684	0.0415367590405292	0.041959346591561	0.0426165418522483	0.0420070667357982	0.0423593966146782	0.0412377943307178	0.0415547671857151	0.0418140816054273	0.0425520789423543	0.0420240198254589	0.0413081533512871	0.0419089987501464	0.0416828781389978	0.0411806674435627	0.0419890960978861	0.0420645338737921	0.0425410325092923	0.0420846205685394	0.0417651502631013	0.0421438288081723	0.0421465079306517	0.0416899961540713	0.0423234291420715	0.0424821872140551	0.0415087095400531	0.0422188980967132	0.0425934423538827	0.0423246335065509	0.0417007675037065
0.0429399137142593	0.0417135611154417	0.0424919258826641	0.0420026710879361	0.0415013664361448	0.0426575498972525	0.0435046946297246	0.0423765976866729	0.0425033917699673	0.0419061046295518	0.0434082638465978	0.0427271629621449	0.0431063137163878	0.0423471693749904	0.0432294697971747	0.0417761319980875	0.0416017984997353	0.0416589555461021	0.0425002372658608	0.042903897286029	0.0421355813057735	0.041635062866866	0.0423282237758705	0.0419812187542392	0.0425545521152102	0.0430305364534871	0.0428940116644456	0.043091367714514	0.0422098661818374	0.0420724979945425	0.0427410200341114	0.0422969377990507	0.0422409723288241	0.0420655775090618	0.042395768117918	0.042621521549314	0.0429852459621033	0.0423331347483236	0.0417244940594612	0.0415933788310078	0.0418855500009321	0.042710009032493	0.0422579128636155	0.0424031155256448	0.0425102089223724	0.0423422959774077	0.0412414319241161	0.0422808030804231	0.0426254571421428	0.042506378343919
0.0426477416050376	0.042859528021615	0.0425559563025819	0.0436911966382728	0.0425355370327591	0.0425281507408415	0.0425764948101048	0.0432278436672596	0.0427127854497951	0.0433349905172674	0.042325808403204	0.0426946432744325	0.0430066578539347	0.0431352185516182	0.0426532953131899	0.0419265483220868	0.0415773898021483	0.0417813348951873	0.04268650284028	0.0421162244467215	0.0422693801991604	0.0427251989928569	0.0427417182570475	0.0426410577882061	0.0426171291192936	0.0429233395891923	0.0426368831242584	0.0428529860733577	0.0427883490451358	0.0423421388614838	0.0420967950673238	0.0423140720361393	0.0432530290415937	0.0422109422763317	0.0426331056310123	0.0425300277290217	0.0434288899379191	0.0426263325360939	0.0433453059602073	0.0435084838970075	0.0427579495043101	0.0430508633444601	0.0425257452961434	0.042810923237126	0.04227566393193	0.0427017945157203	0.0425713641598182	0.0428862438010635	0.0427066366725443	0.0421916297058347
0.0432420636576684	0.0425119686972905	0.0426886484655297	0.0424176455646977	0.0433499602261522	0.0434627346424596	0.0432613804811808	0.0426699828267405	0.0430302504147467	0.0416873530004895	0.0428461329187713	0.0429519589350189	0.0435647473039963	0.0428436048302225	0.0423436092697288	0.0426593291039039	0.0433355194823721	0.0429374853640491	0.0422828444344676	0.043569954008439	0.0428956311470093	0.0421931484082445	0.0429492568980165	0.0428806410859222	0.0422239952204137	0.0427382592508625	0.0439105187540737	0.0435401699042315	0.0433504077641252	0.0435474410102794	0.0424976896980532	0.0426313030807959	0.0435832863318025	0.0431403172818806	0.0427039624238907	0.0422902196463574	0.043093892803435	0.0436898659434623	0.0432748997531678	0.0424514981874144	0.0425456062420654	0.0430255900636604	0.042317193061416	0.0427813792757435	0.0434308693277778	0.0436643363384667	0.0427422841602317	0.0434165971674205	0.0434138893672786	0.0424908611629159
0.0421537906365084	0.0434156031346477	0.0429302890587571	0.0435850246673164	0.0426478091119332	0.0434977192235679	0.0441045782634579	0.0430337221328448	0.0435761726989464	0.0435683257459694	0.042781826930902	0.0425399849335313	0.0437342914738528	0.043586956872023	0.0431052829863344	0.0437753630508501	0.0430466017154803	0.0431667858055472	0.0427841625546877	0.0434484816834063	0.0426608793688341	0.043405739090768	0.0420707165924928	0.0435855264453184	0.042391090277674	0.0430062426945487	0.0433746445059435	0.0438191530209896	0.0422805380958857	0.0424297261707676	0.0440454603697274	0.0434552537672949	0.0430209676217672	0.0439590241500584	0.0436847217913736	0.043846109916306	0.0430196607116851	0.0436699652529541	0.0431024513448393	0.0442633316697591	0.0426685480527184	0.0434092632201554	0.043554332268219	0.0433464945063688	0.0438533560866928	0.044011591174698	0.0431058878519149	0.043194803890045	0.0422819842175405	0.0427430751603361
0.0436463169112988	0.0438379341477851	0.0435856993086241	0.0433171398548994	0.0436621792916584	0.0435745498331078	0.0435311072147439	0.043499868931427	0.0433617177258783	0.0430032020987649	0.0437705610207916	0.0432781852547522	0.0430420392252864	0.0429371444703229	0.0433787080470453	0.0428814366025983	0.0436352203475843	0.0434601590921876	0.0424207875363951	0.0438919670819932	0.0439082573777071	0.0434947159650769	0.044680192347782	0.043462163113133	0.0430465326843783	0.0436713818562641	0.043206842031943	0.0434212564116176	0.0435113488638476	0.0432762194079166	0.0436002435008433	0.0434691040555682	0.0445146887468637	0.0439187135703086	0.0442804330170532	0.0436243568503262	0.0440102418667897	0.0436140722256324	0.0431429976986227	0.0432418272997558	0.0437199301405051	0.0435238260587744	0.0444599414929192	0.043837963864519	0.0443091202492894	0.0431691380327953	0.043378580645124	0.0437464417682213	0.0436922456565451	0.0432963763656343
0.0439423513451532	0.0437543038388854	0.0434893664395368	0.0440176780876809	0.0435816541224795	0.0440192101992861	0.0436354308516805	0.0438607554450739	0.0437237140231891	0.043861844969878	0.0441954862293701	0.043680437624229	0.0441145784400074	0.0445762362243565	0.0445580554963842	0.0436069421966374	0.0438367141917573	0.0432202372552965	0.0443864075219131	0.0434453764774618	0.0441779173163096	0.0441406778162127	0.0433567399962721	0.0437053893963928	0.0428056824165317	0.044578142533692	0.0447443186161154	0.0437495543198015	0.0429921016790117	0.0438280674429114	0.0433219477275481	0.0437471696484107	0.0431383739691581	0.043759123206041	0.0441981110193728	0.0431603619151723	0.0451389876832303	0.0444590641029473	0.0444771103501629	0.0435344946618831	0.0433248935970391	0.0433968908998578	0.0434169808441331	0.0439552849005359	0.0447308521915617	0.0430430476805321	0.0446001764467845	0.0435103826417238	0.0432411705306208	0.0440288739769611
0.0443964707088107	0.04433996300562	0.0437495025056461	0.0447842073245833	0.0441179719445891	0.0441876595811979	0.0443084903407115	0.04304269103639	0.0431112667316181	0.0443071922837357	0.0445797443973143	0.0440508350206119	0.0448651062706793	0.0438458675460707	0.0444447781218421	0.0448107619852276	0.0435840825348152	0.0445445174488272	0.0441437018244181	0.0449832313856319	0.0437431927127429	0.0447757777433112	0.0439770804522466	0.044044391941945	0.0446320026501307	0.0442426504341247	0.0435225449087523	0.0441928403827815	0.0435544264564835	0.0444968980732008	0.0441735627672476	0.0435647103178069	0.0435967439425535	0.044243985190238	0.0430476622731392	0.0452096909597612	0.0453848387424869	0.0438757531770165	0.0446001017455952	0.0440033404096343	0.0444965519518586	0.0437101270473154	0.0446796424594127	0.0439912485454955	0.045007691696131	0.0439050502419352	0.045165086683698	0.0445055227750033	0.0437691659104814	0.0445982760207062
0.0451586965257746	0.0445270597471856	0.0444195314784515	0.0450862624188257	0.0439118852968216	0.04490826805814	0.0444971641369405	0.0439506328377519	0.0448673436422409	0.0439761012700807	0.044982610165045	0.0445812944323187	0.0443861851449442	0.0446538209998888	0.0442839348735862	0.0442636560520521	0.0443691886291666	0.0440581206536822	0.0445179596868974	0.0443295912384499	0.0453605263857429	0.044233538910421	0.0438565160913214	0.0452195932471174	0.0445003589623882	0.0436217878087426	0.0439087908892822	0.0452005588562299	0.0446915331552805	0.0446405976835995	0.0441893169041067	0.0431524903727984	0.0438774997106904	0.0455535793053558	0.0440804503159643	0.045197648458536	0.0450333878703197	0.0445452401729242	0.044706429634041	0.0436001239610518	0.0443564347005543	0.0449344061137328	0.0435926386777542	0.0440460363101933	0.0447499389883898	0.0441428987233769	0.0451195625027538	0.0443385834100491	0.0441854307829086	0.0443422427837435
