# Supplementary material for: The Neural and Computational Architecture of Feedback Dynamics in Mouse Cortex during Stimulus Report
Source: eNeuro. 2024 Sep 24;11(9):ENEURO.0191-24.2024. doi: 10.1523/ENEURO.0191-24.2024 (PMC11444237; doi:10.1523/ENEURO.0191-24.2024)
Supplement: Extended Data 1 — The file code.zip includes all code used to generate the figures and perform the analyses presented in this manuscript. The folder "./ephys analysis/" contains code and instructions concerning experimental data and Figure 1. The files "Figure2CDE.m", "Figure3AB.m" and "Figure3C.m" simulate the model in the nominal setup, and generate the corresponding figures. The file "Morphing.m" allows changing the connectivity strengths with respect to the nominal setup, and plotting the resulting trajectories. The folder "./Figure4/" contains instructions, code and data concerning Figure 4. Download Extended Data 1, ZIP file. [file eneuro-11-ENEURO.0191-24.2024-s003.zip › code/Figure4/isolatePPC/v1Int_a0.425.dat]

0.32159093032215	0.318904902342675	0.316256481957346	0.322959217892271	0.313238405354209	0.326894479217382	0.314315432174776	0.32596044402275	0.323333321070507	0.323020727151729	0.312982022079223	0.319429696970229	0.316698876356276	0.326802052187029	0.329722523032123	0.32368145225	0.327218233259982	0.31384403584892	0.322847321130549	0.320517711786286	0.310352604831974	0.321340007546289	0.31483726223197	0.328711427880167	0.322599870372634	0.31984820414721	0.316143896356546	0.323850205106565	0.324029953786645	0.323944706731885	0.315970140046165	0.329198866599579	0.30980483875275	0.314624898874096	0.31533203131108	0.318128957749272	0.31648392755049	0.313486034693105	0.314651528541008	0.319857027308559	0.312206166296862	0.314616943714766	0.309839119973073	0.32543507832609	0.326397823276892	0.326663505514098	0.320768929977505	0.32584980628311	0.313119742480828	0.32209442827852
0.322806328468067	0.332752929012401	0.329492799182852	0.325251346529486	0.329295372506792	0.331071691670702	0.326218233060831	0.333348146443252	0.326591098836049	0.332133124028954	0.327755586027243	0.329672500232168	0.322426640253299	0.322537956395568	0.330088961196922	0.322414008458199	0.332691917805854	0.317903703642982	0.341143470496959	0.325995109534529	0.325539589038036	0.326834633305257	0.330598740172932	0.322933228015999	0.333774183579183	0.320329277505191	0.326171104529887	0.333162835329511	0.338932108410815	0.334357416506109	0.332785902362075	0.337048273415249	0.339595499058497	0.333710052809828	0.319811443679267	0.334388226751846	0.328029776364855	0.324717512880092	0.322074311276244	0.322294649067627	0.325151716750538	0.335766893639086	0.326236774112298	0.320747393494168	0.319800896271563	0.332489473319986	0.326585453063554	0.328858543585881	0.335562279397573	0.336403703851623
0.346331364746807	0.329640740939685	0.346454915541686	0.34795989225709	0.329041883140739	0.328994982499162	0.333541816574892	0.338709695040531	0.349446880582408	0.333337286542872	0.335012884207001	0.346083489339255	0.348262700178085	0.340820065280816	0.335578029009409	0.339035515132421	0.334287897072127	0.350710015553222	0.334709029767558	0.344901595063104	0.330926930770675	0.348142142464168	0.351291226637663	0.342618982499143	0.351824084422876	0.346088235566853	0.344758432441035	0.329724589850515	0.347505772983758	0.34137398214928	0.328134134182414	0.329181312927968	0.331603935482778	0.345738770882332	0.346367069101375	0.341178651513006	0.345152150824258	0.348881205511726	0.333353397554074	0.330463653774292	0.346319804061732	0.329994816166661	0.337566407914721	0.344451295161263	0.339281137529899	0.342507943718385	0.339077768341818	0.331546548619615	0.334564345641329	0.339638481844247
0.348897624966202	0.343841636955103	0.352861447847695	0.351685467091945	0.352976571456853	0.350163854890893	0.361006868983206	0.362687861754585	0.357755573840948	0.36500023026963	0.340471962278941	0.358933021007653	0.360139560361599	0.340304656251278	0.346198347684326	0.363661376069046	0.36015318544701	0.365958823099613	0.351940401376991	0.354291017216956	0.347128169615843	0.341556428213356	0.343823299011314	0.352155231154555	0.357867910070302	0.352656655009582	0.359212234773526	0.355456754865168	0.351447860876924	0.338857807200137	0.358489747236883	0.341746508148203	0.343609272862277	0.348774353210571	0.351863366244382	0.360695643308488	0.353635255709647	0.344816545537624	0.358048877437801	0.364064788132145	0.361960399847667	0.360205494901676	0.366398471959204	0.350302532732657	0.350602105893718	0.343894068048374	0.35822594094673	0.347654080846263	0.350138855964461	0.346243322345051
0.366909313621127	0.362854627426064	0.361830100784779	0.363788285866144	0.351740333020709	0.365074130127999	0.36618885946043	0.351923671448294	0.354512829127489	0.376469282586632	0.368536708751209	0.376412224068294	0.37367602351995	0.354628544330451	0.378258434494761	0.362882094074068	0.3708889455538	0.376208674384632	0.378079840640937	0.376635831578151	0.368335032063928	0.37137502004625	0.365708880195002	0.362615379419294	0.38157334304333	0.374623661822285	0.37513712147175	0.375665270753119	0.368918385608031	0.376276817246451	0.353399904358002	0.374960242463745	0.3651835358905	0.369363030694512	0.357760159235219	0.35552110873947	0.369524305287358	0.375754984368374	0.383420259146579	0.370267856601003	0.369429860816394	0.362041328152008	0.380573188065669	0.368943825072669	0.362367125563287	0.364263231111612	0.359136725055927	0.37226747573716	0.37456548439259	0.353621231214408
0.380791720471835	0.38014921382292	0.390695344966287	0.374573245273697	0.378280494585119	0.397789995813295	0.390025398680299	0.392011208058252	0.378595571050523	0.380121476302026	0.384654368387491	0.37111434256266	0.375203511349199	0.369100447922161	0.39259105452052	0.379821063681986	0.370414229297163	0.393233048383311	0.382585140023856	0.388217466104706	0.369659702388396	0.386242705094584	0.385803837365062	0.385056971986365	0.392021113649909	0.380339724646945	0.369332113517189	0.386395472450374	0.369639464110032	0.394171346190365	0.373307957813863	0.376054999412267	0.377138698796835	0.380540377578523	0.392185703867172	0.393334562421436	0.391480514800904	0.372850107739627	0.390892464829095	0.389383174242553	0.397304805521573	0.390885394098414	0.384237102131864	0.389527831630304	0.394890064976199	0.393279393971044	0.393714835982093	0.374654531585815	0.372530906231159	0.386357333506608
0.390578431686416	0.413311014431967	0.395674069854176	0.408766280718299	0.407497392619456	0.411685507320997	0.390043601476539	0.398705159866837	0.414540143340814	0.387304696035303	0.390503374497408	0.393419073078956	0.389384681450903	0.395533489689651	0.38816324289683	0.395161964593979	0.406382465483732	0.391306032240312	0.412926091975608	0.418706220725519	0.39890649971368	0.405349976081278	0.385835449374504	0.406987883866832	0.4097806743475	0.41947605967275	0.402251563764079	0.386844569773357	0.401558444907929	0.396941550369546	0.402507871210486	0.416836708048403	0.41098297449325	0.407429886083322	0.401256777340621	0.412323134729147	0.385873123183734	0.404447053861751	0.416730864337855	0.407388935262412	0.396196518575929	0.399985114783998	0.394366820974289	0.410895598136705	0.395125331251301	0.414131424622253	0.411720948473561	0.407656031487938	0.397402962630256	0.415088605197935
0.412324041412848	0.437115657496544	0.404249955404872	0.42998211053943	0.410039007184315	0.436701271954689	0.428892932241422	0.44060937906307	0.415130360391103	0.423394346316393	0.401363726754739	0.412189163317619	0.417303502148666	0.43371288338941	0.402505523062407	0.418596681854187	0.419324393392983	0.42958475964421	0.411186783335596	0.411254640695274	0.42339936182788	0.432041623621098	0.430294240664804	0.420355329288754	0.439216706185862	0.42876275107514	0.434937675246214	0.411028062283376	0.436237506046559	0.407296610453926	0.42277144807626	0.418449513516568	0.430325250358343	0.421920382365775	0.403947504320469	0.404966218237742	0.405762410703988	0.409810196173952	0.436786503713304	0.430515066457157	0.437573725402854	0.422292546221251	0.407172229611734	0.418728727437666	0.416071833543277	0.410123259112871	0.417252302163679	0.41944726487517	0.437265649174356	0.430366093992177
0.461212686332974	0.453745601259079	0.449511129121954	0.441713466880231	0.457319529399436	0.446720067423362	0.448707024022571	0.452801872580964	0.459160269356648	0.458308267533656	0.427962254535743	0.427971815012377	0.457921955477476	0.427208228991268	0.462732837713147	0.46041252988621	0.440769421294068	0.45847338684211	0.463902711607105	0.459837861872146	0.467724014843828	0.459738306460638	0.443646039791874	0.452557354711274	0.441209327956149	0.428007989148437	0.461862017847785	0.452849479304388	0.467735368510607	0.444085452439976	0.452592207742593	0.457751242880057	0.455125864466537	0.462253704559194	0.452691237102382	0.451088795230371	0.451674293559946	0.447146145451653	0.424083198962264	0.434829693454368	0.435290469113673	0.453583611015187	0.458071912423267	0.449360338118492	0.43878510839343	0.466944701705451	0.459845730949995	0.437536308514149	0.458958993909529	0.445660673457262
0.472284768955476	0.481838717146123	0.467052848661392	0.478878143520485	0.490480501196439	0.453082128699936	0.482914024695178	0.478014760678529	0.471092825544391	0.473671041003927	0.463835058610997	0.448866944245761	0.477973535190273	0.493947325522191	0.45044594930373	0.4893106984848	0.495426320453129	0.445286964487809	0.48421768891389	0.458582081172835	0.4846708799917	0.467423280915379	0.493247928329062	0.456162770816096	0.452294748973891	0.486255465574637	0.486878607848554	0.47602728588249	0.449393162296016	0.467407534949393	0.462955300983604	0.463134219282958	0.492094200988068	0.494271510073372	0.454797285583742	0.466822133291344	0.485239070998471	0.466253324721567	0.473164122328111	0.461722067485699	0.460521206950009	0.465876790867765	0.48804487142601	0.458028300814374	0.491161778881662	0.494760449238218	0.462018377642812	0.478819512877586	0.486584535278824	0.467864702872163
0.476550045573052	0.481708219615884	0.495750881572132	0.503215436422288	0.487157814908951	0.491262576588512	0.519847691412534	0.507910370481283	0.508186385930746	0.477021864888878	0.497387082291542	0.498628861543887	0.50093763646021	0.491213937800648	0.498445057920741	0.513757351951202	0.49431630136642	0.526393978003194	0.508553851750174	0.499597178303988	0.475320057501098	0.510387118768392	0.498945277796672	0.492388122234643	0.501062185218681	0.524486955746669	0.504576777771303	0.483093676494042	0.493812462401037	0.509377121105772	0.490292838987241	0.475862207088642	0.510452255667837	0.503406040474741	0.519427511451537	0.477267968654965	0.478321078414605	0.491106900113303	0.505313818375551	0.505011420663454	0.48487271926897	0.483259711864048	0.490243073343957	0.515832461356293	0.479163855698704	0.488232641880835	0.484477115598462	0.524389971507249	0.51298701724119	0.495674809603051
0.536889256569233	0.549326512923104	0.523568232697794	0.540109934475086	0.509703405062747	0.542857949824258	0.53061683377924	0.558966772417516	0.547434393710975	0.531327701802732	0.520467485466324	0.518483724236223	0.529116179486506	0.540373579312111	0.565719948386002	0.532865039412024	0.512571715922093	0.545134676022419	0.543647208584533	0.523123734586585	0.554277127113529	0.544888836009405	0.522456314429783	0.562364721092154	0.52673986142972	0.551448573989663	0.536534982687621	0.533924741904166	0.536135379036955	0.546508985483007	0.507198034151349	0.557728965801823	0.502936550229136	0.553664355820987	0.523760751916675	0.533330037603178	0.560784716216272	0.529249447282554	0.515976512823521	0.505356629940714	0.547153620827513	0.507582954370372	0.510635019118762	0.550944944357004	0.548624167296008	0.569200607168764	0.533496161645945	0.529897051941812	0.540381477102127	0.55935968597709
0.552949113371315	0.588597887429832	0.586929056064001	0.601021227763009	0.555103328991277	0.591930304577645	0.560974221513235	0.588789947716435	0.577803265748545	0.548081034696768	0.56019332915396	0.595266123436578	0.58549578306328	0.553802871864608	0.541446496874826	0.540762763834107	0.554989584533023	0.577934946520935	0.552568294039679	0.581034688747325	0.561882517275254	0.568900166323002	0.560041990355237	0.544103835200954	0.602306661951741	0.588828522078675	0.562521951516624	0.554699343930182	0.601417198317643	0.560525449501113	0.541067111856084	0.551100557851568	0.578882400183644	0.588346275370398	0.550364909962974	0.561368238440942	0.540362235094655	0.548641308943865	0.581046528448941	0.55793177469764	0.566317062012688	0.561375845411188	0.559572823336496	0.577276229647127	0.595557347431349	0.595061967787095	0.584580391809439	0.575437505584319	0.540910550220984	0.577681457079861
0.617104638107697	0.635900767065036	0.619742959645748	0.620822625883747	0.587682390545283	0.624931762196801	0.595261629257249	0.601764903496188	0.597620479392007	0.619200571225158	0.615464138638564	0.599636157109224	0.640685742771823	0.620659246876335	0.617542782105059	0.62893089730601	0.604695393004622	0.633904049487106	0.63376066230811	0.591892082969468	0.641116326067255	0.658301628244094	0.593315819104651	0.619382475243585	0.646008987922002	0.646959148363734	0.602644727285251	0.630993223689249	0.638483344861056	0.59007496307176	0.614444875514221	0.641539392946196	0.584708064262823	0.595863668621034	0.600406835788807	0.57864534311175	0.597872943876773	0.611499708345899	0.623215795875454	0.598216141168076	0.596867455237971	0.596699826520095	0.644033265736185	0.604124893111709	0.60027297832152	0.634061687148735	0.602016249801579	0.609683648537766	0.607345641247811	0.578702764183277
0.658305236972173	0.681150113005884	0.622816025111075	0.705571987913308	0.636451638096787	0.638023101469249	0.688837392255398	0.686506545092212	0.690600951909169	0.62816451971931	0.66613191558553	0.621597250013769	0.690029717865866	0.623685502356467	0.666854651763032	0.695284893950385	0.665560486716319	0.68861298669644	0.67766744123832	0.678039770148813	0.663049683522654	0.642693773330712	0.635271271968032	0.652059081937433	0.638519600738876	0.702446090915454	0.660661349562153	0.667241411382273	0.671544391922534	0.644683018186923	0.691204069254868	0.699691417929916	0.630795376774532	0.68404476062837	0.650661407912252	0.69712073141066	0.6807413229882	0.656450989877704	0.690292183212117	0.662932000036422	0.649207697622924	0.645527553447336	0.679334163588582	0.666081545915743	0.678909470475836	0.661694108399855	0.634453422658673	0.653898848573011	0.628104165614711	0.686215103353505
0.722525804751559	0.744003766429406	0.741102785858039	0.745181682868201	0.691244003885912	0.759169696227765	0.75140328012356	0.697177439790236	0.717177751937794	0.742753977550937	0.691249548158987	0.753762372302763	0.719687475066232	0.698145950815713	0.710890234891875	0.681981408928236	0.72121470043432	0.725736061066758	0.727588888270476	0.770369641476421	0.690466026314161	0.730130284304827	0.716315372334841	0.704656017908667	0.715305477011181	0.682891534882395	0.725690286501127	0.707576361494036	0.765102505519424	0.693782890050363	0.707414098455173	0.692480010391611	0.732789357560279	0.764953694305374	0.740291259115383	0.7273307300439	0.745670355025787	0.692162967178528	0.717193487442302	0.75369896530572	0.729745615319327	0.746616663355855	0.679579555981667	0.714801787220848	0.70008042199886	0.766189969608858	0.678649569435275	0.7212482904642	0.762415471453461	0.740226196508924
0.746962025655196	0.765031448027413	0.761461702895891	0.764535559202088	0.765000897557795	0.808728917034507	0.766511761355829	0.813749416782863	0.811462329624517	0.79927817566038	0.776007247622548	0.805727525518447	0.740615121679783	0.766154455182803	0.765568177279396	0.747552846221772	0.832682325355871	0.804968806300171	0.777640007955729	0.735686928499418	0.758856915438107	0.73137592192343	0.757587668494075	0.744613762476839	0.744184503191339	0.738555530403587	0.753117422404912	0.787323999341461	0.742642495130354	0.759318019157584	0.737030330794419	0.756190051757754	0.825039460017712	0.788007322099305	0.755726329968433	0.829123417490282	0.786699947647296	0.816785699908676	0.75463552067795	0.807955414565032	0.811086081781178	0.745564621719751	0.762945780035727	0.750650601625317	0.804773109023026	0.817681776873224	0.815137187234496	0.808172006926175	0.808303835556497	0.830339858681312
0.819809346626094	0.799127551856395	0.873531824508293	0.830563796990707	0.803412164948061	0.856854714593865	0.820968539934935	0.896132578929338	0.852050774195727	0.792024046932492	0.889757624083144	0.810233948777211	0.903732690263967	0.878104631307198	0.831313628353615	0.808516865341507	0.856810935282667	0.899581207896899	0.8620030228103	0.882739528235819	0.832323977786555	0.860439088246649	0.866382895211528	0.847115452300745	0.8873177848757	0.884258877743287	0.910591266420651	0.879777701425227	0.891299122816776	0.845227675443686	0.81067792611478	0.824359112670136	0.810827282059714	0.881760007306693	0.844901981999117	0.839173742706865	0.820200851452117	0.902632194997281	0.871115058489699	0.869025776948743	0.899103087447763	0.847687249596229	0.833212861290575	0.917132067035825	0.810358001268664	0.827594426351564	0.884594096169087	0.798247963967485	0.836895161601854	0.817801497292928
0.898694958640126	0.876499248830978	0.984544775349249	0.936476502005553	0.879238250914327	0.939784525163611	0.907821199658474	0.964461986277146	0.971752343849402	0.957431064369691	0.941709856446891	0.979917197601449	0.926087652536366	0.952901458211583	0.896702821439375	0.930095643322781	0.872801364819685	0.883028542736291	0.892088420606747	0.930228014283602	0.95312466747963	0.961290366729522	0.958576551762939	0.97170524400151	0.927192594359247	0.938442799400071	0.895557658774171	0.992732715300429	0.994385423878353	0.931432951771187	0.972253645319837	0.95227033045684	0.947557278480523	0.960780358438729	0.967379681722926	1.00394680554589	1.0094903242347	0.991055420437529	0.894755520724201	0.895889078798412	0.917655733861242	0.951684601853055	0.894290481235294	0.873463083977472	0.914613104223028	0.955959184373151	0.905126564987178	0.979971126472363	0.932230983304311	0.918706410214644
1.07572962384669	1.07216238421357	1.03752803258652	1.06306019770439	1.00583473350734	0.966306872571321	1.0977657897895	0.975612324533842	0.998024613694438	1.01841145964862	0.95761262212559	0.988975835044653	1.07597372457974	1.00519975282063	0.975334972922692	1.00803990050755	1.00398359722307	1.07787585931743	0.946213400477915	1.04255194827421	1.05273897851821	0.97516160649249	1.0843020685444	0.999630540704844	0.953846270161162	0.993198609681553	1.01597429847107	0.98495636744784	1.06706185368908	0.943455755172056	1.00238173288702	1.0086386810189	0.953349538541766	1.07354172149322	1.07316263530556	1.05721236521794	0.99296390116554	1.04441489016542	1.02555667578179	1.05030346807174	1.0275580923438	1.07925426213069	0.974154001189682	1.03103634721064	0.98046892333024	1.02291510573751	0.971782052281609	1.09611034404802	1.07708454771254	0.950816459164294
1.12741908964334	1.05772042375647	1.10787035177341	1.07898265235474	1.06528484999038	1.10975557953086	1.09820563009179	1.09616988580086	1.1162974038161	1.15314471622859	1.1338880977644	1.13351780835643	1.14838850796287	1.10140693509882	1.07254290180321	1.09996812783455	1.20971435471939	1.04975693813229	1.16047504460933	1.19438424459538	1.21168677651491	1.13019113927818	1.10251826415244	1.17178552665213	1.06423722370652	1.16399355187638	1.11625540142744	1.11768624043609	1.04890652471472	1.15636711574126	1.1257218373181	1.17182145833609	1.11956677609479	1.18322983016692	1.08031463754842	1.16634204107994	1.08670067057361	1.11024870189743	1.08544262528732	1.18852437211807	1.16441158284056	1.16054716131457	1.09814159960464	1.17468480013989	1.13044294723887	1.1078040668353	1.15872605886431	1.19834573531588	1.0997403808767	1.07101688563649
1.16465350511854	1.22590303182264	1.16845683408014	1.1638062850928	1.16924819292325	1.30133768399652	1.32995699832313	1.3225569286957	1.26709657330172	1.17349844271055	1.22553730520377	1.17157886057332	1.23838244630207	1.15663984956607	1.24276875351048	1.1587800954425	1.28422654974673	1.15299887884475	1.15492816357023	1.28719481165608	1.16409643478652	1.27923786728736	1.26176824862925	1.31705266345637	1.20072362889537	1.3007098337015	1.3159688710638	1.25740375643523	1.21591657957232	1.31512573648633	1.22477370501266	1.27972685305187	1.23856417330208	1.3164413123918	1.16673577784523	1.34123944203332	1.27101107803325	1.31422613175826	1.22227447104128	1.15218658569616	1.2128054466442	1.27251486232927	1.32850431012816	1.1742976392757	1.21063397730992	1.34296071133262	1.26601041532318	1.2896962294335	1.22774888856266	1.19143675241726
1.45910780944846	1.38850006055741	1.44120505905571	1.38904035498668	1.31507323026287	1.37040920315836	1.34103626101236	1.37735570825808	1.41547426463989	1.3346672287448	1.36426844834746	1.30333642455533	1.35408085560748	1.46134394582501	1.35617037173111	1.31183725257657	1.44773065023254	1.31165837414703	1.34023574226396	1.38371893253328	1.44552363377219	1.44890395114434	1.36028819149511	1.42331670250657	1.32389793940181	1.32810858279906	1.39499978195595	1.33014097476236	1.40886417568352	1.31673917089299	1.31855476051644	1.40778200729668	1.37472036665917	1.27317726412172	1.36016564263261	1.3372020210791	1.41095687648914	1.31561534989718	1.28379293014465	1.32498361681575	1.35663818672059	1.37863939751775	1.32769133772439	1.50000816302705	1.40178006602647	1.36628858458894	1.49285015185723	1.29868683814506	1.271254369039	1.35496775111905
1.57193886938268	1.50130199429646	1.5399648557796	1.43906500663983	1.47428117252741	1.49015548450939	1.41457161001442	1.5772160443436	1.47270492500048	1.43873706001922	1.44792743152396	1.46328646516335	1.43383378539598	1.52287928313318	1.52529658462152	1.429685674529	1.47513250539336	1.53105881003251	1.56965290258744	1.61473368406448	1.51841884309908	1.42843355805839	1.58492174137474	1.49739970286185	1.49696584087751	1.41851873383049	1.4788645440132	1.58872970724786	1.5432389040671	1.41024785911284	1.61594812211366	1.6095780302307	1.52177231718955	1.54687401785543	1.54504539190299	1.42412032054046	1.62006544256903	1.5478676880118	1.45235362974843	1.54436538720842	1.56489187005298	1.47856214249755	1.4467556914382	1.44931197821901	1.48357500679924	1.51069437147603	1.4429478211289	1.52882624377135	1.48961493910409	1.41588735098009
1.74106065606928	1.64990728329964	1.61316226772715	1.82630521728001	1.75516239737464	1.81035972852866	1.70250109475203	1.59392955748143	1.73170385387906	1.83972520211731	1.64529942295629	1.71195460413584	1.56238633619721	1.73609784834281	1.56450000809504	1.75179546467866	1.60789036219435	1.77204943417141	1.64271177894593	1.83606668615499	1.61823592135956	1.66603034866043	1.79379708964022	1.64263664208849	1.60550252865819	1.60549712077644	1.62982199135602	1.60613506791951	1.76441342853444	1.71294358203487	1.80325618807288	1.75454947373997	1.67944151732112	1.71683585477659	1.72134121177748	1.71165361175163	1.67163990391051	1.75367409407345	1.55304917196451	1.74047176831754	1.73706528435756	1.72892310650682	1.59781343823309	1.65630877899798	1.59010280304158	1.68300285072879	1.68102341287327	1.70956625860453	1.62123604570251	1.68416485134836
1.82640007602114	1.92139443122543	2.02361950572546	1.94161745843725	1.75390512849158	1.82450959063622	1.89711675113971	1.76400829438229	1.85193043858225	1.81166925865626	1.80149858117854	1.80028463077401	1.8065788322909	1.82439985543309	1.97550909111467	1.75453833951439	1.87434184903491	1.75766779661155	1.78592960769201	1.94350390390731	2.00518819537079	1.87848553704792	1.80474227512861	2.00156279329887	1.9283251733932	1.92005518431613	1.92009092712582	1.78863347674424	1.92724108726971	1.98147266309842	1.89999990103685	1.7489362984554	1.74751735790966	2.04627169747008	1.93215270377653	1.88234851176672	1.83540833126326	1.85775657717251	2.03460995215558	1.86031520045592	1.8667398721192	1.8746762049006	1.94109347722183	1.96978688651858	1.83456011797324	1.93358308065095	1.91129458654788	1.85069242028032	1.97707613027635	1.92495958000906
2.24921635058046	2.0874245483962	2.27039118804091	2.0806300807543	2.15026095036118	2.07944681411853	1.98324152295201	2.02617446084876	2.00927913025637	2.22919940391276	1.94249105707456	2.13887360420071	2.09150758443259	2.14653773631302	1.95439615250514	2.21772610791264	2.02568649001365	1.99647592322318	2.19483932464191	2.16656493594968	2.21004139275608	2.00997890863554	2.01957599955427	2.05518049457699	2.16403509024331	2.0766927871147	2.1042777709771	1.99853989531902	2.11361619487003	2.16011360954297	1.97813113030148	2.14584173759786	2.25138133124008	2.01065288536448	2.09246477035845	2.05681786667724	1.99923166505587	1.99668903941309	2.136280355319	2.18010917269798	2.20950221685387	2.07983554692602	2.05496999921809	2.06504247707557	1.98705245101974	2.13241926507025	2.18530053032114	2.14208202943894	2.0783216652253	2.12522466959433
2.46128408145431	2.16141212131946	2.45617624456462	2.37011093115323	2.44565529785368	2.44659369252802	2.33093343360629	2.23899346046038	2.27933395119076	2.48910175498377	2.44473822141679	2.22793050275207	2.38950603590807	2.21442762371171	2.2938332225453	2.32764541785586	2.43008698114016	2.22307244722552	2.21602435946442	2.38181026361407	2.31614966866795	2.29567719359202	2.33796871977581	2.26326006884312	2.38465240376705	2.44057139202897	2.22462377921897	2.47514607228836	2.38779895611257	2.14366955074718	2.20324576112059	2.16312970859949	2.40091312496795	2.32123472971915	2.33192383954855	2.38671377002477	2.36645368052795	2.42364000717611	2.37238383223268	2.449384610385	2.24843162558069	2.34913100081186	2.50860839877281	2.27330335715743	2.30491631084347	2.47970496417042	2.25701788490688	2.5124829418298	2.14366007139555	2.1888544065016
2.4507209009896	2.54721138912485	2.53755518394954	2.70878273334641	2.7575829679549	2.49206948462174	2.66424251016516	2.49575310868802	2.6911896125798	2.76363082432237	2.5930003067254	2.58286651445698	2.48233415829485	2.61622439360924	2.44664418876256	2.61010387559978	2.57740513127031	2.55125897701015	2.53860792725706	2.62619151143488	2.73965548065754	2.54142251241623	2.60321257443934	2.47593742600303	2.69863737281455	2.70608956281949	2.62850230900155	2.74903256224052	2.5451845309843	2.59307823210308	2.5449609933069	2.53735279702481	2.74273342809384	2.53485688468765	2.74805464561268	2.63601904777867	2.69622879718367	2.70634110176799	2.44824473846974	2.69338357632267	2.73425768685471	2.64333703917676	2.69641152642805	2.59630418700493	2.65420877563848	2.65278071738924	2.49016205222379	2.70384175704965	2.64374907577015	2.54144521180859
2.7157052763226	2.98666926703824	2.86546305787316	3.03497727582885	2.80042708628194	3.00395389844819	3.02087670176811	2.72350786207347	2.95378031146045	2.70280095786534	2.89551129171883	2.82812668734156	2.7899999413147	2.73352721186278	2.87067927425683	2.93333571796513	2.72989219940173	2.7404632384031	2.79065794325242	2.74128310827749	2.73474981897822	2.74355373079693	2.90677855202291	2.99719400658719	3.01813440836609	2.65651701604954	2.86879772754568	2.94329412576457	2.89259746739309	3.02484635409017	2.9854969331154	2.67686495497818	2.72298133965284	2.93652554373688	3.03788087304214	2.99323782590868	2.872822983623	2.94265424159029	2.67015868057548	2.99224529548626	2.90245251798046	2.7808296366703	2.70754642305121	2.92749623100552	3.04847334988523	3.02676927425939	2.85457636975251	2.87618889360548	2.969596351567	2.84571651343804
2.9837701633337	3.02658402973322	3.3274075521994	3.22781294167078	3.05752611270873	3.14025639519323	3.27184933332641	3.12370827429464	3.16189162484542	3.3125033784938	3.30226768150635	3.22337308470144	3.06057217747501	3.17978287450443	3.1821375653986	3.27654675688762	3.08389129704915	3.29504503092305	3.31072784088175	3.12978322695836	3.30404575733293	3.03995649016077	3.31434360293066	3.22415980214163	3.37393653022484	3.07566368232254	3.10996393053105	3.09852676470899	3.20836448795682	3.19130371373304	3.35029644898262	3.21671990849093	3.26562970286071	3.07492783373263	3.02672713114007	3.03141023939828	2.99971769019876	3.26613273162211	3.13762162596101	3.10224531438089	3.03186901263194	3.26045729577664	3.10991781950946	3.23430225078734	3.13860801358335	3.02315165510343	3.26768333673837	3.3427461051926	3.29669166239416	3.2899130640041
3.58695241921875	3.60575890157281	3.63561515391461	3.57929983319248	3.42592902589759	3.57863604242466	3.38487681582947	3.47757831798875	3.3653061027602	3.42554888630837	3.52768459397631	3.56190410541723	3.56287350423006	3.40279926334948	3.52213048293868	3.37617132064269	3.60394467907163	3.49516738440399	3.62940850696656	3.55882923293814	3.64401121270088	3.60584723690993	3.3833994137924	3.53202368310323	3.51544484268576	3.39194262605926	3.62528332251148	3.4230819462474	3.63939284388532	3.42246802003942	3.65912129177672	3.41885285282761	3.29995146959881	3.56658585704244	3.39061011499343	3.64314630039829	3.47625274454622	3.5638530152508	3.56900663036762	3.5228144514664	3.34428136170179	3.63580294418623	3.63289569199808	3.51256642993305	3.60189092893415	3.53029735755834	3.61158604209425	3.40191448513188	3.50888104528129	3.49416188319021
3.88480802357427	3.77772720300459	3.89418133136976	3.90603984093379	3.88257017030397	3.77626299011243	3.92073447429281	3.74050158368106	3.91126266095845	3.86268108117321	3.91847237745126	3.87752152846722	3.86672021087412	3.88539428224483	3.87993006586261	3.92406733665389	3.77866652308344	3.67981856494034	3.82253764199866	3.72512747201372	3.72698421200344	3.90882190352089	3.79136476900943	3.73338777031673	3.78679000656663	3.77918953628101	3.91245462959978	3.91129735549683	3.8353388406317	3.757529109146	3.89712723633468	3.94304267467982	3.90090563716448	3.91290290186554	3.93909222135497	3.75273403688141	3.96186241956531	3.90998935435063	3.89684794978152	3.94172635269199	3.91957832539471	3.89965659111474	3.93200537415774	3.93104741886689	3.89388513611095	3.81250281230573	3.95028433091945	3.9405965128409	3.91967130430567	3.92600571610386
4.20428587119607	4.16825433847116	4.15160000347361	4.1711068787231	4.19308448546692	4.14435036141198	4.17141549789259	4.17293092213211	4.23522929854047	4.1445320949745	4.23242607215146	4.10243735047168	4.07240672771785	4.11296485769418	4.15764485826936	4.19801418993945	4.20207149418622	4.15682769049323	4.21102071445421	4.19687290907331	4.17082497637463	4.1191845415247	4.18948629975172	4.21223559219906	4.11267643004291	4.21430711898424	4.1983292096733	4.22675478366234	4.22859784613267	4.20442465721498	4.07547039879091	4.21249401490336	4.1997582587611	4.07465124676322	4.20596738919482	4.09056228757829	4.10649249812884	4.18704567230849	4.19951359393428	4.17272439079436	4.13690927566666	4.0561445307608	4.13197497125455	4.19338154953346	4.14255810671719	4.23078016431028	4.21822389721468	4.11748202673589	4.24743268016516	4.17000265486623
4.49702947187616	4.49035611371786	4.46991197833936	4.48195013647903	4.50834397702192	4.45302520110786	4.48383470742828	4.51216783111162	4.5503750872216	4.48551397757151	4.52314142689644	4.52098866019083	4.46651471968366	4.47393384722557	4.44310153787982	4.44521400475997	4.51206491198975	4.40942220855931	4.48172377612066	4.54306218466221	4.51188778252997	4.53151672686972	4.5035737240475	4.51526168161544	4.43381297719424	4.39572536390806	4.4820624482731	4.45921603002332	4.50241757169119	4.49178604798085	4.50069459601491	4.51566299720488	4.49565238852485	4.47460323820779	4.48747612669666	4.55427716121815	4.47596751590615	4.439519145832	4.51767795654861	4.48339198043745	4.54096494301585	4.47348784251484	4.49291830080366	4.48841253744553	4.50089465530086	4.51723588611646	4.5459945362877	4.45707455752556	4.50548229091704	4.49844682795582
4.76726176555195	4.79981008052853	4.70546626943934	4.67030128833839	4.72547679100006	4.81043624709831	4.8246514630107	4.83568472383332	4.8210376138578	4.81523948237841	4.79612971099117	4.79979459857689	4.82056755208608	4.79856471661451	4.66403521496179	4.82043329413686	4.82417275737011	4.7669611571251	4.72655992941932	4.7995758994795	4.82043568698062	4.84089622199134	4.58197731539423	4.65226901716351	4.79262653454419	4.76775586874084	4.81553816307321	4.81630655952923	4.82796099815453	4.64430208569915	4.81177446443762	4.72961341867698	4.60215499905538	4.8095724026123	4.76920205145621	4.74917913519991	4.70042470667028	4.65781759415709	4.80638540279601	4.81234288326457	4.61692267266266	4.70513982271462	4.77061529205959	4.74540980908611	4.75186250300074	4.73621513981372	4.76206129240601	4.71228086865664	4.83980192476143	4.80445351735264
4.95822324263518	5.13331870334322	5.09256312934378	5.06570406849403	5.13292256666056	4.95324808145186	5.03134602711414	5.11804286072152	5.15882642386186	4.84739481164755	5.05511911238669	5.14796376939256	5.11487625218052	4.96615931221841	5.11122999190221	5.13478877033022	5.1016639204088	4.97324960474348	4.85125245848275	4.88787882105797	4.97313313434373	5.06435586621121	5.0961328347232	5.08563218954204	5.02783153773824	5.0978428215759	5.05754874285164	5.04454349267332	5.00479069876582	4.93303097728226	5.01041332202248	5.06350956935	5.12477487886098	4.94186462812749	5.13825381582988	5.00659768744983	4.99196228177492	5.12589938435868	5.07061804964824	5.10913345939587	5.07869241446944	5.07067337976678	5.04960342628314	4.8899387390274	4.80637893307471	5.0702931250652	5.12804667757275	5.09542646965003	5.02424745104531	5.06965734725924
5.39320647077469	5.41440592295083	5.37453106566029	5.33365754848226	5.32846720608945	5.35324676299445	5.42337016368458	5.13730582135915	5.17426734101054	5.15601957861294	5.39389448561326	5.36844315418466	5.2343318312767	5.00472363687846	5.18231697097521	5.19747150564651	5.12689189119594	4.97849671056014	5.21639545039542	5.29525373930235	5.03400206991146	5.37656076147934	5.06743100272782	5.31947191008918	5.29634576344953	5.2520629871481	5.29161811575552	5.38645704684031	4.9548736692286	5.2076448608938	5.34087342314992	5.15633312522408	5.3884914298749	5.3723882885598	5.23116188082691	5.16380503366638	5.39709749406295	5.33270471210934	5.36621494180871	5.07241858589914	5.25299048258954	5.22551865021221	5.24589030462962	5.31555937830857	5.15168572464609	5.38902048138533	5.20548092219682	5.01190790556873	5.21666451688486	5.30257382771237
5.46749683187256	5.24152279157219	5.42467412904293	5.6232995005577	5.39972072288167	5.31644602352948	5.5893101227913	5.36632689025399	5.36142219628112	5.73632900629015	5.54543506204553	5.26389161148868	5.3973339490413	5.44923202445458	5.4119108327148	5.67680120256304	5.26043746213407	5.21386266697881	5.7033237999333	5.34333196448156	5.50473806786297	5.38224905170949	5.35797971140296	5.53512632459353	5.38092676551704	5.32066881092783	5.67535218088279	5.38968876559896	5.49842089882816	5.37675479853525	5.55445503439364	5.39193072301201	5.39655291655675	5.70696585817414	5.48008106548069	5.54783043451659	5.38898675089451	5.42860252868836	5.55373775520924	5.43069797837441	5.48649410197573	5.29772053071647	5.60022683513225	5.22298051676644	5.42677599209333	5.59858991142491	5.55568528146379	5.73320701496291	5.49975473263714	5.32930884071262
5.58062710631286	5.52359821645118	5.73464835065958	5.79128861941034	5.55162187626692	5.79067145191626	5.55170091243226	5.5086546317473	5.58323491103003	5.69952834620988	5.51832828726595	5.72469074371211	5.6152865605168	5.59156338160975	5.53558385834958	5.80201654401288	5.57824815741679	5.67754408947464	5.81989334925952	5.67418028180564	5.59264541676582	5.78770399225081	5.59126858162591	5.73691125120909	5.52255148343502	5.70831759263748	5.88760107047769	5.53595646366949	5.85663787272482	5.82364724119457	5.69973635250491	5.50840658061896	5.51613115731737	5.81572236597166	5.42449305191889	5.55660824141829	5.77032455952592	5.47928614888836	5.86020517103452	5.95520780876502	5.68804521516067	5.67716464980213	5.84032815515858	5.81162970650329	5.46716464845429	5.76825894284048	5.8277790334931	5.79680568260458	5.78068847445901	5.95114659276995
5.86531325368006	6.00705406426334	5.88413665369163	5.87300811262005	6.07345870988554	6.12065920273095	5.83687129464977	5.99773206749136	6.09081570596492	5.77914008151626	5.73045017683092	5.86616674813016	6.05847612963446	5.71471733161217	5.86657083381931	5.82205380684668	6.08342931706611	5.84161893396436	5.85581732018012	5.81459197914464	5.96965337165394	6.01519814635618	6.04311225496128	5.71075357905839	5.8737399556243	6.0153078573781	6.02536130483816	5.98479226096184	6.05985210906638	5.7534759229602	5.96124648673324	5.74370771557253	5.93000933593657	6.12095004092362	6.00837385766246	5.88461311014889	5.74833194162219	5.93147392611007	5.95366766979062	6.05043144592475	5.77987468914598	6.09602491012132	5.86015609016809	5.72910087939028	5.89913226098799	5.90407958952763	6.00341955305087	5.91822639532214	5.80131444340114	6.08342794560279
6.21602995123251	6.05314274594436	6.16121922823249	6.16072277985342	6.20893978043856	6.03802659288926	6.16806490976022	5.98513411390394	6.09143588297392	6.10112517269394	6.09691621258876	6.18589155928851	6.06431681786103	6.05494506145944	6.07290256522726	6.09845066713948	6.17393862351853	6.24342834725671	6.05102628834581	6.11501089130795	6.28562308641233	6.01087366593847	6.26708540962435	6.13454528684073	5.97684662187767	6.20944047460425	6.074853159985	6.18155690460778	6.07183169423993	6.14269554477482	6.24751832815103	6.02467702350797	6.11596621714248	6.16010947993393	5.99131867155527	6.16959511489303	6.14014568802953	6.08818628156214	6.10037222362608	6.0859879420084	6.05883565773814	6.25809468359412	6.15741242623726	5.98150874576024	6.27198814495451	6.1730610756628	6.1097443514149	6.24401680894316	6.22398271669379	5.94433188797221
6.36100288359338	6.27439290710166	6.34190372630831	6.36379230004524	6.4896795303125	6.42412109948304	6.48507883875707	6.27841964176243	6.48373456473272	6.40539747207541	6.31612024847821	6.51508868984166	6.34218011776704	6.24209475168081	6.46042806280457	6.33678219894955	6.27215578082941	6.4839730239242	6.3387415254954	6.32598330551158	6.43940026118586	6.29220836192697	6.40542271712957	6.4388261795623	6.43470384054053	6.53954260923562	6.39197787753795	6.38013881075658	6.38017413025099	6.38277697202704	6.43021589691646	6.2974717128313	6.29077400419182	6.51646471930991	6.5112754646113	6.44542992252527	6.4857811903456	6.26970710706715	6.37923865478247	6.50082429262318	6.43623407120902	6.32607664853327	6.30525431543469	6.40580176962182	6.28598800003767	6.43787664518201	6.41209381339185	6.3998327938899	6.39338667185701	6.45980205901882
6.67527083115005	6.64216172916383	6.71210129295324	6.7614193509599	6.61367745496998	6.61065113280659	6.66066196553056	6.773857775872	6.64491180071479	6.51945394907445	6.5352594686527	6.70013321418608	6.64074828293418	6.65533944047663	6.67628048967295	6.75526548704782	6.61638923968151	6.64686325052963	6.6370037994104	6.55357818213079	6.44333969282252	6.57731002668061	6.64492395174367	6.66474996345899	6.76209164291717	6.69133771370102	6.60206974224494	6.73941404466833	6.57365948482268	6.77820255441675	6.64915713576706	6.59181395332693	6.50829710097343	6.4695255068023	6.60487947282243	6.74767752301041	6.7286713313157	6.62507869720662	6.54361297355973	6.60745303333048	6.62647313108503	6.58899507626935	6.65891810564376	6.65856860047611	6.63573699218914	6.69491484947702	6.70650497396548	6.58204161980416	6.67677989513647	6.52877661661503
7.02076689450877	6.93689427793574	6.77482476727553	6.8236983640971	6.80424614225376	6.9848998908364	6.8190391015035	6.9454274670568	6.84021740115061	6.97919980688986	6.81013458784341	6.873801641571	6.67389294222777	6.88134052947185	6.81565312089027	6.82533244248738	6.84652048198987	6.75022537799287	6.95399951554512	6.84419584346894	6.74010957084066	6.80422554312638	6.86260269215755	6.97464309896609	6.76732676232468	6.95759618815842	6.85624619151904	6.97787075997966	6.88908970036026	6.87206548743368	6.820050990049	6.82383082227795	6.72365173047463	6.97692178830988	7.03110413792195	6.98544292178081	6.78479697322772	6.98806084645206	6.84424753106973	6.72351831732219	6.82643463404113	6.99612745301913	6.91833520844674	6.88797649238996	6.95394314861761	6.96160087767072	6.93302599817619	6.80318024594014	7.00930037269582	6.89089081571232
7.01253350193117	6.93799519927329	7.19840381554959	7.12595867923737	7.14863245297308	7.18503699710484	7.03303835571434	7.16412971208864	7.10026627318214	7.0355157138748	7.19865769045401	7.17811774280176	7.18051172057825	7.22303902229173	7.10427478790148	7.23233844891066	7.19081962862319	7.21208985416212	7.13210052136751	7.05683300644585	7.17084891458437	7.05219559751913	7.09048377164383	6.93732860407664	7.26802998429366	7.09058647113779	7.03394098576967	7.08001524115116	7.22074538083449	7.21910381462105	6.96723408148953	7.15853175015851	7.21779241581998	7.14817201920115	7.07941937067354	7.16616688061623	7.10829082302195	7.14352239481592	7.07079540809881	6.96407163741751	7.1747739634304	7.11140105939221	7.18825455082702	7.23928328119505	6.97150722942947	7.0654546665567	7.14295925645221	6.96586813479763	7.15192905692082	7.00532434569599
7.30001273952904	7.43453607706726	7.29876725875947	7.43208935754194	7.45239554867582	7.16230983427965	7.39862713906283	7.20554092538367	7.37835650480841	7.27108334944972	7.40697403496697	7.07509355811681	7.41166483776217	7.21107955431016	7.31455279366003	7.24232898501875	7.39561852021041	7.28379059335354	7.35218771639715	7.0875343966275	7.44313526550322	7.20789894124634	7.28155320713718	7.39176463572732	7.36215496930113	7.38656279829057	7.4274874886652	7.3497498219964	7.45878423084061	7.22891740703856	7.12186525374114	7.19881036291261	7.32604371807691	7.19682772529653	7.26347024666768	7.29556129675095	7.27142802936588	7.14495326751788	7.28137426596622	7.26872558981335	7.29004768115743	7.3594807414635	7.33283573497496	7.26997097462184	7.4691785102148	7.35577431656243	7.27372302359003	7.48229455053715	7.29100675732142	7.40883237739255
7.4187803359823	7.59812818926937	7.58600986668403	7.40073379123139	7.52439186242226	7.5402983639499	7.63477592804147	7.51563987149253	7.5389711193524	7.51589173884049	7.48748988739165	7.3355820955932	7.40395834917095	7.40883019578181	7.27824396819991	7.25237178957491	7.28224882259952	7.23177764870775	7.30737180353068	7.5463740479277	7.56701069920995	7.25148432798593	7.28605597710719	7.51351881561361	7.58494973789107	7.5430845615157	7.33173492271352	7.64320722169215	7.44063190910085	7.22678820892458	7.4361159610219	7.60435375104391	7.40301747858876	7.56193269758786	7.43371079218448	7.3432840399539	7.38605198357599	7.29473921374747	7.58915347380646	7.47133282324799	7.40033887642115	7.51222062525524	7.59886718985444	7.24702387240212	7.56657273574863	7.33941333637129	7.52964804970908	7.6507258914211	7.38632163230223	7.4134654863142
7.59804333852524	7.59522471787408	7.80129661650024	7.60543027303575	7.62478495507196	7.57788181531643	7.79455689591638	7.62681226176458	7.62347074045034	7.47493321835115	7.57064850673945	7.62222622577265	7.6522805172351	7.5324296156283	7.4503050098908	7.41874978447806	7.66028380769508	7.7095375795831	7.44129596850801	7.53387628362435	7.73155245435509	7.74139028002416	7.48184287423544	7.74906809858228	7.70759224858358	7.36497868156154	7.71217826830072	7.73837334767861	7.66299439898052	7.63159554258048	7.75704923958696	7.43798177454229	7.40134331936988	7.74722696563635	7.50093485671218	7.76863163652074	7.61287241504234	7.55566328569512	7.59416441020108	7.54706493861041	7.71651037634349	7.42102648234907	7.63901169287268	7.76651045234403	7.59042669025507	7.64451057539408	7.46313613027544	7.48207884068923	7.37855128942432	7.52016751299612
7.83468767383141	7.49681844473068	7.44578767543928	7.45768358719465	7.70207576459354	7.94819750668757	7.87236109003755	7.66860550632471	7.68997637829879	7.57031050300642	7.89594004610954	7.6537817861348	7.78726186278586	7.93835651612584	7.82681415874058	7.76057849268383	7.61807271679934	7.7807504608529	7.84880970297003	7.60374432816051	7.61459819961474	7.80797479386966	7.83281944127572	7.61534129475546	7.48526925857985	7.52443542213233	7.63906064846271	7.79462851957257	7.6326324347275	7.81775118944047	7.68058725323499	7.59212917724489	7.702508324682	7.70725060950738	7.88067207611239	7.8047676868341	7.53402097070842	7.82572073601962	7.83294136236976	7.78245249564062	7.65570287381083	7.77789230669511	7.86127115615673	7.84239128704051	7.50883798560244	7.85658493955298	7.87964842132422	7.64599870299596	7.73337307575249	7.80813787042102
7.88876545517365	7.90793244182978	7.54978643821603	7.86969211796435	7.81377908880133	7.7081911334706	7.81569906234233	7.94127458401015	7.82812706710608	7.81263229565033	7.9197437623782	8.00230642853684	8.01129230757015	7.80123028145063	7.78726519545681	7.59373530416694	7.76855448910356	7.5479190265469	8.02864408263334	7.87287095169173	7.95348372176516	7.77278216984036	7.63875016309586	7.49399322180554	7.98387544450428	7.68436057537541	7.84174257084274	7.70128338989554	7.70903840974717	7.76994021874755	7.89860669496168	7.8798447958652	7.69186974700948	7.68653995239937	7.85302088376081	7.66043485069993	7.88238035759132	7.74181012602291	7.57792759272549	7.87553436361031	7.80057440060551	7.54497424597719	7.71356093491265	7.63577486004272	7.93400152113934	7.76310395455506	7.76179205146575	7.89134974117561	7.92659900988872	7.8799536733902
8.05956128253718	7.72206813365042	8.05900954279417	7.63060992693087	8.11591926302829	8.05513756770301	7.84104655073732	7.96869170851415	7.68649780057221	7.97429998983959	7.97822806982173	7.96047813203145	7.78262371998939	7.89281349085251	8.09031174305877	7.91747028877558	7.80545105789166	7.86025783202889	7.77556787762315	8.02035182804323	8.06827639309762	8.1439359779689	7.79884565714276	8.0803686369869	7.91145313998078	7.61477116135182	7.6628195700423	7.78697186273486	7.84352636563346	8.0390133846206	8.11606508247992	7.87107527241742	7.81038684318367	7.74439936615264	7.95434315388618	7.88064883046552	7.96958990543429	7.86305167346606	8.02206846608028	7.82291160056971	7.92916332714811	8.00648081916015	7.823501904636	7.94563035273685	7.59687221344456	7.78058465976495	8.09819894906156	7.83996890629004	7.96256744122726	8.0443867102629
8.16252293436904	8.01569722408142	7.99747508470985	8.0931134846197	7.98680636011158	7.66664753497703	8.02622256483285	7.87193009149063	7.83211043426055	8.07443719503759	7.92814854412056	7.94819126176619	7.73583837797981	7.93784627341547	8.09220777058266	7.60998921396052	7.61865053205133	7.81635544332109	8.01481195297421	7.72491437654192	7.73482237084899	7.86124171433742	7.94707341426967	7.81102402881208	7.82979147912326	7.6722419079848	7.76169747648583	7.8120966718084	7.7329855906547	7.69255015881593	8.10177076034756	8.00447612866286	7.65489051138966	7.92953908975876	7.88549373401583	7.8071127294266	8.09324116853742	7.90712418340056	7.72353347653974	8.13516711458003	7.95525667240758	8.04518485178359	7.90724055918054	8.16315495370239	8.10003963278995	7.68724312856747	7.83333433831555	7.99828269808578	7.67607556121553	7.95008046545781
7.87433291666806	7.87012037312014	7.95550008603657	8.03206883517062	8.11809881259866	7.8283906516965	8.04308273785632	7.53410023935925	8.0761789058685	8.16244065702185	7.67114382993199	7.84804080297572	7.70315338265035	8.04428794057433	7.96198425989301	8.15652175938249	8.10063664183678	7.87674832311053	8.003144893281	7.91576579654359	7.56832442384459	7.87474470314112	7.84134963926228	7.6336667550853	7.60615867768238	7.64032008940068	7.87319829042845	8.20606467479076	8.08856496688718	8.0863842065157	8.1735460543809	7.63844006249887	8.07097687153381	8.01128782979744	7.8692458319672	7.78334836482626	7.6720801591172	7.7911492583995	7.70504535949551	8.07338342860223	7.89829867810535	8.00372207415386	8.00376710379316	7.84313814971197	7.58689801137594	8.10389654582247	8.15818591508301	7.91863935072407	7.90825593237514	7.84028530164979
7.81101078608415	7.72386251932709	8.15842321635825	7.72058720393542	7.79752040730494	7.95402871153805	8.10256398556209	8.03079898255801	8.11631434585445	7.82398119242967	8.12556733978788	8.16739555370941	8.00257102975847	8.04654981669431	7.69081891858293	8.20572411612389	7.87219076254335	8.01773283917723	7.93234739499555	8.02312895494461	7.65935298070812	7.70263897612816	7.93945058415955	7.90760001701242	7.9311170844751	7.95805140449123	7.90689224848771	7.70767439274927	8.01657415752083	7.69387619007169	8.08315255637268	7.56190089399512	7.93233648997599	8.10426739952597	7.59778965748067	7.53390793145316	7.98417328257489	7.58669258317592	7.76531004163587	7.71735669712777	7.6715495659902	7.82153893076062	7.98030159010822	7.71507594602405	7.80275621187218	8.01430383231567	8.11188599693653	7.71717110458701	8.12597590656861	7.68293095270357
7.71339954040112	8.17729072230681	7.76105176546695	7.85698139004877	7.97617462615063	7.830049227563	7.88625212193111	7.6863179912946	8.01995495744245	7.76489757769396	7.59250405512584	7.79621104128719	8.00209750750396	8.20574337463054	7.98847274823032	8.15865499010452	7.76180646325018	8.13182993161374	7.81529630967893	7.94120637169173	7.69998735958394	7.93081090550772	7.81175327542898	7.74027664044494	7.58598237435347	7.8789436704203	7.92489986043775	7.98971245168419	7.74385507114904	7.74886190685093	7.52430254442147	7.92468803564102	8.07958733470301	7.68184691127018	8.01271832552375	7.82493319010652	8.01854276734212	7.82793308519454	7.74454271834746	7.69742523862754	7.97691850654045	8.29308919986874	8.05071900012024	7.98449370322848	8.07467409486733	8.083812008619	7.96706745675324	7.8221656654372	7.82954262186187	8.08267403258212
8.21235541349632	7.85579935441394	7.78499866414256	7.96553236415375	8.1537564112221	7.96407481592101	8.1571010123276	7.90687755658136	8.22300512264513	8.15090191880154	7.99507335873313	7.90920055464035	7.61334421979057	7.67820510573599	8.05423614581664	7.57407458053277	7.97733869814347	7.6740970833298	7.98194139659831	8.25222214757776	7.92129780104421	8.05513343070159	7.8487308625097	7.74803541610925	7.72173789744091	7.62997009031505	7.61500109245969	7.80369333585906	8.24164280325443	7.72290485709685	7.61420777720082	8.03079995843775	8.06337048790181	8.19829243847322	8.03793235000939	8.19720586975852	8.0018830928594	7.80302664096899	7.73346512586704	7.4395687554999	7.65165319550917	8.04190422524607	7.82595421642022	7.94036688333916	7.93892709479025	7.91335651716843	7.92861526929405	7.69127499074357	7.73956257903399	8.0446694605062
8.03577688845482	7.66581607108006	8.07748667165523	7.72736670187666	8.10712499782024	7.8659449031115	8.10742048456972	8.03919569420895	8.03686046201662	7.87878118074389	7.55672531545781	7.93687816633177	7.95766449113685	7.77781673257996	7.83803107807635	7.54857607042233	7.53408470188269	7.52586503879972	7.8150023029018	7.45379871100916	8.00620021011228	8.20844411574184	7.75716531280816	8.03689901080077	7.40515881284743	7.71369606258994	7.75254231525785	8.01763567018825	7.62851861033629	8.2150457567214	8.04885446464561	7.87936046294131	7.50496271429952	8.20221274917276	7.94563021542269	7.63438537322396	8.03055560851382	7.92326089260235	7.65125297065598	8.04140536790647	7.86922750511784	7.92443483251976	7.69359674237523	7.65512545913688	8.12271038309853	8.09366748466866	7.48993889022605	7.67100708810219	7.7246205294478	7.87368302519073
7.66948438622951	7.64504651418527	7.78761500499332	7.80731364354385	8.15759338461921	7.49796881915281	7.42540392245255	7.85295492867228	7.75981971734184	7.6883889684583	7.49910615550365	7.69005299090416	7.92451317846116	7.54604203442971	7.80969853087323	7.84638572896608	7.8384396484756	7.3661847641225	7.56906928280177	8.06717594405493	8.07396314519816	8.12018633944913	7.76862344634073	7.40144535988274	7.43258260426229	7.3993047701487	7.43897500158897	7.46275676337938	7.35221296199479	7.42836807405162	8.05573709935764	7.57825209316795	7.65508882855563	7.98401931020618	8.06032550646993	7.5756837658732	7.43040530969026	7.65445620184985	7.48915666989588	7.7937446482382	7.55511433690411	8.05001204281736	8.0192983530523	8.01707859923415	8.08435663552477	7.88910399893309	7.85749688924991	7.37303064240663	7.30892101205732	8.13796056158217
7.94973812962264	7.49466892764307	8.08005589419307	7.89491857830323	7.67616173798266	7.45609430169383	7.87519489729913	7.81882363593437	7.38757758845034	7.5931068166863	7.74634883948191	7.31570984059192	7.50231806118215	7.70774006065192	8.04163634158165	7.56496384143441	7.74604586916375	7.4880458674572	7.352962041889	7.49980855132546	7.74068020049553	7.79205863214817	7.66533351233241	8.08493402154849	7.31965783084054	7.87697713821163	7.32567917143627	7.90485744322191	7.3963213521295	7.99842695662426	7.58271576766507	7.49077450703507	7.4306850516996	7.7154462905737	7.78472363851369	7.94317351985743	7.91701084326461	8.02312629957458	7.43712306469892	7.73522765306587	7.43319092204014	7.89499068254965	7.52520216106726	7.62249920105229	7.7735071531257	8.06771394398014	7.44504853600715	7.24993146378712	7.3350506478709	7.77394327167137
7.63884862172608	7.85426331432597	7.45431186064415	7.15943655696504	7.9076232565787	7.47815313189445	7.25622124726538	8.02379419860009	7.59223339448293	8.084530698917	7.41808433741985	7.36385090139974	7.89834331460511	7.91409936736746	7.45154827794485	7.74738441380888	7.77018398197025	7.86906897101925	7.1944002286678	7.61725012335068	7.5199046159467	7.11783118655795	7.60931502686318	7.44129635454569	7.75529027581608	8.02248749469265	7.41817368363611	7.7630320561739	7.93207245528111	7.662613002099	7.53041607902711	7.43818096667242	7.62567653669876	7.68330817260315	7.92742811535691	7.69396840017368	7.42940137222194	7.40261670152479	7.16224335411643	7.46457617296285	7.59640111434386	7.2657996903316	7.48679717057967	7.44683571627404	7.42557363173615	7.6277655570406	7.70251881392374	7.40373039662479	7.58649914589893	7.57315461694206
7.76456515066345	7.72926527299142	7.65783709776698	7.71424861586999	7.79256842485786	7.3302304951512	7.5106336345295	7.2039986102426	7.16648146856407	7.27196078904488	7.81582829751643	7.67373082655279	7.68503133128769	7.34391787406061	7.45054240989619	7.90482013668435	7.47130723536133	7.38200298267355	7.62833632020264	7.22094896217513	7.94505047738057	7.27253854960216	7.23928608978106	7.08439732916866	7.65831419319364	7.1215379181287	7.60104429364965	7.49538209517818	7.20819508686205	7.83460813703562	7.37960748040263	7.60357969826803	7.76920135879761	7.37909284973705	7.48282318869546	7.32202560286777	7.76401322428019	7.9035144292056	7.60335379119331	7.50878353082042	7.09034680577591	7.49070294581045	7.43504023858475	7.57000252808496	7.3690511838171	7.5461817617326	7.63190801583553	7.84941275637179	7.62614147851168	7.6923903973043
7.58344005036901	7.35257802828002	7.26023734355674	7.59677742435283	7.22875397824377	7.54784380659965	7.39178521452432	7.06042807322595	7.38058567262142	7.29920879139912	7.23216758878265	7.12410718225478	6.87337436590433	7.04745380913801	7.49170746588997	7.5015990692884	7.1170320507311	7.48305713649894	7.23523509952632	7.58904604295309	7.17856442242785	7.58493417202019	7.01819589088142	6.99605608847067	7.57567418946425	7.64773387525325	7.25327670934175	7.1634456717887	7.51875594185623	7.66246151627479	7.47721676412097	7.7789372957243	7.22003981389222	6.92309174055867	7.11158469333624	7.65193317564711	7.00635568935343	7.87749869257387	7.04432409733059	7.22358893338385	7.92118339283778	7.04368993772064	7.41886310067767	7.85230681875001	7.56946397018677	7.55803763416429	7.5612302352382	7.70092792738161	7.57588798783209	7.62533698693461
6.8632739702907	7.61462510622217	7.07687252523582	7.12667794980334	7.09831105519785	6.90383310689832	7.59244741237907	7.31754761205103	7.37142825071038	7.26184828418436	7.39069179420828	7.68193798095925	7.02804556992343	7.60020748557927	7.75578735588239	6.9535915757946	7.0327344836812	6.98751289674842	7.32120195630172	7.25100557581851	7.67008778999671	7.82866142975219	7.40426781685472	7.41797536795155	7.28144617178616	6.99614017382066	7.27528110133478	7.6215948651925	7.60606645822527	7.65108968442655	7.4263012154987	6.80148630252744	7.18252826584451	7.44605256865513	7.6361997192951	7.12405791462299	6.92391766091481	7.3121568136784	6.76707989935188	7.02312377574321	6.71969722924632	7.05630889508105	7.35564252195569	7.44991221371822	7.66409782262316	7.43186557568088	7.22582332873097	7.24600902930898	7.59571832346934	7.15198346815894
6.78761080380994	7.02243639625857	7.17116452146835	7.04411915401406	6.84325499653429	6.53922501175694	6.69184864090728	7.59435037085333	7.38347121123653	6.75640020531533	7.48264846478131	6.93296420603362	7.12293756031959	7.59173091851459	7.08714756920057	6.80135318570858	7.13576169972246	7.44942789433551	6.9455679609893	6.67961597149921	6.92785506405572	6.92819214040086	7.59215070465476	7.46371341323538	6.60465827527488	7.12682405823251	6.61234095235018	7.0942187417019	7.12801393252675	7.16716995542543	6.81680758551447	7.33659843102797	6.84795681264318	7.543539505052	7.37720249678527	7.12151925833388	6.8479707010039	6.80850641808243	7.43441608641868	6.89397661686745	6.95864691238424	7.28076187074037	7.07872291241569	7.69932636457184	6.8698560655742	6.92717581753811	7.15059976453499	7.23603267806435	7.63935261344995	6.88121593556115
7.02474787846494	7.13669596483142	6.5308152846146	6.80070258081786	7.48771567451744	7.20190601420129	6.5384071727719	6.80102684800315	6.8905238633002	6.5416712187723	6.87400182875095	7.19069030527441	6.63076111395031	6.46103689913695	7.33171627316122	6.62118775786649	7.11558503350655	7.27724836058714	7.0650498105384	7.06369251652259	7.34662736749485	7.01489632692612	6.53293318961538	6.81864621295201	6.94113653607493	7.14602561362686	6.59533811975376	6.69266264688077	7.36248203792038	7.01958835950222	7.04768919460396	7.38672450086587	7.12937180526476	7.1924015317616	7.09390647990678	7.11685282536158	7.09761251466545	6.65141667209008	6.91441290305897	7.11638453321704	7.50105206079117	6.72976064379369	6.52717998933474	6.91152463529197	6.9583085194983	6.56458253968776	7.23246350241283	7.0599461216448	7.24777535215227	6.45335694602479
6.35624949067604	7.06803321454577	6.83897221242464	6.30541157114135	6.61980878000254	6.54113916462269	6.59842643675237	6.39649364009436	7.34051064783201	7.00578401230702	6.33540782696604	7.1061150241903	6.52937506408289	6.83666351090658	6.71428087496363	6.52062138530985	7.30568700186231	6.55080932121821	7.26227580488583	6.63176746848154	6.51060470095816	6.91854006258976	7.02731436645116	6.40559282704136	6.54771181052292	6.68087262961312	6.66760052490918	6.91011520881837	6.62267585234785	6.83064436203664	7.11989946899882	6.9065575440273	6.72110352642489	6.65384129346951	6.90321206593719	7.0406532521379	7.04868469064706	6.47630597600955	6.35479208041602	6.57624326115865	6.27502911237804	6.72485226004028	7.15501612891108	6.98672498146118	6.90741591895118	7.04916548585002	6.39484737743161	6.45963621629511	7.08690369493307	7.22129269211837
6.47213793270575	6.77544998006872	6.15596944470241	6.40713293599986	6.79288131532452	6.37143398738131	6.11571049485725	6.4383292401846	6.65381258118328	6.06529454810698	6.3422926941265	6.76214459267599	6.26696469743146	7.25727470732931	6.6635998444114	6.77794997754263	6.12518172438398	7.02265550018627	6.43931157921948	6.76027675521773	6.85470801492623	6.19232001057932	6.81889872703309	6.39089418339264	6.7778549076686	6.22793658528211	6.37111673247589	6.40471774277632	7.05412587401893	6.42176333596005	6.47636085506285	6.67161861755445	6.81945619825512	6.75027072662083	6.89281763799272	6.92792374323375	6.8082397809767	6.47836148254092	7.21764442718169	6.28666856499159	6.2356345114033	6.12893458410246	6.88499367310168	6.95181320789831	7.09752293389416	6.1384091192576	6.23594877298845	6.76472648928066	6.99190288964331	7.04119296003041
6.57275549784252	6.21058831939798	6.52824664366104	6.02898750301445	6.04932730551697	6.3912696013103	5.68921308624218	6.77846280904155	6.75992197638005	6.70791496201856	6.56157699991995	6.64400571873636	6.77670916743237	6.7053659578999	6.77913964522002	6.54134473260878	6.7015409053562	6.41143961502595	6.45679430268756	6.05518426893102	6.30546782253255	6.12540520538948	6.26630564533688	6.91197654796783	6.86269053775336	6.24173981737825	5.86339445429275	6.67645053221198	6.86729499042154	6.95898651390798	6.26702093742391	6.11895816447173	6.4806108515976	6.67738863995385	5.89730747515193	5.96839688337224	6.10957419580389	6.70513108593992	6.68565775197837	6.75768590765191	6.03370720837367	6.56634188825162	6.14617379807558	6.42459512599663	6.37815354010179	6.81915943467362	6.88025485439781	6.06773810227715	6.28687953695692	6.31120166227192
6.11965245100401	6.09197117960244	6.72743805497395	6.00971404369654	6.18415073634154	5.98334927803103	6.64669642988556	5.81597973676972	6.43321749261629	6.27615580757106	6.599293366577	5.95341603009843	5.73648282601726	6.18901911732186	6.17962495490118	6.37190207980612	6.67449378464551	6.60164463799506	5.84423541951707	6.11004613558207	6.13613123900707	6.48572900800175	6.28593985825343	6.81856593925882	5.90919831794871	6.4986487622687	6.54159472704245	6.539763732386	6.09810531075832	6.76149460957481	5.84196702221091	6.43065056983032	6.14689427597588	5.74984478345264	6.00554635562655	6.51448523792629	5.94717192253835	5.78201819630157	6.12727046947262	6.27234243936132	5.6746691525999	6.72508580319997	6.23943018229018	5.74449480443247	6.06056987323844	5.77480906245121	6.49059753357861	6.61514244990898	6.61353627161691	6.29883600989358
6.08024993241312	6.56455690461596	6.36615380428123	6.1945923267369	6.38003171983836	6.43219604329869	6.29010725974704	6.35190060438708	6.03914698538917	5.97408453950939	5.66304309832201	6.37045830366815	6.20464173525234	5.38165921873465	6.12206746377097	6.13940731858496	4.99892975092089	6.15825034726419	5.79898318207304	5.08691154721442	6.31186640961456	6.48574773151184	5.8293233782773	5.49057682939111	6.18334277936023	6.06753394235892	6.22119589136577	6.00306205998665	5.7255087545158	6.02587780733222	6.43259595918085	6.38910898654918	6.40007101863561	5.91030403069157	5.46225189858623	5.56526724618148	6.51608224235094	6.13871282594432	5.21309366472743	6.46954930526731	6.51304621514499	5.39396275187231	5.74111526557656	6.21361569151602	6.07507405232886	5.52997195959357	6.12335520848032	6.30075455997113	6.5927951620703	6.1930328879461
5.32178610649078	6.09381151071516	6.00225038218669	5.25927255858689	5.03902766039399	5.53214619936421	5.78751847472596	6.05539177444755	5.50870740864074	3.90630903924103	5.96870608308285	5.76569259249992	5.55080201643161	5.26934129714457	6.30537605477435	4.82527042436115	5.85454438197532	6.15072417371622	6.12053701946196	5.4121516024595	5.86682519803586	6.20117280139446	5.66923278361308	6.32759362432838	6.07809416808249	5.12253508657579	6.2717942598024	5.5611331313458	6.54622740495971	6.20195860162075	6.21374770718988	5.92633117445611	5.82467119340115	5.86541685389215	5.68060190548553	3.78842074938422	5.51477904982506	5.53240917094844	5.53893871015224	5.19118332260106	4.32021379053416	6.06415873293985	6.30714965646511	5.0529791084441	6.24906270225404	6.15976328810992	6.00524391823148	5.18352581894013	6.07878690779608	5.2488216659407
3.78821262146874	5.77117753514532	5.86652302195821	5.57565762310313	2.37754889155729	6.05085931149613	1.56705836973014	5.31043157712748	3.75956997341981	4.3999571337213	6.18966958931528	5.91200679792312	5.88499267669606	6.10586127460811	6.13138482228564	5.91035489447987	5.77758267981067	5.74149933857062	6.25440330360735	4.8170766792219	6.10198909052122	3.1687148133788	6.05627477788478	5.76407045584056	6.11922310972971	6.03577682699982	5.30365357155232	5.43371227318957	5.75781015898367	2.18282716722249	3.41550129657773	4.88557282533664	4.19823646209856	4.75599398028182	5.87233224722963	4.53753043119943	5.78497298541836	5.74950832659036	2.37531662205075	6.08818317194078	5.45690420553317	5.22816992419167	2.61778408084194	5.87209626883784	6.17229313439401	5.59360646777674	5.39930020163799	5.6606263885713	3.65968133188034	4.11078951986162
5.79565062784073	4.89775929835246	5.33902352833073	1.51054031141033	5.1179964877181	0.919124499489688	5.7487015561809	5.94774649670382	6.10443697201123	5.72015593908502	4.87345825911691	5.63456406527606	4.71967405741869	0.25408319444042	5.7525276541444	6.14704893414011	2.64231362664186	5.12345590399574	5.1502966586311	5.43312769710729	2.80245190854262	2.09474050125345	5.0761823575497	0.0382243886091786	5.5414540868503	5.8019045983462	5.73298301367588	5.53811934416866	4.43728105608779	5.48665510099118	5.31984757319982	5.77322610627556	5.90815575904145	0.0384993360809739	0.315034876355825	0.0383303773668422	5.21328369968477	5.73402624116044	4.04725640666419	4.7160265041095	4.4819760186321	5.52445193388378	5.97900873415184	4.24835614498528	5.64179669769384	5.1289036527444	0.038304751853879	4.3139160500007	3.57312943642883	1.17866455233631
4.3702937419112	5.18179995564838	5.18293748656771	3.70458102942872	0.614265827485031	5.67313280066648	1.50702550990058	0.0378026890914533	1.66976403084809	0.0379396190517318	0.0385736546221491	1.88926747861919	0.365223332972202	5.39596827332114	1.18409675243869	3.20096423958022	0.642747039345131	3.66858327158055	0.0384630553815724	2.84501623400301	1.13553857479916	2.35174932596745	5.14538171515244	0.171420501142326	0.383551087654695	0.54568698952742	0.0383943623911974	0.577693236133058	5.4232264109321	5.42465432121621	0.0376363732438285	5.62391592986786	1.71890203691496	3.40034458454792	4.57105895588874	5.71571630786363	0.609242560900219	1.84557913203493	0.0385901169060512	5.46010784751968	0.163487698595718	5.11514905337373	0.0378752249439781	5.46480155592821	3.39832847209886	5.68361591327296	4.98505540778112	5.49261557669167	0.177149744568273	5.49666727247909
5.06837304092844	5.07577011509811	0.0377839683350529	0.0382307114329345	0.0381645666634198	0.0387054798841961	0.038445881959433	0.0377598147314928	0.0382893771959904	0.0383436695696633	4.30517330225578	4.51621662172755	4.28996324043875	0.357610535898323	1.77861045225422	5.2077655315974	4.72023340854486	0.0380807463726431	0.0377070589619088	0.0385170329711648	4.00640854279931	0.681299816459617	0.512871466460607	3.64850050512944	3.12304721758005	4.79389306330579	0.0379303788950213	4.93045352483516	0.0381630518067952	4.41025379714104	0.0376605668598671	0.15558709193295	2.64179487176672	4.60155696747498	5.2113086379905	0.0385984296786391	5.03948687898516	0.0382731880973827	0.0381488178018581	2.22788584332108	5.4746192938079	1.58133497129713	4.76071973409148	0.0381824337804527	1.41066573153766	0.03856570107335	0.836451318248851	0.272255098000682	0.0380371499976302	2.3337963624057
0.0390936944736087	0.871442258261604	0.0386024344284834	0.0385430182596533	0.0382575037771032	0.0385877413006119	1.03792141056527	0.0377475160586206	0.0378940690064392	3.23987299924787	2.03014048722406	0.378334636576349	0.0380067198979837	0.0385817592778239	0.0381819504589217	0.0382725954297197	0.0385563876543567	1.97093883904837	0.0386217647048974	0.73912434982625	0.761901076082022	0.038408295316062	0.0375569605442536	0.0383983375194992	2.86611182365449	0.0385635565093205	0.174270668510219	3.63542608360157	2.74155170898074	1.50031717253972	0.0378896188386171	0.0386108905154411	0.14893688459467	0.0381904595825457	1.27265492711247	0.0384707181390401	5.06150662549497	0.03841238471581	0.0381028428220517	0.0386486556626321	0.153824793964825	0.0385082549711709	2.50358212772823	0.0381554944786336	0.0381368793514187	0.0382704794776298	5.07887770298142	3.53334413535269	0.0381017482967947	0.45254551647757
0.038689214279475	1.99654545018264	0.0386963801595992	1.0618203660343	0.0393302218725442	0.0384689423177693	0.292973901225714	0.0388394357381577	0.623470540244993	1.73220825228473	0.0390981795040804	0.0384048006856936	0.381930505334275	0.0384180615072268	0.0382986594590149	0.0389013624987868	0.0390818051804522	0.0378839081622983	0.0390417723020962	0.0389719711627923	0.0381678631438191	0.0385791303242778	0.0378474327892117	0.038179373797081	0.0390437426584252	0.0380455404096212	1.89586434568111	0.0390601500076122	0.0391978939423762	0.0381092651005067	0.529576641698338	0.0388475566667563	2.39828329415795	1.52697333806061	0.323430284133865	0.0382987478490944	0.818985136781085	0.0378316129288153	0.446630187389748	0.0379147183664971	0.0383910240447377	0.0388008231875682	1.89779077351101	0.0383246036613087	0.0383641838486176	0.255518657729677	0.0386447787783724	0.430178926665642	0.0390102725572531	0.0383300067366761
0.0377969695558562	0.0381548024635331	0.0384706648942784	0.0381801366347083	0.0388895444870732	0.0375416104524211	0.0385750642549464	0.039195458511523	0.0384476391699641	0.038270752410775	0.0388998533982614	0.0383660188624638	0.0382801717426055	0.0384066610027885	0.0378849312547987	0.0390050499012306	0.0388211947472869	0.039204044260439	0.0382772782360386	0.0379532961878855	0.0386525632843292	0.0389943076388054	0.0389714804750897	0.0388127645409806	0.0391472406879042	0.0391173334996234	0.0387291865329387	0.708689122109422	0.224882374635064	0.0388096233726096	0.0380521338759102	0.0387897769758196	0.0387831310099748	0.727532991066562	0.0384665057470918	0.0384669653148265	0.407812538564468	0.0387354198047574	0.0384486210576901	0.0389939614351148	0.0387639069642849	0.0379014533968245	0.0383876551117598	0.0387274200437596	0.0387250226410777	0.039008416923966	0.0390411849472528	0.0389113332253056	0.038555511605295	0.039147054250321
0.0384130696890513	0.038345158266935	0.0396813693532797	0.0389200646332397	0.0393471253945378	0.0387066709657364	0.0385336383381437	0.0383873348913853	0.0391525912957273	0.0389203451658363	0.0381309608308869	0.0389120823079139	0.0383926091617125	0.039307030207494	0.0386312156439267	0.0392561073444019	0.0394798354840302	0.0388577730583798	0.0390494390900512	0.0392065258242804	0.038717373212101	0.0394833552934711	0.038215746254168	0.0385963780604681	0.0382123207702852	0.0383537405328967	0.0386511313468847	0.0386848568951498	0.0386824058247262	0.0385955783970662	0.0387482830062722	0.0384144444880285	0.0391982922623472	0.0399017855946845	0.0389554348193137	0.0391181064436763	0.0396954321251072	0.038519011416058	0.0386071681626448	0.0380205875677265	0.0382856664968143	0.039386534318495	0.0379201285436253	0.0391662237420065	0.0391478015250251	0.0387095790860955	0.0390127401968458	0.03911211189942	0.0387108351294399	0.0386290615408538
0.0390120201432451	0.0389317035164817	0.0395903852933875	0.039577818815191	0.0382989222286837	0.0384045920644364	0.0398431588983356	0.0391533159166526	0.0393839520905107	0.0393995953977022	0.0393961971235463	0.0390879855043572	0.0396426174543792	0.0391490105983268	0.0388223518839306	0.0400667066147777	0.0389908492190253	0.038348116839476	0.0381901709035946	0.0390351253339224	0.0391701733470591	0.040061996353522	0.0383564180070261	0.0390124824338085	0.0387586673915635	0.0397869873243023	0.0382379819225347	0.0391839936564397	0.0387813335182366	0.0397172277368819	0.0384607850071805	0.0392577571321477	0.0392294435145397	0.0401126078637399	0.0394410777080517	0.0395701820292104	0.0393711935078036	0.0396860101271552	0.0395479435125327	0.0381330423144002	0.0395730430704573	0.0394190588954754	0.0387317351897235	0.0381437625670533	0.0391637489563046	0.0391084351957195	0.0390456100832058	0.038505626911445	0.0390006492761136	0.0395235287326075
0.0385852652918192	0.0389660348242231	0.0397040275414048	0.0393556915632044	0.0390259015963877	0.0396047809047612	0.0391359098385111	0.03984086814546	0.0390725485196074	0.0395639833078917	0.0400913960027383	0.0390883771583214	0.0397585079756026	0.039575900050827	0.0396201421240802	0.0397502727519377	0.0397254677207273	0.0392060373829159	0.0402308423083788	0.0396097827188529	0.0387990993924374	0.0397618124681127	0.0393659253918945	0.0394137316715376	0.0395535888547992	0.0397806001735478	0.0383511835924153	0.0384418001900104	0.039312368796936	0.0392396434095743	0.0386442560702018	0.0391652312760928	0.0397465845966291	0.0400025460046105	0.0389534662109662	0.0395732565524599	0.0384708724452406	0.0400081059274355	0.0393807467219994	0.0389855306924984	0.0386408406616261	0.040023426382019	0.0396236761162721	0.0390195916385467	0.0394313781478866	0.039829594092393	0.039508099546897	0.0387404390308485	0.0396130823836623	0.0393731427062997
0.0399337771980819	0.0402587402871044	0.0386100524548795	0.0397068143249893	0.0392744645955929	0.0403988558109048	0.0390641125319492	0.0407881508916527	0.0395343715956295	0.0390997296978801	0.0396100172949113	0.0391157855061749	0.0394128205271736	0.0399866931585356	0.0395860419797439	0.039184699191348	0.0399091697713369	0.0393087144087768	0.0397546143932113	0.0397325071063378	0.0396861216417226	0.0405690990451588	0.0394366735995701	0.0390859415318518	0.0398528427347854	0.040861382455889	0.0400737183796189	0.0396603089132514	0.0397211616274849	0.0397264565738404	0.0395440516451007	0.0394024283245775	0.0404715108958003	0.0396447844797515	0.0389367540125537	0.039762194066124	0.0391962535927067	0.0398213587198134	0.0393401784989571	0.0399931394490025	0.0407714447511596	0.0400165555462508	0.0394701272986607	0.0389804989531291	0.0398044991521915	0.0395695348064452	0.0394714414571464	0.0389764616042489	0.0392057436636131	0.0391142613691967
0.0399347556423998	0.0395091626062679	0.0407109797744014	0.0397892796919248	0.0403733197317505	0.039492931479793	0.0396875708831331	0.0401376185766345	0.0392307517730465	0.0399425158743213	0.0407800779419186	0.0392663093549719	0.0401085315671432	0.0406023019760768	0.0405504507505523	0.0397444343440111	0.0407376529561681	0.0404740304305512	0.0404276951334216	0.0400108955509822	0.039703887632641	0.0399494013235508	0.0395913136451149	0.0399049673434941	0.0398393080602989	0.0402543997549549	0.0395097964469043	0.0400335345978362	0.0398882484336496	0.0407727889056503	0.0404406423225788	0.0392977069159466	0.039368486161715	0.0399688067167012	0.0393472852665936	0.0393224615481111	0.0399520723589585	0.038976442059641	0.0407300363668652	0.0401107138508668	0.039781470088286	0.0394454414235067	0.0394943629184194	0.0403232594074051	0.0399180269865751	0.0394559158091405	0.0402167923258772	0.0394457105263729	0.0404347630099642	0.0402037213246391
0.039782074684349	0.0401115356814638	0.0393283224883745	0.0401714082307547	0.0402053381169304	0.0403438562235537	0.0395582374611783	0.0402988475203594	0.0402432166274414	0.0404772189109194	0.0392089217573052	0.0404737010650147	0.0394446447623267	0.0401842292741879	0.0394250597537307	0.0397090325157625	0.0404977450564757	0.0397409664791478	0.0404089457744708	0.0400625947491764	0.0401196420568899	0.03972056257537	0.0404923148244497	0.0397821240126848	0.0396572815810669	0.0406795875485767	0.0398587939072998	0.0401770407912712	0.0411232230599409	0.0396072732178372	0.0412324580890505	0.0397651255022873	0.0403742630456797	0.0404777795766829	0.0402956119278966	0.0401938316383549	0.0401020934642406	0.0396765933609023	0.0393933330463962	0.0395269582283664	0.0404148714007098	0.0389702174368251	0.0405817006626046	0.0404543746344261	0.0403991323392771	0.0401031844626557	0.0405187433911187	0.0407726713770348	0.0394458974115982	0.0399440322503215
0.0408880354534288	0.0401239650992441	0.0401060712651865	0.0401158406081871	0.0404628263393809	0.0400649791315455	0.0404502083966752	0.0406384809156629	0.0407901813500298	0.0404592837043997	0.0408748607906287	0.0402894033858102	0.0409738670585904	0.0412318699095084	0.0402829356508639	0.0407212758698186	0.0411904599107367	0.0402760145913293	0.0403816472930125	0.0404786476023105	0.0397131301499739	0.0400949153958754	0.0393290728703467	0.0399952574486878	0.0408422199995241	0.0407656133693924	0.0398541506328735	0.0399858164485353	0.0399830953262469	0.0403313522928586	0.040416717206754	0.0401125841826341	0.0404847972045964	0.0413815201492732	0.040032063038593	0.0407048793816667	0.0399488261038674	0.0415133146751452	0.040737942420904	0.0409999257538237	0.0410498767095014	0.0397738083985724	0.0400997646716302	0.0416150066290755	0.0405681380214246	0.0405843347868479	0.0402896993900791	0.0403217320923577	0.0402122285738687	0.0411947450754719
0.039872833259899	0.0403520562921156	0.0404975961926896	0.0400535237467332	0.0406875537319529	0.0411994776452643	0.0409660192135937	0.0409192235541921	0.0412042296109754	0.0408206054616894	0.0397088258620815	0.0412519501382379	0.0406489008011011	0.040302505711981	0.0404867770412478	0.0401675765401217	0.0408288202512025	0.0417595088011582	0.0407626614409483	0.0393696762054234	0.0399788257016257	0.0402893568503074	0.041787441719294	0.0408234129242815	0.040977583185644	0.0406314413359538	0.0409259829168091	0.0401212270484138	0.0408118810212635	0.0406262394665348	0.0405337675888755	0.0405424470167596	0.0409247381275183	0.0397768012198738	0.0410536918503481	0.04063146227589	0.0409653302505987	0.0407592525348677	0.0408349421520907	0.0407898007503796	0.0403403457398374	0.0413937108306413	0.0406908555680116	0.0413915665528113	0.040473097567377	0.0401330904227078	0.0410758867777516	0.040569496223812	0.0407837780827369	0.0408477590018605
0.041143154389847	0.0414321285712317	0.0401817962718402	0.0406559449005238	0.0405973829752161	0.0415485856708242	0.0412377257709654	0.0405719326654643	0.0411573086544296	0.0413214056083278	0.0412058174739631	0.04082796119291	0.0402672275194967	0.0412373913518514	0.0414906399088553	0.0420568872174486	0.0419871908003432	0.0415232869530319	0.0409570232158967	0.0401622813768391	0.0411816695937617	0.0409050949577929	0.0409855758528654	0.0401889715901266	0.0412366261833994	0.0405631933675867	0.041080814215746	0.0409669586732411	0.0416074608307292	0.0406833667562132	0.0406430561062783	0.04038866020092	0.0409874718179984	0.041088859843455	0.0410523479350429	0.0415004506302143	0.0398876949517273	0.0414158701614844	0.0408997184762108	0.0419689215151145	0.0419011387864001	0.0407367610252902	0.0405707352178987	0.0404074819112167	0.0403567261960176	0.041357213216646	0.0404660607706877	0.0398057558926777	0.0404208043909896	0.0405739225355933
0.0410198058007052	0.04026994157579	0.0406425858669513	0.0407249787289367	0.0418918205867387	0.0414332457621415	0.0412308710977655	0.0413440197541337	0.0418623751484742	0.0407502651398761	0.0412807642768048	0.0413486008432458	0.0410517228016073	0.0409298517074606	0.042132530471973	0.0420886435092873	0.0414635647468261	0.0414565301484447	0.0411220224564733	0.0415160172244615	0.0413043279135953	0.0408704154628914	0.0413209735852861	0.0406636751887634	0.0414020662881416	0.0414920259876144	0.0418269372193446	0.0409008928174812	0.040585532893215	0.0406096383906669	0.0416602321775227	0.0409754323270624	0.0415111558179461	0.0412870434088859	0.0415179679371466	0.041157768711874	0.041784541732154	0.041851177929971	0.0408943041379846	0.0415304226819227	0.0413330935780502	0.0412222443970837	0.0417223344900277	0.0418065348355807	0.0409472739893716	0.0411928908163169	0.0409953964042604	0.0418088367035337	0.0412659890238837	0.0401203887009302
0.0411515027565488	0.0421252599701598	0.0419443380148528	0.0416856209884451	0.0416330897462962	0.0409630908061514	0.0408661171616182	0.0409476428435149	0.0422044185642066	0.0420172735695789	0.0415681126244268	0.0414923983908282	0.0423054803494717	0.0414430243167473	0.0420035491972829	0.0415063605979126	0.0415843452771196	0.0419035221546796	0.0408898743577739	0.0402697279404892	0.040578281409161	0.0405695359643546	0.0420736279669505	0.041915763936162	0.0409291171354321	0.0416444824423991	0.0417645025327921	0.0421539713798921	0.0425141748159429	0.0423189188407576	0.0410520869494822	0.0412601442712607	0.0421641728936439	0.0404833905136301	0.0407778904649756	0.0427650919113709	0.0418312970194416	0.04159431354462	0.0419912962057605	0.041158411281061	0.041561704343985	0.041499900550317	0.0412189761646804	0.0421535787227319	0.0413268373818373	0.0406098363850372	0.0425802143779482	0.0423356808465725	0.0413217600353883	0.0417800639466539
0.0423686918863984	0.0416740447098966	0.0420899353420785	0.0425406252627442	0.0422545165659128	0.0414333929405848	0.0418989417376615	0.0429445137529527	0.0420749167017086	0.0421340759892384	0.0411143580911904	0.0417683537343141	0.0410392290603679	0.0411447699047382	0.0413116537569745	0.042818239822071	0.0422524853564352	0.0423657529166677	0.0423531848174823	0.0420253679161686	0.0421774667304697	0.0413134187727104	0.0414045374754847	0.0423659974255735	0.0414107451754726	0.0429799024613884	0.0414373323394508	0.0413218406716659	0.040991614154219	0.0415169439242864	0.0413645156884432	0.0423127656098324	0.0411650683730482	0.0414306093008604	0.042411624312096	0.0414536513774929	0.0419898183863171	0.042592431139367	0.0428340514145373	0.0422905983067637	0.0415569292577076	0.0423568480309001	0.0416225614423619	0.0411637988049141	0.0431663648421981	0.0417959545187468	0.0428828559669473	0.0424634073112658	0.0416245339212043	0.0424807981814403
0.0419413018604451	0.0418846978126499	0.0420508283707596	0.0416769331014822	0.0422182332300167	0.0426377461389562	0.0430338976281172	0.0417276857417421	0.0414671549657392	0.0421814001351138	0.0417031944605384	0.0420075149330797	0.0419523310464214	0.0417356806243498	0.0426504631331264	0.0425922281746011	0.0419836378674202	0.0414991141459534	0.0427104866299722	0.0416257884162114	0.0420714625224684	0.041206768219796	0.0424851435038278	0.0421060972131944	0.0423606959625321	0.041695271488597	0.0418338762768629	0.0419449914276562	0.0422523425118385	0.0432685407223302	0.0423120675448903	0.0421169793961437	0.0426991835127675	0.0416462204874624	0.0418935272161466	0.0413693025474046	0.0423699139096781	0.0411992314075069	0.04188733563232	0.0419366285979353	0.0423920483756383	0.0421999954857079	0.0421268309769878	0.040940476699554	0.0420641141492356	0.0423365311273375	0.0427635250326362	0.0425030395334355	0.0433641569844533	0.0419181809566199
0.0416812493113126	0.0417422334038814	0.0425554698326895	0.0424111753726053	0.0434007472443175	0.042455023851283	0.042611962242796	0.0426989746200391	0.0426804177878976	0.041816944258141	0.0426873966035991	0.0425486013830443	0.0418261008760359	0.0428429095855655	0.0431699509037619	0.042111164359366	0.0421871409517691	0.0420040740290976	0.0419678867728351	0.0414197698858333	0.0431950325835453	0.0418822574394585	0.0423132226701266	0.0430087567227513	0.042369984688237	0.0427131881140181	0.0415791385532608	0.0419029632149439	0.0421696944895356	0.0429436926528922	0.0424036708328851	0.0416416690591186	0.0422538608742117	0.0420365842064107	0.0415058960671619	0.0423488189102073	0.0424366826233269	0.0429313070804443	0.042465920260904	0.0421439308095748	0.0424995437084555	0.0425312072307319	0.0420795543997589	0.0427058642709777	0.0428738052362712	0.041857680271519	0.0425802028948928	0.0429362506447837	0.0426901365064	0.0420932409673065
0.0433333739701984	0.0420858082376029	0.0428537045511363	0.0423365762203499	0.041825842363085	0.0430302763486217	0.0438979253866169	0.0427462981550892	0.0428776494226944	0.0422591423663077	0.0438071281997439	0.0430968978547125	0.0434832659323843	0.042729707096962	0.0436184655494002	0.0421492632876977	0.0419516435935134	0.0419999950351462	0.0428464697406693	0.0432938606837822	0.0424736180769981	0.0419852844426865	0.0426768644834809	0.0423301321862661	0.0429301627942921	0.0434325471325515	0.0432566480220681	0.0434769726810261	0.0425920681206926	0.0424547176872582	0.0431252412620051	0.0426693213463431	0.0425990822010522	0.0424146761820698	0.0427558766348476	0.0429831103773497	0.0433406474349594	0.042670496972883	0.0420737342842245	0.0419492120793418	0.0422193284789274	0.043095291396158	0.042617569775748	0.042791776835976	0.0428632554881821	0.042700830645485	0.0415796631554349	0.0426518836517754	0.0430028140668177	0.0428955062121277
0.0430075548020909	0.0432436216217206	0.0428907599865831	0.0440865580712547	0.0428748858089408	0.0428811447999793	0.0429765105414997	0.0436065836730553	0.0430885229124332	0.0437161385828074	0.0426810999819128	0.0430920873836405	0.0433671612261086	0.0434763826078866	0.0430359289020322	0.042284636252848	0.0419039083795788	0.0420949683668588	0.0430706543620887	0.0424784016851036	0.0426567292318208	0.0430814859661122	0.0430957524965956	0.0430279419786942	0.0429736121848116	0.0433151880386806	0.0430255265430467	0.0432405673144081	0.043157444854155	0.0427124604845736	0.0424646445865405	0.0426852767516243	0.0436384446281272	0.0425889083365279	0.0429947936785228	0.0429098945420698	0.0438113842629961	0.0429909510696301	0.0437181113741735	0.0439116832198862	0.0431021776541939	0.0434206461488478	0.0428737735642431	0.0431674602054032	0.0426108222529089	0.043073012885273	0.0429651703111577	0.0432749757983822	0.0430565878596684	0.0425444557688645
0.0436266826571219	0.042857140963734	0.0430340637359371	0.0427681457524495	0.0437294202043294	0.0438752106404735	0.0436373292307793	0.0430587858473347	0.0434120838583411	0.042019495060729	0.0431959070755131	0.0432822243432014	0.0439368569224894	0.0432122535511621	0.0427310984232865	0.0430249321188991	0.0436944368262291	0.0433335708698498	0.0426249833045539	0.0439693565457676	0.0432340931939834	0.0425521997707335	0.0433363430874084	0.0432458089194598	0.0425751420611814	0.0431292270648743	0.0443153432216081	0.0439237112260442	0.0437457352699555	0.0439381828828358	0.0428657613304173	0.0429976861647589	0.0439466437483352	0.0434974760311526	0.0430953951193636	0.0426338445952163	0.0434681377945486	0.0440711045712374	0.0436459796540726	0.0427932494476749	0.0429228548715576	0.0433720384389067	0.0426705997759598	0.0431522345352213	0.0438119346639179	0.0440525170093742	0.0431133741773302	0.0438212187181953	0.0437698323550905	0.0428799734052636
0.0425112178021293	0.0437637649655371	0.0432941299397744	0.0439656882505866	0.0429760575354957	0.0438281038350518	0.0444872848151777	0.0433834739446328	0.0439748843422739	0.0439426602240879	0.0431614056768425	0.0428880409458358	0.0441187944371626	0.0439692843201685	0.0434635183540156	0.0441510024288224	0.0434053040051073	0.0435056033811313	0.0431664527732429	0.043852267088303	0.0430102328712598	0.0437706789550589	0.0424104468174921	0.0439821532178373	0.0427165393937516	0.0433545735239748	0.0437445455353924	0.044228634335233	0.0426323536603177	0.0427817983594578	0.0444475066910629	0.0438284359601848	0.0434073159646984	0.0443547027732469	0.0440426155189185	0.0442176944567551	0.0433897577801274	0.0440803862028413	0.0434750704123269	0.0446783860578834	0.0430477861077369	0.0437940990219439	0.0439196770455273	0.0436783469732216	0.0442403422272834	0.044420287749559	0.0435182186764648	0.0435673001834454	0.0426414314902217	0.0431240071382108
0.0440503150372905	0.0442335670826879	0.0439950605794284	0.0437356303602202	0.0440438348914898	0.043949731898422	0.0438819933590182	0.0439139138711977	0.0436950800875864	0.0433967950218897	0.0441648686668985	0.0436398060437768	0.0434080170449344	0.0433265441408291	0.0437511396338111	0.0432584992890736	0.0440360288352992	0.0438411583537628	0.04278766448971	0.0443072870366155	0.0443301717975967	0.0438771621857615	0.0450972849630845	0.043829903337618	0.0434101702427374	0.0440249244375039	0.0435976082661843	0.0438008170590423	0.0438709770401043	0.0436440894675847	0.0439601729414263	0.0438561581851923	0.0449270595600044	0.0442711409401369	0.0446536664244426	0.0440141234895115	0.0443740598414464	0.0439783465786709	0.0434993970628456	0.0436178214994296	0.0440719100053708	0.0439174578665388	0.0448411526542276	0.0442370691618016	0.0447155513496582	0.043522943339437	0.0437417083893316	0.0441538340270118	0.0440743289249809	0.0436875761871288
0.0443111410694671	0.0441449862553524	0.0438456223440903	0.0444238204183773	0.0439326048868055	0.0443895893638245	0.0439873397147237	0.044247149932524	0.0441188536992847	0.0442565926711865	0.0445877828026509	0.0440764002427538	0.0444855761104583	0.0450010161880575	0.0449320389439074	0.0439883796331857	0.0442351421951332	0.0435774883157974	0.0447294122850193	0.0437948284283475	0.0445765258247358	0.0445025391126693	0.0437342486898099	0.0441026354032595	0.0431582037149127	0.0449814148400492	0.0451721976569281	0.0441001831191091	0.0433358097653314	0.0441940484009952	0.0437061624833413	0.0441487900419278	0.0434803387585701	0.0441349678891293	0.0445966366071044	0.0435061305991221	0.0455458126354332	0.0448504839168857	0.0448830893643053	0.0438958924006519	0.0436614366887839	0.0437229379218237	0.0437776837223119	0.044372315683949	0.04514383974886	0.0433888559968298	0.0450328519202746	0.0438808505899738	0.0435848563303599	0.0443976415106732
0.0447695122445118	0.0447286476909896	0.0441013543590975	0.0451926643683312	0.044461076854763	0.0445388551723956	0.0447001055859622	0.0433882931104191	0.0434795364394369	0.044649716082156	0.0449587973768421	0.0444523289013495	0.0452913072058094	0.0442237900894143	0.0448119940626949	0.0452342903925073	0.0439516673713194	0.0449692369500063	0.0445172011275823	0.0453668763920999	0.0441449945758128	0.0451736338746403	0.0443270611478973	0.0444254754167591	0.0450159386347668	0.0446228081893219	0.0438869057182742	0.0445648368732382	0.0439040058672955	0.0448729513051355	0.0445319325719025	0.0439368874952941	0.0439667935854523	0.0446494019657451	0.0434022318430608	0.0456125043881298	0.0457822324002352	0.0442563398735744	0.0450084562867585	0.0444141238660609	0.0448902589493454	0.0440655553650757	0.0450927084447608	0.0443784275163934	0.0454121106982869	0.0442892359491997	0.0455412326006297	0.0448846171034288	0.0441141417012745	0.0449978055685025
