# Supplementary material for: The Neural and Computational Architecture of Feedback Dynamics in Mouse Cortex during Stimulus Report
Source: eNeuro. 2024 Sep 24;11(9):ENEURO.0191-24.2024. doi: 10.1523/ENEURO.0191-24.2024 (PMC11444237; doi:10.1523/ENEURO.0191-24.2024)
Supplement: Extended Data 1 — The file code.zip includes all code used to generate the figures and perform the analyses presented in this manuscript. The folder "./ephys analysis/" contains code and instructions concerning experimental data and Figure 1. The files "Figure2CDE.m", "Figure3AB.m" and "Figure3C.m" simulate the model in the nominal setup, and generate the corresponding figures. The file "Morphing.m" allows changing the connectivity strengths with respect to the nominal setup, and plotting the resulting trajectories. The folder "./Figure4/" contains instructions, code and data concerning Figure 4. Download Extended Data 1, ZIP file. [file eneuro-11-ENEURO.0191-24.2024-s003.zip › code/Figure4/isolatePPC/v1Int_a0.45.dat]

0.313306147200693	0.321197958787293	0.326814626246993	0.324763879425505	0.325754168680437	0.323459391298743	0.321043070522248	0.321702347571453	0.314860174048187	0.32335206923344	0.315539890845492	0.323558186753387	0.313448330282988	0.322328302982269	0.329457361321063	0.323866254773473	0.31664417014277	0.320465492171178	0.325323034205534	0.313318625160215	0.321161788449745	0.314159610754001	0.313094833081736	0.316768298954736	0.310300581822493	0.315605041317695	0.323251912658207	0.323106731624027	0.319270510802651	0.322233346079521	0.327108028023619	0.320246728906848	0.31221252542995	0.314501745537237	0.316746140344374	0.31289190606339	0.312135335259242	0.31400071198031	0.325566706223238	0.319162796052185	0.316026854646955	0.325936742111259	0.32453249125249	0.328169235175552	0.315471848592255	0.328806616136827	0.317911113545059	0.328492572164223	0.311483192901915	0.320766991814066
0.32357836109389	0.338890908811203	0.327934024712862	0.333702471152029	0.334324676226621	0.325143015678578	0.333090902473501	0.339642323250465	0.321530730218277	0.340608203065556	0.341074570616298	0.318707386404921	0.326117898451966	0.326035686104488	0.330737360335105	0.337146617166686	0.322856433551948	0.34302572320836	0.321460384356265	0.322546863297744	0.340577037587013	0.319245166231003	0.333595180301014	0.327256457018753	0.335383479994585	0.334242500073507	0.336744792927939	0.336102945795478	0.32250081364265	0.333481418559523	0.327052707438182	0.328941259313184	0.327958643637095	0.328391013291518	0.334754100447514	0.334081525635558	0.334290746427637	0.334445223946379	0.320971862601835	0.331662023336032	0.341272373591928	0.336129368052345	0.32713901489359	0.33819377515403	0.335749224627304	0.333982526648125	0.331032281950283	0.33502130320874	0.338553212895224	0.334060218226686
0.350648168887478	0.347625287507232	0.348275657718576	0.337683230434055	0.339343808916548	0.335612938669335	0.3453275723679	0.334725163369435	0.337490114661901	0.344112178371688	0.351250864071343	0.337257818015829	0.344085342080264	0.335608774424251	0.352956899784412	0.332384542093714	0.338331897385073	0.335224551923262	0.342965570670331	0.338257798208857	0.329132788547194	0.347905099163625	0.330438104621444	0.344776041572557	0.331493928686522	0.34120389584884	0.332560694465159	0.33747725576897	0.330076748442648	0.342667780732236	0.34270245881344	0.339660234969272	0.333733941664565	0.332532090901003	0.334305045422464	0.332693188524644	0.353523248833128	0.330699523608051	0.346231404303472	0.334922313985472	0.337644797177569	0.351412281800061	0.349619795760022	0.349270973312523	0.347814108059184	0.342563422479497	0.34257504577958	0.34566126812688	0.343302510155049	0.338833908772732
0.357145027376177	0.353002066330547	0.344696362742927	0.348326564363108	0.350420089994524	0.353207529135823	0.357893356715934	0.355996228821563	0.339698942188414	0.350247307507361	0.33972268618062	0.354557603050734	0.34880482564028	0.340841315619302	0.347651051758575	0.364521185849632	0.361937278366479	0.343029601046833	0.358435896341033	0.360042539563943	0.357503662576825	0.35850335946175	0.36564527529373	0.344102996972205	0.343721946338696	0.358684547728004	0.341491126810602	0.363200513791314	0.362571823330066	0.354140083391272	0.365339160203812	0.355166618284418	0.356007711511969	0.363315935622488	0.354053984616974	0.361153619554561	0.346257001874572	0.344182661770304	0.35430436529349	0.366066028345995	0.342088840117526	0.341281212200391	0.357342030292295	0.346718491351748	0.35701151634641	0.361258081617146	0.354194436729166	0.366540227888082	0.342208937977334	0.353633840476627
0.355494043831099	0.374387472600784	0.369085630306375	0.370846636058207	0.360174740584876	0.359185655735999	0.373522228980345	0.37014615913233	0.358760165025289	0.369165884404567	0.368216419539886	0.365837081605199	0.362967372104949	0.358090676583045	0.362304440406275	0.379667343576739	0.36432057183306	0.362554071101298	0.371038836626532	0.371491068669755	0.355951594736451	0.357169303448552	0.365999091170772	0.362805212062201	0.368919970883246	0.374524220308478	0.360466367955216	0.376931688824181	0.365390199458091	0.366292741074163	0.362361667492958	0.371057583287227	0.370813916766689	0.376948152310455	0.37067828746922	0.367879071897991	0.36128846491439	0.35564690213423	0.366129725477107	0.376236549061317	0.36219716672053	0.371814336362777	0.380130440894026	0.369728873793135	0.372078387497089	0.364726111115267	0.381392388992387	0.381208909825015	0.363730839481689	0.378020726933269
0.380664369700901	0.382085715689813	0.369777343929866	0.392140140185387	0.39763374626786	0.387114956604677	0.372682829748697	0.373236320192207	0.372351017297296	0.387104287175496	0.395881011755228	0.375254608285201	0.38582754823278	0.382471230086411	0.377055218149438	0.37407359546037	0.377154156107579	0.395342489619947	0.382798420445815	0.373759853040161	0.394983862898492	0.381795632253127	0.388380787968493	0.402741729201841	0.376206127897888	0.381477336409036	0.380766259553054	0.39989541003693	0.39294945683077	0.372814097353572	0.389783568267049	0.381229418475613	0.372232404281751	0.375274889711338	0.381226457784111	0.382247847551946	0.377545924921596	0.387005350193766	0.388293325473479	0.395452975028896	0.380666163830317	0.395837811411639	0.388935453325202	0.403833223265328	0.391912764391405	0.396990200797864	0.37480039069673	0.374035378420575	0.377962518525201	0.370941655008585
0.412922501141241	0.386023172146183	0.412777496255261	0.417766728977881	0.399130390072124	0.397906688470173	0.403693302740493	0.386181989049732	0.419758121137736	0.406000548278185	0.389392062925181	0.392864078839323	0.391948807569569	0.397232263409218	0.401238058050412	0.392340910382139	0.395466796005769	0.410842164003989	0.4069311117839	0.407535214326771	0.417903823633464	0.393942034152005	0.38625985350725	0.397730802240002	0.404835991657615	0.384684524875487	0.417658050171621	0.417426659143742	0.41194682063584	0.389816946657852	0.410282820272579	0.399074636313808	0.403008583904854	0.387147502223525	0.414569176692695	0.401158352515907	0.395122695627034	0.392175081411284	0.420877841866272	0.387519655675754	0.417042853374683	0.414255734288232	0.406486025439242	0.41850532858428	0.410830764887319	0.391648231667899	0.395308320957082	0.388346828076468	0.411135040222377	0.421511860602398
0.430895059476766	0.432335564186452	0.424497549137515	0.440660048701827	0.406162425632041	0.413852346450091	0.430294066671545	0.425745106410601	0.409182098190858	0.429141530825587	0.41544226177762	0.425718162026174	0.419694094824289	0.405963097261878	0.440195310815004	0.417416987688866	0.425801829606255	0.442421260083739	0.430461306859642	0.430458933168124	0.410468293780091	0.419744046125877	0.414616279406402	0.415341645154733	0.411463377313335	0.40592906469277	0.405519317353697	0.438987304480531	0.437856522744472	0.432503162129388	0.411107909379342	0.439095173005056	0.432507554156889	0.437689496074453	0.427115254973707	0.438442536176872	0.415403473984909	0.429881695269272	0.408148387665672	0.421142253237259	0.404470771302417	0.416997967660138	0.424178893651339	0.441557049048708	0.414274801098077	0.421947352595739	0.409388374582313	0.421286587610645	0.423623603674426	0.409788979053963
0.460052886234066	0.465872393343861	0.425415499884736	0.455759807223352	0.453180057871296	0.45097551092119	0.446821887101595	0.431982847630122	0.431292629604401	0.457674065316223	0.456552296547334	0.462729944832838	0.438216766884719	0.467011463846786	0.43193065672328	0.425978151412647	0.436445958909869	0.437918426091714	0.446161297564347	0.440225071119728	0.461363751672051	0.444973515424357	0.451935738564875	0.454452987619232	0.4356510837322	0.457201512501263	0.457230262397034	0.447215073101375	0.431901284207997	0.457863289296569	0.455597488351134	0.431091581671152	0.470726543902079	0.447893360002533	0.455976024959273	0.441714658777662	0.472576327605771	0.449695719332677	0.464295193279235	0.44317348637219	0.429445548627331	0.451811572900913	0.459735689709781	0.427104459082349	0.430844739149397	0.464409894420048	0.45963236669708	0.44888114122065	0.452866805467889	0.432610967124093
0.484580683750983	0.48327653895581	0.450939959401817	0.460448210441579	0.448112708007995	0.473199201202162	0.466785636782044	0.486479133573862	0.46213431361157	0.50234519942143	0.481279463040928	0.454774471296383	0.45781192857041	0.469351621624148	0.459196933380857	0.49903694976107	0.503292850054564	0.483200752503731	0.475111477793211	0.457428076617919	0.469876000295466	0.484036588108071	0.455036718558427	0.490100085295659	0.4518264344688	0.496413822924038	0.480326267340042	0.487639382065509	0.447907690273583	0.461576745299215	0.491716178593945	0.499440500910156	0.480837582423599	0.46601241805725	0.492238080882673	0.476033175188663	0.479507079722046	0.491336666858166	0.468957185120051	0.470704075078778	0.459727121097835	0.491848940409648	0.473805535110993	0.466197252974052	0.496227981988569	0.498728109723744	0.458531951017461	0.495514052305249	0.477787378341953	0.464644012150236
0.503094389932061	0.476675286013711	0.477593373238305	0.495404095606527	0.504480285567612	0.511025465468375	0.515281709964996	0.515898130262795	0.511250045543069	0.482137166284325	0.506384848592549	0.502405570292472	0.496518650165623	0.513998924814754	0.501290579830907	0.50047108384789	0.496094764697836	0.508753065895186	0.512949330777399	0.509252974057613	0.530695423447423	0.498231235031023	0.497112559997733	0.489531649495354	0.484273248207398	0.500693829141468	0.517997685564035	0.482153314778425	0.520394903408564	0.500742580076046	0.488088680245465	0.490801890831831	0.512907399433464	0.505272664002626	0.503253922650444	0.476083239255262	0.485188248966295	0.530166707347225	0.477372373918384	0.491304873494259	0.505277460970016	0.529397024009731	0.534435281154702	0.516568242526867	0.522446830324074	0.519599557319005	0.521232001394909	0.483070415467272	0.525594709128134	0.476779537987886
0.529836117627873	0.527529065659508	0.530875159074142	0.512127968154849	0.513151122785889	0.533984934111252	0.540751373852795	0.567586552151418	0.54907221869758	0.51602380209481	0.554873704193036	0.523024907899499	0.532647144832651	0.559061081776246	0.524557271486214	0.552868935769822	0.562000677869391	0.518798812496498	0.542320559586785	0.524955704967012	0.54519131374655	0.505736655691137	0.536958018689198	0.544633139118964	0.565362889222213	0.539456417211636	0.566546996652039	0.562015651343135	0.541106739890148	0.511181169488482	0.51316643900974	0.56248649670284	0.56456385070687	0.556840532894028	0.564890976903036	0.572142313475075	0.528438882282878	0.537016183795989	0.566822423501531	0.535571834889966	0.561593158159363	0.543897632496506	0.569465631355946	0.509677963296346	0.528414883752722	0.533478390306788	0.546242896522367	0.525323680607211	0.521747999880651	0.50386630853443
0.604443371354688	0.550451295452981	0.580140014217739	0.545983958968513	0.546036679565117	0.544010423485046	0.560487097898106	0.591894025240458	0.562875426910168	0.576404202068475	0.569868960566267	0.557469712682611	0.552987653195076	0.567056274564209	0.600327886323473	0.571683630658403	0.573410563934092	0.552395473141701	0.54443220619761	0.543467848968231	0.588012392829225	0.56564319722454	0.615022242969026	0.554531062904616	0.543110114900736	0.546865593158534	0.598231996819377	0.591767542896057	0.599506084486027	0.597269629104251	0.57076097959696	0.598581590452148	0.590363970730806	0.586316717432115	0.595227268419886	0.600959789638494	0.574238613140554	0.594467865629255	0.540126351278857	0.5476688017909	0.541009149562115	0.594596970920486	0.592157987079506	0.566370880233958	0.576612869782466	0.556211417367662	0.611061073330219	0.541149547995784	0.559229442097754	0.551712683880833
0.57847585466903	0.65083697790105	0.597187856016779	0.638434378422311	0.621395902973188	0.643107850988148	0.613375255945169	0.619748040982456	0.608148476024803	0.660611714919925	0.632802317369274	0.604657002492958	0.589720792683563	0.619388662472406	0.587554556609645	0.645536183355571	0.646450049976266	0.590888838703361	0.651173992355513	0.592961795979847	0.64734719439235	0.59558045972997	0.65719128705378	0.64731785186171	0.628655204364641	0.580223487325726	0.624513681055312	0.639748960989714	0.636316133074399	0.614266004425075	0.64918066047417	0.592293395447191	0.618997112108981	0.633103802693621	0.58971390409566	0.657186216581298	0.625082460818689	0.590429444258603	0.594156267462661	0.58097407148577	0.635644514667263	0.640392175663424	0.599870968582748	0.585461509918489	0.635851920596227	0.660956376990046	0.637374664768609	0.596877798627879	0.634042666408611	0.653178667408938
0.708853080367192	0.670868757890309	0.653816439807341	0.672293070631323	0.672117483648891	0.663248616113253	0.700075388437018	0.649489337425799	0.652967996311047	0.676311860588747	0.639677673683906	0.701921068018652	0.70352973572786	0.659933366910491	0.625191244290028	0.65880633870292	0.6270020564864	0.659135460178058	0.714061710382954	0.694368148209552	0.624205383413436	0.640448261663085	0.676428903049789	0.676302724594333	0.664236502483342	0.639340732187498	0.655929609498723	0.659344450332801	0.702893617465457	0.693043224756761	0.652374485857707	0.670438363604234	0.641349479514714	0.633059073430824	0.696300592339487	0.675903952595803	0.670283231721272	0.641232181064463	0.650128047466857	0.665690195554404	0.703710240734334	0.670776549908799	0.712340715327874	0.680136816305772	0.685815804207487	0.628200210236536	0.634381007787803	0.714370336863127	0.682136949574415	0.69042675407731
0.76034522664257	0.762013262378499	0.771017576175599	0.699198605647606	0.743965389225162	0.687046891495164	0.759912155039677	0.72929767861249	0.759776225501666	0.743297414770236	0.713534944526478	0.679526238421383	0.724628490740132	0.739452011791811	0.705016461514299	0.714850267252254	0.751563042946184	0.753089641764518	0.709406307334215	0.754336918508113	0.688695675778155	0.707596225693689	0.760233505853356	0.742570949099699	0.728352430058985	0.763860259387723	0.730464873446298	0.748824176082091	0.701633284492737	0.774838059256388	0.709749406064248	0.737194448571115	0.700333964541103	0.710493280753931	0.729698941271755	0.713236664813956	0.724464167057672	0.697933139882789	0.719785887927588	0.685346441223217	0.730614064886037	0.752343936568729	0.693442295658244	0.674836433707525	0.771842074933262	0.748956862098013	0.770030253110864	0.688284487998295	0.707377059449677	0.748715280351535
0.737476523939733	0.759722099399856	0.796974752710581	0.823869511868547	0.791459818681215	0.747305271046581	0.759581195796282	0.831988073349107	0.757571033242761	0.844332427802134	0.819836387126226	0.80815016424825	0.849013592698607	0.754544733776555	0.767968193337406	0.818781963275516	0.835419755638815	0.836249486813029	0.764962844333967	0.746452931202414	0.807771749448392	0.760659171260152	0.808144913620144	0.772674637582627	0.845367315007203	0.801197910164941	0.803006595542645	0.780273241642892	0.812658829627773	0.762656250020468	0.729145821796872	0.814046448416313	0.81083194231466	0.788245039739611	0.760478482766611	0.805881397132081	0.79573558561049	0.799988641776624	0.836183650129306	0.744973527230819	0.809797604687152	0.775855701975998	0.751919260096207	0.745956983213509	0.816460586394489	0.802221455658785	0.844574439146011	0.780726607282162	0.751289304777262	0.77830689642572
0.860649976255862	0.891621665430022	0.909900956797371	0.908945109845884	0.907272478820937	0.8009137857238	0.916193282809476	0.795556509779334	0.813514550285456	0.865695686288223	0.814689282754395	0.838785878755479	0.914303831415813	0.862732325688222	0.906238292554108	0.840912331964349	0.820156815932607	0.832377962168138	0.849071975946612	0.813599924323619	0.844491964983749	0.898410465439477	0.88510742146557	0.85803897107837	0.844158015832853	0.815899452096503	0.857604330491061	0.857111320383379	0.857458562465625	0.834039986722409	0.812907728777349	0.804950072167494	0.86698243967558	0.887995886259672	0.808741450310619	0.857421681677177	0.847072834462118	0.905375576000802	0.838593186316122	0.918757629125271	0.882561731135546	0.810413345702955	0.808719230878272	0.873054774606785	0.83318725999431	0.879636686718949	0.916536155797331	0.842961036194976	0.865161992215623	0.904315127631593
0.991199938738251	0.909469441177371	0.92357599105668	0.891878510113111	0.891178382870386	0.993861537808723	0.865959163141829	0.948875091493242	0.994741141341661	0.965884300625847	0.929787030120322	0.936197319662695	0.916513908008988	0.906902834966871	0.953814923008817	0.984399604139773	0.900380467167705	0.96439268691553	0.965407123347652	0.904580695627449	0.869952584773857	0.971477708350879	0.981478561900566	1.01316369176402	0.938252074419634	0.93653759397903	0.916495849867125	0.990068979049896	0.948464007527699	0.992445884457529	0.950560540104923	0.896991164325987	0.903816191688639	0.893993013156808	0.932675536422297	0.903568579990902	0.962042547505705	0.947199284961425	0.898698066982614	0.96007752388844	0.935310915110594	0.915489218920136	0.909788008268695	0.99515977533778	0.958775281576561	0.941107051915186	0.881954226767455	0.880255407767176	1.0163517455608	0.999881934507606
1.08207053903966	1.05829113797605	1.1205131571561	1.06901908906921	1.09125221729319	0.969141019365995	1.11142630564045	1.08919138485679	1.02836607029501	1.04714224817984	1.00089546426159	0.98321846972495	1.05417167673925	1.03791572616257	1.01976194530718	1.10329249514982	1.01648019310636	1.06087785547429	0.964336487672508	1.10880946452764	1.02761760602554	1.08942858595503	1.02452472335311	1.02281847285962	1.03496079082316	0.990468837459347	0.975130870700438	1.04869791766841	1.002021776733	1.07809764259258	1.02025861747032	1.11394365202784	0.9817179682944	1.05273260533662	1.06339399949204	1.03250820596792	1.03088591456595	0.96551099917017	1.06325697800858	0.994698768597107	1.06853791186855	1.08630694224234	1.03571034459063	1.08526588994989	1.04039321489383	0.966607917060821	1.03013555551847	1.01592895974382	0.967152223692055	1.00416635470216
1.16700550625973	1.17382697319769	1.20303794290104	1.12891158833133	1.14823763936529	1.11587218147739	1.115069639792	1.20873914858513	1.09248853898104	1.09861138161488	1.19706047855883	1.08972228932111	1.16716842543017	1.07806918724488	1.06057957956233	1.10082835981289	1.11881681143372	1.05645492924121	1.08232033211329	1.13530908588402	1.05995674110511	1.10653890628563	1.1183304886521	1.09469426155077	1.19905873884451	1.06752218472097	1.10237551161767	1.1492072169851	1.1314524595216	1.08033433860106	1.09986880241429	1.11631497226057	1.15121206108657	1.08505090335787	1.15319598835519	1.16148979353849	1.16448966176606	1.14577421851829	1.14223798724875	1.04799244496264	1.18419706065267	1.08161743823728	1.21471251030597	1.20746654065746	1.0982662840252	1.17691023353959	1.17016120577433	1.1974292184639	1.10208667740507	1.09638468968966
1.23754893289885	1.27169346126756	1.14111729709173	1.21722473534216	1.31971023833627	1.3151950561168	1.3266509778422	1.17941907474071	1.21589243405227	1.28000571993256	1.30734693718867	1.27451512140621	1.19238664193708	1.1486183891125	1.3005449473404	1.2734902644165	1.21629348967003	1.29701569142912	1.15208061578851	1.26668083353871	1.22711048914359	1.3332430922656	1.2701868448558	1.22039147293172	1.19777609226502	1.21160701378246	1.31337544354844	1.22087408860436	1.18520277188297	1.20545863789826	1.26544554348716	1.31838381239071	1.34786724365177	1.31386336020149	1.25340574007383	1.20039122606814	1.30687110393254	1.21409357868813	1.33148844243144	1.17178650302909	1.19837074266588	1.31563152310834	1.17204677174809	1.22122767184012	1.24958653063439	1.25863838457838	1.22168305614328	1.2269950152561	1.21505944008765	1.21980886719705
1.2802340052557	1.43059272414375	1.36601758568723	1.42634097903336	1.41355607671119	1.44668788727201	1.36069589300499	1.41734766776937	1.42020113177849	1.42207750570859	1.27609714024914	1.36770540366382	1.33849069247333	1.43135344961594	1.31548993591107	1.33010350983942	1.44364021416235	1.31416309563372	1.30552728258736	1.32248587114455	1.45149637264222	1.45413660350716	1.40214418312555	1.43440333910625	1.36167714703108	1.31384154575527	1.38658766186389	1.39150183152858	1.45199300523535	1.36955192828217	1.4666088246925	1.30674739964091	1.29747697803008	1.37053189520533	1.35303605898682	1.40297834194095	1.37651653327101	1.46381539501558	1.33410959962525	1.28623263512454	1.28870895522303	1.43600961269364	1.31222004190944	1.49495852008826	1.29961340140416	1.29527265807845	1.37959139437941	1.34610295222033	1.44436207365192	1.33520324594831
1.44796636885813	1.64136073700804	1.59167978638419	1.59953963326351	1.48137968546506	1.65040447989671	1.42399732653418	1.67227449914542	1.46223682664829	1.57800081392239	1.5915165938698	1.43343988508349	1.55398113390213	1.4896492658981	1.58152598506447	1.43432980332079	1.4640559560705	1.49006978428647	1.57884375733632	1.44967499182782	1.58543761641312	1.5294364075956	1.57654610113147	1.5056858028428	1.55537827347972	1.43109977794348	1.48802630061539	1.41164475125428	1.47284976812876	1.43006664847163	1.5476139307367	1.41418201261997	1.52310921745302	1.46869392005301	1.46581833492011	1.41932436113867	1.4411319856817	1.61392582805842	1.64132258255347	1.487956549083	1.61677827378206	1.50000566329181	1.48192084362928	1.63502303443819	1.4762200211736	1.56258137431184	1.43528593456409	1.6431919414321	1.5176673374152	1.55664216884527
1.55809035225132	1.62651478986695	1.74227982063101	1.70852794512918	1.63908248720796	1.69551380772557	1.70447212467322	1.64913557217756	1.61061616158603	1.62110642934111	1.72801562103672	1.60794474816058	1.70020561089296	1.61420677493093	1.81507190024894	1.70086953447407	1.71514744698523	1.69697517932562	1.62566846770211	1.66122724609401	1.63052646595866	1.73184184581161	1.84783191068266	1.60332401746198	1.61589551274051	1.63443765600035	1.72866306013153	1.63141686412325	1.66884333814179	1.64750595545678	1.57345344280478	1.71034565385351	1.5985747324089	1.61705530818532	1.78579524509665	1.68833979556644	1.71533279084103	1.59135410743704	1.66962257628952	1.76022948595226	1.79648467430973	1.80711575074229	1.81445116094951	1.76437313381372	1.68207415128813	1.72715584093199	1.66794776358041	1.69345517654508	1.73826837305075	1.71491634889376
1.8256989315877	1.75590578698537	1.85637930399303	1.84628278616521	1.86526383425444	1.82442633983465	1.83941377160433	1.76914025279562	1.99216081617705	1.78350173198052	1.82155227404516	1.8845359601699	1.97840782071087	1.95278897578104	1.94630348285011	1.80161225316763	1.87966968474665	1.96144610469713	1.8996392432049	1.97822427534331	1.94350047562522	1.85657658597581	1.87457970008594	1.97618646645547	1.96886238090964	1.81761950069574	1.72773739571138	1.83102986749054	1.77468395311696	1.88408860514223	1.87051852560313	1.92690834878257	1.98975100540031	1.94209755259471	1.79715706684238	1.81590528974142	1.77911333424649	1.9390453859101	1.84338757614009	1.82242558992522	1.97466155731082	1.89362394876449	1.72901443140207	1.88516092659853	1.93696515378556	1.82920964057584	1.79585499256758	1.96723571617551	1.89413798918209	1.98107503171686
2.2350759716604	2.27689126978328	2.00707112372888	2.24518502079181	2.06220937794473	2.17057222515589	2.00427415080869	2.05598023509798	2.05710660700212	1.97335467790591	1.97556973058078	2.02108527072173	2.12861398548977	2.15201559284798	1.95122932713646	2.11008569778183	2.19315886842122	1.9622865167209	2.11664997462529	2.14174234574385	2.05817533374681	2.09141101272966	2.09986335600105	2.00774671085956	2.06338178545613	1.99893526611927	2.18360802739431	2.11610960942511	1.94935369154657	2.05664766060655	2.22901316948955	2.09603282200538	1.95919034615818	2.08159877289275	2.03285284184607	1.96410521839902	2.01252976318837	1.98869724996487	2.02230913582423	2.12771725999057	2.07488108384775	1.98061393008853	2.26178014160805	2.27525473610864	1.99086626519545	2.14523250383472	2.030932698753	2.02434725164316	2.17419557100834	2.17760619379123
2.19593150814277	2.50295709252366	2.44741861954846	2.32546503688814	2.45697686105381	2.25101267299343	2.24532733947061	2.21022599419837	2.46462379728748	2.24344840526987	2.47380736620577	2.22903884200313	2.34431866954839	2.24431913339277	2.23041592386867	2.49069113874969	2.51284685314277	2.518597157082	2.35343404068954	2.24507030820157	2.33957513852879	2.30380929870301	2.30846327953101	2.32316579848658	2.19477730350314	2.2202146180819	2.41979358978222	2.24572796180138	2.39253476090106	2.24782449852814	2.16139125340114	2.34613278869548	2.34970766085509	2.21704062370058	2.26830524071913	2.43280424801677	2.20057378808567	2.38481553141535	2.35077216849722	2.37940085500535	2.35251178368989	2.39087408384629	2.23479060666894	2.18792419577061	2.33063368039158	2.18937711369015	2.34777771694767	2.4506630828378	2.26303560577466	2.46674651585095
2.69435669748525	2.47163404973343	2.73575816829782	2.6649356961995	2.69899934074825	2.70049023161141	2.6302723282938	2.46380082680385	2.78019300919782	2.41413893144587	2.74953727782838	2.72741926450743	2.56160665890185	2.76227617850194	2.49653284034409	2.52984108936696	2.79567705573119	2.42050969430708	2.48559436500501	2.41563510394968	2.62978496818539	2.68977646195422	2.71451727253479	2.79580518380531	2.43811965671939	2.66743501906114	2.7505282946485	2.63004444927759	2.61518992793695	2.65573845793993	2.47885183584131	2.5295782262857	2.4174584297582	2.55876296179323	2.4267300177582	2.43199738517495	2.57506761049691	2.58451746571367	2.7289908099474	2.76812572697911	2.7059548321415	2.48760837646878	2.76563838515307	2.6947288218002	2.67403009349034	2.42165070485044	2.61090921499543	2.44426405646119	2.75059710757715	2.53068175641423
2.96127985835866	2.77758832444272	2.91478609520093	2.88031100288757	2.69808042479556	3.06248523148792	2.83074657944176	2.9395905184303	2.69706031847965	3.03153139476476	2.79604159726474	3.03590757664466	3.05955348117539	3.03794390127589	2.83682583771358	2.8310651651396	2.73099108449853	2.92510932017171	2.90721850942041	2.91716829633041	2.91915567045294	2.7294239681914	2.77162696910684	2.83656909038057	2.67978818983493	2.83117524581851	3.00012752185464	2.72491482708067	3.00230623512549	2.97806196808113	3.04485876941078	2.97040781314548	2.74785102605853	2.92069129990311	2.69441204556802	2.8838652103706	2.91439971732712	2.80695151916323	2.95089948256165	2.69772354052481	2.94778817258363	2.9732545872589	2.96699778927887	2.95260782504542	2.72260624370696	2.84577724337496	2.72922223947346	2.77599183380529	2.78750655972261	3.0788303131067
3.1208622035383	3.21378678696094	3.02974965221727	3.0887542915805	3.25480760277632	3.34175342454356	3.09279675183344	3.1580531104628	3.32463816235736	3.32801984726552	3.36135326722852	3.29613551479528	3.30182625948686	3.06124336403687	3.07110199297475	3.32640786382895	3.00556739091155	3.34079725054157	3.00217591866974	3.31920288216893	3.01945687586353	3.14973881972509	3.2440022326995	3.31902274012777	3.08152793081584	3.05286258347655	3.15517572893741	3.26955529670304	3.36562124192638	3.07289169471449	3.18971239216532	3.34153108786723	3.35765010899572	3.09616960398962	3.34722704238479	3.27491262128688	3.11092521157546	3.03426304453493	2.98226887651942	2.98447598680998	3.31914031881798	3.15513093687376	3.17695481193774	3.33175480581825	3.28296961555574	3.18885067830626	3.34681791536717	3.30464363528683	3.04654149949548	3.08290728521586
3.66600588767601	3.47874381945339	3.62198098017027	3.45530660873752	3.48557982594555	3.44039031510445	3.57542226321056	3.65478051272129	3.34850343746859	3.48971515446048	3.61275209509153	3.64165597644028	3.5311273091446	3.39804329399161	3.50405746429674	3.33465242611439	3.63225546835474	3.44513304670186	3.40862583972616	3.59630294429748	3.65686394164537	3.52943643952882	3.65056368815873	3.65757781686806	3.64132099959103	3.50983370124097	3.48584908968197	3.62274562045279	3.52012450767326	3.56010257987694	3.35781107153398	3.32811248448169	3.36429493055612	3.35982808378472	3.46112939886332	3.35689592102447	3.63369214588268	3.63192439309085	3.47997410199685	3.47191473780655	3.45812115105652	3.44058650667304	3.43534058305494	3.46178621693338	3.54511385316721	3.5666388907704	3.57653745218556	3.57412146539774	3.50260923551312	3.45541135324175
3.91696869857444	3.87080133900321	3.85354236474525	3.80879606579762	3.91928951296771	3.90533931302269	3.76668318586652	3.96536721811282	3.92422568631516	3.78264618955776	3.91939446394725	3.89012003861023	3.71980903073254	3.93613673391104	3.74004021466618	3.70505997358865	3.85386487669097	3.91138388660317	3.912489592628	3.69455614763693	3.91669171693032	3.85439593079544	3.73682219812396	3.73292703732387	3.82314385772143	3.76603034633687	3.75157032241069	3.88354275086693	3.86526047228579	3.92921947703784	3.7155386404206	3.79462341987309	3.84823009796646	3.91861021355624	3.95993570027481	3.77047031040623	3.84107030781473	3.96329593325459	3.96027737806835	3.92680407376234	3.94417840131306	3.9428888199931	3.80396528889311	3.94629192792421	3.9014017341441	3.93030141969857	3.94042692047667	3.68829302711103	3.66945916105248	3.95738293898881
4.22042907821594	4.11210549754638	4.09315713799153	4.2470419943636	4.0890426665024	4.15557405609206	4.20528740286048	4.04520702010155	4.19371230176966	4.16491949518944	4.20126012243899	4.1153055468215	4.21341986960414	4.10980208118442	4.14019202296216	4.227722888172	4.14002432736908	4.24474496394082	4.06758837802353	4.26579857682766	4.20971011557451	4.21888817356925	4.13046949053076	4.23499297188054	4.20559047981054	4.20537725743943	4.21200510292685	4.0771915240019	4.19012100408513	4.15299594400197	4.08285475048693	4.14157920073528	4.16819558431143	4.24624300596784	4.16239639361738	4.20926667385797	4.15330918716692	4.25670600553048	4.20400439216549	4.17171206249698	4.1697238698019	4.17268477493996	4.23491536961988	4.17526857813646	4.2299236362295	4.21639868375438	4.15722293893127	4.23634347513305	4.20087456846501	4.21333245249681
4.55125204327521	4.3706250104253	4.41435557640718	4.47885481542157	4.53394647045761	4.5048955860968	4.49947298326427	4.51872649111054	4.52751705260639	4.54451681784246	4.42125297238422	4.53035977887261	4.52054185233622	4.49793930510528	4.48197288466663	4.46712822468509	4.4523889534662	4.52543068525024	4.47368783005154	4.50028424008242	4.49580908350368	4.44479012857963	4.50460716948596	4.48837938848908	4.47431933912518	4.55121983489651	4.46264616960479	4.51578848834634	4.51827927671728	4.52362467063507	4.49266031662933	4.49256653588338	4.52253624938157	4.49616963724064	4.46222032050945	4.50227509828853	4.43938326330597	4.55031682633939	4.49047618014127	4.53040257990599	4.48385082299876	4.4647755453063	4.47082053525557	4.45755296391061	4.44410328020743	4.54651208313776	4.440577874172	4.50836175505386	4.51829376954546	4.41596550583922
4.74965688381373	4.80499073673047	4.85653247388982	4.81145351962263	4.65302330976865	4.72964686031327	4.66068180724255	4.85774764459081	4.80630847542864	4.7155802196549	4.70869789494489	4.60935478284226	4.83430750872555	4.78240015823618	4.8105789522174	4.86236168671073	4.79669704407375	4.82135883422906	4.84272847225076	4.71763904019872	4.85058489845771	4.81579463222988	4.82909355890752	4.81529634068786	4.73829133752271	4.83603150401378	4.77329265867915	4.83202741142767	4.78823182965166	4.82224871876109	4.78293368554328	4.8007904111158	4.67806045254578	4.78256059443514	4.6603678624395	4.81776259871685	4.83468849531307	4.81141649318604	4.77223795091426	4.81493568615097	4.65427574006621	4.67747062741854	4.82095438199606	4.74555876544223	4.83178640879259	4.85270547755764	4.65212866344562	4.81555256069074	4.74211756948188	4.68004157787402
4.83007840570499	4.76899554946161	5.1535179294973	5.15082879102213	5.07607114580215	5.16376820011673	5.02215849661352	5.04687720756448	5.13604470082769	5.09802230304927	5.00029520285668	4.92683263068335	4.92031646381248	5.07004065450432	5.10818799533699	4.82777645284016	5.12469631797896	5.01154924163477	5.14898837300374	5.07508192958138	5.122487543611	4.93626888811426	4.90205344374876	5.08972938317627	5.09329991316306	5.00379302653747	5.15622667375157	5.11409809587847	4.97818625831726	5.01842080344984	5.07100961483512	5.12422759399048	4.85961254786665	5.10635264307929	4.86208957453295	5.09186653112375	5.13785826157511	5.15938033235073	4.90179228636425	5.04923627121441	5.14727925603577	5.16262987888733	5.03422850938404	5.00482600426173	4.9550403033731	5.06948502765839	4.87927932055442	4.80462584012397	5.08779824623395	5.15619863573679
5.19842981075288	5.09377892774961	5.29588133974475	5.3427534569917	5.38611998886917	5.12169303522351	5.10430327327241	5.40778196170308	5.28145152118242	5.12352797118495	5.180225780737	5.20206147878803	5.17405604591424	5.15717101824974	5.31599721697834	5.17613357153924	5.30171265737331	5.15281504901014	5.17661276267782	5.3746371528721	5.18814152521319	5.38700695776257	5.12722713573662	5.3909185593906	5.00471845607237	5.07013821976203	5.47216518021352	5.26502673022648	5.1798085756963	5.41335716387166	5.24858638781683	5.27020384312944	5.1876802151191	5.24012873363896	5.35335505768468	5.41100519624023	5.35268530156609	5.25820844296417	5.35404062214241	5.37763871762384	5.31606128128433	5.24200031124363	5.03798898952628	5.07749350319253	5.14672444175422	5.40679249823852	5.09001737598924	5.28676306773679	5.21537528734229	5.06930788110546
5.19675380439778	5.46547171361135	5.56390618276352	5.47257200285653	5.31606385137982	5.46345405062726	5.33867619991988	5.49316240375549	5.2764924956676	5.37725146731243	5.54206361096684	5.27429872106468	5.15395004814137	5.36951293730422	5.68651891122567	5.54149347700205	5.43528950161786	5.53036011931722	5.36792251958413	5.54424879228817	5.4001915845324	5.30218875841956	5.42158243116464	5.38999462872056	5.42329947867969	5.4008390349875	5.46315498688906	5.46454423669852	5.46400371693604	5.47260335665763	5.28874978144469	5.44198266290142	5.33311286015058	5.32575299246837	5.53831388243144	5.31657622500809	5.53597049808282	5.3844956148929	5.48968524511678	5.35313550132415	5.13897630011699	5.69006039621959	5.33713480414816	5.62615349119868	5.49962600040398	5.23642783104579	5.42927181518305	5.56221668795919	5.32251263226877	5.41898453890262
5.63696194317249	5.43980058481844	5.88227984638852	5.90597092159899	5.53548981936274	5.68026659767954	5.75529942587547	5.47307406190564	5.71807964620655	5.84754864082326	5.49862853025738	5.74564928815429	5.76601140255748	5.78640020904997	5.64926610580633	5.7241223541133	5.62106567910701	5.64742860201052	5.67052499913998	5.76858821292946	5.79080367987523	5.5922248129881	5.70981277215342	5.47039606395377	5.90299339845907	5.67813955498561	5.71503333632436	5.48558347435367	5.82351346749669	5.72178206605776	5.55939824592481	5.49997440785286	5.50832970164868	5.86790662710828	5.48811121851157	5.79914162637607	5.62171067930886	5.4811262471181	5.47173103599131	5.62514175784786	5.443824820833	5.7832441255935	5.44640761043007	5.5190316043682	5.87135067701899	5.54427495543297	5.64818878214413	5.77212806047632	5.68181058528218	5.67636516499274
6.0690745497622	5.84377275861706	5.9226582014791	5.88146766091128	5.83170232083522	5.96727964311419	5.80148416115599	5.8411262511063	5.80201446636941	5.93689748559277	5.98872661847139	5.79287093513132	5.877297371085	5.75265803899822	5.9749599507741	6.12597628982746	5.90270300035938	6.00977392071007	5.98521954754663	6.03011150621984	5.79747920731359	6.00852359972125	5.78346704142296	5.94308643368783	5.75497735165841	6.00634471299533	5.77167013741454	5.79918549698482	5.88035128785869	5.90169234268478	5.83687464610045	5.84238521941585	5.97076608449796	5.95129751471159	6.09528012086392	5.76340880737414	5.88150605563518	5.92813230377937	5.71083124569972	5.78540075763828	5.87761330887071	5.78867377578117	6.15262883300785	5.95691293531092	5.74295242383033	5.74806317006104	5.98337000777005	5.90658145783938	5.75840033001373	5.80116630419378
6.06689465492954	6.31023092020525	6.23951009891289	6.05355025520009	6.02719114491896	6.09433794220064	6.01166881310838	6.20368097718261	6.15805730718939	6.16783327418865	6.25329915063364	6.21849717635358	6.17609089494794	6.18863470463427	6.29358338377568	6.30213538923409	6.25476599620789	6.11547633329823	6.16145703764769	6.14924970630969	6.09030393630015	6.12492278780895	6.09514928443037	6.29392849397837	6.23014478819093	6.09961622700856	6.19823947353593	6.15196473252769	6.08416577402661	6.16999210656087	6.16027470051454	6.04985379900632	6.17666771387175	6.23313626084915	6.12025358525094	6.15428930047772	6.15137456645262	6.15047818445981	5.99934326060073	6.01039967015402	6.31519339508748	6.08882606724962	6.12644875192663	6.2527836320977	6.25316567732506	6.01589107428515	6.12882929710269	6.28370408150986	5.9397374631147	6.2599525896788
6.25871182024006	6.33315622409319	6.35426099701957	6.39626086315956	6.40766698452396	6.37512138473331	6.25458301144641	6.3638617937013	6.56779115743631	6.24623923819373	6.3675979063717	6.47915793077342	6.40161185808718	6.41067731185415	6.2125601932708	6.53464782414115	6.40459620516942	6.48441493799452	6.24313660147261	6.40021611623243	6.52941781800181	6.45945555980333	6.4125170451196	6.38004918067054	6.42047977566583	6.38895136225338	6.29687664486729	6.53971205132342	6.30939553872589	6.45018932371207	6.40135233083913	6.33603980369774	6.41360460683684	6.30902292014633	6.26413629297836	6.27867534775604	6.32570188133159	6.25146518924286	6.38167045947097	6.47932117656615	6.50442913684118	6.314911559834	6.51167549842966	6.49555594000684	6.48102029210207	6.37382158864714	6.40330751666333	6.33638141337541	6.52897797917078	6.44864756253231
6.68380264640212	6.63085086323933	6.53458466089841	6.45967835445772	6.61989569358721	6.68538339558024	6.48542728465236	6.75675173002499	6.75842094462327	6.51587753877947	6.67204204483266	6.69510344340839	6.68157982109981	6.54047637964051	6.60043688259315	6.74390220606737	6.57847398736741	6.69765550257794	6.67440488179434	6.49582824656031	6.6888667834904	6.58977988586109	6.75045776168238	6.61940260783899	6.51332860959002	6.67659854223374	6.51174066194905	6.63766606486958	6.65736487154639	6.44463962163282	6.58536775857538	6.65010492145597	6.62983910755779	6.5763002907395	6.67983812469243	6.74199379921812	6.47501431006439	6.47243711671333	6.70882412135107	6.72911258559728	6.6486261862186	6.49317100705778	6.59959509952095	6.67204593986231	6.75579313372236	6.78856255688498	6.74914485827995	6.68523891768405	6.73866977886266	6.53903947006067
6.73558273857679	6.89512040598781	6.82244901321354	6.67634436812512	6.83635139359234	6.93914644337815	6.97587416862477	7.02153051529934	6.95562253091026	6.9928254082963	6.94358401459823	6.96915834680582	6.85965313791392	7.03549803346799	6.66113640157243	6.7317512118211	6.93126126056266	7.02030401075902	6.97494734949895	6.92340268207797	6.81947035368479	6.87067429634008	6.90026133985029	6.77122988710017	6.74634105519067	6.83598099967632	6.93191792726806	6.74166000637596	6.92040671058911	6.83720368253095	6.72735914256442	6.95878606730735	6.65380737507319	6.91794800680701	6.7974159273941	6.79457974978208	6.92863781738506	6.82611721634729	6.93664594670694	6.77260342837602	6.94863830803118	6.95227618127249	6.83886688345326	6.71669265987023	6.73910628816094	6.80699440808309	6.72522304192917	6.99775255271687	6.9467818911358	6.79999655771784
7.1887440701067	7.16043858502848	7.17789907251471	7.10888601847228	7.07870973348527	7.20812459506101	7.20145246666478	7.12661060990476	7.195251161558	7.17902004732156	7.06779047693493	7.16802476043849	7.12191138518026	7.24172880433622	7.18188180394505	7.16679528901956	6.95177591088266	7.1689375859344	7.2255114684635	7.27381391213482	7.25829429443529	7.1362102532755	7.05534303667479	6.96418290153492	7.1634504204562	7.07716832986681	7.13084405508413	7.11307809506693	7.15171149054122	7.23964949076638	7.17229059001433	7.21920975636308	6.92176421949309	7.12849057131248	7.03098564690613	7.02143669021104	7.08613189771421	7.18725638916648	7.13638952231798	7.21645407317726	6.8778186145365	7.15926015550015	6.9501820462193	7.24355417896661	7.00914897040906	7.14015168218409	7.14319106812844	7.21965490721944	7.12945511139794	7.09799679894049
7.28779695402081	7.36955742854415	7.27580500396678	7.20981711609085	7.36772914997716	7.28396048910143	7.15056036515381	7.16698224633401	7.30035561052613	7.11677351111217	7.41364013020264	7.31576277672781	7.40399048440125	7.44793704064036	7.47786120240353	7.28989802542532	7.3872263215628	7.2899355073098	7.45833762995703	7.48147476359066	7.06052087430407	7.48716742284016	7.46348681589484	7.4699053666915	7.24867309119179	7.35869224669307	7.23502391772077	7.18283935750112	7.41346253465663	7.21186838194196	7.10866374779148	7.1229351730769	7.3277258279915	7.42394721171774	7.2322546849571	7.24966903915792	7.39730350726973	7.05881961494492	7.26711581983135	7.29687650149665	7.17578133558535	7.36202882598568	7.39572175450713	7.34505638532966	7.24577502556169	7.39784643213746	7.25514170413185	7.38709535231081	7.27271679346184	7.24922508791857
7.63709847614524	7.38700586033655	7.20543398728855	7.4459267100762	7.49138898096182	7.32041573889778	7.65975601175698	7.54244533893243	7.57870578135509	7.53144337040088	7.50132789581177	7.63732641369859	7.51289004363043	7.47513133166606	7.55833686886775	7.66302050549494	7.40550638694527	7.31849025153862	7.33815075021719	7.66900674207314	7.59975635087892	7.53312682507962	7.4759120338041	7.48863350096334	7.15417582961494	7.45287345674587	7.19601835260288	7.58955562465726	7.29725123607757	7.61730836145108	7.60389903183409	7.5545725957341	7.22613122231671	7.50956051938814	7.55257423420627	7.30101667692967	7.36248885453156	7.34824437074452	7.38499301374003	7.56034185392376	7.3846195104524	7.51150960978439	7.60713815516525	7.49589041106812	7.48484909415496	7.21135762508107	7.4127595687668	7.46751914148867	7.39040174032863	7.51662616656383
7.8478569174225	7.66092012855887	7.41803913837603	7.40386269348761	7.45201070765734	7.53611702308427	7.31314361974143	7.73152574655487	7.56913973919453	7.32903161618613	7.71789110617442	7.46462126482181	7.78189418423143	7.82764370449614	7.55447246777117	7.44629097904637	7.66195684353327	7.62535344365187	7.57035872197291	7.63193938519159	7.75917807868435	7.56977731194619	7.45448093630364	7.59911293119918	7.74931460995214	7.54733224962818	7.69288815564088	7.48949722419486	7.70318055343661	7.56588982704683	7.76391681687823	7.59036330524668	7.74236993774013	7.74335615543305	7.73159953974674	7.73703104959191	7.69268594381679	7.73883324587974	7.71116384610068	7.7342220212561	7.6471852991602	7.53636613853208	7.55793995013813	7.75548621213405	7.61679886512715	7.67908158574339	7.65530700169168	7.73121933283243	7.35261250530156	7.65324158474478
7.75597985371076	7.73385610548845	7.5047632484089	7.82828499150383	7.55818103243528	7.49247580648311	7.9051299415317	7.80180417163416	7.82798742508037	7.85173506975316	7.76063110169836	7.4690910612634	7.75718125093335	7.94899929058299	7.81332113836582	7.85597851889908	7.68638843509555	7.69270151279085	7.57188184563208	7.51961920225107	7.62601576142137	7.69435925641401	7.8378979016647	7.65531123724112	7.92450142651856	7.65738478255699	7.55400713805635	7.50419510608618	7.79312970633526	7.7681945119151	7.72507978133367	7.82743992425525	7.89485884266339	7.69913818515371	7.73273780359561	7.46729884267812	7.59695523153787	7.71240001979307	7.6462250531466	7.57024171662335	7.76092884821227	7.62337392614836	7.45858413256692	7.60856193822033	7.58000904747404	7.65023132723207	7.74743829240212	7.68366824400192	7.62463036190175	7.56994416321449
7.98612523888317	7.76236593955265	7.92789397924808	7.85463295816059	7.84892218915142	7.65214593120314	7.79173613144709	7.55448925192009	7.79390231235884	7.93967935820653	7.72385728090059	7.71549583667479	7.69717521125052	7.64118540536061	7.8648859404165	7.67067616796147	7.88815398866377	7.96037053839495	8.02612863248801	7.85223276701803	7.57348610238863	7.51066944939639	7.66844912345772	7.83939887718236	7.78301134372138	7.94731556592895	7.77027740569712	7.9321278881897	7.72792887704237	8.03904331055249	7.93789600301145	7.75855637892102	7.62902726534164	7.64427311904648	7.86519917614189	7.97450637299231	7.60773998016181	7.77291824807387	7.72603895220418	7.99474745490859	7.98257706605856	7.68694930894209	7.86319961529612	7.60895983715617	7.7010337719878	7.89915574437669	7.68751619026261	7.55694574204006	7.52731500792109	7.77208603599602
7.99288172005748	7.75229481855465	7.96718924648543	7.64276541767794	7.53703309878147	8.02926088881875	7.82732046563722	7.82879865183663	7.98020758746735	8.11045303301518	8.05385537613213	8.00699522554021	7.93956595518721	8.05760684935211	7.97525081093038	7.96637045141524	7.8785933104015	7.65276846305634	7.55174029603258	7.65294916098253	7.89864889018143	7.89784864602248	8.10339359520438	7.56131638799303	7.68869020342722	8.05873887638145	7.95896168284467	7.87773786673282	7.91951894882593	7.84348473554695	8.05267522097832	8.01736952309207	8.01148795675887	7.86426054725618	7.61498810335124	7.78978972057711	8.0741018320343	7.79884175146327	7.99870624806389	7.67270895250625	7.78163422052796	7.86823395241695	7.83156972679257	7.68567915199482	7.72349953148431	8.03522775690979	7.92214357364783	7.88623235441308	7.88523863665386	7.80807947535892
7.93582964559107	7.89663491623479	7.94865533274877	7.70948517456648	8.20400986819362	8.1587167935892	8.18017518356649	7.97277739882651	7.97372977725147	7.80162330183943	8.02748656147541	7.97425563488509	7.79760359059662	7.86958716595787	7.88033978757808	8.00312337372796	7.98878259142465	7.71599452278337	8.04035780536915	7.68542139886974	7.98228113835271	7.92859375478476	7.69567736989765	7.98709927423818	8.17949761908992	7.7342862289456	7.852945906861	7.80055832350359	8.1227195275086	7.77281246108728	8.01855997126165	8.02308954183507	7.56171348899484	7.94116372011489	8.0881152908889	8.02651734667134	8.0386659776236	8.06287254605527	7.52731416047224	7.55476151570745	7.74993554261708	8.02521507407785	8.1462377229381	7.97806821222223	7.77790164001026	7.75049638108226	7.7690581054185	8.06033406034375	7.92771917151579	7.78621574235962
7.64859423374653	7.79620243592376	8.25120650840077	7.65700104895879	7.96195651312757	8.07903588707662	7.62272210912657	8.03158554115867	7.8247347603043	7.67293337066257	8.01657609218297	8.08890786935906	8.05524253256412	8.09649353039324	7.82202544899976	8.10905479795192	7.59487711698272	7.6725823047581	8.05675844012442	8.04273944865246	8.06984786844226	7.91736055469401	7.88478531712086	7.98357968734985	7.8149832382212	8.2333195728467	8.22107894744687	8.00867531203398	8.07783360860353	7.58603265351009	7.86085851897123	8.09281106930235	8.01994380928665	8.1535140561418	7.60340285063945	7.84951296357447	7.6250115875365	7.80634642777746	7.82012712972406	7.64751426073219	8.08660305653923	8.21629608397647	8.0423953405667	7.73114643568847	8.20359654047814	7.99346545708898	8.10283882131914	8.00150820607087	8.25394262787891	7.97657716658095
8.20092110901246	7.96922032199824	7.80776226171401	7.73651468084148	8.0579264008864	7.7426319040086	7.823876650002	8.212139490456	7.56013014642562	8.21345155756923	8.04447007753753	7.96726179802496	7.80494174404929	7.8987681192141	7.52706788254567	7.89191178386842	8.00090273687885	7.94236175453383	7.66627225170766	7.77730777668231	7.85349967505583	7.93044577301197	8.05250681276172	8.18449049967646	8.02493062709741	7.87052112894837	8.05311323536897	7.92194122734707	8.08590687814233	8.08413447619339	7.77641836057847	8.2071678861847	7.82912936629361	7.85064168678205	8.13178641196494	8.22962587546011	8.2602127505474	7.97760310318717	7.86891109325498	8.0672378578846	8.17388827516831	7.46013713485667	8.00462002315904	7.68317107242316	7.93267600641821	8.0827074241726	8.08905477700861	7.94826881314481	7.76100159452782	7.80819955376059
8.09731247563678	8.04740755484063	7.74433018053764	7.97103626458947	7.94819594988896	8.06201342889191	7.74558324276814	8.10469272822285	7.80738169634087	8.08438015566447	7.92519032872653	8.0299148677362	7.79258362344264	7.72042919356336	7.78338084837536	7.86773284988867	8.13045854644341	7.97871918407813	7.62336727833945	7.56125027835831	7.98649894467712	8.05030551940392	8.14854496982088	8.16072954366047	7.48735998596174	7.65849712995944	7.69505977124365	8.13128378751022	8.09332045487033	7.96459453975089	8.1018426192366	7.69900819858543	7.72257085004975	7.73958284319816	7.78533656678604	7.86885668020086	7.89114829693205	7.76144446428645	7.84157881254744	7.96514772236699	7.6318836386078	7.67209481096421	7.71252882812713	7.85114420597808	7.66145646133075	8.20817980415234	7.86269928961793	7.65463678353134	8.00627830587675	7.83087331048195
8.03266891904569	7.91665944379555	8.17412762200125	8.02601666698549	7.59631682909113	7.67213444012084	7.83459524677961	7.58837258443104	7.61689318146481	8.060609414793	8.07905342009272	8.08480065932537	7.38413978365359	8.02055943297738	7.86067738499058	8.05182304703133	7.45559213528353	8.08113511651601	7.69979919314678	8.20201930713866	7.66049087528827	7.64478753571158	7.6364629579037	8.04618386455439	7.92052243673427	7.80212265404499	7.50339356283184	7.68867449034692	7.86942706155977	7.41064094865273	7.97817956686957	8.21121095083506	7.50886404782107	8.16128045581492	7.52555065782656	7.91870349953896	7.93755157331171	7.43264420468747	7.73639143076789	7.62315159635241	7.43182092739198	7.8120320993911	8.01298179395017	8.11330357317192	7.74798432937607	8.00335723677155	7.85443659070559	8.08702201040573	8.10788131716684	8.05694265552932
8.00033764820776	7.53732757690737	7.87927201342041	7.47162954832669	7.82148824787395	7.87720481491511	7.55332983473016	7.70553499693182	7.49928419313014	7.85914733172905	7.61040585286478	7.70849112248978	8.07233625092729	8.11914809014235	7.86821093401082	7.76293846558699	7.92972114639616	7.62449126311139	8.10550603344853	7.68972383507394	7.80246651497711	7.97851041915595	7.84331461112067	7.39967272746639	7.71739947907284	7.56127159503359	7.8222852222448	7.43317713758072	7.9958940473092	7.85376845463841	7.48434289374194	8.07128147746196	8.03870527026968	7.86593547645154	7.9216677420464	7.75146560870802	8.01575719560301	7.4554025194481	7.90872987158186	7.78520177437538	7.57215480156398	7.46009184935668	8.05891515673218	8.22244708970982	8.0018135810198	7.76173005796993	7.5906985782254	7.32789939924877	7.72106171632935	7.76566082977051
7.74428657223819	7.74858810316796	7.69114208785752	8.12178109283401	7.33809095018383	7.70454477661172	8.09846410384495	7.67129009596137	8.13641557873495	7.34651637173244	7.2711380753319	8.17927542665718	7.35324910291003	7.85683947795635	7.45400014266948	8.0003915992684	7.97427798618136	7.85865133607907	8.03809225488535	7.61534130607903	8.00456228670245	7.57376610318427	7.3833263748395	7.45195630320211	7.36445240052938	7.7784167428821	7.99127157448315	8.05398498438613	7.75199785626846	7.88270174363337	7.35935052267718	7.48832885912649	7.90473687989337	7.58311710713102	8.20922655966801	7.97404927554388	8.17448809525968	7.57860184760625	7.30245291328851	7.39267093765709	7.94932444446902	7.9789837780708	7.88170420655366	7.94617125072034	7.98834530360266	7.55946732961058	7.65595480194253	8.09148463746401	7.37377682864285	7.86352190114177
7.53770556164128	7.45188261527738	7.46164666966015	7.69477776752954	7.84220948068454	7.59539330878772	7.70122196951054	7.90667626465805	7.94554174614414	7.81151775550285	7.68099474871294	7.34001108090761	8.02016039204609	7.33772616504111	7.87627455641422	7.27516548239308	7.9623205267037	7.76687315692485	7.15706996929039	7.21478887009942	7.38553946002416	7.50087705939496	7.75096427628142	7.78259486518378	7.40456250732605	7.69605778423344	7.83173458061238	7.4859086929821	7.55351542280112	7.83519077193132	7.79590996139389	7.47485389328089	7.3275072868994	7.41824587520199	7.55791939263479	7.39471524954383	7.45812098008149	7.79591047065443	8.05001157598844	8.02501415247996	7.4080976312742	7.86414647040077	7.28464265314336	7.74668931651538	7.43236716439162	7.34876972145302	7.89976023523442	7.85804803395889	7.56557124375801	7.14470734425507
8.07014970724136	8.04169621176003	7.78238826178808	7.76703327223749	7.68400144447726	7.35683133257047	7.39497803898103	7.83329908743789	7.32923179124932	7.94439603647511	7.86946310405013	7.54903463204426	7.91070797307764	7.5425971350025	7.86819179733973	7.49574772886774	7.663033535656	7.19375190444168	7.89344781081084	7.78162533978775	7.40319911580772	7.79095386893023	7.62428720859275	7.51500419926715	7.37227514210108	7.80788926088316	7.93213632419018	7.17139192765156	7.74120833943079	7.63985012452039	7.61646213799788	7.80426638616949	7.35343080926451	7.6542327171081	7.89376269974353	7.6400822939001	7.24274444420367	7.87479705027282	7.30761952572162	7.41572943072867	7.77159120241492	7.83318178335691	7.08742099521049	7.86181091296405	7.68863226334474	7.37200255913461	7.21520836654153	7.89475068586481	7.25389262526095	7.73895307249325
7.32831955781534	7.62589449485259	7.38013001529172	7.97438793357675	7.43283689911584	7.73616390632251	7.61731028128706	7.79880342978578	7.18265718123244	7.59916280043421	7.72252550738781	7.78515732882734	7.52257905480017	7.41937614398927	7.26736320366476	7.53503906820168	7.50279925536306	7.7722061835499	7.77619026530728	6.94950449753861	7.50807507743664	7.46990789527546	7.53658056699698	7.30965759776943	7.70985048174217	7.19630890520922	7.80427598626967	7.36728147818114	7.43856854639414	7.78742989918538	7.41523961400791	7.70078701501488	7.08457855590549	7.4364507675768	7.89407998596126	7.6958369494723	7.92552522055961	7.1369523362843	7.44376547679057	7.01957407681009	7.50275563357087	7.36944464491885	7.67061064767303	7.84563445416248	7.11680606648936	7.45370688158983	7.65028792400835	7.22545698184614	7.15902596868978	7.68706280004082
7.62202333612967	7.25467375455321	7.86633329797571	7.12556454838241	7.13900981314212	7.71836556439734	7.02476760296202	7.35645944621132	7.75112033611923	7.82289774500644	7.23874077623227	7.41569942784707	7.64425399789871	7.09863343990777	7.08775932649196	7.28941976483579	7.53087117769458	7.45505138971867	7.41937133957739	7.65063470429967	7.18015050569903	7.01526892637196	7.39388594235149	7.55253376212205	7.61378217685442	6.98741030395894	7.46163003977688	7.77414224401189	7.36780289730139	7.14733678517408	7.54605762558236	7.42885452541077	7.68074631392747	7.48015319275191	7.08460134224354	7.27749563753667	6.97978767294847	7.61677105120999	7.87926801827525	6.97972511599524	7.34760733389527	7.0538195958122	7.52109927473206	7.74023212957533	7.6420471557207	6.97986715944072	7.63348931565416	7.20570951345019	7.36647456754318	7.31429552100157
7.51847822975135	6.86479978703599	7.35796329962176	7.57392273892573	7.22584796450924	6.84500473859063	7.55499137864675	7.46587645204236	7.10332268870959	7.36059080073604	7.44023810062426	7.33693956617404	7.47724640388726	6.83082401469315	7.03536964530427	6.71452401392289	7.45352616985617	7.57195925936571	7.13029127881787	7.43899497956922	7.66002144909653	7.35075896261209	6.89005531103881	7.37698770587554	6.84055234238352	7.3980393536336	7.68031988598033	6.6073059151329	6.81624808151674	7.07965272786149	6.9740991316745	7.46826067240281	7.48497647098423	7.26752220925394	6.9156115652252	6.87896777963201	7.2750052908998	7.42849154551923	7.86999671470814	7.55935931104011	7.25032652670946	7.27985081856133	7.12289056655374	6.9863499495151	7.22735654426754	6.90447575374385	6.81248401460411	7.22700388261264	6.951708341829	6.9464718578758
7.07441127895898	6.88414443109931	7.12472318309888	7.42405279668428	6.94882741460326	6.86015674139265	6.97724637207398	7.17058013734995	7.28252318319249	7.52597177458222	7.20636861595644	7.06486806002457	7.06674103596369	7.21407692021592	6.902853384121	6.74433553706367	6.982863414023	6.87202773232144	7.30840067286091	6.80625558765321	7.47108883134612	6.61108456763902	7.44720907048649	7.11609938173959	7.55244035214661	6.7791752636048	6.76373458659642	7.58385963067169	6.85684177476507	6.95223230666754	7.49246645998196	7.3082086845803	7.59387509687662	7.39902527934879	7.41778014715087	7.44055450611796	6.84947033887578	7.24701841988562	7.27548348017521	7.46275492807239	7.40050702545122	7.12628693496945	7.51475808870928	7.50948988928961	7.46395578018265	6.44192030604067	7.47491825759291	7.57190227825537	7.49551828070925	6.71301358027247
6.71530373292134	7.44496423242824	6.40990804414069	7.40355638282401	6.64991717860225	7.28525298761707	6.98048894604584	7.17111960453146	7.42219981450595	6.48551400903729	7.21255349293524	7.48593312325392	6.64964271540867	7.06553421054752	7.25016102374148	7.01991315770369	7.17897975900275	7.43657873371946	7.46998426580734	7.25020490897755	6.33801679284077	6.77268161383564	7.22941572765468	7.33031834371061	7.50929532867033	6.40991275097321	7.41561591111848	7.2182998998925	6.53070764995782	7.32541854360126	7.13450411646436	6.89125487284526	6.90489344942582	7.35351857237099	6.41165929169441	6.97925836150943	7.35821192167496	7.31172650560057	6.43409281533979	6.66000401509615	7.24548557828784	6.99873678313437	7.17080934484302	7.24142875136554	7.28454283759886	6.41897743855219	6.56443713455392	7.1823626363808	6.73965620448825	6.74290554442391
6.88490883807185	7.22920287257012	7.05114259786636	7.21647336993749	7.03181947581973	7.25768043204405	6.447199012028	6.45181900164625	6.29657320952754	6.90491119431423	6.38540810604144	6.63773458011884	7.03025164114693	6.72869613186817	6.53816566033544	6.6018542762418	7.40000652153443	6.87476829573519	6.74783971158885	6.39628379517363	6.17189662357987	7.0900591881784	7.13493305737508	7.09796027020376	7.25391399216162	6.865008788286	7.00388597020224	6.75582369182252	6.36235514827278	6.92283027878133	7.2445429875641	7.05764990216348	6.66809040329031	6.34440750924631	6.90007441022722	7.0453167168872	6.91722078283162	6.84093914296508	7.21412765615004	7.05523613664072	7.24105259668162	6.68341292946878	6.6759097342944	6.31111564974683	6.85130591974417	6.49889367058999	6.29534522599769	6.95342586844951	6.48116642064425	6.6052191581128
6.54602595481922	6.95830740523997	6.22001589673814	6.07898397871122	7.05802049839929	6.79463113660057	6.09067662625869	6.56342478763356	6.88663155702935	6.06977478340901	7.0341022004449	7.01609437610948	6.74807968160485	6.42770649956733	6.81700701312036	6.19440587299037	7.15421041004723	6.56048800020097	6.80347160820899	6.85673207501129	6.81432691639692	6.86665699032209	6.64099916895614	6.97605820542043	7.00389605585756	6.49951138586449	6.82087568232001	6.06558079642789	7.19020389085085	6.08636728357194	6.71943034052808	6.57967046110189	6.82077061744362	6.87839995041355	6.79367736265405	7.13834541386621	6.14690969408454	6.21882330242021	6.70747807848894	6.63439180049422	6.61848562941531	6.54406825980024	6.60994663683286	7.084867650447	6.64419865201513	6.14678043975473	7.09546203940845	6.46152952783058	6.32841494537076	6.22492087457931
6.63382195415501	5.98999128325027	6.75092560821516	5.78156100108338	6.22252802012538	6.49375054380579	5.80178768589365	5.81505824659491	5.80168614648545	6.10540763383173	6.07474753988518	6.10027207805896	6.23325216895597	6.66343478562328	6.66952585654865	5.7281592622362	6.925793806306	5.87055606200376	6.79073617258549	6.63684567455901	5.87963421313156	5.86612248799972	6.37011228019895	6.34130168749724	6.89577388461373	6.21934047762242	6.73593116708487	6.67084670523785	6.25256542545784	6.41103082882453	5.87864827101368	6.48611146427094	6.28752641469014	6.08654137554026	6.50523327476374	6.08946375016274	6.14028669161678	5.99409139750776	6.11559801548523	6.91870513256145	6.66335277623342	6.97663354268604	6.9523351828978	6.14175163845841	6.66184585878023	6.31272358969297	6.51243862746153	6.05650134192879	5.75078848106765	6.7531427173764
6.48968270295903	6.61158995896803	6.11049534342752	6.34518402244071	6.65993803114239	5.84968862023369	6.44166247164329	6.42370756910374	6.61326519961329	6.05228099552454	6.6486934700454	6.62189910016152	6.7590655342181	6.5634905315077	6.25067837794745	6.72900834519145	5.68900510637946	6.02670923951605	5.83358579001811	5.67779261079535	6.37189854049534	6.75047082298321	5.59306901438428	5.90647374125899	5.90154263356671	6.50512350746018	6.90768921330829	6.3353169982805	6.43384334553289	6.41924215358943	6.18893908895847	5.87434242247481	6.76238481130296	6.62003295513092	6.81005899929095	6.73751260376982	6.65728879425265	6.43716813387779	6.49376062744824	6.81665558586235	6.21968720316414	6.09303645993202	6.0879264367801	5.54955635918687	6.56470391536979	5.5426694273659	5.23078661215623	6.15375298781251	6.10040262213078	6.39990621923537
5.87253650495566	6.10680621109991	6.28730937446805	5.7454144717785	5.81082933942527	6.36758580570756	6.15886401175856	5.75650902405946	5.04130914737476	6.43795100972831	6.17962388533613	6.45567432664069	6.1548337710172	6.10915082513604	6.50759296617665	6.2613904780872	6.54169609175262	5.30134782988323	5.88038087411556	5.93456568820058	5.47789392741663	6.13144260872335	6.39117004939664	6.47476550929792	5.57321084935104	6.19217208925946	6.29150290436554	6.08866736783896	5.88104533540975	5.98641101301718	5.94399875570862	4.23428454337023	5.93775914708197	6.16212348803551	6.00883337818389	6.46825817095753	6.61281533263532	6.39540549124077	5.24454177377707	4.64955246503572	6.27721236541528	6.31796156644514	5.78384468867963	6.3593435059927	5.9912428544885	5.71467286353917	5.49140846589584	6.31146514762889	6.07832968661093	5.43792183505969
6.48417402055743	3.63049342665318	3.67827563047733	5.2879573083068	6.01898225702151	6.07766708197041	4.97961116724183	6.35428649567439	5.94010312799242	5.9543312033293	5.77240933966077	4.98248311463295	5.51503258780513	6.256389657968	5.81091933334939	5.56438705483714	6.16869202847912	4.26350236301231	5.16637036802166	6.05079191679038	4.58010238637072	5.98579018883982	5.19323831466126	5.85755107304304	4.58595606890659	6.10193087431661	5.45572601763748	5.8955524149291	4.66849710864194	5.63037808894227	4.99730960028743	4.55695636696463	4.62724545397448	5.70459893087143	6.33143603410275	5.14311303745423	6.26608812228749	6.07442111453702	5.00991355984022	5.27861770723652	6.23290686939437	5.14701764704548	5.36801680155209	5.81091056608638	5.99170660631223	5.8425970690278	6.23781110434186	4.57166099840527	5.58877775294402	4.78114538310022
6.0239891685902	6.20221160292552	4.37259609288075	5.19883263002292	2.17391090625352	1.21245160943289	4.02883360644231	6.11871902162469	5.91706424732739	1.3089717817482	3.79028422544787	5.95275291848231	3.99433478707835	4.49876600239641	5.94835478919968	6.02985414913108	6.13752946603378	6.23251016525003	5.73168251914534	5.99096440028511	5.51951572496572	3.32349160851537	6.02742562178854	2.07574495786719	5.56327278581643	3.91788915217729	5.70581257968403	3.61566695902143	5.39059540521856	3.30818608000249	6.06394047364575	2.15750483281305	6.08637106058378	6.1693985998085	5.44538252193446	5.47675246896824	5.88090217421703	4.9530212192046	2.4415724439298	2.72485849108997	4.71127864560154	5.12707549042494	6.16896554545942	5.29952580472185	5.6334339897368	6.08652090828507	5.81042223351832	3.06336767834936	4.74145257757374	5.81596946287623
0.901816158322262	3.35650709868282	3.88034718877953	4.46628402620457	5.84120298628843	4.9341896195046	1.80198851419933	1.72608141510006	2.88214845237237	6.00196264184763	1.25546424293792	1.58728766735086	5.26980752035156	2.8473593724727	5.1637364665979	5.53434515442761	5.56416599162744	3.00674203654052	5.41097029946169	5.10829704454781	5.9804346519467	2.07434676568859	4.07501055112137	5.69163647319303	5.33273347722149	5.61492065259448	2.57229703076572	5.71911798807581	4.80262641930402	1.50606853928374	5.7046626551955	5.36021682332098	5.90732703738442	0.0378597483396068	2.41115798180766	5.76131772449139	5.97349817553372	3.86989862790171	3.27397157760942	5.59209624397886	3.79156885439936	6.02035604546191	3.33314414347486	5.5852257059341	0.354236329653847	0.9287542452498	5.62764981744292	5.5783305215098	0.854318401635346	2.28658219420917
4.91880955722284	5.36658756134455	1.10931474814309	3.05704180813089	3.92310739695865	3.92531784541989	2.00132933085194	0.183358799692713	5.34583793819491	2.27696104359189	5.55658782090236	0.0385479979620649	0.198088936638849	3.12747007732282	0.0381709657721058	4.03376840653791	0.0380000069130471	5.67694658441423	4.81765667076341	5.46885422366925	5.15404023311003	4.38148287101127	5.64395050002214	0.242497155087209	4.22331065297474	4.7940746023824	5.30907881025775	4.92661311661193	3.27818910057615	5.84817383616147	5.66270458817902	4.29185879157358	0.140311454188018	0.176368024543545	5.5023179288805	2.76001216064859	0.339796172982514	0.561761861461077	0.0381032694123053	0.268741967929609	4.71389456271125	0.547317072035706	0.037720316055375	3.97611689636137	5.04864017229689	0.038479184726054	0.038091467238981	0.038720141920675	4.44357669842804	3.19501272937656
0.364084724896127	0.0379542468858539	0.0381390590292207	0.0386595801985488	0.0382946554182211	3.07774035581803	0.0386833907761828	4.90863066916824	3.6475213093393	2.46141669419864	0.0383951562622662	0.0382652301416845	4.98888830351257	3.39199940543095	1.59110572530807	4.92929071796618	4.92797340522546	5.24916374966041	2.07701061288666	5.43964459985911	0.163402830853444	2.50739986504037	0.596616273224706	1.29157441893891	0.0379827191462763	0.47685172342095	0.0386503708882578	0.0377078313304633	0.0383717032583009	4.62186400043657	3.32918963329699	4.73009745503754	0.0382992306327255	0.390308120080187	0.0387891949488712	5.10962303001346	2.41835311221914	0.0386489912944652	5.40215284094243	5.49395780809412	3.98540666137871	2.34698097878837	1.89961361971897	0.0380675138087573	4.6813982345985	0.0380332476125697	0.645460609345252	4.838355533817	4.35482299819644	3.81993369378495
1.56193196820479	0.0379339486187173	2.52722452526932	0.0383318541533603	0.0375335804304051	0.0376853240948228	0.0387145470490556	1.8736830642856	0.0388079709147296	0.0380595315117244	0.0386500266047602	3.99144181621086	2.61583268305669	2.86029215193564	0.0381218412951953	0.0379385704785188	4.93795368529038	1.18428268118534	0.0381804234180803	0.03796762407562	0.0380538475272332	0.0383027144169381	0.166369323111536	3.49693472885633	0.0384721848763983	0.0381914025251631	0.0377695643756644	4.98848137323542	0.259727387083328	0.0375698204548502	0.0381383274072077	0.0390495840467882	0.0376966638150762	0.037973571628404	0.0376282522754648	2.65100358809576	0.0382235493996655	0.0383195695686143	0.696376198806172	0.0383018822116732	0.0385242257434153	0.417048887065344	0.0388797305866603	3.55467746301124	0.038425340332656	0.0379519953886588	0.038662048618081	0.0384665407083401	0.0377621798942163	0.875795997918151
0.174866383714278	0.0389112692038983	0.0386061720408825	0.0387333935131938	0.0380322671236657	0.0380102987894449	0.0385804805925033	0.0385179871826892	0.0384914206396446	3.90402107160829	0.173342790951051	0.0391815280195006	0.0391790411525042	0.0384390714048229	0.0386041271996284	0.0382331311347993	0.0386674143190534	3.15037410754685	0.0383261908347427	2.09761003649435	0.0380270097613429	0.0379196826458629	0.0381243658577688	0.0390394433337259	0.0387890602270379	0.0391983874690928	0.0383021710688118	0.0385661084901701	1.8376445953332	2.89404364687201	0.0379800487936672	0.038092499849308	0.0386055136185584	0.0385914253046243	0.0381964090412039	2.22181564469296	0.0382185357826186	1.1354688655782	0.0381045733886161	0.038217908418225	0.409112623772564	0.039111503503002	0.0378305098109349	0.550199331780715	0.0381852567768228	1.40829744487703	0.0379801016139127	0.0390499090337633	0.0384651881656026	0.0383633260847241
0.0388507582447423	0.0392243297667168	0.0388332224946081	0.0387340012029572	0.0385041646579243	0.158420655243004	0.0390838929606361	0.0379110483192173	0.038484686519691	0.0391225315724319	0.0393646972194649	0.0391463714414484	0.0385798881597291	0.0388852774141851	0.0391001888225859	0.0393554384217979	0.0383318859418302	0.0387188176835508	0.0386028381122779	0.038492800891799	0.0387540875654902	0.0389617438896771	0.0379550130974186	0.0397473255235198	0.0381895306426046	0.0389988419062652	0.0380984825177877	0.0387325898695444	0.039105922645842	0.0389511090022139	0.0388098370338203	0.0394791182462749	0.0387219906723164	0.0379257024302797	0.0386004725120943	0.0380627625535116	0.960992368164615	0.0384228323353312	0.0390888487301547	0.0389601806878778	0.0384055911971742	0.0383824824927022	0.0381586558013895	0.265700929508482	0.0389492319251031	0.0379374840704927	0.0388547786075669	0.0384535003550617	0.0393429729339441	0.0390081445381761
0.0380119815237988	0.0385636666048751	0.038204729516027	0.0385315017172448	0.0392151644001258	0.039036913538436	0.0397639250256479	0.0380807375766225	0.0388453355319757	0.0386036066326157	0.0390146153779679	0.0383900741975226	0.0383121158675266	0.03894670809082	0.0382328422522701	0.0390500122574415	0.0390430887399776	0.0388689663005516	0.0385993720358142	0.0388574072331649	0.0394609651886618	0.0388612397411292	0.0394048236392895	0.0388897922516322	0.0393364676385863	0.0389621747341799	0.0392904349777874	0.0385261155272095	0.0387392748915864	0.0386364563463593	0.0395940604286799	0.0387898560094548	0.0391946230507069	0.0390139448437586	0.0381265609833452	0.0390870937338288	0.0382344411860487	0.0388978295049745	0.0394290594960057	0.038052667814758	0.0387877564390593	0.0394232466320088	0.0387182558048569	0.0394601855675309	0.0398461719159913	0.0394421231557501	0.0387596552097252	0.0386909188163156	0.0387416323356543	0.039329485823973
0.0402535415313604	0.039395974830559	0.0393298840520328	0.0400597529240566	0.0389461112879549	0.0389407947751185	0.038507691636561	0.0390991603997199	0.0388875794753634	0.0384062360127916	0.0394901206975394	0.0394783838792978	0.0393227273470513	0.0394267932673439	0.0394067289377933	0.0388421593046409	0.0397865486218246	0.0385320680572788	0.0394368974286084	0.0393913548182362	0.0383276323906526	0.0395739146706627	0.0389151605001551	0.0393165117804974	0.0387399421571555	0.0393687460412651	0.0394977853869808	0.0395262988190459	0.0386279902830083	0.0393986102892714	0.0386712980792091	0.039150564455959	0.039206353387292	0.0398001917279739	0.0386653526480466	0.0393955010937945	0.0393085573435518	0.038889398261936	0.0392511170069067	0.0394821937297443	0.0388542380260054	0.0389110621600561	0.0392879707918383	0.0393306525924378	0.0384882664714564	0.0393650202261557	0.0394422248473225	0.0393697493878259	0.0398710124622633	0.0391109005904523
0.0389195351399	0.0392984150013155	0.0391125112833897	0.0391220334594564	0.0394085236713838	0.0388859581167288	0.0390742589804313	0.0401952258399831	0.0388457564921075	0.039614102022682	0.0399260140668795	0.0394835660352298	0.0402789841664239	0.0392829217958685	0.038899168837911	0.0405056473878205	0.0396236282594588	0.0392301120117254	0.0396246231628533	0.0394015914797665	0.0392471382470222	0.0389170340410038	0.0393208327786989	0.0393448079316936	0.0399337123772033	0.0401731500741148	0.0393992573586895	0.0396779043965001	0.0400855801275045	0.0397487755393775	0.0389540972002952	0.0393028471653848	0.0398811099284616	0.038773003155478	0.0393989864628244	0.0397261946808267	0.0395035036758325	0.0396676748196109	0.0395904735005852	0.0395684276045383	0.0395405861434838	0.038632890996132	0.0390149517686938	0.039543951515957	0.0388603896998424	0.0399421702108279	0.0395772160905467	0.0396800051344652	0.0404074008718726	0.0396566255654844
0.0394079171290175	0.0386397035187738	0.0395925497578408	0.0390044652920562	0.0389288905547714	0.0399976282612399	0.0398688409403984	0.0402010577815813	0.0401602901527341	0.0397373619535435	0.039787740317971	0.039082932057477	0.0400771281190016	0.0388397956892994	0.03914096699112	0.0388985652339964	0.040100738534908	0.0395760177653908	0.0401579929602958	0.0391527758622352	0.0399913375890373	0.0395894332656273	0.0397691960214894	0.0392566734200981	0.0393661310687135	0.0399980570357031	0.0391901404150218	0.0395639853804907	0.0390097976231714	0.0392738752791791	0.0397476208698266	0.0397781064201737	0.039583445600711	0.0389734038465706	0.0396836958333619	0.0396835548762655	0.0390340541683282	0.0399990901395525	0.0391676369739997	0.0396735256570665	0.0386677497614053	0.0402594297640045	0.0400176185700924	0.0394005392981051	0.0395404181002195	0.0399681799702679	0.0392103377450116	0.0398084257670458	0.0396389191206841	0.0399311163160086
0.0401407339201884	0.0403128080488823	0.0398819619532693	0.0401668905688892	0.040055621861446	0.0400546587392086	0.0392701820158847	0.0397200871758328	0.0406909961126105	0.0394510788173045	0.0389493995478693	0.0403553410186484	0.0393032729864599	0.0406211318552001	0.0391337478024067	0.0398485099805463	0.0396589079837347	0.0404607853358187	0.0396247804722592	0.0395408926916075	0.0399734628177438	0.0395266100371127	0.0401558650373534	0.0404660495913933	0.0400252980908198	0.0405128113742029	0.0397887399049754	0.0406550923110778	0.039656090265735	0.0405710036674297	0.0401001522885985	0.0400181084393559	0.039910010578388	0.039574733046589	0.0405188425076887	0.0393318816973091	0.0393977961061979	0.0392823308745113	0.0400450777131823	0.0392475886934684	0.0397405169436122	0.0397529140111179	0.039935049873952	0.0407848270701247	0.0392532867492455	0.0401744488972124	0.0401652028662757	0.0402543003725629	0.0390083022243675	0.0397596998014647
0.0400070560520074	0.0402653351791369	0.0403214347968686	0.0401414160464168	0.0398052531819999	0.0410636506061016	0.0393480770921149	0.0403856667122282	0.0400904622373826	0.0400128619332857	0.0393462450531043	0.0403309544793533	0.040697912267782	0.040516092428577	0.0394468501649504	0.0396043414460593	0.0394110182275643	0.0408086523950959	0.0404242943302296	0.040585767639699	0.0394552679544908	0.0401888274712339	0.0400972813925819	0.0398574477431694	0.0401354724969132	0.0406867756453215	0.0405035490967589	0.0399787048104334	0.039798018258995	0.039585997280554	0.0397692142676464	0.0403799820013707	0.0405333531365054	0.040483204804132	0.0398189401431273	0.0406625684117075	0.0400497424637821	0.0398652188267996	0.039769862833336	0.039479076201295	0.0406255591222696	0.0401373176433501	0.0404548192618622	0.0403075639830936	0.0399916407592855	0.0398384915858664	0.0405041980985822	0.0406012787348003	0.0402010996523802	0.0410738297962963
0.0403789776959585	0.0402171623015583	0.0404511351984737	0.0415877939917559	0.0409207890316846	0.0397537742125902	0.0408339664316739	0.0410487956414172	0.0402557150314133	0.0404444674863409	0.0412372633416166	0.040445565897042	0.0405309568453396	0.0412734683616594	0.0397751101833165	0.0413223145989364	0.040501172000703	0.0391303331405047	0.0406019041395383	0.0401255631883461	0.0408543567708263	0.0396874835914105	0.0401417390855985	0.0402258320336576	0.0397142909009454	0.0393464342139327	0.0404100038919787	0.0404612355627762	0.0407996003728815	0.0408032345667634	0.0403847457663423	0.0407190503743238	0.0398370546227035	0.0399613379504844	0.0400726550865323	0.0406972077573074	0.0413471989770492	0.0403145682016796	0.0409673214185909	0.0410651326552999	0.0408677348306082	0.0395820040345296	0.0410048048744617	0.0407609442315267	0.0407882576681287	0.0400663369577851	0.0405338487353102	0.0415167972546976	0.0400574761561043	0.0396536488850123
0.0400220225006235	0.0400807177621982	0.0407517803920534	0.0407544763274541	0.0407919909460242	0.0398825314703916	0.0407272584321538	0.0404110230561847	0.0413094554663832	0.0413558184085096	0.0418371649982276	0.0403958305969937	0.0407113042885869	0.0415427775968402	0.0402173760223607	0.0399332579846404	0.0410004955492047	0.0402473916595743	0.0409783910730504	0.041258074055003	0.0409686886988722	0.0409593850918122	0.0403317897022531	0.040992883666223	0.0414735309584516	0.0404891360238278	0.0406661446445113	0.0399226870009799	0.0403653721760138	0.0400231930320311	0.040664930515492	0.0404254597213011	0.0406202048823317	0.0411214571164018	0.0407217379325761	0.0420273959791902	0.0410627133418427	0.040495713993857	0.0410098603343553	0.0400752267257307	0.0401717606892033	0.0399033389795727	0.041716551689658	0.0412312918670466	0.0404835495677153	0.0417739379105764	0.0407463050201821	0.0409584425475806	0.0413318339867452	0.0402311697033248
0.0412482722410618	0.0402381990045651	0.0405482023360692	0.0416169709988458	0.0409842554585615	0.0416368943253619	0.0414065572918081	0.0409212413960081	0.0407610681592575	0.0410027785000167	0.0405936427788322	0.0404436126030985	0.0409062528762931	0.0409336446857741	0.0401754632539194	0.0411737259636949	0.0412679778263583	0.0412605906182859	0.0412543126004127	0.0418282757531559	0.0404841724505889	0.0406823472612912	0.0405871592787746	0.041335950075995	0.0417830214554646	0.0410093255365787	0.0404716269325838	0.0410526195134295	0.0404465645994738	0.0418427679311271	0.0405934892137889	0.0405495299264099	0.0397863588104457	0.0408989557398043	0.0411069395521783	0.0416120031409192	0.0408701627528356	0.0404837407450076	0.0413891805656851	0.0418120432016603	0.0400418069751277	0.0406145954288446	0.0410486699541057	0.040810839960051	0.0404937112615888	0.0408099629754489	0.0405413978007743	0.041173409975705	0.041462094331982	0.0405481908908641
0.041555696844126	0.0412942694544096	0.0413773237112544	0.0399904645204023	0.0406738618012052	0.0408767821869683	0.0421406779451744	0.0415628066359323	0.0417317237801407	0.0410968298717486	0.0412085060953308	0.040727698802358	0.0408656233787104	0.0412246469888652	0.0416570951655908	0.0408896389867866	0.0409593413007024	0.0420114312027053	0.0418033660656357	0.0413446498916231	0.0412950520246213	0.041108549129651	0.0420529247101805	0.0412679601548127	0.041065778679622	0.0408999958051824	0.0413728925978807	0.0418436230237948	0.0419982466235898	0.0422255212374375	0.0412868768286191	0.0414815288722931	0.0419973775154006	0.0416457669615178	0.0412285901928727	0.0409495517552771	0.0408682083250423	0.0415661752584961	0.0410837785612229	0.0418836540448568	0.0421638373221237	0.0414036867443523	0.0406802908636068	0.0413525202239429	0.0422758294604616	0.0418701384927388	0.0420028192594976	0.0413289268501927	0.0416544717104731	0.0416418629195114
0.0409307769240355	0.0408165844007021	0.0411428242039769	0.0411410954538069	0.0417834901540654	0.041810865108827	0.0412799846113009	0.0417085414276756	0.0415927839644741	0.0423199382872033	0.0413534465088521	0.0421515821897681	0.0419141783569057	0.0420493613268477	0.0413748206053905	0.0423028568060701	0.0407349638099319	0.041425576182302	0.0427644777817114	0.041796587461458	0.0415003790517081	0.0418121575827236	0.0412408248537574	0.0413531449721431	0.0414097301685359	0.0415641689129049	0.041344615636145	0.041218741522433	0.0411418586511608	0.0412364854273416	0.0418798349243176	0.0425666538577938	0.0414180555783196	0.0411183298441929	0.0409989760899444	0.0418083438796531	0.0409098595575786	0.0422523618548881	0.041539200442386	0.0420211853080164	0.0418899583404988	0.0420132794960543	0.0411336904329414	0.0412286098685159	0.0419747494956834	0.0406939937758184	0.0419855487467407	0.042372871246696	0.0417831415913957	0.0414177499797132
0.0418231679483381	0.0416466305837125	0.0422738787817967	0.0419557088686192	0.0408997639473723	0.0418978624199595	0.0415524769003297	0.0414180000742115	0.0420839011361743	0.0413265987920632	0.0426404372430024	0.0419516496168154	0.0418479571316001	0.0418737160055207	0.0418112744766108	0.0423888315441286	0.0412263453296236	0.0418300246370341	0.0424123146095174	0.0421370034352006	0.042040021052017	0.041413492435977	0.0423020315933166	0.0419583807059341	0.0421782204459422	0.0424980268719577	0.0418807300061288	0.0424226933672313	0.0410733594867312	0.0416226534186971	0.0416051874489378	0.0427245733818772	0.0416481357327884	0.0417332154538259	0.0419697597339436	0.0419855959330747	0.0413872369787086	0.0419050338666663	0.0422057853942892	0.0422040801858542	0.0407871326913885	0.0423014863190698	0.0419755733535709	0.0423283337932243	0.0418787555171171	0.0414950889013138	0.0424604838269819	0.0414064237248798	0.0417462987973401	0.0427112873144309
0.0423436090105738	0.0423625134576382	0.0414932989885022	0.0412828710368719	0.0424979021988792	0.0424119289403855	0.0413681477445618	0.0424991944920676	0.0426503037456236	0.041306045445118	0.0420883415257205	0.0416544023229624	0.0422446058406482	0.0425596868878472	0.042465080719245	0.0420327422043236	0.0423169388634066	0.0412089095244449	0.0420651201447657	0.0414956598759052	0.0418599628441714	0.0422656342509462	0.0422736912730698	0.0424041155410382	0.0419066261752256	0.0429019436200582	0.0417165361866158	0.0425915288891209	0.0416032818147285	0.041357461961869	0.0431901995828161	0.0418227748604528	0.0426473717617178	0.0421391850164075	0.041205087174814	0.0421166812670676	0.0422981908307977	0.0430853539724109	0.0430667290929733	0.0426627956294233	0.0419951199200286	0.0417671139867908	0.0425897760031195	0.0433168941265003	0.0426587463991906	0.0412634052628399	0.0435079886565098	0.0409413239279778	0.0415484350578931	0.0421130894842848
0.0427464840186935	0.0411721458696907	0.0421012228547047	0.0425306304995127	0.0422144217981366	0.0436910132008281	0.0417299698249103	0.0427106593662018	0.0426513488719784	0.0427600360540075	0.0436395573463558	0.0427676147808705	0.0424396232315918	0.042982707271002	0.042420470044789	0.0418849613208042	0.0416624890238482	0.0424258011381068	0.0423962472733499	0.0426250208319483	0.0438957615934417	0.0416499545597196	0.0429898984943564	0.0430590710002894	0.0430100169936857	0.0421182256571564	0.0423220617874936	0.0418044669629114	0.0424280178599189	0.0417513772756177	0.0426787262766522	0.0418596527248515	0.042746165132059	0.0417895691407629	0.0428231063259659	0.04299650692658	0.0418038936887984	0.0427382173148887	0.042091985181686	0.0420072038733662	0.0430169152832975	0.0423895467917384	0.0424642872441309	0.0428054943497787	0.0438066842939105	0.0425061881002662	0.041849209852078	0.0434151740402733	0.042018036907231	0.0429564061679669
0.0430335619882467	0.0429890686889701	0.0431608128869379	0.0427779109180023	0.0432275197696456	0.0427411866616678	0.0426827487509392	0.0435826827007383	0.0424737579497701	0.042957224973793	0.0429209147519113	0.0419630208600768	0.0437792547467512	0.0422212091511126	0.0428305302692288	0.043081846408609	0.0423780977212109	0.0428148445042137	0.043158234523085	0.0423852615657662	0.042619258050021	0.0435808209747717	0.0420044483728463	0.0435773005800509	0.0438860161182129	0.0430451507244893	0.0428694813784477	0.0424425564336539	0.0424206837028559	0.0433670533395025	0.0434619636325452	0.0420953190300347	0.0440948523541133	0.0424947437791206	0.0436638286918421	0.0417569529527503	0.0429462798271199	0.0425844782958916	0.0426012654600847	0.0425081313166844	0.0434541990619258	0.0421738613049274	0.0427190619366824	0.04296113461116	0.042502036894202	0.041695932737383	0.0427380256694942	0.0427634146997426	0.0425233466213111	0.042599441469886
0.0424651519009794	0.0433061235317242	0.0428477555259163	0.0426615484042786	0.0437187529404002	0.0427715159761691	0.0431124603733049	0.043025879456086	0.0432018834386586	0.0430105982416657	0.0426665319563896	0.0442403753274182	0.043743741524904	0.0422073262075641	0.0426258244540058	0.0430082515164157	0.0430813657778331	0.0441321652688526	0.0429396126173226	0.0436535364913495	0.0428671201136788	0.0419386537604211	0.0427129944322899	0.0426171761402871	0.0437726958121518	0.0431190570757371	0.0427236375690006	0.0430356594805797	0.0429551907857588	0.0431458730328134	0.042829483517543	0.0433781894001681	0.0434840306348678	0.0425974373387737	0.0425826205790062	0.0421369609600372	0.0425554307240174	0.0428096867954064	0.0438096412243914	0.0432789034035084	0.042129935800578	0.0429492027389493	0.0438377284546403	0.043292256914638	0.0427765708667312	0.0434363541281415	0.0417987067692481	0.0437577750011974	0.0432928083914134	0.0424718086494168
0.0425054721409806	0.0438325216493672	0.0442529425123845	0.0426477889791724	0.0442738331069725	0.0433588567535835	0.0438401292812978	0.0432598286706955	0.0430792356885793	0.0430311368776104	0.0435885104568603	0.0437469402409531	0.0426289860645356	0.0427973829722867	0.0432033983526405	0.0436171154443668	0.0427957905744488	0.0429136679949455	0.0437165468688636	0.0436163864945527	0.0436226501289885	0.0432400537347511	0.0440260724374941	0.043769724744703	0.0429893807180483	0.0427005203098205	0.0436774236166488	0.0429351127436098	0.0437834420502105	0.0446031417554234	0.0439004733402212	0.043491235489148	0.0435907628362693	0.0430842947213593	0.0438234760966767	0.0433181503971886	0.0443035019136863	0.0427082612680365	0.0447986138572563	0.0428108162347483	0.0431567222140294	0.0427914571955305	0.0430158788116669	0.0442174379647274	0.0435301365193035	0.04317018771901	0.044384634441759	0.0431047708286248	0.0436543448519644	0.044062031569476
0.0431206999288531	0.0441032774704836	0.0448047623134959	0.0426324659048113	0.0440255790058854	0.0433973072593676	0.0438166330367166	0.0436435525952331	0.0439940914017248	0.0438702828558415	0.0433502307080162	0.0438504968004519	0.0437319924927315	0.0430902662166735	0.0442131349018279	0.0437382965453854	0.0438591766975168	0.0433206243639844	0.0433764967354012	0.0440348137724471	0.0434051452734715	0.0448810789673891	0.0443788841557003	0.0445330674910682	0.0430369688594249	0.0433419476698026	0.0439469364673011	0.0436952775742817	0.0434854345486599	0.0446041793271193	0.0429457799479094	0.0440285018045508	0.0431106656255987	0.0435067721010294	0.0436860395464502	0.0444057268324038	0.0443164546916036	0.0429055504327429	0.0433304140346503	0.0444255553494122	0.0439690125604967	0.0448271113471632	0.0433041606253515	0.0434934292134563	0.0429971410108377	0.0435072274402304	0.0443562702410693	0.0430911592889128	0.0441326933214375	0.0442120413178458
0.0442233477081004	0.0439013157161304	0.0443833099659901	0.0439047735647281	0.0435997117603204	0.0444708336051885	0.0446428705616575	0.0447454029525726	0.0435402819582181	0.0447863758947989	0.0444864349929082	0.0443287139364639	0.0447770191441684	0.0437024787095153	0.0444926713033695	0.043275794644286	0.04490867064714	0.0443683427005007	0.0431407555583036	0.0437543939356526	0.043549853285316	0.0449277094496432	0.043288083587068	0.0434772059005953	0.0438019759182134	0.0432346836449342	0.0442862499606141	0.0444762659703021	0.0436334069769762	0.0430383159315213	0.0435204737814431	0.0435218340180285	0.0446164733196805	0.0440269366749818	0.0439581381863396	0.0446989509512869	0.0448356324102147	0.0435394475603963	0.0442584656758287	0.0440629702465851	0.0442923767780289	0.0433714806320474	0.0442660136115732	0.0443441034451654	0.0441097413871294	0.0443427251448358	0.0436353685873294	0.0432474138946251	0.0428311962229386	0.0442923335518273
0.0450417393920826	0.0457310704277886	0.0443381318490581	0.0443877190819871	0.0439762188997029	0.0439924800723841	0.0452649186951951	0.0451960418826743	0.0445060637625738	0.0445605354964203	0.0433605823009669	0.0445680296471801	0.0449312572121935	0.0448303154992507	0.0438580097768379	0.0439403492300106	0.0439971338409293	0.0435095654409764	0.0439098833038876	0.0446806980753602	0.0436784000463459	0.0449636861478349	0.0435788653363745	0.0442973418647543	0.0446797118160396	0.0443243892136391	0.0449405404104905	0.0444629262935925	0.0441933454504821	0.0445075567526516	0.0441730069514826	0.044535095289887	0.0444698809848037	0.0438417985654361	0.0440448109110484	0.0439192190014285	0.0439387745881994	0.0436479951328721	0.0440667079759347	0.0447768303236373	0.0440473465043974	0.043764390927872	0.0442443532233548	0.0440670073445237	0.04434632915015	0.0447327448710504	0.0439770274574638	0.0442249966621956	0.0445603211676301	0.0442817856709772
0.0443929744965609	0.0443886596517382	0.0444817903690402	0.0452497894323726	0.0453135375865753	0.0456912190610676	0.0452393647974442	0.0436829780525294	0.0441691380501139	0.0440988518401118	0.044359474276939	0.0447984288592075	0.0447926760730211	0.0449229112035933	0.0439952987469031	0.0453611661310843	0.0447201874941825	0.0441370382333469	0.0450589662012449	0.0442577885401608	0.0437323557986158	0.044037149404082	0.0435264089682952	0.0442800625136884	0.0439796820271494	0.0447392988702385	0.0450200204415295	0.0457305846805269	0.0437275506395989	0.0450601010469422	0.0446137385220266	0.0449209789499627	0.0441965079896073	0.0441139504017125	0.0447322351830487	0.0447555258586155	0.0442397811665744	0.0450882186052535	0.0442515469803173	0.0446596128892181	0.0455748766880465	0.0439432515104361	0.0446709098348223	0.0449333192410845	0.0446018908637338	0.0452770995658373	0.0441444038745606	0.0445918892520242	0.0438006889558112	0.0446658912046082
