# Supplementary material for: The Neural and Computational Architecture of Feedback Dynamics in Mouse Cortex during Stimulus Report
Source: eNeuro. 2024 Sep 24;11(9):ENEURO.0191-24.2024. doi: 10.1523/ENEURO.0191-24.2024 (PMC11444237; doi:10.1523/ENEURO.0191-24.2024)
Supplement: Extended Data 1 — The file code.zip includes all code used to generate the figures and perform the analyses presented in this manuscript. The folder "./ephys analysis/" contains code and instructions concerning experimental data and Figure 1. The files "Figure2CDE.m", "Figure3AB.m" and "Figure3C.m" simulate the model in the nominal setup, and generate the corresponding figures. The file "Morphing.m" allows changing the connectivity strengths with respect to the nominal setup, and plotting the resulting trajectories. The folder "./Figure4/" contains instructions, code and data concerning Figure 4. Download Extended Data 1, ZIP file. [file eneuro-11-ENEURO.0191-24.2024-s003.zip › code/Figure4/isolatePPC/v1Int_a0.475.dat]

0.327602263288033	0.324437412433593	0.321091179076785	0.325768663244417	0.312297251993125	0.322525915528382	0.312080840507651	0.311326436885359	0.328419890956434	0.315869256206692	0.330187833375505	0.32715699531831	0.317797399878466	0.313900547621904	0.311019489291003	0.32911074899244	0.322705763828151	0.318211882102175	0.329312351289862	0.324132293661262	0.329583029935114	0.31212327912855	0.315826638942939	0.330592363041766	0.315463463681171	0.311449447350955	0.312937057236861	0.3294387865982	0.323967126960648	0.325792050422019	0.328046873449634	0.312157416197725	0.318592033403059	0.332792684857639	0.324429112651277	0.325785587825582	0.330338381321445	0.319625072246552	0.324400978124295	0.317128269300937	0.317519900435257	0.318173183491884	0.311206167100898	0.314823965182144	0.325226951931259	0.318078754216201	0.326763249319828	0.321394848611196	0.325447391098237	0.321527631978926
0.323068702855013	0.332281686662559	0.338920401414239	0.336539657936585	0.337712267395259	0.334936057219553	0.332222770014912	0.332908563801927	0.325068002729258	0.334828181417336	0.325852195041483	0.335048642487623	0.323319367416726	0.333705480400451	0.342019950957828	0.335510891931836	0.327102380748375	0.331472782600471	0.337193023833702	0.323194629179971	0.33224484083161	0.324213255190912	0.322932556465494	0.327125263199938	0.319696692196156	0.325872031866905	0.334697919151872	0.334593167201196	0.330114388571372	0.333508128029658	0.33928945096164	0.33120190455265	0.321880325255282	0.324626403130015	0.327239434461389	0.322729810664269	0.321797206526604	0.323952093907452	0.337513131409204	0.330032391184136	0.326332283502043	0.337950972063273	0.336341047964001	0.340487729042089	0.325745481062369	0.341233981219885	0.328451235806485	0.340887452394309	0.321001945786696	0.331822594193689
0.334910892022442	0.352754874077101	0.339954292888209	0.346613653851637	0.347356624163459	0.336675976971684	0.345993509259447	0.35361858504527	0.332412505707576	0.354782008255954	0.35525795826993	0.329240282777484	0.337842291179599	0.337749248785063	0.343174360938592	0.350736722376081	0.334074339880952	0.357519438686909	0.332456186485032	0.333583407948963	0.35472420616459	0.329834379164329	0.346542357322954	0.3392404107976	0.348566385763344	0.347310827764097	0.350338918861141	0.349422381040271	0.333571149918876	0.346389026381592	0.338871500657201	0.340986844247101	0.33997760250352	0.340435103953357	0.34797415790238	0.347123846199027	0.347437877934614	0.347458666026267	0.331853276820871	0.34427867577486	0.355518675935821	0.34958137081048	0.339072599532741	0.351859511543064	0.349145036171586	0.347100397349469	0.343503470808959	0.348108781987684	0.352287000784541	0.347115480344569
0.366145983153384	0.362708280248493	0.363338168577067	0.35103407702475	0.35283520342249	0.348461592926346	0.359754765601875	0.347430103798863	0.350726195171251	0.35845065055654	0.366786592338204	0.350348788420185	0.358329529242725	0.348467477179575	0.368752356907952	0.344778376449462	0.351713974171603	0.348087569345438	0.357248823887726	0.351794809771541	0.341084758647124	0.362964928304348	0.342531402790523	0.359276912161052	0.343758593628275	0.35499109943847	0.345061575953251	0.350636270417826	0.342139721300484	0.356714285859583	0.356951259545237	0.353188708105995	0.34626673000566	0.344920498609522	0.34685033147989	0.345168726735711	0.369471553447543	0.342893882099548	0.36106588796451	0.347629950036423	0.35099389695211	0.36705249591884	0.364936867166412	0.364496827686141	0.362937443887745	0.356651915226762	0.356745350851796	0.360276576557336	0.357591603604632	0.35221005632485
0.37324347884277	0.368525845016249	0.358825116745389	0.363036868358601	0.365597584046046	0.368763366622849	0.374088562793677	0.372002713635848	0.353037638432904	0.365188825105014	0.353062757392665	0.37025936231157	0.363546898752708	0.354193794302377	0.362073912773168	0.382080158057034	0.378829828164441	0.356821024827433	0.374802902749569	0.376793340269793	0.37383732777516	0.374972635768988	0.383194638117621	0.35807190453432	0.35757204919137	0.375039643113375	0.355023004038794	0.380358584976606	0.379801472671279	0.369826960476936	0.382920122118369	0.370999796367858	0.372040225429672	0.380586358217193	0.369705772536553	0.378001392051826	0.360483565482931	0.35806337558011	0.370059824151196	0.383909015783951	0.355731240641524	0.354816591427922	0.373651560750789	0.361129906476253	0.37312818348747	0.378207420757763	0.369989654316362	0.384436624672672	0.355926033809927	0.369242691704338
0.370959650374033	0.393183236888588	0.38663274949549	0.388913874499116	0.376324448190502	0.375123040807933	0.39197993402738	0.388132889910104	0.374641104369551	0.38679330021703	0.385755416226371	0.382951101933707	0.379798066157277	0.374035277342029	0.378935877011191	0.39938467865513	0.381171834142473	0.379103741691392	0.38908769412941	0.389676370489248	0.37147956845516	0.372777944817614	0.38317867375306	0.379412879078086	0.386666707028589	0.393305532191685	0.376665052287633	0.395975451090662	0.382466694775052	0.383635061496463	0.378959628348897	0.38907093286022	0.388704250647599	0.396079597705888	0.388754016941264	0.385323171835517	0.377613170977795	0.371060126471392	0.383239030736992	0.395337713156113	0.378815952143107	0.389981442443614	0.39973971988802	0.387506520059215	0.390453279756132	0.38172717370937	0.40135530345431	0.401089790397725	0.3805836932589	0.397488054541809
0.399894400191968	0.401567574681842	0.387044823826928	0.413298613707541	0.419956136980966	0.407561341798387	0.390446115389265	0.391006212841374	0.390016107711422	0.40750075061013	0.41784393460665	0.389719342837611	0.405975711201894	0.402062342992906	0.395758671797264	0.392103406237983	0.395592147687259	0.417212418369872	0.402475225252818	0.391537643571087	0.416583441314675	0.400977713475825	0.408966839668828	0.425816367677936	0.394676773514879	0.400653858150994	0.399778587658542	0.422512823702576	0.414302878821504	0.39045464964762	0.410685833968375	0.400438459390156	0.389845345128943	0.393374472406799	0.400524626182049	0.401793436104222	0.396017375236389	0.407332577277645	0.408897536034084	0.417135230343165	0.399786261308451	0.417811134154068	0.409648800873002	0.427062494915058	0.412969076249944	0.419051662758231	0.392894670350732	0.392047857142073	0.396679682736329	0.388516336271005
0.436996056042398	0.405560393391521	0.436964038872229	0.442728514978762	0.420644777707473	0.419520047196952	0.426301850446867	0.405565682333689	0.445102185823532	0.428786029039733	0.409438520957015	0.413730385038147	0.412546350646178	0.418441010115816	0.423576007879921	0.408220668313671	0.416265459646711	0.434439987425264	0.430054606614934	0.430784262432215	0.442871046408212	0.414506619713971	0.405870652878598	0.419097826455052	0.427719148869961	0.403921440366339	0.442617748031826	0.442679813576513	0.435903442350956	0.409786518042242	0.433759158577792	0.420619502422316	0.425303605798916	0.406800207045923	0.440611754143154	0.423276619625386	0.416177272183991	0.410180447014493	0.446570186630783	0.407071637536284	0.442117569758234	0.438846127895766	0.429382765299472	0.443684410982921	0.43483941226276	0.411979077556748	0.416379285169676	0.404684173516175	0.434964399289282	0.447157768223807
0.457363274305783	0.464219248469174	0.449786825760744	0.469035329239274	0.428217347883837	0.437192521470818	0.456420380229988	0.451229233817001	0.431620052036677	0.455292567398864	0.439177949619925	0.451137276625557	0.444180436884263	0.427983101850141	0.468644310696345	0.445076546975649	0.45162348823545	0.471771746330287	0.458237109793634	0.457092387329505	0.433297737707931	0.445164060976653	0.438201558854411	0.438893197347255	0.434671958317314	0.427998109674868	0.42753757299766	0.466928548702034	0.465605493558346	0.462055554265877	0.433919599369887	0.467042153005433	0.459453711755706	0.465503407250772	0.452778111167972	0.466420556044443	0.438917881652125	0.456397507857197	0.430361279033729	0.445879288693164	0.426336429171846	0.441126633136638	0.449282550602716	0.470036814586858	0.437895389637635	0.446750802314922	0.432097649707415	0.446181154619971	0.44885231618283	0.432402582870904
0.490720475337186	0.497808706369476	0.450050948978083	0.485775769575464	0.482794569830703	0.48029805430399	0.474891094808079	0.457813949537734	0.456986768666075	0.488067429493495	0.487128122429887	0.494317150047433	0.46511152354948	0.498945585275569	0.457773320225363	0.450811816568371	0.462983869134991	0.464610548409103	0.474570418214613	0.467312175587193	0.492736743445932	0.473057111242409	0.481048774122045	0.484578540244431	0.462140194640354	0.487518630358396	0.487694143173823	0.475803869014771	0.457844365091558	0.488158686407106	0.485666365047481	0.456642765181439	0.503703666331801	0.47656727386667	0.485810590871932	0.469078953687695	0.505686609935983	0.47883622609025	0.496285406661244	0.470742309145412	0.454683306824871	0.481060712282492	0.490395352170817	0.451757078605164	0.456522058525196	0.496429136213153	0.490798857398454	0.477829990727564	0.48242945843051	0.458354557614097
0.518829640165048	0.517509415890584	0.478948803389612	0.490185362046013	0.475853075312298	0.505178468446291	0.497530909023197	0.521257268860066	0.492088530939451	0.539619369423852	0.514944428899693	0.483470754834968	0.486831199271627	0.500532419190768	0.4884805992069	0.536093517333038	0.540794859419239	0.517162950153029	0.507783746968027	0.486549982114033	0.50110075615726	0.517847202473908	0.483998980197821	0.525316352904487	0.479867513966497	0.533016657855677	0.513900669119624	0.52214004527837	0.475463906252424	0.491761917389362	0.526999010221842	0.536403659494188	0.514043709965413	0.496921592659906	0.527721066751863	0.508382778819886	0.512661175726976	0.527010958306903	0.499959456188062	0.501977313262408	0.489427353419927	0.527546370273676	0.5060405369887	0.496934904214553	0.532571306365679	0.535402776885338	0.487644615062544	0.531526367267182	0.510816770492867	0.495126802410349
0.539333802648371	0.508142782575251	0.509074408541273	0.530138179420292	0.541058906615126	0.548855686967963	0.554190546481076	0.554151125739016	0.548982799535996	0.514674794414157	0.542996319510274	0.538581274192173	0.531231115720226	0.551923772183607	0.537154655521069	0.536158236599456	0.531213196430338	0.545992981386096	0.551280216742138	0.546677667738379	0.571964766663764	0.533638121265819	0.532184880678534	0.523061949280239	0.517040772918187	0.536737884558115	0.557135985041312	0.514075444904527	0.559708872554229	0.536609145643434	0.521202875719765	0.524932901377778	0.550818827522437	0.541701664960417	0.539629472287379	0.507455416337827	0.517966608202738	0.571278187366642	0.509172609696614	0.525297109664617	0.542009297709289	0.570528699023873	0.576386643273781	0.555378730624748	0.562302868072397	0.558692587110739	0.560953780450364	0.515865712550585	0.566155500719891	0.508406004385475
0.569652279210949	0.566887257659945	0.570731504554246	0.54811788195689	0.549646528941292	0.574280338612604	0.58227995640868	0.61410963068666	0.592292927329224	0.552634526647718	0.599076073374818	0.561422219196309	0.572261408173429	0.60404695635818	0.562763893266846	0.59665823566337	0.608058745763531	0.5560715821433	0.584086205862272	0.563706503161861	0.587149933722459	0.540999800751213	0.577576240364059	0.586444654325513	0.611834100997495	0.58078231953879	0.613300879830372	0.607781800846396	0.582964482085736	0.547215184414007	0.549472639420787	0.608398619296347	0.611145606473861	0.601632832914387	0.611252986025069	0.619757972295039	0.567782690217018	0.577523828727601	0.613350087162115	0.576075447349751	0.607318540605036	0.585820024318186	0.616383485010753	0.545700611845606	0.568007914130729	0.573417041475526	0.588775356085334	0.563720600128452	0.559743300914594	0.53888942531906
0.656687857881239	0.59230964083194	0.627537821320038	0.586892409190356	0.58679176557197	0.584502860836823	0.60395980383805	0.641128172449677	0.607031593300023	0.622578017413354	0.615326664382113	0.600102694142333	0.594954274746146	0.611674241733779	0.651601328473892	0.617520887265135	0.618852659187327	0.594388435013904	0.584764537993885	0.583651086150959	0.636694028391179	0.610421957145197	0.668593503845481	0.59651836447163	0.583408722203795	0.587741153859285	0.648897851213902	0.641282705068986	0.650561411724062	0.647610226953973	0.616049156953154	0.649002219312193	0.639494516820247	0.6344968112755	0.645460774234478	0.651873445862216	0.620428101264498	0.643797209462344	0.580025906550257	0.588852752542014	0.580858264660194	0.644563033790011	0.641814861100536	0.610495027351767	0.622620846316318	0.598278559101133	0.663713676317333	0.58098500427582	0.602194506004143	0.593362093867482
0.623283821720163	0.709378259570784	0.645347110167444	0.694801769090168	0.674685102704988	0.700354280177785	0.664175410195858	0.672109351011386	0.658698994667742	0.720675197703442	0.687566910365472	0.654133811984337	0.636686483573123	0.671215365140971	0.633776058435174	0.702945163070372	0.70369857490248	0.638229393735101	0.709817603167637	0.640393529344435	0.705124652042787	0.643741260593036	0.716855717052897	0.705308605805927	0.682621024216236	0.625433232190313	0.677774401453897	0.696032255367695	0.691442766535856	0.666024169356659	0.706892751638893	0.638988780986642	0.671066633343187	0.688257604217567	0.636283374884569	0.716685332422859	0.678301652447173	0.637381307655752	0.641445467941771	0.62625654614761	0.691540121072831	0.696663277449086	0.648163913740614	0.631629055718732	0.691081052915408	0.721021640505261	0.693689434054111	0.645048693502047	0.688899193568243	0.711947832879014
0.775719177663426	0.731001762969612	0.710258149672227	0.731867752797446	0.731855405490757	0.721349135960011	0.765760256652959	0.705554826039928	0.708984786481036	0.736606704426528	0.693818152084469	0.76708494549801	0.770041744043672	0.717856258820899	0.676617323574477	0.715525282145321	0.678209227174764	0.716662644180171	0.781759498150712	0.75914896886743	0.675347717839339	0.694464884601536	0.737167793220099	0.737212224626923	0.722468647684279	0.692508725536826	0.712883418732619	0.717016326989517	0.769384776443549	0.756560292257433	0.707922365342748	0.730376902636024	0.695598397164228	0.685984313373976	0.760684530563282	0.736185182671715	0.72951947604646	0.695023439040382	0.705623847128006	0.724185341587317	0.770278173744345	0.730568276858133	0.780138828891421	0.741000369989638	0.748424886015189	0.680064684789314	0.687448194062984	0.78211850476966	0.744109844535194	0.75336082791833
0.834003256404872	0.837161010499328	0.847187904963833	0.761001909437711	0.81482125923793	0.746366204722054	0.833682144701893	0.796736697466483	0.833153786171315	0.81388422341968	0.778512658757377	0.738218193095387	0.791139303704696	0.809754102071437	0.767873730958274	0.780078369017861	0.823261958730103	0.82567704668293	0.773565725134299	0.826912549908531	0.748442993810671	0.771093705050651	0.833866754025934	0.813311047082288	0.796331943643329	0.838206691837991	0.79850930104997	0.82037224146831	0.764278776301686	0.851267857076539	0.774344620032576	0.806384101192844	0.761973302638961	0.775094802195296	0.798140940866939	0.777698299196246	0.792062858404661	0.759329774803158	0.786300645638848	0.745087704585891	0.798800719267793	0.824702059830299	0.753992274628163	0.732798910260854	0.847489190747805	0.821541858414435	0.845543888488529	0.748542040486099	0.770752582227932	0.820797847820802
0.803611615642141	0.829498816942288	0.874085788039018	0.906830416693414	0.86760375344346	0.816065356840403	0.830133181007861	0.916474250536621	0.827991601387933	0.93079667566903	0.901159021117473	0.888439177203033	0.937053225039668	0.823655917157626	0.839721942212013	0.901209216480936	0.920758580900381	0.921772090263531	0.836543850615739	0.813913183293918	0.887355733642587	0.831662572885333	0.88872065097414	0.845402877111184	0.932576282424222	0.880020128003583	0.881976244647282	0.854598860948826	0.893061944143754	0.833518674862729	0.794062705801963	0.895530270240002	0.891143296805324	0.864410073789372	0.831042550973784	0.885106649372488	0.873468488036842	0.877457573205969	0.921809611691163	0.812007635497662	0.889916812823016	0.849712251449533	0.821389280927643	0.813991580657267	0.898178879170047	0.881672839158781	0.931078134078554	0.855734540870915	0.819709680087131	0.851996386439857
0.947293460634681	0.984243070752643	1.00553285316792	1.00399968539441	1.00197825827489	0.876327423238573	1.01366666641301	0.869282554064058	0.890021296020804	0.952327991153232	0.891240199100772	0.920516558804734	1.01107784890261	0.949582272936529	1.00237212543745	0.923682160900672	0.897869990651268	0.913407495682124	0.933144052964575	0.890362704832525	0.92747929999085	0.99190354190553	0.976685652168994	0.943780331383711	0.926528534068606	0.89263576602435	0.943228840084677	0.942166969262472	0.942785300744492	0.914550452931657	0.889576142057964	0.880968715880101	0.954416224598458	0.98057827534563	0.885442385602615	0.94321926531324	0.930825053893665	1.00082455902007	0.920406666700337	1.01661331926012	0.973329433936522	0.887386943531938	0.884572537089668	0.961986939019256	0.913213434620303	0.970162581019547	1.01406999282984	0.924920426286098	0.953037253700975	1.00007650419367
1.09861162232694	1.00149171131871	1.01663270228767	0.979941617611656	0.979384891117513	1.10093240729853	0.949378597309769	1.04737121840483	1.1037634744299	1.06929724871572	1.02553509560305	1.03151194059548	1.00888092219574	0.9970745668832	1.054641226421	1.09076437695072	0.990394702452644	1.06574211259969	1.06740639077524	0.995535815798352	0.954098415327322	1.07449862545511	1.0870495664083	1.12362194951082	1.03568789546301	1.03393391934714	1.00927334480439	1.09778255104329	1.0481064321061	1.09998485034075	1.05013054921014	0.985737485255955	0.993546745270851	0.982007585622387	1.02888576778863	0.993924618725881	1.06327546669401	1.04632265267012	0.988558825306078	1.06115117293142	1.03165470174238	1.00723854374227	1.00039809500493	1.10285561441565	1.05984279896254	1.03885411908624	0.966883089154501	0.966707502880396	1.12793794663642	1.1078216729851
1.2019501212924	1.17306645451999	1.24739582602949	1.1869495348072	1.21237328354811	1.06739245158223	1.23586224748567	1.21071867450189	1.13864478723121	1.16155014710445	1.10423933088031	1.08441465623823	1.16917881849444	1.14853417606387	1.12694959658631	1.22698096231921	1.12438293644461	1.17690761283937	1.06202355755323	1.23413642466966	1.13587235773511	1.21159712960595	1.13285153201109	1.13103707505116	1.14484157554258	1.09200535178356	1.07465942517799	1.16287840298724	1.10606349853359	1.19655917879573	1.12867897034954	1.23915021416088	1.08128623597775	1.16689794856493	1.1792352624298	1.14309479290667	1.14210730350157	1.06190578238796	1.17961062083757	1.09707994715253	1.18653118189004	1.20629302380913	1.14638994564787	1.20690585403624	1.15311113878778	1.06339259765619	1.14088645087998	1.12416640745852	1.06436716564116	1.10962497977107
1.29715523905488	1.30624920116055	1.34082353906843	1.25261125756038	1.27601110389827	1.23551362719805	1.23510207185862	1.34770755096609	1.20841721949891	1.21685951988929	1.33470732671027	1.20691977617084	1.29722098726041	1.19057702401339	1.17062605484642	1.21966119810974	1.23932841709312	1.16570387685537	1.19616628202078	1.25984261621369	1.17107938268584	1.22518187157092	1.23990539435465	1.21122257966525	1.33671889143824	1.17901469018301	1.22063656178182	1.27613730346956	1.25527170540962	1.19280512077641	1.21781674519264	1.23706390838168	1.27946254983824	1.19987715313384	1.28043497221015	1.29042628705438	1.2955792019835	1.27157720385968	1.26873282786296	1.15596522657363	1.31847350693395	1.19630279836595	1.35447049128428	1.34569264118015	1.2162731216039	1.31057254739093	1.30064917032867	1.33396785553205	1.22063059783576	1.21418445150424
1.37531954574282	1.41700415799658	1.26142006140094	1.35138057809151	1.47384685959107	1.46979687106615	1.48353519480344	1.30731568927487	1.34939115341291	1.42681799913507	1.45973788032371	1.41972971188298	1.32058598474084	1.27029030909008	1.45211206748382	1.4182794140382	1.34988846837593	1.44536163487294	1.27434155315615	1.41097246204966	1.36228077662184	1.49074185601493	1.41361398452373	1.35626139228051	1.32827773607663	1.34554366070452	1.4652796341145	1.35571406791783	1.31206064934655	1.33760302410132	1.40747175891292	1.47256038923734	1.50603630511762	1.46599788672183	1.39448862549534	1.33151090993951	1.45888910881976	1.34771986837904	1.48668648464538	1.29623885978175	1.32773032745375	1.46929441943083	1.29696933362023	1.35481512896471	1.39059020591999	1.40171354123312	1.35728986774414	1.36202424127494	1.34944259126595	1.35412453920767
1.4205811294528	1.59874477891204	1.52048334603629	1.59258155976441	1.57881518689284	1.61583822594928	1.51619681096229	1.5819037883171	1.58662137970552	1.58995324319112	1.41520195193921	1.52488405233752	1.48878854908572	1.60093358582592	1.46021865121314	1.48057503449454	1.61368082756344	1.45997482691171	1.45016809305244	1.46915273851618	1.62264056031144	1.6259851859815	1.56485565566348	1.601196945218	1.51529549246193	1.45903769808328	1.54487409387125	1.55318660305746	1.62492647530184	1.52515015761876	1.63963239494038	1.45036813001041	1.44062154192406	1.5279202414039	1.50604860788808	1.56568975610667	1.5340766401994	1.63553691599022	1.48287704896948	1.4261430922007	1.43037163830314	1.60609502678382	1.45629648410277	1.67343406142822	1.44288716210405	1.43778633971221	1.53791526201893	1.49947848273308	1.6133315677934	1.48639991371594
1.61170666602152	1.83918000596782	1.78337849266766	1.79064781502184	1.65073779335023	1.85027291013242	1.58379026049408	1.87474146800004	1.62678367357991	1.76613132923206	1.77950128553868	1.59558105620736	1.73592107929473	1.66003930349812	1.77003328559835	1.59647967721988	1.63104729316768	1.66064618396354	1.76730571661072	1.61304167231496	1.77461783050529	1.70887919032826	1.76352637858911	1.681197318522	1.73922595742852	1.59084884307955	1.66067436315319	1.5685682432231	1.64291087242174	1.58959450624927	1.72791194439475	1.57198871912627	1.70002630392407	1.63571574173564	1.63140203056482	1.57727321787228	1.60257503037004	1.80873458938601	1.8395390511634	1.65808378507243	1.81063664895463	1.67311103785678	1.64976173812165	1.83213413169865	1.64434579916457	1.74842530500446	1.59518303866687	1.84052286010564	1.69474778583939	1.73993250017704
1.73468899814218	1.81597370294349	1.95001380115613	1.91207373598151	1.83046148393104	1.89730559009546	1.90859863499488	1.84139868109383	1.79505540820843	1.80891568045893	1.93346973270723	1.79211401037086	1.90253391165744	1.80129039182387	2.03559121790796	1.90146809586987	1.91873582158297	1.89735524314102	1.81405260428607	1.85624621372197	1.8180376982916	1.93861463865312	2.07260708712053	1.78724077364925	1.80185091273434	1.82439727055554	1.93344065006783	1.82013774128534	1.86555515873788	1.83861167374686	1.75287328059144	1.91516919212218	1.78278586981152	1.80221531985795	2.00177272275653	1.888846301458	1.91890253900082	1.77222865831953	1.86582564592305	1.97143257584557	2.01476266887454	2.02626512909875	2.03586157266774	1.9784089212665	1.88145625695771	1.93368007986618	1.86571335495965	1.89208299989054	1.94744789689716	1.92022303836283
2.04125919874225	1.95990697315579	2.07825252534629	2.06465053837467	2.08641232567106	2.04036970103912	2.0559678617841	1.97533036818168	2.23509581930968	1.99248141822559	2.03484153609396	2.11203205638842	2.21973421005575	2.18800646013612	2.18281059686366	2.01025013614555	2.10393287241291	2.19612563789721	2.12665668752733	2.21510414095607	2.17664838976662	2.07582850045033	2.09694565707952	2.21650590443592	2.2097114470176	2.03369695585602	1.9272489052334	2.04629627132608	1.97974344755294	2.10929996258167	2.09135469844394	2.15714161971021	2.23129419164343	2.17570541763949	2.00939364749631	2.03122890756338	1.98691949198446	2.17220770085276	2.06298461996276	2.03779818298913	2.21361145241749	2.12097359968371	1.92859308332501	2.11022284588599	2.17343746220002	2.04639336867413	2.00816263796128	2.2037462718281	2.12099843483191	2.22326275982082
2.50553987858303	2.54814199918744	2.24534613769377	2.51678437941957	2.30983568599385	2.43497189038265	2.24330550580676	2.3015334092404	2.30422350943767	2.20439895624498	2.20595554568911	2.26082809141346	2.38322870139335	2.41413834687004	2.18111693722128	2.36196315169515	2.45634022064595	2.19311505024528	2.36934606941729	2.3972385179483	2.30329346100755	2.34158977560123	2.35125714609092	2.24267051776467	2.31087884271927	2.23757128575564	2.44724898660458	2.36938697365374	2.17747138972496	2.30067635051338	2.49563255375173	2.34575998001827	2.18881068241	2.32884677204953	2.27610849588791	2.19330746250213	2.25143689509959	2.22249547503144	2.26252089029321	2.38402595230852	2.32594613772998	2.2151453461827	2.53372281222292	2.54381455543039	2.22681613991743	2.40600521716082	2.26984578884688	2.2644245976288	2.43629741154318	2.43910117630575
2.45612550936938	2.79608600429164	2.73813506489644	2.60461810235886	2.74570750010374	2.51696558777947	2.51454200299137	2.46934844972522	2.75351303368872	2.50935018277333	2.76710882485269	2.49281637199746	2.62647399304509	2.50829687066484	2.49624998462869	2.7860415371539	2.80511782480665	2.80890882197345	2.63269353285225	2.51219915916795	2.61687908848426	2.57763765149907	2.58368358504687	2.60268304721537	2.45294562575834	2.48446114299516	2.71102059861128	2.51267860879627	2.67647229315894	2.51450380362941	2.41651692363545	2.62760416624908	2.63030879434022	2.48064354843659	2.53913205183414	2.72153991303015	2.46051605894379	2.66862156673533	2.62928068928329	2.66288263827826	2.6304250490101	2.67915919327165	2.50160409570315	2.44655886506675	2.60656927399331	2.44606341379953	2.62767245292425	2.74211742773511	2.52959733410218	2.76000010651763
3.00862755685643	2.76446666693172	3.0458571391094	2.97171381736486	3.01242223016885	3.00833801421532	2.93804760047492	2.752914852838	3.09009466051294	2.69875745911177	3.06308588677402	3.04034636438764	2.86056959174906	3.07215476311589	2.79255645960727	2.82648997355407	3.10310501144877	2.70574355447064	2.77865525606402	2.70011470728408	2.93617189584373	2.99621532473371	3.02652443695524	3.10037332529392	2.72367348996021	2.97525654333763	3.06811451249715	2.93741418589669	2.92461610462271	2.96598333336015	2.76984899455029	2.82779045968454	2.70226167396113	2.85956239953654	2.71196389234694	2.71760035943276	2.87684689003962	2.88569010698277	3.03776576709329	3.07824332082091	3.01685593408217	2.78223470307318	3.07660429260087	3.00885477137103	2.982498818722	2.70823793184809	2.91507348866893	2.73171556829354	3.06129162246179	2.83174367836153
3.29632105069633	3.09859342507478	3.24422947935387	3.21216053281669	3.01498820377752	3.37987675628354	3.15582910732426	3.26896129898279	3.0124033107562	3.36252126045366	3.12129881620439	3.36738675912474	3.3867457149795	3.36681206977707	3.16075648390977	3.16088301531287	3.05011510929704	3.25360549468937	3.24175097629566	3.24600162902827	3.24712603073426	3.04943985186417	3.09399160813208	3.1665002037081	2.99261350182761	3.1540447643777	3.32262345847858	3.04438465861094	3.33680842657885	3.30335761020746	3.37136205043549	3.30109362879488	3.06640145830536	3.25412633594659	3.00839676779919	3.21788882600536	3.24168666176412	3.13071376092006	3.28181927426502	3.01100459589583	3.27300698117848	3.29881768738681	3.29789884117288	3.2856251991496	3.04219526925906	3.1778996429585	3.04669835894091	3.09656044315369	3.11281332344498	3.38102012998082
3.47051290161198	3.56570421168011	3.37512927234449	3.44153905430088	3.60357812065401	3.67205105536788	3.43595004474476	3.51127560685706	3.63809647961739	3.65688010173748	3.65599317815134	3.63588572911306	3.64050625986362	3.408284341444	3.41669714878388	3.64632348690459	3.34901719412995	3.68224809214769	3.34862586259735	3.64525667986676	3.3616135265339	3.50264261921729	3.5938343512834	3.64961152199778	3.43131669297713	3.39629535733365	3.50394592355741	3.6078238926327	3.66688435428864	3.41841140653411	3.53287672100401	3.66695717765954	3.66610528394456	3.44849450951258	3.66388189459496	3.60707832068708	3.46048907845358	3.38384703493945	3.32525187392888	3.32824019155209	3.65640514841673	3.50185183959633	3.51833778676885	3.66425456016678	3.63163691352187	3.535805960723	3.67166003042993	3.63937195358456	3.39379369990067	3.42923320411329
3.95496111460771	3.84187313806098	3.95763730108704	3.82106110253812	3.8461149903332	3.81010047794619	3.92091543099966	3.96081097115461	3.71631714678566	3.85415328047591	3.92721577972281	3.94793265280397	3.89392541324093	3.77313741459336	3.86489658860489	3.7062848011739	3.96366958164913	3.81081035037459	3.77268238844245	3.92700053704525	3.93746026593569	3.89104319822099	3.94630247458334	3.95267464076204	3.93193972007991	3.86721740982294	3.858252002627	3.94806808676456	3.87372788615529	3.91005372219395	3.72676739110827	3.69567830758575	3.7352869652472	3.72382060052122	3.82285117727257	3.72324723841614	3.95851671336184	3.96335319740235	3.84199417823723	3.83185264304766	3.81859175297588	3.80072933411743	3.80171198725035	3.82974404847164	3.90586961251398	3.91779158665049	3.90561647249832	3.92502398136829	3.86280477461077	3.82396243206275
4.20807310214915	4.20383010355385	4.21029898124065	4.17233610015909	4.22670168935091	4.21070385830324	4.14759251536773	4.27822432417476	4.21579886570825	4.15503810135938	4.26163014593709	4.20244532994473	4.10718132461578	4.22574165716807	4.12277988301285	4.09054097773778	4.22100234259684	4.21076288602121	4.24958170621776	4.08165507477693	4.23149056856456	4.21046147316271	4.12340375831364	4.11296939503585	4.19912916541014	4.1376004470763	4.12928570266083	4.23034347712362	4.2146833226412	4.22228742409856	4.10330420904859	4.16248965960343	4.20946342369652	4.23067853389747	4.20851133629485	4.1485295359549	4.19788443276211	4.23328842082787	4.255654237529	4.23366124612621	4.23501830989401	4.23738676838393	4.18329369545883	4.20539084986962	4.19293450701859	4.23856210737648	4.25051637825368	4.07756504375755	4.05771206046551	4.23029497385622
4.51140206074392	4.49693492986699	4.47106312821578	4.50179163320602	4.46859436550938	4.51709616110562	4.47074325390503	4.4401547840033	4.40635721359082	4.50694917698015	4.51310005123129	4.48642208468959	4.44210580355768	4.48857521011666	4.51808112455473	4.50477520748253	4.51736420833331	4.47700397327904	4.46103321981903	4.56081281444639	4.51079861874263	4.51260487598956	4.50195013038227	4.53204100807458	4.53572815668837	4.45597050578941	4.4730905660862	4.47412657477996	4.48347868170541	4.52009774044259	4.47296342767763	4.5007749288578	4.51438789689357	4.51482589333052	4.51316535897305	4.52036350822313	4.34955107510401	4.51146265753477	4.51637046097072	4.38798601811681	4.38803395554974	4.50999987331869	4.53706287656217	4.39220708455566	4.54980276721765	4.55077332685365	4.52903381033626	4.51713617231638	4.54914899931227	4.5124806902564
4.85847299899863	4.54495487412658	4.60211923076125	4.83089313505784	4.81642155832058	4.73937105629612	4.73688083404758	4.77708793926153	4.82832711061122	4.83144507388245	4.60652530104299	4.76798861341423	4.85261029528185	4.70272031395019	4.70383920584674	4.67407360663415	4.8106743354333	4.79337154125801	4.6676607054057	4.7204608543245	4.70580243613587	4.82847709021481	4.80146682835128	4.82689650878591	4.82057104179463	4.82651525128711	4.83276272579306	4.82567543061521	4.84397128635887	4.7517891750326	4.82760168666367	4.83975358772895	4.82178890454679	4.78377093455157	4.67936317000487	4.86170576144937	4.82314667011551	4.83382731295253	4.80350806347917	4.77156141021855	4.82625652489166	4.8227687147778	4.79981606049628	4.82981033983964	4.80152470450073	4.79385531603112	4.81790150668357	4.81245140050066	4.80199405830189	4.59483973729162
4.97288806373126	5.10009409957469	5.16833583274285	5.04104319831154	4.83006483352689	4.93526106689435	4.84027252034732	5.16481001546175	5.11810679996353	4.90937799792415	4.89057432923013	4.78033335529399	5.09039746634953	5.00815978807651	5.03818027150949	5.1400083246013	5.09312421934852	5.10044007706626	5.1848909158086	4.91480431382347	5.10936460383422	5.14258132478466	5.09803377628135	5.06220241134066	4.92737987107056	5.14485617581544	4.99284769623178	5.15265438758108	5.02761270434424	5.18705696412495	5.02939689939757	5.06090128817389	4.86233272678568	5.00212907881472	4.83588342900694	5.09756955710771	5.1495232421443	5.12757324507735	5.00938029473222	5.07433915204007	4.83146143963682	4.86766999283489	5.13724860160515	4.97957200902351	5.1268515772645	5.17511011063863	4.82953565626456	5.15006741285286	4.93943590132912	4.86034344606873
5.02109705298362	4.95206761668468	5.41306826323739	5.43812158255369	5.2862688498823	5.45296470249031	5.21925620828886	5.26277550800986	5.38083654893565	5.34702608410139	5.19540605061907	5.11587487426884	5.10238620405452	5.29628696727419	5.34874539760913	5.00644081444274	5.38778229115166	5.22010255262888	5.40119826593108	5.30277324268316	5.40568677508825	5.12352722067902	5.08252511024705	5.31475196274681	5.35095436037024	5.20684975058656	5.43603297420584	5.33902891003914	5.16578823920513	5.22956401206734	5.26979277233115	5.36677228191318	5.04792388347982	5.35099891327302	5.04198728529934	5.33358568002076	5.40635295186847	5.47184508691794	5.09084906514419	5.26049672924418	5.39468977941619	5.41160172307882	5.23350034547334	5.21258285588163	5.13401422027015	5.27282531593533	5.06166793727104	4.98526790661175	5.32449091622756	5.43829269306317
5.40171050724885	5.2894412084469	5.50604520827016	5.55420885543604	5.61124469035744	5.32210506593909	5.30396538549666	5.63507710984654	5.48865850182114	5.31552185728185	5.37278312963003	5.40155859691482	5.36800640712735	5.35252672733074	5.53117226819571	5.36983156296422	5.51206812235891	5.35203296854009	5.37840418074151	5.59450784145073	5.38716688174272	5.60537399537635	5.32400156622869	5.63152431294212	5.20926651613513	5.26888397130012	5.72558511460153	5.46448274777559	5.37652754962879	5.64644841668205	5.45346900508121	5.4690432939044	5.38291847023192	5.42797991509013	5.56322646331691	5.65316755341395	5.57575069132743	5.45278429316508	5.57929876942814	5.58453597325907	5.53385165505266	5.4375304355271	5.23914865963562	5.27861698842162	5.34903118839633	5.63496479493158	5.28776944916154	5.49433751839637	5.4227458135804	5.26779622880162
5.42901658544101	5.67222934168567	5.76347579562314	5.68279873623857	5.53695264730895	5.67284370216357	5.55918342361831	5.70250485738289	5.50119654277236	5.58904533999827	5.75126449312789	5.49772427160927	5.38572781961593	5.58526861967408	5.9078820671185	5.74632227138521	5.64655312892095	5.73971518125119	5.58372951061224	5.750542687492	5.61365042336098	5.52285114395726	5.63680503795019	5.60258129503137	5.63307702374447	5.61218906560495	5.6727909844812	5.67441315055148	5.67388204185096	5.67940501924477	5.5113211989749	5.65371780602341	5.55234495742837	5.54921436161687	5.73935080254083	5.53471630255249	5.74251668171404	5.59599288473672	5.70003566852553	5.57235517962642	5.36572967717207	5.90997093855475	5.55837497937542	5.84549223823236	5.69976069160868	5.46896713999099	5.64266903392844	5.77417251241461	5.54428377918296	5.62692934459695
5.86603070164382	5.69105211592803	6.08960059040787	6.11186694804327	5.78091739275902	5.90615640327966	5.97593163460005	5.72069974910415	5.93646817581761	6.06133910598027	5.74585490056926	5.9670248336419	5.9799197450081	6.0027522384815	5.8801649070756	5.94422336645237	5.85515308496889	5.8815282676418	5.89848508239296	5.98721683285155	6.00512110181491	5.82937540627185	5.93374261469995	5.71445287584405	6.11289842655812	5.90053210015469	5.94241822748495	5.72963579888483	6.0334262575892	5.94690535213188	5.80085111551859	5.74274694128975	5.75146040691784	6.07915688609457	5.73205065885608	6.01168882100559	5.85415246346996	5.72412821949992	5.7211083929252	5.8633612897302	5.68872848490643	6.00301908955155	5.69340327369086	5.76185188602049	6.08454641441638	5.78619163032568	5.87709998670324	5.99124021064911	5.90781407543736	5.90480241894272
6.28917223523861	6.09688043944872	6.17373742354513	6.13354634405392	6.08777201724645	6.20802898188845	6.05975848950696	6.09701452638773	6.05607168390075	6.18610586557587	6.21919076380253	6.04924748125145	6.1268157339764	6.01202358902047	6.21087540912873	6.33744992395047	6.15484748884633	6.23900997302238	6.21667973219193	6.25921458819758	6.05351507320017	6.23843952218658	6.03853687310794	6.18336307018442	6.01173895708309	6.23762234822302	6.03176415308848	6.05523552035348	6.13392570859223	6.14452202841036	6.09071094528466	6.10075325206726	6.20527183666276	6.19281544936143	6.31265325707586	6.02139236613641	6.12821045707438	6.17690018217449	5.96416171627307	6.03877509805966	6.12946311355513	6.0424162974898	6.36723224025607	6.20040267302832	5.99911850654034	6.00766896701633	6.21594612823868	6.15891679580819	6.012965426459	6.0565331784672
6.3262461788188	6.54311394076035	6.490040064945	6.31032147381863	6.28795748655804	6.35486726657476	6.26750758132066	6.45877176969393	6.41281939985516	6.42493086483961	6.50134377382697	6.46899856220038	6.43654869300428	6.44486188221117	6.53741163375446	6.53733641157048	6.5035653782536	6.37769494922809	6.42074205920146	6.41385508570345	6.34879716044062	6.38459549368562	6.35599540810355	6.53392295633618	6.48041938945406	6.35872665483983	6.4563079019663	6.41320349990302	6.34211673245884	6.42652913806429	6.41835756345441	6.30646724618123	6.43575931533873	6.4808336088481	6.38251323047219	6.41559283634673	6.41143348831213	6.41299586301184	6.25745355960412	6.26234064476944	6.55182938165349	6.34589762621315	6.38624877715336	6.49879055501494	6.49941132767308	6.27311493160511	6.39040632241585	6.5244594361436	6.19027693377364	6.50455846875923
6.495163310868	6.58155977001768	6.60707415523509	6.65789713246906	6.66694418146696	6.63024790170016	6.49752526916026	6.61824840505824	6.80649349108424	6.48631518084315	6.62105480376891	6.73685467953778	6.66101871353391	6.67256671746979	6.44449745783143	6.78190371952575	6.66427712521362	6.74445431676967	6.47814388748762	6.65836253787697	6.77826584908698	6.7173620542135	6.67606057841296	6.64632480407118	6.68323804408477	6.64742098654002	6.53679064071137	6.78850955406226	6.55812654227511	6.71066487626856	6.66231765776295	6.59110425716206	6.67660214267086	6.553178075441	6.5033514148199	6.52829895825458	6.57472620341124	6.49821821720836	6.63764048562995	6.73568180749217	6.75828078245736	6.57139628215903	6.76515851271031	6.75311853838236	6.7391211387675	6.63481251712872	6.66853881095232	6.58980028269353	6.77599685877555	6.71506799384648
6.92883580896538	6.88064951115919	6.7531672019559	6.67663347190847	6.86317799903995	6.93385864543588	6.71003653676757	7.01274248310832	7.00885427637215	6.7439232488852	6.92060331269947	6.94603702973262	6.93579871842359	6.77308344124133	6.83418726823352	6.99504900238959	6.80548178183045	6.95113181588563	6.92842852191789	6.72016789211946	6.93888094286058	6.81587551462789	7.00295710885616	6.86661219888401	6.7375851664318	6.93155346485637	6.73688066731721	6.8842091589932	6.90900617206442	6.65473527037198	6.82486564450927	6.89741085672084	6.86876407899908	6.80666823110175	6.93259095679979	6.99412524736243	6.69324600137594	6.69576640364584	6.96095731871466	6.98449762910661	6.89411768270015	6.71423057176326	6.83106005561937	6.92021516556609	7.01121982900367	7.04303667767048	7.00293907083755	6.92976240098771	6.99696153441867	6.77183073655167
6.93078466766354	7.12332313601914	7.03145768126634	6.86097844215644	7.03604079263054	7.17132719746915	7.20994674655164	7.26595270776199	7.1888511041278	7.23126500677035	7.17736789840075	7.20349016045378	7.06660151148848	7.27800459803316	6.84850194924337	6.92249964837241	7.16776057551533	7.26011040798466	7.21821429424265	7.14843302757272	7.01630130700162	7.08702850180885	7.12620731392693	6.96254785551829	6.93771590675641	7.04714282725841	7.16772382999368	6.9321794577804	7.15724078012905	7.04744056482228	6.92636810086461	7.19393981921318	6.8354519428458	7.1501434148306	7.00056790355409	6.99024964368861	7.16308761682899	7.04437160652586	7.16944885996744	6.96791932424331	7.18341520992509	7.18430492892431	7.04045080721848	6.9117667600919	6.94129008644089	7.01247529380823	6.91437483640355	7.23965003721171	7.17922632807933	6.99690619644544
7.40487914607122	7.3645719407406	7.39185849089287	7.29892140566366	7.25256915877294	7.41507213377502	7.41501586312995	7.32054923068366	7.41436658596067	7.39136392408452	7.25430759580457	7.38642185864063	7.32165111563878	7.45846986371614	7.39058162106889	7.37757366195934	7.1107888944508	7.375232401456	7.44318644411938	7.49852449316394	7.47718507002409	7.34444860106304	7.24137526306303	7.13205776464866	7.36819067262087	7.25065022172344	7.3283849369158	7.29796272291006	7.34837669817039	7.46005637203614	7.36888673012849	7.44133808958299	7.08693870283283	7.32552104637391	7.21616405133747	7.18588560438196	7.27176558180621	7.40148070206589	7.32963598651556	7.438543551191	7.0331401728429	7.35865275189501	7.12534838829982	7.46186799720461	7.18287695430123	7.3507092101708	7.33475115216758	7.43501575969188	7.32695834874058	7.2813436452087
7.44144345747507	7.54800461825969	7.43477733434933	7.35640305334289	7.54508230896723	7.44301632941244	7.28261692260907	7.31106144645859	7.46772963968775	7.2485576349558	7.59276600975019	7.4847788593096	7.5873207718756	7.63030094365106	7.67083179760226	7.45296407732569	7.56005378807458	7.45888354136005	7.64962133668585	7.67664650780797	7.18484758669039	7.68416742889987	7.65992051674675	7.66296698003177	7.39290479407948	7.52949915118915	7.38622863912644	7.31350848330717	7.59879950584249	7.36128160624783	7.2446155238218	7.25979357666112	7.48491261863455	7.61861762553477	7.36969355803751	7.39379079448133	7.58209596541322	7.18697755576561	7.42063312289103	7.45790678635105	7.31967726410318	7.53200115856961	7.58657923368722	7.5188627533305	7.40205059847289	7.58127336188271	7.41522278970452	7.56450461623097	7.41661170702747	7.39719283970272
7.80234734201126	7.50954697220268	7.30072039229657	7.57745796652775	7.62550109221709	7.42722453394154	7.82625373345837	7.67860993854103	7.72323548690798	7.68264548433841	7.64474435586828	7.7973467952945	7.65136920123001	7.61548728061554	7.70476606762836	7.82807864082264	7.53234519630468	7.42421327361794	7.45325739991982	7.83479280047936	7.75327710560997	7.67695633563091	7.60603570858048	7.62372826553528	7.24448003651404	7.58672150501345	7.29086490401378	7.74578787673132	7.39568848747755	7.76984929788436	7.75991296912416	7.69875077464216	7.32328271741375	7.64168498407908	7.70041687493907	7.40634166291651	7.48037937323881	7.45426393896113	7.50347450420837	7.71211282954547	7.4952441841171	7.65248134253583	7.76562172217288	7.6327068806076	7.61500647044953	7.30639216851718	7.53230057203529	7.6069696298805	7.51143354500096	7.65526220173108
7.98539030437922	7.75756434830809	7.48539597231265	7.4748612354073	7.52971005405889	7.62809141446418	7.37447174219635	7.86365529109974	7.65796150241168	7.3901788930586	7.83727916877599	7.54668792986894	7.90645466880259	7.96564097526665	7.64489557350994	7.53465344936113	7.76082218109607	7.71486550112564	7.67255325675138	7.73775634016607	7.89166250031936	7.65952684198225	7.53171718544696	7.70707057263948	7.86683760466043	7.63552787251793	7.8079384628465	7.56611851651094	7.82122118707983	7.66328456490666	7.89109249591196	7.69285555290143	7.8674657198594	7.87060913568817	7.84777391412668	7.85894827812853	7.80783925422213	7.86806652659239	7.82438811590345	7.8514766227959	7.75321792532946	7.6139537196027	7.65633334375192	7.88172939794033	7.71669454884742	7.79862081855211	7.76821229565307	7.85991823645389	7.4195105276368	7.75679693804373
7.83641117403503	7.80486172953314	7.54319153770193	7.92361765821421	7.61412762923718	7.52923249725736	8.00839790825023	7.89299753461632	7.92368931752092	7.93799702708053	7.8342389719545	7.51299226900267	7.83435001038618	8.05499745565193	7.89679920670124	7.95111123577172	7.745480274582	7.75081707581491	7.62218644488658	7.56339337300364	7.68098207960946	7.76467484847631	7.93114511814998	7.71954288648099	8.03065651703238	7.71127462546562	7.60978922256148	7.5422698551872	7.87842908566667	7.85719804630512	7.79432923118032	7.92113312558555	7.99071307024474	7.77538205763631	7.80745160975113	7.50309488091101	7.65855340757455	7.77929095419772	7.70568498855945	7.61953764044879	7.83594757192781	7.67381578527527	7.49737568923875	7.6721978465188	7.62467994754215	7.71107832429782	7.82138665475262	7.75010518175615	7.6889479382358	7.62214048652837
8.05657988116724	7.79229571287533	7.99214858436861	7.9137397392587	7.90148307209063	7.68090702616451	7.83165247078208	7.57458615283454	7.84212199664315	7.99926793355036	7.75551021547389	7.75366277617292	7.72397364868468	7.66140900340674	7.92083667174383	7.69524613817053	7.94831018541791	8.02239320980432	8.10399881261753	7.91488818697273	7.5863488568882	7.52053595002111	7.70619942028179	7.88944784485181	7.82964434664111	8.01378197748193	7.8073922380394	7.99867053895671	7.75998437558587	8.12164504444709	8.00068999624343	7.80413719794952	7.65413625129147	7.65828802947408	7.92758429150064	8.04307659769615	7.62902598350784	7.81385789632896	7.75414488285213	8.06864859449229	8.0617389124313	7.712700722003	7.92168865319873	7.63575775579752	7.7253581553239	7.95514232754663	7.72153339714691	7.56652082637483	7.5446146225676	7.80686845553759
8.02757348412303	7.76425230476361	8.00176480063611	7.62487393910428	7.52491202813114	8.07937562574593	7.83523209767088	7.85573313326249	8.02378217923069	8.17144026689951	8.10405330231266	8.05412676062109	7.97884756613865	8.10597136184941	8.00908244851627	8.01165452672633	7.89588588014967	7.64996686854422	7.54219765160726	7.6568620166083	7.92005169344464	7.92291459058711	8.16268382191982	7.54471092764113	7.6819609575303	8.11018459645997	7.99963403990649	7.90658174513188	7.95576592755594	7.87072110954476	8.10660239758729	8.06367210951445	8.06082925322965	7.89269922908701	7.60306878700866	7.80285085580463	8.12720595339565	7.82133306767304	8.03553765842324	7.65923203208137	7.78990704725241	7.88995112357678	7.84097272475873	7.68110143371276	7.72883331982603	8.08310224202451	7.95271083535399	7.91759313565744	7.91554375069547	7.82744412158904
7.95041136913835	7.89939241936021	7.958725182827	7.69547023238935	8.24271728071563	8.19180160716185	8.22037119294109	7.98673000570014	7.97947915453781	7.7781074059459	8.0442375823343	7.99158974721746	7.7820214537267	7.85708062223514	7.88655134373549	8.01358378483418	8.0024090966402	7.68814973492955	8.06625028733931	7.65059303107021	7.99384923301059	7.92499554292507	7.67078797295007	7.99811398456784	8.21773066665849	7.7072379380975	7.85485418163625	7.79420282497553	8.15702651504485	7.75401335130868	8.03933144680631	8.0418427892971	7.52480015067071	7.95465791673427	8.1167160232098	8.04228535723385	8.06701409395127	8.08118603970492	7.48444416658947	7.51663491467372	7.72615542638683	8.04331241798721	8.18543802671385	7.98339946955005	7.76875009137092	7.74182232189404	7.75637981061838	8.08660771031789	7.93541307509564	7.76442665628762
7.5945623751097	7.75712499521839	8.27670486823108	7.60641733049682	7.94395565578744	8.08427201563126	7.57011399077128	8.02883554363302	7.79282683035547	7.63353010753445	8.00597375799814	8.10175441423858	8.04854978700115	8.10854439423637	7.79977366305627	8.11629196957682	7.53470838267508	7.61582085131907	8.05956374138704	8.03519389133697	8.0683591996535	7.90773862195408	7.86080408294003	7.98061803477334	7.78087627217215	8.25440816434561	8.24187814923814	8.00704092793437	8.08479818809174	7.52617652557143	7.83897208192574	8.09108643571838	8.01924468350651	8.16187079578226	7.5490225547796	7.82196034045556	7.56914643404154	7.77806565422499	7.78230752551706	7.58837983571873	8.0902372756269	8.23051565074558	8.03340412681609	7.67886535049537	8.21970116883099	7.98469689645241	8.10403072456868	7.99334394600621	8.2825930731644	7.97352090085023
8.20217599004322	7.94691516602697	7.76546747567457	7.67250850561924	8.03800444041071	7.68533494230158	7.76965030831548	8.21566869300451	7.48322989172458	8.21391841327948	8.03059764552567	7.93607491613982	7.74434508215878	7.85098485293986	7.44863642183191	7.8522172386198	7.98024198678233	7.91826793583902	7.59675104552707	7.71346766304405	7.81258136407373	7.89520152042203	8.0386159811151	8.18671490387434	8.00115469319792	7.82156813012251	8.03217503357898	7.87353132443868	8.06787952174036	8.06470583999452	7.71885194118954	8.20108627008478	7.77483058913997	7.7955024909544	8.12274814401715	8.2307171121089	8.26514445701249	7.94538610383946	7.83337162984657	8.0456620025423	8.17321262778574	7.37707850168594	7.98387112902193	7.61393602983314	7.89857981017671	8.07034858894963	8.07767689364183	7.9128871468397	7.70454047256629	7.76616838340698
8.0697881174586	8.00621236876752	7.66252370950815	7.9314347301681	7.90733650058022	8.03505522670706	7.66625980662503	8.08417018048067	7.7463443222963	8.05563207065459	7.87636952993896	7.9964831070954	7.7276158917978	7.63200184645367	7.70280213322272	7.81599901626388	8.10512309058562	7.92747108197572	7.53137009991002	7.46963719535547	7.93230040220717	8.01227530710345	8.1200822430096	8.14072209071176	7.38765399081412	7.57983674269379	7.60444065531496	8.10337677854207	8.05794052011206	7.92982220858476	8.07135967669863	7.61304451015634	7.63889637360588	7.65763367211717	7.71027834013053	7.80629954740293	7.82903538839528	7.68890882048136	7.78843839707396	7.91898288629333	7.53817988949987	7.59096191715424	7.6192227223415	7.79555017217223	7.57006079256707	8.19202584982055	7.80471880086131	7.55856187560827	7.97306742127411	7.75711151587961
7.97770003621579	7.84527160072665	8.14316998102144	7.98013973290719	7.48538686703396	7.57612664684823	7.76179565863988	7.47254123395317	7.5069843362993	8.01231692716006	8.03319551018644	8.03097276509762	7.26259809266865	7.97463484076961	7.78369751337904	8.00679975125481	7.34103288213385	8.03581694449795	7.61490910455498	8.16844552032634	7.57082424398327	7.53667578156087	7.54243705861538	8.0001421670242	7.86364816707545	7.7214244872913	7.39047661117038	7.60027237933017	7.79714561574825	7.29040046273248	7.91579971913993	8.17772993549364	7.40671349429352	8.12439711608367	7.4189992905703	7.84321930666973	7.87481767363085	7.32086737264799	7.65068592324175	7.520797476545	7.31387729902321	7.73205887412457	7.95478095419149	8.07253179878019	7.66203768347261	7.94578630244847	7.77346225647559	8.04642655726395	8.06481890009715	8.00743972160931
7.92826591597539	7.42229804320095	7.79048182565312	7.33837803652747	7.73413431875322	7.79060663736729	7.4231049579755	7.60005567508979	7.37931757893391	7.78464953768373	7.50615171557136	7.61763568909707	8.0114102288158	8.06068923085713	7.78976473578259	7.67496170968421	7.85727198256843	7.5079352903869	8.05405693363249	7.58401251282649	7.70428555105496	7.91838878200581	7.76634546556215	7.27374622568839	7.62271338826061	7.44829612309001	7.74203128958293	7.30603014685869	7.93463161892426	7.76081151564147	7.35593719131813	8.00734139238464	7.98363166702945	7.77692798487167	7.84369813760133	7.65188990015509	7.94525441926958	7.32761968512404	7.82382366733205	7.70140134830136	7.46234035901364	7.33048613915071	8.00265897121344	8.18174753036988	7.93977538663032	7.66097797228802	7.46452323786861	7.18996576062304	7.61648106193015	7.66350516839282
7.64181418486492	7.63700848110063	7.57080583134591	8.05666395314491	7.18627749972654	7.58862736464568	8.03053680057415	7.55400787228689	8.07587356477219	7.19784523528186	7.11751997430047	8.12003991351494	7.20310357531008	7.76961084066334	7.32292623482736	7.92803045651404	7.89110693399848	7.7674719799989	7.96228263755547	7.49139402802101	7.93302692082505	7.44037370854365	7.24009015380723	7.3180429489037	7.21560411214624	7.67877254613023	7.90993520224291	7.98544410277833	7.63895896225538	7.79149354246286	7.2201874268487	7.35147876711688	7.82098616653219	7.45940411760025	8.15462134434257	7.90092845725308	8.11135079711563	7.45904261201784	7.15855986826426	7.25553719497795	7.86265690638853	7.90048633973214	7.7943818303869	7.87261556075674	7.92228437756632	7.42534348603682	7.54497124687367	8.01848125952513	7.23181743208749	7.77438535321909
7.41132469305618	7.30884367067077	7.31752077752862	7.57278490951643	7.74384389987419	7.45946639664024	7.58623986999331	7.82302250168011	7.85044617912108	7.70906829330259	7.56359696476781	7.17772298766425	7.93713906741862	7.17634400976783	7.77806864618721	7.12054511384795	7.87978878974967	7.6511481790146	6.98895833585282	7.05093651790853	7.22586078966149	7.35509987579274	7.62769108212074	7.68173345553613	7.26080632350766	7.57759565234434	7.73982781349755	7.34650667662194	7.41404216802966	7.72476677216107	7.69385969387713	7.32248829029568	7.17658539061284	7.27826107855551	7.42032840971397	7.24912261487606	7.3149568245738	7.69423255809311	7.97147107768356	7.94005762798876	7.2506857350129	7.76087312002758	7.13147542078017	7.63459461650054	7.29351335412301	7.18182566897941	7.80595033000776	7.76831914213895	7.43286111457517	6.97400852875705
7.98167031851848	7.94661748883845	7.67695665384194	7.6617324323615	7.55241626432855	7.19432667031072	7.2474134520697	7.72217803396357	7.15657854197954	7.84697310952886	7.77114230360695	7.40835795972242	7.81089297557734	7.39584074836032	7.7676092647166	7.35092310453261	7.53771902060774	7.02574019087503	7.78392313048111	7.67121964304853	7.25941894002135	7.67149521384646	7.49303947105961	7.37585893298194	7.22419193338995	7.69556715977863	7.83209134463539	6.99822549543173	7.6238357179282	7.51176900880992	7.49356072625942	7.70299786945618	7.18842416016512	7.5198375101814	7.779044440404	7.50217356201196	7.07765985128384	7.76804654531892	7.13804562532724	7.26176106192151	7.65613125520557	7.7170965896018	6.90240008402304	7.75767029104946	7.56816391854745	7.22382795851236	7.0445353683138	7.78731638471449	7.07736792411253	7.60812473094987
7.16568499232415	7.49447528010851	7.21179485245096	7.872138923035	7.28500460505418	7.60347361696961	7.47873523076069	7.68947691366792	7.00351140460256	7.46657233838371	7.59375920504667	7.67019202256868	7.37736909282655	7.26301422415162	7.09262472316662	7.39054650701711	7.35383914017577	7.65673680724429	7.64995075620255	6.74848971491405	7.35623113092649	7.3228795356107	7.3909867348815	7.13829369856279	7.58558050558624	7.00897690292026	7.69166233224236	7.19332060298512	7.28781969360217	7.66686463303289	7.24732020210752	7.57670552228768	6.88880946093514	7.28325039732732	7.78905935502735	7.56219778728343	7.81840938522465	6.94179920145378	7.29128489424485	6.82309413656374	7.35900821066622	7.20963208986561	7.53957416425952	7.73257836226557	6.9250372800195	7.30812910368908	7.51768798273197	7.05168678293197	6.97715819779497	7.55488966960383
7.47454973759843	7.08438684200928	7.74369515202674	6.9282159265423	6.95070795775329	7.59172013513032	6.81879706595117	7.18485182006207	7.62448735913782	7.69640208427312	7.07004795780055	7.23929111727791	7.4958007929555	6.90065672354112	6.90201819520767	7.11231226218835	7.37358614840473	7.2990020138562	7.25737326536993	7.52130331728	7.00968524340818	6.81759839310221	7.22689393239826	7.40683246364495	7.46673549058744	6.7889697359661	7.29775607056599	7.64139342978982	7.1992857843582	6.96068749484489	7.40681686003838	7.26521116654717	7.54612213377273	7.32509982632698	6.88277557291641	7.11154600385056	6.77572847331692	7.48880116283314	7.76324463148895	6.78211913815562	7.18341061778502	6.8616412137488	7.3686287603545	7.60915031573583	7.51586882571013	6.77891756921268	7.50141159524482	7.02646253674403	7.19408608829164	7.14639077484894
7.35648109190087	6.63851377047515	7.18210195688057	7.4310932162267	7.04525592449683	6.63324597545731	7.3982043533186	7.30163723014908	6.91435269235433	7.18000223218193	7.28312333018514	7.15897260348154	7.31658085580705	6.61318503608417	6.84606059250463	6.48916994808399	7.29949419465673	7.42792535167173	6.93890062934281	7.28645768505716	7.51718240237991	7.16802492160222	6.67153618071152	7.21741224124707	6.61626554628242	7.22479049808166	7.54113720804563	6.37392480148931	6.59492934171101	6.88129352609933	6.75834994015714	7.31442369723473	7.34241381875749	7.09468183019311	6.71420625180997	6.67199619451166	7.10654673063651	7.26594391572911	7.74496031500045	7.40759809151837	7.07946671590087	7.10421609019779	6.933791863738	6.77812520922278	7.04057717691932	6.695008912143	6.59273166331886	7.03771554643171	6.75311234905224	6.75327163777536
6.88453886228934	6.66241208876174	6.93165097327153	7.26055305767483	6.73045604905413	6.63684083740131	6.77814265586825	6.97959573085935	7.11602913176169	7.37311786565331	7.02667206830888	6.87356340608798	6.87719492014594	7.04034442336886	6.68402773437815	6.50986329761483	6.77517999794376	6.65271182463203	7.13501038012733	6.57359103942823	7.31917111721729	6.3680482657372	7.29125183602114	6.91738802068955	7.38944635603351	6.56489095113018	6.54502940589458	7.43256103018926	6.64575757879534	6.7382059256301	7.32155758588316	7.13545868707119	7.44137876097378	7.23128590014469	7.25839312280027	7.28978223112856	6.64177254415608	7.07431852855665	7.09912095997133	7.30618900104304	7.23767667255603	6.94560838430376	7.35159532660475	7.35498259166561	7.2977505316599	6.17200497951002	7.31498110630048	7.42443945310319	7.33518903929775	6.49207602109253
6.49444859444068	7.27229764149852	6.14389526691209	7.22943384297373	6.42656038330261	7.10192489171537	6.78166827530305	6.99852779758585	7.25820534925259	6.23296078876442	7.02377715143263	7.32095592728179	6.40938402151604	6.88055888183135	7.07827957707139	6.81181917649656	6.99984059096539	7.2678252276888	7.30655184310748	7.06744642023095	6.05546823140891	6.55310434215742	7.05113756666454	7.15681545418785	7.35024292297403	6.14109426845333	7.24321121710325	7.03431918930436	6.28277302409701	7.16080828067265	6.9531358486301	6.68268658296064	6.69381255796835	7.17470239175427	6.14142596240191	6.78851000966515	7.19307584160136	7.13154955027277	6.17185126728595	6.42490809692271	7.06175427423551	6.80646117098577	6.98005017846423	7.05682207332455	7.11272914437334	6.15025520080116	6.32149425142239	7.0058015405104	6.51536807601703	6.52069442382454
6.67420409579375	7.04441862623278	6.85444614333877	7.03094774227627	6.82371275599789	7.07778822648642	6.18827401443177	6.19936638651771	6.00773556843407	6.7023448077308	6.10887791304215	6.40645417392063	6.83233715604633	6.49563092162162	6.27919913286235	6.34938866146033	7.22485499737232	6.66766064505106	6.52334055204804	6.12399559509918	5.84710279002146	6.90173170497095	6.9401540719726	6.9123070449416	7.07238425182818	6.65717261144874	6.8093200847138	6.54095713411591	6.07398241065918	6.71380335798468	7.0591381318592	6.86909499160677	6.43198390909194	6.06103215737221	6.70497752659761	6.84871736182854	6.71229250320567	6.63834754280536	7.02326208627731	6.86977251066099	7.05829922828267	6.45235545821695	6.44326439719129	6.03569374863083	6.63035555070241	6.25647466842812	5.99876569204052	6.75457816330962	6.21241822348648	6.36052775504954
6.30223071867234	6.75671798156734	5.92063034464928	5.73067636712414	6.86011035716537	6.58126147595324	5.74450302800039	6.33127350346447	6.69647776515303	5.71558830450908	6.83808972441004	6.8226939152949	6.52118167934212	6.18328989124105	6.61989302435114	5.87257620777571	6.95587363711208	6.33575586473635	6.58428694308416	6.63968639717946	6.60781196281666	6.6585294448197	6.41062133072756	6.76950384854442	6.80780889017364	6.2576165699172	6.6176370067349	5.7041938137203	7.00405846937747	5.74055339508284	6.5020836857861	6.34105596512517	6.60029268664664	6.67368800529107	6.58007439281639	6.94024271559469	5.8296881089354	5.90914862026128	6.48666608372482	6.39610578326899	6.38721456422213	6.30653606931181	6.37238335393029	6.88537941532612	6.42211980634379	5.82609136130337	6.90278711320115	6.21179234016539	6.05094455352752	5.93090430408842
6.40069745296767	5.61209887317294	6.52283301741657	5.25665542445107	5.93400456419931	6.26071007700042	5.29418161513084	5.2989831495138	5.2772702813631	5.76779912183396	5.72009586900989	5.78014556229473	5.95496542708367	6.44591207581748	6.46282149284079	5.16146449259577	6.71495964687118	5.41675532415181	6.58681537081319	6.41309887524854	5.40551798822025	5.41319354882171	6.09905164542856	6.08730156794089	6.69550097333348	5.94019909050122	6.5203070442095	6.45087697049158	5.97788966950291	6.17491068701877	5.41108573726759	6.25188241511664	6.02515121012603	5.7601736609833	6.25951793568772	5.75458970495208	5.8306110478189	5.62865439444725	5.78678795246218	6.71711972099731	6.44321511559105	6.78038819971579	6.74318998916504	5.82635737544106	6.45020001718315	6.03838538105586	6.28666209994476	5.71103267044946	5.18735128839664	6.53366208320933
6.25118537825046	6.3868062055961	5.81871312606294	6.08767216178598	6.4445571584864	5.38866943807418	6.19806453720822	6.18306277691135	6.38717331199971	5.72898675225554	6.43440193578606	6.4004456415141	6.5399505363553	6.343112932342	5.98541179568846	6.52170471367422	5.04720296536726	5.6746307008107	5.36102083971417	5.03275785409198	6.13306755104588	6.52984077004449	4.8149277253066	5.49996049449311	5.51585374549505	6.27975061165428	6.69638269011134	6.0758365828227	6.2067547890831	6.16836072005577	5.89359584363663	5.42472399684657	6.53647535941176	6.40203922807623	6.59703279524076	6.51668981203188	6.43681289786967	6.20906297905088	6.25578259968006	6.60783778416254	5.95997237588767	5.77916681270849	5.77817674301134	4.73888287045519	6.34642263141859	4.65571709256467	3.87417503679893	5.87303028420173	5.79827765940565	6.15579090837997
5.47262900292616	5.82579409134263	6.04611441975165	5.22183558793964	5.37598711722085	6.12753467827417	5.88504977107676	5.2543670625163	3.20854397835652	6.19983201548215	5.9070778530326	6.22844606643998	5.87875566908117	5.83307467667566	6.29087696253852	6.01134297851002	6.31726009319885	3.90618710467724	5.47654994620015	5.57579986942572	4.43747506781715	5.84164778511691	6.15114902691271	6.24447389375792	4.78820450106834	5.9297877263375	6.04606574530765	5.78623865817377	5.46896641852782	5.65144138723936	5.57323332616439	1.54438803063219	5.57190688102286	5.89614420207534	5.68790275233278	6.24293407117067	6.38947274328734	6.1615099118697	3.8507926931678	2.29766463740956	6.02376767474311	6.08305385246545	5.29193361854862	6.13303625856387	5.67170650773828	5.12163762034933	4.50142102508681	6.06941646746723	5.77893602856739	4.38192293857508
6.25284499863783	0.64240000238712	0.745000457951109	3.90278097682958	5.72162302971897	5.79655468709048	2.93908950966946	6.1173256723232	5.61852488573846	5.61874958133418	5.3242449771923	2.97161842751283	4.72914828856766	6.00738993608432	5.37439573289	4.81112664117445	5.9123745293005	1.4287218967817	3.47021106202032	5.76330373402293	2.00519519863807	5.67460684115095	3.69403430035509	5.50126850141087	1.93285359920874	5.8346759990763	4.50831074449259	5.56050786984769	2.31593549531359	5.00710587397393	2.92255806781881	1.96718452680046	1.94837512251145	5.1720561601889	6.09272486651044	3.37615108937848	6.02639242228904	5.79972886920751	3.21879012717008	3.99169140677883	5.98329959504938	3.43343014768136	4.22873048193659	5.42049409746393	5.67582054451757	5.44358839567893	5.98738822158263	2.01016965086332	4.82850860610199	2.46766100621608
5.75464255443488	5.94943387391025	1.55572892029336	3.63053247537437	0.0375005661932308	0.0379702457052564	1.10012365621854	5.86498401636689	5.60964460417149	0.0379220857429156	0.630462715699679	5.64386311983719	1.04439967273704	1.67272568949837	5.66817316937239	5.74447162307639	5.88645732772914	5.99042386258669	5.30816012587587	5.72013633107167	4.75499992580529	0.305604866828067	5.74634746654121	0.0377950457501016	4.82174587373396	0.882607314940175	5.2265441054535	0.544239504069148	4.37087310246174	0.275275416830243	5.80133445689606	0.0382209030552604	5.83300517920576	5.92229153436713	4.53389595004735	4.57346943694216	5.55412487975286	2.87153626820499	0.0377713535167088	0.162322713270444	2.27333273136156	3.48263885653261	5.91257450289796	4.04842303285127	5.03263531828364	5.82012834322271	5.41375829443577	0.203247925950637	2.28050471415269	5.41732495193582
0.0387043834545065	0.279880714582167	0.803155283161769	1.65544941225014	5.50821835664728	2.92993102605868	0.0385573336408244	0.0379681749034268	0.194222575717574	5.72891675675028	0.0378819061426909	0.0374541540649764	3.8967257937565	0.159493425047161	3.48057671970461	4.82927774227116	4.91688921281077	0.197916697781347	4.40096303664127	3.41660612707894	5.6987639714174	0.0378459065845924	0.965060576778428	5.25351202532293	4.12687376396593	5.06222086152441	0.0382440850012698	5.28253786471214	2.45547837416708	0.0381690874680799	5.24287241258725	4.20666769134907	5.59399090710304	0.0381776931734132	0.0377138731777706	5.35964533425731	5.69186840131319	0.808459193500894	0.249007744741847	5.04160245323971	0.762812077696486	5.7505101127107	0.346145687991276	5.01666219226328	0.0382217098092867	0.0376448409340416	5.05108153236569	4.9509725847548	0.0376155281831755	0.0386953092858053
2.69372394936504	4.42684150234975	0.0375860867265649	0.194556557245142	0.840347938928667	0.87673766686717	0.0381249584229853	0.0382696001532687	4.2174183656179	0.0382041224515921	4.98450764019388	0.0388639113198086	0.0385575735337401	0.19587634447449	0.0385053496208455	0.947903640405124	0.0383146640619388	5.25937291630546	2.56880747899869	4.76131407431746	3.50771813759518	1.38222641069238	5.1941913100374	0.038206177970801	1.03562963542224	2.30352397609376	4.20550795279365	2.82189844498353	0.239628061585402	5.54702736313747	5.21504244673032	1.12299977153956	0.0380622996357552	0.0377868901099327	4.82560021930043	0.037557765919113	0.0387617363897573	0.0385142885123822	0.0384076534266545	0.037540179505926	2.26963692306208	0.0381097298949183	0.038043852190712	0.824076474745717	3.0540461752398	0.0387945818392973	0.0384216977535791	0.039053590037431	1.58849742716621	0.21259492312879
0.0382368778384542	0.0382840686608393	0.0384635206039822	0.0390018989651417	0.0386182965565503	0.171889742362536	0.0390259585850764	2.73902385608546	0.463688005816432	0.0378483355551078	0.0387088991542631	0.0385945576917131	2.85680029481015	0.271042965243284	0.0379589151838241	2.73234975219903	2.88889580126747	3.87071602224421	0.0382545772319021	4.68012948639329	0.0385737785302616	0.0380096454134261	0.0384984229806575	0.0384844165193089	0.0383068992487899	0.0381492835830307	0.0389656549338285	0.0380330561300604	0.038695750096239	2.04545679772984	0.294378176552235	2.0206555271723	0.0386295864076691	0.0378855213746138	0.0391359487665435	3.36405905910799	0.0380790241299945	0.0389894892689669	4.56093294464423	4.82996551741343	0.925260312348266	0.0386694086027202	0.0382339922930171	0.0383621567336599	2.0759864917315	0.0383368018181901	0.0382321031959671	2.45335966640014	1.48055846468377	0.706245830344472
0.0384405909659601	0.0382503892360257	0.0380026726721028	0.0386680229729101	0.0378410204063127	0.0379720783257382	0.0390453433849885	0.038480027239813	0.0391568022085261	0.0383638254378639	0.0389874407122164	0.753286058047149	0.0381618466730283	0.160349068652604	0.0384384421568264	0.0382486175681329	2.75923919751598	0.0385540107382295	0.0385181361993528	0.0382539944458896	0.0383483355486845	0.0386489163569034	0.0383712352697969	0.316025825100399	0.0388051448330884	0.0384878054271044	0.0380991160748314	2.96543717417438	0.0389735314969204	0.0378812660674603	0.038448425570984	0.039394789030538	0.0380224239631051	0.0382831882700511	0.0379478050767113	0.137999946956742	0.0385463405281717	0.0386255164729318	0.0376387854785417	0.0386345893608257	0.0388586005378906	0.0379325759020534	0.0392281623238204	0.439505613078747	0.0387040253817087	0.0382713064494579	0.0389898990523615	0.0388129867662887	0.0380945983289785	0.0387410243720027
0.0382713661424388	0.0392638764465685	0.0389515853920905	0.0390304224260331	0.038343481273421	0.0383077028004765	0.0388915839980711	0.0388307480524066	0.038795726990028	0.533307744822714	0.0381347216229186	0.039537193257134	0.0395135334126863	0.0387333160433124	0.0389364405320834	0.0385257559181387	0.0390055666623515	0.16645615584019	0.0386392689559259	0.0377924311782855	0.0383599124632825	0.0382498048185029	0.0384078720452898	0.039360163654646	0.0390745836775762	0.0395720683531151	0.0385984619826371	0.0389065614598737	0.0383712704717515	0.0382719447217422	0.0382749336568096	0.038380690547467	0.0389028696589739	0.038931947859103	0.0385166512234169	0.0386871500078149	0.0384972189442938	0.0378416442951848	0.0384230449051516	0.0385392474684512	0.03836106083694	0.0394165058672205	0.0381228731553998	0.0382981461076814	0.0384719574924204	0.0385017370449621	0.0383119265616049	0.0393781789327246	0.0387683099404214	0.0387039549531637
0.039216295218587	0.0395721628707425	0.0391211667231862	0.0390292343451409	0.0388388639723883	0.0383852322687006	0.0394406381014309	0.0382133649127784	0.0387876689215475	0.0394614685990913	0.0397093107049776	0.0395153741504227	0.0389197907673872	0.0392369760910256	0.0394589934423608	0.0397058153610544	0.0386642765402617	0.0390540106131072	0.0389386283220554	0.0387776355828208	0.0391046673749726	0.0392842680974118	0.0382402249055216	0.0401164802874125	0.0385427171405257	0.0393434845064426	0.0384314059406471	0.0390177764270013	0.0394335958856879	0.0392421378127024	0.0391038120204803	0.0398329910561369	0.0390681861306445	0.0382372004042251	0.0389372942000978	0.0383981958318007	0.0381179531758456	0.0387331366820746	0.0394230919111801	0.039308368896355	0.0386821512673016	0.0386689990245962	0.0384942540684111	0.0385165371126286	0.0392987987064852	0.0382094069100394	0.0391806571563381	0.0387481073534078	0.0396980059692061	0.0393489046081028
0.0382879528512868	0.0388588131377195	0.0384853766825989	0.0388187991257024	0.0395770329892595	0.0393982053500841	0.0400997400531347	0.0383646162136258	0.0392019752144395	0.0389422148239426	0.0393335639545886	0.038695313250155	0.038617275246011	0.0392399310299785	0.0385278212881162	0.0393883169405315	0.0393462597510204	0.0391980218770404	0.0389127253872103	0.0392152330810113	0.039833296631475	0.0391836784294733	0.039757250347086	0.0392179875828435	0.0396706194099613	0.0392675052730428	0.0396191373317302	0.0388720905559913	0.0390859066496548	0.0389595114474924	0.0399519315537286	0.0391399498652153	0.0395371160522365	0.0393336550629847	0.0384387544293606	0.0394083226057527	0.0385392314355134	0.0392046655242856	0.0397983957079454	0.0383449787767164	0.0390935231331749	0.0397145361378028	0.0390641559219551	0.0398083595785647	0.0402089320837843	0.0397743647156771	0.0390743854723794	0.0390083207857719	0.0390846381188516	0.0396677825135221
0.0406173470308544	0.039729407430805	0.0396661903565244	0.0404338713435361	0.0392771954625774	0.0392648688218339	0.038804960629166	0.0394441771462433	0.0392028555376513	0.0386951876564885	0.0398573191923154	0.0398173854813565	0.0396672146003327	0.0398025402721551	0.0397736023068291	0.0391709998104181	0.0401893572374105	0.0388624229835823	0.0397848107353861	0.0397690410662336	0.0386463304866417	0.03993096473089	0.0392344865470651	0.0396649840878658	0.0390483322170343	0.0397162200976025	0.0398263510369515	0.0398625252850552	0.0389214864889431	0.0397040270602395	0.0389917623239278	0.0395033724309223	0.0395343653037022	0.0401282665130502	0.0390093031581073	0.0397018291261609	0.0396628984928848	0.0392193474386422	0.0395606080520906	0.0398661731871547	0.0391753456027841	0.0392130707627005	0.0396031121002336	0.0396731439996812	0.0387662318760329	0.0396791822641974	0.0397714968076888	0.0397247087407059	0.0402310980886472	0.0394082549526575
0.0392502019912503	0.0396142546117123	0.0394440917254829	0.0394522203660525	0.0397822664529605	0.0391898257153621	0.0393987454064832	0.040584624230989	0.0391869943157615	0.0400101917856238	0.0402820813801062	0.0398091647411877	0.040657764946476	0.0396180427605662	0.0392030262261596	0.0408977563973127	0.0399694499797634	0.0395248126985292	0.0399834396562934	0.0397531783436077	0.0395494464711832	0.0392396811088778	0.0396409671634049	0.0396902740019406	0.0403216180323909	0.0405580930299285	0.0397234349874045	0.0400294769916361	0.0404702289047958	0.0400984915634428	0.0392465596265576	0.0396344051154231	0.0402474183227952	0.0391137220220808	0.0397586369586454	0.0400751972587171	0.039858883703048	0.0400534690813806	0.0399569365886732	0.0398858716310405	0.0398666333357406	0.0389482899356332	0.0393245937486307	0.0399109357073737	0.0391649618540644	0.0403122241318707	0.0399264091692349	0.0400273411830052	0.0407780404793363	0.0400148311844231
0.0397081452274819	0.0389332113926337	0.0399088793736776	0.039334744570598	0.0392336642615744	0.0403503150968599	0.0402407156853575	0.0405656349373678	0.0404870665424558	0.0400600109008868	0.0401410374845438	0.0393970540725515	0.0404474855533353	0.039135247793915	0.039442917912676	0.0392317118905085	0.0404832999949506	0.0399499296340264	0.0405318710813246	0.0394862853476145	0.040344410987224	0.0399279938146484	0.0400952825714506	0.039566923495466	0.0397314935632197	0.0403677783501065	0.0395100116445673	0.0399435040739834	0.0393223463458387	0.0395950622757152	0.0401355934591148	0.0401739021782871	0.0399344716536556	0.0393178581408115	0.0400237775935681	0.0400502429901367	0.0393509177396567	0.040361738638486	0.0395617430873649	0.0400005511567457	0.038991510138217	0.0406481197777081	0.0403428122016764	0.0397420231764733	0.0398601827808215	0.0403607633279264	0.0395488218005671	0.0401442573283594	0.0399611266407686	0.0402878579735817
0.0405158607722581	0.0406767136330121	0.0402509228140169	0.0405552790801685	0.0404406565445067	0.0404431450214122	0.0396559414193194	0.0400513813137547	0.0410766857697009	0.0397756682023834	0.0392710318155611	0.0407396259368414	0.0396235123898412	0.0409967299898758	0.0394677582654989	0.0401769082082314	0.0399930102486797	0.040843035578329	0.0399721366832145	0.0398850006540999	0.0403188913713817	0.0398620731247277	0.0405205540521072	0.0408402529356684	0.0403973861278539	0.0408869494043638	0.0401304567030873	0.0410022453473872	0.0399889731089595	0.0409303864753553	0.0404820492576473	0.0403693255287237	0.0402532992511215	0.039903840748399	0.0409220646583882	0.0396425990716053	0.0397153125046778	0.0395991193422354	0.0404026868271865	0.0395789847593287	0.0400875618182626	0.0400855993825616	0.0402551122884588	0.041172053605483	0.0395806767962714	0.0405835245470149	0.0405655059074338	0.0406239032630985	0.0393116928256913	0.0400797133009357
0.0403720579548866	0.04063013397857	0.0407142376779944	0.0404981217105774	0.0401363816992214	0.0414565692970874	0.0396895004485355	0.0407390365695357	0.0404643376814978	0.0403524465484352	0.039664288315178	0.040665104406907	0.0410882142430646	0.0408840529004164	0.0397622361013528	0.0399364254057954	0.0397463851418104	0.0412073600589958	0.0408024981211575	0.0409817682065571	0.0397943723781221	0.0405715649224651	0.0404467859585918	0.0402108530045432	0.0404710182330398	0.0410646535173318	0.0408936909656116	0.040306551302053	0.0401243138706815	0.0399538628054147	0.0401724772110785	0.0407594729904389	0.0409108168316321	0.0408511806619996	0.0401540829929371	0.0410556448753176	0.040387758452259	0.0401762056861263	0.0401485172295014	0.0398022665153804	0.0410018957406281	0.0405012381048362	0.0408108682289476	0.0406531684438814	0.040358247123412	0.0401516726357232	0.0408917320276194	0.0409606781646632	0.0405786702127532	0.0414584750918913
0.0407127814312527	0.0405470309240411	0.0408562526467363	0.0420035809006747	0.0413191223725175	0.040094769656707	0.0411879829064342	0.0414439962712734	0.0406383357903569	0.040822826617583	0.0416085335482034	0.0407889711984671	0.0409041152486053	0.041682222738653	0.0401214839744541	0.0416979225624007	0.0408661613699876	0.0394508864653785	0.040971889138435	0.0404590679309729	0.0412196671838754	0.0400255175937326	0.0404795907350748	0.0405624632553383	0.0400451312052967	0.039675440705527	0.0407944610904951	0.0408053130334802	0.0411263760702131	0.041179904884245	0.0407169650355356	0.0410877913625285	0.0402129398903199	0.0403451594735718	0.0404299138950745	0.0410675049497509	0.0417538293756856	0.0406780258086268	0.0413332792920388	0.0414347314671957	0.0412170510099917	0.0399528397138141	0.0413949228930438	0.0411218285097045	0.0411478669655221	0.0403920275283812	0.0409157022030663	0.0419138666522929	0.040422716747702	0.0400303127682123
0.0403756911239939	0.0404436962557229	0.0410955391206834	0.0411255604371001	0.0411680115193142	0.0402148284637171	0.041114957691823	0.0407719504041346	0.0416710566198871	0.0417451784560402	0.0422458271231139	0.0407551416045036	0.0410818620359242	0.0419214827505699	0.0405841280758313	0.0402629223614688	0.0413752338743983	0.0406149898057055	0.0413693271309394	0.0416431568395164	0.0413769046862074	0.041360492336009	0.0407274468192879	0.0413749841110892	0.0418724892860565	0.0408405805226555	0.0410298588767595	0.0402853124130498	0.0407519666449927	0.0403656956367488	0.0410311540617892	0.0408231782128146	0.040965802006907	0.0414986579101268	0.0411066116216787	0.0424380326311477	0.0414214607673226	0.0408421051834294	0.0413989765901766	0.0404129736035557	0.0405376907252274	0.0402496082143993	0.0421149623092758	0.0416422064221332	0.0408388728076844	0.0421758736963405	0.0410990343127314	0.0413149381928623	0.041669899797127	0.0406246273655699
0.0416519827321366	0.0405883321355859	0.0409510320928407	0.0420334801265507	0.0413383970783322	0.0420366199841195	0.0417892884493474	0.0412710244884969	0.0411552206087608	0.0413699020892313	0.0409390545279706	0.0408054066991622	0.0413116102711229	0.0413491734250934	0.0405322415000238	0.0415478244500647	0.041673054343188	0.0416291982018307	0.0416627561343628	0.0422181419562912	0.0408623648127978	0.0410410818099176	0.0409106328593137	0.0417532220986061	0.0421886990850269	0.0414037958127347	0.0408345823363506	0.0414035335247892	0.0408144895580966	0.0422380416815169	0.0409379291358049	0.0408965981205852	0.0401178392104548	0.0412250035669228	0.0414777063673419	0.0419987597179874	0.041239210780312	0.0408439340891553	0.0417751087426395	0.0421956341446236	0.0404097528303121	0.0409734624128507	0.0414554567084504	0.0411619039098527	0.0408732517459083	0.0411689856813595	0.040885311789558	0.0415565003840547	0.0418686938327991	0.0408625814641436
0.0419516505410145	0.0416876186781805	0.0417697355403199	0.0403290718689703	0.0410329810770187	0.0412147149363544	0.0425520422013441	0.041946319097847	0.0421230364438766	0.0415090405039603	0.0416131547731368	0.0410996579819628	0.0412105155612607	0.0415787350847462	0.0420411949154342	0.0412544659532659	0.0413399977601419	0.0424028814484622	0.0421902642813563	0.041734177735584	0.0416879253585797	0.041489238721197	0.0424525113557965	0.0416737711293667	0.0414372393009819	0.0412349500747727	0.0417581962990938	0.0422573502547416	0.0424119229132148	0.0426318983045648	0.0416955694324419	0.0418768113468016	0.0423713668990493	0.0420583218694055	0.0416366487586778	0.0412974470593356	0.0412252901312971	0.0419541519189433	0.0414453403246071	0.042244647920626	0.0425508359788836	0.041802443800536	0.0410565638627113	0.0417429779938978	0.0426984763493454	0.0422273940688171	0.0424216510418381	0.041706674782266	0.0419934915597601	0.0420547042957961
0.0412906186366815	0.0411632086655409	0.0414998462762032	0.0415455997875047	0.0421352537816671	0.0422357374025673	0.0416539833429531	0.0420885348302475	0.041961557103972	0.0427001147691196	0.0417348188706792	0.0425397476900852	0.0422844969387792	0.042426980605309	0.0417879548777545	0.0427270492349882	0.0410928399340674	0.0418335508348937	0.0431884051803184	0.0422115401281909	0.041884121072769	0.0421983247146343	0.0415841631268463	0.0417241399927545	0.0417889695588495	0.0419584688881352	0.0417144008072099	0.0415790226189299	0.0415348955725241	0.0416025635589224	0.0422691682727016	0.0429918986901553	0.0417822690925372	0.0414877326421206	0.0413955420907841	0.0422123439417	0.0412764154489828	0.0426707947565074	0.0419072232785985	0.0424224393705001	0.0422800836334202	0.0424327969031549	0.0414874000439927	0.0416060377157262	0.0423656828012261	0.0410261999097627	0.0423996218986777	0.0427692562446831	0.042192561468139	0.0418162793244436
0.042201818691476	0.0420492344940718	0.0426423179432766	0.0423300306785397	0.0412689463390278	0.0422751857821655	0.0418969200680089	0.0417925638829929	0.0424769624910517	0.0416814573961678	0.0430657975921944	0.0423432166979217	0.0422047627899593	0.0422864981240524	0.0422257498636678	0.0428035320153065	0.0415693155025366	0.0422335459697901	0.0427881071588785	0.042526108062471	0.0424294020411461	0.0417736030587433	0.0426889848783084	0.0423535962512292	0.042579609615485	0.0429220154785578	0.042272606463117	0.0428013687954541	0.0414468127269228	0.0420136816245576	0.0419651624360041	0.043137644633694	0.0420296223965734	0.0420934016604744	0.0423593109452364	0.0423638677771001	0.0417796456447942	0.0422824813404219	0.0426071477169241	0.0425823307994865	0.0411344105792133	0.0427043572302676	0.0423369137391502	0.0427296992153298	0.0422856362875517	0.0418805987075402	0.0428587650206934	0.0417623799360805	0.0421525745889251	0.0431289863814137
0.0426972866506379	0.0427560072326586	0.0418472655086375	0.0416544484902041	0.0428964517988466	0.0427904148114301	0.041705871197635	0.0428849541416519	0.0430612840515012	0.041650646434238	0.0424696000793812	0.0420153672872575	0.0426563747706518	0.0429588947385157	0.0428678672119844	0.0423930638285593	0.0426774807670671	0.0415739887629332	0.0424817323974868	0.0418909311717938	0.0422786037099901	0.0426963989168461	0.0426525529294464	0.0428262258809028	0.0422922207102482	0.0432834077592998	0.0420951854650514	0.0429950898247553	0.0419940831743365	0.0417539615248708	0.0436021476144995	0.0421845252598494	0.0430627890266679	0.0425403759980179	0.0415662124722074	0.0425059700797147	0.0426784974745663	0.0435036186992967	0.0434728076570303	0.0430717717422261	0.0423550286856124	0.0421228723784821	0.0430265412305078	0.0437373434738777	0.0430523415971074	0.0416351786567112	0.0439472571434903	0.0412963148234355	0.0419274946174495	0.0424822228023963
0.0431533276879825	0.0415264407608413	0.0424999457482933	0.0429309919019918	0.0426256560809749	0.0441198632902169	0.0421030129759235	0.0430757348341871	0.0430197294770906	0.0431862624332072	0.044055094210154	0.043175404227059	0.0428487300247952	0.0433942705783719	0.0428257147416285	0.0422544868879882	0.0420275712176486	0.0428445206529213	0.0427829863650113	0.0429917945522953	0.0443347060493889	0.0420520822089877	0.0434151776001977	0.0434758729121644	0.0434502147478544	0.0424869703033545	0.0426944161149907	0.042177483365617	0.0427995637432159	0.042119860876548	0.0430293916221962	0.0422105095613275	0.0431694324940155	0.0421473855666809	0.0431881113143018	0.0434236484745243	0.0421831502937586	0.0431248348769329	0.0424972033126878	0.0423642369740783	0.0434003374768321	0.0427589678138716	0.0428248680378586	0.0432171080489723	0.0442501747200453	0.0428910969429477	0.0422334954403705	0.0438186401092423	0.0423788962441462	0.0433397999342747
0.0434080087618957	0.043398119091596	0.0435612159462256	0.0431644287183759	0.0436067775385875	0.0431289649145878	0.0430893599930406	0.0439760177258598	0.0428774082576325	0.0433781194603926	0.0432921633684631	0.0423138245097055	0.0441951703878265	0.0425853323886119	0.0432208290751992	0.0434921503327237	0.0427479671009308	0.0432091452324521	0.0435857631852171	0.0427751941001575	0.0430453217497177	0.0440017573249997	0.0423839297264764	0.0439995346144546	0.0443381766525169	0.0434774246662361	0.0432562463989326	0.0428187648436723	0.0428234017415552	0.0438027473204473	0.0438568572534003	0.0424574880282387	0.0445283430803232	0.042887738196614	0.0441006665974819	0.0421228432839313	0.0433255018760385	0.0429669661133473	0.043018327527963	0.0429282166587317	0.0438798987834636	0.0425271803089665	0.0430959431223777	0.0433508675821384	0.0429214552261128	0.0420550905280803	0.0431333734344706	0.0431751238221423	0.0428994041183129	0.0429478524220335
0.042842633823174	0.0436826534726905	0.0432392216743471	0.0430411476522598	0.044128478906917	0.0431673116620028	0.0435203898691975	0.0434546332884223	0.0436045322564023	0.0433741281279377	0.0430409085431743	0.0446864457658123	0.0441457971165337	0.0425794429448311	0.0429978993466127	0.0433823209634594	0.0434882267219619	0.0445368859514333	0.0433575541359684	0.0440679597364855	0.0432252150268942	0.0423226023973359	0.0430995213509072	0.0430041640132806	0.0441975991670996	0.0435085040628327	0.0430802843372981	0.0434531741437591	0.0433560733925941	0.043559352127781	0.0432076840203645	0.0437745303022878	0.0438644239099466	0.0429871152888458	0.0429732735075029	0.0425045316129565	0.0429608295000477	0.0431796174950592	0.0442323441149909	0.0436370557154849	0.042499729418644	0.0433308057720447	0.0442543511136277	0.0437149626052902	0.043134020157485	0.0438239560470052	0.0421678742786773	0.0441505955685179	0.0437120396485239	0.0428482316429191
0.0428733279866921	0.0442594091107221	0.0446648003993754	0.0430346947008608	0.04470053315053	0.0437923717368618	0.0442089438735385	0.0436545046796776	0.0434568986516789	0.0434452541172472	0.0439749601679371	0.0441496643490544	0.0430226079538937	0.0431759936549015	0.04361463925977	0.0440512521934508	0.0431629025405004	0.0433199131180801	0.0441111817512087	0.0439938336336968	0.0440037434157424	0.043655610207446	0.0444385797280505	0.0441694268699602	0.0433893811719885	0.0430738383063188	0.0440646871795457	0.0433055183278136	0.0442044591904012	0.0450666107750508	0.044312630977496	0.0439001688511228	0.0439778581684198	0.0434595020033407	0.0442350398319923	0.0436988907559077	0.0447511790251067	0.0430998635698973	0.045230941544837	0.0432069444113315	0.0435239499664028	0.0431808001367835	0.0434217013442545	0.044679711336007	0.0439105650181898	0.0435544246617885	0.0448305513445736	0.0435368119929316	0.0440474306553752	0.0444748653608987
0.0435402236119316	0.0445386942913826	0.0452477236077758	0.0430135925566288	0.0444331234192094	0.0437968557444971	0.044193676426446	0.0440822899503659	0.0444195966140201	0.0443104008881913	0.0437195571933493	0.0442822395585485	0.0441312651096422	0.04349313844973	0.0446452180674326	0.0441244531890338	0.0442793970261807	0.043720947506896	0.043760679448337	0.0444708113717749	0.0437819823861166	0.0453028604431579	0.0448049881621191	0.0449401759097205	0.0434138498554006	0.0437349113645048	0.0443761344003246	0.0441136067614005	0.0438593376241955	0.0450431877270942	0.0433168217223338	0.0444276988159396	0.0434723854854989	0.0438734431288194	0.0441143505549074	0.0448074354928697	0.0447209638049396	0.0433165049066201	0.0437157321024663	0.0448448045762972	0.0444014249739781	0.0452711433546776	0.0436969802124727	0.0438793046427669	0.043374893310602	0.0438760721762009	0.0447937575005389	0.0434895443378216	0.0445663033871868	0.0445912987348145
0.0446105480817086	0.0443244304717391	0.0447999989038694	0.0442995698726666	0.0440047997082594	0.0448604377859638	0.0450114903238951	0.0451874552468185	0.0439605033212454	0.0452264035316673	0.0449203691945312	0.0447553761001438	0.045217405226195	0.0440663142669593	0.0449209186442115	0.0436520212898606	0.0453717312159597	0.0448127044388747	0.0435147615005924	0.0441546791601792	0.0439113677457853	0.0453810184091271	0.0436651232696287	0.0438367203742509	0.044181794817792	0.0436248716403898	0.0446964008634558	0.0449046485395445	0.044022584133537	0.0434030920281364	0.0438841109826196	0.0439121585954301	0.045053328631583	0.0444597978927957	0.0443875815571242	0.0450958150353351	0.045230608423521	0.0439833311311305	0.0446753719645024	0.0444679917374556	0.0447321276161509	0.0437609930811484	0.0446945339767646	0.0447817818600547	0.0445351961973367	0.0447438837431788	0.0440337321989553	0.0436495322776693	0.0432069336517232	0.0447063281914276
0.0454557046914357	0.0461963540590101	0.0447652623501206	0.0448281170426415	0.0443654789577828	0.0443825190491719	0.0456984830469749	0.0456389245574509	0.044930591950068	0.0449637431092977	0.0437528868629968	0.0449839868654849	0.0453425493112631	0.0452661656908751	0.0442507159297712	0.0443092892585203	0.0443868752608401	0.0438950207847021	0.0443097065368149	0.0450971732615194	0.044066308623479	0.0453912314265605	0.0439632637024449	0.0447112879934292	0.0451090413329252	0.0447720811168293	0.0453767419203765	0.0448673831060079	0.0445951169755155	0.0449429916087275	0.0446104357667058	0.0449666065428911	0.0449085688194742	0.0442089902046661	0.0444840835329457	0.0443081633057407	0.0443247756904862	0.0440653141600353	0.0444675469943505	0.0452012732730815	0.0444496660776023	0.0441915404629023	0.0446166762296338	0.0444498421295455	0.044751147638846	0.0451688161395522	0.0443806761480208	0.0446082635592294	0.044999523825755	0.0447073580173919
