# Supplementary material for: The Neural and Computational Architecture of Feedback Dynamics in Mouse Cortex during Stimulus Report
Source: eNeuro. 2024 Sep 24;11(9):ENEURO.0191-24.2024. doi: 10.1523/ENEURO.0191-24.2024 (PMC11444237; doi:10.1523/ENEURO.0191-24.2024)
Supplement: Extended Data 1 — The file code.zip includes all code used to generate the figures and perform the analyses presented in this manuscript. The folder "./ephys analysis/" contains code and instructions concerning experimental data and Figure 1. The files "Figure2CDE.m", "Figure3AB.m" and "Figure3C.m" simulate the model in the nominal setup, and generate the corresponding figures. The file "Morphing.m" allows changing the connectivity strengths with respect to the nominal setup, and plotting the resulting trajectories. The folder "./Figure4/" contains instructions, code and data concerning Figure 4. Download Extended Data 1, ZIP file. [file eneuro-11-ENEURO.0191-24.2024-s003.zip › code/Figure4/isolatePPC/v1Int_a0.5.dat]

0.3147923857958	0.326661446755138	0.332977044968422	0.324133870241617	0.320263324634395	0.328448607274851	0.322197833372381	0.32492662348975	0.314899270689542	0.319805727988582	0.32648869148054	0.31749540339204	0.327811645018512	0.331518965806007	0.317952414285018	0.314482553625103	0.317279626363809	0.318783684654338	0.325815270595559	0.320999641924516	0.322542296021569	0.313705775430245	0.332129476499233	0.313122283650836	0.328251481557355	0.314613867817338	0.313044153776677	0.323272820421793	0.322314015302406	0.311599964289935	0.331729504943662	0.332106853644469	0.322955726953256	0.316422773895772	0.331895130790707	0.312130633594838	0.316628797598785	0.322439554887534	0.311799220007557	0.312852983580198	0.330963946555074	0.312872897523895	0.319464819385128	0.31300408145304	0.328397299716878	0.312380104371344	0.327165512297128	0.323493772934918	0.322859847261952	0.321864729905212
0.343197393880861	0.321227824659459	0.343376991097257	0.339171440046442	0.342823416403444	0.333380090884477	0.321544474347549	0.342611706404912	0.32646787332403	0.335170136161826	0.325267020128638	0.343233080838276	0.343630751642575	0.324982337693874	0.336977071418569	0.339855935883368	0.337452234920867	0.325108211817131	0.322025577515338	0.322032918311602	0.339106894619959	0.324971961221128	0.330614664329027	0.330895257063075	0.33064812867836	0.335836667760143	0.34420916778448	0.325493848684321	0.322699293249409	0.333055246951664	0.319379324894634	0.328555627646215	0.341904632211161	0.335019147447554	0.333995187653269	0.33392290945511	0.323762379216661	0.340318868991581	0.324018432434017	0.335163526927646	0.319506954996448	0.318983639548363	0.323228450256823	0.331894346942712	0.344749167490446	0.321172549692877	0.324290014349098	0.331586975143521	0.324553123109081	0.334929247617012
0.346259857106353	0.32948431921389	0.334123550781224	0.331616679263769	0.333355893362243	0.335930488692748	0.353396770472534	0.332490750019502	0.332141883937441	0.334218634142541	0.354458098330831	0.349321784889665	0.344451886537762	0.337702616445613	0.333023092832173	0.339716014805993	0.347887245297396	0.328899117587842	0.341476342573722	0.330730194120728	0.347595387710748	0.344653775399163	0.346616481402676	0.343537365846083	0.351192998940213	0.335273047043304	0.352787143622539	0.328948139687287	0.342861460031702	0.355040930175908	0.335764916875781	0.333328640078169	0.340311038610285	0.347814169056174	0.333146044428429	0.340593593200839	0.341034624972964	0.35301109687099	0.332419636771957	0.332168815522038	0.345726115411139	0.3551490042703	0.347429834744018	0.340479075205045	0.331312138510261	0.338345752112821	0.344826111718607	0.340849687949422	0.341698326180947	0.335102676229173
0.360001891166063	0.365029076866427	0.365584892443208	0.35317390136282	0.347555038404892	0.359766852945877	0.366514742674421	0.363474308851381	0.36077461445548	0.366672124186727	0.348394366943959	0.349265339588967	0.343429484336487	0.35643608127024	0.369409515611072	0.359650923900953	0.362113915236682	0.353245996352662	0.357684342441677	0.360966799513103	0.347551776443698	0.371659337195095	0.349464498446296	0.355829140614196	0.362038079365852	0.344882989159859	0.368201397222944	0.358949571534605	0.369548771863129	0.357243486007779	0.349580062634729	0.372215427644746	0.359795538555541	0.363124591637295	0.367230862832886	0.367531984483807	0.349863919594934	0.359322498947024	0.36916488464553	0.354372198946103	0.355915016780259	0.347456928409875	0.363800276143816	0.362518766785577	0.356959582694047	0.365156942936856	0.366356092778033	0.344104381148477	0.346035051006274	0.341077797576687
0.366674570995452	0.369965071771125	0.36358059360445	0.368413143373026	0.362542077099226	0.364253354961916	0.380635088258374	0.372223017921212	0.38365789262605	0.354815672998069	0.385849970873624	0.37607574955283	0.371577606112824	0.366977270869694	0.381244656982189	0.376422450950801	0.373600293301004	0.367840111540688	0.382808473915956	0.360060894245088	0.380590569259269	0.363405407835598	0.380687718654978	0.369188619415005	0.367864361956902	0.38467201142747	0.387124861339225	0.377801012490446	0.355688193655726	0.380298257159956	0.374357557756536	0.379708392952871	0.371132814867366	0.361871887767727	0.362583157147643	0.371391854235104	0.368016829115538	0.378119419089539	0.378240108789413	0.382221029175366	0.37555930147159	0.361519453867064	0.363772778359098	0.388916160428536	0.384157646196737	0.369610902297859	0.385516783118506	0.355921601108266	0.363564418775177	0.380959600579388
0.386432862257713	0.390556963735352	0.389078745026848	0.402687290599864	0.394976287172189	0.406454238901267	0.378532412825271	0.398013562776459	0.377676860285358	0.401443876193987	0.391699687525516	0.380507338252579	0.393891967268494	0.401023611874291	0.389451349035974	0.402479094819966	0.378773982252244	0.39366875075934	0.404238370189729	0.399171640883456	0.390069630792771	0.381297511296027	0.383624931550529	0.391161204923769	0.379553760557945	0.392737974912426	0.385431945882911	0.381880933396623	0.377348933652847	0.369940885935344	0.372069901224975	0.381749258633337	0.383184761853494	0.383640019321219	0.387505344326979	0.37036236130687	0.402152398965134	0.386090910813212	0.402274517935321	0.398311423748973	0.381751298416417	0.399141141035492	0.373479905603686	0.395151866395757	0.403426113984334	0.397362949651339	0.390294130496731	0.373738127580569	0.384115639857701	0.376134357168641
0.396757749007288	0.424458764170151	0.399515855845511	0.424405309004814	0.418642529873668	0.398910146203871	0.390838104511703	0.420765404551162	0.387150455781184	0.413975602004178	0.387170916294468	0.405581623543958	0.426885413577165	0.409556684343894	0.388795405615317	0.401527504443336	0.423252668072242	0.412434688902367	0.397696832442027	0.402836065792213	0.42910040766726	0.410782948020338	0.395745536928029	0.393806378189113	0.410741449103571	0.392313985641814	0.407334395105647	0.419210395117386	0.409312474415149	0.419005477347011	0.416138668440263	0.422487975504781	0.395672069851273	0.420739909773778	0.406196338435604	0.403914249193474	0.392871912453289	0.396190287371625	0.412715857728479	0.40779397654682	0.397172244105433	0.399046048182288	0.413825769841397	0.404701620417479	0.402880586291439	0.410040756199297	0.390837008588661	0.42231753075332	0.393539701145501	0.395091655199379
0.426313734653401	0.441770149169453	0.444290464086203	0.43500825963575	0.438418723404732	0.430327879457542	0.442801553261949	0.452288231840208	0.422946909765327	0.434168079339911	0.424532134763949	0.429719233214019	0.43098637668775	0.448079805534964	0.422213645872861	0.432016441098522	0.419787382486438	0.427145047456493	0.453077412054004	0.409613630472882	0.429241928587942	0.411705644965194	0.440147644137421	0.440734806622288	0.425509317105431	0.425208341368417	0.415183540524231	0.432148841280499	0.41463289837396	0.431348800915806	0.433016294020828	0.434873223412592	0.428740288112541	0.425973785301373	0.449376274878769	0.433623769684211	0.437664847075881	0.421519485634814	0.419530700426829	0.434649805786183	0.432853807215684	0.444846985467662	0.410584329539957	0.427309882651163	0.443892390854982	0.43023105857484	0.405687864357015	0.450374167660521	0.41122865977534	0.435401204100732
0.451015575649849	0.451926627077144	0.453878536314675	0.448617197589024	0.434119456582162	0.459189783712866	0.460354732234121	0.458312875256488	0.432390173118065	0.434233643701059	0.458281123242936	0.438068739279167	0.44497380993173	0.443420299898822	0.425539080698545	0.454671821951038	0.436547863780234	0.475144080644833	0.449442657297518	0.456969375067195	0.433808234214866	0.434979849935266	0.465102135796526	0.46847369559933	0.46650205563627	0.427594588760178	0.45900809715649	0.46414683748588	0.470012027179246	0.438432701094029	0.459846874218587	0.472410128605723	0.438656838789756	0.468299611787054	0.471819990258387	0.469383495914002	0.430823322842863	0.451072183652437	0.430775995868159	0.452002022787825	0.449669507111995	0.468576838689807	0.430938695005239	0.430843076502447	0.471382949387481	0.43236188772212	0.454934094288302	0.446156301052349	0.449463433132095	0.461776880855131
0.456653046220755	0.4537486506399	0.4975571847796	0.497859052355692	0.476088428003705	0.483561298554988	0.495975612851241	0.49698875371457	0.485247821819523	0.479442316026342	0.479204463102272	0.464331841849147	0.453454153726419	0.510014281918333	0.504393226045694	0.477535267872499	0.469002617542728	0.497122992823265	0.459453669475138	0.46477751971556	0.462643686821973	0.453366941668113	0.488817672372138	0.477070787218838	0.47971467922516	0.461065714246127	0.498841137130638	0.505819637639194	0.478531187944926	0.496313152740567	0.465975058529842	0.485175815172967	0.504090441331373	0.451469290236309	0.484135613412079	0.500006530896479	0.456580842736577	0.493028729438511	0.452360799417813	0.484311764497232	0.463124050582243	0.45995553676761	0.456729412498038	0.480623069392112	0.483202915104798	0.474662542228121	0.497131809591661	0.481553014370383	0.483021195230148	0.454471997524951
0.482931855872854	0.522206514710599	0.511486047797096	0.510172922747303	0.495400371156858	0.488375569876844	0.505662834299187	0.499655885552243	0.530843085849138	0.50649582887526	0.483784300731497	0.511428488770375	0.514505813946612	0.491069060474368	0.513172959490337	0.479616093335001	0.523432145127835	0.535638091583164	0.497137146480864	0.519610385582235	0.486009671667809	0.505821761527816	0.487180704847074	0.494209994119531	0.485867753151795	0.505379254968492	0.483104177461823	0.5007927159911	0.513548413104735	0.4836484770545	0.531872234087156	0.492518783906976	0.5029123087763	0.52163713079521	0.54063704837624	0.521057284995459	0.496371942482446	0.494854223149712	0.510702479254181	0.537862873773638	0.492263303051691	0.500576371034997	0.526073699974813	0.511181755178771	0.507676862755741	0.504009463673946	0.504577497783975	0.497130753088937	0.482668127490345	0.490529532534999
0.523748401230854	0.563395025929574	0.570841058708867	0.559216938072569	0.58043786260041	0.575254878492622	0.5708808133004	0.509641239253011	0.535900732609741	0.557813528990875	0.536026306098029	0.525005281959317	0.544779210437032	0.546220596496359	0.532825797502544	0.535779666845419	0.537994535840391	0.551111765221095	0.517431353471846	0.520549765850036	0.533492069165934	0.57040808098517	0.545786028375271	0.579711480877333	0.578964744964737	0.569245635678298	0.565335091046629	0.552232129451827	0.573008082512014	0.576094113624087	0.545201683370896	0.522381729827784	0.567252187359763	0.515909471725216	0.51157208146104	0.528470171074631	0.551040390797272	0.506551381187825	0.553322359282216	0.520424230276215	0.52581488763679	0.511574119434067	0.508850586640793	0.532996882780498	0.576731522093192	0.539125888131942	0.532875060489243	0.564336124171388	0.508176303213699	0.556047948009055
0.591375171017464	0.546457061944867	0.59459254311948	0.604660398450193	0.565652267329245	0.568250706430736	0.592360545710219	0.572884452600559	0.553381631406658	0.59020105264822	0.552119097928249	0.586408533124679	0.568265256387225	0.584788413466201	0.605530463084371	0.583713908517546	0.571914768556184	0.570864344278469	0.548985529351835	0.549688262414659	0.579650425291336	0.579517171337428	0.59800659045867	0.601446198363901	0.617692801137446	0.548258899432528	0.565372048320572	0.582313687202172	0.562732021322686	0.557666282557235	0.559479948952615	0.559885654274712	0.563213712285621	0.613630986043745	0.614516850567746	0.583114039661762	0.580463825542619	0.609624341943124	0.554065342113604	0.608131462533956	0.575853875633434	0.561687055032865	0.586782749308099	0.565313740676387	0.562109009247334	0.581014007832643	0.580499664046848	0.555485549676615	0.622253390879689	0.624592602519344
0.650005534421109	0.676363320016816	0.64827947314984	0.651277265759814	0.581273002516808	0.631135004978215	0.6543424433568	0.60450095760823	0.599948078439882	0.658824996746422	0.621259759380654	0.64282623677658	0.653718315438961	0.634473091120493	0.581665525543439	0.597976623473821	0.604073757299738	0.624340624837274	0.603085725687416	0.666087731271297	0.59019982685564	0.6511129632258	0.60335743661214	0.617075716620584	0.621507451399043	0.615849311011323	0.639063656110588	0.650235630362655	0.617357058951239	0.654982404126991	0.64506602664521	0.622849608765249	0.600323928304679	0.610612426120868	0.649605935596244	0.60314505923395	0.627058895800561	0.598711944732371	0.644499315691277	0.610983457113236	0.594204663439013	0.641377119543813	0.632882192789026	0.613277050158302	0.663688464746819	0.664874927406906	0.597752259558107	0.605114863218854	0.658153064355128	0.579771383223907
0.648418481432635	0.724283445305972	0.683301837005756	0.718002559990424	0.709432419057392	0.708714141369617	0.639185739368248	0.640016955163898	0.695286734838543	0.72673230923474	0.667431639256443	0.677733886814369	0.706947811804117	0.657782340618159	0.719102777358577	0.685470745563636	0.687168928325419	0.677648892034267	0.688513448958328	0.644096129937901	0.713843511264902	0.70747002683277	0.696588893452075	0.69853275566549	0.684435736205646	0.674544131936959	0.637524320646644	0.662292162405061	0.684549406046358	0.650512983005155	0.666758394077497	0.684986500806186	0.696849930480023	0.696124750969637	0.631522496015516	0.632683118669558	0.719727908748659	0.648631311401846	0.663992018882265	0.674327221840803	0.642752532043078	0.663621377589607	0.687402698680464	0.683058329794675	0.651333080610812	0.679712991740314	0.698213779802725	0.639095618660806	0.64538513808621	0.680800093394645
0.692436589641918	0.795395233026423	0.675712663421438	0.735789422405702	0.76609736433728	0.750215665403528	0.695098437670953	0.741809282786541	0.73877316235346	0.701151802623711	0.716014058588955	0.693761280503458	0.717393264390143	0.711436957097946	0.769508546217005	0.780133197402013	0.785625488996722	0.786500671771238	0.738783123671324	0.678410570540663	0.694338853045736	0.726288903283739	0.702506100197444	0.732249504039421	0.782267152446791	0.766156045109036	0.747044588995522	0.772366615628937	0.695432916173585	0.770734970523215	0.677450757493681	0.770141394327938	0.72617148342416	0.726355084686547	0.704697675615958	0.698880744147962	0.777827275106782	0.723561082701654	0.715183625811069	0.736884912125244	0.699334067975511	0.731693600984177	0.708939835295267	0.720465313213498	0.797595150661983	0.728770523121359	0.70856455030108	0.713217942604609	0.696275433641728	0.69184937038305
0.845348132603273	0.731397726141135	0.743544425503556	0.799267203960822	0.814091529599491	0.828912932576621	0.864150913594309	0.837715446587682	0.753852481540511	0.739667726258722	0.734352113685494	0.856874366211625	0.743913814612994	0.796248797263264	0.760872504681863	0.744925647402689	0.797597848181278	0.78499689770072	0.859416975479695	0.743644010965426	0.773627901763112	0.791878598914231	0.773196407088229	0.800081872722059	0.742467749585413	0.839032269772147	0.870554387845382	0.748082523175448	0.841889435965023	0.735592266598164	0.766078904624574	0.817936100069805	0.81240792756477	0.780208324171776	0.807023362728248	0.770244429323264	0.762743858386897	0.74936880921586	0.773199204737479	0.849379442187945	0.789718103150906	0.747519474224867	0.731098225047547	0.770664489482158	0.823178951632777	0.78605945514386	0.739004539564028	0.797392914938206	0.83052704927816	0.752540558916478
0.915286196094442	0.863867636460944	0.915919275095951	0.929163617086333	0.807514777023989	0.897675502984132	0.919890039723976	0.907502047865737	0.935406634864995	0.826001834759272	0.925902872944414	0.921822284688789	0.816457141656932	0.831818172995914	0.915388505663489	0.909411546705964	0.826861392480088	0.846232658786719	0.806903256818417	0.863711712913285	0.81085243785049	0.881189030434201	0.901153764199673	0.935315509351862	0.917138604674542	0.905190153308966	0.896183542163588	0.922415570889149	0.933845204421257	0.88285414139595	0.867327376811663	0.918815371638272	0.858638084625636	0.930668298336256	0.860281238516448	0.824925229058877	0.918307954734431	0.845095029929318	0.843475886723231	0.814840358261838	0.859998062639898	0.872555958300162	0.931621650866125	0.800792463538819	0.926352704872636	0.831700631766248	0.813278976235289	0.926771288460437	0.820889151197426	0.918274197697484
0.932434793178332	1.01546909540643	0.940619670089963	0.889703744473781	1.01442793348959	0.996801852426202	0.976667358223993	0.900539961407554	1.00232271886967	0.898435560937011	0.927011771636132	0.966160452721757	0.978236125218346	0.867167981463261	0.986748844561062	0.997312154082338	0.923375105615687	0.921368092916795	0.966263823638729	1.01018533696224	0.880905836816042	0.910720538544929	0.910334133056425	0.999494603924854	0.954371061436963	1.00428537933551	0.9804600695758	0.92957821902108	0.894485308028917	0.909439999876384	0.976308936404354	0.984241547171068	0.98142044944149	0.925844531104987	0.897601119814573	0.923066239737957	0.987278886986804	0.926991985280205	0.91815159374691	0.988086064108839	0.908871448206234	0.996276164747148	0.991118498453051	1.0030492425135	0.874530264052089	0.979797236260005	1.01335881945137	0.892056888048478	0.990888299528934	0.994422599665717
0.962437627037096	1.03547474351333	1.04053007918685	1.10337654977173	1.00924618292272	1.11226824419803	0.950000567591647	1.0011952938579	1.07528959937888	1.01233394489771	1.04422925574525	1.13057762832649	1.01747106623106	1.01512531433575	1.04998708357142	0.994779759993199	1.00579906318064	1.12442682489618	0.986430684523803	0.952652492625432	0.998382294481295	1.05666755610948	0.998773807324535	1.06589995768524	1.01032319685501	1.05572824949403	1.10845945160778	1.01622668859152	1.06062109042883	1.04808008255074	1.08457918797464	1.01043614031829	1.12332138557438	1.04066970167216	1.04907168298923	1.05254100712296	1.05178736126527	1.06137871107393	1.02149482725907	1.08755420493917	0.982420228105583	1.01049644081963	1.05586827676292	0.98369748623417	0.998115566519726	0.990203828060717	1.10158308355584	0.980044788260855	1.03230846424164	0.987264809356536
1.10484637487523	1.2496748994904	1.09596816506865	1.11920469610108	1.14014832313894	1.14175537205048	1.22061081369699	1.15027199888716	1.07845152200023	1.12814508098582	1.21654419885885	1.18052242358006	1.12248803990031	1.16171488443582	1.11127996430334	1.06749219855893	1.22099422385783	1.1031048167824	1.07484974169989	1.23013695573773	1.18785001753004	1.17578271940077	1.25304958860821	1.07728684245168	1.06256883785397	1.14242966055617	1.09854498380554	1.22710946734274	1.16212180392691	1.24053462954368	1.18990549219384	1.24944510442389	1.16088684564933	1.19222796264373	1.2199294313788	1.12711472351028	1.12556987316832	1.0641334049756	1.19591352917139	1.06608644375521	1.10251206618693	1.19097138629184	1.21262556313448	1.14712791116738	1.18860866532564	1.08398766506908	1.19786126684039	1.10245915683777	1.10595663863356	1.10219927206154
1.17446269895305	1.21779639685875	1.22772960849443	1.24431013558554	1.20046887734383	1.33013271059673	1.239780986776	1.28700878058165	1.25242746550458	1.18701401011671	1.27318002903054	1.25298353508912	1.21434257890839	1.35018050078701	1.20796743581716	1.1867594937208	1.21050882588859	1.24257319220842	1.29954945670439	1.25169921489797	1.18865572107322	1.20774372355762	1.271241408175	1.17085844854542	1.18432810650139	1.33747003368395	1.19629239843757	1.18374531911839	1.17002040042114	1.35843391458278	1.27420644980945	1.20093406597993	1.20669727383226	1.33228098906408	1.28688559276296	1.23437993877619	1.33465245341184	1.27303340137706	1.25916841993395	1.18812579255975	1.1799275484189	1.2584534305905	1.2182210352388	1.23055600497994	1.21833157519987	1.15630492333052	1.18585129190836	1.3379768232604	1.30971962650893	1.37005064731071
1.46184381328609	1.34651552197283	1.27758545307176	1.35772538983905	1.48759254817973	1.41822141083507	1.36941606477623	1.43970759330234	1.49969517718934	1.45590904321006	1.50839719091971	1.39128671303157	1.37058516012587	1.49309269597	1.46559645792345	1.3610432901846	1.33638678513434	1.42113091499704	1.31292725753374	1.28108368709883	1.37534158397564	1.4796316539655	1.52750658201214	1.49336831308399	1.36662977432333	1.52307624222366	1.3175916301587	1.41282426685119	1.40943321893722	1.50463772466604	1.35584364928249	1.36045559381023	1.49467621988041	1.45956686646771	1.45827090500177	1.4675565129943	1.41253389996561	1.36157029029113	1.32852791137502	1.46627087294721	1.47979148516754	1.27781841986073	1.29104428244026	1.49740924397608	1.40765886081981	1.45836829116517	1.32039512667002	1.2957209464142	1.4050297648245	1.48788949529512
1.5325377880862	1.68633065479487	1.59941561324871	1.49798128951649	1.61656047960815	1.55672402205474	1.689150971963	1.64418480281982	1.55311400586804	1.562356134093	1.43671724822051	1.42140876322423	1.54959840726213	1.50494833707755	1.44154347378626	1.44272824628557	1.4409017794977	1.55300069640257	1.46320693569908	1.5069191355409	1.47768383369804	1.63591091529921	1.58937302545641	1.60016841683414	1.592702530105	1.41302436502754	1.63419094179044	1.60413534354011	1.61224612658095	1.61640075324371	1.49928948124281	1.65440058345939	1.57189780847541	1.50189958315185	1.52510040529764	1.66073612455801	1.53886031151118	1.45354501746361	1.59453677762429	1.68885977829728	1.53023755672941	1.53658210643601	1.44830478863118	1.53697890147106	1.64101363512639	1.61102715096946	1.45048130057991	1.60149737527565	1.51256108877244	1.51501376413201
1.8087158919292	1.81794042888244	1.64174809692899	1.81965571525612	1.8316607294505	1.74014358237683	1.78881033418027	1.77649960899967	1.68952747223836	1.85126249342103	1.61601520040834	1.68994434821677	1.71645070676254	1.80584110240493	1.74695994390327	1.82177305090086	1.79440465480602	1.83378578110797	1.6412110665606	1.82359737424367	1.80057230109388	1.61605813059969	1.65646024553411	1.83798571851224	1.85132621620109	1.7058297406061	1.87481355568753	1.83560013646408	1.59423328746712	1.61858828861508	1.62331689490207	1.76604613264558	1.55761184831672	1.73378702104458	1.70693835888909	1.85589118073958	1.67437035092558	1.73917875668201	1.73797256247771	1.69831693767337	1.55272678229289	1.69139476015211	1.8722227139031	1.7358501221486	1.61711509325102	1.56324402902784	1.88120703634864	1.74949345092847	1.83801196714947	1.66525447612409
1.79291352079708	1.86906496050697	1.82214047745661	1.88553347044807	1.8353834397386	2.07670294682058	2.06398652595458	1.79809507943811	1.80648037222565	1.89520221477049	1.93897326469365	1.88071672674494	1.77808249553307	1.97997667902821	1.78436485306665	1.79413087257012	1.96263332446824	2.00636404400259	1.92526987389829	1.7826332082571	1.86163337982017	1.94493259450816	1.8023585831166	1.88177445433336	2.03326941830276	1.77611971400941	1.76883419842314	1.85845122291888	1.73460946718763	1.97588946286091	1.91451981417216	1.84188171502074	1.97439092815316	2.05912421410665	1.81750798005392	1.77381398946934	1.73336381607698	2.05225940426163	2.04936243216768	1.82389520796201	1.89487149697794	1.79290972199782	1.77446970038621	2.02080861963804	2.02897648087084	1.79398802282596	1.91294989503458	1.75326299089588	1.98167403835777	1.74277879566024
2.08111048619785	2.27770870057295	2.14435672910408	2.27853796112003	2.06773895665099	2.04393470820723	2.21876242283778	2.26827062795413	1.98185775794139	2.20627015427374	2.2221989804996	1.99870023279681	2.26841928489545	2.12509999554498	1.96490411880842	2.24426683448679	1.97377214075774	2.07568637102181	2.25747890402423	2.23153486301706	2.16803513727356	2.28348282442843	2.15275001955662	2.18666570723467	2.01425708407471	2.09945342790934	2.01365734130991	2.01257524939971	1.94115935573438	2.2594128023861	1.97810891746063	2.14178013418627	2.02409256915162	2.0596440091883	2.27514203925301	1.9705737851074	2.03590019103519	2.30459538836415	2.22461204465003	2.32605108679864	2.06010969925912	1.93078192776985	2.02590198310403	2.20515310953824	1.95300609032193	2.00878882850718	2.12117194356078	2.04943364446493	2.03219361610378	2.20708151960117
2.27224576846609	2.25443421642737	2.36745815549175	2.46328182984203	2.19889934421144	2.51855037242095	2.5541886568492	2.53293994168645	2.4369673641139	2.35973184705605	2.54634919609964	2.27771668399734	2.26122640926876	2.52301155938405	2.47373174853425	2.51116312944265	2.16556382753845	2.32270362707525	2.25856951880998	2.47928320136561	2.17320962529036	2.38955409562252	2.54309789839691	2.33863914392246	2.52279105009738	2.49153853872004	2.22437647458447	2.34914006332814	2.26674584911737	2.46490430732193	2.20802910058111	2.18779900630819	2.22172382012434	2.54031824704246	2.40259573510892	2.51948284982718	2.39906978514981	2.20997555217799	2.53284084847066	2.47252962340708	2.1936110026171	2.28250257171684	2.16596682217766	2.34286555319934	2.45580342497257	2.41319772749872	2.40432347501018	2.33167077366328	2.14656797919078	2.19274318939476
2.74728129953557	2.48832513634296	2.71030110841672	2.68937442302101	2.69593803911609	2.53393763204868	2.80070866839166	2.65581574753005	2.79531844481589	2.52682026326437	2.72897617844964	2.79085791591398	2.61405256731688	2.64503701497859	2.67896491351289	2.76680439654967	2.72831477155665	2.533819422503	2.5437849237705	2.64560153731763	2.46065677744835	2.66401830984473	2.53100931680803	2.43129939247717	2.78538914612477	2.44159799209185	2.71465497576769	2.58189709878357	2.75298776414599	2.69597894321252	2.76544652840033	2.66968520787618	2.72451899833038	2.75250430860979	2.58627279852425	2.55955946683819	2.65360556853266	2.72839432965383	2.80961747522743	2.54609553871348	2.55690733270866	2.63752603821247	2.78353355940124	2.49798094949427	2.78936595548846	2.8254710444128	2.85057731877135	2.61530791918376	2.69254134580301	2.75113220226351
2.97676340188912	2.84515360217761	3.09399615307439	2.83714540272814	2.73879577835905	2.80134485246812	2.98122463935552	2.75278699182951	3.03609902411899	2.95164846252311	2.74195566531165	3.02385120185442	3.01054055038385	3.0464707982842	3.09688686033008	2.85108995009293	2.83789095792792	2.98529191451688	3.02099245249144	2.67435975982539	2.94734679450721	3.10553820536071	2.80768198408882	2.96181253829721	3.07226575851692	2.85439727303737	2.7639930085672	2.93253534126539	2.83809048934753	2.87719930681727	2.73993995865627	2.89067471356354	2.89887565440796	3.09553359294589	3.05465121537422	2.86685978073665	3.03732605327643	2.99095732119103	3.10515277392698	2.96065288225341	2.73717366264338	2.864066953651	2.91063126579449	2.94978896186435	2.97558100630948	2.93632854702242	3.09903277990695	2.96942858121534	3.12579162687518	2.99328237152546
3.0716976372215	3.19274276860516	3.16964109364357	3.4113130943146	3.34415243937679	3.23694867684182	3.24547949839421	3.11486041334066	3.07244150496523	3.38208482673335	3.08691741735197	3.05850621370428	2.97859531584385	3.16807135883275	3.15748056423353	3.26769885168565	3.28635602877474	3.35732908929204	3.25766699330011	3.08586530613736	3.23168014437238	3.08483057901668	3.36976525224391	3.02417655324695	3.31293547626214	3.3677389916941	3.34820431901196	3.36034163685233	3.16959088957525	3.04059643463058	3.1496604063929	3.19401687167838	3.22664959001974	3.29469820842022	3.01310966650867	3.20365496520838	3.38611559330382	3.02048570854592	3.09929824433691	3.2913422364824	3.31538090019275	3.31311243199394	3.07440935640571	3.41281450044685	3.19190386384891	3.40438425418874	3.33990007327018	3.12975929266824	3.15406974174826	3.33209170121642
3.45507608652547	3.63037519630415	3.43167280248221	3.6631259172582	3.65893953960617	3.55993980986852	3.62689420251495	3.4330238439315	3.49175947333414	3.66998458640008	3.6734440393425	3.35405514670579	3.3918156325889	3.67877102850542	3.66923073968255	3.68714517273111	3.35214252170833	3.5880778858144	3.44751930376602	3.47273015645074	3.50751826776644	3.42326298182681	3.67373262538683	3.3942409502866	3.57961800905423	3.58734916599305	3.65543959837995	3.44622250310524	3.4970397856299	3.61771956861647	3.67793653399657	3.60152316333535	3.50140531342418	3.40319226278697	3.48550693080919	3.53782223103748	3.45933269855998	3.62457922735371	3.52655172904141	3.6547940603236	3.41360038946638	3.68329021693209	3.68798783996718	3.5323924768681	3.65699193097406	3.33195476382847	3.51016238357457	3.51537325689834	3.6713004045773	3.59973447559675
3.73806821522821	3.95145606752481	3.81421547278799	3.97146273132279	3.85838874993402	3.97936550403247	3.87310400197729	3.88409464353963	3.96021540834984	3.69790648682306	3.96324574003738	3.9695716077172	3.96494423824493	3.95786212847293	4.00476200651663	3.91320019500178	3.92614926191941	3.95468682675706	3.71924453409562	3.94043209099969	3.94702197411904	3.79341915349247	3.69315341639883	3.95675339586096	3.85904508585355	3.91957757665588	3.83672208771053	3.92042047531577	3.96478413556491	3.79233714421524	3.92932188197934	3.91417181835272	3.95674831441402	3.87374935564308	3.72216133198739	3.7975003647368	3.72632784020918	3.96520238212485	3.88561842432117	3.77198170795318	3.74586391479949	3.82296558112174	3.983746418621	3.97020319987808	3.91445152739723	3.84474995545308	3.9824761357061	3.99106631176164	3.90252914831066	3.73196292618667
4.10487107210678	4.20923811244804	4.24715260330458	4.23387555249172	4.24577325464973	4.21890345957947	4.18483015399256	4.24345324579071	4.21752476378716	4.14015113295199	4.10992301242596	4.21102785671126	4.13128890308027	4.15839417576675	4.25932380116559	4.13241832751439	4.10001199607011	4.23411955786601	4.23397030512775	4.26019657077315	4.22005747216547	4.16989983013934	4.25499129289067	4.15188217886843	4.21114796583824	4.19192903568712	4.19406654184994	4.26803941041662	4.15488869717156	4.07722298715708	4.17539908882133	4.19160163425055	4.0857331277568	4.2050534457193	4.24246207459165	4.19643181623257	4.24986048809477	4.15608104275438	4.24247068116711	4.25633504854377	4.17729485039832	4.18206758172477	4.20773556081164	4.26425738771622	4.25491322370481	4.16071873186949	4.21572914753327	4.15995260604077	4.16276567979302	4.21876023282495
4.4680796067524	4.40601456641002	4.52849515703123	4.50260743020231	4.49323720909191	4.50551731343908	4.53539153075582	4.47062677465344	4.5247630302576	4.50558041869464	4.51194197245758	4.55024213407065	4.44793329113636	4.4583827538575	4.48390682744684	4.50870569544695	4.38780991368015	4.38631276703	4.48331372915384	4.54683700991428	4.49811356899317	4.51598369759478	4.49344945191795	4.56336690493272	4.50531003646498	4.53651779356993	4.51553616408935	4.54025120874993	4.54386128455632	4.48669651910647	4.49114216739313	4.51918574659376	4.49644830522394	4.56386862233443	4.55389501215429	4.53411836868061	4.51708828862527	4.55580678863821	4.4182692047254	4.5197694994346	4.31099117347817	4.56435774356555	4.529856274049	4.55166010206043	4.51522717815505	4.55610194781885	4.54104714038409	4.54519062574992	4.50832513291523	4.46347508011868
4.85166792117752	4.86671363402492	4.856694505836	4.70406112273572	4.7669245476781	4.76216055746577	4.83334477085945	4.80424128711163	4.84023093850576	4.59835656094124	4.83684720358729	4.83561846754239	4.8466041511911	4.84265911358713	4.76690799710271	4.72049494274271	4.77642706579594	4.61800303072669	4.78712308014314	4.75301902833892	4.87733258954185	4.83416551664933	4.81050266814761	4.85861319281381	4.82567086537294	4.74225422413747	4.8515858553716	4.85519920715935	4.825446856832	4.72211395232123	4.83425613799859	4.52512367914148	4.82194454972967	4.84698561013004	4.71738458319274	4.73204174160708	4.69981327408058	4.85047334844486	4.77550600971494	4.69961963378178	4.82512162475298	4.67116459931945	4.84779118322172	4.55294249056168	4.83018639203864	4.83024974455429	4.83290209080044	4.84592594451107	4.82852277461965	4.70339807754557
5.03248963521304	4.91786189527266	5.08228118708815	5.14116104313606	5.15746257340971	4.95867858934381	4.9453735644464	4.96461858903557	4.96789315378454	5.11043600990793	5.00824085991846	5.06791431102742	5.10897380262572	4.94041349975152	5.1317078357494	5.07265824583989	4.77961022259986	4.89420595927636	5.19643027706248	4.9943542082909	5.13756293652855	4.79704219666436	5.13601259140867	4.94265785846272	4.96727848967994	5.10935143399568	4.97425153344029	5.12024768273635	4.67790588173748	5.03903568377892	5.12764007717165	5.14471588791558	5.13121173283626	5.12600317112331	5.13806271171283	5.17000411257637	5.16883579435266	4.85719204877654	4.9485818421206	5.19370773498285	5.07775954745294	5.04960529007206	5.13984245728346	5.12798687748933	4.94280169128477	4.85569447502632	5.05000509962528	5.00707340702174	4.85294422360095	5.00237446061437
5.45477695092234	5.36008759292165	5.27951143740225	5.24477452433781	5.31549503165138	4.95825267247386	4.97956084310222	5.08549539647455	5.28124172317273	5.39269013631258	5.47986101757143	5.46749389514787	5.27889188377131	5.46552839636078	5.0477312584507	5.06842868594047	5.08855167459977	5.08042304760531	5.07717002835726	5.42140486227788	5.42305420652615	5.19003507149255	5.19330250996438	5.10795493872019	5.12254800387547	5.04628960506894	5.35815346402185	5.06368620325534	5.3429790186042	5.25779544675773	4.89204652256906	5.29628190453571	5.39638355486678	5.36509182110291	4.99969808397888	5.49497728520505	5.21771095555097	4.97951584623223	5.21864778178544	5.29904544851955	5.422349610049	4.95892270572889	5.18219170939287	5.17453787680328	5.48675136680153	5.39133573820899	4.90424544057179	5.16332667362867	5.38824069637973	5.38232368822864
5.3125960106455	5.53341435999903	5.45358243771604	5.36240964719603	5.5025062921298	5.3327051346812	5.38355152989846	5.38226190998301	5.27382660979149	5.60515977466861	5.40676310783062	5.36369886522814	5.70804756989243	5.61974980984651	5.54618491284277	5.4132203201805	5.32621280420028	5.56776043084991	5.60757111653822	5.54975991322835	5.32043106286056	5.37776981958639	5.64544840801281	5.40587518705647	5.69906024133923	5.45301265559565	5.35263257420549	5.41356031200511	5.39574385520208	5.29459715354555	5.30817977470087	5.39034728306463	5.25170864207046	5.51729117546332	5.21482713329945	5.42287086884593	5.34808567403829	5.36458435548194	5.3013394050667	5.31945656991917	5.50388828609241	5.62850840449756	5.57471452453891	5.60962598924087	5.636515852955	5.41420504584266	5.45362769814495	5.28264341476102	5.65406696525496	5.16998912298707
5.6137823632145	5.85349015432516	5.68994022377168	5.67053557154601	5.68058618664009	5.78806312121728	5.89427996923416	5.55885853581604	5.83731037645177	5.57235575732146	5.56745265128086	5.51268486747346	5.43832214452788	5.88869718301619	5.96482738580255	5.51325479125688	5.96243459569279	5.74786834296074	5.55569284585799	5.59064372796807	5.94319417622224	5.53113979618966	5.61115476118212	5.47000110632415	5.70824408191913	5.97892966159542	5.64944114951909	5.8298086088645	5.74270173001469	5.86949840869176	5.65469495099975	5.81174082437045	5.88473830664392	5.76512373171478	5.54865402548228	5.5503694255823	5.52967828244938	5.63837762454934	5.57055328179494	5.58649983037716	5.585685294567	5.53001658302954	5.87366139950014	5.559368738225	5.69971689489662	5.57964617429701	5.75838266663617	5.67050389253535	5.64006641343625	5.59643684033425
5.60475833256321	6.10389063606595	5.85993935064322	5.92853225835342	5.96070884540264	6.03141667301761	5.66037275395788	6.1382610272379	6.16308033751165	5.94995293768514	5.92244146951785	6.04161107559688	6.03712656890645	5.7535821947041	5.72372196804604	5.86378974429968	5.73410982936114	5.75610108940906	5.97065861275643	5.91446565013792	5.87683228486946	6.06174124050488	6.00712557770673	6.00231641900848	6.07713054792633	6.0187282133388	5.99303863888253	5.78799297084933	5.86897985819534	6.01313862309845	5.84499423555817	5.82274335144134	5.71862987624951	5.79049191275948	6.11210316687794	5.75761335753294	5.86687891670999	5.86477703895485	6.04154765227605	6.00256131577555	6.06746234784355	5.97350101747304	5.88445264811269	6.00864767012125	5.86611059161001	6.15765012335064	5.94730787376966	5.73811279974303	5.83520525351404	5.71471052215909
6.10241544944519	6.13019942048792	6.34485049738788	6.09526020003146	6.11428735404808	6.17258962788664	6.2332523931478	6.14597486983138	6.25802019458534	6.16088956684872	5.9693927192065	6.06780764308571	6.17175201623982	6.10561425752565	6.06238177322294	6.1551998033334	6.11026363488636	6.12665117179485	6.26173146234285	6.12634217877741	6.14406032332412	6.21476498625663	5.92928119083973	6.10105462756435	6.32755573744091	6.16569760103701	6.28126346445012	6.06824983715762	6.07656330890677	6.20163749638347	6.16425391148994	6.33772077484642	6.25112890594159	6.02885432584639	6.04488290708703	6.19131603433783	6.219835254302	6.19928900906875	6.08852720725779	6.09197462828258	5.95659159981808	6.1688253818003	6.08941572994689	6.24189662546312	5.96916154780365	6.05613190256279	5.97527079056751	6.06335317352765	6.08570190030323	6.22403248602973
6.11613782626756	6.22324272549567	6.49397354880152	6.36950613119582	6.2453306258087	6.40568393357351	6.43786371146925	6.46717833145802	6.35744134386911	6.4089847333382	6.30321657586657	6.38931772712713	6.25149919991046	6.23876567288215	6.37789048628284	6.48634600618601	6.4015479081111	6.27510999707561	6.50379087399219	6.34816883034821	6.39804978205075	6.33554760099788	6.24661031557664	6.37319225433857	6.39731013827771	6.44754277271549	6.37850695101589	6.38984314020172	6.33844648105614	6.19363773283576	6.28602457879142	6.39206563140147	6.35929949170058	6.46010435248943	6.5614906635667	6.57526517631621	6.28069350890428	6.28114377014233	6.47230229601948	6.4401649202704	6.396783046144	6.29361332665006	6.42855477255899	6.29076096185288	6.32718093061845	6.31648794040059	6.29093679649585	6.32663433123257	6.51298803181515	6.52127577351025
6.80819016506516	6.62750066948676	6.7445620496505	6.66295027087762	6.53864530752521	6.77863700471493	6.63560989598453	6.71514235215457	6.55651308232506	6.78343375909195	6.54730552974749	6.6437617851132	6.64183257239765	6.52222994767729	6.68142583244532	6.7851019200565	6.72207189912317	6.52273244829494	6.64387143041121	6.72239575670311	6.62512116632999	6.66224733434786	6.81099093136085	6.53936228893472	6.62856441772506	6.78924800586279	6.55735811807007	6.50605965704646	6.68510650862914	6.57954138617731	6.68873577109193	6.71823148549407	6.6000314680843	6.46028110408954	6.71685985581175	6.57677012447858	6.55657112465554	6.68585525264186	6.7098658904591	6.68926324202101	6.49584658866359	6.71282940507382	6.75314865091971	6.79785651580622	6.66337378001875	6.63055815305136	6.49138405825441	6.70862936787178	6.49855197227505	6.79578815026135
6.76844970160596	6.93221752933021	6.83320767354108	6.77983739744722	6.95493338528603	6.9379896905367	6.97564847585238	7.013131537858	6.85791844683951	6.66543887587637	6.95187104827832	6.93621040765043	6.81005382801304	6.79014083465109	6.920926205744	6.811242853992	6.80710111010545	6.76069169818699	6.94477932937669	6.71535875118211	6.96103779821246	6.84125984158953	6.74054576203252	6.73330544816057	6.80966582336522	6.67533974255806	6.9781458843898	7.01171133928678	6.8933012930016	6.95335391590082	6.70547263817175	7.03541975212458	7.01193697951735	7.06870896545839	6.76015175640531	6.98130352130038	6.98015242966344	6.81342550980881	6.91834695271508	6.98162789937444	6.89401600191943	6.98648352971721	6.76185129760082	6.96272710928076	6.9553196272734	6.91220775012231	6.94338148773655	7.01101790918661	6.95860730287567	6.76672489704906
6.9772832196384	7.00914948926988	6.89377591662478	7.18249752172487	6.94317517067371	7.07518307527919	7.09703310346958	7.22869972638341	7.16835955308288	7.25683472325799	7.02899426724998	7.02963840265074	7.13259506406966	6.95193912971657	7.23880095942486	6.97065986869255	7.01881156433824	7.17808242964238	7.09741705790861	7.20927539983845	7.10696243831388	6.79100007201681	7.24146649138367	7.17990055252419	7.11560748379724	7.03471762019814	6.9813263195758	7.25565315995842	7.13690085932251	7.21315232432869	7.26734328059152	7.05943629048418	7.14233190753227	7.09819368861725	7.28052249859491	7.13567271134357	7.02082642487393	7.24778615295308	7.18041867409227	7.17708269419908	7.01518387301454	7.18893066988654	7.00374585324617	7.25309838851436	7.06159888410753	7.06533946238052	7.02403467835176	7.19394874919791	7.25919167225746	7.27297019916276
7.20349658845963	7.34166214263021	7.23910193105163	7.24137241557758	7.36335002505128	7.30821373589598	7.48679449801726	7.42491049743841	7.37530472593783	7.35969414352566	7.3879986346292	7.47430461539067	7.26325978377989	7.2161670654634	7.27198284027453	7.31509639891988	7.2372248829514	7.46325733933698	7.47429660702653	7.33146261946449	7.45000686687403	7.13077673578459	7.40292429212392	7.32307158040764	7.15128325552416	7.41887674126067	7.24685093256646	7.15722488056623	7.44102294659248	7.1984732147663	7.16832658563594	7.43344752525431	7.0996605933492	7.15580255545241	7.03467458257738	7.26343686908876	7.16524440633299	7.18129990656464	7.07302566575006	7.11555119036258	7.48600727007295	7.26517834514319	7.33380084235927	7.48502857501893	7.41693027704341	7.38917935476676	6.97223572403452	7.2421270980623	7.32738573144246	7.48242206917093
7.32218284596741	7.46057281677922	7.48074858493348	7.50376417077766	7.44250940231844	7.38419670264802	7.38317115016303	7.31676923705741	7.52874518229921	7.24747864544983	7.62112073760382	7.6145074720417	7.63936209411256	7.63700015289813	7.46350912234	7.65910544019972	7.39715735906144	7.50620210610511	7.21333763460463	7.51895668863197	7.58745745074192	7.62178858624067	7.58833121676495	7.46381169105162	7.41405099947158	7.55896227932741	7.55025611380225	7.12414213523079	7.34898410827326	7.19573891048781	7.35585513137742	7.39328102171224	7.46433835803098	7.52462926236082	7.41200933199596	7.36052460452322	7.43308451107876	7.44523901261983	7.63382852219072	7.32181445915107	7.46085704856163	7.66720105708303	7.3737596186237	7.60126429297535	7.63530660657993	7.54701606439456	7.51414257519822	7.24908929958184	7.50464269079192	7.69183676791893
7.68968643127422	7.42756289361621	7.78123648511369	7.29199292713244	7.77338104185494	7.73275917153751	7.76597645947509	7.55517183280602	7.67641937359539	7.77648230152537	7.50089211500883	7.70215358334745	7.58598598973252	7.37804492447295	7.38739906459432	7.66817456629501	7.72673337809592	7.32706448905633	7.79077419597686	7.76011451815057	7.82895098672731	7.40010676654276	7.47855588845125	7.83993088259921	7.52751284569807	7.51421977050518	7.79590033579214	7.38271306826313	7.61597419677776	7.67455448823934	7.78216425344957	7.62672177200102	7.7301047157664	7.81168897279527	7.4719676497933	7.80391967405017	7.75114283373684	7.75578682541352	7.31335972600759	7.59025902835783	7.51156081075224	7.61887485234133	7.38528963776167	7.61263001279561	7.3665227708589	7.69915483917526	7.70571094808489	7.69274018026973	7.49780019303017	7.66296620862143
7.8429031109907	7.61900657750547	7.85400213631538	7.27794101511407	7.87005194645827	7.73866865667888	7.91127191154589	7.88395328663483	7.59083532168685	7.81527303343826	7.90396163911143	7.85761096883572	7.37485247803489	7.63055249866688	7.69462826015494	7.73673067344664	7.80693552412438	7.92473657577279	7.57528406378488	7.76053870325545	7.86851561562145	7.89462122108073	7.51210358980874	7.80927517803877	7.48939104833966	7.79872110239165	7.64298250545075	7.8505014267358	7.73249952017516	7.92508718357154	7.65337268919382	7.8400473936008	7.43501172364868	7.7229563252431	7.47635601268779	7.95190501033675	7.86214421192836	7.82751154940581	7.76011280946583	7.5477479006255	7.62650926554083	7.73974335289286	7.51729054919275	7.8988632959424	7.51189817428059	7.88497756335845	7.50065394091732	7.86641266332159	7.64607868888315	7.67369268523795
7.80266369914737	7.99394008731433	7.9571307491093	7.43884011750437	7.56930308043369	7.60964423316331	8.03684738255244	7.47095548624795	7.49957412263271	7.73072819038239	7.73806501613466	8.0242872616721	7.76383317747837	7.9261483626329	7.8980744948988	7.62515404497019	7.70744661071472	7.92997262212656	7.83720524717353	7.7511898114196	7.84068962395968	7.48712662056652	7.88337751898752	7.7202071669904	7.70581225420404	7.84507330837127	7.55461450747086	7.5088834319419	7.83144894913385	7.741084075332	7.49547877947289	7.87879215251326	7.94237350648711	7.61744943517571	7.67999084955114	7.96191653572248	7.67911972645224	8.03179092832785	7.9102416253615	7.65797548634763	7.7251488199383	7.83454355901443	7.86284340153297	7.64099911278799	7.83744665385371	7.59894399218729	7.61427589430757	7.94777163135266	7.88867208653802	7.81235567648661
7.73007894268227	7.97988045677854	7.53997871954543	7.67163765689631	7.83993495397472	8.10783973892385	8.08723851564976	8.03401531681835	7.51472521852123	7.57389455231005	8.02101619961801	7.98500592705305	7.98070799778799	7.82159219413417	7.87521734914337	7.61803707674747	8.05786319239011	7.88160822129738	7.62947228857299	7.68333032943027	7.73941367987719	8.00428292447954	7.694057181166	7.91222455307424	8.0573899755824	7.9761432752488	7.92951285164546	7.75618392068573	7.55242402610649	8.03293940681521	7.660944473412	7.56303081937668	7.67738973725053	7.95496738455023	7.57087862970558	7.65787440475286	7.59847064862546	7.88795202730215	8.03155287885487	8.00551961649234	7.95355775007055	7.61256999139721	7.65155478905748	7.87509835694281	7.6901777140049	7.79693105191647	7.54258459145531	7.7351138336147	8.006137781419	7.5815194907452
7.88021019117697	7.76118616693594	8.05994165614104	7.78961445813881	7.65898319314447	7.9365771417187	7.56718804022384	7.77302869478229	8.02393715272968	7.68656626411652	7.89689660487991	7.83399614369075	7.65711762713695	7.88308603340965	7.9449145313069	8.0775986069465	7.95103207744481	8.10198661336342	7.6805500255367	7.83351307833179	7.66039390484502	7.98798159075689	7.67438571886971	7.98428457950932	8.01829861375062	8.14214207859947	7.85640725687658	8.10328666239021	7.61797737090267	8.09005538674115	8.15409171509178	8.15830073114396	7.90617674297819	8.01512692807165	7.53754273549462	8.0944619957947	7.47490515253762	7.58675109544594	7.90374707375599	7.70011307246364	7.71948183539924	8.01587187797981	8.14825485470545	7.87216674274764	7.98092330494256	7.94871490219359	7.4093776851106	7.89134048577357	8.03073480124539	7.49653730646323
7.45296812424313	8.15141646385596	7.61138612287721	8.09657634551108	7.72974549156453	7.9843137601418	7.64680228769455	7.71358895018842	7.91711622668439	7.92844864271475	7.88487303694287	7.58277013037277	7.95102437866739	7.72603097555078	7.90919164504061	8.10188040778725	8.11244128752438	8.04844025933369	7.68223597359005	8.10948214123333	8.12769766779383	8.13028982733052	8.13232949138777	7.69952955137869	7.62117769433106	7.46853867529671	8.17439322558111	7.62199201490741	7.60807221657205	7.70473544818592	8.03216491003712	7.764239420658	7.91998499208821	8.17598586677517	8.02827049632583	7.89441438308998	7.97890593255213	7.94837583696192	7.54348437270156	7.62319453974264	7.64130063572595	7.8295792143693	7.78679404524311	7.78134697744696	7.95241467965274	8.01343791931166	7.9874494867189	7.86783540097774	8.19888279344091	8.11262797433623
7.81578748880355	7.96399174729123	7.6227434086403	8.17732533922035	8.10788660219968	7.82480870524915	8.2262554257443	8.07707605168457	7.99594380574119	8.10979991719129	7.83667395651136	8.01066050156152	7.50329661242427	8.07546630504883	8.24747726650849	7.72016690102288	8.13724087892742	7.86946576690858	7.61948810733236	7.76977937664749	7.68998498181292	7.83188994850012	7.52859949601459	8.2685221583061	8.11607007274843	8.18843740020811	8.18189364504886	7.86935936081255	8.09030027725344	8.06100160156442	8.16097509610386	7.62188934820238	8.06571463855308	7.96923484648386	7.93102437160059	8.04098086512503	8.13091623536394	7.47582205821229	7.96910444966011	7.82595071763482	7.8507298155497	7.4289568565692	7.9790378138895	7.88244285116943	8.0440724881351	7.76692201774942	8.18860043275974	7.67236583273019	7.70043906064747	8.0616794685038
8.04510418721727	8.10792874723348	8.00274436434883	7.54132377821683	7.48720434441524	7.52847452804748	7.51276481439276	8.06841152229785	7.81602893276065	7.61253223173095	7.92566084398753	7.70145179961357	7.99626731669406	7.76989466159994	7.86353265756008	7.58444199248712	8.09584457490388	8.00225521773889	7.80399447410174	8.23508957206238	7.57294089420705	7.95850696641024	7.93792091313618	7.4669705667096	7.96225621499509	8.09673576433138	7.97199662627092	7.4461422607566	8.04263910613207	7.40126178873257	7.74923904984006	7.60422780650985	7.58864775202259	7.69614713905232	7.79335204257213	7.48491366327924	7.91440113464285	7.97674390114901	7.81362216429589	7.83331737131155	7.80245490718027	8.21733562098552	7.86913658325364	7.63908523581163	7.44270990915074	7.84419616719997	7.67580776699782	8.02611800124331	7.77611256407292	7.96901768515106
7.86274554495968	7.93847536582822	7.53179614499887	7.81862826727788	7.45176864036266	7.81317068212403	8.04696221008879	7.62802458449772	7.55338584419989	7.67451698176098	7.74161387094525	7.65517475726467	7.64433350691442	7.4676052976431	7.51878870051537	7.42997317016128	7.97152209204166	8.16478617959503	8.16445638882349	8.1482564578413	7.4727909126142	8.16591558686674	7.99427135300382	7.83763744571121	7.94304901729049	7.96692373449784	7.92034961621926	7.50605199660952	7.99221715101054	7.71948274756265	7.63706445845362	8.08814946927729	7.49331839181806	7.86550775311239	7.98399348299968	7.2250271633206	8.01738870801992	7.72998043424518	7.4843466795241	7.71236583571877	7.91802685423782	8.00484308729081	8.15907123425392	8.23220358111648	7.50948046952707	7.37987614939024	7.4611140920526	7.3334845920509	8.14313285381228	8.18870358082928
7.39621581698442	7.97607941244409	8.09626698689077	8.04299671044626	7.94819552065201	8.05543668123835	7.51685340073481	7.93892949055477	7.30346720098694	7.96246343367342	7.48894639463071	7.58517205641109	7.70183572118597	7.74585374801628	7.49164135242902	7.66882143390462	7.43818038611171	7.5316980388101	7.32145352957724	7.68683126592535	7.66829915315529	7.86894584335117	8.10721624212733	7.71518756764993	7.95918534576498	7.24431909960775	7.95923690399662	8.06089229385343	7.86018344420412	8.08735061211822	7.27374061363318	7.95394690270871	7.86281279199164	7.69230611113162	7.23936926149959	7.26855806407297	8.113565367301	7.40603378896682	7.49270777256919	7.91273609033006	7.22432055895509	7.66181600962098	7.71163053733912	7.37370878751674	8.00280527234671	7.81761296225509	8.00429245249658	7.98331492196996	8.0878761469977	7.90727890788448
7.8786046021037	7.41912580508611	7.52396052369965	7.65763669441271	7.74007999375753	7.99664575607471	7.47364995701943	7.80943358980901	7.46614054335011	7.5533258879078	7.28393609880437	7.61737481722844	7.6158645648642	7.88873549888157	7.43244126627356	7.88016253622666	7.62173169555069	7.3472434591786	7.97382569396817	7.55431304116911	7.47684626434411	7.61448797030024	8.18171742798909	8.01157225392279	7.61577263554219	7.15643196422544	7.6451672553812	7.69837397010662	7.59689511637941	7.42226382182916	7.60679899833522	7.1091251492607	7.86607649982462	8.08281090397712	7.76049487251645	7.25589583248786	7.79168395808647	7.74147878370804	7.40902835319338	7.90768155571971	7.74728702946048	7.45534094754971	8.04670624143212	7.58128575153031	7.21278301565699	7.67460136816923	7.28851040232457	7.86192217364599	8.00334916652287	7.97014009578662
7.89020006859391	7.27323806122193	7.80402954365146	7.37310267244234	7.85914637441076	7.4257469158274	7.55721965706956	8.17068666125671	8.05481852806538	8.11376204674962	8.10836203371014	7.45595068459177	7.78867384080404	7.32358199479317	7.72803388226756	7.23239527571073	7.11054897382574	7.60706590872338	8.07230041673837	7.64961503910767	7.34482058378782	7.37566096878171	7.15750656590258	7.39426819307587	7.04480736454685	7.50352762037465	7.44714447666412	7.58491014503455	7.40259993947164	7.69095293535478	7.34947074399301	7.84514578305714	7.4363846337959	7.5827278871004	7.59517453914576	7.81942978210333	7.71639343989753	7.66935463109061	7.75188992397581	7.79596355453665	7.44485049460881	7.5630074872414	7.98666921182067	7.76489135736391	7.64785363292222	7.94774064025941	7.71657006072912	8.02079321341318	7.6062086759528	7.90750266706126
7.931476384974	7.41262284399965	7.19521144167797	7.25367171370884	7.56505208457818	7.43843354398168	7.65501546567422	7.59889285942142	6.98052624072707	7.59335787016672	7.11259464694884	7.49525908784486	7.88277720841937	7.32771824632876	7.27290838622541	7.28076523844745	7.0857449349233	7.3046287375916	7.30090717238305	7.69617302510659	7.45188104013454	7.35203122846327	7.29915133389024	7.20950453982674	7.18479781083071	8.06390797496234	6.92277209344513	7.45037108900899	7.61558982811656	7.69184288143848	7.61336782043355	7.63658113195455	7.47912593973661	7.70673124804888	7.63752580301684	7.66066889250623	7.60114580841091	7.87690072037169	7.75408473163734	7.96546283303751	7.6508675204276	7.2265392699724	7.00607751587753	7.78788663613324	7.97884690214503	7.69858514120502	7.32866578103576	7.92544968217959	7.23119900461704	7.8495535009451
7.45128106145093	7.87766089699819	7.56344834062242	7.2676234972667	7.30278709939368	7.55877833435697	7.14836599294449	7.50888637598955	7.77761283019116	7.28414020870153	7.3345384588472	7.66783171241094	7.87587983503012	7.90475833800127	7.79172627312533	7.21384004682951	6.92309988026156	7.34917964776652	7.34114755226525	7.26285856884579	6.88349159755776	7.32357039879525	7.81134134404834	7.4048861207916	7.27248848865579	7.02817692485108	7.0992867157265	7.52041477356502	7.71341371827326	7.4935873262437	7.16518583258993	7.39277461561943	7.93554236324976	7.80695960459599	7.448040323622	7.53727255821684	7.23871358784011	7.64966969266438	7.884771195202	7.46508200416532	7.00759838384336	7.21117756143865	7.13221240007165	7.31626601000664	7.20432946358413	7.43774406468151	7.29214906023369	7.49865562146039	7.75724204940499	7.40778580437482
7.40007712972177	7.54370720997081	6.93318743459501	7.59763011920264	7.78121923574962	6.96333853947375	7.40595040326247	7.00187890759537	7.07743514477852	7.49717316738083	7.54887267295827	7.23631673185758	6.91291003915827	7.45947402740466	7.83351725931528	7.53535857039801	7.00939584965462	7.80376907576296	7.23981052096706	7.29751795585987	7.70328076284121	7.7627723856231	7.05037989052769	7.59955066651882	6.74049481800755	7.0880247362041	7.30256899794195	7.11055742132635	7.61134437630253	7.51165024434084	7.76181317494001	7.03445211473021	7.19565013432767	6.95111736828724	7.54683478002842	6.9391831719515	6.97140895491043	7.3327402617355	6.96823193484722	6.91287426538368	7.8505416790305	7.06940895984333	7.19905765993221	7.18397044761901	7.65272366511698	7.21941604214946	6.84917287113151	7.25332038831155	7.32225461374695	6.93239541414861
7.4365557502862	7.36251299328583	6.65448735742917	7.47086349100125	6.69863846102807	7.20576000387774	7.44508168426549	6.93288182338221	6.98002119493701	7.49983122366618	7.00862597219738	7.61301431122313	7.43187992779573	7.14508060225684	7.02477469274693	7.38690585113516	7.68163719457198	6.59776041619732	6.75683731659301	6.84138068691557	6.53475999172119	6.94750794778454	7.17564288060579	7.40877637295476	6.5363258623773	6.76071560828304	7.41811745192668	7.21824544776722	7.45376998422269	6.76027902517596	7.20413103229509	6.61770843070347	7.39375623139375	7.11864809636476	7.18921564609795	6.63501178331705	7.19718681639569	7.51164836087183	7.29626216423434	7.23359884527099	7.51442809475437	7.60205216100832	7.4292516669521	7.35566638219998	6.93248384317048	6.61885110695712	7.4922058469377	6.84422776685649	7.17290217114604	6.39098077517795
6.97349676308075	7.48821689294635	7.02857613443187	7.09794182831377	6.75482175619358	7.55857097228964	7.4483269929663	7.37840842734755	6.98411999113433	7.12781814133668	7.06361815556038	6.95461592166342	7.32778437076506	7.07531234162379	6.60374685998291	7.23029781570821	6.497126280958	6.81729405381221	7.40010662294848	6.88992322975893	6.5338512940735	7.03370709902117	7.03923837294498	7.57065006325702	6.70665943608587	7.0746448367842	7.11157608257596	7.09897740955719	7.32263602075461	6.99719723432629	6.95833923499942	6.84585813159696	7.26975617755675	6.68640050601134	6.59190125959273	7.2401470611418	6.71381318856017	6.321008266253	6.73269102672068	6.48668678253701	6.60745179984809	7.34164619013564	6.46421308612184	7.28102898673268	6.73772384734866	7.19714711638586	7.47896878368838	7.16326591979669	7.04545441420837	6.85378857082679
7.2769788116179	7.16536687689956	6.77294244841951	6.88933054501608	6.31182157383118	7.33052904717423	6.70002804811238	7.20646079122847	7.22533506385117	7.38859469684438	7.02508221834135	6.16732176286338	6.425223959878	7.21854881585436	7.06958879390387	6.28711121496459	7.02627500012091	7.20231555396574	7.21597600015886	7.1560672021241	7.26351510682458	6.6249978525493	7.11346950050199	6.22313985462203	6.14636950943538	6.25359102504596	7.37440894170258	6.41289191561457	6.45712460013784	6.85162271839836	6.12411355029021	6.79570561332216	6.69406960641459	7.04473057021477	7.16597518381307	6.41440513578381	6.44600370272997	6.43787222902629	7.30403809746627	6.29260210422249	7.17188739984328	6.84568322100369	6.64510585752859	6.82108159151689	6.1580297408377	6.37544430040533	7.32315391667044	6.84872009665635	6.38107551670445	7.01891390628565
6.27088792443911	6.23059611197071	6.32033997329142	6.25075425003449	5.97814606655832	6.71510337144574	7.24548891349019	7.05692385708033	7.04218349585663	7.06692472554398	7.07258630507081	6.38367264502216	6.95716460967513	7.16599634273807	6.51239242332767	6.21789462604537	6.05155543455281	6.11260771577441	6.58509424746801	6.98138091545961	6.58453812033929	6.26941277563192	7.16854789032536	7.00999185987725	6.36842078592952	6.89030736812548	6.32859234229532	6.08151648325639	6.81261861141243	7.00801633671732	6.92662584361977	6.74215930574596	6.54585177487215	6.63677044472658	6.19843285242202	7.07818299358001	6.91828543077592	6.54020035880666	7.18710966552771	6.74761237622365	7.13274947948258	6.84666873710021	7.17084418483108	6.66377064767786	6.95186124293601	6.58741652146874	6.95747473422356	6.25350754008835	6.16827522814662	7.07867058035322
6.58081934346185	7.0122177611329	6.35293054648229	6.13166171859725	6.18835817618635	6.85951730218171	6.05693537628552	6.20971931655811	6.17140198013847	6.98024149372882	6.71450826471352	6.94765730610507	6.93330856789467	6.52224598863409	6.38504301816303	6.94607502048505	6.38764877035691	6.17730260704394	6.58334714029732	6.55621289046788	6.53189744453512	7.06243293470369	6.60383369311507	6.74225014677891	7.14047720234297	6.94854409474638	6.87026948181918	7.04813565374771	5.96311270891954	6.36727305081335	6.12110413554666	5.61392933889056	6.17216987546641	7.11896303902761	6.35680714641963	6.90259706196728	6.89343813903482	6.70175495743278	6.74162285557469	5.97911414231815	6.67324841861658	6.31009215443866	6.83021788541438	6.97198250853234	6.94721790252433	7.02740256599525	6.23943577065472	6.31906633214182	5.85143516089105	6.50358154947469
5.95125733339309	6.87591365572754	6.05223445776884	6.45527600689482	6.37664071426308	5.96065286033266	6.2065400968624	5.76094747304612	5.97375948381786	5.97249174279814	5.77546066536803	5.69286508814054	6.39249505095437	6.43345681154688	6.30701508646558	5.67809096037195	6.586880496859	6.64313631314178	5.75628264177774	6.79277022704226	5.32656479454404	5.52389916637788	6.64695687633244	5.90989232473892	6.79979171792787	5.97667284818551	5.97663312347097	6.15029493605849	5.50017915478366	5.66236810363932	5.89325964640445	6.22796809114319	5.92096860368421	6.29645534447328	6.63388487766455	5.45360708342222	5.82355813242291	6.01805363711698	6.86030438644329	6.73780201630274	5.52593294301199	6.55893738122162	5.80431373344773	6.21365756941526	6.4979484594604	6.36597206282171	6.29825919584533	5.70974611747293	6.82905219661858	6.81796062661885
6.6017937425203	6.21912801198023	5.85722156270518	5.28640544457696	6.58103554503625	6.34901846823583	5.2421555391045	6.80873109125749	6.54170070623274	5.42911847128937	6.49265271002222	6.10667213037316	5.2607751235155	6.59559494218963	4.846546296501	6.33660209799765	6.51757856763478	5.91812897057078	6.13968438484637	5.41081523566725	5.54364224643901	5.47449331650381	5.54535748368888	6.70140747740731	6.61485882094368	5.34985884241237	6.07743552052086	5.65267345099577	6.46853224839735	5.71444533411713	6.46049284867976	6.55030221631079	4.45300216095436	5.62984559703957	6.27038851800417	5.05831712137167	4.88659388118658	6.62775260844561	4.3739320048025	6.21044713854045	6.60739419146141	6.32551992978211	6.33067853027175	6.62816873443701	5.32111388980229	5.83895515105268	6.38973674580584	5.90257572323497	6.38394092284522	4.87347599908059
6.36336399337283	5.86600856029463	4.80913025939979	4.7166233844655	6.58113803535024	4.36074506353188	5.16367878048619	4.8684798176073	4.32601928485791	3.63375646708032	4.917235617833	6.37736429011794	2.42965566638042	6.05062220127324	6.61297088639456	6.18877057738547	5.60619976326274	5.74295359751506	6.30171427507785	3.79897924175603	2.94792744321149	4.20094905219787	3.7354409765964	5.42451676544971	3.89775237372814	5.48298382116393	6.13502201155408	5.48739008878362	4.43465082384612	6.52576662446844	5.98733848497221	2.99706622927318	5.51004993278312	6.42086447034843	6.03026486638479	6.12407281916077	6.27040678740297	6.18006508071608	6.14554218823316	6.49885824623678	6.32111215416748	5.25986980888569	5.26940830979868	5.69266149516439	5.96256424583154	5.78310062444315	5.3660090138939	6.37442828130495	4.38446725251706	4.56959101870791
5.9263029315458	5.38120391816035	4.26613666164222	3.52282161113794	4.43179804364304	2.80348845677539	4.55568549912564	5.62313464503064	4.11813036167304	5.80667365143009	6.08166755531546	2.69987859902829	5.15788402588815	6.10339320126938	5.67108993836945	5.27971112302674	5.96544619483322	4.58272014022824	1.30609333366382	4.52634023319665	4.73974870971297	6.03041156415421	6.31875442813048	6.19369671331927	6.04889413132609	5.71578017577949	4.48261696022788	6.08147251875436	5.91235318670181	2.1585859614898	6.17858142975941	6.26905341725619	5.74092058341561	6.00315450501802	6.10024481356204	5.67268391260994	3.67064343975679	6.15951528978882	3.78356266722483	2.45489709122179	5.3195664837836	5.78884627414936	2.91713568750456	5.88614421731964	6.02197585253207	5.87374392792982	5.36272548249656	5.51292188823002	5.65145074555075	3.78590701312798
0.415167300589727	5.28355504267463	5.79230034115608	5.42287019011212	5.55248255843443	5.88201609484353	4.56358030724595	2.15503577514313	0.0378942011453847	3.75729111802435	1.15629828641914	0.0381296907747964	2.92846518431062	5.96349362722934	5.83538167180647	4.31148830113716	0.185180217124657	5.35442608062779	6.00695867275419	5.83667292267094	1.43242662917798	5.72054664701758	6.02524739539194	5.79329509649479	5.38195396429412	2.9043919747963	3.77568846153045	6.18527277635523	5.93625214062962	5.62851637354503	5.47851644600181	5.71884113165894	4.61247979640849	5.50570621576792	5.6912288436583	5.50937468580331	0.573173251761074	1.58718741390024	6.02097631102191	5.96875256201533	5.67195936491806	3.76356128030702	1.44065967848718	5.12879995087629	1.77337147061661	4.11663009964449	5.88295347045763	5.80965699300184	2.11150084934654	3.82203126034582
2.27843616659663	5.3724117387201	5.77546140017495	0.0384251158455091	5.70757575533852	4.24508898623704	0.0381245135975853	1.08098478935169	5.87945244400618	0.0381606878123163	0.391222740471086	2.13403581315102	4.92468484929536	0.0375820425386682	3.20463920190931	0.0382651022162367	5.25289561762886	0.325031196420506	1.19324941014851	5.63251633657582	0.195399310195141	0.038456777857387	4.42435128760801	0.172135137308385	0.038479615752382	3.82969002661514	2.31203219525673	0.832003525467027	5.44036520759539	5.53428390921533	0.694624875552105	0.037764963977822	5.94743408905451	5.21318649213107	0.0379369789184973	5.90428490187154	0.0381983912942316	5.59639058608666	5.81340132914464	3.24299448954716	0.0377799080081789	0.0383763151778983	5.87083398505976	2.67658241698345	0.145335404041085	5.33201552234968	5.41371363417437	5.29883994997779	1.99091557667631	3.36665427709152
5.12097521782414	5.13481752588621	0.0381671500653312	0.0377952101283437	4.24669805627822	1.46281293997098	3.15403857554706	4.37837283379333	1.01689650174634	0.0372743754086299	3.50712261078249	0.0376191178106082	5.14760231670922	5.51045828569197	0.0377469772446949	5.01599529690835	2.59364451111086	0.0381951015985917	0.0378346797440451	2.11291650980839	1.19395081906237	5.52883349271288	5.52583182912975	5.3577889567576	0.0381686796797496	4.98127997466659	0.0384031479033576	5.42363375145774	0.0387352306907383	0.222103255484045	0.0380654536173896	0.203860580315583	5.37592980446558	5.01839242858645	0.0381825927664181	0.27553188192887	0.0382715982000232	4.54721451610099	0.0383191809517661	2.90930698074175	3.92810511139026	2.94420347456873	0.0385985620822464	0.0388337372582637	4.59479628015352	4.36022704145436	0.0377648294409449	4.84758456723246	5.45671965838875	0.038744655014343
0.0385592717463533	5.04600362902532	0.038179320749036	0.0383370520787554	0.0378232346099784	0.0377255895605547	0.152840388580658	0.038098715756339	2.91293969502257	0.593300523110817	0.038651221822583	5.24363024124932	0.0378274487286228	0.0385707446184758	0.0382137655209669	5.1953200626893	0.0387740693970401	0.0383984111334024	0.0386099392376691	0.0384201356901032	4.5720975246195	0.0386012380522587	0.0382004717987895	1.8358344798312	0.260794973904501	1.10232863209942	4.18395614197123	3.62057795772253	4.68433064227974	1.31070628904192	2.41412075960284	0.0386649113661602	0.0389372847401713	3.07266398235309	4.26139189424199	3.93532294562096	0.0382343163848691	2.29424163598108	0.0377628106145765	2.56218217261354	0.0381240205992159	0.0381682304421037	2.17697386925506	3.90110276861749	0.0380399860544248	0.0381716747457948	0.0384841361404546	2.72868301883038	0.0384061267215072	2.05886074641547
0.0379056979243792	0.0387047451226431	0.0379546848375732	0.0379424769633378	0.569374977366488	0.0392403262730728	0.0385654800815114	0.0386315915762946	0.0378882774097748	0.0388049136601263	0.0388654018253669	0.652489795748053	1.89101488957103	0.0390947224435279	0.038074802288187	2.79182928535436	0.0384096592988599	2.54049863041683	0.0383683406913309	3.06986801959335	0.0381787060061183	1.77758074574302	0.956869285810431	0.542409090526258	3.59035081833927	0.0382312536547811	0.0393525002213044	0.0380616499115809	0.0377148470373106	0.037813192269031	0.443354307402738	0.0381265850581668	0.0384730374852401	0.0383854641506147	0.73763602085993	0.0376422931072584	0.794290591224234	0.0390215205526628	0.69678396225573	2.41250203551703	0.200631949258063	0.0378961891788341	0.0379465742964157	0.0390719180343093	0.0385472086961806	4.17324436813574	0.0389854939967707	0.0375434117728151	0.0380339004428143	0.0385747569301387
0.039613726969672	0.0380422488094072	0.0379205905518444	0.0388826981642903	0.038810305686372	0.0379509186890538	0.0376752344873457	0.0378977785737043	0.0385959213429338	0.0383320872434535	0.0388050523969741	0.0386480738390248	0.0390692554421877	0.0385569129260735	0.0383648156292478	0.0392587772287431	1.50255059504906	0.0394717359239919	2.58060080143084	2.1257474446057	0.0392708741557339	0.0383895039162704	0.0380677807308898	0.0385583546820572	0.0386405992420145	0.0383621096611952	0.0393981120136019	0.0388941945859722	0.038339880973169	0.0393204932933853	0.0388494250657948	0.0392207505250089	0.0390848352591379	0.0386771245544782	0.0392010513304617	0.0383207521688952	1.22239109965649	0.0391712229870721	0.0384991615907967	0.615079022321375	0.0380321961052449	0.0381362065755406	0.0398188957747533	0.0384258931820513	0.206477947385685	0.0386501941884103	0.0390180743657876	0.0388238438196245	0.0388990820861172	0.0387646136987867
0.0387876116065875	0.0391323033849119	0.0391369596025012	0.0400349018045938	0.038721058184135	0.0386982267636377	0.0386063680189395	0.0387496688014522	0.0391425817163641	0.0387612469521248	0.0380829599490868	0.039426134620053	0.03916923557548	0.038622245094538	0.0387840183826916	0.0386329724402597	0.039436133291917	0.0391562173409622	0.038163876409483	0.0389347089293553	0.038733282768399	0.0385272518874901	0.0387059326534146	0.0387128041009181	0.0392660113451826	0.0391896938542746	0.0377869171580083	0.0397419623627803	0.0384782476809141	0.03869565392586	0.0389400397734612	0.0392672535742521	0.0394437825727836	0.0384492001783363	0.0395164433458549	0.0387210724088661	0.0390445368390832	0.0389062946459452	0.0396798724280089	0.0392838772930064	0.038834018463418	0.0396447015857564	0.0387408314583126	0.0382907408155601	0.0389797708931924	0.0384133392833007	0.0396522545065953	0.0392692934433916	0.0394196914723871	0.0381627384866444
0.0387825926295301	0.0389622294929859	0.0389192833411335	0.0388290808052652	0.0379676920009762	0.0396198503978894	0.0388924914585955	0.0389824755399813	0.0390764333954815	0.0396088491432797	0.0388456551219612	0.0398759059212974	0.0381037758281251	0.039656632227994	0.0385029209257294	0.0396171012055889	0.0389817487670317	0.0391144203717451	0.0391841882030255	0.0390093588343258	0.0395655464967263	0.0390826379020351	0.0382828124165145	0.039341749741364	0.0395814283871961	0.0389938948246761	0.0398495320602246	0.0392843803182416	0.0396286860161928	0.0388429697598765	0.0392274503110658	0.0401842480297616	0.0382182396919083	0.0397020770953354	0.0390391995347257	0.038569481601523	0.0391348759333986	0.0388758082985794	0.0388975556990948	0.0393558097365432	0.038630239418747	0.0389617202570744	0.0386855585629943	0.0388296470016135	0.0399637736280378	0.0388024021165519	0.0392091143533948	0.0397029636242759	0.0392727753868647	0.0393166124822551
0.039560154237248	0.0404508998657748	0.0391585455458646	0.0386885966932517	0.0395874889886148	0.0399759284048874	0.0397612935128632	0.0392866179957467	0.0386010428834696	0.0394444565903716	0.039263753444003	0.0386030394866724	0.0395369528986102	0.0398883317344857	0.0384502988257489	0.0389546894264932	0.0384944075366412	0.038526426502031	0.0400110378565528	0.0397916350729146	0.0397589889658963	0.0387332844380874	0.039461509758212	0.0385014481886005	0.0398511885809416	0.0392990911340202	0.0389081340789947	0.0396013339316286	0.0383970303213784	0.0398370880429282	0.0384391115168444	0.0386301236986418	0.039116647157689	0.0390729751661263	0.0395984235640748	0.0401704853915156	0.0396746089300227	0.039816169015454	0.0389820322838963	0.0396437276812056	0.0386770819477885	0.039402273651465	0.0384899500852763	0.0389083544396525	0.0392441742653961	0.0392405041623275	0.039368338119397	0.0395274668927108	0.0386679805216216	0.0393318129447347
0.0394806680107269	0.039274721823769	0.0394056709737563	0.0393910343235646	0.0392869774936677	0.0394828475260823	0.0386915589885159	0.0399919534470422	0.040132531784868	0.0394859126059205	0.0400475238595082	0.0394963342990898	0.0400260760069196	0.0394727370675797	0.0392800586465866	0.0387259394095681	0.0402087664474154	0.0403232188439643	0.0389467344384938	0.0399978490519514	0.0396236185967309	0.0391625178116805	0.039214995242953	0.0400746851041706	0.0399332509066653	0.0403613662809895	0.0394617940373189	0.0398643964109195	0.0397609074354585	0.0388054981497287	0.0389600912831183	0.0396742215795058	0.0397278949947284	0.0397807512686653	0.0399670502443171	0.040772694336985	0.0403209294371377	0.0397533247323771	0.0390720432095999	0.0387140498272375	0.0408423826703819	0.0403466061158457	0.0398874865235104	0.0398213172990371	0.0401603270914173	0.0394684853559258	0.0393995533572315	0.0391275418198062	0.0396055653856406	0.0395377140022518
0.0394037657169981	0.040283152734072	0.0396257456687066	0.0396748862569783	0.040044020417178	0.0401940401517814	0.0397573789922703	0.0411946202717688	0.0397562020096309	0.0398737025631913	0.039326660570813	0.0404138103380015	0.0397339115372533	0.0394339243343429	0.0388930738321459	0.0402587464296674	0.0397841985005179	0.0398656560580906	0.0404721758293767	0.0400001939605964	0.0399282799090603	0.0402154982265969	0.039528531589881	0.0397403992294836	0.0406691946209603	0.0402961637332273	0.0400972637906621	0.0405529333898904	0.039837951808138	0.0394090353930603	0.0389079703793517	0.0403698140914612	0.0399053070463595	0.0394439814133372	0.0401588442292803	0.0396788619941715	0.0401313259068093	0.0401431580996569	0.0397042471901136	0.0402407692628861	0.041095955141178	0.0406010685930766	0.0399228975422574	0.039959847476252	0.0391060655993823	0.0393687648845438	0.0402222213578658	0.039511662497064	0.0401218915892892	0.0393253375025064
0.0396386834914567	0.0394883655825469	0.0398420686385633	0.0390129751675787	0.0407282295551467	0.0402531103952367	0.0399755441873266	0.0400559755060136	0.0397669822756421	0.0390650685459502	0.0393492503935906	0.039991194269653	0.0397301960263506	0.0401139547565772	0.0396451734984081	0.0403841533992151	0.0404845349262957	0.0403025449994084	0.0399652882148229	0.0400986793373563	0.0399094831374409	0.0402699771852092	0.0397058059780962	0.0399109177756505	0.0397949620571761	0.0404408415743689	0.0404175399173115	0.0398659842373559	0.0396446507934043	0.039966838904623	0.0408592617871698	0.0405396055203453	0.040431820808202	0.0395516398320897	0.0404587594835924	0.0401379402141862	0.0405216574249135	0.0405534254593285	0.040043528582338	0.0404940141535057	0.0406391693019686	0.0397572430992555	0.0400063207410299	0.0406019802070782	0.0405124471863023	0.0406093673943867	0.0404441550147629	0.0397605137235723	0.040209697900427	0.0402763309628128
0.0405161825095362	0.0410312321038358	0.0416146155565738	0.0407919601788976	0.040766388264184	0.0402521724283212	0.0395519044747625	0.0408781082066704	0.0402089810807341	0.0408616823748515	0.0405627909554818	0.0401356877744385	0.0399789453163308	0.0409686492345275	0.0400851284650391	0.0403819017308633	0.0403088905659173	0.0393006113534789	0.0403005119692197	0.0400020205886216	0.0410581275352304	0.0395330582909458	0.0403001949402474	0.0402983246342515	0.0406255415086286	0.0399255060696082	0.0406154419085331	0.0414138241904961	0.0395172122801184	0.0403183146866425	0.040918193398028	0.0396022558207209	0.0398001502354861	0.0399433943439349	0.0409541470651874	0.0407944857538838	0.0411566322003951	0.0407002620367011	0.0404643253002607	0.0395676674697441	0.039463417346281	0.0395147746082254	0.0403725507259599	0.040148048225968	0.040532571689805	0.0407217047283975	0.0395952846607218	0.041622117535903	0.0401561104801723	0.040600218249849
0.041135317556468	0.0415191739849606	0.0410028145226746	0.0395889901811287	0.0414085975919853	0.0415122578555872	0.0402147549860354	0.0406570961733702	0.0415120310403037	0.0412456073439532	0.0410968167354162	0.0411310264655569	0.0399837402557753	0.0408168869822356	0.0410264291996865	0.0404930201900239	0.041132151406009	0.0408948126218427	0.0406187925044466	0.0405143594778063	0.0407745869755748	0.0406584677128538	0.0418107348258709	0.0402092451021597	0.0418505977832382	0.0411590325382217	0.0405579986941867	0.0411156854124384	0.0410751974463024	0.0401981994375061	0.0403814083129207	0.0405247695559894	0.0410311196001877	0.04111048069577	0.0404494890397176	0.0397279024761968	0.0403737693212438	0.0411106198621508	0.0407125579919701	0.041731929298365	0.0399030541650213	0.0416655317895833	0.0404284783800364	0.0408749350850791	0.0410475849964016	0.0399339968015045	0.041020000978306	0.040062883969722	0.0416122192258013	0.0410265525758291
0.0408270840168372	0.0412232679615396	0.0409910379538852	0.040189906954761	0.040223333137399	0.0406385302049437	0.0409502772850188	0.0415644670812087	0.0404735317330581	0.0415059428570289	0.0404021269710541	0.0397520002779123	0.0404889376177009	0.0401997869713123	0.0407835007731314	0.0407676327562072	0.041391255804744	0.0408679209525311	0.0408042778496742	0.0410106478676583	0.0406997837527818	0.0415671963474464	0.0414627131759915	0.0410412528705468	0.0397187331071471	0.0405166320222671	0.0406874120176808	0.0409308167776996	0.0410909122596186	0.0406906652307225	0.0410360001753784	0.040673267199069	0.0406256145451903	0.0415008159084966	0.0416763661469392	0.0406375167743615	0.041389772664254	0.0411525238993696	0.0419847339145142	0.0412239018018762	0.0411460026386101	0.0402188598791256	0.0409463103368704	0.0407014503301762	0.040559955978611	0.041488616759988	0.0402716870727672	0.0419214204483583	0.040976928427768	0.0405216136086523
0.0405016416170947	0.0401427076815504	0.0418471384443279	0.0412201207636552	0.0416402085745898	0.0421806998027026	0.0409127976056946	0.0411619762241109	0.0420134538363583	0.0407877572555059	0.0413446767099767	0.0420515627226886	0.0415708500103711	0.040329404823407	0.0418164223963179	0.0413530357426984	0.0417387888724393	0.0410711014641167	0.0405251280164198	0.0404944277417885	0.0409989911843534	0.0409247224825766	0.0416546143944915	0.0422003294139851	0.0411415118847824	0.0416875231169926	0.0408075770374195	0.0415631026130728	0.0405526193248	0.0418876799954414	0.0416748206124633	0.0415906522656392	0.0407681910998903	0.0416034850662138	0.0420114965176734	0.0417701530908339	0.0414368257501135	0.0417089811145186	0.0408154664911618	0.0416740000475302	0.0410739444934824	0.0424642203692452	0.0420702424198433	0.0407821006871315	0.0403431087804818	0.0406703260278628	0.0408762226088742	0.0412475489190127	0.0413638673911629	0.0410308219486049
0.0409508268170765	0.0416696324828272	0.042522444954759	0.0414895116027363	0.0421282939163917	0.0416592008017801	0.0422479696558861	0.0414357123907977	0.0414633975311901	0.0416273398050457	0.0414916758427668	0.0412598516230354	0.041778759273287	0.0414072757183542	0.0417611113064982	0.0416745326970855	0.0414617636801654	0.0412873482500128	0.0409301123909128	0.0417224199250608	0.042106413841438	0.0430250870206915	0.0411392576090483	0.0411367372689198	0.0417153589789072	0.0415855425462751	0.0409706461326427	0.0415957357668676	0.0413125846997444	0.0425122638612411	0.0418612676970327	0.041654290671923	0.0419376800079086	0.041413606649509	0.0422626233687657	0.0416283028229635	0.0412585532340868	0.0412059733214721	0.04139209990533	0.0404940297431759	0.0421604295541347	0.0422127522648394	0.0409775161482968	0.0417645583912219	0.0418908978896805	0.0414745191387738	0.0415517145805923	0.04157667037922	0.0426595057275764	0.0414860982868011
0.0416294462392466	0.0423520367078722	0.0423848000369492	0.0421593522417974	0.0417997445060668	0.0411334033837284	0.0426701372373159	0.0414908401836622	0.0409264723437083	0.0407599851399781	0.0414056378271873	0.0412571543761904	0.0422037651123728	0.0416961751958599	0.0419367543826957	0.0416965959675561	0.0420191796739148	0.0412928610898366	0.0410768399538301	0.0417432490412363	0.0412337429000711	0.0421904199651785	0.0409308971679341	0.0419421807329761	0.040813769160011	0.0428438793957491	0.0414201932579837	0.0414062522375638	0.0419621412034459	0.0421154911806566	0.0412195392339814	0.0424236031618997	0.041301076219214	0.0428632690991974	0.0416746088293416	0.0422730539336085	0.0423469432716711	0.0424993613493412	0.0425088623889958	0.0418013766352762	0.0413849228586884	0.0424701442133557	0.0418591208637409	0.0412810567823773	0.0410213835758066	0.0417101350222755	0.0415004549935325	0.0422273234562073	0.0417673329237124	0.041059768159847
0.0420293108086092	0.0432744418690832	0.0422520647231864	0.0424687404812001	0.0418531426036092	0.0419168747837269	0.0418746288727517	0.0413969938280115	0.0420184206491463	0.0428639041909999	0.0410770827510894	0.0417315097038826	0.0426263804085812	0.0426260271358278	0.0419938695443034	0.0422577009451856	0.0424561728838973	0.0421799425549255	0.0421584381789069	0.0415182525086261	0.0421681425501014	0.0415977739800857	0.0419660146376344	0.0419205612583246	0.0421016875711426	0.0431010871505944	0.0419543828170606	0.0422731478979201	0.0422190904758197	0.0423068059228419	0.043008057076854	0.0421310962003153	0.042454872845475	0.0425364618384304	0.0425656070154819	0.0421953756063724	0.0425029217376835	0.0415603041406972	0.0414622947642901	0.042405610941235	0.0431177461993893	0.0423732798987008	0.0431165730282731	0.0406943776665006	0.0417858079837034	0.0417074986791451	0.0416707895464251	0.0422205742830211	0.0414453400585867	0.0421580631853832
0.0417418717180848	0.0419179198921757	0.0421402130657141	0.0429146490389719	0.0425140549102276	0.0415047507462376	0.042564585692277	0.0420796547843302	0.0423383980017004	0.0426742855589197	0.0421899781892644	0.0425928226677117	0.0409860147545631	0.0426503844950676	0.0431645235810021	0.0424749298717093	0.0424377874316956	0.0428275784820551	0.0432445444700207	0.0432995408961894	0.0428738597268083	0.0421894759307635	0.0418713193751099	0.0417872233084652	0.0419890640152293	0.0430248057569658	0.0424130803186442	0.0425917978501368	0.0430573521598306	0.0415510108249417	0.0429145703777729	0.0429056246682903	0.0430952039890557	0.0414315447298291	0.0426790565665381	0.0422570171320133	0.0418381720465472	0.0427853333565688	0.0418319428439347	0.042684801254299	0.0431214014499154	0.0415810238058809	0.0424084443688308	0.0418494375183524	0.0427465962301177	0.0419234744799636	0.0422661210866756	0.0420230112234568	0.0425261090622186	0.0429193063889666
0.0426938742123095	0.0426206645775407	0.0422601843989146	0.0421407179778597	0.042799442610953	0.0419468646504347	0.0430996625759836	0.0437326617425257	0.0429172855235568	0.0422712385469998	0.0424965871627338	0.0420765543007713	0.0437595743428896	0.0416522485614772	0.0428359612329243	0.0430591678123951	0.0423936107561124	0.0424565780883924	0.0428005026831375	0.0428660889491843	0.0426432845113796	0.0429249079629928	0.0435663577634915	0.0424153338531387	0.0428961150240038	0.0428440831002759	0.0425716669879298	0.041623607896085	0.0426492037886438	0.043247585102801	0.0420947926082848	0.0419347207034118	0.0424247046795371	0.0419633811395024	0.0417979729562448	0.0420269335428508	0.0425052815534793	0.0426067514808652	0.0436617470654276	0.0429049013551406	0.0425916527791823	0.042529289105556	0.0424351424598947	0.0436743127990105	0.0429012565751118	0.0415661277766861	0.0417510527432006	0.0432819557169869	0.0424711304422097	0.0418772059573249
0.0437181866568416	0.0432287946372377	0.0429218786945677	0.0425818711238247	0.0430249739412799	0.0424936345150652	0.0422796397425406	0.0427500112656942	0.0429771324391754	0.0435303428049161	0.0435557164711912	0.0435320826116234	0.0428152406886631	0.0430330793595625	0.0430637864186524	0.0437526132842896	0.0443272361571986	0.0428818717589294	0.042775304177817	0.0435047171762442	0.0419525282258409	0.0429030118296859	0.0440952087689539	0.04337652231143	0.0426385360318918	0.0421995330851853	0.0423586107006694	0.0429013329603571	0.0433610937086523	0.0432304315033197	0.0434640601007559	0.0420199975121082	0.0427791513767058	0.0422192080639542	0.0436574941178432	0.0427739609441012	0.0420594503473726	0.0422547797932228	0.0427619165907461	0.0427249124727378	0.0420991582707066	0.0437038481240985	0.0419221918591303	0.0426409642650631	0.0432046225906842	0.0433627937221473	0.0431776668190683	0.0436305845617625	0.043461333467084	0.0436342768793815
0.0441437993640238	0.0439931297820707	0.0423548655238832	0.0446177345596845	0.0428390383565699	0.0428890795443294	0.043595759294418	0.0429435974073563	0.0428552651734872	0.0429093796576844	0.0439384618227063	0.0423684069247433	0.0435084048645004	0.0431741006218466	0.0437018889543409	0.0421879902700545	0.0435551393558744	0.0437329770603757	0.0431024712562561	0.0425383944007746	0.0437813544979309	0.0428438846357049	0.043122546748406	0.0425431731275334	0.0436396037952088	0.0436064128845102	0.0420989767760466	0.0442968023622662	0.0426549402492876	0.0426038505754777	0.0421378253988787	0.0443390804582382	0.0429727251035501	0.0433010496426892	0.0435342891027827	0.0432738096280706	0.0440425711882456	0.0438129913983488	0.0437154273298797	0.042935912179765	0.0432823704049518	0.0430343359059527	0.0434845317339675	0.0430991274201223	0.0430261566841565	0.0428400588175119	0.0432618280881593	0.0440212160746914	0.0434869646789605	0.0424368047171459
0.0446314191250505	0.0429751111342324	0.0437916786693508	0.0433159505945082	0.0433749098033261	0.0434477057358884	0.0424532117916115	0.0448537950074741	0.0424271016030623	0.0441468687641966	0.0430720051978189	0.0442809012131119	0.0439981370424536	0.0428070802525769	0.0429284942900701	0.0434955178782743	0.0442382972354425	0.0438263141301095	0.0431157139022671	0.0437394044408414	0.0436541153998442	0.0435186858289316	0.0436244318562277	0.0438514535564196	0.0431859880562114	0.0438668125318916	0.0437430410905613	0.0439611279357869	0.0432265867330173	0.0434295492049669	0.0444828689154323	0.0430755633204138	0.0440980738509187	0.0436708123887712	0.0429377269814367	0.0443908579039843	0.0437292992211674	0.0439196536813007	0.0442014679037576	0.0440852536322444	0.0428389689432313	0.0423560888355962	0.0430801507483759	0.0443635507176173	0.0431075279273538	0.0436641008483749	0.0431310177128739	0.0431005484373677	0.0438048900527548	0.0426987033268337
0.043797402059876	0.0447206979486778	0.0449394642818814	0.0446682407489112	0.0436396002909181	0.0432472705257592	0.0433379172602346	0.0435896187298486	0.0437380956979138	0.0437253713226024	0.0438280937107279	0.0430072081522763	0.0437098378220437	0.0431545964039223	0.0437200738460098	0.0436458309841108	0.0431544741885898	0.0446358604280005	0.0449100776875977	0.0436395788748932	0.0439827333541755	0.0447065043693171	0.044428096090127	0.0437773955632185	0.0437861297890707	0.0441224671259577	0.0449956944756366	0.0443458895157327	0.0430500807579068	0.0440144286917339	0.044471863190099	0.0446475359669026	0.0439960556094838	0.0442106809963568	0.0435679333124523	0.043821033855961	0.0445685347746865	0.0446111612668762	0.0448651439544444	0.0439571359263569	0.0439898120901926	0.0433074004859581	0.0443818331640195	0.0441994126763917	0.0437152903619771	0.0446893722332222	0.0440463586414621	0.0436159503811308	0.0445466941862952	0.0428439701338265
0.0436305993553361	0.043740921975488	0.0436094122412972	0.0440298769889006	0.0445695422624413	0.0434607036990348	0.0430066090904035	0.0437594845020521	0.0446637908444031	0.0439785777998819	0.0448667843245927	0.0439034141499926	0.0444309243294128	0.0443833285628498	0.0443386071039676	0.0436317944190959	0.0444076780270201	0.0438101200768717	0.04407561875431	0.0443535954862346	0.0443137347003914	0.0436409461780741	0.0450584275755787	0.0443693203102832	0.0441929410590759	0.0444462589240037	0.0442440021729484	0.0438122179814346	0.0448473010171186	0.0439227542208019	0.0431136030354342	0.0440393391448346	0.0433559959875124	0.0442932816829109	0.0442910770437524	0.0432417937285589	0.0436959844373194	0.0445021027168875	0.044411228403336	0.0432189734031601	0.0435418927354036	0.0437656201264488	0.0431961543984826	0.0445811418483234	0.0446154088141341	0.0441151542323242	0.0443469977552813	0.0439822609029211	0.0451737681475691	0.0440250760294532
0.0442238512156872	0.0447560005313221	0.0446460474461961	0.0447463971593445	0.0442507897790983	0.0432102728687847	0.0451232835935095	0.0442827102024096	0.0440997959250654	0.0445513862284613	0.044420900915699	0.0456550056327993	0.0440916690854767	0.0448747469325618	0.0445737257265856	0.0457045416788124	0.0438481362521247	0.0448547638977657	0.0451626115080113	0.045067506058108	0.0446964705448995	0.0436472521386402	0.0447850725390065	0.0448333281028655	0.0453758449692543	0.0453885431804933	0.0448613774594132	0.0452315955860853	0.0439633416634796	0.0444333717833957	0.0447702522815285	0.0440746983632292	0.0437561252776493	0.0456450836697045	0.0445956710886149	0.0435826010349765	0.0445990999600685	0.0442881573641339	0.0435983919161965	0.0440116734696154	0.0453293416117829	0.0441754148295754	0.0439104049803014	0.044139084535059	0.0448448408759202	0.0432613149216314	0.0453052710844501	0.0445497521358667	0.0441429405926734	0.0441379639111801
0.0438284539512269	0.0446957155006487	0.0453854108903733	0.0458809323162734	0.0450589357953528	0.044868242797654	0.0449010866472594	0.0456073717783565	0.045341854617501	0.0449837559835594	0.0451262934021401	0.0451442276380086	0.0444163496283853	0.0437662360636617	0.0443512966976897	0.043737851118452	0.0445284092491583	0.0442280268342068	0.0448488023101649	0.0444693026001953	0.0438696174178159	0.0450771946681306	0.0449974633069739	0.0452701459405015	0.0457317628995434	0.0449044775632941	0.0455504824359118	0.0445366507896043	0.0448924072462225	0.0461245437282674	0.044073968788746	0.0449757874617524	0.0441255676412993	0.0450718760164303	0.0440804851830695	0.0463644010983413	0.0448152161780787	0.0447725002508723	0.0443476634322799	0.044814849889255	0.0453912139000627	0.0440551629706036	0.0447736097855564	0.0453331520460583	0.0452641669643031	0.0454569777852361	0.0448742988287619	0.0451046161609878	0.0448811716973811	0.0445485836163159
