# Supplementary material for: The Neural and Computational Architecture of Feedback Dynamics in Mouse Cortex during Stimulus Report
Source: eNeuro. 2024 Sep 24;11(9):ENEURO.0191-24.2024. doi: 10.1523/ENEURO.0191-24.2024 (PMC11444237; doi:10.1523/ENEURO.0191-24.2024)
Supplement: Extended Data 1 — The file code.zip includes all code used to generate the figures and perform the analyses presented in this manuscript. The folder "./ephys analysis/" contains code and instructions concerning experimental data and Figure 1. The files "Figure2CDE.m", "Figure3AB.m" and "Figure3C.m" simulate the model in the nominal setup, and generate the corresponding figures. The file "Morphing.m" allows changing the connectivity strengths with respect to the nominal setup, and plotting the resulting trajectories. The folder "./Figure4/" contains instructions, code and data concerning Figure 4. Download Extended Data 1, ZIP file. [file eneuro-11-ENEURO.0191-24.2024-s003.zip › code/Figure4/isolatePPC/v1Int_a0.525.dat]

0.3178557817166	0.31163259796677	0.315285439634404	0.327289903941188	0.327650218520295	0.332012852442016	0.321654554594202	0.31060857846892	0.319480785307464	0.31171875002977	0.313550722935515	0.316167801608535	0.320205629346938	0.323196624671297	0.312753652563977	0.333418657322856	0.319456628595642	0.322912096737942	0.3212569515215	0.316899785181296	0.317019712085326	0.312219860477228	0.316133229752018	0.313368488170567	0.311881915653732	0.318869199487915	0.330399212653531	0.333780882387247	0.313559020555963	0.323930695790821	0.330937241375511	0.31764016950758	0.31255411283154	0.31675373416991	0.333235764439434	0.33014940106013	0.322075006932616	0.324353331155867	0.33153179287495	0.316616577338777	0.332217951781903	0.318428665847068	0.322001640716546	0.319628228135977	0.326111611424331	0.334487990014979	0.319404345525788	0.322350692358177	0.311059050102554	0.332724568592417
0.32480601535526	0.338528822980633	0.345822941206618	0.33564771919213	0.331077336555128	0.340554097964331	0.333465352514279	0.336569733564516	0.324948625181661	0.330641066264681	0.338396865190998	0.327899746829485	0.339882184818454	0.344164408458432	0.328450554680607	0.324407654748074	0.327721793825222	0.329427120380788	0.337519832612983	0.331931581110077	0.333703051178763	0.323514304158816	0.344919786407948	0.322862294391016	0.340425652299038	0.324628214480053	0.322769734756857	0.334547802522394	0.333498454253656	0.321182427841714	0.344477540697244	0.344929515120362	0.334198065381157	0.326689618259724	0.344688429353512	0.321731214844784	0.326917931465407	0.333631926515153	0.321350652085018	0.322568672049526	0.343579124518371	0.322552015386325	0.330265873506098	0.32280650130657	0.340627541157399	0.321948687932246	0.339143600008733	0.334848200264879	0.334204226896379	0.332954770650532
0.357551560883003	0.332030220221927	0.357818622749655	0.352959070417873	0.357066816005643	0.346175217446927	0.332435564654947	0.356844384098697	0.338070973608441	0.348286715061036	0.336758317237104	0.357528192794836	0.358008580247549	0.336307421128676	0.350409164650949	0.353615996603553	0.3508797095947	0.336474593461496	0.332977573999234	0.333004600605224	0.352636529244532	0.336400916112934	0.342850273703368	0.343213398528474	0.342937757948151	0.349063393483373	0.358643022910405	0.336942721429837	0.333670502624252	0.345727295104558	0.329945919378643	0.340447352370463	0.356106415969102	0.348060886152181	0.34676063715179	0.346683288329809	0.334934512270498	0.354146736299035	0.335287576959602	0.348320631409307	0.330103561619314	0.329490559741436	0.334224125196829	0.344319456547875	0.359267632116304	0.332054224168488	0.335625363319323	0.343996196152996	0.335750955079133	0.347854512005685
0.360867924993542	0.341430127090543	0.346765805493513	0.343771620813592	0.345938465475983	0.34878715330721	0.369247198499098	0.344742914720632	0.344379815257163	0.346790414239602	0.370364034702883	0.364370133470191	0.358718314021601	0.350875921690817	0.34554966686548	0.353179650866687	0.362648526559791	0.340749802086144	0.355189553860652	0.342843445280641	0.362452220175905	0.358872482770431	0.361298510794249	0.357624763523572	0.366553049916503	0.348035577727088	0.368486043955264	0.34078016447703	0.356862180193543	0.370945111082513	0.348604072634723	0.345884491395669	0.353843960055325	0.362668400575669	0.345660280726157	0.354099593233204	0.354710663978235	0.368775436855012	0.344642618996267	0.344360908240104	0.360086442998884	0.371075363669961	0.362153838836348	0.354104645349103	0.343500837848791	0.351527971815107	0.359236332920671	0.354541847681027	0.355533766344159	0.347803135920197
0.376410410544623	0.382315405667483	0.382983593074867	0.368380795300777	0.361904088579481	0.376070291784135	0.384271869154236	0.380586539652351	0.377337209395823	0.38433790324603	0.362806872881526	0.363993654340605	0.357123629607262	0.372400079172747	0.387479597849579	0.375915561720225	0.37891352073652	0.368468014573846	0.373811280413578	0.377568237965113	0.362074416114587	0.390059662286911	0.364234787123802	0.371696827788305	0.37877258286843	0.358873620143604	0.386253459687998	0.375325224507499	0.387715168015848	0.373228611669024	0.364395382565635	0.390697795887007	0.376114156985148	0.380098907004129	0.384879775815278	0.385346099158648	0.364544641199016	0.375625315893156	0.38713324528502	0.369888654869703	0.371677493340436	0.361745049530524	0.380904720934683	0.379481829837008	0.372957378242291	0.382550710664988	0.383831749459804	0.35800537249488	0.360215286979603	0.354470648230808
0.383980042742254	0.387672328339601	0.380200227552057	0.385899742497162	0.379113670873348	0.380900058874501	0.400101844427344	0.390331215943501	0.40363414415613	0.37012921209725	0.406233737399147	0.394687933581467	0.389427023915923	0.384050491745832	0.400921323619215	0.395187251409155	0.391967390853406	0.385119162536077	0.402713609521712	0.376214757641745	0.399959951781176	0.380006501283259	0.400255128663096	0.386665479470696	0.385265750918972	0.405037106510153	0.407714953731932	0.397058282140038	0.371072413065914	0.399660194150708	0.392853263750523	0.399182032351854	0.389199779159025	0.378324962067797	0.379013178766453	0.389256712939421	0.385345718711304	0.397111739855437	0.397265226943419	0.401922072122201	0.394135186338545	0.377852840081058	0.38043549408778	0.409853272230448	0.404315076303656	0.387377127232242	0.406046509320453	0.371292335154072	0.380106281602352	0.400469441351122
0.406402260322038	0.411300882124513	0.409644883774261	0.425543245507294	0.416394154249282	0.429827246215973	0.397342448062147	0.419996746622085	0.394908813243878	0.423996131845331	0.412613425053347	0.399494650883692	0.415229846803507	0.423621363988966	0.410145634548402	0.425367885980899	0.397466880879454	0.414720571001606	0.427489610963087	0.421398126028487	0.410853504333593	0.400288825069063	0.403080983639554	0.411972708547679	0.398276540168733	0.413675151381394	0.405269782102937	0.401093360389493	0.395787437794231	0.387192558926971	0.389738839128125	0.400919840209844	0.402678847962297	0.403110376668113	0.407575980035313	0.387650658266215	0.424891806749635	0.406122149477113	0.42499924729501	0.420485662730694	0.400997096255743	0.421131293436693	0.391308200233525	0.416524007400237	0.426500760520541	0.419378757624443	0.410763138389806	0.391623238989864	0.403700636545592	0.394358804626402
0.417748385430009	0.450227429749321	0.421025931226837	0.450404648338537	0.442117709915196	0.420277594714821	0.411779328445196	0.446026215810522	0.406645824368053	0.437983603337958	0.406772167454505	0.428058290456174	0.45302942152726	0.432886799985062	0.408617421795109	0.423406892008946	0.452841515846454	0.436412862897556	0.418963432981622	0.424752077697503	0.455745682820239	0.434388789840904	0.416714034107357	0.414519581639794	0.434194734084135	0.412806764094658	0.430365430306513	0.444121068169049	0.432725550273897	0.444087744286147	0.440251745765108	0.448145354511792	0.416567841568315	0.446004680956532	0.426326675419361	0.426167430528323	0.413293758462044	0.417224340564133	0.432704562522106	0.430801176952136	0.418411847549404	0.4204716509158	0.437950998443512	0.426963561386097	0.425207113463818	0.435549059813458	0.4108876946767	0.447984419657437	0.414153343389177	0.416000998963693
0.451702484956072	0.470052421169544	0.473115380100972	0.4622203927001	0.466110515958467	0.456430830944798	0.471481646161535	0.482277484779801	0.44808085769049	0.461154228615036	0.449878246880691	0.455611848152232	0.457240174840246	0.478164525153278	0.446936195609938	0.458498010904635	0.444072555201135	0.452797397710876	0.483117932548307	0.432174642169937	0.457142397590888	0.434624043394505	0.46812729718759	0.468885367782737	0.450784067628345	0.450466421367611	0.438449713086005	0.458607594162972	0.438255181436981	0.45759470771312	0.459774402955708	0.461917118122379	0.454540729631028	0.451509424071578	0.481073887817483	0.460257820144395	0.465150368303763	0.446052901859253	0.443773931567553	0.461827684168637	0.459532168503746	0.473468921392871	0.433212533091016	0.45270966976657	0.472519388703532	0.456379169867336	0.427761955205503	0.48000535919067	0.433891567037427	0.462300418945807
0.479829658778039	0.480854252435326	0.483292468309076	0.477184044038579	0.460046616119406	0.489579167215591	0.490881049448863	0.488573131800354	0.457918794731668	0.460176945831834	0.488317470646518	0.464785137260499	0.472824388502532	0.471016351616024	0.450172020621016	0.484334629119999	0.463109118136717	0.508397817317395	0.478278864131279	0.487134111296242	0.459787844895165	0.461187352028416	0.496515605058276	0.500614576279605	0.498325656267581	0.452605789649209	0.489306787902056	0.495292956620516	0.502050919878921	0.465214054100308	0.49020325647948	0.505104048605727	0.465143378320238	0.500324353220498	0.504454012867705	0.501831062866463	0.45623200039534	0.479997930628123	0.456033687671793	0.48117707330936	0.478362189822436	0.500699253085212	0.456396816092694	0.456323093867383	0.503861875515857	0.457924801302174	0.484656432161121	0.474072106586331	0.478321357197986	0.492579936595667
0.485696184535077	0.482199801110242	0.533920005715939	0.533769230651914	0.508677817372538	0.517401372793727	0.53205632467503	0.533102554010477	0.518963618212621	0.512500124317485	0.512177830813381	0.494569891302201	0.481913967740828	0.548387915843586	0.541828815570165	0.510157607365564	0.499780475419545	0.533104854623969	0.488589169920933	0.494974882782693	0.492582415241788	0.481731333824618	0.523739479192411	0.509593333329949	0.512713446961265	0.490759606450795	0.535546387714031	0.543694975739805	0.511495854377027	0.532067569800047	0.496433060958639	0.519288051379541	0.541494128737678	0.479543290866837	0.517729036011716	0.53708938827631	0.485458470377456	0.528283184233763	0.480628563142541	0.517939514930562	0.493154349951032	0.489139710774328	0.485384567779364	0.51358519324675	0.516631333107009	0.506691921535415	0.533302166970917	0.514682921940681	0.516677518403859	0.48291781974618
0.515262620904506	0.561857926830666	0.548992381450789	0.547297231019199	0.53014429166157	0.521641732653905	0.541886124398357	0.535101534857405	0.571882901231316	0.543225459276069	0.516067412563206	0.548929752510283	0.552779462241562	0.524500241120794	0.551241664200282	0.511452576293171	0.56297289609939	0.577452019068561	0.532219406270753	0.55836567646006	0.518961261887005	0.542252834319669	0.520279316941579	0.528457524288315	0.518493389321409	0.541624122049422	0.515658143335733	0.536172358458153	0.551181804774626	0.516011421235921	0.573040298782804	0.526315891327579	0.53877737885013	0.560830254274617	0.583434633883013	0.560435505380708	0.530849261254341	0.529294097595698	0.547998435648124	0.580208295245078	0.526269967937599	0.536165860763046	0.566166982538553	0.548856833745574	0.544371865608528	0.539800103764321	0.540478119296785	0.531701243210364	0.515117840668912	0.524087974540952
0.561762917648885	0.608657308640478	0.617441272725022	0.604114794294562	0.62908227537157	0.622976711250792	0.617825540589386	0.545401047286882	0.576046528235872	0.60242903300454	0.576414834282785	0.563580801195583	0.587140731150472	0.588134736093384	0.572761515654613	0.575896557203227	0.578782937249162	0.594342786369521	0.554692507552344	0.557917291683769	0.573509045691084	0.616982094886829	0.588065505820323	0.62808098608342	0.627354148189609	0.615467822162633	0.610831964005334	0.595713092840401	0.620186105338781	0.623978511164269	0.587270126592695	0.560236856041114	0.613602566653415	0.552584856156348	0.547476816518905	0.567327179667271	0.594259998133213	0.541863647556815	0.597191437258967	0.558057841241736	0.564573937826686	0.547746442902796	0.544551864613624	0.572740138062791	0.624510759425944	0.580271271878102	0.572678768617857	0.609679494286578	0.543708844406974	0.600510816500597
0.640306679818413	0.587349667201823	0.643926594032482	0.655538083815826	0.609918977725215	0.612662076845331	0.641712682302215	0.618050607788337	0.595046995914393	0.638944999263547	0.594230577061673	0.63440142319267	0.613171110863305	0.631958692967088	0.657330837070582	0.631294145551132	0.61727048288697	0.615890306326494	0.589926409819623	0.590913326694289	0.626553098739076	0.625875207488661	0.647668849469335	0.651928802291499	0.671567115597419	0.589481142967907	0.609912797637936	0.629503008927057	0.606357385771003	0.59986161039839	0.602113579313525	0.603101351119618	0.60672765212044	0.666686454673987	0.667582495067292	0.630540231654665	0.627075995500729	0.661904488149894	0.595768831061528	0.660051789124014	0.622122619189167	0.604970588840491	0.634812145607003	0.609357660737745	0.605559605806747	0.627914122748869	0.627505964106433	0.597991740815295	0.676621980865173	0.679625480765665
0.707477225081985	0.7386595445899	0.705848960304712	0.709501028120126	0.626646715936695	0.685232628324322	0.713415204754275	0.653751613106855	0.648323798189425	0.717869375931942	0.673603456428191	0.699028645887183	0.712701356399471	0.689301711383228	0.627043399575665	0.646300520643072	0.652608392932114	0.677203868923649	0.651777449198038	0.726795652375276	0.637000392563835	0.708827871343214	0.652525761879761	0.66895351866294	0.674189660638133	0.667452272382552	0.694870237902007	0.708513130605395	0.669353947038602	0.71391194363308	0.7023119595032	0.675944784561428	0.649183536410534	0.660840738301905	0.706885714458521	0.652226448082479	0.680625010553547	0.647184059204402	0.70124555446364	0.661896640403053	0.641641644654445	0.697687752117892	0.68705578691557	0.66407786993435	0.723816548644376	0.725452593301151	0.645892081784353	0.6548124061154	0.717681064272313	0.62479512768827
0.703086741364821	0.793449055940999	0.744969645440505	0.786146468826063	0.776083132179654	0.774837579428703	0.69277074184212	0.693540369455672	0.759341164029831	0.796498559803548	0.726319084360125	0.73856021464	0.773320072289541	0.714698860381747	0.787006723261452	0.747840316036065	0.749156233742194	0.7378003912445	0.750579486286809	0.698222720475993	0.781164904050294	0.77331354732316	0.76109270078253	0.763442899123955	0.746744351249467	0.734240153705637	0.690676055206749	0.719817566711266	0.746027753313863	0.705721820033172	0.725506344222414	0.746643314844657	0.761175016158377	0.760595067672657	0.68396228468895	0.684856551570558	0.788497961362521	0.70330995467641	0.722287579559899	0.733931832814103	0.696599758423446	0.721871815993092	0.749130409815135	0.744755216450791	0.707132494989359	0.740463565537666	0.762367324796058	0.692638651368064	0.69943254853606	0.741759548341367
0.752859799930115	0.875070962005745	0.733578469530673	0.804050748088017	0.840898149683164	0.82221044237713	0.756478060257592	0.810981685782062	0.808336266985515	0.763069023263174	0.780749847531379	0.754653933579434	0.783009644109874	0.776049498592334	0.84522673853361	0.856906304633956	0.863931986368849	0.864928778410282	0.808383330924729	0.736772285552597	0.755495271229672	0.793780851039733	0.765195127078247	0.800898688220514	0.860032238256728	0.84078420144814	0.817435795079018	0.848412969210597	0.756832642859384	0.846286263517826	0.735435528983054	0.845740631897408	0.793231239708299	0.793847004745022	0.768061911902014	0.760334928693175	0.85400430106075	0.789804714749106	0.779824433285616	0.80537563300124	0.760847732784148	0.799601719723804	0.772969240379732	0.785829151073318	0.877404637881929	0.796561141152488	0.772224824733646	0.777715622797334	0.758168507932912	0.751962919237326
0.93099489342517	0.796750603117519	0.810669777079801	0.877343085580428	0.895334857401049	0.912512115870957	0.953932674469819	0.922464054050336	0.823028374377489	0.806820340283978	0.80012715977846	0.945101370984169	0.810693407133523	0.872930772490253	0.831173906681172	0.812913810816412	0.874277796418392	0.859907026609409	0.948386914662214	0.81124452870752	0.846342494510755	0.867666108739368	0.845814330881117	0.877523587666549	0.809538830564545	0.9247335943741	0.96097902728047	0.816486555719651	0.92782248047994	0.801514948940274	0.837070621962132	0.898733248842281	0.892700103599681	0.854263639879805	0.886134134594392	0.842134253541159	0.833811283003992	0.817580863479042	0.845907315813427	0.936803652696878	0.865293477940871	0.815673587509997	0.79632837304687	0.842848411352898	0.905632727686624	0.861181433388697	0.80559530828995	0.874962413696778	0.913620423747086	0.821129610316364
1.01131942677878	0.950433966658034	1.01232493291213	1.02806904570647	0.883511322731169	0.990239127237407	1.01729960946709	1.00145063842744	1.03562474225278	0.905011746586065	1.02419661065873	1.01943373424006	0.893605928326848	0.912027874618594	1.01127467987293	1.00459502305739	0.906316763460261	0.929288686328844	0.882775235127525	0.950147301055038	0.887502743472385	0.970493303070876	0.994050502898644	1.03535217926187	1.01337249983217	0.999910827134192	0.989473555486003	1.01949044043045	1.03391764464396	0.972260560665189	0.953640739163108	1.01602143863975	0.944110844094233	1.02977540483581	0.945943288546057	0.903519825375777	1.01434318025721	0.92789715852252	0.925487538688021	0.891220002970258	0.946090029074017	0.95975674623561	1.03115236236849	0.875256943717797	1.02420615023715	0.911276055146364	0.890126587724911	1.02480627659342	0.899458411685236	1.01543046392188
1.02681151393159	1.12672219902728	1.03695341350101	0.976875070153509	1.12417333050381	1.10406934018221	1.08076819451034	0.989871070939004	1.11131826372997	0.987507238813344	1.02185138341993	1.06788967767149	1.08213621356583	0.950557943735582	1.09177631959505	1.10469774998011	1.01751863095974	1.01444090404822	1.06779770823657	1.11923500913091	0.966933846245169	1.00259636625494	1.00199155850851	1.10850163821472	1.05372026748509	1.11299580249183	1.08384869425452	1.0243985383679	0.982727460588098	1.0005157004336	1.0799762324875	1.08974862904929	1.08526252477718	1.01954081723402	0.986546629476702	1.01727536324136	1.09328612057668	1.02049167297878	1.01135719804548	1.09395616264234	1.0001969032764	1.10303424542128	1.09684879258442	1.11240795985064	0.959721122323559	1.08475332982675	1.12391812672086	0.97993764601852	1.09791589145641	1.10129689110807
1.05936706368649	1.1456516947687	1.15244402945844	1.22714715708592	1.11387000030294	1.2362019781066	1.04465509329494	1.10474457953744	1.19310314320929	1.11866845286274	1.15598487112432	1.25756249175861	1.12343875866012	1.12071830928184	1.16266916327555	1.09788387351762	1.11084121741541	1.25106304579168	1.08701892517278	1.04801364773577	1.10267847631747	1.17181996560032	1.1028727826279	1.18236206761139	1.11522463472432	1.16879423876326	1.23304641276918	1.12368704263204	1.17581812562543	1.16039898298982	1.20351526426817	1.11556643680168	1.25063206391767	1.15213576978113	1.16219186617857	1.16570135698654	1.16475121923978	1.17669870320694	1.12928407010479	1.20697396267864	1.08300608626953	1.11584606308442	1.16966093223001	1.08378415883368	1.10038089408324	1.0908956982821	1.22553728641631	1.08042503351257	1.14265496839045	1.0878504497695
1.22250593547243	1.394429357151	1.21205341874581	1.24097664192873	1.26593766068651	1.26629372077807	1.36090128606273	1.27736358752713	1.19141998391599	1.25084316348924	1.35546726550307	1.31195524780232	1.24349841350669	1.2913986082735	1.23084987686336	1.17871703364881	1.36185075648277	1.22085873204136	1.18777636576405	1.37088299925934	1.32245863191612	1.30606420956381	1.39850542594143	1.19072929339769	1.17287882388693	1.26731369613202	1.21634625347946	1.36804762642242	1.29053631578897	1.38399766172033	1.32519275461914	1.39327172807647	1.29064367432994	1.32606244124893	1.36049922825677	1.25032890427109	1.24711158585598	1.1749438006456	1.33077559397145	1.176890955069	1.21954882397847	1.32514426752795	1.3506273771007	1.27297549533261	1.32227605223114	1.19688279616921	1.33436196324967	1.21958232983458	1.22347936175145	1.21877567931053
1.29956514258403	1.35158214015845	1.36448524809056	1.38330015046054	1.3312165986649	1.4842426732522	1.37725979058498	1.43385040243952	1.39196436786708	1.31577086628065	1.41792261703784	1.39244554561318	1.34783583434688	1.50881219907397	1.33906457860825	1.31404172894333	1.34238184430825	1.38054632999789	1.44848565381332	1.39074984828627	1.3176915337057	1.33969525331717	1.4159014683434	1.29557154149055	1.31210726586272	1.49323488514726	1.32564532083713	1.31140867805273	1.29531272444291	1.51796846596366	1.41824612637768	1.33229367342438	1.33930350956863	1.48688551749	1.43373371668521	1.37160559982143	1.4904521913287	1.41828861953367	1.40137019974564	1.31646894909793	1.30734600152015	1.39933186018067	1.3526641547181	1.36644168220373	1.35200990898259	1.27956276051521	1.31309026313508	1.49314655394864	1.46192458753799	1.53093539892094
1.63412091965793	1.49651173230775	1.4169635175084	1.51004062456772	1.66455875423621	1.58243896890519	1.52501479974019	1.60659340747611	1.67915995174602	1.62843192016212	1.68958878163908	1.55000093596789	1.52684638190602	1.67064749401693	1.63749532142688	1.51531170546411	1.48548081974164	1.58489720406423	1.45782295251988	1.4206279680013	1.53205760915445	1.65456498265498	1.70924916783257	1.67170904202628	1.52203120203753	1.70518596246844	1.46469805936307	1.57643435502976	1.57381001359723	1.68518420938387	1.50880278491633	1.51496280414146	1.67184211579031	1.63182081367576	1.62981701111808	1.64177339901767	1.57535318796656	1.516099345419	1.47688830922054	1.64086227928495	1.65528482763919	1.41686134172518	1.43263779397475	1.67631744827651	1.57006921128301	1.63122213669937	1.46560586698328	1.43859205934359	1.56734800850966	1.66456927257549
1.71154174677518	1.89085418370395	1.79094684429831	1.66955246534265	1.81167107656787	1.73956592497774	1.89245272930853	1.84232532490184	1.73371953113434	1.74797885750024	1.59804084583053	1.58048473493599	1.72986095035579	1.67808638659493	1.60314049440372	1.60391035098912	1.60242358116357	1.73660680500354	1.63019150801637	1.68041147040789	1.64693392541334	1.83174283295157	1.77741702551363	1.78999792062952	1.78130379745809	1.57109094448866	1.82842233024056	1.79693019625975	1.80551155917402	1.80972161020793	1.6720870950998	1.85419628224417	1.75864594679161	1.67552779924433	1.702238076339	1.86064567266736	1.71852217930484	1.61855313392692	1.78572988470127	1.89254069856562	1.70853072467114	1.71578858539501	1.61223216243472	1.71476378510374	1.83934466315445	1.80288696509234	1.61464662633333	1.79130212004103	1.68844804536626	1.69045617383713
2.0279003178803	2.03858842569495	1.8313121624505	2.04129274370246	2.05321720419869	1.94859033796587	2.0048993827884	1.99028413807666	1.88601745442375	2.07536615988053	1.80425246613182	1.89005319460126	1.92076518830623	2.02477154655123	1.95555700360653	2.04313417065604	2.00838697388003	2.05819805932208	1.83085144642914	2.04714983297091	2.01887240012557	1.80257514923605	1.85108728700289	2.05980942156302	2.0746143576395	1.90947036744254	2.10054369740365	2.05813576299756	1.77693110494285	1.80630715335423	1.81112676549344	1.9779324525339	1.73456378806859	1.94204532616236	1.91051469881843	2.08034769998678	1.86907302131593	1.94748050496116	1.94683861479358	1.8994860806211	1.72898856254627	1.89266782852339	2.09989998914787	1.94470615013409	1.80454864113976	1.7414941087369	2.10888207160815	1.95925405243603	2.06189167809967	1.86070071630771
2.0021124319849	2.08904797580806	2.0373971033449	2.10969187419916	2.04979492338383	2.32697685114187	2.31164920992217	2.00679461074146	2.01664017160283	2.12032709196414	2.17267557809728	2.10428074369149	1.98308827015175	2.22001392551996	1.99366790046745	2.00237587127613	2.20043066661023	2.2484272569589	2.15416812103428	1.9909434967895	2.08335771585302	2.17707072121395	2.0138799440039	2.10579317282298	2.27964822756972	1.98225450938393	1.97576764598796	2.07980033959244	1.9351913687035	2.21173468039801	2.14297393033225	2.06032101584188	2.21203707013642	2.30592295681964	2.03109202296217	1.98004565785385	1.93350401817367	2.30026128777258	2.29772472016276	2.03936369775575	2.11955934302616	2.00211470145061	1.98245413172936	2.26745564665029	2.27703837493176	2.0045408795495	2.14247259682031	1.95726420486952	2.22046370376458	1.94444957866194
2.33262807756	2.54868307510414	2.40047945403948	2.54827021195819	2.31537819269251	2.28486434533302	2.48618931419582	2.54168466805741	2.21658706265553	2.47072340711661	2.48702584613163	2.23304324203202	2.53917316830623	2.38115550893739	2.19785000250506	2.51342458502458	2.20552766643677	2.32362910566341	2.52892398003957	2.49773877303078	2.42890152776716	2.55728484012067	2.40816095070168	2.44927338114113	2.25198303679792	2.3500155299041	2.25248865555012	2.25127519860236	2.17004976434289	2.52820823916462	2.21254908825502	2.39998457873358	2.26327996173084	2.30700997546477	2.54813553493836	2.20386777548877	2.27575046138169	2.57634603176734	2.4924872784808	2.59866618561577	2.30611708057281	2.15722796838154	2.26478465738701	2.47042398185699	2.18355162210419	2.24440275224376	2.37774012169187	2.2930225825825	2.27393733236545	2.4755788400661
2.54208620936229	2.52462919792479	2.64711231905598	2.75662294845838	2.4592857667995	2.80969264823443	2.84992859403185	2.82596102351627	2.7254200624491	2.64385007450629	2.84292721160558	2.55012938136034	2.52996806175027	2.8231809891038	2.76511737310108	2.80537540326429	2.42169519682026	2.59925384003854	2.52887642523257	2.76980395588009	2.42920880733422	2.67709476514837	2.83430452231757	2.6177031905545	2.81874467104472	2.78293942232636	2.48772320440278	2.63094867673048	2.53696273010537	2.75417937504383	2.47123756301018	2.44490849847002	2.4855703237253	2.82905676994843	2.69067334417706	2.81532424353403	2.6826933434405	2.47168655577514	2.83114303176947	2.76546408247362	2.45149768957823	2.5519141406562	2.42237047904367	2.62286648208395	2.74869129905099	2.69941668151614	2.68885387761013	2.60809004878141	2.39951013017156	2.4496819124389
3.06476275911624	2.78319500642714	3.02656545917985	2.99919534366384	3.0098217079714	2.83121518959417	3.11706330588185	2.96357315778148	3.10403425357424	2.82570034396349	3.03853634735065	3.09682995158504	2.92028677051773	2.95573173197525	2.99496583509342	3.07910822202926	3.04059730985799	2.83083978351544	2.84310416259921	2.9530107967165	2.75342121805576	2.97713661017931	2.83252502544242	2.71890088526384	3.09914452810577	2.73089868780252	3.02349190107737	2.88956961661384	3.07051901406869	3.00776549079078	3.07687866893645	2.98302084357627	3.03410012934002	3.06216452526575	2.88970520724481	2.86073827704171	2.96602360082234	3.0405581236234	3.11936299574389	2.84749005958851	2.86119955922395	2.94940418150266	3.10002252052356	2.79122057025559	3.10736520733127	3.13707350260457	3.15718950433111	2.92588484471385	3.00662706044039	3.0680014935286
3.30357379423988	3.17312376980564	3.4192514492299	3.16392494311316	3.05689836153368	3.12556224697683	3.31558857004612	3.07173964400083	3.37026289768023	3.28911304181738	3.06469458041575	3.35057924280034	3.33960480024235	3.36495923398368	3.41318583341369	3.17713227655101	3.16779265952744	3.32199484304129	3.34616470881465	2.98874264970116	3.27840986817221	3.42786918636681	3.13232085332618	3.29320228065998	3.39592962823067	3.18530387217176	3.08540806335777	3.26686008979511	3.16589978921747	3.20816674951626	3.06009915903821	3.21928726966221	3.2325318439196	3.41789801795965	3.38333396201754	3.19613716833324	3.37023634372095	3.31899696958925	3.40376573049543	3.29395731978265	3.05444679145337	3.19176585078465	3.24429409076525	3.28047204127461	3.30194568453855	3.26596224316226	3.40944164713979	3.30506840083724	3.42329605460437	3.31649302154201
3.42467242585578	3.54167594037857	3.52273873749557	3.71440797698102	3.6771766096468	3.58221005720709	3.59807072564555	3.46966944040488	3.42346238332624	3.70461612847603	3.43534017953916	3.40425564368522	3.32306218448982	3.51845091002675	3.50643942493233	3.61752630846386	3.63045669758122	3.6780062817749	3.60720671566586	3.43660656573831	3.58625415382485	3.43398473907759	3.70003262242677	3.37108017114912	3.64673843265283	3.69912500328046	3.67822993080635	3.68126534174408	3.52084631581026	3.38353174843486	3.50094437592928	3.54070823597983	3.57602174429195	3.64423561235066	3.35810360844034	3.55307743532174	3.70341681360418	3.36507286229348	3.44968103001872	3.63773523396737	3.65814410112046	3.64511673553229	3.42132994886525	3.69054387896847	3.54709231046493	3.68646477174047	3.67275491888271	3.47684519683199	3.50727769308969	3.65865590913715
3.83021686196899	3.97771058120417	3.79552060774317	3.99407813855164	3.97914095525743	3.913424318987	3.97521635090482	3.80444449702091	3.85731832021565	3.9600072643273	3.92403999033744	3.72793428753481	3.76270618939366	3.94851096074367	3.9598625795107	3.9850004084171	3.72372573637393	3.93341322815111	3.8164057761114	3.84648500539473	3.87214163754823	3.79137336779853	3.95923431226523	3.76249157780242	3.93549997264763	3.92869894767447	3.97402594482788	3.8117135378732	3.85296390303465	3.9628972605668	3.9738422554515	3.94372980193429	3.86897758341141	3.77923998153838	3.85721817880709	3.88894583704965	3.82447009321572	3.95237086846037	3.87773307053415	3.98864021681837	3.78090387067873	3.94408894964378	3.9780064012139	3.90073823723801	3.96354955813011	3.70346552533742	3.87872791870103	3.8795990585643	3.96316645340874	3.95573162726908
4.1236576861144	4.22155802618231	4.19445144173213	4.25582929401813	4.21674058042159	4.23682181824811	4.23331353208726	4.22259444523567	4.25873788539142	4.08935059519822	4.2847048558914	4.25217352186479	4.25565757351602	4.27337637421634	4.27573464968169	4.25706507511743	4.25472365719458	4.24746680459904	4.11428872894831	4.19378613663951	4.28546145659296	4.17821685374777	4.08550564407124	4.19553030124327	4.22661804009224	4.26779330769688	4.19683272201658	4.14686790621682	4.23163333080667	4.1677903563626	4.2442912943945	4.25420577450443	4.28337961182647	4.22684563831067	4.11575234780124	4.18079771804167	4.11941878772695	4.25468963190135	4.24403533467983	4.14851190850013	4.13253424718736	4.19509099504669	4.28526738864759	4.26939184039906	4.26222857445084	4.21325464167057	4.27459988049296	4.25283131121923	4.2594889624142	4.12199708322684
4.49009982403015	4.54396526585183	4.53751346120134	4.4585635381382	4.5154459248515	4.43422324297995	4.3962117218851	4.53610883421253	4.5418679966903	4.52311849109552	4.49810857351507	4.40916409846051	4.50231486888884	4.53038831267841	4.52023626489751	4.51894041021456	4.48702887398047	4.58097708749321	4.5806467856744	4.52147287094447	4.53534292320393	4.35661048360281	4.52940839051373	4.52913977618765	4.53128355734422	4.54284270291318	4.41640920934153	4.5656025532622	4.54038237182917	4.47873955229401	4.3600470322813	4.39571708971751	4.47277810434717	4.56215919148636	4.48705840971639	4.40558393041136	4.55670391813544	4.53285640314983	4.54819890693254	4.54225407931967	4.37436177059317	4.38218529839186	4.41898509194229	4.58187968882825	4.50798220286153	4.54564390832042	4.46382639317316	4.52943550186202	4.5415283499229	4.43943258907456
4.85893926927693	4.58374083333552	4.75148525508369	4.72344301640969	4.86206792619327	4.83244381744136	4.78254162724918	4.82950127453776	4.85035677804632	4.72910055356424	4.73611146846882	4.83496677300134	4.63025067397885	4.64730939388894	4.69769418448492	4.82770903634623	4.55679791806476	4.55618041562277	4.85865594576487	4.79193150819494	4.71154441363862	4.76004883820463	4.70161627903774	4.88940002220887	4.85386761748134	4.77056191495182	4.88260548958757	4.87063325720192	4.80647646194217	4.69175678484922	4.81868971642851	4.73928535465932	4.71864210415493	4.87956550499742	4.87911573741846	4.84846717120201	4.83910084799218	4.87760030925707	4.58929258158492	4.84543038698612	4.47391203620503	4.83643440263364	4.80549747488189	4.81169365193767	4.71043974886561	4.88146225304044	4.86465604926063	4.80779226374897	4.78075624413293	4.83073359427308
5.18790961791268	5.21047801920639	5.11458908658062	4.89519280476952	4.97557678006399	4.96104824977951	5.13492215050764	5.04284254517272	5.14139105324122	4.77132363267395	5.081111486595	5.19214959473335	5.15224909930638	5.10212807454017	4.98314302122918	4.9187779355008	4.9691749180489	4.79335069165256	5.00715749243255	4.94800681578309	5.21135562350367	5.07394123234639	5.05941059666638	5.10918014354788	5.15333036026428	4.94678423402006	5.1397391767363	5.15661764927932	5.15816014023797	4.90839938033617	5.0653216150376	4.69866299890136	5.04726698740223	5.18321218869456	4.9090225426399	4.94547592488432	4.88503927031608	5.16845360533397	5.00030581196377	4.89225819445022	5.08025887469027	4.85625743106969	5.18943385913575	4.72109460038957	5.18965403646758	5.20073884335923	5.1518820411535	5.17849613941819	5.06093971031371	4.89365075347551
5.24967760710665	5.10592078148662	5.28420449901029	5.41723955096597	5.42346877837726	5.14651980882355	5.13612290645261	5.15528197766897	5.15198017801456	5.35154484291017	5.22061290264635	5.30089271889211	5.33120427843849	5.13824725525771	5.3745090640975	5.28382697001519	4.9720327902781	5.07959719327126	5.51643851326891	5.20555528736729	5.41743959159612	4.98920255113873	5.41408740466823	5.12752382191913	5.16061426245555	5.34824835145148	5.16574916844897	5.3882707347764	4.86792008073067	5.24687684602712	5.37078331900312	5.39248585874375	5.37480337656399	5.39366198931	5.37414403952633	5.47068301847653	5.42138128668259	5.04662915424277	5.14752033916776	5.51357095277573	5.29323393223552	5.26719613021706	5.40991098487711	5.3794888247598	5.12722510908146	5.04426942856821	5.26295070736523	5.20022106682184	5.03990904812611	5.19109632596459
5.68915795603225	5.57426002515736	5.484576083721	5.4463510028679	5.5208491391088	5.16996527991041	5.18963947466061	5.29494665506847	5.48438096797466	5.62475527713362	5.73701507968125	5.71594618759726	5.48730975856199	5.70664766011091	5.25405906672084	5.26900904383473	5.29478847704175	5.28727651496401	5.28481200938756	5.65011179837189	5.66699282098688	5.39504296453605	5.39694382084075	5.31305788349182	5.32563026826172	5.25364260110517	5.57951029062797	5.27054354712592	5.55973118398666	5.46385728930519	5.10986142877958	5.50387880682488	5.61135385125882	5.58597796078363	5.21407674565362	5.77246720421889	5.42218166161721	5.19183953452957	5.4167497169566	5.50945880937959	5.65068746290921	5.16723739893414	5.38177060971056	5.37088640423064	5.75033412827234	5.60693354823671	5.12174867473337	5.36122426670044	5.60172802331828	5.5981308483292
5.54134423187669	5.74193394030077	5.6705219375776	5.58409622984983	5.71087877768747	5.55983770250813	5.60273456393241	5.5987659308438	5.50752721541066	5.81692834530025	5.6267247848313	5.58473759063018	5.9300815513927	5.83161914809573	5.75202059033828	5.62919772959083	5.55128622913515	5.77464213895693	5.8233638962071	5.75699620431481	5.55056783558261	5.59467602211961	5.86185933955513	5.62198295763109	5.92158166050486	5.66459796469147	5.57985335152328	5.62932632036356	5.61775315953589	5.52131144225245	5.53689839102702	5.60612802159252	5.48409246616921	5.72462242551143	5.44727929740932	5.64287024689259	5.56842693428736	5.58753051355124	5.52823363483274	5.54797814963156	5.71858642110119	5.84625161610828	5.79540525376424	5.8170289924316	5.85331372035464	5.62878731739614	5.66785868575621	5.51552053864492	5.85673731735855	5.40908469689681
5.85546039937149	6.0712455298713	5.92677045089641	5.90615706456497	5.91646874236275	6.00651533163242	6.10243195352735	5.8063413656449	6.0524671011503	5.81749519331384	5.81351250761346	5.7611123690366	5.69134286114055	6.10455594106248	6.17480663663336	5.76229323390926	6.17865951520502	5.97077570880666	5.80508422411423	5.84064779713742	6.1553821884426	5.77845690359425	5.85624820285179	5.72230305723264	5.93702122325768	6.19277353712639	5.89044199161397	6.04292013816185	5.9688804453876	6.08454339866371	5.892407333894	6.02571795370079	6.09796469999821	5.98849586803875	5.79818400268875	5.79911294648321	5.77856435352743	5.87996085362007	5.81782239346856	5.8339370366815	5.83378148530542	5.78093407177997	6.08708315135951	5.81320153882019	5.93059585036978	5.8220471166506	5.98783979886433	5.90249435686085	5.87764681999114	5.84192105406295
5.85055051071816	6.32605222574968	6.1204663182348	6.1796691044745	6.20496025008982	6.26550204035463	5.90977849631027	6.35137009874256	6.37787732612024	6.19458326832551	6.17619992942289	6.27540976131208	6.27670869780472	6.00924255370326	5.97829773099906	6.12280806810538	5.99119268938804	6.01277841974512	6.21938523321716	6.1705567221081	6.13343309450752	6.28928397299322	6.24795037473976	6.24346783742106	6.30070042879809	6.25630018744051	6.23221722619101	6.05075265017092	6.1251274953801	6.25335669523196	6.10618138788514	6.08440066507276	5.97477470712359	6.04550866150378	6.33807383910263	6.01073761976907	6.12389837398974	6.12306449267844	6.27556913226998	6.24418197960835	6.29325445307871	6.22599244377937	6.13686385904327	6.2422759383396	6.12691802758701	6.37092985723988	6.19779504853798	6.00214391304337	6.09509363128547	5.97633286094105
6.37182004190098	6.39548762390577	6.58043303912994	6.36214835222407	6.38035335983954	6.43709335638485	6.49202031778376	6.41504968549371	6.51271386013498	6.42382874384163	6.22039429201307	6.32390094645829	6.4374665711326	6.37405045838664	6.32485707285186	6.41814391937335	6.37589371587941	6.39507433835345	6.51595437557841	6.39380356683205	6.41187718827885	6.47467137967651	6.17855376798367	6.36743415036569	6.56716444944588	6.42859882584197	6.52950964226799	6.33441721920065	6.34617949963443	6.46326850508862	6.43148954571757	6.57602866608842	6.50714578320583	6.27842062112623	6.30726041985741	6.45646658163179	6.47631999806229	6.45890380669952	6.35261516309334	6.35531145181091	6.20544657237987	6.43065536276171	6.35315450386745	6.49482770974099	6.2167359473005	6.3174343927977	6.223101614031	6.31962505587225	6.34848262753526	6.48041788382374
6.33669592623263	6.45997372970833	6.75360351210354	6.63438249891947	6.47838182172839	6.66421307068677	6.70125800364797	6.72699059113872	6.60810141328419	6.66674700541785	6.54876716837759	6.64484417540347	6.491308745912	6.47853882198987	6.63043613438076	6.75097384931337	6.66904872923205	6.52501055394425	6.76090145458495	6.60453317330213	6.66278123426837	6.59541494467846	6.48638252390935	6.63248095677701	6.65087927091752	6.70893073100415	6.63557213177657	6.65160882681752	6.58753578169571	6.42955429277198	6.53583159429919	6.65004398008902	6.61706067327441	6.7246366681478	6.80756034428682	6.82522324384738	6.51831384271305	6.52758713743024	6.73469664753272	6.69783635689442	6.6588543901297	6.53975455957603	6.6938593966653	6.53297830897415	6.56886800807385	6.56747052444117	6.53192624566652	6.57768234864935	6.77379562838087	6.77888982254859
7.06048037260591	6.87488554092041	7.00301448308567	6.89461726255178	6.76643032359275	7.03245832561457	6.87969968937384	6.96894707470693	6.7889189755766	7.04059820332917	6.77103303011247	6.89261648307555	6.872006875908	6.73252665512869	6.92096068362077	7.04168255756326	6.98249846416956	6.74067772949058	6.8827827266421	6.97781062892913	6.86141566098189	6.90759806316227	7.06166354017394	6.75247594368166	6.8622904208563	7.04329418923837	6.7792361158606	6.7236227295451	6.92848267835937	6.80823658693841	6.94050488026464	6.97484738179262	6.83530341825318	6.66967263049261	6.97019288713608	6.80924102684721	6.77691484872136	6.94392363490182	6.96838559428415	6.94909862344981	6.71029677552776	6.9739682762738	7.01432792402087	7.05242206513734	6.90954648835245	6.87207891478416	6.699194414222	6.96317151763836	6.71802743290435	7.05148493230871
6.95509761430411	7.15855683264735	7.04219033281234	6.98644856711542	7.19548328805038	7.1644006600308	7.21726542481411	7.25413763177491	7.07445322670053	6.83947379244798	7.19247293504691	7.16373456174669	7.01709367124933	6.99892281707058	7.14191637927562	7.01065441590793	7.01270049432517	6.96672026889502	7.17423519896005	6.91232979312995	7.19711043758367	7.0552351772558	6.92999928151059	6.91212133277482	7.00663867549756	6.86329687218412	7.21054615186735	7.2536933690405	7.11817801627339	7.1842429093447	6.88703368868431	7.28221768266899	7.25314317224014	7.31341907506676	6.9539269993886	7.21284413008302	7.2159148486142	7.01843971305399	7.13811268340165	7.22397941427107	7.10610685909684	7.21799707929115	6.94579400720877	7.20153631506187	7.17350520757844	7.127263931371	7.17773038274512	7.2516236548215	7.19610713049779	6.95110641814753
7.14812209253145	7.18936843473775	7.05268044555212	7.38712211671583	7.09353466458599	7.255643186372	7.28069752457213	7.44422797134903	7.36597255166738	7.47572416823206	7.20979395437418	7.1912375495026	7.32677512715613	7.1057110692832	7.45242988108181	7.14451047671194	7.17621652415901	7.38976238710185	7.28347212681497	7.42657656148401	7.30497733789108	6.93634093768812	7.45721894503756	7.3938097730226	7.31365414066275	7.20609353256082	7.14397147726168	7.46748411369423	7.32704749898504	7.43298808890433	7.4901449268349	7.24273805581158	7.34212109294222	7.28387693985536	7.50201291595544	7.32416802320359	7.19399519726624	7.47146597354298	7.38802410395838	7.38025524929493	7.19020911468543	7.3998712584883	7.16391325784396	7.47414318365313	7.24545898580968	7.24277594196237	7.19686769995529	7.3934370797483	7.47778444001903	7.49440481784395
7.34570943449797	7.50935651927021	7.38281805025985	7.37915423806521	7.53408413905148	7.47238119906186	7.68236489261269	7.60684654550201	7.54048378375456	7.53081897766342	7.56740693131675	7.66867783108632	7.42391273659983	7.35587919194357	7.4135019963888	7.47961761174526	7.37317214674903	7.65047939327401	7.66025274458572	7.50589459372901	7.64097985633755	7.26306937386551	7.58836101565868	7.49156321577172	7.2817932072971	7.60277558064069	7.38918668048049	7.2861514877519	7.63120166851883	7.33318561037997	7.29395879245742	7.60975259703928	7.22894210277802	7.28588263076407	7.14817665144001	7.41656417213304	7.29463375016365	7.31425928269732	7.19667447043616	7.23723280416343	7.67957464861453	7.42363648684011	7.50019106466417	7.67545892096993	7.58669329316506	7.55641515634348	7.08692300396941	7.38552601311224	7.48836490781457	7.67551530778808
7.41998663536947	7.58829360257029	7.60922160445453	7.63740259984629	7.57442602007074	7.50534731177521	7.49192241493176	7.40854361758235	7.6619846552398	7.34644904789542	7.77560261780861	7.76192677341192	7.79061206014453	7.79170612091592	7.58803955713289	7.8150982733489	7.50970481433189	7.64687139728242	7.30094252707154	7.65481384498712	7.74535176564273	7.77139085106624	7.74631812287921	7.58945761492751	7.53400133087982	7.69930227495632	7.68620568481231	7.20278185053655	7.44622600491647	7.28962164863313	7.45343917447079	7.50680272990633	7.58888001468579	7.66326658153748	7.52694433033997	7.46259703427964	7.56241084443634	7.57314384122081	7.79209829273325	7.4156781798463	7.59355936757105	7.82497696549561	7.48923315672445	7.74415746067194	7.7923501108921	7.68829499691958	7.64182619757212	7.34740200454829	7.64661206037656	7.85946770451706
7.79662071719413	7.49279390277104	7.91006953695826	7.35330347725644	7.89710652852018	7.85440572958837	7.89108945839971	7.63719068122491	7.78043155736697	7.89993566212697	7.56966700811189	7.81274591966129	7.67621025242298	7.44599111856078	7.4539389598461	7.7764477085179	7.84760966130563	7.38935360895685	7.909921537601	7.87693582724355	7.96014828464774	7.45563885873889	7.54965309251363	7.97828511529764	7.60092027920876	7.5947073316978	7.92710698978819	7.43933949602402	7.71499674353606	7.77528782574261	7.90699363668462	7.72610567229982	7.84475317386165	7.94253447184743	7.54921110857345	7.93361037475784	7.87459993896587	7.87432532785328	7.3717089195115	7.6889827294638	7.59051639774431	7.7244636396214	7.44210608817156	7.69985804457447	7.43169501902146	7.81045461031274	7.82872030898741	7.79731184794904	7.5753217250099	7.7602806211903
7.92941225062447	7.68218410885247	7.94541162407782	7.29173521111038	7.96414429783046	7.80377249695659	8.01081154802215	7.98191821962248	7.64596951799773	7.89687110767858	8.00869677354348	7.94532313421414	7.39900236667924	7.68308803211597	7.76593798126432	7.81023085599843	7.88000268210559	8.02446415158209	7.6150656639642	7.8307606683286	7.96445563931121	7.98500340724725	7.55590310752546	7.89149469582147	7.524170640216	7.88561491261635	7.69220441746581	7.93788529656828	7.80159461267496	8.02707234806694	7.70636551977164	7.9290473654231	7.47302114097864	7.78727776605759	7.51421979144268	8.05196151879965	7.95318220456959	7.9202987209335	7.83162541611954	7.59205547418011	7.67990571970896	7.8052695025074	7.555995124318	7.99465678392712	7.54600308183735	7.97697047260744	7.53851866908971	7.95441740837728	7.69756700818453	7.72795773594462
7.84036235843783	8.0672280518977	8.02950673454447	7.43182164841969	7.58602705763037	7.62326932803439	8.1135807554441	7.46804114921887	7.49992026474072	7.7667076304143	7.76733923475724	8.09566180166308	7.80987036916297	7.99339765274928	7.95536448894329	7.63597381904339	7.73446373857808	7.99165308809594	7.88188399408456	7.78785550637994	7.89259462361939	7.48709657142696	7.93395505614882	7.74685208558041	7.73872977013438	7.89046718492865	7.56956336271025	7.51490731792625	7.87720100568354	7.77954880113356	7.50098953369572	7.93600592855993	8.00358667452458	7.64798279175691	7.70292519357626	8.03074523341216	7.70804836536362	8.10717898532641	7.96699915087879	7.68568926925565	7.761767437431	7.87987147575295	7.90826649136463	7.65996604518401	7.88836165445354	7.60910857750922	7.6292667750594	8.01023192151761	7.94412184229695	7.85371563420809
7.72626753110838	8.01900623733223	7.52347760775728	7.67057071642532	7.85753637675557	8.16048361202322	8.144709378867	8.07823388191563	7.49710431287407	7.55101755084667	8.05654121284862	8.02602019009116	8.00881265632789	7.82802767871767	7.89813654889077	7.61288257808412	8.10023953255277	7.89820806412062	7.62310764603395	7.66942354309695	7.75037143232933	8.04975090568097	7.69369496717485	7.93615106778786	8.10612482007133	8.01499414510856	7.96549323650051	7.76650250904201	7.53894441138607	8.07152451162683	7.65763187135107	7.53740308249691	7.67655266962035	7.98573847287748	7.55733269664645	7.6409526740812	7.5821601226438	7.91564907783582	8.07175696034813	8.0493235180463	7.99136101287116	7.60176441618367	7.64652326605978	7.89599859762436	7.69581297172996	7.8117870110149	7.51836714428123	7.73495621836404	8.05095825982353	7.56088287540214
7.87747604568493	7.73193939882254	8.08321770608612	7.77170741394963	7.62489301501823	7.94269069039072	7.51817566990989	7.75461168121482	8.04354044808458	7.66390131471974	7.8855639239781	7.81716102935815	7.62388804226331	7.88370330499618	7.95497895384283	8.10042841858198	7.95790341341131	8.12629359306285	7.65342301402699	7.81693360597891	7.62792056543001	7.99849828521783	7.64667390579178	7.99616099398902	8.02904608335283	8.16780023666064	7.84804348393564	8.12945402394288	7.58365943924678	8.10771959999765	8.18333618908637	8.19158050107442	7.90303473985364	8.024166435337	7.49518186105899	8.12228410553136	7.42434245466819	7.54806663654313	7.90715362174328	7.66728991878253	7.69544805624315	8.02732644360706	8.18116412475663	7.87014935085529	7.97905508823692	7.95035663441209	7.35507269258854	7.89338153486795	8.04738462656161	7.45059063548688
7.38111381085782	8.16104413119984	7.55010553443798	8.09365104738047	7.69226974868782	7.97610254039749	7.59784474879153	7.67243810799466	7.88729415562578	7.90045993519721	7.85551140809815	7.50914809324812	7.93401133139867	7.67231848970776	7.88180604338136	8.10541087822393	8.11914510281596	8.04368866726392	7.62205897142696	8.11431763326223	8.13029748818225	8.13888946030013	8.13213131920871	7.64079569325531	7.56885292881263	7.39808917818621	8.18444176012138	7.55298079050256	7.55372945319961	7.65985414128738	8.02071259421953	7.72211928262606	7.88936589495783	8.18892691098512	8.02182555243927	7.86227642700497	7.9651677019042	7.9335720312337	7.47566959254043	7.55977238573779	7.58671208756515	7.79013803247929	7.75285037226262	7.74273076967718	7.93832430840873	8.01056807049285	7.97051695499145	7.84181526986224	8.2126679029181	8.1128781089303
7.75431273232584	7.9242206145579	7.54800208941368	8.17263857000373	8.08478542261165	7.76995971223228	8.22559119508831	8.05170011866049	7.96241925297071	8.09876638221193	7.78133842948989	7.97853469650353	7.41530412866384	8.06024230114694	8.24456867858012	7.64678333081919	8.12547743953141	7.81786017319438	7.53496743678335	7.7048258022348	7.62652584132223	7.78816419433543	7.43323928129202	8.2713146050464	8.09991623397766	8.18156775649079	8.16902347355147	7.81818152763848	8.07230438245355	8.04311193471987	8.1490572882531	7.54512632096012	8.04824768909071	7.92956076163967	7.90059739402778	8.01110629687301	8.12091726549818	7.38793197558426	7.93750376690948	7.77737990848331	7.79411903430433	7.33714060858892	7.95495323940563	7.83767953633226	8.01707470050077	7.70915889752006	8.17675863959698	7.60239887945964	7.63279089291698	8.04387559323821
8.00766597252239	8.06965101239686	7.95217752965289	7.44101463553777	7.38004048802469	7.42055427949598	7.41255848836243	8.03207213489081	7.74353240423668	7.50830449869369	7.86681669553819	7.6252345465436	7.95671856052801	7.69727554484626	7.79991666663974	7.49797136054963	8.05800945585585	7.95108148776428	7.72634766049223	8.21883025383418	7.48163850294539	7.91482046262069	7.88764929317213	7.35314296010374	7.90519170381859	8.06488189538684	7.91680440425061	7.33112611050574	7.99698362825123	7.28705297209041	7.67503242254362	7.51171080186185	7.49286307536274	7.61932447760023	7.72117480155623	7.37633722449954	7.86296544295794	7.92850869960076	7.7399362421999	7.77112061339245	7.7364731532768	8.19800874206697	7.80927827269107	7.54839869292517	7.33972915336267	7.77290433419622	7.584798051934	7.97925946693064	7.69278831640232	7.92403751559752
7.7885047697036	7.8656134120509	7.41362466870019	7.74309696333466	7.33377090699762	7.73215841575789	7.99826129929269	7.51744589324542	7.44134305932288	7.56915195946422	7.64601835328898	7.54739047997027	7.53577094565988	7.34925035429512	7.39064486835562	7.30747510339046	7.90453223410879	8.12999030390288	8.12534387680216	8.10215894130078	7.33991336526212	8.12652257089559	7.93224605112976	7.76214480569851	7.8728926625765	7.90637626224456	7.85466760702366	7.39176173649246	7.93484396059513	7.62332351398478	7.5343670651908	8.04694897980915	7.36636114049304	7.79029200360818	7.91655624917965	7.08286081604951	7.96025743143807	7.64089441109776	7.3700317769959	7.62276509143327	7.84644482866922	7.94951507135865	8.11610888500591	8.19646495924607	7.39610837173951	7.25025955015508	7.33948823197512	7.19958496379839	8.10556903455237	8.15088575833438
7.24893133075427	7.90785713504177	8.03271945717808	7.97018736392223	7.86170939136207	7.99170065360924	7.39592324965904	7.86043266370213	7.15297356665492	7.8924217989647	7.35069029015114	7.46107113381956	7.60809606135015	7.65361434891689	7.36513172006814	7.56538237832066	7.30204031463386	7.39669319131864	7.17829266126976	7.5690736316576	7.55375636560301	7.78600179259534	8.05035908084445	7.60917549543446	7.88167689440014	7.09084213310762	7.88142345724291	7.98885712114728	7.76621618489411	8.02247209071943	7.12137236171791	7.87502621896377	7.76983612820584	7.58183823197172	7.08585251230496	7.12664469041109	8.06196228569888	7.26171256989242	7.36683474055159	7.82399742050835	7.0730644339124	7.55832885740169	7.59462786673812	7.23114173128787	7.93675244887701	7.72772592333295	7.93619710570236	7.9101432612055	8.02943209599087	7.83102908820486
7.78795558567696	7.26885499153454	7.38825849700897	7.54094428961755	7.63053516411675	7.91272856579113	7.32542891880242	7.71094842725041	7.3239925352805	7.41409605711675	7.11617388096818	7.49311523576714	7.48946418187937	7.78908392860824	7.29214201770244	7.78723762215978	7.4934508358917	7.18560260450758	7.88912709014576	7.41609970177232	7.33571853377719	7.49461894114343	8.1203909014668	7.93295532046063	7.4970532898397	6.98501257166413	7.51656207182863	7.58276284246523	7.4629951311847	7.28055953352927	7.48893824593635	6.9349680166515	7.77522084951852	8.00863487363547	7.64999597856145	7.0895396396	7.69048708608553	7.63034184176905	7.25999940065775	7.82714295255768	7.644580181771	7.32409219946991	7.96514795669757	7.45398108566847	7.04597548839664	7.5539206792445	7.12795176332046	7.77124935464022	7.92255341985927	7.88120744226764
7.79438967345508	7.09884293258085	7.68216839088164	7.21619061190527	7.75080660619397	7.26340811847704	7.42053525495692	8.09686311749162	7.96449431281715	8.03169048913486	8.02520871664748	7.29674453035768	7.67176047835442	7.1538895394209	7.60879509488894	7.06257744575685	6.92546735508173	7.48150637987666	7.99220457986328	7.5143433897504	7.18552410598653	7.20808744086664	6.97866387563022	7.23452156630915	6.8508565862676	7.35065900198479	7.30294500647802	7.43871547432692	7.25237318598626	7.57030714697445	7.19202190955349	7.73504405308408	7.27981782533935	7.43510711456144	7.46780002310527	7.70456434765724	7.59177286667127	7.5554152788593	7.62823948770458	7.69509063795045	7.30359005473998	7.43069830472039	7.88808974794142	7.65293987086645	7.51012603914342	7.84467460513706	7.59592272594416	7.93335430920318	7.46974939550251	7.80753421149602
7.82302951540094	7.25948913864615	7.00237397805547	7.07457100052201	7.41677294270029	7.28004081227242	7.51564823436553	7.46466628395467	6.78294443961911	7.46389976883571	6.92219838567345	7.34096005006434	7.77193779418857	7.15171933047706	7.1043499461132	7.11267868051062	6.89275126965335	7.12555111382653	7.12645556243883	7.58011035640703	7.29354464803239	7.19356977114109	7.13125329047101	7.02349102857873	7.00464087517411	7.96461110508938	6.71545608292034	7.2931303146496	7.46991324492926	7.56966872080874	7.47377934574008	7.49721883648703	7.31376169878644	7.575382651201	7.49045900534985	7.52499661284271	7.46348490946569	7.76608211824041	7.62585463034522	7.86834700694589	7.52512288258865	7.05353958684587	6.80782199087254	7.66906072541037	7.87317050418996	7.56606526314974	7.15006990409086	7.82861165212799	7.06110311559679	7.73047079854474
7.29978934223502	7.75712670724064	7.42539223848731	7.08866815793772	7.12628559372729	7.40954863174268	6.94764208447626	7.34648918901964	7.64271974189748	7.10497813046911	7.17170072572595	7.52049198113755	7.75730374347365	7.78682860889519	7.66531169484207	7.03822696732135	6.71997707729566	7.19257274571541	7.16989649151301	7.08283854173639	6.66775411618206	7.16080317330974	7.68642531864363	7.23568465381282	7.09994254517701	6.81939938738394	6.90713428653799	7.3600036131448	7.58871861846253	7.34623732425627	6.98587543744509	7.22180108437319	7.8198699206536	7.67590968245614	7.29235736589542	7.38993744616616	7.06224268973098	7.51413926719865	7.76369022731246	7.30884519483706	6.79749244640892	7.01994786188058	6.93280294709615	7.14043503583364	7.02353181075766	7.26827209245135	7.10733681261104	7.336509509626	7.62994428393432	7.24225267489257
7.24021084234672	7.387156587381	6.71141366232182	7.45093044652895	7.64889234749823	6.74552961594481	7.22747801223722	6.78696868867278	6.87880934403007	7.3371306644695	7.39791462219879	7.04954591282277	6.69506348619799	7.29650301118808	7.70522890289356	7.37520791685017	6.79980090178531	7.67372039568654	7.04692678882432	7.1202118680237	7.56235298334942	7.62994516147632	6.84617686710213	7.44425869613392	6.49865978546051	6.89288852085164	7.11757908498169	6.91356102026637	7.46289420341839	7.34637293879075	7.62945389072881	6.83117360175413	6.99999352066392	6.73703648853243	7.39018385571817	6.73502487627949	6.74975139180602	7.15984621046641	6.74738673871044	6.68839499551529	7.72025270807228	6.86659639528919	7.00705227049963	6.9903481937374	7.50776069066597	7.02585272699879	6.62082140127037	7.06562357535801	7.14621859126567	6.71440069725519
7.27364333484917	7.1991960459578	6.4150988743497	7.30428738214466	6.45224575385101	7.00698051356522	7.27264876003316	6.70616418046205	6.76751001506091	7.33396394499593	6.8029135577413	7.46224923125575	7.27199945877774	6.95417589175653	6.82917645110219	7.21114963837413	7.54037924946185	6.34541672889678	6.52944468941192	6.6138108200015	6.26609517394256	6.73319814820639	6.98772968451973	7.24776574090465	6.27303755773497	6.53570605627306	7.25612350302753	7.02588814060782	7.29253491265926	6.52876825216163	7.01653968235054	6.36322125768854	7.21577423353562	6.92650607990155	7.00224649561442	6.39099019557529	7.00843158911724	7.348940392058	7.10861125120958	7.05518711814995	7.35809272010363	7.45090077135639	7.25927390681789	7.18356943861806	6.72407933147718	6.3732006120071	7.32833946889828	6.61381093668113	6.98121270774961	6.10080795818044
6.75401295103089	7.32016352952109	6.82311125404215	6.90108031979015	6.52676789087914	7.38965306043124	7.27116107944869	7.21684055450685	6.76999682114391	6.93768477117725	6.87293155302118	6.75805160663722	7.15521170665369	6.88087378859757	6.34068980585862	7.04243273641965	6.21847263766779	6.58674220449725	7.2386108371508	6.66126991408999	6.26960279484122	6.83133381809686	6.84266331314255	7.40786864154561	6.46527168765366	6.87155316571142	6.90917783256113	6.89955463818491	7.14595448907713	6.78992386600967	6.7476874876883	6.62197452505783	7.08562899048473	6.43761844246413	6.33813208033419	7.06050020181609	6.46893338185965	6.01200678258754	6.49436770145109	6.21181158793751	6.34737289457561	7.17063580483599	6.19166626064583	7.08321867434617	6.50781063931322	7.01159917576375	7.30341359767891	6.98232782425116	6.85249039825805	6.62936999202161
7.08528841947117	6.97985130508355	6.549665506936	6.67030873384407	6.01305738729667	7.14968424054587	6.47034280370333	7.01223794807484	7.04593366710925	7.20837409958239	6.81112021638714	5.8105480963678	6.13731955794845	7.0298908360029	6.87835622804448	5.97327276252053	6.81039302584031	7.00261951033411	7.02386060256222	6.95809048162828	7.08174702622101	6.38509580737491	6.92043610638505	5.89295851579918	5.78444452355844	5.93869318538745	7.18603619041995	6.11463150598414	6.17451480622116	6.64441878090979	5.76105620923088	6.56692919613565	6.4594416665068	6.83599120997494	6.9755875011455	6.12927536861468	6.16545940147195	6.15261398077821	7.1248839147826	5.98584703959751	6.98967777692228	6.62122211174785	6.38883555830933	6.60206368059395	5.80301548314561	6.09648858100072	7.14556833103128	6.62887556029972	6.08203117122711	6.80177357699283
5.964330784855	5.91693347401351	6.00882254470771	5.93191725645271	5.53038942182417	6.48060544464597	7.05110678383616	6.84655267746426	6.8358907037786	6.8766223192003	6.87903967367587	6.09830267605694	6.74788825895369	6.97341371046657	6.26130538655887	5.89140728402429	5.64669994193182	5.74629236526479	6.33919571209015	6.76213344758644	6.33321870595369	5.93685061429337	6.97894204513648	6.80493439103784	6.0743701553495	6.67635738192276	6.036431252753	5.70318349386943	6.60424866789789	6.80131467184434	6.71882451246828	6.50536673834958	6.30156420573775	6.39656928343929	5.85909771462779	6.88002679995781	6.71810273321305	6.2873665976091	6.99154328839488	6.5165956487326	6.94028434249265	6.63511245089383	6.97185654376379	6.42807497803062	6.74753158173138	6.33466201069565	6.75193231191029	5.93113188428759	5.8236423656935	6.88696897812247
6.34705439968154	6.80040320161787	6.06979924585661	5.77828285648627	5.86739191729036	6.64884308607062	5.68116725470237	5.90267774656553	5.83891526388491	6.76581914098049	6.48675090781374	6.73442025183048	6.72952324380659	6.27336882917368	6.10738152853232	6.73908630892079	6.10740521610282	5.83423096399066	6.34712574570274	6.30465053163515	6.28935725497577	6.85915379463569	6.3679905732958	6.50480946956151	6.93852319514287	6.73915110494604	6.65877533013498	6.84292947780771	5.5368717765108	6.08343537445079	5.77965829661968	4.79226440288621	5.85280201245157	6.9146304129016	6.0854672463995	6.69924842078634	6.68144837937113	6.47861077207359	6.52357097768857	5.56503717021035	6.45035204338243	6.01710845394519	6.61644531432849	6.75970196298621	6.73036785787225	6.81786182543259	5.94031061222267	6.0321504997005	5.33106535563507	6.24310294807147
5.5439907693833	6.66113803571966	5.67866260905136	6.20459468914548	6.10273212422492	5.51698296246935	5.90385522620569	5.18810450447311	5.55143251782508	5.55439610425779	5.16502813310731	4.992736919041	6.12461646761427	6.17474194544507	6.02604455636966	4.96770629864998	6.34626884687169	6.4073782937473	5.11598366132948	6.56377431631587	4.0751818825956	4.55959760277357	6.41119326139603	5.45588167935724	6.58232014931404	5.54486076059656	5.58776986996765	5.84577992084213	4.47423717151133	4.95567069719742	5.4481255372857	5.92347352886644	5.47851349374509	6.02537871973171	6.38885657159703	4.37293073712412	5.30687137178456	5.64009202767748	6.64710624763173	6.51339057348056	4.58658566576864	6.31799340111982	5.26353335865807	5.91373359164239	6.25769153507872	6.10399698057308	6.02361180142781	5.04025081186571	6.6072151572781	6.60404577868385
6.36829666370429	5.94083112662367	5.3959799042016	3.8408685114947	6.33976263349386	6.08827020358466	3.72906044447035	6.58335336520293	6.29981170994427	4.29681346129456	6.25422283602622	5.80053771733982	3.88339044652512	6.35625174429257	2.75771660565886	6.08676885002675	6.28581433480185	5.50207446998478	5.83327315320232	4.24903230663343	4.63984021405296	4.50686136980665	4.65383505706452	6.47699958665385	6.38659659679474	3.97015314209804	5.74994281159189	4.89021653715872	6.21709561954509	5.11919440676163	6.21974074864251	6.32362440221996	1.9476001383783	4.83512102434389	5.98559825730903	3.22595623319527	2.9014681548879	6.39125837738525	1.76422497028118	5.92871146643551	6.36481606806634	6.06696866652584	6.07707753557678	6.40269468118294	4.00749772133423	5.33279040370958	6.1448965062462	5.50826207125156	6.12397030388029	2.75415323342431
6.10860230531895	5.43807667085479	2.41269967942803	2.15831530397838	6.34815113066622	1.47896193488901	3.48429995246714	2.62022379912518	1.62991859218444	0.662538875094056	2.68367271429502	6.13782258248203	0.0378961027218232	5.74337918170992	6.37474036695561	5.91935753586924	4.85839158731015	5.19875080838839	6.05298795469673	0.766961828108239	0.232907235656671	1.4098307220433	0.808374358994616	4.31794507989532	0.939648746804477	4.44974426886976	5.83454267783899	4.51395263388915	1.67543595582043	6.2979484981403	5.64421646834965	0.242156071161872	4.57245062012858	6.17639908970466	5.69980555881696	5.84321773555807	6.00698160740583	5.9063327745503	5.85081217370911	6.25149183041683	6.07595594420763	3.65896236778211	3.6587716152329	5.07383227328545	5.60057955107699	5.2577519827105	4.0828910566047	6.13498837241857	1.5983288467975	1.88592136127585
5.54980562555781	4.19873157914959	1.17686287947011	0.520365910805069	1.66556865177825	0.18763406402599	1.90905836352305	4.97550444448795	1.0137284365767	5.34907248472709	5.79044642884143	0.175205592144411	3.31867204259024	5.81751406392295	5.06296508117456	3.86177518735396	5.61901990514703	1.96458262325338	0.0379412301823034	1.75458771415821	2.13745899367396	5.72167158467825	6.06319712826665	5.92377813393908	5.76355895263069	5.12473622254321	1.84250799929145	5.78068400826467	5.55888200619013	0.0377960031361649	5.90592446408757	6.01999752018364	5.21568587876777	5.70296611688553	5.82532401245815	5.02738102294232	0.54063135076374	5.89613918605646	0.743854211762144	0.0379312416736712	3.99045858221026	5.30367571441862	0.180721846585496	5.50881103974595	5.72445930643148	5.48685116240089	4.13121330373782	4.63190114128926	4.98681121497212	0.706961796357427
0.0380166114881845	3.84734415389219	5.38347558564434	4.31689404749015	4.72906198819455	5.54509130375606	1.84487133439926	0.0378867521677103	0.0382443242151801	0.588328896147509	0.0374572587551046	0.0384917609563159	0.187764690763131	5.64495381430317	5.46296486677436	1.28061214812801	0.0378197267316763	4.10185668324903	5.70730042800911	5.47117035785186	0.0387313109252612	5.2193598085373	5.72574079475126	5.37022354655961	4.2387798445661	0.159887335652229	0.675915828714605	5.91664740741604	5.60906256503705	5.0124888402195	4.59677763791843	5.23439643650128	1.88632975169208	4.61926593282239	5.14506571981811	4.68521208831718	0.0381170791000355	0.0384938838467198	5.74125191549322	5.6401504651685	5.12426615480477	0.655198680247232	0.037333507449213	3.30765750641615	0.0377845699086034	1.13494833833063	5.54511225500505	5.3905601831606	0.0386549921917516	0.680233002171725
0.0377848120146319	4.25472243976024	5.3819114747649	0.0387805116693086	5.28113014450283	1.05152840812667	0.0384747271210858	0.0386928974548144	5.54852650133774	0.0385237089788343	0.0388910387586408	0.0385739972874773	2.50761272153201	0.0379279825113423	0.193369803160208	0.0386269181650762	3.81784546531947	0.0386042817968236	0.0380343016540805	5.10931637557474	0.0385812578004045	0.0388029572589755	1.382683499289	0.0379034597747593	0.0388312410239989	0.643448918186064	0.0383286530663333	0.037934826187321	4.46712023947489	4.83068523213571	0.0375171488608419	0.0381279381071821	5.63637275428486	3.70044606696368	0.0383061604358004	5.58175603892327	0.0385464125082086	4.93638019966846	5.44382033265981	0.244973258007485	0.038131115247076	0.0387277936618977	5.53371868239261	0.0378212801317512	0.0380427338412622	4.01805663649686	4.42737528658838	3.86852704476218	0.0382686658600847	0.255151271062117
3.32743938236329	3.33819363417225	0.0385358219543316	0.0381397889830721	0.961039465876378	0.0384068950859857	0.189644439522554	1.27833484291863	0.0383584349302291	0.0376187897865827	0.341976859149976	0.0379757744505063	3.43395798434103	4.79943797555316	0.0381016260473946	2.79130303911683	0.0381302928272209	0.0385532868920593	0.0381963936072961	0.037817756200961	0.0388718313929866	4.83734940309299	4.83055447320409	4.17416688605393	0.0384941038084009	2.81543012626416	0.0387443528070091	4.51779545233283	0.0391122724410792	0.0377145706179319	0.0384151876269859	0.0379706673788012	4.33017005923054	2.93525098360504	0.0385169992652558	0.038432933256441	0.0386183791108258	1.79133651741855	0.0386988889767253	0.0377850811039074	0.69249135236589	0.0380948934973813	0.0389602806819542	0.0391848531334843	1.73212600939021	1.10541685231386	0.0381167444640852	2.48171547114398	4.53530824648106	0.0390992223209688
0.0389613867124382	2.97722816215062	0.0385368428183887	0.0386981926348253	0.0381721907912771	0.0380978659423427	0.0387479421444493	0.0384369770098204	0.0383337414046529	0.0388044286462173	0.0390275459817538	3.74319027287587	0.0381789988013688	0.0389475035318903	0.0385409135569486	3.48557725568984	0.0391279524626549	0.0387466106526816	0.0389995951550507	0.038797531222333	1.46293290251743	0.0389663518452778	0.0385804839714885	0.0380880346431024	0.0387424050917656	0.0383037315695879	0.861677063278923	0.374862672598796	1.75090386756178	0.0378818458007966	0.0380763219673179	0.0390394182889401	0.0393018197074032	0.165096934002339	0.99047332526292	0.581442498749788	0.0385825852991228	0.0379576333549918	0.0381226687979933	0.0382295072581761	0.0384712900383794	0.03848713831249	0.0381601551834316	0.490167427134611	0.0383963751000677	0.0385039354331208	0.0388225906127082	0.0382527148417693	0.0387767437378861	0.038527516507193
0.0382151240701611	0.0390814801040868	0.0382827370272029	0.0382510230678308	0.0390656867517916	0.039626142039854	0.0389287420932283	0.0390099634551222	0.0382492756659836	0.0391477847387968	0.0392548229545486	0.0386398054915852	0.0383346233498105	0.0394602973640193	0.0383902672480952	0.0382421771329957	0.0387292688972126	0.0380172112888967	0.0387300459980961	0.157185359412983	0.0385378328848368	0.0385378017757136	0.0387539103399298	0.0386067837393853	0.294731902733231	0.038563567153559	0.0397577403028306	0.0384407664361752	0.0380572895218441	0.0381314457657788	0.0382488015411089	0.0384986091439705	0.03884830056878	0.0387226991219245	0.0386293428619958	0.0379721151503192	0.0388665558548227	0.0393622891834283	0.0390041685381532	0.0381293067641778	0.0382551112614157	0.0382496303554832	0.0383038747890286	0.0394390596595624	0.0389090822957055	0.839279306211016	0.0393674601495279	0.0378626930199376	0.0384044659755347	0.0389584190415766
0.0400052080941878	0.0383855620424936	0.038249331896475	0.0392084713335031	0.0391189899166169	0.0382972373637288	0.0379820498268408	0.0382047995938202	0.0389798399591291	0.0387248711275541	0.0391433322037877	0.0389677158095799	0.0394527394130968	0.0389361392331305	0.0386972875728482	0.0396032668353405	0.0384296280765271	0.0398776989728847	0.0382496442019897	0.0379165692797132	0.0396350176106083	0.0387295194910717	0.0384123574934654	0.0389207877929964	0.0389928913468421	0.0387363302811739	0.0397915247162777	0.039278145555533	0.0386562816363156	0.039720921858798	0.0391961566975919	0.0395887750059486	0.039459634428331	0.0390374918322684	0.0395324630365332	0.0386577390886538	0.0383591303183546	0.0395699210822275	0.038847178633707	0.0386707858641213	0.0383933389981367	0.0384677491111291	0.0402322299833625	0.0387469789531484	0.0382659190190779	0.038996236331878	0.0394033855721609	0.039147530583933	0.0392372518834993	0.0391151765999607
0.0391367801581847	0.039529366340487	0.0395269895816495	0.0404701974237209	0.0390750398762387	0.0390274560168037	0.0389799203483612	0.0391016254358259	0.0395070061428634	0.0391427674124663	0.0384052128785304	0.0398133426223896	0.0395305882662846	0.0389473971881364	0.0391227563995662	0.0389954361082574	0.03984232034934	0.0394811465288663	0.0384837785357125	0.0393293768162766	0.0390871420581212	0.038866040371728	0.0390525690211715	0.0390994372674628	0.0396400906139447	0.0395352951901477	0.0380985099416377	0.0401232569263724	0.0388574087181522	0.0390814559514537	0.0392872560399718	0.0396565929391973	0.0398231838129092	0.0387697121178733	0.0399156143871365	0.0390648499680672	0.0393969032100701	0.0392665297162374	0.0400679502242888	0.0396488204875694	0.0392025962413151	0.0400374236370962	0.0390788225206334	0.0386416494396187	0.0393091075394742	0.0387386905108322	0.0400213357641775	0.0396691887146972	0.0398158191783438	0.0384802503561298
0.0391603620647261	0.0393150441374995	0.0392566793979452	0.039188147038715	0.0382886959586245	0.0400104803017183	0.0393059919836391	0.0393574378260074	0.0394441050381995	0.0399297224439816	0.0392085780401006	0.0402499986847654	0.0384227802803232	0.0400608394870111	0.0388454955778685	0.0400041077056976	0.0393294075375186	0.0394943438797222	0.0395993540486904	0.0393441976764262	0.0399236862379906	0.0393964830265908	0.0386342519977927	0.039718640019751	0.0399848707948686	0.0393784031884954	0.0402713691016371	0.0396533893083712	0.0400010313877115	0.0392326117175509	0.0396311171879489	0.0406159800547836	0.0385224561159718	0.0400829372783049	0.0394197155580729	0.0389307287007753	0.0395111311476042	0.0392677110547854	0.0392518829172374	0.0396832820466254	0.0389640641643212	0.0393307633540104	0.0390025802154225	0.0391442823033074	0.0403706142688129	0.0391696907439001	0.0395517067463375	0.0400926047636765	0.0396450769966232	0.0397085748707444
0.0399259153500639	0.0408987025320006	0.0395386128780691	0.039051578248706	0.0399345041658476	0.0403779451566385	0.0401148398217933	0.0396704477429911	0.0389287126439293	0.0398328220633547	0.0396275900533785	0.0389265501223243	0.0398913800884525	0.0403037431411024	0.0387963495078194	0.0393225898050235	0.0388199014200477	0.0388573062993599	0.0404497264211823	0.0402053381366295	0.0401853462963626	0.039067831030214	0.0398049353664559	0.0387998838252076	0.040228077095833	0.0396874065563118	0.0393109699179281	0.0399835196205495	0.0387166130604116	0.0402577045895306	0.038775878524653	0.0389551570929807	0.0394600153942335	0.0394507595043713	0.0400252518270703	0.0405584302834984	0.0400826353856325	0.040188817691389	0.0393388941917165	0.0400404400722537	0.0389984491875093	0.0397682423463961	0.0387979075162157	0.0392513637292958	0.0396190026118184	0.0396627012169751	0.0397709110357828	0.0399049863078586	0.0389942626147018	0.0397375370089519
0.0398545269867452	0.0397028848570818	0.0398008210310811	0.0397626077273794	0.0396228146935881	0.039889579252771	0.0390083660391163	0.0403749592918897	0.040525515718092	0.0398195112995627	0.0404382319906645	0.0399142971815852	0.0403839692030336	0.0398900312220758	0.0396261700960271	0.0390359296804904	0.0405705418036481	0.0407129628589152	0.0393040256934446	0.0404185266262	0.0400139792978912	0.0395115145170422	0.0395702175658427	0.0405070031669072	0.0403083137178911	0.0407847627264932	0.0398489477371607	0.0402308666213457	0.0401318414827102	0.0391340302673937	0.0393370187892558	0.0401028215374506	0.0401369891638715	0.0401978797457356	0.0403481013369184	0.0412144300433166	0.0407200556414935	0.0401480935892902	0.0394323729966152	0.03907592800155	0.0412581389316217	0.04074945349244	0.0402891227471237	0.0402073122733629	0.040589072478502	0.0398122189240571	0.0398020662977908	0.0394783302346427	0.0399965228564783	0.0399202854764206
0.0397471951578381	0.0406706355622197	0.0400375449336694	0.0400316486589935	0.0404557961947931	0.0406081751063128	0.0401520110530984	0.041641049663474	0.0401306317827702	0.0402959685585075	0.0397412049924713	0.0408529259503253	0.040102955322692	0.0397800227943809	0.039230887920466	0.0406206755441177	0.0402100867529287	0.0402710067987487	0.0408444763965154	0.040424400283334	0.0403667143041823	0.0406540778800616	0.0399033919861409	0.040084348318561	0.0411155118605952	0.0407138316675768	0.0404889841541137	0.040938434409458	0.0402064997550749	0.0397913913112065	0.039260581081724	0.0407493567506334	0.0403345613717944	0.0398533121175673	0.0405910499125377	0.0400744245139043	0.0405471705908145	0.0405179289635234	0.0401051797695955	0.0406336822228818	0.0415428463430466	0.0409888870879719	0.0402870586457754	0.0403402816722179	0.0394763464040541	0.0397999674060395	0.0405955203077028	0.039912149307038	0.040552115665217	0.0396701207186202
0.0399931527696538	0.0398854030450471	0.040241253372979	0.0393788160014246	0.0411240477011984	0.040625178008373	0.0403773418205037	0.0404537909558987	0.0401918838582173	0.0394112641689366	0.0397039507412953	0.0403690085016444	0.0401067101102171	0.0405390137441929	0.0399986697043806	0.0407862214389001	0.0409039308163601	0.0407350476271294	0.0403573718576664	0.0405186657705013	0.0403059122575343	0.0406854405217037	0.040066065242489	0.0403205173220398	0.0401406383906372	0.040823484794718	0.0408559334946913	0.0402294700138599	0.0399989388118629	0.0403978111832148	0.0412889471535483	0.0408974851150764	0.040853412084451	0.0399115892237204	0.0408301749709298	0.0405431934453803	0.0409717316660032	0.0409447906013078	0.0404232027467268	0.0409082820169565	0.0410391318139896	0.0401993809097988	0.0404430929890422	0.0409743471576179	0.0409524596188105	0.0410260585003037	0.0408282199291906	0.0401068564769343	0.0406167881937379	0.0407046104389694
0.0408957846448864	0.0414420370899259	0.0420676195912651	0.041212827754249	0.0411401995455653	0.040641140829955	0.0399496198777795	0.0412902381929532	0.0406484891336332	0.0412584344424238	0.0409913974804322	0.0405039576514936	0.0403909461278154	0.0413859006046215	0.0405042590400399	0.0407479337472416	0.0407028600116904	0.039656077190438	0.0407093082902263	0.0403995384730368	0.0414918490534647	0.0399091501759099	0.0407205636814535	0.04067523861887	0.0409997273085526	0.0403088884990395	0.0410038952563886	0.0418512315268642	0.039872172024092	0.0407169739577446	0.041357526241767	0.0399820184121155	0.0401918595188329	0.0403243054554341	0.041375464052992	0.0411746064535666	0.0415556959277201	0.0411114409891875	0.0408832634305716	0.0399126301528035	0.0398178015608705	0.0398949235185586	0.0407990964029214	0.0405166561877471	0.0409778595292511	0.0411413414376441	0.0399629536997584	0.0420726563082505	0.0405619356843165	0.0410266792036854
0.0415822876116137	0.0419167972683947	0.0414587777251987	0.0399591414822524	0.0418721184378214	0.0419665044506062	0.0406037795176187	0.0410692096130928	0.0419460655647985	0.0416347239786151	0.041502403313903	0.0415481377575857	0.040389236806856	0.0412633642475973	0.0414733570782554	0.0408695961085928	0.0415653500251294	0.0412804285430555	0.041024420079325	0.0408870438977105	0.0412246790596818	0.0410538945765409	0.0422525217721153	0.0406034014398309	0.0423111182265866	0.04156139160852	0.040990103795026	0.0415529805556942	0.0414926521570751	0.040593785426901	0.0408012806060808	0.0409318529748293	0.0414699545575105	0.0415466610073136	0.040825269349795	0.0400759710105192	0.0407446255160785	0.0414958761460475	0.0411241988585499	0.0421975659100581	0.0403191546214486	0.0421042388088159	0.0408150572966938	0.041294349559321	0.0414675642522308	0.0403318065508688	0.0414479702522662	0.0404262831411525	0.0420423064870263	0.0414077228719624
0.0412145726103753	0.0416729654122482	0.0414184758814186	0.0405731211089893	0.0406059386428853	0.0410700603527925	0.041396860790659	0.0420009978070928	0.0408974565273531	0.0419596566390274	0.0407601683595961	0.0401322254192604	0.0408978121258688	0.0405891035187609	0.0411999565086083	0.0412285051967415	0.0418524079236136	0.0413093417866796	0.0411822873346489	0.0414337941399054	0.0410938928522819	0.0420121598634174	0.041864315334864	0.0414459547699898	0.0400697699734457	0.0408911555035165	0.0410948753668217	0.0413662850346284	0.0414719262298869	0.0411025860759421	0.0414694717993095	0.0410572388530219	0.0410102353949361	0.0419565707827737	0.0421228786795795	0.0410065811698793	0.0418383236750144	0.0415827070942613	0.0424281739975704	0.041653425187921	0.0415943246617184	0.0405932252331181	0.0413502177009238	0.0410995303997815	0.0409388375612155	0.0419132800943452	0.0406362325595119	0.0423797774917122	0.041407276824911	0.0409098539355037
0.040895239987242	0.0405112752591161	0.0422833396360261	0.0416757402710255	0.0420830252790352	0.0426508873515619	0.0413226857317614	0.0415504679992147	0.0424650444190066	0.0411824795872254	0.0417535076637329	0.0425028651521918	0.0420170922571633	0.0407273246702621	0.0422179922478378	0.0417950579497854	0.0421631430230743	0.0414883166217339	0.0408917217799112	0.0408890704820445	0.0413613154590769	0.0413129777518892	0.0420954867240385	0.0426552074455672	0.0415936628152748	0.042099986227395	0.0411986719116048	0.042010538670855	0.0409174799608917	0.0423195369918302	0.0420714330602275	0.042034194701211	0.0411464149935466	0.0420450476813212	0.0424670350231274	0.0422268421564057	0.0418746862895515	0.0421128404220362	0.0412080992785814	0.0420829274977222	0.0414472211947172	0.0429444285286016	0.0425124804589823	0.0411742264864435	0.040757015443382	0.041055628399685	0.0412772230780485	0.0416524198678388	0.0417474258766719	0.0414422691788932
0.0413473113666906	0.042110701730561	0.0429927351421458	0.041872292107219	0.0425713534536633	0.0420469328073445	0.042696027427554	0.0418698089075707	0.0418973730515914	0.0420295839706523	0.0419355401139341	0.0416750022307294	0.0422237614989392	0.0417916415537377	0.0422135386486626	0.04208909097468	0.0418988263147241	0.0417139055861418	0.0413609007507572	0.0421416606539326	0.0425319095153161	0.0434894050731976	0.0415388369553155	0.0415249984920031	0.0421010241138437	0.0419872463476315	0.0414110500424223	0.0420513875966099	0.0417052230662255	0.0429817273593748	0.0422586055373893	0.0420508788163053	0.0423869559496227	0.0418218779802888	0.0427078259668843	0.0420659821181933	0.0416502970332454	0.0416013758653034	0.0417987313725744	0.0408625834235025	0.042599109423524	0.0426743512055358	0.041399587147522	0.0422143523738688	0.0423433052906362	0.0419226132498651	0.04199568913809	0.0420309423757777	0.04313248481822	0.0419389764767729
0.0420861380848246	0.0427544505834181	0.0428449483375442	0.042589362270066	0.0422269315423282	0.0415250341986332	0.0431312339525588	0.0419152376225206	0.0413218260134685	0.0411494858074259	0.041822959947288	0.0416736902693152	0.042665433687153	0.0421071165525735	0.0423902178345985	0.0420983184268204	0.0424744464976146	0.0416958306261246	0.041471717438045	0.0421805177524875	0.0416082661386211	0.0426369318007795	0.0413201438949406	0.0424075655491129	0.0412256882592809	0.0432896995345094	0.0418264408924033	0.0418033389706761	0.0424273032838685	0.0425826835750659	0.0416146063397244	0.0428373885170213	0.0416996686117218	0.0433529176685252	0.0420716694946932	0.0427305384521428	0.0428246488819532	0.04296138945912	0.0429631085664466	0.0422375465109769	0.0417858417998918	0.0429250943985384	0.0422977387782433	0.041688051904256	0.0414025400381006	0.0421599743012737	0.0418911797161769	0.0426255548647392	0.0421727973782817	0.0414705819674542
0.0424471427725267	0.0437515322806438	0.0427005162941461	0.0429100169220389	0.0422850958942847	0.0423624768344814	0.0423155928353711	0.0418016821474391	0.0424772419100114	0.0433003309883655	0.0415089145621484	0.0421394459137737	0.0430711525051837	0.0430873117252545	0.0424278053859075	0.0427108063115897	0.0429094549666148	0.0425934114105488	0.0425996676697951	0.0419641321893598	0.0425772640871952	0.0420289755030495	0.0423660775338699	0.0423412545637075	0.0425586205157126	0.043564952276545	0.0423701067410821	0.042714458853044	0.0426856082550778	0.0427446317343012	0.0434292123100889	0.0425258810889621	0.0428666579014028	0.0429823843552077	0.0430258970007676	0.0425921281260692	0.0429269864611723	0.0419615056402525	0.0418583698838008	0.0428179854619153	0.0435934181973332	0.042774796846873	0.0435784994366297	0.041062562500201	0.0421987959220624	0.0421137137310484	0.0421065212758991	0.0426386641986842	0.0418188857546874	0.0426142103123522
0.0421440127871055	0.0423558472062817	0.0425918118605222	0.04336336427837	0.0429789409744492	0.0418906692118686	0.0430113645521149	0.042543355617354	0.0427424145674583	0.0431363112132717	0.042597709319783	0.0430055154526166	0.0413748889318464	0.0430709147579414	0.0436467142782385	0.0429270733924327	0.0428696165482435	0.0432866488624431	0.0437288211738128	0.043768175893186	0.0433114297759822	0.0426414748574095	0.042285301433496	0.0422317516555274	0.0424383430705331	0.0434505703515268	0.0428518760142411	0.0430321076921604	0.043517483240086	0.0419589292360684	0.0433658737647282	0.0433288970394023	0.0435706825869037	0.0418202149486586	0.0430873494857036	0.0426819938376981	0.0422448692562114	0.0432165475103366	0.0422352764824313	0.0431316355592931	0.0435891882074419	0.0419755875799048	0.0428500819820408	0.042284430158386	0.0431838280839489	0.0423373885041323	0.0426665146827235	0.0424140146096752	0.0429404606916928	0.0434010380022415
0.0431156339322896	0.0430758545005828	0.0427069835344148	0.0425581449610588	0.0432074718679582	0.042352234159095	0.043506679139794	0.0442182956061641	0.0433908230876874	0.0426693764070454	0.0429185902638355	0.0424806001082269	0.0442136754597879	0.042048019403465	0.0432738093393014	0.0435135858787118	0.0428093341362458	0.0429111648547675	0.0432352936399977	0.0432917093577784	0.0430465370340499	0.0433456233024754	0.0440597232019543	0.0428105589778532	0.043316182178448	0.0432467929183415	0.0429774766442563	0.0420124007549477	0.0430892804945073	0.0436878220387797	0.0424940379300867	0.0423576301507199	0.0428447777067182	0.0423618803691813	0.0422364236294306	0.0424245455166837	0.0429527794724676	0.0430629841102307	0.0441178586099546	0.0433661500280658	0.0430504147869835	0.0429321048190478	0.0428797753331237	0.044141250606026	0.0433564497849661	0.0419802559977134	0.042165729478487	0.0437634486303178	0.0428855730566141	0.0422926015050798
0.0441889869139066	0.0436469266491082	0.0433528667428864	0.0430163039637957	0.043452125758745	0.0429096382825401	0.0426879451705039	0.04318701073075	0.0434205806964821	0.0439714780939837	0.0440525340912121	0.0439864360972001	0.0432620012635632	0.0435028109952579	0.0435014510817122	0.0442453591628282	0.0448167367269933	0.0432929545787571	0.0432165737208922	0.0439711109215054	0.0423633849761019	0.0433304549486857	0.044549637696001	0.0438460627746601	0.0430516031793101	0.0426231570108736	0.0427690541187112	0.0433566619490759	0.0437909092074074	0.0436899218442767	0.0439257781342273	0.0424295335572319	0.043208715472457	0.0426384703522994	0.0441508773890678	0.043247093580784	0.0424984506343747	0.0426952977737682	0.04322438675359	0.0431420721697773	0.0424915918806045	0.0441560096573241	0.0423177545504445	0.0431034677274405	0.0436211541941964	0.0438094861307222	0.0436045099500351	0.044118635935254	0.0439093947872591	0.0440964843454354
0.0446607399816961	0.0445199394324078	0.0427802333448741	0.0451270492741692	0.0432892519211406	0.0433167908787106	0.0440398888336018	0.0433939234932523	0.0432542818273483	0.0433658241479205	0.0443750793084315	0.042775832024855	0.0439722436476505	0.0435832979610297	0.0441854713128332	0.0425838342579131	0.0440321742800224	0.0441709232222604	0.0435515627995615	0.0429424055969414	0.0442599649067584	0.0432700445897356	0.0435609394159302	0.0429709608079805	0.0440845397581023	0.0440345010135541	0.0425050201905073	0.0447821971632265	0.0430672692580597	0.0430079407220312	0.042549789646429	0.0448262863960566	0.0434219984530955	0.0437356976318709	0.0440137757798213	0.0436690611028535	0.0445511804292946	0.0442839567038375	0.0441941074325761	0.0434040677501145	0.0437515467551589	0.0434542980723139	0.0439366080840117	0.0435289988363474	0.0434415997403741	0.0432530401109225	0.0437467389885233	0.0444991358817629	0.0439104531161418	0.0428468807360472
0.0451172888456419	0.0433940948824178	0.0442634939922284	0.0437841323987963	0.0437989342311785	0.0438729519104895	0.0428557711344897	0.0453575600320215	0.0428346990684932	0.0446579820159222	0.0435015275736121	0.0447786544221232	0.0444919818413837	0.0432228847882452	0.0433434088482112	0.0439055188576963	0.0447121870435513	0.0442942410719899	0.0435614472894297	0.044168416368515	0.0441033590611973	0.0439886693807579	0.0440886132509088	0.044278628798211	0.0436153795846118	0.0443507759147256	0.0441881847009353	0.0444467671687482	0.043638916631683	0.0438863274126042	0.0449611892994582	0.0435121837639669	0.0445749355000509	0.0441185360814763	0.0434285916258211	0.0448707258549032	0.0442006301371942	0.0443692818237458	0.0446730746195847	0.0445667657811923	0.043251909111611	0.0427632896052041	0.0435110579945365	0.0448406138925445	0.0435222490025168	0.0441136943627269	0.0435615765924049	0.0435280532860686	0.0442694462617633	0.0431073525644649
0.0442390125621384	0.0452272348228088	0.0454320047992013	0.045170481031653	0.0440666509249244	0.0436616330343895	0.0437492916805531	0.0440133371631566	0.044171846308636	0.044167622162072	0.0442538737237568	0.0434190540235774	0.0441688587679659	0.0435633775325194	0.044197359011988	0.0440738988200579	0.0435758456152819	0.0451042014618468	0.0453975807326354	0.0440485892047881	0.044473664849537	0.0451837342255344	0.0449109107659861	0.044210595014028	0.0442140972330343	0.0446213964676899	0.0454907146738102	0.0447964354676923	0.0434920881038503	0.044476274236247	0.044968847512012	0.0451249516681567	0.0444650343209322	0.0447063435966218	0.0439663625346419	0.0442464840637364	0.0450164612482065	0.045108245944239	0.045328546329566	0.044437146129653	0.0444306980480426	0.0437387937547677	0.0448900381651113	0.0446496020384569	0.0441937759787227	0.0451706730351833	0.0444653673337165	0.0440382263122672	0.0450318696402745	0.0432598411292204
0.0440680701210934	0.0441586691369916	0.0440463983883702	0.0444713775612931	0.0450229768202727	0.0438907185231439	0.0434169767738751	0.0441974109718008	0.0451703464828277	0.0444039745209378	0.0453276869227209	0.0443567480055952	0.0449142362928673	0.0448020493232998	0.0448336527230174	0.0440830723485247	0.0448906010372462	0.0442551048200318	0.0445305285141421	0.0448066509602108	0.0447773112931757	0.0440605584665096	0.0455233727323818	0.0448495886913836	0.0446755622657401	0.0448911583861506	0.0446926769611804	0.0442721977236845	0.04535622842635	0.0443655293527497	0.0435299580433746	0.0445141700380482	0.0437765965545518	0.0448023907758882	0.0447318610214704	0.0436561805636056	0.0441305167661365	0.0450006245986964	0.0448921854603242	0.0436458068376828	0.0439809788252267	0.0442127514498045	0.0436359383311409	0.0450597899562377	0.0451058689115526	0.0446031178201057	0.0447901406612462	0.0444389715241517	0.0456394937349914	0.0444549153595838
0.0446593998170163	0.0452365323367982	0.0451368067631219	0.0452045227162008	0.0447119274413504	0.0436292909357953	0.04554061464036	0.0447453233850158	0.0445315507523455	0.0450089408898892	0.0448737729990089	0.0461605980515822	0.0445321048521798	0.045357010905289	0.045059931738977	0.0462184719533961	0.0443302113094836	0.0452709739262246	0.0456550823750851	0.0455592628512948	0.0451575078734449	0.0440849043330939	0.0452114703128806	0.0453341099203069	0.0458816250754154	0.0458228679194444	0.0453620020797067	0.0456881649452731	0.0444212859221399	0.0449079827190934	0.0452228061438972	0.0445164070160826	0.0441896773388942	0.0461455478839216	0.0450688164897223	0.0439881798133912	0.0450977541846494	0.0447258525871442	0.0440174469656984	0.0444714589697932	0.0458244451616892	0.0446250097964537	0.0443645853140281	0.0445891328131947	0.0453655173535271	0.0436858529815081	0.0458233009819857	0.0449885752724553	0.0446053797316927	0.0446106263427938
