# Supplementary material for: The Neural and Computational Architecture of Feedback Dynamics in Mouse Cortex during Stimulus Report
Source: eNeuro. 2024 Sep 24;11(9):ENEURO.0191-24.2024. doi: 10.1523/ENEURO.0191-24.2024 (PMC11444237; doi:10.1523/ENEURO.0191-24.2024)
Supplement: Extended Data 1 — The file code.zip includes all code used to generate the figures and perform the analyses presented in this manuscript. The folder "./ephys analysis/" contains code and instructions concerning experimental data and Figure 1. The files "Figure2CDE.m", "Figure3AB.m" and "Figure3C.m" simulate the model in the nominal setup, and generate the corresponding figures. The file "Morphing.m" allows changing the connectivity strengths with respect to the nominal setup, and plotting the resulting trajectories. The folder "./Figure4/" contains instructions, code and data concerning Figure 4. Download Extended Data 1, ZIP file. [file eneuro-11-ENEURO.0191-24.2024-s003.zip › code/Figure4/isolatePPC/v1Int_a0.55.dat]

0.335285713399474	0.324140620799351	0.320422041294074	0.313824873277038	0.324951637382576	0.31948446274054	0.314324462575236	0.318979062035468	0.328856338859155	0.333925396777107	0.319937450363129	0.322137398405617	0.332716159569635	0.315762905737361	0.320124435608128	0.333809811359888	0.32252455541158	0.330821295849747	0.334495826229953	0.31618633546335	0.32718153796999	0.32658629895964	0.32624129489826	0.317370756772343	0.336249733673743	0.337302652311955	0.333109184574763	0.313309548959098	0.326145482369867	0.329653523232908	0.316592076184575	0.311865080604515	0.321800730760881	0.330695833551971	0.319378969084584	0.319106105486174	0.317144420299875	0.325435176083081	0.318477999659078	0.326082489752634	0.330457008189286	0.32280342096341	0.331601762034109	0.334385764999516	0.324094064950377	0.326883583541828	0.313480911555852	0.335947604899853	0.330284218564363	0.321228180477743
0.324688530394299	0.329464026233632	0.346189441495283	0.34529288004076	0.336372389810768	0.34079198029108	0.323010364848218	0.332956418469687	0.335409631660886	0.329219339873769	0.328894002979494	0.328638715673447	0.33841897442345	0.327335727629331	0.34299096304565	0.322761681509561	0.333270445904828	0.332941898177423	0.334438007297988	0.336939766085973	0.346395482034328	0.325922451044437	0.334980994554483	0.325626892470221	0.327497378700287	0.332498164172937	0.34854865974962	0.329821537582193	0.340754201480328	0.327118400020178	0.334016711877289	0.333523119474698	0.320463375125269	0.330364808308227	0.322459925678129	0.33995459617414	0.345114129525831	0.320609285874003	0.32862170053337	0.327873326151909	0.33942912584731	0.331511883863456	0.332898070926396	0.325821275474086	0.329319811261148	0.329251769603281	0.323605019835158	0.334662285244222	0.340221440648409	0.345003079790151
0.34725599375848	0.333966158672639	0.349913391671921	0.349807534342602	0.346165197856452	0.340978133898775	0.342644401093759	0.356037403577883	0.356417510913654	0.33795961151843	0.336124825040302	0.351045263388198	0.336088551693145	0.361916722156799	0.354458938698936	0.332682708627423	0.33432688705891	0.342878465218911	0.337356119607629	0.35600766947516	0.347565936862426	0.359700951124048	0.333379072721338	0.345347397365321	0.331788173142846	0.337157888497414	0.34011243766958	0.350908265241803	0.338767542364301	0.342886285431619	0.354508942913405	0.338288310589657	0.355112475479714	0.336166173485809	0.339624616758978	0.346091042669191	0.344267543357557	0.334362270515386	0.347751590679935	0.351206019871072	0.342468362346993	0.347426378203729	0.350184537528982	0.330665971370748	0.348451393368516	0.332901336052484	0.343349302231063	0.33895260309727	0.35372911546428	0.340082795672496
0.369972055208537	0.363532599456351	0.343532694932597	0.3482812314692	0.357788500110125	0.372371016446002	0.355886217753801	0.3680460366594	0.363534612972912	0.370023119128712	0.362034304272742	0.343731835313576	0.355555384158206	0.350773385341396	0.348935635239969	0.363977730384524	0.362189721054486	0.349815467551794	0.376214531335969	0.34567317575049	0.354428753689381	0.363886573416183	0.367164390655112	0.359454675472196	0.367371805163089	0.362531240738011	0.370767572069736	0.344475936303708	0.349196107077379	0.351887812394927	0.351411062880646	0.349961432056954	0.340572060485164	0.371277377096994	0.348206292781682	0.34310759526388	0.364138323858566	0.351193087641751	0.364237548715944	0.366827237620523	0.366752886527174	0.361751888238027	0.355573954522629	0.364158184423163	0.365082375999092	0.353746950285803	0.363763133200797	0.355656856648651	0.351922628322871	0.36706694353814
0.370513778852936	0.368451537747126	0.359477681648511	0.371003590085226	0.371579465458859	0.388400645767852	0.387088582930303	0.394144495387148	0.371457959549332	0.383663175588114	0.36791508686371	0.377584893914733	0.375201017801278	0.382056593900823	0.363879284184889	0.372408841707815	0.384919360736005	0.378302852108285	0.361999741056677	0.375475788338222	0.357638239505382	0.371449568827633	0.355934201458388	0.379865057362832	0.387236360418837	0.370143980080655	0.393673349047323	0.356561292959779	0.367504269679809	0.363063301404291	0.388215895055381	0.386172580628192	0.367047495984476	0.363511336963771	0.379202091106992	0.374807392012091	0.369614802962424	0.365230221924138	0.391245564835204	0.360617951028352	0.367830395195258	0.384300631172035	0.362058135490845	0.373082669752406	0.365263415841758	0.374701555447887	0.395242740337903	0.367573321753531	0.360771124362685	0.375115123357239
0.390375658854345	0.396690037582554	0.390367184731846	0.389929295103531	0.3758169014764	0.394398464164837	0.388358933109034	0.374232009137609	0.380113066396298	0.395625807095614	0.389169070004248	0.381644857721771	0.400394707793111	0.392991435797926	0.381188114226849	0.380632893572597	0.406776899934904	0.405438678051776	0.377695284099857	0.383494930731909	0.390356310520011	0.395869603397122	0.378497894796762	0.385018994960347	0.391118957330001	0.409669732298847	0.373994382939667	0.388855086961081	0.376174449034713	0.402830811226606	0.387564949874578	0.378686465571739	0.378327123953587	0.375111437285052	0.396270964307644	0.38859085325394	0.392191988230922	0.37886614351988	0.377837019457526	0.393463634799871	0.406416813995151	0.403753672775774	0.374847704662728	0.405311261748594	0.381164589309026	0.399526261897643	0.386176466672189	0.374363288090788	0.390155895583755	0.381590266365582
0.409947236542627	0.391553478253765	0.435252298005491	0.391969196352956	0.412802015616661	0.402844221402347	0.399536301818211	0.416364487278612	0.40933272495856	0.393289014764709	0.41238159816608	0.386043743763676	0.413069610152795	0.389482174902492	0.390718081020094	0.414559831781591	0.40282348451324	0.415340116705435	0.389630386828332	0.432291379082738	0.417777809029362	0.395250121610171	0.400854749038397	0.392665590909417	0.430038723832137	0.399445680082825	0.384925355242293	0.41737818934037	0.39913215919238	0.395485858815606	0.398759985791939	0.426420345027627	0.405989878197543	0.411738412384012	0.409177479306467	0.401402106750348	0.424833030214425	0.40484103908759	0.398228113238215	0.394619025157005	0.388278404116041	0.408018365928427	0.398050765273011	0.386591822241577	0.396104360608605	0.419309322202288	0.41999985580492	0.407344669726053	0.420806392802575	0.418136341820832
0.406077761458485	0.43674140633901	0.426369573768674	0.432978860988393	0.418100099470009	0.43888897038629	0.412609963919658	0.432245148612822	0.433426207217586	0.420886941445982	0.420600018474361	0.436324420532736	0.445891868464877	0.416196881827016	0.452415323342423	0.442871126211685	0.433061327755698	0.414206700358337	0.425205380547494	0.414778551960127	0.413647453751179	0.452225050554762	0.439120454069935	0.407935838894847	0.407340623291541	0.444075744469961	0.439900389017576	0.434311438762698	0.438820133814618	0.439329404026987	0.42573287362897	0.44354721403591	0.436309150100311	0.407614124631521	0.433277249418628	0.416163466746879	0.414295184065604	0.4091897597938	0.43969708636365	0.433325860020404	0.455861933235773	0.434805231755463	0.414766335178718	0.411495142772093	0.415739231803664	0.446125065425436	0.44157975028489	0.425782918499137	0.448310798243718	0.428756886691919
0.477605555355489	0.456662853738155	0.436882325067042	0.45802895415164	0.45295658504402	0.451536422460165	0.478678300376243	0.443595775196175	0.479289477825473	0.444264154022154	0.433261019845643	0.461568887782511	0.427447785996898	0.475855351213243	0.427527699159536	0.476123291459218	0.454501130934311	0.456595356941953	0.458206484930306	0.475485896328643	0.471393946749498	0.460700328956819	0.459829117636556	0.471535465417253	0.454775782089001	0.460617815578807	0.434611089005595	0.457305772572133	0.45463896068587	0.465502748594861	0.442133889072698	0.450391905660834	0.467666615722328	0.47470925478754	0.462008082439806	0.434632656887221	0.475863764792065	0.446793787813673	0.479683482330291	0.467262463695382	0.466788351110591	0.457674374297961	0.469043612116001	0.455870374540973	0.43308132716212	0.457558649071004	0.433748761088867	0.47610387397822	0.467663497169255	0.460341111323612
0.45048166227355	0.485048353515767	0.459905958268577	0.492132572607825	0.482703246659706	0.489301795610266	0.47957074623197	0.476520722335761	0.508025970021688	0.50389049707086	0.471901662052181	0.486194334530783	0.50770033662273	0.477889625383566	0.50198060432642	0.495256668452639	0.501235558758172	0.461687162100898	0.462145866933007	0.489766329666482	0.493958081438417	0.492476895776293	0.475183461193612	0.466472997830631	0.50330541849603	0.497795972201574	0.501382149060385	0.488504764025383	0.463377298639219	0.478311812433629	0.455263305993299	0.508173218751048	0.458980142567962	0.458258074536943	0.474425446931214	0.516406512937288	0.511088285874679	0.470418109337532	0.502447128935671	0.483425070721785	0.496617705127242	0.47947322429578	0.489481884765015	0.499508339780632	0.501333542143673	0.51247417914193	0.452193181825136	0.455072512804366	0.478827110834026	0.497354000666106
0.481820647958127	0.549731523368938	0.486219786651299	0.502748177444942	0.481618994233082	0.495759313238583	0.506562449714933	0.52132205634978	0.491238864488367	0.504380558355902	0.520790576759627	0.491217495329629	0.502206011169351	0.546833934558229	0.491685111886026	0.48444086316825	0.53843959920163	0.553435798255111	0.538735492155294	0.525841123585646	0.4915041015832	0.48700908567376	0.509345846597683	0.47821728826089	0.532486324155339	0.484769830560262	0.506773737992589	0.537889170131435	0.539550668775305	0.515168329090172	0.480838811635239	0.497081815463461	0.482315195695581	0.542409078233007	0.50751549020597	0.48978829469882	0.516461624081438	0.53015305701401	0.532905260894611	0.489602038055143	0.50014295600857	0.484361180556985	0.503037001478796	0.54418339797327	0.508946903269472	0.544536147108456	0.509364726812888	0.491047147676344	0.476601917204894	0.488142952947391
0.534450206144434	0.51639986526559	0.558882316265935	0.541524339363217	0.565092298499215	0.581284916939874	0.576747465038095	0.531699859811754	0.532608219738566	0.514035224105868	0.575879556075896	0.52863241240508	0.578395014916284	0.583497924568559	0.533425738739461	0.519339719302153	0.521775624927255	0.537978169359483	0.513820674356107	0.542354969777229	0.544511557736611	0.523130953935823	0.540974244168828	0.536444246277419	0.548873648601138	0.584589718807349	0.544321661930919	0.546774897270617	0.529348411638338	0.580219639499933	0.522731858655281	0.522269059511944	0.55122329738079	0.513387636522277	0.559735767575414	0.527255236014201	0.556171738326297	0.528805986557793	0.510158461445981	0.521052852741283	0.553964379970745	0.52307104723288	0.525489160788518	0.568931268112966	0.527517311330694	0.566955697250596	0.508467913074848	0.53367862903559	0.538774267504038	0.533709194417553
0.608578456720013	0.577512496764413	0.587733154415169	0.568003410700458	0.579340100930243	0.565446791850938	0.576856163529582	0.577528346908412	0.606317138911615	0.604877915854313	0.609922180422789	0.568955228637852	0.571127293952263	0.555795872052882	0.613197995834518	0.581983067732031	0.576891365371868	0.59126014805003	0.616840336430464	0.593260039887038	0.543681730644273	0.605245611868563	0.635395181072826	0.596626732478217	0.629233709094141	0.616848191319263	0.587978773450467	0.60265533951456	0.632613452996916	0.606390405739042	0.584369504863625	0.551758431495646	0.631431972116812	0.58364726490749	0.636422850781066	0.55892285637303	0.57263462184908	0.550971284434643	0.620749564426956	0.571717729941149	0.583605474948816	0.601306040818737	0.589555454410021	0.614035042508669	0.622610332530657	0.561599633457884	0.604353368884652	0.556612216061712	0.619722143625705	0.623557474426585
0.587468301487089	0.606891461430962	0.652681143777325	0.650042858786094	0.649191911450703	0.643643936904128	0.597517048462495	0.647667087324837	0.591237338767771	0.597024123061639	0.667178193351289	0.589502484217867	0.686761637616918	0.675471944588805	0.6305778751059	0.657121239896115	0.593245049423619	0.585575994291106	0.677041097843333	0.675254329683156	0.670645785622154	0.586453883617986	0.671725998733725	0.652825928164317	0.657226571514141	0.646458790235531	0.625791417676157	0.582600825659008	0.65260028135726	0.681411160839374	0.609720117321272	0.634483134362996	0.642601960636097	0.658290713196939	0.659892639933325	0.635775403433414	0.607734680949486	0.587820553118032	0.671203711902023	0.631925465867475	0.667724430654799	0.614039496854628	0.626761225794435	0.623590833364046	0.596493592569384	0.637899172096936	0.597017850300898	0.644489083322529	0.629608049577464	0.660889142615258
0.691452909586768	0.69980839572622	0.717979532355775	0.643125016652622	0.632979800676308	0.661910331537622	0.694646430205591	0.686174835974285	0.661346528919067	0.716737176330341	0.686423340027057	0.665652977562723	0.67697355674333	0.662057872936491	0.631797730500402	0.729579771910673	0.68725844046911	0.63801673930317	0.66128458231573	0.631981184652278	0.697273097109697	0.714853018500335	0.737173677349107	0.706704166793356	0.641963208503125	0.65537515689295	0.649982080369122	0.716079044557968	0.670500843252021	0.680726770778726	0.662654759043361	0.725046055133339	0.681398898713396	0.683555153535993	0.697857499102665	0.685839453667886	0.731260484720029	0.680930062293454	0.629305832163154	0.729660655369397	0.652015985499355	0.671736806071414	0.649688897261864	0.68614272728009	0.673052989382478	0.691077741083353	0.706463754718962	0.669051346741026	0.647458642002388	0.739718929399883
0.74857518779884	0.681920326562405	0.707323024605272	0.745211212352349	0.69854328826038	0.719147344289616	0.72277970473318	0.708843405722696	0.701404064661576	0.802923996799873	0.736940050872701	0.692255963081764	0.781958568080915	0.692237481563926	0.702845611817611	0.718487365751034	0.73604598793678	0.795869000936203	0.765684007330692	0.730002399829851	0.739777434465458	0.690906831893083	0.692007314950061	0.69109736854294	0.694650799836838	0.711802717348059	0.715974574439802	0.779575135163226	0.773747697456365	0.781584761639193	0.747570124480498	0.726080919259642	0.757339946491775	0.736929214813154	0.709221682278044	0.681807370678021	0.738286585382138	0.735880674550485	0.740627161976095	0.683227211502336	0.67889405764388	0.753048424311801	0.759869709928637	0.69209364276247	0.751770739913252	0.732872299870834	0.70126843567971	0.753120758528208	0.707285888035689	0.740969647949931
0.864056740146192	0.796610921103109	0.805924475289365	0.800622323000324	0.751247635796171	0.799591904600016	0.846374777177609	0.845492325849992	0.762182383060807	0.852369059223065	0.750704225487545	0.76452118501608	0.784336888014449	0.869475479009122	0.803159580904761	0.807672976324905	0.736982742053919	0.741235225950997	0.833107874945988	0.798078529687934	0.773659045690023	0.868621768546172	0.841160935896255	0.784774235465337	0.837673498426095	0.741214327003113	0.826924035931282	0.806592091687718	0.786963124326548	0.862583211005656	0.846825919694039	0.766911335155608	0.772900394634192	0.769387785641408	0.762045683718839	0.826114585947366	0.786319977975641	0.7744950625382	0.860846697389393	0.752116321252676	0.806624093260426	0.830103517360278	0.812601909022665	0.805217455647785	0.829475489382164	0.760262251912705	0.840751502147641	0.74996426586981	0.803934552358883	0.85238106847253
0.871096107688693	0.937480477994289	0.810846896531601	0.950730007731804	0.96811945758916	0.853688578963664	0.890483674507157	0.914753139581352	0.94737037343254	0.870439609566562	0.891922655013823	0.88607179093718	0.862440922858619	0.881963867906477	0.824437614198251	0.797744753097984	0.849141555934946	0.860413546236702	0.825578754870101	0.817816445950592	0.819468966719268	0.916027389848915	0.905554271111598	0.862718725586567	0.861561378719515	0.843301781925358	0.943415520150809	0.855221432922898	0.854270977883323	0.905620608656438	0.809341312702439	0.909265758675225	0.8269256494282	0.949174236628731	0.86156557196129	0.931098246821019	0.820673498295051	0.940274832224653	0.921529801272217	0.901762362616772	0.915025063379993	0.856013027500048	0.816925976426786	0.877519086309655	0.840002131872379	0.823034733328134	0.802925381269751	0.853375243780237	0.850972895327542	0.931961284221491
0.92381096760417	0.900090915689971	0.926964437774235	0.938341842783912	0.884692344311407	0.974821892564223	0.959541056860743	1.05037871996091	1.00758740965839	0.936694460814762	0.936121214014853	0.931209949973518	1.03999513320889	1.01472557692536	0.895032248643945	0.928957797718574	0.892829368878001	0.935986808147431	0.913556170201206	1.0277549766181	0.888989299737171	0.930656670355624	1.0110925356638	0.981024055173266	0.889841573522673	0.912401072246592	0.95478143329208	1.04371016864583	0.946297206355325	1.03708804632155	0.938072546358039	0.87681665861546	0.919734151014075	1.01182067488558	1.03150390118619	0.940555355068729	1.04009615207533	1.01380487658609	0.898835144995643	0.956490757876624	1.01072992254922	1.03242685796239	0.910758017178479	1.00057154671861	0.971726570491729	0.968467817246484	0.897407254108694	0.941573223622136	0.969743048571109	0.923567824175323
0.977460976478973	0.959562126370815	1.0930919819287	1.01380111342943	1.13468577300342	0.973444654639726	0.994657381742517	1.15283523572431	1.10360143914975	1.11677176147823	1.08745895351548	1.02222350621241	1.11467931022407	1.05246014382364	0.961916218968841	1.00199763206914	1.16284472502646	0.982117008373854	1.1159438476623	1.03511679483346	1.1330220103761	0.995143000711332	1.08442445907909	0.988097023720841	0.971330292501238	1.05533063593744	1.11887728417829	1.0935716320735	1.0433403841856	1.0546938286071	0.993542077173581	1.12607578487803	1.02082803272506	1.00273981050784	0.99244590406694	1.08503425041312	1.03726072095671	1.08287147198157	1.05818728551933	1.14756674021788	1.09300704505427	0.991332348945716	0.986978996617304	0.977611244444894	1.02427338733756	0.97973149853416	0.969246928349379	1.13982328909881	1.01181679267271	1.13748829156138
1.19413198930291	1.15585079953864	1.22220134505582	1.14067354551183	1.26427954226745	1.23022744424049	1.26313629322143	1.09541948268049	1.1240649680216	1.2215626600963	1.15164156825245	1.19706739000983	1.11481407251457	1.0969444115237	1.1087373595412	1.26742431630544	1.08144560610979	1.1592250025048	1.18746468005782	1.22952304738469	1.17183504044972	1.22048497494895	1.06882235467547	1.2339752643134	1.09495377423156	1.13783843066747	1.03826062056018	1.1651811537545	1.25304306934312	1.23271225636973	1.12141106900366	1.08406857780754	1.11745198115859	1.14581788746617	1.20884220161942	1.25238904831495	1.1704836323692	1.10970299151258	1.0873096945309	1.19986418221279	1.06149758855646	1.18694573671736	1.09039700116061	1.13873845539838	1.15274061736897	1.14099681353462	1.04304234997138	1.06777432900727	1.23856655212247	1.19802431829623
1.31939568317804	1.37046285080149	1.38328941135441	1.33869634516863	1.16443792993278	1.28799100575446	1.20307303511769	1.36845045964626	1.33803555814098	1.22645024977653	1.32629852630483	1.29295571761839	1.38107562808365	1.37576509338169	1.20996449845493	1.17387673942014	1.40127849744703	1.32512923567795	1.30149390658237	1.16791739953657	1.38250278328814	1.2543913945081	1.2188852150291	1.37733140146253	1.31594695730956	1.36038443684025	1.16502748815218	1.3372491115538	1.21242247948549	1.22523306969622	1.20664633362705	1.24721655085918	1.25295066866984	1.2025655389041	1.25428837866026	1.31142101831419	1.41290157708823	1.22333487112045	1.27092958868587	1.36098395411182	1.20948701943742	1.23238555315689	1.19713172397201	1.27904298212886	1.28762810264241	1.20660013014484	1.2061969944351	1.25244689800611	1.30829332005192	1.19627324325645
1.323428782226	1.46058079700905	1.36740923176905	1.30239029305965	1.50138897601927	1.3202570610236	1.4880251490062	1.51954913721657	1.38129784942037	1.52400397770772	1.45873499465011	1.42446170803031	1.44079499266397	1.29698194186305	1.53148164466559	1.47156484073923	1.34084708871557	1.46261626066596	1.34904848655878	1.35838529341402	1.37796187212733	1.32072837643622	1.44169510881972	1.28044257164883	1.28809149163818	1.5477606265835	1.34365149178219	1.48484318385111	1.31575186854915	1.31175716996932	1.51421081152417	1.41182621035216	1.39617195827331	1.4548973769952	1.38205987635051	1.32480361100142	1.45249420337524	1.33963685654262	1.47049703045109	1.32648780502756	1.54992734489394	1.39554886604438	1.3553405620175	1.49364491324736	1.35044725235172	1.48176829250871	1.39087972131391	1.52886789456081	1.4726307243849	1.26805032955664
1.4496171602861	1.52580544926389	1.44974409957644	1.66948604702364	1.68611407570977	1.54112000448163	1.68783208301672	1.43935707308047	1.59149843807006	1.58718337250279	1.52343710713655	1.55702993417033	1.45860465101866	1.64491012620717	1.44305112955953	1.52378112682325	1.53505211480385	1.65911800561835	1.58286488250248	1.72263927755232	1.49895712477173	1.62845669700177	1.45313824912024	1.45522184902215	1.622217462294	1.50255179148607	1.57872379354967	1.68046303062104	1.69895039041845	1.45993754638431	1.45646622919045	1.68488806289666	1.68438557487286	1.53596629704533	1.64315581737195	1.53058559649032	1.5709458156695	1.57377113258305	1.70352507632045	1.55726786859139	1.45587744734451	1.57046225704105	1.65562503364827	1.54437870619095	1.49010785927668	1.43168898906106	1.52619643535443	1.50742306191078	1.61132381677608	1.4369366369048
1.63754123380177	1.79242132998686	1.70509573420903	1.62074917978545	1.75327144827459	1.88296747753848	1.80503209383864	1.91906288256363	1.83685134996082	1.88662523908777	1.71679494576501	1.87760261729522	1.84614083401373	1.88738958210583	1.59982878979343	1.67166682954946	1.62473465708924	1.62849156419557	1.60900499914072	1.73790265040398	1.60066877113761	1.65623478831742	1.59516021839949	1.60527522969834	1.73565899679876	1.73750107910947	1.74058835847015	1.88071828009842	1.79832913039018	1.78829864869265	1.7441270126695	1.74236734280384	1.66993268817422	1.5804866658016	1.91813268038048	1.72040773135721	1.78795289089762	1.62584049353837	1.87317604180088	1.77969160719272	1.76253439279968	1.8977704822678	1.62026890117067	1.73526906530222	1.61046943596129	1.61378825645163	1.62690813577492	1.74247790930738	1.61944297665702	1.78311426301393
1.89894174507193	1.80691482691671	2.079192378952	1.89856905742172	1.81908592500606	1.86590751296354	1.94111846170325	2.04042091146809	2.03351011599675	2.05539211716053	1.88288997909085	2.09994674310062	2.00777682048347	1.83458189542414	1.94069962235599	1.78862091643716	1.8995488705104	1.80290683772107	2.13722950888225	1.79551065849256	2.07653485602575	2.01116270916106	2.1311168617973	2.12885746694719	2.1028125327864	1.89569612066429	1.74409601562573	1.90160991973465	2.10215315515918	2.09114564441062	2.04468928587385	1.96481789892193	1.93676060554907	1.96866662325129	2.05004314734499	1.84869804989177	2.07258252716655	2.07472520984797	1.84524358982664	1.82202268728877	1.91827707770205	2.10648993330511	2.05312336506196	1.91152997531416	1.86069012171565	1.86980059832742	1.81656077166551	1.94515346067555	2.08672621921539	1.99295021326767
2.08734592167699	2.23188115153218	2.20980021812003	2.30142937066866	2.30034448994407	2.0416171619607	2.30050388456229	2.34220795114687	1.97742549688349	1.9878819926149	2.04884888628323	2.26391950045078	1.94444545124845	1.92731959610458	2.27272017805967	2.0661221012616	2.29843501591629	2.25475862601898	2.10682892316404	2.12878841193392	1.9860670536937	2.10411877245697	2.01635707282867	2.29458413478289	2.19506159068619	2.19753150327508	2.1388310618291	2.28705749418618	2.35945040069858	1.99210919456386	1.96125684967142	2.13848320816582	2.31585156895738	2.11681559368871	2.31288276733251	2.35632725446754	2.34793723950634	2.10821847531068	2.26872394756627	2.33460721905317	2.25976578071672	2.13271854727599	1.96968830585631	2.10743308008351	1.96112945075832	2.16699258963357	2.25888064455393	2.28179900679752	2.32685185396363	2.32786137299452
2.20454239744516	2.24904841869999	2.38028894954442	2.52598274420448	2.39875808104353	2.29117186129177	2.53782392772113	2.21157518404767	2.5677582845551	2.50512341032311	2.53975742036621	2.16890038446671	2.36543318119506	2.50589210746951	2.5008111314812	2.44894570855749	2.46474867794934	2.55317270210451	2.22261590779962	2.26527489077256	2.32866910477164	2.4527315519296	2.42257031200287	2.51989160804306	2.27890298330395	2.4985760982399	2.46112800187988	2.53567895969794	2.52247971188686	2.40900450800962	2.53717195631255	2.19671209292283	2.51904277872924	2.57441651745442	2.19579095963628	2.60441324649262	2.16685717578615	2.23935267452085	2.57878447760925	2.38308413792222	2.31678859896866	2.46235978487623	2.38187783460508	2.49055102617421	2.44900623855149	2.38694358979283	2.32063339965778	2.30115799665004	2.55481277003134	2.38504454197875
2.69854860190104	2.52859597201713	2.63331641484608	2.78913137108801	2.5644289508798	2.77808651176036	2.71949697072335	2.82100142297204	2.45333449234656	2.66642595711764	2.69126394974359	2.41697505534028	2.63696762932958	2.75947864909823	2.65202846700822	2.57756191867127	2.44684726486258	2.55864398961169	2.49047969339561	2.65843420394151	2.87104355015306	2.46746948658804	2.50498153005308	2.82056870990006	2.53527856460176	2.59666853520352	2.51977541795682	2.50150835788814	2.61385120108106	2.70939884111341	2.5979366343328	2.56485816760982	2.53030942850928	2.76842919577943	2.80432013043659	2.52703632251527	2.65790340958309	2.8745872462415	2.59729399256454	2.87056298857607	2.76607954254499	2.86459515431102	2.7082397775069	2.59924639342989	2.74638963964248	2.58441238184074	2.80867065774311	2.77458778410539	2.6174872303674	2.88096853262243
3.06435761552552	3.11934614403979	3.15513904309659	2.91186114107098	2.96589327929068	3.10666089826696	2.76573397177598	2.69061159912112	3.16060886630774	2.77583474325177	2.98585691640441	3.04012712857202	3.13754118794843	2.86684457985373	2.89295831099565	3.06279151399794	2.96720881301823	3.03795375492725	2.88098278769691	2.95965189992352	3.15738232212802	2.75149614467067	3.11877178984966	3.1421121389305	2.88466930153505	3.13490195886661	2.77812213049882	3.08721134985396	2.91122687890562	2.86608447918826	2.96423801453271	3.01820367219194	2.96479318381575	3.09159471259242	2.87543338365227	2.72345569436108	2.88220863373744	3.09095454450198	3.03187643296078	3.06430292655924	2.89220593204639	2.73667568597659	3.12690962690669	2.72923499519333	2.79384843788651	2.81838318091508	2.8617191123366	2.74954970000258	2.83906080250217	2.98622143385035
3.07481286701589	3.26291617636309	3.12618751824784	3.14327518573456	3.28397815370466	3.10582888215616	3.21005945939974	3.23308835896518	3.27218767657357	3.11737426925876	3.36421338196798	3.37112296355069	3.14984024275997	3.09441159357402	3.36672291804427	3.25812711345614	3.2755659991738	3.19851088509795	3.33370230165721	3.07953632540743	3.08388808289555	3.04181914099433	3.43746735056991	3.40619924189044	3.42652510216185	3.4512963370179	3.25137164246968	3.15804731551735	3.39260623620423	3.19787804880451	3.10872739417906	3.34767022558682	3.02394858393183	3.06584299153839	3.17016614950763	3.43773197817689	3.31443444238897	3.26043551718407	3.41821510204171	3.41416021924348	3.43624900346683	3.09904368405962	3.19491058877556	3.38598876133374	3.36518172201604	3.34952338752424	3.45124160910854	3.12181169442972	3.32364919143106	3.45428307244981
3.5113247389034	3.56111036667184	3.6733426150562	3.63469170970712	3.66870124333397	3.55497574254439	3.68750413676482	3.68724007818512	3.72560379973968	3.61389612287115	3.67811487482759	3.4880313633496	3.71878126899531	3.54590989429285	3.66610798333753	3.50395472142496	3.5559792115946	3.67991070169096	3.52662121265442	3.53768530933595	3.7189337148694	3.66503309518055	3.70358061115554	3.61230648109109	3.57290636534208	3.4256928461853	3.4747205855793	3.57701200286147	3.70877493803727	3.67615542512701	3.60103637349485	3.56870947176516	3.63575323151892	3.65819384280557	3.40315498085625	3.70295925110521	3.46748948712217	3.72117781746035	3.70713026052513	3.64542009840524	3.65669273522361	3.68106751232156	3.6426435053706	3.70861843229057	3.6727303251709	3.50407681927829	3.46609356323181	3.64133263263755	3.46212923788705	3.65211434095299
3.97701937178271	3.89431877442106	3.85760933161136	4.00976796907205	3.99011359725295	4.02379474441983	3.88701514145423	3.92200601757438	3.71472329842738	3.94744529830447	3.94427118994751	3.99182870068468	3.90184047367525	3.96760680849943	3.98272002103831	3.95119366065481	3.85817966395551	3.82553064124593	3.96031493529981	3.89884403900621	3.954531247437	3.8697338087048	3.98005778190897	3.96366168917911	4.00344606387855	3.99925919045641	3.94516095915099	3.82275538331469	3.92695108759701	4.02296209082951	3.89136392404747	4.00768206810793	4.00795484477421	4.01813036860953	4.0251718706668	3.9738242441929	3.89425040141702	3.87643188731305	3.85873928960831	3.99049203242358	4.01443052370206	3.98832162379057	3.72778268157683	3.76682661535668	3.90647551148902	3.98628816844143	3.84781527060969	3.9156964811589	3.73703882070518	3.87422122523673
4.18992960156872	4.14688554251916	4.2717877566516	4.26709389763425	4.2005113509502	4.2452161272156	4.20727746238426	4.24476655318329	4.18730813817674	4.28610853603946	4.12890136176383	4.26884508079261	4.23420740104544	4.24657928823276	4.17842688724991	4.25928365670211	4.12806226282547	4.26113817297863	4.10150291888028	4.18973521921081	4.27732346823193	4.18375869440182	4.26389220477306	4.21150309456348	4.16986693488319	4.15628237093272	4.23364418728171	4.23949699258705	4.13713016441945	4.26380682764074	4.27510603623767	4.26657410941668	4.28586153168811	4.25199953205928	4.25923944295474	4.25520608514705	4.26059909243515	4.24254188530494	4.11839488720661	4.21018239267985	4.23853600148008	4.27211409722816	4.26570295489599	4.1694381327506	4.21507204839913	4.25020091837357	4.23503806174221	4.26368806259425	4.13084643166968	4.22384696475273
4.56282527383552	4.53549269408636	4.4564395383714	4.48657840002926	4.35471523283419	4.33530534238105	4.54766177339001	4.53878454012982	4.56514628103179	4.5794920569019	4.53950883909097	4.55322215210026	4.57587619913975	4.56421453116077	4.56251824481082	4.57191264163612	4.55801686120833	4.54233880638415	4.48224338262556	4.39313288468551	4.47271275419142	4.51068979402853	4.5260947476484	4.50264647137502	4.55853463320566	4.52915641219106	4.53212446781024	4.48568263330942	4.51421934651303	4.5497200851585	4.52975697221347	4.52827297615757	4.53385083409596	4.47133902937896	4.50378012876577	4.50693033651766	4.4023654682582	4.49515145622454	4.47975754446759	4.43914879361482	4.52544938111179	4.52176046096631	4.5635871359175	4.53042340498945	4.58224497999451	4.56104871723481	4.53677516855523	4.57325000776079	4.54909891986313	4.43031978901123
4.86148740491451	4.91439767284903	4.87132924100882	4.72742425264563	4.86561294851265	4.7976004527586	4.85133095568462	4.86535098408004	4.89946634294459	4.73898039339099	4.8697160625356	4.87055433516613	4.51706948991101	4.83940632601201	4.89338077554037	4.87679818280343	4.75355623745496	4.54856338889242	4.72956478420957	4.55195517048473	4.82296382843575	4.87844935430741	4.87032305784832	4.59930663951907	4.80877874783722	4.88005910765008	4.68374411873798	4.86820476938828	4.83320751940756	4.86614190563542	4.84749967811448	4.83470789476811	4.85900841196925	4.64908946904533	4.88481948262756	4.6973464496517	4.83624595744797	4.86526702874289	4.78879294762841	4.81676732341661	4.86812162388521	4.84651154531241	4.87170895335084	4.86942452652596	4.91590597287776	4.8028735039151	4.69626796457894	4.85240865147258	4.80018380842718	4.61355355156398
5.01494481387256	5.02350124037502	4.8820013047443	4.68047445397108	5.14413074407589	5.0330867589035	4.74045997798913	5.0205710420408	4.78237812449656	4.97589525402692	5.14389929801567	5.03816438965152	5.18436941907723	4.99016173617148	5.10540187269032	5.1483864141293	4.76689461690889	4.93297444880005	5.20273120167131	4.71257197122068	4.91081358085305	4.91016967177885	4.94556694996161	5.16498712548329	4.85646363528253	4.87495084449273	5.16818947968612	4.89811367930645	5.18334865165061	5.20491532361706	5.09872372388805	5.01751382373289	4.96019081533434	4.79202474887884	5.11601110388213	5.11312363819295	4.81488689955681	5.08395652022682	5.03613098670684	5.04739389758214	4.90169000116648	4.81296484197252	5.13557065055421	5.21238095341746	5.10614302532802	5.15378953154838	4.98088036972865	5.10984799398753	5.22826694343611	5.13579378264574
5.11958798683559	5.27071331752072	5.30510806233285	5.27539357306409	5.42026902734449	5.41398223340962	5.40693365909983	5.28951075915927	5.25982942703203	5.19539244808466	5.31874348355898	5.21936376435751	5.36314937865078	5.02646806161236	5.44864873679482	5.08684247227682	5.15319943760188	5.16744547369387	5.19498347183968	5.13877615876789	5.21082290454252	5.4463557540406	5.44854787707783	5.26394663170992	5.11712472913235	5.02862909452539	4.91999188424229	5.49351251368156	5.33614898834172	4.97560602364766	4.95018768779165	5.06502460521573	5.12771098005285	4.9920478083013	5.40589978615471	4.96915292730772	5.45436746404602	5.0490339345936	5.39233960016941	5.09793988663833	5.2024637779703	5.37529254375627	5.39862156691024	5.08681543414969	4.96796292960442	5.13628105088097	5.15697398748526	5.41871291060572	5.49390753422639	5.2592276815671
5.24338947514449	5.50879127289677	5.73146032825127	5.56463342084343	5.37885073463144	5.26380239758976	5.63106300472877	5.5968878756865	5.33315926330943	5.66428362017848	5.2581910499153	5.55360356232445	5.54755564582609	5.31600352714335	5.78180980253572	5.69106030374332	5.62513280709146	5.73517416024966	5.55437170004897	5.32507155385193	5.57504710641479	5.60723960839274	5.23275887680083	5.66366091259818	5.72861760801455	5.51628651674913	5.61849706040115	5.16591565679791	5.29296136822841	5.47988760259044	5.71924255739019	5.41383596996511	5.42723044053127	5.49025671481512	5.44517122197286	5.32505812745211	5.34848996476934	5.49408002862092	5.74405646198105	5.28832934607064	5.57165075949071	5.16837431921089	5.39296129959144	5.3147961711531	5.57809703042196	5.53733036403332	5.45892126795586	5.70661591962839	5.51715806560044	5.60125669458417
5.33072128679599	5.80392657802677	5.66891082355496	5.56266440285742	5.74278965368433	5.82763662476002	5.5574060753413	5.63732035381124	5.75187906317296	5.74041350132442	5.61302290082266	5.72616386636198	5.89716293928848	5.58645873112467	5.58485748072083	5.43775866404369	5.52860605406864	5.49574603767991	5.94076427539596	5.94510114468908	5.57812513568214	5.59385483726748	5.83081298531399	5.58990852482854	5.73134252782332	5.66929118310945	5.56441137615377	5.48953781443819	5.70068315650585	5.40959868255196	5.68026179916322	5.62011586670213	5.55150702951828	5.85464609373121	5.55556798468176	5.74082376134609	5.52866510730477	5.61543779646235	5.79909106335158	5.88755496783322	5.60288148748967	5.68182999798974	5.45375925570054	5.53719819455774	5.6429360526721	5.41071983435266	5.66810183180861	5.77333620319929	5.57679258691022	5.45218928490146
5.71847342409863	6.00263417409064	5.81446231938364	6.20009807374207	5.83414731466654	5.89008607471156	5.64227285770036	6.07952299539939	5.9831939292625	5.78880098724454	5.99258230537106	5.97125022404903	5.89796920539854	5.94174201130278	5.83605980580584	5.86791076283661	5.94451559920316	5.73909554114411	6.09689641829732	6.09112368850035	6.12010998170473	5.78095156393711	5.87166797658241	5.71253422030789	5.93791047506287	6.05523254747063	5.90301968541935	5.74416835307896	5.76010893563767	6.18220620893145	5.898310234819	6.10041128420289	5.98043389166307	6.03292109243689	5.79174223971153	5.75814098975199	5.90039694972223	5.75185316694514	5.88703198486209	5.90333702755115	6.08628153818629	6.0454307102945	5.6471208790875	6.00400597801955	6.14740126266788	5.84780158659286	6.03983597594995	5.66461476703604	5.94073999527343	5.89043843295609
6.1774784008325	6.01692445218255	6.1577507563592	6.10479257080439	6.25297230952336	6.1564909834275	6.16638762982094	6.07132394290801	6.20248007470627	6.198350335418	5.94290172270265	6.22589200883792	6.39134796322288	6.21864442482792	6.24522893843676	6.39858952638176	6.25959112289994	6.04540796762658	6.14603429511565	6.36067901389935	6.17856952910082	6.25674058287023	5.95449004594815	5.85004080707118	6.28552319393667	6.3802058639325	6.25656014924039	6.11024022319226	6.05948081805861	6.14915630520595	6.05017564206148	5.98197910407293	6.17390425800965	6.15968404670642	6.17550136676457	6.29729071868306	6.17542312419416	6.22762913455331	6.21590437496041	6.05817063308159	6.10919184519073	6.24223758235842	6.05950912992083	6.26037525744469	6.1196234089204	6.1022444836845	6.29327235946799	6.18803293319931	6.23583124498666	6.28868805782307
6.35255899934404	6.33912789980533	6.18702971826047	6.46707312905937	6.28471932618804	6.42334645611617	6.30296377142361	6.55413011714307	6.40234024272603	6.50393005265733	6.43176961177649	6.40323919725321	6.52372006104147	6.36013273644357	6.53950427905348	6.2793054868615	6.44663714311669	6.34114421065083	6.53054130875426	6.50290580220973	6.30462602920292	6.18965193041719	6.47174269431701	6.20750612077124	6.46939386877824	6.28877012595994	6.35564148908692	6.36283646549778	6.41529430512867	6.35719546440881	6.50588771864108	6.43087792472462	6.43805948563623	6.44934934189596	6.51985918912267	6.30736865629515	6.43881084161808	6.23285377820164	6.27864470484454	6.54900747340349	6.44219018341128	6.43540322126154	6.44152620031411	6.30053882473021	6.54167203649829	6.23401336935559	6.46588037514657	6.31291863969404	6.5000702545772	6.33026896114645
6.74894690766509	6.77059636518436	6.7212702260552	6.7067060599048	6.80269233450482	6.56116361947113	6.71322722626961	6.78464673869741	6.75862563512741	6.78786966278259	6.59333446518248	6.50212241016371	6.43616727683553	6.76913042016054	6.5321303236193	6.5107258293662	6.50195958055094	6.58176720729129	6.61022783349763	6.66822940978872	6.7111095355947	6.3748226720378	6.81807461830911	6.79813378550771	6.66743717243334	6.40259085482564	6.77604934235787	6.85324490188584	6.78488832719024	6.74023876077677	6.54539628153197	6.52458288349855	6.65563534860293	6.70776703532596	6.80704975808187	6.79718333969456	6.52687973280673	6.78668204890473	6.7434842033252	6.77308099093858	6.81102251428495	6.61156715392492	6.66986487442855	6.70544941153246	6.74299073949186	6.58002395683738	6.64716399841822	6.69350106399189	6.79187519760828	6.66110026564298
7.09475927102085	6.70783984436999	6.77381525336737	7.06545281785507	6.65411737019533	6.6903258135562	7.07613982815012	6.65924343648785	6.98855986770387	6.94868285206602	6.92548469960116	6.85841299008992	6.8305268649525	7.0154587996881	6.89973163603993	7.09575007861508	6.81114670169793	6.58906150535039	7.02588553168654	7.10394653989138	6.92021772845191	6.93079670122288	6.79377093381882	6.84848078137578	6.83793136566997	7.00479062458493	6.83765711707407	6.5977624637207	6.75855087627929	6.97585264321328	6.63213927722786	6.94823652035169	6.96446801475312	6.94951285892425	7.00285576463626	6.85212979591504	6.70902939584782	6.80280293921749	7.04924955553897	7.09050559638572	6.95563169034695	6.89257379910644	6.87573365713864	6.69188025842739	6.95931080009343	7.03514859601475	6.85580746307081	7.03271632068002	7.05823412421871	7.03990423179578
7.00181707516517	7.10119566223669	7.0399736283405	6.86758667666699	7.0241372400049	7.00821706841541	6.94289737445735	7.26476225952641	7.15925435951424	7.10925383227806	6.79399253367854	6.94287340171697	7.27679448678417	7.19331373761906	7.14051086317333	7.218745285041	7.24276002294157	7.26410417047846	6.90700946126157	6.92094033597626	7.13659022887231	6.80997545234362	7.22484285620384	6.96355497065725	7.2259421005346	7.19541802486221	7.06834822536032	7.16574073035031	7.01489881902126	7.15116719165456	6.78318276397769	7.07382775122068	7.22704124106134	7.13856640647167	7.29037770153877	7.1995466022336	7.09552906574181	7.01940718257256	7.21638336456279	7.27662445772801	7.21002941241163	7.21185072794876	7.18768327368742	7.19872305338902	7.20718426305338	7.09741437840241	7.23872069608476	7.27518341016738	7.18826430590213	7.02041714633701
7.4017146664427	7.24321743181053	7.40029013712205	7.44426428903783	7.29765459494	7.44664598726327	7.36773448182446	7.02713395864355	7.42854164787322	7.35483797394456	7.46003571607822	7.43307127243373	7.41961383964778	7.18185821888609	7.37885194192504	7.30003944880003	7.19349291938588	7.25318813286665	7.28823061004581	7.18086497522685	7.22026409841691	7.05738256576099	7.12352102821895	7.36733441599026	7.02845428762532	6.99478890969074	7.11231787636129	7.40554170788599	7.22558300358897	7.36381907660946	7.3835641504649	7.14829220561382	7.2467943912839	7.41807678583247	7.3721133654102	7.01828326358007	7.48003208807339	7.47041986017527	7.27291732097652	7.30811651098895	7.08078233923491	7.40999343913621	7.0097034518508	7.38600600580434	7.49197837807022	7.06361589370908	7.34466781113125	7.05972593225583	7.20294695484188	7.41486359333667
7.63610132899266	7.65706543701688	7.24660971806785	7.63677939903531	7.63550545638201	7.27327928889077	7.39501956675267	7.4620088607837	7.43796793649935	7.28327961275982	7.70693633916875	7.18704627196291	7.65729638691737	7.46533988486432	7.30229363171966	7.32049655867384	7.47806517552277	7.55329486134912	7.59350998938557	7.63734567336599	7.42437921390533	7.08975506019992	7.19663179435036	7.45450302599925	7.70981965017973	7.57459199057435	7.12469412612187	7.58938207642827	7.53873891477675	7.53041046998396	7.43867117011391	7.68628601958477	7.66062696792794	7.41205793948594	7.59613829406867	7.47455623769283	7.65902977367352	7.52911833589549	7.28026809810114	7.55266017803431	7.27729622970073	7.58993181788132	7.29690983626521	7.54563621466842	7.51691805370127	7.10246164853373	7.19566349871307	7.33568197884944	7.64508978437644	7.65042947255012
7.7690851772242	7.46780108769563	7.41754622468563	7.58530532945357	7.80338191426118	7.83494559501061	7.32670772635029	7.85778713099467	7.71674675553129	7.50792424541634	7.56048440089663	7.50680824213903	7.83676502804585	7.44459312384886	7.78657626395534	7.49979809135011	7.48684034435682	7.55492182443751	7.33826488137694	7.76390912800182	7.33397315147648	7.48570811473702	7.56638511829163	7.78532511010737	7.43236403040745	7.63598446806907	7.50861074634841	7.2135585003172	7.36632312151527	7.40692641740108	7.64589450364115	7.6000727790354	7.69310518706526	7.62745904643874	7.34639049300316	7.2075574423833	7.83230506766847	7.32466259909829	7.81699225578445	7.27443212561842	7.69471161817783	7.67115453936556	7.7290940683267	7.75738877056343	7.18986688489464	7.52367074016485	7.59440468646595	7.51152479243674	7.57418308488288	7.64572570190347
7.98309724268913	7.35876836048556	7.86682442795409	7.8826769745908	7.38870964663148	7.64856683547136	7.80339476346132	7.62839017976729	7.46790191886926	7.58238048697322	7.40992525910937	7.64330963257666	7.5470907825418	7.82497505468453	7.80806914575971	7.50890581047494	7.73279919076262	7.82552929280482	7.40282142466098	7.88904500789069	7.9192324813458	7.30263970617874	7.85236765422971	7.36061367446319	7.77305721092829	7.71319617938447	7.66916879249741	7.45800231865007	7.9473968799535	7.52221952215976	7.44901549931748	7.98716906066867	7.77907308818349	7.58543317759117	7.76397236920005	7.45349444460234	7.65513985073466	7.95914258271589	7.5086351128717	7.59033936488494	7.72355040215357	7.92152263288611	7.98834479517423	7.91703448351605	7.80348190460349	7.88599856406399	7.38787053217871	7.86527931078703	7.8005400253023	7.74679547547042
8.02591143450632	7.98403394112046	7.57271190707153	7.74995989142933	7.74663558823164	8.00035769443517	7.90105991889124	7.44374016485714	7.85634213934305	7.62649701839202	7.51533774994711	7.37682154174204	8.01627139868782	8.01771454094386	7.75622469400844	7.8620106563271	8.03494274892295	7.54483706977964	7.71598714978513	7.88680822668923	7.65009965345786	7.43886981488429	7.75849103880148	7.9556544596988	7.39813800541173	7.54615572183242	7.85766081874894	7.75928167230611	7.91444218735577	7.48868767381477	7.5135517803957	7.79838689552617	7.47109058145725	7.54575658793492	7.71879077845457	7.9647756388661	7.55428731063907	7.68699308488008	7.93845714593359	7.73226441219657	7.79610891136739	7.43685837703341	7.43203062131903	7.55421789224712	7.77932781301882	8.00395992356943	7.4020741317902	7.7961221700351	7.59508915976624	7.86086423283789
7.43063202797032	7.38420782770307	7.38216946397924	7.99734810236844	7.80258580795834	8.16065065411016	7.64162559363227	7.6724754050024	7.77053807491666	7.53369165584771	8.17930980370054	8.03794567893726	7.76174996582605	7.92463648121499	8.1175642324805	7.98957413964947	7.97807610542209	7.49766571198995	7.74130330388104	7.4663335992263	8.03135324250361	7.69848890339613	7.63424811680786	8.07658706480817	7.73597973294498	7.60795705086849	7.49564371919365	7.65905839550663	7.83222087976122	7.82838170001944	7.66429515258083	7.98947696669461	7.79573323813777	7.90240473016385	8.04974518368208	7.57529663529148	7.86618348883104	8.00093178684543	7.89366584740142	7.57875723845779	7.82471771532423	7.92674560229939	7.82709014855006	7.75553348283699	8.10508418100556	7.93709842050419	7.44810625171703	7.47191556533247	7.75832982217013	7.89077119848678
8.01418341578228	8.04562755904923	8.08152130189692	7.80828358370618	8.14377682819629	8.01508402851104	7.95829724896857	7.53961381317601	7.81288021987829	7.86613851500314	7.86292523795577	8.10254469815589	7.46352849813632	7.61827948358772	7.92486804550978	7.48258276429546	7.76190728693934	7.33200570304786	7.87621684729058	7.49711591361527	7.43176913982929	7.6342571501167	7.65226700528638	7.89698298856376	7.67548912287576	8.11521995984183	7.53669148268521	7.42741358733256	7.97228430071253	8.16246892599317	7.88129957045414	7.72618053421341	8.04127601370568	8.06518278333054	7.75042941405119	7.90213679551754	7.96192098512244	7.45163588659169	8.07384465556509	7.66842077835844	7.59053265909835	8.16275077144728	7.81691364160946	8.04324497367865	7.80090353028962	7.9318167486201	7.71332831037434	7.99643328063106	7.91027088792623	7.82637262655241
7.55211703626902	7.83548622308563	7.59831485753952	8.02594458292464	7.40729596703968	7.63066338772243	7.54425362065915	7.50818628221532	8.01235859527889	8.13733237132312	7.51701379044226	7.66624460657047	7.68938197017814	8.21926664609813	7.96186042059038	7.89536284758819	8.12605982981617	8.02257544065123	7.41520179284044	7.92697314057655	8.00025918968065	7.91553444005213	7.66806463394827	7.52555494647206	7.90451769554518	8.14916728803453	7.75551187118538	7.97088045366699	7.51324117820169	7.91059136135165	8.02877449067196	8.06857002047854	7.79891931643739	7.63837240721163	8.0596903323562	7.70142943807158	7.9148540025594	7.83772748372131	8.05152697985723	7.86397863378699	7.74222402225583	8.00968186765767	7.63213435016522	7.83193654740313	8.18478252821876	7.45396604996097	7.85013288202509	8.00703501198507	7.99077347775552	8.08989716809746
7.95462852881105	8.11254487593392	7.50704579322768	7.6158436295579	7.29195749244855	7.67576836942471	8.04749102376157	7.56546541047068	7.52089236866712	7.49348734226743	7.5357345177183	8.13175137859745	8.00923247804465	7.95772691503021	7.66708582358007	7.47117637890173	8.10992320012826	7.53877412008583	8.15251199447142	7.99157315192017	7.90405435182724	7.4032477405728	8.12306654684244	7.32603357836776	7.9191216104351	7.53965213900061	7.90434380701465	7.58391606829502	7.64798365047278	7.7847737274686	7.72489981822365	7.81877474061977	7.65559550277074	7.43062602635728	7.91858078181974	8.1122680560822	8.14198367734778	7.81648192720165	7.70087385509974	8.18092650615526	7.54084643099353	7.99955708725365	7.57957934169681	7.94015916076891	7.56079928596999	7.88468738832125	7.72548194494299	7.91913378993695	7.6927098761252	8.22763275961485
7.54840090885641	7.61532540407584	7.38336376932545	8.24480793541425	7.85376770827238	8.29845528909094	7.52263470681517	7.66166032026214	7.29684327468136	8.13224182357199	7.6605655617032	8.05668848200615	8.04663128103825	7.43362122998553	7.76318260162064	8.18450718100583	7.76348142444645	7.53678287498522	7.93631295806252	8.1054691568209	7.57666595193523	7.67417616702369	8.01239663135513	8.16482822449787	7.81408286010862	7.40893894278245	7.96776058569512	7.64721948281597	7.78558191745765	7.86550871068803	7.41145403786101	7.78669218183911	8.17373578509002	7.90746600346611	7.98520570133835	7.90721668696684	8.10437897387997	7.58929916004591	7.4196433770911	7.55859634520312	7.46524778396881	7.41112170606681	8.07856062185097	8.12322111433054	8.22701472871691	7.58206458304264	7.988734624903	7.94832395869436	8.06881910237008	7.74440975293079
7.9312558156819	7.82357104614778	8.08633409166611	8.13485287513433	8.08616869986278	7.32387393468932	8.07361899081921	7.68303410943322	7.67880581343781	8.20614383026315	7.56022502645968	7.34964012747853	7.61431108684344	7.26622914794537	7.34412404480899	7.43643041633753	7.33707424397054	7.75308853240924	7.34014706400785	7.49010456304435	8.20974605241547	7.78543199935855	7.91232499758418	8.08909053552567	7.74967852141863	7.2849393367812	7.86987236592619	7.6491645838562	7.84847519443646	7.42959511519154	8.01523079161683	7.4872517115781	8.16607760671906	7.10906018159792	7.96023654401276	7.74070854284771	7.29099263921941	7.89750145875849	7.34337015761758	8.03689485068609	8.15379967960601	8.18836278181289	7.80990835587781	7.92074042387879	8.05624889236358	7.58268157006193	8.07311970732867	7.88343961031864	7.41557528430893	7.56767093494132
7.57806044269677	8.13406561519643	7.91270415356528	7.22461990860605	7.97755994255119	7.95503446873344	7.93551103512408	7.33364608342731	7.44255995912868	8.05586365153667	7.6406979775561	7.98050620304114	7.4001466676157	7.80079382930131	8.19596802387382	7.75677257518082	7.64891975075493	7.552508684488	7.23295665651422	7.79257350607623	7.97725523093189	7.83287411023708	7.33876534629708	7.30380073949025	7.33414187861822	7.34401534042332	7.33708785294742	7.9094571142093	7.4472646183768	7.53665989140043	7.65872129862639	7.81977434481874	7.75274265572268	7.20247768576136	7.40290604487279	8.12223747186157	7.30165483630076	8.04094650090859	7.78451417031357	7.99607467686606	7.66811344588115	7.48671608244911	7.76871561650024	8.02057050671922	7.56476817856733	7.6237966413215	7.51885437096181	7.75679401179007	8.00002879872897	7.892240176895
7.09364740151459	7.61254019455936	7.50195670073068	7.95839514608804	7.75866407586179	7.6993391783527	7.30564244313041	8.04537914588919	8.10679732505684	7.49827110090517	7.02907866385214	7.23829891675779	7.98914665593977	7.2789167049556	7.22188609382019	7.6626441671286	7.38947785219427	7.78891204269447	7.52145515962576	7.45640566358378	7.31817199138533	7.61085481418658	7.88473842844901	7.35092890519163	7.43000674753169	7.98213794489111	7.8090614947246	7.89119986064857	7.67219586334179	7.84174889126698	7.33401537292765	7.98553742458928	7.61430014351227	7.50205123282771	7.64091055345865	8.04810661501101	7.34486070775897	8.01605190470885	7.86952380231088	7.28285226426487	7.64611927857567	7.78623149733667	8.05933742999535	8.06701521869084	7.56947790218152	7.17766865888303	7.43229762503859	7.35710229819463	7.66025654917859	7.40678407705135
7.73384658793254	7.74533150439717	7.03582701446032	7.47920203477934	7.72103770835787	7.57064419206713	7.17606958006847	7.12580557515681	7.89965766975353	7.34148466163626	7.05440134558998	7.39319709930909	7.03006405418621	7.62967729287244	7.30067117859623	7.91298950506399	7.40070839878281	7.94136228498075	7.43437009102915	7.60036677333773	7.89682863341584	7.05469185472339	7.75993857512761	7.12169505206826	7.75864375662723	7.13539774976405	7.5106322443886	7.62313478068007	7.18346783686518	7.21939280467605	7.7509802382641	7.30487012590478	7.21726509708092	7.09921867985887	7.21757523871466	7.44757042095384	6.98842515127552	7.7218301201291	7.86089848595295	7.46397479868693	7.23458778084119	7.14184543333992	7.05157576706702	7.14335877033915	7.88879975084023	7.83099378415068	7.42811177556614	7.70640123409742	6.86801382388204	6.9181260532068
7.13879767539104	7.57082356017723	7.46499951776879	7.29878770825976	6.98137218798518	7.41511674025872	7.7668840857866	6.74982455538985	6.91559576374698	7.82337021281456	7.2515030728334	7.73405418983744	6.79345545435491	7.59283311521351	7.34017975227788	7.03246797254076	7.41425910414148	7.76357195523357	7.23892627813339	7.0304115177203	7.38043140889194	7.57990723073497	7.15457479906479	7.92753387427636	7.68235581502631	8.01876446863043	7.29298859493313	7.58957997566545	7.4557193630751	7.08076216701229	7.69159877767243	6.93646619825167	7.75643254201108	7.40525430535219	7.67477849731407	7.41722304886344	7.00599231402007	7.08643299221199	7.07169087258664	7.92960663585152	7.1518134176517	7.32769164733719	6.8389617277557	7.49979895690661	7.02950468329395	7.51962934567882	7.16295711652439	7.00123197399229	7.48787084261711	7.22754872812112
7.53757600075842	7.34556807943476	7.30023254429302	7.11112089037421	7.65236753380487	7.6662098981141	6.72645851680753	7.73529180852303	7.26793290285179	7.13701658340395	7.61499919315034	7.66173386467667	7.08167078807136	7.26678554718863	7.49654932787506	6.89185926430684	7.48836993233754	7.07611087062534	7.30358373931072	7.65886473660307	6.98853923478118	7.7324256551023	6.92517366627058	7.62055039091931	7.4846833828039	7.03473563805779	6.85777064540672	7.35789838756895	7.34348770974173	7.32383711591473	7.66515725476959	6.99599781583406	7.33053931208223	7.34625558062001	6.77460516036034	7.56583205888142	7.65016996067893	6.96778074808082	7.28232489182037	7.42460110893118	7.00218864394306	7.38574662739805	7.5321608034897	7.06892604305996	7.36463248548009	6.8483459735072	7.49676070721379	6.85635110745573	6.98344487551727	7.8610762566481
6.75701951446607	7.2952214649856	7.60993110315342	7.63738314104094	7.53438809770239	6.90769686340344	7.20056665201069	7.11335210734261	7.55899759503966	7.60867394407855	7.81610195637595	7.64657322116096	7.33438070117006	6.66382242247013	6.83107424936342	7.37532427287938	6.94583669277343	6.91921402796298	6.77538245097595	7.15170674723134	6.91098049388152	7.44912810684477	7.52419449945434	7.07782793990604	6.70642048621513	7.18736463797432	7.17264768519057	7.50625209522589	7.40239475079807	7.0273549558239	7.36498204656242	6.59132649315182	6.60257553407245	7.4778404425656	6.67497500908996	7.05124114964917	6.86951019064981	7.1219322693491	6.75886211639701	7.64620242274649	7.18696700160782	7.55705092783189	6.69323685816135	7.11562999991593	7.37559765496492	7.21499208804012	6.62970891129255	7.08761566058548	7.12897705972163	7.6194281097538
7.31628658201035	6.71469125276604	6.66730568856637	7.05441516733682	6.72901430692827	6.55668139092215	6.34743935523212	7.03614009191883	6.62250610929668	7.1406705855079	7.22833030747602	7.45394220115283	6.42405934591882	7.20176678260661	6.59802459301601	6.77134694162469	7.17712186103036	6.67228525904148	6.62028572982941	6.95724309128315	7.3074166081648	6.88464543621557	6.88981080836395	7.58894172023237	7.60191594758517	7.16122827873707	7.40051495096083	6.52263941229944	6.68970883300118	6.85665045292323	7.45493415512979	7.13456376464578	6.8564876739575	7.52361293562335	7.15938019089983	6.89894158443892	6.79788542665893	6.87180316241561	7.3328060722594	7.18379037134759	7.30914446413862	7.34781344296443	7.11643202474899	7.31385635950754	6.80041754861572	6.45732255200524	7.48984089618996	6.40714303718388	6.67050662309904	6.34850188498451
6.93724593038142	7.36771764268324	6.963995445742	7.14329663951917	6.62491693755506	6.68157278296505	6.78921466818959	6.28301913829296	6.87053872938103	6.79926001784335	6.90407882138891	7.21821909266978	6.81882370161993	6.43210012813847	6.51094432413105	7.12250155327677	7.26379058543796	6.38418122494139	6.06322766410021	6.91524189319376	6.64657518473586	6.80323228514736	6.47845553369164	7.17802554355981	6.13345130129818	6.96992389797496	6.73073314713794	6.88297441443467	6.42383838943095	6.72960240493251	7.27068403889389	6.70394420108825	7.02615202732683	6.3413974050535	6.93733578577083	6.8024857615608	6.89019856993561	7.50001996250855	6.4954735465729	7.35646969556833	7.29767762828907	7.55438748972027	6.65632074901692	7.43193147324859	6.44078254861461	7.14527955557805	7.28221818949849	6.35295571242684	6.82723949105013	6.86613259259183
6.08463440094615	6.30259150625743	6.61796292700117	6.77177173350507	7.2912148845472	6.45945291509525	6.34263245066826	6.78870360320368	6.25051833383098	6.95201635340747	6.54571429733101	6.99803381078413	7.1194623198673	6.08188838457322	6.46778819968473	6.50816216857826	5.88664223609164	6.15886647854562	6.53349834170353	6.58496393552671	6.71142537707792	6.80733069246394	6.81493719415964	7.06011728919572	7.34419432556444	6.14687582650003	6.96749589722842	6.20800534192176	6.03890919602444	6.54689271406839	6.10697229308736	6.52489219558587	6.63954886251925	6.91424917832031	7.30108345831533	6.0826825660965	6.53708668962546	6.26162121623568	7.17682799051621	6.4447318300999	7.47618673504953	6.4696973542074	7.29281986092079	6.81963221048398	6.59920994155241	7.19121201509144	6.2702383765931	6.30001439324617	5.79851780697878	6.88677186747301
6.64511250383228	6.97766370793255	7.09431666650591	6.38888565592199	6.48192699741969	6.27836664334454	6.62412566075134	7.08395618282826	6.37951941677155	5.58940861969175	6.76949412505249	7.00182838515334	7.07440705637161	7.23693643361683	6.48786422455641	6.02151605243315	6.68118447252172	6.49601509705569	6.7749949832187	6.73702448112786	6.85451030675399	6.5951451611193	6.72937907388986	6.57475178741974	7.04145444670285	6.34492322318352	7.01667049150172	7.17809288774302	5.55838035691465	6.1668175894926	6.61911847159855	7.00141988521062	6.83460047268015	5.44593307122778	6.79632687384522	6.12839716279715	6.30633549398841	5.99166551907437	6.26177556512479	5.88113428111453	6.86439345323336	6.75045289672349	6.60663085913174	6.40556682612579	5.96778601610101	6.14083085628584	6.21237535759766	5.85944805034906	6.91774452791871	5.91689415655806
6.75073700617388	6.98968347139686	5.74756332221787	7.06936543606998	6.81767859019558	6.41929625660381	5.7349520650519	6.48571802297636	5.71361989333936	6.69080163915758	6.33178085698231	6.66067068387542	5.46030416220311	6.85896662419863	6.99210052647869	6.90374437555064	6.85211965313192	6.54366735238972	5.30001763354024	6.35226855397334	6.35947747235865	5.8936003574408	6.54344374702726	6.7536299715389	5.18671835248676	6.6573678068332	6.28253910379799	5.82214262728348	5.09712643106348	6.8975280170279	6.4048953539856	6.93074395690765	5.29688837224794	6.85943745648547	6.14092369779534	6.00324087795125	6.09779360957021	6.89331850192863	7.06753905605959	6.99393866059917	5.71233406161734	6.76338290942214	6.39459147492942	6.71228741117519	6.01198660749509	6.48289796296181	6.20514056052626	6.44570158161062	5.94253880688035	5.82091802995742
6.73829277715797	5.78399700974461	6.1614506403272	6.75271311135972	6.39727069192579	5.36930682613084	6.26090550212679	6.55304726944389	6.04993608221663	6.13805278277123	5.97494178704187	4.78620565203927	6.13370231020475	6.35982855651147	6.29078252597696	6.72931811447955	5.96181479799186	6.34385262028707	6.04658862556272	6.70757804296266	4.76203088818076	6.26649828844349	5.33104172170349	5.72803921413152	6.12170856852483	5.11646794052447	6.60806348104222	5.94308444311337	5.45680779885047	5.23896604173954	5.55504506283705	6.77981853428721	5.99506975774609	6.78033334286729	6.27761559030335	6.10070256412396	6.16190891346645	5.76516733695433	6.06956676265012	5.44999636442802	6.20235389360803	6.85912545069011	4.91522965784803	6.59906632891093	6.53518147246245	5.64065960765411	5.41446874445377	5.88864969180383	6.35574630473614	6.98798751653265
6.35873148083417	6.5848217252319	6.37732693537761	6.60071402008731	6.42629676044378	4.03859498210295	6.2396670317278	6.61472030025114	6.6733126821757	6.4670462805252	6.46501880563877	4.29143718238615	4.92689785362504	6.06050287623258	6.22115260179463	6.57848019487331	5.6873747559321	6.58791995367063	5.92324370093509	6.27620470215501	5.94562087922843	6.1781699926759	5.9446868869845	6.16379264591224	4.3044265590718	6.60720608572539	6.24233302727157	6.58506042055669	4.51206448908161	5.41076233384161	6.03369040291799	6.26592367241136	5.95330433620384	6.67056164615715	5.9224866158385	6.17409837477251	6.11772321933017	6.55059663365408	6.46627134811301	6.59159668732784	5.86239210201527	5.48060179143904	6.142573374147	6.03191656013874	3.68233496986456	3.8995403715819	6.36100709392273	6.47217775065809	6.53663841224374	6.5290674302291
5.03158575668923	5.69396797188703	4.96647388374882	5.15260071988842	5.40301457094374	6.25113324888194	5.69465400984969	6.18289248376954	5.88371546841578	5.6560295556719	6.2018583516784	5.97514280450495	5.51799908064764	5.89813887731167	6.22947724748984	6.21169181558996	5.21341171823185	4.93309724429607	6.446326483327	4.91708520772353	5.92872167970458	5.9461342763324	6.0867418658013	6.29547306471924	2.8374133074609	6.06423183463153	6.42460885173996	2.74079873578515	5.60383049952156	5.67118139582657	3.08166586356169	3.86606818508055	6.20579660812399	5.84908615072569	6.24798568619178	5.83895692696343	6.0148603116836	6.03169526097264	5.66219584916999	3.33881703981807	6.41569816308605	3.79087327089145	6.24367694689907	5.34047175512483	5.91267792206808	6.42221351591979	5.95131072974691	5.11167093870698	6.13246490253891	6.38237904270537
5.77997058587729	1.27136041460997	5.71612623059509	5.81511733472072	5.93688345698064	4.23310569092837	3.29881435323698	1.17908174736352	4.44105859534352	0.0380259951365492	6.04999751528043	5.83192778116988	5.89488360597506	5.08644718471131	5.40335493701284	1.83155273839696	0.766968072783192	2.63798237085755	4.75017190708284	5.15061447049422	5.50309396177618	2.73985315672128	5.83649589458504	4.24083647931271	0.425577573581601	1.25256153900152	0.148846143521692	1.66670351893438	5.48283874370626	5.52010214500399	0.787733215115184	1.50469423489215	5.51315400502932	5.78022057860808	0.437355610817996	3.81070620544771	6.10622918110591	6.20334483626402	2.90592848415056	5.65355272915791	2.47562005392319	4.88416989104199	4.10125122754247	2.06463375624857	2.27250601009943	5.6392376941497	1.03389933303739	6.09773747414535	2.57887375514395	5.95079967354158
5.80504500655426	0.530993718308358	4.90493610539275	4.40062490722623	5.51130160171881	0.180131140087601	0.245770091690001	2.72047132216614	4.77713921870177	4.74592022348097	0.0381938802289165	2.1655860833037	0.0377033404782009	5.13333161150558	3.76897977473866	0.209511201009953	4.7571007987831	0.037951065821448	0.0381450338041995	5.85168764923169	3.36863820993633	0.0383208127423903	0.0384138113105816	5.08232670597733	0.0384874376487702	3.42777554359144	0.038282882477439	0.0382309845607677	5.69614856395112	5.24396705308233	5.68840895287999	4.44851568103971	2.67431887395818	5.88777929186594	0.176828940343892	0.195003224154839	0.918709761572356	4.70246438602423	2.15362497166312	3.4563163001952	4.93936528156561	3.65773701730063	0.287353923938136	0.226351440708129	2.99002498769165	5.89292473558912	0.164581946141109	3.64270109319199	5.73071630910649	5.56253384575329
3.1255448973694	0.0390489915190985	0.0380861932124156	0.0387522445431738	0.193154494029406	5.51593345806656	5.38516334843179	1.65540482238668	4.53502351601406	0.0381450765888936	5.57900953811478	0.205232190383743	4.91477021894761	0.0383205548805128	5.77832436177861	0.0384308300949589	5.1078225311224	0.0382303645294457	0.0384142110313698	0.037888867106637	5.61046867144185	4.72862972702799	0.038846347898476	0.0378355467575947	0.0380888147056811	5.54356702250317	3.00237454908057	5.79023516236833	5.5661424723556	1.15462934323411	4.54548023298663	0.0384824535137817	2.69067226825622	5.74206307121901	3.59616757767014	5.67674010531264	0.0386428177393964	5.47899404489236	0.0384034329007578	2.72155747953561	0.03831997174311	5.44879455729284	0.0377313004371336	0.479625444230457	5.07872742389896	0.458852153099017	0.351866687969815	0.168312960321842	5.53281968130629	4.61435203699596
5.59408239249314	0.0384315487472246	5.03286673917769	0.0386179087588557	0.0392673006006435	5.63452712800099	0.0385463371019489	4.46558779965003	4.14271661246117	1.86924515735403	0.0388386966988607	4.60993047540349	0.0379952447188441	0.0384208944574227	4.77820354049095	0.0385748591582991	5.45398513435055	0.038435567461789	5.24928976509004	0.0378443647960975	0.0375708130862687	0.0381413296357519	0.0383589663069451	4.74312708878772	0.349528227547421	1.71762126235472	5.46630011059267	1.61944595107493	0.0378532256022224	0.0379622366025217	5.42007391922074	5.37724453853221	5.36060534715688	3.0903212406244	4.67897512411484	0.460458526262984	3.23375513593956	3.16771553654655	4.60282034403299	0.0391418873465256	0.0389307071694019	0.79705530906535	0.03804669999992	5.57188842992859	0.0381367438023091	0.0390972753112983	0.0382434181171384	0.037624037102731	5.24717304390888	3.45418028620243
0.0379586951260623	0.0386937212492079	4.64765212208841	0.03802955455177	4.49986198370927	0.0378197371108215	0.56504073821949	3.23140655058816	3.18492261159134	0.0385898349716082	0.0387142743764561	0.0383407973354015	0.0388880687624985	0.0387585042260883	0.0376550685984587	0.0382939577470712	0.0383978398587848	0.0381254306810931	1.99473282855739	0.0384336059586477	0.0388678364108781	0.0392495134090344	0.0380819952358316	0.0387787605298556	0.0387388153630729	0.0376679501825548	0.0382715012474582	0.0387144510121641	1.91913333559795	0.038598562662774	2.61009032486459	5.17480339107872	4.63867479503759	0.0380038089237538	2.31582203137262	0.0383170150027012	0.0389078370930935	4.21780228899209	2.5055484976193	0.0382189682449525	0.0387883440042392	0.0386708857587694	0.0380516654946918	0.0386959296762066	0.0384640503662389	0.038534055890301	3.66335714560639	0.0383383984485139	0.0382672951201043	1.64225627713592
0.0388848735974503	0.0389894756206757	0.0384920983502925	0.039166515056162	0.0394056550502767	0.0390218005145577	0.55810596736074	0.0389475259537058	0.0390303021627962	2.03013179484577	0.0382397687252544	0.0377393814779165	0.576240672971937	0.0397335571398381	0.0385809671878975	0.0392728043408166	0.348479736244292	0.0383906477218816	0.0382154257957808	0.483918994206982	0.0388147894263953	0.0382608316561255	1.25236028171308	0.0389827057831715	0.0389311656184718	0.038589508668624	0.0382204408062918	0.0390600106290297	0.0382465477686515	0.393490864016686	0.038026306919657	0.0389680091497579	0.0390762134568819	0.708647500703066	0.038081868639908	0.0386389699926094	0.614130853930832	0.0386311216468302	2.05883772255259	0.0383717042441469	0.0388792303892447	0.0385825449542196	0.424957628066925	0.0384033431876616	0.0384175539697243	2.48238101729215	0.0383165017332336	1.72846174818887	2.03585310311682	0.0386830130255145
0.0394570458134517	0.0389769245927346	0.0381257687409795	0.0384157120260656	0.0393516893253412	0.0385261817331272	0.217569988124933	0.0389110473868289	0.0386718386901991	0.0386738370803991	0.0383324036921505	0.0391754225819988	0.0384815860167535	0.0387634651465905	0.0387864891643679	0.0393699452849834	0.0386495426699567	0.0392636047856059	0.0381719738925875	0.0388314669527484	0.0400257161149202	0.0385892346767971	0.0390481427663306	0.0382603996483744	0.0396203028739834	0.0395505519892699	0.0393007400976223	0.0392942987243253	0.198540840121768	0.0385625268303361	0.038988020454911	0.0388221033732184	0.0386927397044025	0.0385319470639166	0.0387554118182328	0.0392455944471007	0.0381428987748425	0.0383549306962422	0.0392557193414888	0.0389537888555624	0.0390351977056714	0.0399478653634694	0.0390647716309017	0.0389556045360192	0.0390575263958179	0.0387850293248251	0.0381934111201017	0.0393250273763161	0.039176642457511	0.0384117198690217
0.0389886146250328	0.0379243939966278	0.0398945283557233	0.0387112558987513	0.0395643478136834	0.0395849328815034	0.0396338520916677	0.0395285352293428	0.0387824409823462	0.0393841792741567	0.0399042571721342	0.0389221994001162	0.0384575794960456	0.0386678492761402	0.0393902857195302	0.0387114685998886	0.0391975377096662	0.038487187044599	0.0387739775283055	0.0382329203055119	0.0386533188235339	0.0384382115656201	0.0392963043185924	0.039584279042077	0.0385350390988906	0.0387490435839515	0.0397551498763825	0.0387997150038228	0.0384619863160989	0.0391036318321775	0.0391463149567823	0.0389122593015974	0.0387888368951238	0.0391540087571237	0.0391685222706666	0.0390374602534988	0.0386652188168101	0.0396944669476409	0.0380381872219571	0.0382169803506749	0.0390258879017622	0.0385918598867872	0.0387991767215419	0.0386717828900177	0.0395933088382278	0.039713156299037	0.0383034196279728	0.0388207551485853	0.0389943440707704	0.0385305398239006
0.0401563136212678	0.039765470559161	0.0397795308773095	0.0395557359758432	0.0394691097198082	0.0399049480765985	0.039080516084516	0.0397406446144426	0.0399304748508341	0.0391080928065062	0.0391779096202976	0.0395210579060468	0.0393962395791393	0.0385105504364199	0.0388747044525014	0.039469554297291	0.038744929046891	0.03951621745265	0.0386978548695995	0.0388545111212813	0.0394406871296877	0.039464091796878	0.03924372678293	0.0393889247365102	0.0396305387868779	0.039272888163057	0.0383814273635367	0.0400159427624136	0.0390052277422448	0.0390151934444892	0.0400406530448073	0.0398381368504304	0.0397680611038092	0.0398803153529486	0.0394839662706917	0.0400558873755746	0.0389344362213882	0.0389540984813145	0.0397901298003091	0.0386859339519047	0.0389998633847179	0.038720221608378	0.0401872935803242	0.0390351393694094	0.0388447071200196	0.0398282629289878	0.0396323032711312	0.0394688848148192	0.039685351445894	0.0391698367697483
0.0383814676256398	0.0403457647606591	0.0393880232893023	0.0402513735300173	0.0391379079100061	0.0386261639825194	0.0391576108618313	0.0393965408117881	0.0397327965282422	0.0392570541750908	0.0392708961252544	0.0405245373960461	0.0393903362839301	0.038743575616366	0.0395498297718656	0.0394743197035492	0.0399117552467255	0.0397002239916698	0.0386151306899068	0.0393950185254628	0.0392804045061521	0.0392274951733318	0.0394021456279747	0.039757436735329	0.0395493882905847	0.0394823381821304	0.0408010941024594	0.0406671561216665	0.0402668534998881	0.0392949273331923	0.0389664460478845	0.0393754230252601	0.0397349039195059	0.0392426731655145	0.0404733408745806	0.0390398947827198	0.0390375880131457	0.0394695621518795	0.0390528057512206	0.0391699660279721	0.0394636191123835	0.039180066634256	0.0390826102593485	0.039740859366162	0.0397392803794459	0.039448527820712	0.0398498158024315	0.0404278583902806	0.0390495718856809	0.0401687203183547
0.0392226955265055	0.0401926398370642	0.0390957180937334	0.0401662020770373	0.0386778906795552	0.0400937334319417	0.040333414111086	0.0401056568960683	0.0394590784074743	0.0397601696404994	0.0402619074652595	0.0398495404622811	0.0402239651820065	0.0399220934508935	0.0393055409361352	0.0399196570282235	0.039401812293156	0.0396862502670389	0.0403615555639359	0.0398891688446056	0.0402614156250753	0.0393061809939859	0.0399539623793681	0.0398645100483762	0.0391874985245369	0.0410612443599646	0.0406134345888523	0.0401304803805123	0.0390142521199975	0.0402935282844199	0.0397676984025379	0.0403436579231499	0.0394710908653642	0.0396296208860386	0.0398312720145391	0.0400889418885092	0.0399245123631105	0.0400418637462936	0.0398735231632224	0.0395364568534653	0.0393198520508394	0.0400276762101182	0.0394924730193891	0.0389418681929647	0.0393215430788819	0.0404187668064821	0.0398969390487089	0.0395176415720338	0.0398574694710399	0.0402606548564424
0.040891323995695	0.0392663666145678	0.0401438413853832	0.0400637573621529	0.0407874485993878	0.0400531147105762	0.0404133479251308	0.0404496018898484	0.0403819376994896	0.0402226173473697	0.0399190803326501	0.0410189041279877	0.0394911333645397	0.0403018722209911	0.0399738370288872	0.0391274162277537	0.0401747604876998	0.0397847914548385	0.0396184403396542	0.040763418146613	0.0409953861861488	0.0399466209513878	0.0409985189116671	0.0404084976002172	0.040376822625378	0.039452258928108	0.0398695319908084	0.0410084667071571	0.0398289000202683	0.040240430017711	0.0401082947257091	0.0400423752327879	0.0398902158573898	0.040243855099858	0.0400609225552604	0.041135292083942	0.0397787775409194	0.0401468935227947	0.040330780785372	0.0411113841375514	0.0397010283116848	0.0394745702154601	0.0400533732397794	0.0398749761265171	0.0396618520181419	0.0409696482468218	0.0399359314893655	0.0398372662779058	0.0404486118905598	0.040683594949921
0.0407080990894569	0.0399476234935449	0.0407662136430547	0.0402006302279067	0.040616922632244	0.0407060191522621	0.0406662171555535	0.0402503759826211	0.0402665988519962	0.0405418246699607	0.039895190412343	0.0400005165262151	0.041005526456015	0.0403148373447543	0.0416751780302858	0.040534188661187	0.0399146783628777	0.0413249322276281	0.0402759721779807	0.0403303697873243	0.0413256518661948	0.0405776521689699	0.041750432884308	0.0406670092804478	0.0411590505582409	0.03985173106535	0.0407181404377147	0.0406776387523956	0.0397873818537341	0.040312683463417	0.0403196997666802	0.040385321068172	0.0407601233349091	0.039572559800804	0.0408752551279805	0.0399793011877647	0.0396388409163068	0.0416694360014276	0.039144691656958	0.0403424400795789	0.0410733434652698	0.0391968383427572	0.039707914203527	0.0395165106816831	0.0399360437154413	0.0401941897664167	0.0417690521854726	0.0407754205777764	0.0403604372829137	0.0408259527787637
0.0406662250108214	0.0407328281802746	0.0414837851633876	0.0414823580236228	0.0414378611387767	0.0413693035775161	0.0401878992922725	0.0409261498559835	0.0394610823664812	0.0413422478766735	0.0412392707600957	0.0417418338396951	0.0414293052733723	0.0409116423661335	0.0404830420190333	0.0413673187646614	0.0405938073012031	0.0398386477524782	0.0413244699557707	0.0403994870023342	0.0405003622280316	0.0407049398550011	0.0413043970941311	0.0418201963282036	0.0405588437387466	0.0398921329495179	0.0404195023521109	0.0403219389277091	0.0406750779115636	0.040760599505299	0.0401092614504078	0.0408174152400112	0.0413807922999291	0.0406966269918179	0.0412844902811524	0.0400469684687005	0.0409184377506832	0.0401298466994766	0.0406153606694608	0.0409363240831844	0.0402774012053363	0.0408346462438854	0.0410412756175646	0.0403419627770209	0.04047094697364	0.0397853270769862	0.0404691104465185	0.0411557976360834	0.0397036954470887	0.0407213646360713
0.0412868609673452	0.0413166316208998	0.0407560310486267	0.0412136795617486	0.0411859934774524	0.0411374468617649	0.0404438287734786	0.0408737584571281	0.0413801102402369	0.0409772270783309	0.0408309276659307	0.0411199709634404	0.0407847663562579	0.0412890775789829	0.0413382385893469	0.0402601139611794	0.0409336177023827	0.0416394582085199	0.0415330271195669	0.0407712102485673	0.0409678470707086	0.0407137852200806	0.0403948649471974	0.0405413511723707	0.0403788362473888	0.0411178823027131	0.0409728937752697	0.0412437868343157	0.0401940927376785	0.0399247004191452	0.0422819782888885	0.040651333520076	0.0409685802740714	0.0397869623939098	0.0406406842672063	0.0407958371074821	0.0412365380698666	0.0409533143128942	0.0402354400374814	0.0413725134354757	0.0404220279517427	0.0412554633654119	0.0396114704771708	0.0405587052600093	0.0402966064694383	0.0401953053439253	0.04016076604645	0.0405914686644642	0.0407493211105275	0.0402055157364526
0.0417807614749016	0.0411062155478342	0.0413470529208096	0.0416149447123184	0.0405745253036166	0.0405020848726669	0.0411597847804768	0.0410714038808502	0.0415959661902638	0.0411422870770853	0.0411663817089644	0.0404343232031261	0.0414109030357995	0.0415938728219438	0.0418334627876036	0.0414836041785188	0.0412975203925843	0.0415711517302173	0.039897920256144	0.041551286663218	0.0404556182238607	0.0406571935313814	0.040638090407978	0.0399705238301814	0.0409166375285369	0.0406538586647464	0.0411873238854554	0.0417540362689314	0.0409163038662804	0.0400753195054052	0.0408845925123015	0.0402427821779328	0.0408497520877953	0.0416926197346733	0.0407137410560437	0.0419709288722218	0.0415427809027052	0.0422525566421215	0.0418123586418693	0.0402415327486998	0.041274423348495	0.04115399226824	0.041204126512178	0.0407684742606141	0.0412029178628054	0.0419097357955213	0.0415535699128899	0.0416311777844205	0.0404774600148626	0.0410350029285533
0.0409917997749674	0.0411301187044779	0.0421192816222716	0.0406130753004202	0.0416983969274137	0.0419409631665872	0.0426870328031114	0.0415183853391031	0.0424609526390495	0.040869942763639	0.041382545204788	0.041852583085179	0.041793500426676	0.0408983226253523	0.0416506226176831	0.0414202419305263	0.0418933065807717	0.0421458735524629	0.0419069453208711	0.0420035290777713	0.0413979671714443	0.0402234729977068	0.0415530847876266	0.041427948209145	0.0404697053912089	0.041419340000325	0.041163023126762	0.0418863048468565	0.042494201078103	0.0408723779643151	0.0427301841370218	0.0417125331878495	0.04131271672921	0.0403432764676442	0.0406677319600955	0.0418984426226017	0.0413089448889925	0.0411025463587499	0.0414455600915916	0.0407235067724892	0.0411625331823449	0.0403586540970988	0.0422711959950179	0.0415514052443518	0.0411071556891145	0.0422320913350746	0.0413358143935967	0.0415035956100524	0.04136824337135	0.0408349897918771
0.0417692756715656	0.0427115210994658	0.0410351870851188	0.0416729853769196	0.042344987366298	0.0420466777220919	0.0413086718358452	0.0408352767890109	0.0419694909972858	0.0430193797842774	0.0423518952818928	0.0417831512434951	0.041995094527414	0.0417170548990055	0.0420834818715755	0.0420480588132454	0.0425564728011361	0.042214144378658	0.0414541171650761	0.0414787245875277	0.0414018632163002	0.0427475640421771	0.0416271525035267	0.0410033678901246	0.0414663260947594	0.0419864754527964	0.0415391903655715	0.0419089104070428	0.0422981635526826	0.0427880253898208	0.0418661858481672	0.0414286123649474	0.041509994926518	0.0425017474248001	0.0415131235145481	0.0414761435229491	0.042133730824491	0.0421794488893045	0.0419629087794727	0.0426608420061309	0.0420468713020599	0.0417529256738361	0.0423407991474931	0.0417006629328295	0.0415853629413785	0.0422308871706534	0.0424037969992635	0.0417214856914547	0.042665127509233	0.0417710857763139
0.0418931639848933	0.0411540581305279	0.0412799697754631	0.0427120011952492	0.0425837624441584	0.0418313524886094	0.0410025342814546	0.042924193552201	0.042141483364667	0.041958294051217	0.0413774489865128	0.0419354673739502	0.0418525474678111	0.041391615887879	0.0419639399546699	0.0412812082125243	0.0426056380948288	0.041677060912618	0.0415954723641035	0.0415773147419864	0.0423108490354988	0.042806316111996	0.0418774413731727	0.0415778720632193	0.0425545016320238	0.041936390272665	0.0430747908891554	0.041743088809761	0.0420710895926338	0.0422997692113581	0.0428787572351842	0.04106611207421	0.0413758204983752	0.0426136083909658	0.0433049278657905	0.0423432004735711	0.0431365037174941	0.0420901035516844	0.0430408232266741	0.0415601478097484	0.0413536394920327	0.0427107583487073	0.0422336393066224	0.0426364851511714	0.0430801904339799	0.0424407717532184	0.0418099185784651	0.0424595398288124	0.0423643334510417	0.0418035476843607
0.0427756658420189	0.0416908953925958	0.0428733317739426	0.0421671608636182	0.0424236742696079	0.0430020874276912	0.0423082880384348	0.0427682654721221	0.0422038801723263	0.0426070598108161	0.0423632560462003	0.0427500703744554	0.0417700066076793	0.0419663594754534	0.0419900013149507	0.0436581501379755	0.0425205867624354	0.0429915907559403	0.0413589394245842	0.042024605288416	0.0429691947098432	0.0425394210261462	0.0426610941611229	0.0419555593735804	0.042892148063202	0.0429522817678205	0.0431504051717724	0.0432407710040257	0.0423837076843665	0.0424583024144984	0.0422526148359353	0.0437454013050376	0.0425066774470566	0.041789894392871	0.0418320427090427	0.0425729857180709	0.0414276947902433	0.0422118865426324	0.0428789138184772	0.0416682738871239	0.0426018504324495	0.042551211011392	0.0429260971436689	0.0412036480745796	0.0425136966934609	0.0428309562173456	0.0418052113924829	0.0430268098841645	0.0422437341538281	0.0427954530854382
0.0422945243400171	0.0429516005964218	0.0425772976626888	0.042451693507819	0.0431845277408043	0.0438961774098213	0.0438996797839618	0.0430267996000772	0.0426759790364809	0.0438550379794694	0.043143112752657	0.0432962813417135	0.0421769805087335	0.0423701002431298	0.0420703643573505	0.0424714700029716	0.0435030065043596	0.0427308854836423	0.0429031997174855	0.0427912191278702	0.0425382785441659	0.0419875393413544	0.0430978105288602	0.0428088976544845	0.0427601612082691	0.0425477946040161	0.0430776846662136	0.0434311382801528	0.0426885051762032	0.0424624833438914	0.042839539802599	0.0424126998234001	0.042186785595862	0.0416224511304831	0.0429724419660407	0.0430799968905927	0.0430463801994165	0.0430267011753519	0.042675674019066	0.043282936108338	0.0430611352435711	0.043037076203028	0.0426603069155167	0.043123819551555	0.0435715846750829	0.0426844157693817	0.0435064652439202	0.0434396154391883	0.0431451725905632	0.0424787356376786
0.0431705733457427	0.0430497719311115	0.043077549934406	0.0420740803548598	0.0434399428897082	0.0438436225891528	0.0432294369766079	0.0437771412342993	0.0437353534930292	0.0429301292671939	0.0428860965815705	0.0429298983931665	0.0434953662709105	0.0431106455722113	0.042567126747315	0.0432929750845282	0.0424615501557288	0.0435244110318597	0.0439468510587634	0.0430424137256914	0.0437505960632585	0.0428949348990244	0.0423543851351827	0.0424759265006341	0.0418039903351228	0.0419860259575241	0.0427373173930503	0.0427765048805563	0.0427343306423175	0.0429110628891984	0.0431225068661541	0.0438026322414297	0.0431402697258057	0.0423447821459429	0.0436887469484061	0.0426426980683951	0.0436226805407204	0.0430234296482394	0.0417050677858624	0.0431993951745302	0.0434320309846425	0.0434030888793558	0.042200879260147	0.0430416555988884	0.0430726440448486	0.0424034332155864	0.042826998838634	0.0432404272177515	0.0432670161875355	0.0429023520796598
0.0430807269258325	0.0446341756797721	0.0427000203311727	0.0426181137075126	0.0427086126962062	0.0427106584468103	0.0438014638379608	0.0431086551108112	0.0427433702535332	0.0430286453922732	0.0430356553597651	0.0420492474787313	0.0427843776849354	0.0424090857589822	0.0438608601059562	0.04392583574506	0.042882809573815	0.043587556035496	0.0431219354936536	0.0431304750485839	0.0435794303383896	0.0432025326432737	0.0430783952752587	0.0434580454931061	0.0432272479356636	0.0443635948015055	0.0436502170242543	0.0434791473475445	0.0417469222169135	0.0438206715803569	0.0429529767717935	0.043364005760349	0.0433444342372544	0.0429021592967167	0.0434150189947393	0.0426728105794971	0.0429560683396292	0.0434317765154329	0.0430524859406634	0.0432930859760242	0.0436544791781217	0.0427701050850543	0.0424233476526811	0.0431187037501331	0.042956977493347	0.043761116463019	0.0442258309068991	0.0434728430044527	0.0435662852823346	0.0435274395285136
0.0430379856214417	0.0434434206958033	0.0439639274757738	0.0431098545475321	0.0441386270421308	0.0441721114291008	0.0435886398751768	0.0434633852499046	0.0439378560723583	0.0444389934619648	0.0433843004925465	0.0432397736111042	0.0437313912822122	0.0424315140539781	0.0430126507342497	0.0426041745641012	0.0420689347468142	0.0434852152060906	0.0443902315159421	0.0441814572462467	0.0436462246995256	0.0428735108349175	0.0426652346845424	0.0431312850395779	0.0442331496200354	0.0432270263826535	0.0437488683868946	0.0435040714409278	0.0442119416167423	0.0430768242426602	0.0435303395698153	0.043603626850384	0.0440474480042985	0.0435435581324124	0.0445962553726636	0.0444611785794445	0.0433143783248424	0.0440287353326831	0.0441510469199914	0.0443649399713584	0.0442545656994422	0.0439246804056678	0.0436354208261387	0.0444413327296096	0.0444328294611252	0.0438197289533852	0.0444776052216249	0.0434781103215289	0.0429410463564275	0.0440055676684638
0.0441915354232889	0.0438613423787915	0.0438355595378233	0.044138721610375	0.0448538746665924	0.0449621879249214	0.0440526374994875	0.0443568509109586	0.0434073836614313	0.0433190267180193	0.043126321888643	0.0445794798568368	0.0436083178694869	0.043672481252149	0.0451265078855837	0.0453060020445337	0.0435020114647088	0.0448192922052583	0.0436389774948463	0.0447804876040612	0.0433796867110116	0.0439125401643933	0.0439490806092595	0.0435102344695389	0.0431020373995295	0.043483714709301	0.044163693635207	0.0448780651767698	0.0433790511567881	0.0448402809646849	0.0442695654383325	0.0432979160330057	0.0428315402838147	0.0445333752820306	0.043781077529189	0.0440828100429847	0.0432310135138132	0.0440565692313543	0.0433339035697834	0.0430725667933787	0.0429181074846208	0.0432101940027259	0.0437793118855527	0.0427255230467085	0.045086206719532	0.0442931135113475	0.043875169187299	0.0434595608789901	0.043748700563787	0.0444622756576992
0.0433740220813423	0.0435778110532278	0.0455939953484713	0.0434779973098612	0.0441160287469488	0.0441464981538663	0.0439137098862372	0.0448204698616353	0.0452772014916267	0.0440279086871689	0.0439477087522435	0.0427427548332149	0.0451448387781372	0.0447358335770909	0.0445876245555148	0.0439176313300139	0.0439761163533465	0.0435830433455821	0.0437822638858796	0.0431624890128383	0.0439196662744921	0.0444098398483893	0.0432823255588399	0.0435744230709697	0.0442280663390913	0.0447563934330715	0.0436763854663265	0.0431981135139287	0.0451394774700531	0.0433701543315601	0.04474344022959	0.043875104909099	0.043854132522427	0.0440257927734966	0.0448514187168334	0.0441912352552499	0.0444231450447399	0.0453286676919882	0.0453552961875832	0.0438048558654742	0.0442671006821885	0.0450474990163958	0.0445652536158769	0.0448347509583243	0.0434935025099149	0.0439021478167119	0.0442745249632447	0.0433604126990367	0.0449885706940617	0.0448627425745992
0.0446226973398292	0.0443217136334742	0.0446889882706811	0.0443701171323854	0.0449068765613881	0.0452233427002395	0.044214225222198	0.0440671936615981	0.0439577103198148	0.0444420352896596	0.0436427072228541	0.0442196660787864	0.0446869121158134	0.0443805206244295	0.0438666576074442	0.0440727030832361	0.045510691659275	0.044736379230275	0.044150322334767	0.0451846094438252	0.0445136477285003	0.0437248515746554	0.0448667607020732	0.0443250428912411	0.0453133442417261	0.0444645235416521	0.0447959862111923	0.0431236396513526	0.0446963878819106	0.0446282187367392	0.0443730525060612	0.0441571254678147	0.0443897987903722	0.0442149095655457	0.0452717609709552	0.0451455844224848	0.0451951609342783	0.0455962604753713	0.0441551484081623	0.0436944351763281	0.0435597318572809	0.0444714817055344	0.0453044990173498	0.0450379979260968	0.0443764030541287	0.0455601741310956	0.0436204674719855	0.0443551185784037	0.0453287395637636	0.0450203470040254
0.0452424847486255	0.0453805460502286	0.0449047895106615	0.0437704338661444	0.0439466836020006	0.0439665597939227	0.0443408434172166	0.0451111967156864	0.0449410250302344	0.046256835704048	0.0453814100847916	0.0448274303748139	0.045038155270266	0.0445998194228021	0.0442827637447354	0.0452640106959686	0.0447881343045044	0.0435880653073827	0.0455393676900178	0.044949464038358	0.0441842825629122	0.0450749502855995	0.0445229037485801	0.0445079417773219	0.0455538834635563	0.0455126623463851	0.045287556040493	0.0443349659579234	0.0451005069318883	0.0450714049278098	0.045162846167406	0.0447293674414745	0.0449575978350846	0.0446423088676789	0.0437001183204214	0.0448800713346288	0.0450509947835844	0.045356597058883	0.044085296946899	0.0444611457896864	0.0445363485606555	0.0434139678549569	0.0452095514690753	0.0458725197178589	0.0446491405862589	0.044845469836418	0.0438356706762965	0.044875110803711	0.0450995837478981	0.0449707802926298
0.0445640276875354	0.0460094518506518	0.0437830580580546	0.0446677361102631	0.0467689078186444	0.0444581462735475	0.0455793257547946	0.0459807536559234	0.0447417264246599	0.0439851303571754	0.0448268046922934	0.0455787723114315	0.04483105172281	0.0452235995747186	0.0451889705169128	0.0442541542716218	0.0459043382352289	0.0460767718098451	0.0460494610180072	0.045133782018682	0.0443797429672648	0.0454121318463496	0.0445830440673182	0.0451733811238053	0.044096324431476	0.0448853303950164	0.044442450967006	0.0449981356329379	0.0451292106397859	0.0440771980631124	0.0468249269233536	0.0453744920449014	0.0443138302706907	0.0455001996240629	0.0449524058091642	0.0458831346523639	0.0447254258660462	0.0446333813357635	0.0449263408516434	0.0448560322348477	0.0457691065056022	0.0454302457512416	0.0449837979864496	0.0447446773049698	0.0456398320692856	0.0456015422193225	0.0449458130016754	0.044338300929282	0.0449825600793619	0.0457721651209437
