# Supplementary material for: The Neural and Computational Architecture of Feedback Dynamics in Mouse Cortex during Stimulus Report
Source: eNeuro. 2024 Sep 24;11(9):ENEURO.0191-24.2024. doi: 10.1523/ENEURO.0191-24.2024 (PMC11444237; doi:10.1523/ENEURO.0191-24.2024)
Supplement: Extended Data 1 — The file code.zip includes all code used to generate the figures and perform the analyses presented in this manuscript. The folder "./ephys analysis/" contains code and instructions concerning experimental data and Figure 1. The files "Figure2CDE.m", "Figure3AB.m" and "Figure3C.m" simulate the model in the nominal setup, and generate the corresponding figures. The file "Morphing.m" allows changing the connectivity strengths with respect to the nominal setup, and plotting the resulting trajectories. The folder "./Figure4/" contains instructions, code and data concerning Figure 4. Download Extended Data 1, ZIP file. [file eneuro-11-ENEURO.0191-24.2024-s003.zip › code/Figure4/isolatePPC/v1Int_a0.575.dat]

0.322051079868134	0.320811475882172	0.329872790494546	0.327952853588729	0.332542110599406	0.316603523187864	0.315367296122695	0.326761181174706	0.32666004017097	0.318250885211319	0.334641949768263	0.316857195246883	0.31554091033856	0.316592489831253	0.315106845692337	0.319409769011933	0.317732933781302	0.314616188807557	0.33050822024534	0.320191221568498	0.314632367304782	0.327496171690352	0.333219417163465	0.332129424218481	0.338706150124926	0.331173443994362	0.325542890699463	0.319331066621787	0.318179031881323	0.335757809082236	0.31534046483125	0.324588352453768	0.324991381362068	0.322001556409686	0.312877576055998	0.339896597594002	0.314743930850871	0.327566806733305	0.314322847141796	0.319086209266228	0.319275821733298	0.315969191122065	0.329984717135766	0.329170188134533	0.327352942763258	0.325258483697375	0.33226210400304	0.33126437700991	0.324085966720975	0.335129128972255
0.348392803801959	0.335498094623439	0.331116166044278	0.323618922661186	0.336448272470599	0.3300622435905	0.324112981424358	0.3294519151604	0.340982584972442	0.346735670629157	0.330599038268266	0.333104864158269	0.345406867872996	0.325790930549914	0.330884014917863	0.346712317598822	0.333556924572013	0.343199320274253	0.347416045904525	0.326265593804612	0.338949859644786	0.338337494401617	0.337828087792984	0.327610686646703	0.349529978092168	0.350660261887583	0.345874749194654	0.322948787473024	0.337798975601241	0.34190726915411	0.326699979452376	0.321363287107214	0.33280619956016	0.343039413553823	0.329906856663716	0.329595051853382	0.327363313290784	0.337044896574419	0.328990258512704	0.337654128906591	0.34277177570966	0.33390413268298	0.344160823897858	0.347356831541104	0.335417547810572	0.338659777190317	0.323125291326378	0.349079593512565	0.342637542595997	0.33206193489804
0.335908633177009	0.341389195587624	0.36078168018357	0.359765822894783	0.349487660743056	0.354595892035087	0.334012780469431	0.345488889878336	0.348262100357837	0.341129192371226	0.340770603699694	0.340461813073953	0.351774462959921	0.338920606895234	0.357172062126073	0.333773794149854	0.345865265012988	0.345536722038924	0.347240471518891	0.350116642764816	0.361073769126925	0.337334107255157	0.347761283456239	0.336981149018951	0.339185990693315	0.344890524462705	0.363557324704702	0.341929753004034	0.354432580748546	0.338663125472665	0.346722513610982	0.346195224623273	0.331072902818831	0.342476359869629	0.333357634486892	0.353606110352009	0.359620881074982	0.331227989985012	0.340407604459734	0.339541663424898	0.352988084335503	0.343782241547539	0.345530536150381	0.337234015790137	0.34129443454364	0.341270693461567	0.334631154228922	0.347498628584619	0.354002397304078	0.359404121667058
0.361670360681457	0.346413562660084	0.364925673822431	0.364811379695594	0.360462170106676	0.354560347481295	0.356520001945169	0.372087298314095	0.372537666963326	0.351056808254395	0.348988426035287	0.36614558381797	0.348772611890144	0.378841178315207	0.370063080706962	0.344931422537735	0.346817164258215	0.356756741675671	0.350319631775558	0.371993441949026	0.362154758329419	0.376291719335135	0.345668538251865	0.359695749261891	0.34394040863355	0.350115612920414	0.353511505492085	0.366084987650367	0.351930350235543	0.356724686160046	0.370295254128385	0.351335281328582	0.370994489586502	0.349022102444443	0.352954459501237	0.360462706435667	0.358300173190542	0.34683424343119	0.362263397515078	0.36649302364701	0.356236144745625	0.361925381713013	0.365258971935659	0.34268373403482	0.363297553927614	0.345173623686605	0.35719086508538	0.352134025155878	0.369371205913859	0.353443010275208
0.387984285294113	0.380387426631432	0.357128631892574	0.362640945263612	0.373842899792631	0.390780067426396	0.371507243402854	0.385680618271331	0.380503283706027	0.387877368841618	0.378564234060594	0.357407231327163	0.371182924838897	0.365602217367643	0.363502504764146	0.380829651343799	0.378805110338342	0.364581824829376	0.395136535275813	0.359687485573454	0.369812929941585	0.380928364710809	0.384736289835522	0.375696276774149	0.384866136340123	0.379173159960713	0.388854908561649	0.358259629404574	0.363874571629313	0.366871861841742	0.366399941062906	0.36468329625525	0.353865825724149	0.38943601210143	0.362564397723629	0.356812439802443	0.38118317192949	0.366190469113237	0.381179956914719	0.384321044409015	0.384202187018492	0.378259998967267	0.371098454188895	0.381038162897178	0.382146889576908	0.369153487680992	0.380758561099419	0.371294684468298	0.366826055734597	0.3844929650386
0.388133520323799	0.385690980561375	0.375360037081785	0.388743499636004	0.389540043504463	0.408915134487973	0.40752478814989	0.415741215937886	0.389101714395684	0.403519710654047	0.385144355672118	0.396368417250817	0.393649338156433	0.401434073014391	0.380359732992153	0.390406088618517	0.405042359274524	0.397205846194036	0.378173502334231	0.394009631740314	0.373224686837881	0.389327041986667	0.371196885774791	0.399056683194009	0.407703699378206	0.387724036580267	0.415157361865199	0.371954474153742	0.384690060040737	0.379497935470903	0.408962059426566	0.406454297088876	0.384103040452273	0.379971973828382	0.398188726396878	0.393003306629345	0.387151313313167	0.381883184907207	0.412291013059495	0.376715757344535	0.385049428024803	0.404196488957748	0.378397532982998	0.39105800270541	0.381990872488628	0.393137598611491	0.417045217649661	0.38482030445877	0.376859784173708	0.393529989853875
0.41092245003391	0.4182606279875	0.410726615814387	0.410207285379876	0.393863207003351	0.415632609348026	0.408357146201807	0.392024348920582	0.398905120623539	0.417108585971446	0.409384775556454	0.40058565998119	0.42244474909657	0.413728206125509	0.400012968291478	0.399369534610513	0.429993761327864	0.428556513523183	0.396068678137483	0.402739291548569	0.41089713682639	0.417282742961066	0.396956394077379	0.404531967563846	0.408240868674335	0.433390488087949	0.391709840126417	0.409104615559365	0.392967285916742	0.425405559110243	0.407644993778248	0.397157841033468	0.396663140699709	0.393040219988123	0.417784200433927	0.408869503544382	0.412964588426284	0.397429405723238	0.396297647995174	0.414488722097073	0.429681186755799	0.426644619385834	0.392654872915535	0.428475763199293	0.400175861603921	0.42147674596075	0.406001000572711	0.392117954890869	0.410608366527099	0.400620183583217
0.432955943636772	0.411614177373072	0.462792204679725	0.412239070777255	0.436511857989924	0.42478800445674	0.420832181958387	0.440565466076335	0.432591183226597	0.413855766693726	0.435992820451225	0.406528785347804	0.436788197499656	0.409212459262245	0.410671771712934	0.438484758447919	0.424922902656061	0.439309912603263	0.409317120413216	0.459395018589781	0.442226189516384	0.415985043562148	0.422525172507784	0.412950333433559	0.456672061758136	0.420963023191962	0.403990413372838	0.441891960898797	0.420453999481075	0.416270970923142	0.419801836566068	0.452449947459438	0.428562653322655	0.435225815011222	0.432101149882043	0.423162607760472	0.450655668440589	0.427053595032202	0.419307894415848	0.415214777951881	0.409671090832026	0.43083920307281	0.419295593176687	0.409958580519912	0.416772823111922	0.443960726654045	0.445007272514516	0.430186869091198	0.445893063623791	0.44271030099861
0.428065187495832	0.463747729801695	0.451810091240107	0.459279113961617	0.441765172595936	0.466477202427639	0.4371215452647	0.458578820734101	0.459909801992661	0.445401847720084	0.444842105669819	0.463356034871909	0.474616203832913	0.439664253892094	0.482252705855555	0.4717029993628	0.459481375265694	0.437473206295473	0.450436220842756	0.438301846040448	0.440965615109186	0.482099392564775	0.466709770694869	0.43021816360169	0.429640332603201	0.472612968599639	0.471976717717815	0.461133421358856	0.466400505977416	0.466904294000915	0.450913175164102	0.471830398935479	0.463303434444011	0.42964305451212	0.459764877469703	0.443396164869518	0.437550563120625	0.431441778439527	0.467140913292127	0.459830421440088	0.486175329487879	0.461646085273694	0.438187914139956	0.434313079528778	0.439056027001517	0.47488842341841	0.46962392009137	0.450948373904243	0.477290551038044	0.454268162568447
0.510885369501755	0.486049382467849	0.463063262084286	0.487877758758754	0.482161366044004	0.480423635086426	0.512363853978882	0.471039788693919	0.512824639909128	0.471686692573466	0.458718792075141	0.49188479884344	0.452223810961871	0.508925574824314	0.452311702409534	0.509122626418974	0.483959987380061	0.486264001496227	0.488191249011646	0.508626532258224	0.503575106808018	0.490938081095358	0.490081566873327	0.503832004921269	0.4839759222231	0.490840095345864	0.460683293629373	0.487077969756667	0.483976567591536	0.496758010468427	0.469431466148809	0.478886889852926	0.499032481743714	0.507449237728557	0.492749847171665	0.460728606177841	0.508917818947671	0.47474889249709	0.513586624652519	0.498947375287853	0.498350327563477	0.487865022097042	0.501038628946868	0.485365427455415	0.458722008364211	0.487576671376748	0.45944207645388	0.509179521471674	0.499077182125374	0.490674840952013
0.478317772231259	0.518916123200006	0.488979097791618	0.526829033827846	0.516095402706881	0.523856114810707	0.512388335216953	0.508930589527303	0.545836993313109	0.541054005589475	0.503262517468484	0.520181298218283	0.545558934018657	0.510466325658151	0.538631252190544	0.53091651766332	0.537613340258557	0.491158975861043	0.491907228577862	0.524156171244516	0.529289759295222	0.527179863547342	0.507257381013568	0.496861207197426	0.540221077109025	0.533592982097927	0.537726130277224	0.52286841225653	0.493428335543538	0.510865535226349	0.483598484966102	0.545966170509619	0.488077542884303	0.487334452335041	0.506309242825937	0.555628994709926	0.549115909111219	0.501282539225206	0.539143575103965	0.516856642321935	0.532360508253588	0.512148954550765	0.52401648360329	0.535501770021623	0.538070646325466	0.551125208611074	0.480418134370277	0.483611594250252	0.511461549095032	0.533413269781572
0.51359538015037	0.593785833274814	0.519055839574698	0.538274029557992	0.513547027410282	0.530184996833117	0.54252152228471	0.560158511208483	0.524802313448956	0.540451852978583	0.559391200570594	0.524649669063281	0.537899855895682	0.590441007871307	0.525203628976397	0.517048801305429	0.580687103985296	0.597853992320696	0.580599556851406	0.565341735602024	0.525183391842547	0.519690075704121	0.545897793977894	0.509672938978274	0.57374166521528	0.517469891320587	0.543061862439955	0.579692823323686	0.581744200556694	0.553154872196876	0.512845576408524	0.531638244330169	0.514362842159446	0.585019894971479	0.544012432482238	0.523093823907504	0.554451559977295	0.570915505581569	0.573854954842304	0.522856483787247	0.535164283393711	0.516754849228291	0.538749713949366	0.587516418168376	0.545817744209162	0.587447421275017	0.546111991951869	0.524674321748015	0.508001063229597	0.521108110633116
0.574064061810303	0.552779530721808	0.603316392992798	0.582855658160951	0.610448439917039	0.629354624283813	0.62450185901471	0.570855883831627	0.572502939271684	0.55002921063593	0.623325094168121	0.567727707607144	0.626619582656501	0.631928601784393	0.573325340915605	0.556512916597872	0.559716981926778	0.578441682518103	0.549950916271545	0.583830104063781	0.58622842569986	0.561029300115806	0.582200742651561	0.576871763975285	0.591042330251692	0.633312929572946	0.585743093562589	0.588606775998022	0.568374420417479	0.628363868000307	0.560665866469962	0.56011377508886	0.594144411053553	0.549632349337963	0.604086106160631	0.566227242463668	0.599958767420294	0.567547384521964	0.54586244748674	0.558805925220071	0.597669929711824	0.560932874080605	0.563709415902419	0.614963694976725	0.565915787516398	0.612533249436003	0.543853486230339	0.573556139174673	0.579115239676192	0.57337881805599
0.660262320500771	0.623668074720303	0.635542247286917	0.612189823369839	0.62560781317657	0.608969236136529	0.622525628286201	0.623555099825859	0.657460226755343	0.655706565598405	0.661500130590485	0.61321369341188	0.616164394938285	0.597635298140084	0.665588790877251	0.62860815207917	0.62280290101588	0.639804972707542	0.670418343921748	0.642227170078575	0.583908719918416	0.656370115357325	0.691706869520183	0.646025364797871	0.684541533567087	0.670136105948435	0.636054439152752	0.652990946253897	0.688479117717736	0.657453283610864	0.631826369780965	0.593137101474622	0.686915346252141	0.630790877851846	0.6930251646166	0.601797388720565	0.617642620498353	0.59183935569186	0.674881127074978	0.616632951683404	0.630856172897874	0.651396865024448	0.637714371771822	0.666572206676813	0.676543287101352	0.605018369213212	0.655706040598431	0.599168477794949	0.673285370441273	0.678309710632062
0.633877086600316	0.656534175526232	0.711038168643528	0.707410462541702	0.706053431240945	0.69940820031246	0.64510103690638	0.704923856853459	0.637999562648597	0.644570298962279	0.727646198897988	0.635995901333674	0.750502456756879	0.737906208230664	0.684440706827964	0.71606544057244	0.639977263445937	0.631524733834667	0.73917319172326	0.737529280295553	0.732176255928069	0.632300216216848	0.733394036739659	0.710240576611722	0.715803396008287	0.70285951626703	0.678594392851056	0.628053148370681	0.710783003066676	0.744224124597212	0.65924229126697	0.688893116774413	0.698070138491873	0.717016071950545	0.718992419939986	0.69021551583401	0.657120036487814	0.633570642461595	0.732434029482282	0.685640563067203	0.72802875730599	0.665111761399356	0.679837720330235	0.675531173801032	0.644090474727966	0.692919103992095	0.644687108163467	0.700842388806201	0.682901396202756	0.719879324285736
0.754381503163176	0.764282526025424	0.785727543792771	0.697340747313311	0.685194652497162	0.719348693873443	0.758388766441408	0.748065211065878	0.71852256133569	0.783785650016907	0.748223703907879	0.723532414460579	0.736701841796224	0.719371284070144	0.683735696752745	0.799637908590425	0.748846191964877	0.691093865049559	0.718395074633286	0.684389466528025	0.760741384235452	0.782027575559815	0.807975245711217	0.772698793723841	0.69554509278899	0.711291623419975	0.705191926444704	0.782849438082196	0.728906612526484	0.741601953845545	0.719723745896902	0.793875362281924	0.742277468326321	0.744473747167547	0.761732688369843	0.747437445521833	0.801345691552682	0.741995772649044	0.681205241243366	0.799366343598907	0.707366817371204	0.731184705618583	0.704744233680273	0.74793947405955	0.732237835807527	0.753838381728152	0.771426254023279	0.72741064057434	0.70207753931825	0.810740426027633
0.818952508292421	0.740908204541823	0.770808848530586	0.814937571595659	0.760127946431061	0.783829431746185	0.788593742654654	0.772725778324562	0.763876963809796	0.883223753730657	0.805166683398909	0.75290983013248	0.859181099300696	0.75329057374599	0.764934414227048	0.783725055988592	0.80483065459755	0.874915282814005	0.839030750181226	0.797049585262341	0.808761267346861	0.751362102827611	0.752617221577119	0.751313819669392	0.755174931179934	0.775514621488637	0.780928835874477	0.855959460724835	0.848771178436905	0.858699083325756	0.817423621319651	0.792725842610159	0.829354035736417	0.805826598662186	0.773062534804528	0.740447709580564	0.806957404465609	0.803775143364558	0.809862594701231	0.742169933394163	0.737477270446802	0.824627311078797	0.832990360802538	0.752578801089848	0.823418079555269	0.800805465854452	0.763320237161185	0.825264844993478	0.770008189022984	0.810573149867054
0.952745412402091	0.873436123131527	0.884457927475563	0.877971156642697	0.819919241078037	0.876935908937864	0.932613621320826	0.931782656867141	0.832623691472884	0.939261180827553	0.819378505573185	0.835742616077874	0.858657880312853	0.960129204400561	0.88068355548085	0.886471102061853	0.803125552660709	0.807598762777213	0.916006727451337	0.874894395178883	0.845822393370141	0.959028517459608	0.925661642139842	0.859790118753288	0.921617846014461	0.807459695179356	0.908726222134242	0.885111925790443	0.862037693817976	0.951377589608303	0.932509293015119	0.838083102757973	0.844957332712702	0.84086081466654	0.832345418708724	0.908784150956146	0.860757365645055	0.847408295387326	0.950004546611388	0.820459332906209	0.885028088277819	0.912520368310414	0.891920868654277	0.883063260200866	0.911462983020534	0.830727045902171	0.925564822077426	0.818221013011181	0.881962001464095	0.939740754922624
0.958130590830732	1.0370039296741	0.887370549836875	1.05301674793297	1.07287504138318	0.937375922444306	0.981196020458886	1.01035520491265	1.04797760564295	0.95746381626204	0.983301059955145	0.976185129076392	0.94800928526202	0.971255637064735	0.903413313037178	0.872056495337091	0.932887240755586	0.946153624611794	0.904840141814196	0.895446356032223	0.896937890791693	1.0112569167397	0.998981880932517	0.948688209904632	0.947008417352613	0.925676885139116	1.04417661511678	0.940020278614153	0.938293704327096	0.999511513566622	0.88499690125365	1.00322175167995	0.905664203714987	1.05061049802696	0.946773693684939	1.02897820384904	0.898899660017205	1.03959751901635	1.01863378399938	0.994838242605702	1.01072797783896	0.939937327626192	0.894061017466955	0.96618460166646	0.921960726016205	0.901163662719886	0.877651917643821	0.937472303112987	0.934196966416275	1.03027418314199
1.01692749958497	0.988656915823391	1.02044313402053	1.03360399110488	0.970354472404362	1.07691207293037	1.0589720409017	1.16666980234446	1.11665680544187	1.031474359724	1.0310333519911	1.02593561193055	1.15510278382037	1.12419415635784	0.983353005055781	1.02358499090213	0.980998568971023	1.03081788747188	1.00533909989132	1.14047047791262	0.976375161030403	1.02581388446375	1.119839833843	1.08538850875194	0.977211825252888	1.00406347944697	1.0528746580358	1.15921174592003	1.0432868690582	1.15157472471909	1.03410087707121	0.961523075604349	1.01198336538672	1.12110295349851	1.14510632250619	1.03628723244524	1.15454071146093	1.12358758761147	0.98690158863256	1.05504949718532	1.11911212069005	1.14573031733557	1.00162684498192	1.10753631047714	1.07414118529848	1.07022425380872	0.98645976069784	1.03742231141582	1.07085351690655	1.01648020111039
1.07684063578411	1.05614340536465	1.21306041576429	1.11895800532038	1.26229140957542	1.07187139883632	1.09723775975921	1.28407531756516	1.22575209604116	1.24064559134196	1.20768115056697	1.12841185422829	1.23936409934582	1.16425824451943	1.05803174040657	1.10501168255179	1.29495912374987	1.08223647584724	1.23932190553367	1.14450689455688	1.26108133418284	1.09734219811327	1.20333634508004	1.08924393190702	1.06940528226596	1.16912152920452	1.24343889972432	1.212880199274	1.15411891641934	1.1672791170131	1.09477798595276	1.25207959831946	1.127291896998	1.10734036722933	1.0949666581756	1.20324368952995	1.1468036254777	1.2015909704216	1.17162102583285	1.2773415675137	1.21244727832022	1.0936656217369	1.08761944876433	1.07692050362837	1.13236703703813	1.07891207834109	1.06650428032123	1.26877381436945	1.11615367342509	1.26527784618083
1.32769374953169	1.28331250871298	1.36085383925954	1.2648969985882	1.4106723802993	1.37180788505573	1.41020037713569	1.21137014682698	1.24576615900335	1.36156599423453	1.27851108686698	1.33241148501847	1.23355445900179	1.21347934736603	1.22809271696425	1.41487481706438	1.19524514105248	1.2861893736629	1.32083035417433	1.37162380003672	1.30125254776242	1.35925364754689	1.1805492679333	1.37573849664593	1.21008014480736	1.26112751879311	1.1444159821348	1.29359623746425	1.39813862826665	1.3743478599068	1.24244565886457	1.19821832480714	1.23747303844771	1.27158833306586	1.3446667970368	1.39747530313101	1.30006209405587	1.22804484728526	1.20274383642829	1.3351993537892	1.17163144074272	1.31988505103629	1.20586484564909	1.26207351925147	1.27982142963716	1.26584644108174	1.15071248907643	1.1794582323077	1.3820852949246	1.33190036874552
1.4714588997051	1.53033518593419	1.54724734689386	1.4943075289005	1.28884165599987	1.43518918032649	1.33275349927559	1.52975618975924	1.49280358194528	1.36182223415313	1.47890540969433	1.43915045129421	1.54292473953539	1.5363546511924	1.3415180707389	1.29947839167539	1.56670885082181	1.47673279543191	1.44999091899668	1.29221122986488	1.54620635948111	1.39417445429361	1.3531429694951	1.53827642806634	1.46693386882746	1.51928764811768	1.2902453223916	1.49132196415279	1.34424663551273	1.36000408016569	1.33865498557584	1.38624368294024	1.39319602091345	1.33278044782081	1.3934475994582	1.46143843735774	1.58062119222312	1.35890125337528	1.41273043170678	1.52020410118466	1.34198891499945	1.36785361186033	1.32734707496906	1.42317729062442	1.43403962795008	1.33859329977484	1.33856192920959	1.39199039806961	1.45835865633207	1.32620011920346
1.47048926510515	1.63231866658875	1.52223275752616	1.44567368360263	1.67986729028367	1.46728679904791	1.66441494991769	1.70276492625288	1.53898535088925	1.70648539683992	1.62865589086228	1.58991615256269	1.6078236841056	1.43951665098453	1.71433027326975	1.64436613293108	1.48932262661042	1.6341399706873	1.50029238406912	1.51021046708534	1.53463307263681	1.46768378638303	1.60996196284522	1.42030468323722	1.43014007725299	1.73355342231429	1.49492059306549	1.65923104169289	1.46269642936967	1.45675469423682	1.69510324745767	1.57541968774165	1.55574491688847	1.62502908543202	1.53948566916146	1.4720673072514	1.62387558233365	1.48921756131591	1.64508697188436	1.47338238008934	1.73491874553788	1.55514372082041	1.50652712102025	1.67159395586571	1.50116097003467	1.65631618633118	1.54922087189356	1.71139231159171	1.64573874147221	1.40594342243348
1.61321935883896	1.70106188824543	1.61389024013386	1.8703100789391	1.89096367009948	1.71969751769954	1.89130893921292	1.60094553938961	1.77924283869778	1.77568302149533	1.69986581851492	1.73984549631844	1.62198656088853	1.84130178840155	1.60663157475115	1.6999643638009	1.71403474949016	1.85805134825405	1.77121229057243	1.93128685331737	1.66960622922692	1.82330202894129	1.61819287165382	1.61935008354899	1.81530834104947	1.67606714932195	1.76476127837592	1.88235802146093	1.9029467152156	1.62534705443982	1.62123117038236	1.88871250643415	1.8891615439121	1.71521840547263	1.83900225879665	1.70739707616495	1.75739891509527	1.75983742039775	1.90911082372922	1.73934350333479	1.619390682793	1.75674371911607	1.85509659667925	1.72525538137109	1.66075252602257	1.59249752171625	1.70425481210681	1.68199666456731	1.80392252559079	1.59957347383126
1.82899383158765	2.00596871202759	1.90588311219961	1.80676565363044	1.96333801232169	2.11022260012574	2.02234336413063	2.15027497591308	2.05740871407567	2.1181752864836	1.91907552432311	2.10645231002208	2.07052036398496	2.11726026536092	1.78272000282479	1.86723002757827	1.81068314774586	1.81517747936395	1.79320856188542	1.9436373647949	1.78545682599226	1.8485150181955	1.77643258551989	1.79046763215659	1.94247769035305	1.94305151867841	1.94753503609543	2.10703129860954	2.01413388733652	2.00297324589676	1.95007422330701	1.95082878425303	1.86363588496054	1.76045613666458	2.15082923910461	1.92540642763058	2.00195728390255	1.81407786808398	2.10166627145737	1.99147549421762	1.97341158680098	2.12693621515513	1.8073619567576	1.9406370255156	1.79439987666005	1.79877179173871	1.81452858592999	1.95155305075114	1.80717861024465	1.99818185862302
2.12440383887864	2.01734385284222	2.32943254264377	2.12505392147395	2.03323151973773	2.0855190171503	2.17351511504116	2.28695716338117	2.28142460329003	2.30687744313407	2.10765781552657	2.3523578916094	2.25111489225606	2.05144667358354	2.17464099534642	1.99675187250721	2.12605463707355	2.01364149074851	2.39255244346144	2.00456586724775	2.32737772278687	2.25434049170466	2.38414876201698	2.38425236829518	2.35532389933164	2.12150763427113	1.94638809506251	2.12886497581264	2.35566272247728	2.34194738943311	2.29109516968099	2.20303460007503	2.16714054609753	2.20592258320078	2.29911672849376	2.06844156301628	2.32309181552136	2.32284604549574	2.06163801318753	2.03581499811764	2.14889092733921	2.36156988854136	2.30214713657727	2.14058651633942	2.08029853138912	2.08981611155134	2.02922172917532	2.17834998096004	2.33877898304998	2.23052926109074
2.336134356139	2.49774126951246	2.47820595436352	2.5787850539974	2.57692881284829	2.28510218878529	2.57210936727106	2.61783153293876	2.20843411377187	2.22118607786959	2.29342739847503	2.53479710251987	2.17389348682819	2.15330771227158	2.54488426212739	2.31251924101495	2.57345501875786	2.52693848512626	2.35559229411585	2.3823321237193	2.21984656291693	2.35475182514244	2.25597731840002	2.56624675404463	2.46001349978796	2.46400686708395	2.39779116500998	2.55968281413685	2.63408927494142	2.22617444389589	2.19171517544911	2.39756369749662	2.59348161046309	2.36868146743893	2.58841022991947	2.63376067656417	2.62442776363818	2.36017691417678	2.53862224921974	2.61237558622005	2.52849084886627	2.38729328049786	2.20200134594041	2.35961872069519	2.19199211813563	2.42536972223337	2.52961836114526	2.55524664621261	2.6008700154485	2.60333828897016
2.46676350970743	2.51393748666515	2.66501009397574	2.82339131822052	2.68745312903194	2.5665646209233	2.83545150880839	2.4732686205618	2.86310924531789	2.80273838741234	2.83243245420387	2.42562204796732	2.64550062969865	2.79921808307586	2.79261468960327	2.74031800976909	2.75669571339831	2.85103102301839	2.48541892432819	2.53742775573016	2.60722990299415	2.74607543255982	2.71222786600719	2.81783508521135	2.55311477203555	2.79266130579395	2.75265659413481	2.83462971645273	2.82002304980509	2.69502006909612	2.83079513845001	2.45639681707971	2.81698037703261	2.86899735510895	2.45692995312837	2.89465655149176	2.42469101263017	2.50681563711198	2.87508469995801	2.66619741477276	2.59389685029289	2.75381133947906	2.66468826262209	2.78320746783184	2.73846009597639	2.67012295748805	2.59555721018	2.57491259542608	2.85067060328297	2.67183087886247
3.00831535763362	2.82766022413305	2.94280835520413	3.10722298027918	2.87028990163457	3.09071814204943	3.0360135137221	3.13435656101449	2.74323888488044	2.98154132632525	3.00673590955497	2.70382817749151	2.94775333348513	3.0715222689505	2.96686886063051	2.88327305227797	2.73465464562457	2.86111933625103	2.78652467316503	2.97289757919165	3.16673706017523	2.76037765191077	2.80398627186087	3.1364011109914	2.83376463275038	2.90623134612608	2.81794784072969	2.79697142307905	2.92223613075471	3.02148709840216	2.90704678082464	2.87149072240758	2.83246487758947	3.08471112000123	3.11635463796495	2.82854369506816	2.96584306351156	3.17040678347705	2.90401736493858	3.173672909471	3.08376485392257	3.16710050082549	3.02162293134546	2.90457635696332	3.06221267577382	2.88727123325287	3.12488844951622	3.08409792293377	2.92732504698639	3.17609878341846
3.39175622470149	3.43946739243271	3.46386966362144	3.24409487326566	3.29608622810914	3.42733769221839	3.0886122478419	3.00861837310176	3.44762083905986	3.09761703614798	3.31517309197314	3.36904987187442	3.44860196847157	3.19547225885413	3.22811887637902	3.39203539070523	3.29494402489746	3.37656860845359	3.21383122242805	3.28999891100991	3.44802991515298	3.07165272701133	3.43139001844562	3.45374056372824	3.2197779095486	3.4579716872403	3.10135146901849	3.41009137377573	3.2474352290958	3.1975766085632	3.29790130843648	3.3545188226321	3.29505996709174	3.42279767821014	3.2085300120313	3.04493423900496	3.21565258523987	3.41825992734882	3.36668785541895	3.39075867390046	3.22730879825188	3.05667118062872	3.44083431330327	3.05041668846973	3.12194681641891	3.1446607538192	3.19695792700719	3.07141710278293	3.1698348415549	3.32430248083639
3.42519887233812	3.61633553628458	3.48286869794958	3.49680137155456	3.63764234893577	3.45687551472806	3.56421695306147	3.58344218032548	3.61436947117782	3.46864842097349	3.69688302718719	3.70290791636619	3.50748601940304	3.44923998911491	3.707992211877	3.60402754807932	3.61981871685176	3.5563594495744	3.67603971839562	3.43079140897558	3.43716900749222	3.39088918327551	3.74548742420448	3.72859937782348	3.74726532606384	3.75967788520165	3.60705682400616	3.50769833109724	3.71066954204555	3.54535636664514	3.45651356829126	3.68517793600375	3.37498265573297	3.41499238619116	3.51956274924557	3.71624535807421	3.66437316484885	3.60649742485685	3.73239810386555	3.74257969389	3.70050143026908	3.45122818336422	3.54964838305241	3.71372183834617	3.70181141476009	3.68861363746433	3.75038069644451	3.47818307142642	3.66510915846472	3.74991242485114
3.88184394577104	3.9155436262172	4.00307457327277	3.96725121649906	4.00102531475564	3.92579684413013	4.01343300371361	3.94828695796121	4.0320442541875	3.97016447895385	3.99593039262159	3.86156666766152	3.97764675373327	3.91995868142003	3.97585135316924	3.87019666716413	3.92771761274595	4.0065237417995	3.89059122745877	3.90438886425006	4.00292295871794	3.95656829626014	3.98559607920344	3.95402042339337	3.92391269885636	3.80430678880127	3.84069803550139	3.93564829856499	4.02431339137552	3.9936295213689	3.95970143645321	3.92819381896236	3.98454513474829	3.98724959459321	3.77705281250317	4.01045807936635	3.84130650022378	3.97017154399095	3.9646746154698	3.99490296932155	3.98342283358457	4.00190363180319	3.9786330158457	4.01736019599462	4.0065443731644	3.87564675869241	3.84350557397093	3.97530299733327	3.83591727157071	3.9814505727823
4.26560245572629	4.26184500607904	4.22276407076855	4.26916140359119	4.3202041590199	4.30255493566881	4.25629990817073	4.26517605356684	4.10914537796246	4.29608017611939	4.28431189303152	4.31897206970801	4.26244022653696	4.24223472037744	4.20190331962233	4.20572958175936	4.22436513895291	4.21221176151349	4.27198791510179	4.25431068380568	4.21877518488045	4.2292938235411	4.28303002869864	4.30211670114691	4.26354187226622	4.23738343372827	4.28343925692935	4.21203556130353	4.2641974299869	4.28595262254026	4.24301495515605	4.26891885011692	4.28664111736396	4.32605655862507	4.27434678751671	4.21331104613816	4.26833115463954	4.23349419745374	4.23244136322316	4.21941543384763	4.30593069670903	4.23115396168795	4.11767730968812	4.14926588059812	4.27453683298802	4.23365014449759	4.22006458264609	4.28432775674428	4.12868505550593	4.24779887529011
4.54559667724096	4.53555897753324	4.54668395514146	4.57619047330424	4.38753010684966	4.55867737299651	4.56639286696138	4.54763577569815	4.57082371026624	4.59235328337773	4.52368431170686	4.54969578887176	4.5098192044081	4.57373675319206	4.56093507239314	4.55794374592241	4.52424897978028	4.57419746877496	4.4990928959265	4.38378357053099	4.50903017404554	4.54626649116169	4.57456952330094	4.56398772242777	4.54295161073225	4.54333958706773	4.55305143645672	4.59122895884758	4.51668799992453	4.54751967811981	4.50326112341079	4.48858673750908	4.5418555011301	4.44929474135551	4.50531323674486	4.47627253905419	4.60352034459457	4.48861150199985	4.5049420123782	4.4317091886803	4.57452883304408	4.4837945319199	4.60055591462659	4.54184039901586	4.40499792748393	4.52297565858355	4.45337330755938	4.54656074256193	4.50729572363073	4.41957508729429
4.86952511767244	4.9008417704256	4.8591554211323	4.6822378653618	4.52088623319538	4.49879643663526	4.85901793689497	4.79165680516482	4.80332727928314	4.90176106329401	4.7894711395572	4.85785568983409	4.90660242474939	4.79859016918471	4.89191741513634	4.82073111060867	4.87183602356182	4.78425058945419	4.85685823859166	4.57140960417322	4.6570241393681	4.88473413130759	4.88237148696226	4.69141403818518	4.82998846445374	4.74285337582572	4.7605467954419	4.67975886401191	4.88948102420162	4.92022206730094	4.74128203864194	4.74337037739044	4.85317749405551	4.67152486116773	4.85567337275179	4.7136992421349	4.58109066262907	4.87423052780773	4.68303024456477	4.62444706146227	4.88940355534812	4.86095327973805	4.83531246482894	4.88054095558274	4.88238413899409	4.79276466284725	4.84914444227518	4.92171450236946	4.90051104380467	4.62238646233866
5.20037130395098	5.2094328081917	5.20203629446905	4.91727958903295	5.2015778185802	5.01604754147957	5.12066732598308	5.23539235498963	5.18432080589056	4.9357266884301	5.19730895985049	5.17770745959968	4.69558277603114	5.12592678194799	5.19446233096775	5.2042362073237	4.9530712428308	4.72197698758711	4.91831735348153	4.73169772613943	5.05102549719178	5.21532420877399	5.17738103694534	4.77175974191742	5.01933939430142	5.15300591576192	4.87267133652317	5.14978599878995	5.09575132199335	5.18516665724948	5.09428592219355	5.10066409671963	5.09049442577772	4.82813668839489	5.14409786060043	4.8708128752839	5.05828447037011	5.20749694162013	4.99276102065045	5.06364257310846	5.17602025106894	5.2163826762197	5.14702664991606	5.16376716795406	5.21409067520434	5.02661154339101	4.88056932037966	5.18397734269314	5.03039948494044	4.79771746207635
5.20834167958032	5.21252869274991	5.07066583746627	4.87720694886765	5.38863966646962	5.24966382094256	4.93588083358721	5.21096328320938	4.97460358107597	5.17018565195578	5.39255650556361	5.23312334883007	5.48035253688733	5.17893613777312	5.31757311756689	5.39700920135408	4.96049086736499	5.12014157346095	5.51356008129585	4.91052594997258	5.09711103876598	5.09770934188787	5.1369129010584	5.43162147534822	5.05273324868044	5.06386315662982	5.42985079801304	5.08949491025029	5.45087803315728	5.52347701271918	5.33294672578697	5.21083752587002	5.15919675862147	4.98891729242008	5.33335282879698	5.34347376757038	5.00883678532682	5.31403308372066	5.24364159329833	5.25581285666325	5.0917825143818	5.00431932586996	5.359732894733	5.49148469298095	5.32481278439675	5.38546066204752	5.17700319754614	5.35178791474736	5.51977333757355	5.36250960439446
5.3292037331915	5.47665079856072	5.50521033188747	5.47808095914432	5.63057228980949	5.63930068513042	5.6132138714681	5.50190787677463	5.46970455140415	5.39834160601307	5.52561012452769	5.4265956062037	5.56375055104097	5.24650938420884	5.66940976846747	5.30097917274693	5.36090056959111	5.37515458628205	5.40048595576479	5.34985412911137	5.41521464020276	5.68746550102934	5.67701068422684	5.47447472411835	5.32742451114793	5.24744551548007	5.13995575712689	5.74398281286933	5.54689046095132	5.19258586914962	5.17193090895061	5.27943391226238	5.33751804878916	5.21123155423559	5.63739124524286	5.18882022744693	5.69470080935573	5.26317144801216	5.6240677534193	5.31152983651554	5.40968850540022	5.58971572659159	5.62230727946663	5.30250203468277	5.18360752878061	5.34056389076793	5.35872796236863	5.64299309202318	5.74553186398298	5.46754867393252
5.48683721417808	5.72373709409558	5.95659041110243	5.778853052282	5.60474058491098	5.49883007294725	5.84300395240804	5.80519379723055	5.56250710634058	5.88468807707032	5.49624056021351	5.76387778592642	5.76087127914656	5.54753992087968	6.01013930600278	5.91078336299658	5.84125014207449	5.95806114351741	5.76360001959545	5.55296962228768	5.7884260622848	5.81821515692978	5.47430162669203	5.88414705545931	5.94992232072048	5.73263851122252	5.83513786444662	5.40962850103739	5.53174833401356	5.7013523993099	5.93994340004495	5.63481264574813	5.64850847727534	5.70686070173294	5.66882583431771	5.56203031943766	5.57896882221701	5.71019646398063	5.97060600514702	5.52413361036427	5.78857260450071	5.40681850501803	5.61983891549129	5.54426852403322	5.78522251939114	5.75222365447088	5.67883800833959	5.93079062926396	5.7327365070502	5.81612708408902
5.57820850464446	6.0299155531505	5.91517567204439	5.81310806457749	5.97894370146267	6.04536979816803	5.80874696261496	5.8821794099464	5.98991603131954	5.97323398118061	5.8633199720224	5.96266071430914	6.10728711015906	5.84194611090145	5.83747945693481	5.69014670296505	5.78437652983265	5.75143818433154	6.15529453840525	6.15963645361156	5.83505676474316	5.84608413316096	6.0475877460093	5.84316371390676	5.96354307820387	5.90857447665111	5.8180384404146	5.7435342176863	5.93885608923693	5.66144451514771	5.9273551341097	5.87596284512484	5.80199290328547	6.07297318632421	5.80937502546905	5.97227482502579	5.78299387692171	5.86329329771281	6.03041914021759	6.10516589469009	5.85583925811951	5.92538772489545	5.7064176600153	5.79309204950296	5.89007951775811	5.66149221136559	5.91243399255051	5.99851226101421	5.8295858913349	5.70240015054929
5.97485118017922	6.24757244383681	6.08040738988375	6.41597585228379	6.09866229688092	6.15509031488724	5.88937659454115	6.31394594015445	6.23538294928836	6.04860420534204	6.24566569256756	6.22149588795369	6.15689194858195	6.19566734893968	6.09920121491456	6.13415073106938	6.20329785715986	6.00023945960883	6.32674902565346	6.32159745647146	6.35197955836396	6.04663766418139	6.13431155255694	5.97542488745751	6.19427170516804	6.29823409795314	6.16561972776253	6.00667405847734	6.02714015581044	6.40306129601631	6.1604491022656	6.33282029040684	6.23222583719337	6.27595798363462	6.05310208681403	6.01241257642769	6.16485444084792	6.01259398705578	6.1496854050157	6.16297984839624	6.319920770192	6.28465501144481	5.89698776307036	6.25157781510966	6.37422871340565	6.11148280379802	6.28154626835139	5.91546716626864	6.19491851437905	6.15653054718446
6.44275731305944	6.26912947576365	6.42469699753619	6.36936674859911	6.51740187739685	6.42243879079368	6.43142682595081	6.32827927802282	6.47405735172033	6.46615481589424	6.18443788113782	6.4908286358676	6.62703691437885	6.4840898939733	6.50505577198087	6.63030294649888	6.52411431926778	6.29867559341593	6.4171193618533	6.60321201485595	6.44552745072915	6.51542465508031	6.20415591216585	6.0860673018187	6.54298629949986	6.61503618351104	6.51646592624212	6.36873651290774	6.32183408449166	6.41636067171459	6.30391715499844	6.23606647668891	6.442075707839	6.43195643204717	6.44154433645427	6.54904812841229	6.44108554956524	6.49244890162613	6.48716757938925	6.3141711148254	6.37154252103576	6.50604011659503	6.32501228807195	6.51752062247788	6.38285200235071	6.36611961694766	6.5443429328108	6.45359683230882	6.50156795277679	6.54134664031784
6.61204643155301	6.5960885334252	6.40973174578459	6.73394302942389	6.52526206945357	6.68625561923168	6.54176941953855	6.82034719347354	6.66682725322681	6.76943787674239	6.69206578323089	6.66679170957873	6.78925851736672	6.60639142035702	6.80107371635768	6.52590716777298	6.71725032870154	6.59373345928553	6.79276919052355	6.77254726250985	6.53716766650449	6.41539887340771	6.73438174672744	6.43228783370009	6.73498304526213	6.52670514136012	6.60813849063891	6.6248821314274	6.68181734393653	6.60577336823062	6.77213429398327	6.69562526716398	6.69783013026199	6.71356120001383	6.78121183641821	6.55574338386434	6.70463562522517	6.47028049660636	6.52023225829604	6.80979962581558	6.70686945312823	6.69848398197337	6.70774408355346	6.53908986766728	6.80714257762588	6.46890276336081	6.73068986289853	6.55094859208536	6.76741036704956	6.57981207806917
7.00154051014333	7.03243120478742	6.97183329601633	6.96161016435163	7.05972510929052	6.78530197628877	6.96107258053988	7.04501325999747	7.01682037500028	7.0464332633087	6.81895288664275	6.72153473282584	6.64057366061703	7.02284046144027	6.74315806806386	6.72165561815416	6.71575500658219	6.80050592439956	6.84514103892077	6.91116856746479	6.95936087505969	6.57505786006268	7.07582321612723	7.05460929507892	6.92310509112997	6.60607469845672	7.03836961027873	7.10635323352772	7.04188915528333	6.99671070885731	6.77533398146936	6.74203959085675	6.88470918915849	6.94778177982042	7.06563860012734	7.05437283407316	6.74205883128852	7.04840416253832	7.00277606447835	7.03061874015316	7.06449441043833	6.84269351779563	6.90559468513145	6.95354604687982	7.00483694493261	6.80494047235677	6.88580449010252	6.94784442202667	7.04803024023493	6.89028708005594
7.34166088974112	6.89702080033935	6.96046891614159	7.3089255473793	6.8335144535542	6.87494822470894	7.31837385081619	6.83187044572402	7.22888427990805	7.17569419391078	7.14540262292416	7.05909459589353	7.0371089418415	7.25330436052217	7.11078767702908	7.34129846555473	7.00265620563735	6.75970500706975	7.26642073791899	7.34625084476152	7.14751602321552	7.14654374108839	6.98506939646893	7.05530002107221	7.03195773558773	7.24967120131762	7.03781391432364	6.76362401051266	6.94663749795517	7.21475409401902	6.80662246350324	7.17574937583588	7.19616282468422	7.18622865004641	7.23062098099328	7.06319795563606	6.88477115927682	7.0076826953398	7.28856577606867	7.33147916349961	7.18703822671085	7.10147922572698	7.08969730438742	6.86800241575372	7.19117048117213	7.28069166465144	7.06613805470341	7.26882277573939	7.30387652902412	7.27346018813417
7.16626253046703	7.28937665120796	7.20790658623335	7.00319244644789	7.17844311275577	7.177936504852	7.09240507913548	7.47383451637362	7.34404709805747	7.302785772934	6.92705942152755	7.09532517770037	7.49919682081168	7.38875022113459	7.3302996634027	7.42903626938261	7.45239532538704	7.47961997564521	7.05733556100553	7.06432750996959	7.32763957323582	6.94955289493853	7.42634289314555	7.1259394462623	7.4358948890004	7.40233241890442	7.24301220619143	7.35070311181826	7.1875741256414	7.34265117518005	6.92083239611785	7.25272931968753	7.43367440178474	7.33748816819366	7.50846077420941	7.40165935093533	7.28266695928126	7.18978249710591	7.4216407740303	7.49364178310249	7.41956034176484	7.42392227057363	7.39224160754268	7.39783633887667	7.40645597129681	7.28117310443999	7.43887363973522	7.48864888490994	7.38571604747312	7.1745206124913
7.57897293312241	7.38057682117489	7.57239364989281	7.62169572877785	7.45555084400175	7.63182220831502	7.52700211812913	7.13330660034227	7.59976773569345	7.51015811310306	7.64537054072415	7.60803476449909	7.59664871397214	7.3181839696959	7.54197029774785	7.45466143092505	7.33240414136734	7.40069729264318	7.43445940317083	7.31690900236358	7.35242370401727	7.17258445870722	7.24731127860258	7.53505508577161	7.13912649355799	7.10510049778073	7.22624700443007	7.58132603634195	7.35435328802901	7.53485728358861	7.55324725566996	7.28019412484106	7.38280580015935	7.60331933855283	7.54036237751432	7.12642506443475	7.66169245156497	7.65335160765822	7.41180706937477	7.46045323195699	7.20521392294321	7.57482536151843	7.11940764827187	7.54732814813508	7.68223076162623	7.16895305077948	7.49802219981328	7.16973383028597	7.34049187822199	7.58840162007605
7.79467125938293	7.81058806790086	7.32989465684545	7.79228522485962	7.78984291299005	7.35363883209909	7.50882347875898	7.57101050233903	7.54532304532156	7.38784003761598	7.86571147216534	7.26417158307543	7.8116976490654	7.58900476198405	7.41021870640126	7.41680647403877	7.593474352336	7.69802494608921	7.73813721737063	7.78604693662254	7.5380716854574	7.16171460237365	7.27383093330561	7.57535237099224	7.87799491143764	7.7152395753943	7.19804371648355	7.73943753060452	7.6778622956303	7.66467558184744	7.55398481783623	7.85233238215295	7.81609552299874	7.52328388202696	7.74098999367014	7.59186800938326	7.81268582378367	7.64974608094643	7.37143696620298	7.69374516525934	7.3706978526367	7.7342239435956	7.39620493601157	7.67782360187292	7.640666426033	7.18027483946372	7.28262812436846	7.43578377934395	7.79553797714847	7.80785919348696
7.89428904842813	7.54772887819595	7.48575540037692	7.67221776097255	7.92594798313043	7.96249559661564	7.3842710597916	7.99479070366173	7.83730973117692	7.58188738518835	7.64971591372531	7.57968419927174	7.96958363568019	7.5072401856198	7.91494069566961	7.56931448794376	7.5559500002652	7.64703383000927	7.39213119463331	7.88516187551988	7.38619478211158	7.5580436199886	7.6486516695716	7.90205961698783	7.50213100470898	7.72690178641702	7.58007892937131	7.25719734391002	7.43485872948726	7.45911542193721	7.75221666520039	7.70056875205146	7.79337362659751	7.71795793360872	7.40629674027142	7.24702367255164	7.96390930838807	7.36748387569935	7.93781521344545	7.31851689116642	7.79788819848304	7.77434942928874	7.8482167528725	7.86809328156377	7.22852780918294	7.60192976004251	7.68487323664887	7.58628892604362	7.6575808819147	7.74655315949154
8.08690237342335	7.37946939219539	7.95856458554166	7.9821219702221	7.40437772870427	7.69963840494382	7.88392435075541	7.67643669464166	7.49610486338181	7.63583034642222	7.43348161143277	7.69688491968951	7.59223133764759	7.90650761694709	7.88330131011748	7.54769163915048	7.79541913722709	7.90048674987813	7.43249935454443	7.98783825219364	8.01771067832894	7.31636688130467	7.94114305508035	7.38142893542474	7.83955398455401	7.77715592680559	7.73221616829762	7.48143761802897	8.05276380121795	7.56311115787163	7.46983534187577	8.09152944964329	7.85449244043348	7.63052589727417	7.82933104057062	7.47730651219649	7.71471140477421	8.0589615790451	7.5426862643263	7.6372510568912	7.78632231489941	8.01168124276895	8.09139651532696	8.01122149485346	7.88260584040542	7.97066939006435	7.40361776701439	7.96289527452931	7.87331094486924	7.81346835588341
8.09882824907682	8.05455082558429	7.58451556462869	7.78313236678876	7.77847374581516	8.06511198422356	7.94989778716257	7.43409085283801	7.90528681776423	7.64206646052784	7.50781517005197	7.36602373170804	8.08514310294771	8.08893723852651	7.7926679102632	7.90822285505754	8.10850711661955	7.5462626190895	7.74626898728286	7.94208673089018	7.65749782625025	7.42434319294435	7.79825773471347	8.0174956669424	7.38883601125201	7.55742165273197	7.90611178013892	7.78909411411451	7.97699636778064	7.48811972705463	7.51745440060115	7.83790437441749	7.46795951125194	7.55645406267225	7.74471650760059	8.02407591086679	7.56617497199487	7.70872313941667	7.99240431265854	7.76227536001686	7.82915339408675	7.43002083681548	7.41820075877601	7.56258077151446	7.81865003628285	8.07122969392613	7.39534879691677	7.84216687214775	7.60673912600115	7.91162838576149
7.3933131175319	7.34343967922331	7.33841454766541	8.03464346122113	7.80934383010158	8.22088468787169	7.62848744681681	7.65477820119088	7.76839655752156	7.50669013061691	8.24142766740246	8.07822076438621	7.76047196152944	7.9516524770302	8.16864789106023	8.02002165396695	8.01017715549107	7.45295156820064	7.73610274909192	7.43071030549669	8.07036225115952	7.69335989853559	7.62028610975313	8.1248504350938	7.73636158476079	7.5790536468764	7.4562699573125	7.63863638497583	7.83851888793392	7.84146320241385	7.66290641884252	8.02676262484601	7.79859130458804	7.92880637391259	8.09464408218654	7.54998900301655	7.87837681303064	8.03770153865551	7.90754582521743	7.56189628278328	7.83700604570574	7.94610309280554	7.83286881330491	7.76026153014855	8.15675584595678	7.96367794689322	7.41135138982041	7.43654066375672	7.75356763866915	7.90904218588391
8.02000426055645	8.06324788384981	8.09884045939691	7.78709930653789	8.1665746081047	8.01916819563838	7.9703220054944	7.48118642915421	7.80078860997154	7.84602525746949	7.85687940266855	8.12894918697033	7.40883269564056	7.5817269879419	7.91860006428027	7.41688921535104	7.73990634628031	7.25565247440241	7.87309470114784	7.44137115215526	7.36898325888314	7.59827330993662	7.61462216805426	7.89566820328334	7.64355549220814	8.13139347844078	7.48437476245893	7.37149872262615	7.97442823346526	8.19139158403768	7.87561824418239	7.68634499596865	8.05598553017263	8.08308738381251	7.72448359434826	7.90052679398349	7.95939316838514	7.38112501590756	8.08386247189737	7.63131567904739	7.53287754066142	8.1939044112461	7.79127958889994	8.05476738453126	7.78450319380654	7.92995486737565	7.67461241234857	8.00014390506242	7.90425297328321	7.80770174394635
7.48418786862522	7.79813045161347	7.53178990518086	8.00764915056024	7.32082919456098	7.5644343944752	7.46375076278392	7.4319468424836	8.00036873988469	8.13753297645887	7.43221669931591	7.61291638247237	7.63133230237088	8.22911827191435	7.93962722358812	7.86730669999204	8.122524790206	8.00869776505089	7.32937336918611	7.90827747850131	7.98928185586405	7.89590399354511	7.61909637124884	7.45471918415477	7.87487284496215	8.15616117474939	7.71203615649003	7.9496805297385	7.436967248329	7.88924529319087	8.01475512010843	8.06293311133265	7.74833048371665	7.57890460375061	8.05412670918581	7.64712054201616	7.88140032015071	7.79246515024129	8.0427464374207	7.82236610325807	7.69597715447658	7.98785240908527	7.57588883741763	7.80356036321406	8.19434991541902	7.36413112156929	7.81479507002971	7.99483000757289	7.97613917959025	8.08887468740937
7.90335646645497	8.08510823596745	7.41938534239291	7.53558882965109	7.17500469866316	7.60580459165113	8.02103374383581	7.4658896403703	7.41596219931506	7.38626870181626	7.4496048942848	8.11184627792831	7.97737144765145	7.92088965057154	7.5863877141069	7.3670752944909	8.08473768225834	7.44417240760283	8.13759399492285	7.95784975270154	7.8514559077037	7.29163295199216	8.10616575681673	7.21235126300964	7.87592339117219	7.44355301902288	7.8648497995936	7.50025513723531	7.57084980525173	7.72015208869182	7.65327153121225	7.75706745620163	7.57705855445461	7.32713838215608	7.88001302670679	8.09562840802661	8.11840451987403	7.75565038497261	7.62618779496899	8.16948713753263	7.44420813778936	7.96455224907181	7.48122793591969	7.89529204133213	7.46478708281992	7.83995606926565	7.66206764227169	7.86685081903686	7.62413863755148	8.22299159732476
7.44851059110494	7.51393391339896	7.25223911579768	8.2271446483112	7.79182428037492	8.28381496459842	7.40656391028917	7.55864760116968	7.16449680160552	8.0973498247056	7.57031459930323	8.01513644788016	8.00063684707963	7.32081205370136	7.68481045173362	8.15168249810911	7.67058427369931	7.423909137143	7.87711872490336	8.06224421808878	7.46784087839293	7.57177461762419	7.97042661760603	8.13472123043534	7.74035809839832	7.2799337260881	7.91380137624111	7.55136423984598	7.7098254664702	7.79272066030397	7.29462331264234	7.71048109019956	8.14019967027105	7.83894854815685	7.93413243801912	7.85075249553746	8.06861623284684	7.49181485801607	7.30210625556184	7.44995443362327	7.34752526939588	7.29520736712659	8.04138597667175	8.07946557152576	8.19857139273496	7.46917982237964	7.93735313227316	7.89112828736027	8.02820151515823	7.65428621200015
7.8600745426823	7.73455540715827	8.02865498839843	8.084759270328	8.02778037241811	7.18276019741499	8.01265369585871	7.56611861410349	7.57375431043186	8.16516695015653	7.43339840386304	7.2093561346451	7.50656526860785	7.10829559292161	7.20588502108519	7.29036958004118	7.19159303921814	7.64897790283427	7.19328841388116	7.36430041061904	8.1691007284781	7.69266604359646	7.83095814549756	8.03248576197283	7.65925698394205	7.13149018912689	7.79720102994243	7.53375103333352	7.76667274741411	7.29071466164249	7.95404813845879	7.36432131258324	8.11756573739947	6.94419029227176	7.89039214919395	7.63739888390552	7.14787880257336	7.81400510166041	7.20488227307922	7.97298222283307	8.1068557472052	8.14313585491137	7.72250971743106	7.83956932277947	7.9995032434089	7.47355484696516	8.02065309704467	7.80013366212548	7.2770468388863	7.45670953061402
7.44885499128692	8.07477189355668	7.81926354017123	7.0601935418505	7.90074803509154	7.86635310905588	7.85388591310858	7.17446260333463	7.28704298376347	7.99089891267392	7.51976323463055	7.89348423512316	7.24359339996786	7.6972573694055	8.1373327810482	7.65423067648839	7.52353864265745	7.42668305481132	7.06380456360212	7.68517679543592	7.90158023246978	7.72447978156228	7.17889678996222	7.15132957425074	7.17531727965437	7.18531322983087	7.17380505183087	7.81341812834045	7.30048466549041	7.400147192889	7.53314409854107	7.7233441510936	7.64774763233618	7.03215964616717	7.25623847714203	8.05427929051639	7.14418135444188	7.9697002864743	7.68531308568352	7.91668376885493	7.54892399622032	7.34781926854464	7.65848781003365	7.95150070441397	7.43111210395282	7.50801522077594	7.37959022798294	7.6420654863769	7.92525400126422	7.8084733671955
6.89721427816851	7.47778953465485	7.36183963457185	7.86538926814417	7.63945079371154	7.57567873735691	7.13937194876636	7.9645353761088	8.02693608796834	7.3596985850352	6.82738749274162	7.07029130797975	7.8986811275016	7.11007568659129	7.04281619537535	7.53672447310195	7.22914936314448	7.67869569771314	7.37033999904853	7.30510194166443	7.14785811109344	7.47975910682908	7.77909689800259	7.19464091415557	7.27397898734811	7.8924093892681	7.69302722071245	7.7855806852234	7.54460109769509	7.74298165667985	7.16394048232616	7.8978173991488	7.48917099391635	7.35507351673508	7.50757139315426	7.96383114711159	7.18110850061512	7.93289979384027	7.77194776902779	7.11285778677434	7.52419118076467	7.6719831534541	7.97515920864295	7.98638570230335	7.43542133550792	6.99966482563949	7.27599615792426	7.20499149006668	7.53249614601901	7.24982916564387
7.61415276754235	7.61823868700396	6.82967525295915	7.32506387667069	7.59603493153593	7.4325065244802	6.98113131559418	6.93602835912242	7.79270542130298	7.16602259616707	6.85085023286987	7.23697590505452	6.81748463267024	7.4967199924247	7.12694543599748	7.80355449380133	7.24188400434821	7.84239331518187	7.27903523369019	7.44621190117161	7.79384547503969	6.84493444465381	7.63972371299196	6.91908012445621	7.64239063344941	6.92929959293596	7.36437649607592	7.48364652669925	6.98330766962149	7.03540720871273	7.63012761986962	7.13232140929549	7.03541986468776	6.90157244333115	7.04174434934156	7.28325926961093	6.78156211729186	7.59127510835517	7.73773417835409	7.31680190016209	7.04035880362584	6.94624324535096	6.84074873269079	6.94967154639438	7.77819588150709	7.71750941151994	7.26816487921744	7.5775009395314	6.6447471154141	6.70370945948071
6.93846334883156	7.41134445432259	7.30748143346822	7.12139905426961	6.76555326273916	7.24626586077479	7.63956009265791	6.50384477856294	6.68870005393031	7.68900730475039	7.07036196496558	7.60264531449598	6.54799227364602	7.44889795061038	7.16177355397676	6.82998812657285	7.24962594903971	7.64219533457312	7.05000549086982	6.81966008398265	7.21206194161383	7.43348140692676	6.96479457278305	7.81840217306339	7.53867012786644	7.91498557858429	7.11041566257267	7.44660804668387	7.28843571857112	6.87781072975503	7.54945087121923	6.71730721854376	7.62176601023488	7.22398003120721	7.53724324240502	7.25188053092653	6.7869926265276	6.89237771394172	6.86533513998305	7.8141703508786	6.96533082166786	7.14656989256878	6.60090889088537	7.33746355141428	6.82184155624672	7.36862092601419	6.96186317541851	6.79495118291362	7.3237771600539	7.03356512717667
7.38059100505358	7.1718878967828	7.1108849602146	6.90192415290756	7.50274171242277	7.51925428173157	6.47114598825051	7.5972277427328	7.07747583705938	6.9253257765793	7.46060393134995	7.51607110451204	6.87444030015728	7.08370993488428	7.33037344069001	6.66373449510714	7.31525269115232	6.86397301885833	7.13031068755117	7.5072984957217	6.77338362624012	7.59303171062837	6.69819187629186	7.46363295630533	7.31294754742263	6.82421000566807	6.6293186143862	7.17298431998914	7.15566349333311	7.13971859234698	7.51552255367908	6.76818936545966	7.15476312415818	7.17054779999596	6.51949820535415	7.39930615911079	7.50287487357448	6.7496818577107	7.08996225052464	7.25632163121111	6.77533150743818	7.21642174180961	7.3648728732406	6.8600159341372	7.19015911135912	6.59925249426842	7.32902693160721	6.63209764195554	6.75529752174549	7.7287311808211
6.49165355253793	7.11344474014932	7.46004424972397	7.48130161206818	7.36477796709931	6.68770570495656	7.00241073371936	6.90501346425322	7.40816077656044	7.43912438308976	7.67371243213396	7.48955883893214	7.14221489015888	6.3858937062809	6.59721541671845	7.19664704854286	6.73032539938153	6.68946374038771	6.53820419563457	6.94212702282492	6.68381065048522	7.27810362514214	7.36387927940146	6.86106480763315	6.45639878628427	6.98248535896017	6.96750645151051	7.33840180403531	7.2308265898312	6.81714147098879	7.18062712889703	6.32011314399127	6.32676309857668	7.31048171956279	6.42145552562881	6.85132920179899	6.64212255739785	6.92250392078346	6.50829319716781	7.48672604317843	6.99714305394429	7.40570913538315	6.43524911476285	6.90872866644816	7.19297919316604	7.02263032505917	6.35958896205546	6.88360461066798	6.92662260959036	7.45856308790862
7.13042589083286	6.45056804209173	6.41662240546063	6.84663262020634	6.49161884173971	6.26381186987954	6.02515006040176	6.823985020239	6.34773340683267	6.94347180571131	7.03188929859586	7.27896855268661	6.10031410053111	7.00900656173235	6.31986861382187	6.53319079777308	6.96851591953391	6.40971185939508	6.35094349377587	6.73275503847197	7.11143915029207	6.64893801358416	6.66382398167782	7.42417878166115	7.42701864427376	6.94671701406264	7.21933213211844	6.23655693675621	6.4432433544216	6.63163314960443	7.26805543691299	6.93333812785912	6.62618270452646	7.35187340162986	6.94850659625525	6.66439228553277	6.55145694732506	6.64009081431808	7.14014291714797	6.98812437639484	7.11542074599896	7.16985746316847	6.91627642794386	7.12284014633205	6.56426557563938	6.14978466389234	7.32180765014623	6.09006242009625	6.41982471791465	6.01471442415762
6.71765843222783	7.17379075672424	6.7410193510347	6.9453467292254	6.35533095386781	6.42371556798262	6.54028754757959	5.92361784496149	6.64652848532372	6.55033644000245	6.66599512391287	7.02081888103142	6.57578481100501	6.13906449386027	6.22448104841402	6.90552265901289	7.06866480149185	6.06232157229561	5.59173414769915	6.69764072035551	6.38779909938154	6.57108379429079	6.1696909476522	6.97760249152278	5.7215166329097	6.75282436573204	6.48269107734403	6.65032635682175	6.11779016690766	6.47014968711675	7.07127078443991	6.4559200499573	6.81233580879015	6.01345817608889	6.71400935186418	6.56730737086881	6.6566847585437	7.31589111874087	6.21011442859714	7.16476397131886	7.11421494092656	7.38214112055034	6.40414905419792	7.24607854080308	6.12961670426795	6.92829654571312	7.08119332550588	6.02157121013347	6.59120569015801	6.63110573891463
5.64796927260075	5.96894670806219	6.36208510294952	6.52631113108382	7.08677500407572	6.16650026070041	6.02570434498127	6.54315002768568	5.91228742555459	6.7211187081014	6.27067220533408	6.7720657649712	6.90442903563392	5.62972358701025	6.16624746729149	6.23192696837741	5.30203253094778	5.75652999396708	6.25899996978765	6.31756950286504	6.45021914727787	6.5818224251227	6.56677822828798	6.8513524283308	7.14966764328144	5.73124204716788	6.74776272738614	5.84211059374431	5.57834463582231	6.27954040262068	5.68863443004708	6.2403561169726	6.38008609066672	6.69247371670845	7.10055124554859	5.64103995247465	6.25721714438296	5.91024061895379	6.96621185137646	6.14975224274535	7.28762241841279	6.16776431322944	7.09051587927292	6.59142478980154	6.32430148538483	6.99279681973616	5.92132139119816	5.97870952849354	5.11202233070955	6.65192101270601
6.40210206036768	6.75917937854436	6.88333884806023	6.08407672220957	6.20737562912957	5.93457438795677	6.36671679712401	6.87475726210642	6.08523887134286	4.65865469564772	6.53047353449376	6.78357626594185	6.85779043399065	7.02802398515486	6.212798786303	5.54717876973635	6.43215935945898	6.22530800711953	6.54544043124614	6.49857590889276	6.62860820442243	6.33886433535486	6.49696955247991	6.30675179228174	6.8308985134129	6.02812189112653	6.78922989958465	6.96826864031182	4.5565957457565	5.79224999149989	6.3589757006504	6.78001016228532	6.60489379403535	4.22234907741918	6.561268248535	5.736957671809	5.98799315757168	5.5252642829756	5.92200687855215	5.28100157583139	6.63438837153171	6.51516354103373	6.34816146398111	6.11312889104904	5.44681502835862	5.76962586214304	5.86129446714552	5.23007912449447	6.6976268982657	5.38181383186679
6.51538557823214	6.76391234136933	5.02204824507069	6.85538557396612	6.59687158580138	6.1373182106855	5.03716922218442	6.20729275403763	4.96572345450895	6.4451554346148	6.03629638606891	6.41999976540147	4.35647730484512	6.62449432021868	6.76921224882685	6.67914427189648	6.61902849029694	6.28224587989219	3.88279379342339	6.04986669398303	6.0583222153821	5.32622984239602	6.28652848758058	6.51360640228354	3.54544773537347	6.40770543265533	5.96168564203726	5.18653379942732	3.27831491061981	6.67281112843801	6.12057999510624	6.70656734743958	3.84271638937731	6.61976863961574	5.7678360550923	5.56416390651123	5.71972804533052	6.66758542440786	6.84801950821406	6.77026483250227	4.90102757370433	6.51239291523537	6.10697062729571	6.47025002583232	5.56911382774356	6.22106241488178	5.87887472172722	6.15946801203976	5.42299034230669	5.17627573383778
6.50228260375393	5.10176045822073	5.82355880605686	6.51860382032985	6.13034726620409	3.92324408772107	5.95814757833285	6.3009048848272	5.65260305462882	5.80366526961396	5.54989430587313	2.40828210149005	5.78797135773933	6.08291407222618	6.00391226674451	6.48983013235594	5.50338183523494	6.07075733491905	5.63923557458372	6.46351259825677	2.35377705225462	5.97868252850712	3.84510120601795	4.95849869495335	5.76504761735379	3.27166797036041	6.36136455537348	5.45278293100668	4.30063463235497	3.57406724434565	4.54173413654705	6.54508217681067	5.57085959676055	6.53521757785907	5.97334092759777	5.7322961578662	5.83705796592837	5.09022202601476	5.6769982004733	4.2270549346312	5.88334486532579	6.62547421119782	2.80571645561691	6.34979200273065	6.28247159098777	4.74947030333988	4.14546962252928	5.39380598101677	6.08159828578154	6.75564077608189
6.08618268281202	6.33018582092225	6.11030836659106	6.34633459477555	6.15546910293562	1.07201606966278	5.92873457745858	6.36085147192163	6.4358685795001	6.20783063763706	6.19842632240973	1.36166687771691	2.56103897881886	5.68421660378573	5.93118421299116	6.32920765452154	4.94562607357253	6.33487566207231	5.49213199834109	5.97413728118451	5.50218239871818	5.87321955083413	5.53720218709383	5.85291715153716	1.40257885513417	6.35430720697369	5.94381151178418	6.33998752076406	1.73351352294566	4.14026243261318	5.63945852204553	5.97805300904375	5.53965728546122	6.42161917876611	5.48351675029431	5.86386208974582	5.76956111011129	6.29344244454314	6.21818430446264	6.33821149781888	5.34388805837845	4.30037096960201	5.82099231334344	5.66650816579754	0.587293733666845	0.803432544816629	6.08382242094392	6.21631564722719	6.28813704469768	6.2717162394862
2.92452699293755	4.98748234264798	2.59496238071039	3.20816198228855	4.01597434980608	5.97750724164359	5.0351464429761	5.8802652149667	5.4080151839837	4.88893972128058	5.9071123991891	5.582551884846	4.42228528441659	5.46561550499831	5.93961203276707	5.919968629026	3.40735356570589	2.6134591929244	6.18341242157684	2.62818252128488	5.50316012917317	5.52541596323367	5.74907188292961	6.01058529996299	0.154961521124755	5.72067714225478	6.16621302365944	0.0381545963575097	4.78010789734036	4.95439041960181	0.222294126964943	0.792723713235333	5.91037425776762	5.3480382615346	5.97465503720918	5.35498332710965	5.65196763952429	5.67095209256784	4.91010815399456	0.285850635253051	6.15837453065305	0.715522335357326	5.9685712166672	3.95564348659115	5.49522130285618	6.1616179151248	5.55424615010687	2.98193537321707	5.82154757163165	6.11324043287695
5.2711907576526	0.0378039283660196	5.10408169724127	5.34377257636657	5.5546779886695	1.01124532851307	0.251688112090848	0.0381314598090381	1.39881423040047	0.0384529342445472	5.71734918674683	5.39152086832808	5.47509076084362	3.04626630407759	4.1138418534057	0.0378868884754876	0.0380461798102305	0.0378966370921638	2.06450560136447	3.29131998894484	4.5082126125821	0.0373547338898278	5.3723989452184	1.04304419036766	0.0382172988369318	0.0385869854766581	0.0386698187365121	0.0382569748164443	4.39624460068913	4.45779525856773	0.0379468544822385	0.0377899268903871	4.42514577415237	5.25070549253246	0.0380958036900473	0.65232554653062	5.81747878685139	5.92849466941542	0.155484018790755	4.93606924545045	0.0373899796267681	2.32474650196533	0.844115553878249	0.0384769997559491	0.0382771711834616	4.93626016964603	0.0381510647177665	5.79130821719185	0.0380082899986804	5.58557048427041
5.35911156092081	0.0385873710690789	2.39339738215974	1.13540844232078	4.54282380625984	0.0380766404405341	0.0385048062270758	0.0382245081663066	2.10111287208076	1.95242513010409	0.0385990414106232	0.0386245805646523	0.0380993811600348	3.13151796746562	0.505266595109264	0.0388497153951356	1.89544433733337	0.0383464409190265	0.0385803337434878	5.44000871367364	0.272917833400728	0.0387462765915255	0.0388182665438435	3.14188519359145	0.0388972046552249	0.234498031455422	0.0386988475320629	0.0386307782831881	5.07362745224044	3.51624670519839	5.05757840422266	1.29768640545657	0.0384965045326668	5.48973057778663	0.0378743258470296	0.0387261314503717	0.03887333589234	1.83551233460624	0.0383176883509459	0.326389607020761	2.31767897146325	0.324749890201219	0.0385045075559906	0.0384015666556518	0.159095566290859	5.51922587726336	0.0387653225115066	0.33638964114201	5.18960420364695	4.69209040241894
0.164790629061233	0.0395022004330694	0.0384771571828454	0.0391621021077237	0.0383859092712954	4.64315401951443	4.10630380594659	0.0384901119565789	1.40385397033945	0.038561267377812	4.78923734879801	0.0386819873600727	2.25366643005935	0.0387433319892455	5.31113864631892	0.0388357207525455	3.07490039783466	0.0386291268484222	0.0388176943706831	0.0382954023379457	4.88923540557847	1.77919781680747	0.0392780431186375	0.038228727466667	0.0385007522175511	4.67002994439131	0.171720842543179	5.35755771245682	4.78768909304862	0.0383393919410864	1.37333150454127	0.0389199127837244	0.0387207080321138	5.26008036883922	0.323498823527859	5.10015980240691	0.0390834850449607	4.46545814239513	0.0387941947215656	0.0388126900155087	0.0387416645223111	4.32647826249602	0.0381340852459247	0.038771822073079	2.83999537728909	0.0385335003439652	0.0386199168958546	0.0384410739832223	4.69529349117465	1.60210551702083
4.91204123329679	0.0388245223148879	2.62449489843779	0.0390301531862256	0.0396876879293593	5.02665761964936	0.0390107478468346	1.33080601606334	0.821415514625844	0.0379549243636037	0.0392769276333911	1.39700517817176	0.0383822086329398	0.0388506609235356	1.90963537361246	0.0389984409505696	4.45293363917124	0.0388435137140371	3.55437884600031	0.038280927901237	0.0379747027473747	0.0385433838111921	0.0387657132928792	1.7194377784991	0.038627242077053	0.0386403285893037	4.45302818747662	0.0384350558527612	0.0382852551410355	0.0383758640124872	4.31813655195139	4.07212455024852	3.99828542750774	0.0382856399669245	1.70457376334033	0.0386323048764861	0.160072983776351	0.157235687920208	1.30981944429018	0.039574952786391	0.0393605352320342	0.0378554877018	0.0384503044229191	4.83819082138684	0.0385390065205719	0.0395507610974745	0.0386436178324202	0.0380160671809709	3.62560655195342	0.250453660107926
0.0383357563004296	0.0391117054723175	1.44406291146367	0.038406220369595	0.968548139442303	0.0382056624270371	0.0379513796257934	0.0380123613612483	0.0382231494833433	0.0389821881298978	0.0391176982471373	0.0387515649953297	0.0393420267081614	0.0392183722717188	0.0380093676246392	0.0387023184202567	0.0387826756619137	0.0385449258658721	0.0385004976093916	0.0388101191274068	0.0392844777672229	0.0396993467515614	0.0385127843628991	0.0392044361128584	0.0391295989403304	0.0380361084463031	0.0387196941637046	0.0391400377692167	0.0387563039664569	0.0389645081988734	0.0385418187205289	3.18802095758071	1.33905742005285	0.0383846186167041	0.038717019703752	0.0386928264230115	0.0393450792959833	0.676844702118015	0.0388783750492136	0.0386123576232338	0.0391873535432929	0.0391156619176541	0.0384691992338437	0.0391364004803539	0.0388810189663916	0.0389525761539119	0.256206676581894	0.0387261111884669	0.0386618941556385	0.0385250912819573
0.0393090557510283	0.039448267336049	0.038925163992985	0.0396016863805691	0.0398765899461565	0.0394603280043211	0.0386479048424162	0.0394027839345256	0.0394614566628759	0.0385796068875763	0.0386130388615233	0.0381018735638124	0.0392752639904964	0.0401899849255814	0.0390070640540756	0.0396947301263553	0.0386171284220574	0.0387727255035998	0.0386217509461191	0.0388093556887346	0.0392152090669564	0.0386768750423767	0.0382727533975658	0.0394282639867976	0.0393074644341626	0.0389549948451604	0.0385987327039845	0.0394873553410955	0.0386176685979756	0.0387894118152422	0.0384198723518718	0.0394296768785912	0.0394897340256667	0.0380682184709686	0.0384209292722233	0.0390427503058808	0.0378475557352825	0.0390247632489236	0.0379521271943921	0.0387393694205398	0.0392998777927373	0.0389562591579423	0.0388910414631357	0.03877472108034	0.0387725822676533	0.0384314055755485	0.0386837363714289	0.0385538060961302	0.0384687630555166	0.0390901271385946
0.039891944904009	0.0393505876235454	0.0385411792166684	0.0387836265658908	0.0397344671311107	0.0389929255688528	0.0392326038275796	0.0393189370552576	0.0391180567940579	0.0390613989164362	0.038690125852236	0.0396148911594208	0.0388398213453494	0.0391784179156794	0.0392370053635813	0.0398232467110101	0.0390182189918033	0.0396486489458814	0.0385485037788492	0.0392148362555472	0.0404868457183061	0.0389446549137411	0.0394352167143608	0.0386000124257733	0.0400844554416403	0.0400370645971837	0.0397781246561507	0.0397574335692659	0.0386680105286305	0.0389546947687112	0.0393855172212517	0.039197463887535	0.0391285510360363	0.0389182052734702	0.0391994949532402	0.0396658744782269	0.0385171517291053	0.0387563143586272	0.0396861126777255	0.0393495976701681	0.0394252448978544	0.0404279842111343	0.0394980662154312	0.0394010307390064	0.0394405535957213	0.0392078234995158	0.0385736359755502	0.0397456877317512	0.0396404213231496	0.0387736738679298
0.0393808725906304	0.0382718328478868	0.0403768159080179	0.0390934790162466	0.0400353265569732	0.0400607638825709	0.0400741110842487	0.0399748712392794	0.0392087388543708	0.0398332927759734	0.040405061535609	0.0393062508243514	0.0388416300898227	0.0390490899009855	0.0398063661216846	0.0390898196424678	0.0396876616294643	0.0389131488567887	0.0391316087262482	0.0386427111222714	0.039057475867454	0.0388153719100849	0.039730261243718	0.0400319296765831	0.0389567509700122	0.0391586131294691	0.0402644997091822	0.0392179060260068	0.0388429848894848	0.0395012240963872	0.039522751464662	0.0393008305946816	0.0391852208940324	0.03963114457796	0.0396072588591197	0.0394800126877101	0.0390464132457826	0.0401126840707393	0.0384173731969651	0.0386145625320557	0.0394475146822634	0.0389971545840233	0.0392484304533866	0.0390647168443018	0.0400042440024395	0.0401570270664669	0.0386978543127218	0.0392177680873379	0.0394004513641532	0.0388963136469135
0.040642750751664	0.040265536244365	0.0401759012139637	0.0400398571242996	0.0398791710581141	0.0403489802421933	0.0394998683336698	0.0402434714878836	0.0403919953086359	0.03951575491632	0.0395506561369662	0.0400208522384313	0.0398595427626753	0.0388729908475223	0.0392755691033549	0.0399375613792793	0.0391051976119191	0.0399555039167295	0.0390597886191243	0.0392418991727667	0.0399062076252185	0.0399665953804543	0.0396772785075504	0.0398527588720314	0.0400332295507102	0.0396624488867167	0.0387784949306371	0.0405119788556997	0.0394132884852055	0.0394120856230452	0.0405071434661255	0.0403373414419083	0.0402234828226626	0.0403633775021803	0.0398894885422079	0.0405130004778401	0.0393370748671055	0.0394032752562497	0.0402616657668945	0.0391101796627632	0.039463417885148	0.0391225334933268	0.0406986996125491	0.039460834141628	0.0392198417698046	0.0402943142615457	0.0401256681975803	0.0399672170815604	0.0401398876046283	0.0396056843330697
0.0387503405171768	0.0408406363365129	0.0397926089460981	0.0407507450044708	0.0395290212770886	0.0390103198369529	0.0395723264130995	0.0398300681331234	0.0401456831775716	0.0396808103241399	0.0396755188455238	0.0409879354850025	0.039809260624678	0.0391236955386953	0.0399674514970882	0.0399708625670907	0.0403576717025829	0.0401018687406701	0.0389921339820335	0.039833392395871	0.0396898747444108	0.0396401667944101	0.039827278992256	0.0401588612779177	0.0399945687120339	0.0399569843206916	0.0412875524941573	0.0411598263205237	0.0407155190881117	0.0397815320903278	0.0393524954037626	0.0398668097915539	0.0401920822554655	0.0396378348980669	0.0409578794540369	0.0394366290813984	0.0394273253405225	0.0398512343921979	0.0394962722578677	0.0396392196002904	0.0399107782269992	0.0395820113377598	0.0395062112411633	0.0402081627813484	0.0401490184960673	0.0398702799047214	0.040276875288599	0.0409089569920103	0.0394758208735887	0.040592688715653
0.0396601579846848	0.0406511064921823	0.0395184038093808	0.0406504305157777	0.0390886415928047	0.0405764705273802	0.0407680229366147	0.0405527641803121	0.0399448112815518	0.0401833175961027	0.0407254516668616	0.0403254306964881	0.0407002800712195	0.040369087024128	0.0397133759244929	0.0403435669192922	0.0397959493039743	0.0400890027355791	0.0408540574106953	0.0403404801945337	0.0407027980955903	0.0396845436224043	0.0404429888043523	0.0403135495734264	0.0396136769724601	0.0415446866004471	0.0410660337552659	0.0406209250821166	0.0393924061579988	0.0407779941336083	0.0401637340909608	0.0408434034418128	0.0399017429363333	0.0400440284217241	0.0402322690456762	0.040522584379046	0.0403940243644684	0.0405076501872415	0.0403240402247776	0.0399344365530928	0.0397397770892175	0.0405237632684292	0.0399153857976985	0.0393232466384572	0.0397070362828879	0.0408993097755659	0.0403304852049013	0.039935333741804	0.0403269861223095	0.0407209457178552
0.0414087508285274	0.0396678820996241	0.0406329669879517	0.0405365896869676	0.0412562156399673	0.0404274251955497	0.040902745234334	0.040898626642063	0.0408573441655184	0.0406647402465248	0.0403457428313441	0.0415461710100467	0.0399107464288804	0.0408094236097191	0.0404095009138959	0.0395273156003842	0.0406546649653529	0.0402162570836252	0.0400390201835474	0.0412632139984403	0.0414945802089838	0.0404189058073264	0.0414648677936063	0.0409347607946707	0.0408084082170231	0.0398524047378095	0.0403259716253024	0.0415130358403225	0.0402393986181357	0.0407412639368884	0.0405348356058058	0.0405090214925412	0.040317289015149	0.0407283213170887	0.0404863628221761	0.0416069406110493	0.0402225963566067	0.0406225816015897	0.0408218921721942	0.0416100881070519	0.0401118655253252	0.0398621185403113	0.0405252540040646	0.0403252170308864	0.0401077419189695	0.0414502572272687	0.0403936910866695	0.0402388393597683	0.0409134608359852	0.0411650111457811
0.0411652063284191	0.040376419382401	0.0412094658525641	0.0406324709056133	0.0410854473908931	0.0412317171685815	0.0411517242105091	0.0407236755733619	0.0407144526019754	0.0410482884356752	0.0403783610567228	0.0404491121668638	0.0414950842809966	0.0408167842548986	0.0421887134955145	0.0410302751123272	0.0403562351904066	0.0418766528854014	0.0407481803412431	0.0407987055152522	0.0418260863737987	0.0410707281160161	0.0422650985960814	0.0411244608855851	0.0416302997195139	0.0403371937076667	0.0412151805392816	0.0411388941264903	0.040196616604583	0.04078095298083	0.0407853177150495	0.0408271752402449	0.0412534105060312	0.0400028587664088	0.0414090537767479	0.0404541983460095	0.0400644677920452	0.0421903516682248	0.0395419400932793	0.0408158267925932	0.0415444630631787	0.0395963519316351	0.0401763241485277	0.0399341999609506	0.0403405089545706	0.040650810125857	0.0423007223816108	0.0412649621700349	0.0408307966784034	0.0412955679856962
0.0410685791298922	0.0411877516707322	0.041942468202726	0.0420190829520457	0.0419171052619147	0.0418197671269936	0.0406076892999108	0.041388232459914	0.0398666302103147	0.0418702926135841	0.0417434949159394	0.0422662862901316	0.0419236755066246	0.041400084997468	0.0409265130854437	0.041830965203751	0.0410843496148224	0.0402832914808569	0.0417903429703418	0.0409006496653128	0.0409445991449602	0.0411614674794556	0.0418149966967553	0.0423545984254982	0.0410232686565241	0.0403504976383824	0.0409069438958446	0.0407707546272613	0.0411313297193068	0.0412116224341184	0.040539203555864	0.041275373798198	0.0418693615739751	0.0411472247979613	0.0417654118602395	0.0405035650131766	0.041384773274514	0.0405698865673925	0.0410263845400846	0.0413755343121002	0.0406939984978488	0.0413292892893913	0.0415051939604208	0.0407594377428216	0.0409245576914302	0.0402077257295276	0.0409482499395912	0.0416569418105297	0.0401265123540835	0.0412256691386767
0.041742648192153	0.0417786908039641	0.0411895843882364	0.0417381979116263	0.0416146344128102	0.0415942902618118	0.0408832011695571	0.0413664328090877	0.0418715227189392	0.0414583720548201	0.0412857394123067	0.041553532692793	0.0412721061028425	0.0417879168463967	0.0418523208426811	0.0407005213986112	0.041434125400561	0.0421532197080678	0.0420123732548896	0.0412637616659671	0.0414256489318674	0.0411660025333181	0.040855720795487	0.04106565158357	0.0408180962112356	0.0416076970786269	0.0414270852181395	0.0417489126554858	0.0406378943763856	0.0403566487696601	0.0428118494587107	0.0411057834341295	0.0414723270166302	0.0402091988726763	0.0411097287651857	0.0412677027377673	0.0417012371920139	0.0414042559790787	0.0407074925412194	0.0418866913095369	0.0408559474623816	0.0417260155330195	0.0400443132881181	0.0410579812619862	0.0407642377974216	0.040609926558894	0.0405944289622433	0.0410523824575397	0.0412094217068407	0.0406372835716265
0.0422597780565165	0.0415734771503788	0.0418058341057303	0.0420658348441741	0.041022754429697	0.0410050675791045	0.0416352958246978	0.041555986862878	0.0421154916083097	0.0416550560465825	0.0416299028370295	0.0408440721813999	0.0419110221402212	0.0420738585736465	0.0423064607707681	0.041978674008682	0.0417781913585724	0.0420634383257348	0.0403131429521798	0.042075167342918	0.0408949603312265	0.0410830651979884	0.0410767159254354	0.0403951917962824	0.0413452429531401	0.0411342180299456	0.041653614182195	0.0422741793109137	0.0413962942357958	0.0404857208352459	0.0413599228390239	0.0406914772282145	0.0412894915547024	0.0422009189651617	0.0411561407560898	0.0424657718119736	0.0420316271236386	0.0427412529157457	0.0423168726673365	0.0406845410996483	0.0417219013721574	0.0416211312609683	0.041670343331708	0.0411992786504024	0.0416722042749123	0.0424404348607234	0.0420281727416249	0.0421296511249202	0.0409186866693307	0.0415305804793355
0.0414455909858535	0.0415602407438964	0.0426004260422599	0.0410434364797701	0.0421813358032892	0.0424429649340297	0.0432274684472019	0.0420149700023785	0.0429971831457254	0.0413371734144142	0.0418899005812656	0.0423348307598258	0.0422682079096866	0.0413675408557804	0.0421770946383539	0.0419255418137756	0.042426664083893	0.042683930079936	0.0424515919706988	0.0425313830474831	0.0418307331611524	0.0406507745979755	0.0420754801051272	0.0419186378312876	0.0409193913853712	0.0418912587868518	0.0416415965451737	0.0423757079926378	0.043055062285987	0.0413151466522187	0.04330435013922	0.042177984401738	0.0417501715127925	0.0407321646324703	0.0411293537676375	0.0423459228691638	0.0418167580569648	0.0416103263954056	0.0419119166298266	0.0411809494549013	0.0416547031775196	0.0407889866869455	0.0427842832044534	0.0420004145542188	0.0415833535323719	0.0427452881405923	0.0418206300526092	0.0419776952765041	0.0418346628839428	0.0412644095497948
0.0422103331789352	0.0432029730136563	0.0415052799294206	0.0421189971948566	0.0428676217459822	0.0425714685128865	0.0417683966801332	0.0412688667568851	0.0425008249689108	0.0435609073048625	0.0428535810252914	0.0422562418946436	0.0425243209580688	0.04222901568145	0.0425830658352817	0.0425630377415835	0.0431136518799433	0.0427367118806005	0.0419161701051744	0.0419432496808906	0.0418961681657002	0.0433004355680056	0.0420796478395694	0.0414502927717647	0.0419072534494944	0.0424701787155076	0.041985763566722	0.042369506521723	0.0427729301844338	0.0433247229477744	0.0423544440525266	0.0418950541300873	0.0419852838653627	0.0430218324896474	0.0419866495470927	0.0419454200242866	0.0426270261027417	0.0426780233609687	0.0424853606116372	0.0431975073859682	0.0425015781404835	0.0422982511203553	0.0428365322956135	0.0421976783911466	0.0420544730612693	0.0427369983492151	0.042951300554451	0.0422487086398145	0.0432092130332263	0.0422079082196473
0.0423658804104219	0.0416080674110807	0.0417142883737537	0.0432507081005516	0.0431196852588911	0.0422979872098622	0.0414448667198657	0.0434776678037699	0.0426209848833624	0.0424302918739378	0.041832361613672	0.0424330383733406	0.0423304657192541	0.0418693047080553	0.0424635173263996	0.0417378084854893	0.0431206506983352	0.0421554638618848	0.0420464812323227	0.042043107381122	0.0428595317309353	0.043366116265006	0.0424134828445007	0.0420640559224912	0.043078362966927	0.0424493261306758	0.0436088662690448	0.0422405020678552	0.0425696972354771	0.0428455148204742	0.0433840532392786	0.0415001759135591	0.0418722456036739	0.0431170462879021	0.0438366775687083	0.0428695348175596	0.0436532764433098	0.0426128377688872	0.043592963251114	0.0420038682597775	0.0418149172515518	0.0432789834367528	0.0426925305248092	0.04311453097537	0.0436298918772049	0.0429757651456453	0.0422906998776379	0.042970493111965	0.0429183669581451	0.0422279863722553
0.0432719295134085	0.0421660307183894	0.0434240807923086	0.0426605458895834	0.0429470143633211	0.0435414711798854	0.0427852177761077	0.043256508965124	0.0426808136587195	0.043172223643883	0.0428545272228888	0.0432922574715391	0.0422704507733293	0.0424517285025229	0.042507717100301	0.0442148402594843	0.0430073433871626	0.0435014048311813	0.0418116321458329	0.0425619621443865	0.0435077683836282	0.0430171800164936	0.0431692214570495	0.0424429404302557	0.0434111080102101	0.0434730738908798	0.0436979358827926	0.0437948576066449	0.0428953730969014	0.0429432370927862	0.0427827620627385	0.0443101910407216	0.043065077410324	0.042289299086777	0.0423184529215758	0.0431181466977839	0.0418891267123246	0.0427154215002663	0.0434065771010848	0.0421163249392221	0.0431226203196708	0.0430847822230569	0.0434591277968533	0.0416737141629476	0.0430517118897958	0.043300616607859	0.0422754832860862	0.0435453702661207	0.0426916876918966	0.0432889542426405
0.0427453761747262	0.0434652319609022	0.0431023953341236	0.0429170330303376	0.043709879077529	0.0444794125673674	0.0444766798954505	0.0435624262808667	0.0431837537086651	0.0444039363373226	0.0436740890937646	0.0438295222741953	0.0426610627628665	0.0428546742949144	0.0425583325902373	0.0429304314661046	0.0440159837046822	0.0432175245890511	0.0434550610476293	0.0433182000250779	0.0430661657899523	0.0424442383710714	0.0436452722602206	0.0433109852102974	0.0432559772687202	0.0430533125708313	0.0436013197057725	0.0439801556390692	0.0431753787106548	0.0429565512763643	0.0433242174171648	0.0428793774065262	0.0426606251641578	0.0420725439859881	0.0434817683637992	0.0435593885242084	0.0435463608044381	0.0435606729006073	0.0431701337360489	0.0438338862571689	0.0435888506332366	0.0435997025608603	0.0431412885947759	0.0436777039380749	0.0441003186673276	0.0432129154442906	0.0440576477190447	0.0440026657279057	0.0436871964236903	0.0429810847373428
0.0437182941315808	0.043545948443771	0.0436093549107324	0.0425573177734311	0.0439331805049878	0.0444163802509682	0.043718665056155	0.0443666940354561	0.0443267031046729	0.0434824901677762	0.0433772719914974	0.043476068362943	0.0440598114378849	0.0436521437279926	0.0430402637495995	0.0438085060948045	0.0429796712023093	0.0440729536956297	0.0445460848305086	0.0435404105107965	0.0442901812677999	0.043424752449758	0.0428182980417557	0.0429905298425689	0.0422886795392267	0.0424531925283978	0.0432623108020276	0.0433042644620981	0.0432440916344585	0.0434036641035835	0.0436733854279462	0.0443595656123283	0.043603842357461	0.0428207746132416	0.0442253757329055	0.0431068607550093	0.0441871832910021	0.0435533184709908	0.0421685607676592	0.0437207732387072	0.0440048263805903	0.0439633369325819	0.0426604656248978	0.0435440445572598	0.0435872346679443	0.0429185897999372	0.0432972273500907	0.0437005974976392	0.0437677611790372	0.043416755725703
0.0436262959243585	0.0452033352745096	0.0431989591732536	0.0430915393498094	0.0431915838552919	0.0432274474713552	0.0443870325705371	0.043610866589728	0.0432416940297245	0.0435205794099484	0.0435508835082686	0.0424957223016971	0.0432981283567356	0.042878203652193	0.0444039244124815	0.0444844354058175	0.0434143310171783	0.0440991976988905	0.0436637841154492	0.0436616574168558	0.0441243107053911	0.0437210563834738	0.0436036650481333	0.0440036627033209	0.0437446173135073	0.0449354603817777	0.0441960813412	0.0440377488034874	0.0422016139902113	0.044362089541671	0.043447720494215	0.0439060660546602	0.0438371174334293	0.0434008558209866	0.0439402255384429	0.0431324269071217	0.0434464989558793	0.0439727524267043	0.0435665238930994	0.0437837410683524	0.0441927829517901	0.0432811474061802	0.0429043696481373	0.0436265052902343	0.0434673077705769	0.0442977054279225	0.0448141502235682	0.0439928749195147	0.0440688768398759	0.0440303887447141
0.0434995041859267	0.0439681669697685	0.0444809423682128	0.0436412660619762	0.0447061194541689	0.0447053388023963	0.0440835611371773	0.0440115242456655	0.0444543502999134	0.044979841398743	0.0438937847111667	0.0437328378520439	0.0442369169695219	0.0429120518176995	0.0435057967457662	0.0430684995118709	0.0425325051981906	0.0439869160725407	0.044941865825487	0.0447283573478844	0.0441781459297521	0.0433334994755335	0.0431500330230433	0.0436369248226441	0.0447838311944037	0.0437106031398789	0.044248088965187	0.0439980804356693	0.0447325576196876	0.0435506370489317	0.0440663152937516	0.0441553787682605	0.044564336762896	0.044082573873405	0.0451991125757732	0.0450758591440722	0.043855791242439	0.0445712579718592	0.0446894413496034	0.0449431294330365	0.0447871120499431	0.044445234223506	0.044121028547043	0.0450007281284436	0.0450125004412704	0.0443843632761202	0.0450445664720846	0.0440366263186879	0.0434188984391578	0.044516994248542
0.0447069636572415	0.0443655673430048	0.044389951185054	0.0446838411621513	0.0454241436491713	0.0455161210701732	0.0445766560863793	0.0448877376264751	0.0439441067025937	0.0438423251316064	0.0436230568707427	0.0451351869365309	0.0440710126361495	0.0441810123011229	0.0457182561663772	0.0459126231043058	0.0439739267639189	0.0454133898580114	0.0441121234418629	0.0453657724400078	0.0438794414129427	0.0444202905897448	0.0445053480362925	0.044056470797543	0.0435876472156191	0.0440162591183894	0.0446589486913384	0.0454900579812067	0.0438782557221511	0.0454151426593487	0.0448020161473128	0.0437644868714189	0.0433217921775131	0.045116303173429	0.0442811753532079	0.0445846794128743	0.0437642143012322	0.0446012316757232	0.0438269503476866	0.0435631663747028	0.0433827040067612	0.0437222023966698	0.0443375255608508	0.0431965573513004	0.0456846075792478	0.0448335303242881	0.0443705555396524	0.044021332997257	0.0442582615707804	0.0450513898486858
0.0438603340618763	0.0440956519498418	0.0461478106135319	0.0439580408725955	0.0446194234105215	0.0446781983900759	0.0444257439978568	0.0454069970898281	0.0458685693522818	0.0445712661153143	0.0444724689417519	0.0432079881757864	0.0457251617504486	0.0452479072032728	0.0451562178086039	0.0444154904996576	0.0444712347642107	0.0440735163280372	0.0443364946290102	0.043671529205059	0.044436855527057	0.0449499520703199	0.0437726569739252	0.0440846586526468	0.0447559970173651	0.0453159768184456	0.0441692882401868	0.0437315433385546	0.0457112556117771	0.0438748310497734	0.0452922599997928	0.0443705497562234	0.0443646811265904	0.0445365297628188	0.0454161696112951	0.044749767899884	0.0450292131346126	0.0459294969360509	0.045964001658355	0.0443183227116944	0.0448097858778046	0.0456325335566959	0.0450953962162735	0.045420432943564	0.0440240880652059	0.0444067537469299	0.0447909408528544	0.0438308392154276	0.0455874371121034	0.0454113500429437
0.0451575922443964	0.0448615478211428	0.045199633152105	0.044885645599572	0.0454328138846177	0.0457914752239786	0.0447417734835299	0.0445769824587168	0.0444683305281271	0.0449920376534963	0.044149919306441	0.044748736853799	0.0452384978693632	0.0449798108401269	0.0444262420042082	0.0445605192416347	0.0460864060958697	0.0452751763779204	0.0446890365676109	0.0457326159198584	0.0450747692214706	0.0442175676347179	0.0454177844248964	0.0448698693838734	0.0459216213611301	0.044994604383891	0.0453120494840009	0.0436012871427435	0.0452499966336296	0.0452190940860047	0.0449157812173629	0.0446709036299387	0.0448792754033274	0.0447815974608355	0.0458677856496865	0.0457004941440127	0.0457424128996555	0.0462100261771252	0.0446719082645677	0.0441664238559187	0.0440337967276427	0.045003971144893	0.0458443723811571	0.0455492646071255	0.0449160725350174	0.0461608397315376	0.044118881498899	0.0448584326638128	0.0459243129427839	0.0455536433398874
0.0457993139554997	0.0459682779098453	0.0454462014566774	0.0442820754078339	0.0444444875641692	0.0444613195494431	0.0448396310498367	0.045659025599432	0.0454421774408954	0.0468761173102458	0.0459164942673394	0.0453248992052096	0.0455803946293222	0.045115023038612	0.0447820714318224	0.0457923898691737	0.0453952323307977	0.0441020310768837	0.0461409393407072	0.0454803586190843	0.0446710720659474	0.045613172510598	0.0450954316115936	0.0450168219714565	0.0461554031804818	0.0461015488221708	0.045797480996512	0.044820716533407	0.0456830867071914	0.0456558536374137	0.0457071211926366	0.0452752311994282	0.045494345407582	0.0451470164633535	0.0442040680460432	0.04540194339623	0.0456167475290103	0.0459451118348111	0.0445765053784431	0.0450125197826806	0.0450811298306255	0.0438930040570375	0.0457926133866753	0.0464475465581219	0.0452050288357095	0.0453972260420761	0.0443384486217669	0.0454585976068743	0.0456833545984693	0.0455781030551182
