# Supplementary material for: The Neural and Computational Architecture of Feedback Dynamics in Mouse Cortex during Stimulus Report
Source: eNeuro. 2024 Sep 24;11(9):ENEURO.0191-24.2024. doi: 10.1523/ENEURO.0191-24.2024 (PMC11444237; doi:10.1523/ENEURO.0191-24.2024)
Supplement: Extended Data 1 — The file code.zip includes all code used to generate the figures and perform the analyses presented in this manuscript. The folder "./ephys analysis/" contains code and instructions concerning experimental data and Figure 1. The files "Figure2CDE.m", "Figure3AB.m" and "Figure3C.m" simulate the model in the nominal setup, and generate the corresponding figures. The file "Morphing.m" allows changing the connectivity strengths with respect to the nominal setup, and plotting the resulting trajectories. The folder "./Figure4/" contains instructions, code and data concerning Figure 4. Download Extended Data 1, ZIP file. [file eneuro-11-ENEURO.0191-24.2024-s003.zip › code/Figure4/isolatePPC/v1Int_a0.6.dat]

0.322170398459409	0.336917918382428	0.313395846565865	0.313994981669911	0.314097954497628	0.323519522033006	0.320836948301051	0.320953255374988	0.320175239982829	0.337911723680534	0.338261179625558	0.321278876574528	0.3169895610197	0.330255540848265	0.337842847397864	0.313690537944089	0.321706653702575	0.330304999461924	0.325968843119252	0.325013443823322	0.326917748221764	0.329515674592137	0.335848115798238	0.338609281615908	0.33553611692572	0.332749633576436	0.330033722129812	0.32916282246981	0.326966430915683	0.315285111576295	0.323175061204898	0.323264192557279	0.328753628532507	0.334227285638373	0.324174985438825	0.317167522891399	0.322237139758739	0.314619631808112	0.334278912226411	0.337526908721616	0.329522361901426	0.331973637158347	0.310857989003259	0.322084143139558	0.338141005332472	0.321605523343601	0.332475560147856	0.319898268239568	0.337444077452503	0.325949149865389
0.34545857706423	0.340077646923691	0.319932138559129	0.333373316244235	0.345577435378794	0.335908615544754	0.345779017217392	0.327560672841363	0.320566268421383	0.33031789935759	0.343773227402893	0.329979214763068	0.348059820747584	0.336262877462046	0.32686958615854	0.343099604881076	0.351415083952014	0.332834948842098	0.330620016140753	0.337124963521889	0.339148286028333	0.342207555042085	0.351167266952241	0.350234501109747	0.349064902679271	0.348564530894359	0.343755205917675	0.33513312040324	0.329346460728367	0.328237708586661	0.336361642014949	0.327178162929792	0.338102119848097	0.327567980338881	0.330942838756264	0.337993393838344	0.323355089163219	0.32555709517047	0.337370625709548	0.347154608604321	0.326063034289724	0.348444777273916	0.334933305136952	0.343510325971072	0.344244630712164	0.347579805685905	0.324211278621016	0.331045102479016	0.348996173590624	0.330627785088851
0.348929539449607	0.356089559002862	0.355029651780303	0.340119969065393	0.350560151334885	0.346837879492631	0.337503586745272	0.342918331529035	0.339717356780988	0.360834267858036	0.340161320587517	0.34340939861645	0.340443439575523	0.334552157792625	0.354135711699508	0.366385040113734	0.355309717092311	0.339711850297785	0.348198286164198	0.347750527961373	0.331218982046674	0.340131719823741	0.334468376791633	0.347284635537826	0.360605513841553	0.352697283532785	0.358169443212472	0.356100511443623	0.358670708573337	0.340449671167702	0.352126377609916	0.336143150170765	0.35116963536241	0.337597860699835	0.351111180626685	0.344015800600737	0.351831802023312	0.337244107394864	0.357059092418043	0.362757444575013	0.356111803533044	0.364938615410847	0.354565083365223	0.342792047550162	0.336275958646367	0.346987019539326	0.347318238408384	0.366448360324585	0.364049697220059	0.359439422359634
0.347190302276094	0.363134752909402	0.363561816664194	0.363220604192407	0.359491906630698	0.374379635228018	0.355339646761601	0.362247797477954	0.359735726066589	0.375678895586869	0.357314128948335	0.37481225278763	0.375126340348656	0.374019936356844	0.35356103751912	0.354908219585002	0.358264000612529	0.349931944287072	0.345545877577839	0.375097261610779	0.371006181910221	0.350575782903272	0.34538462817102	0.382442805159464	0.369987312214054	0.354621751417212	0.37005110723118	0.366919586137842	0.356552237116692	0.360229806393174	0.370649123537658	0.350373714618725	0.362620913579475	0.354640807857234	0.367419194061866	0.369607214371855	0.35940916509553	0.35038968321467	0.344049222565956	0.363501810529767	0.354275427226034	0.353358534727577	0.360786391871235	0.344473086920428	0.375094167150381	0.354145958745518	0.352253304656248	0.364844284141388	0.348677087299925	0.372423470993941
0.386534890301162	0.362193537091488	0.378699596237499	0.369812795859969	0.36924657632267	0.358381480887895	0.366538263582698	0.391486459385393	0.392544846004367	0.386726483842445	0.361085264276262	0.390907176343225	0.381141262877396	0.394478352740909	0.363279922959515	0.392583614245327	0.389283049786153	0.390127932764651	0.368308619914289	0.368963211269085	0.369840574386444	0.35997455559943	0.381658112663686	0.369873672953269	0.380441617366261	0.38628363767457	0.377590184131577	0.384752400420084	0.384279124611257	0.36576672594789	0.376333682795565	0.358043587887541	0.392989854234732	0.378329171090606	0.379731602503268	0.395442518757022	0.38644068771678	0.36038783839439	0.38298677010289	0.395745232776417	0.37646515735317	0.374022816511784	0.357221588712887	0.366546329712576	0.363409119059491	0.363402024409482	0.358761544801493	0.395652537781807	0.393749994120243	0.37986719958392
0.380609324834432	0.376102674127988	0.385523544898459	0.419022694552706	0.397094491420071	0.388287122459005	0.406877969102034	0.388616187992227	0.409747761934683	0.370068524854675	0.417835864672071	0.382110679917413	0.409218855040757	0.376609726159763	0.388217267332372	0.407852481325315	0.374321618053207	0.388968971098951	0.391040478339279	0.404888222510871	0.39531241406801	0.400860553601907	0.407716676118231	0.399198575331049	0.378250664823085	0.397421611828937	0.400739332843361	0.39199203799232	0.3923628183107	0.378305925461981	0.371397795309989	0.400495615965359	0.383827369800953	0.411791671097866	0.387119605872128	0.412523691623235	0.393891099852212	0.401757983127578	0.375699519845578	0.386069884738801	0.378163986358617	0.377696993872064	0.38137890864444	0.3942440741209	0.373084584930125	0.372198006876835	0.389447613776548	0.386398950610306	0.395219009331502	0.377428424800697
0.40887758646231	0.396254111926284	0.406819540951242	0.416334428696225	0.399441853041946	0.416584466136611	0.395377036640158	0.405351364069218	0.434604079398595	0.383726032724826	0.412808051014539	0.399373704177898	0.440088514648234	0.408150982298741	0.41246857778168	0.425310421336121	0.392333081369513	0.392978874006218	0.431710699976346	0.410842432732378	0.425693729998269	0.433528341383542	0.441249422101022	0.394057550409064	0.429018490305586	0.389249958258538	0.389365009988142	0.426891767360836	0.429132551540261	0.420902593710589	0.426405706601629	0.399254595297145	0.425318942118912	0.432454386109219	0.43409788583889	0.41754800414185	0.390646008635287	0.417747304870452	0.41663361499087	0.410064934021062	0.411607575204994	0.39912966552998	0.405009834639831	0.410262145125341	0.424551196177789	0.393959725303314	0.424657734335581	0.395007780922856	0.418023381766378	0.404288696838227
0.427282258670994	0.433924252469191	0.416064571032761	0.463129000136271	0.415181569212482	0.450410193357723	0.455228778242701	0.412665918749199	0.434949590264701	0.435920212129979	0.415040610249445	0.411956491883142	0.409436964390334	0.413843572681592	0.416858965343295	0.452581443191443	0.417958056377195	0.410270886257074	0.416773109213709	0.452615584877722	0.429355818276154	0.43565136830177	0.449203599401459	0.445926992492715	0.405588913557687	0.450712857888834	0.43118196989665	0.448390304696072	0.428239396022414	0.426950320880086	0.45001176497628	0.436222268055407	0.409640890288264	0.420294777253648	0.424360860727833	0.412709588720335	0.447388892148236	0.453066336539065	0.418303649525759	0.44177874365218	0.438975422318797	0.463731864426077	0.431597162488137	0.435881273426051	0.449982465939544	0.452841155836425	0.42229950866694	0.420389235662674	0.417834845586904	0.450176309428511
0.473019813401366	0.426680820288069	0.479124291397206	0.453836563187698	0.431037065731491	0.472964179173766	0.450359277416446	0.483503085169398	0.480417036366864	0.432908407257737	0.472037471489797	0.473596399626537	0.428451818763987	0.476396867033965	0.444301589956076	0.4354288355896	0.458385509346544	0.438692887843401	0.430264552685632	0.450085956262204	0.437458203839914	0.474118340701255	0.436513702072697	0.446501425356112	0.468557321372332	0.447259803616451	0.454370925256437	0.443829290192684	0.436260242260208	0.44767170490562	0.437122313764657	0.435972244345996	0.469510383910251	0.465005409325802	0.454727632477705	0.456522224257766	0.460415268099302	0.431683296171635	0.432587590376455	0.480246710931821	0.477750257564019	0.431161890788011	0.436095236254437	0.426784902897422	0.453257957189267	0.464764942001784	0.450068987099735	0.458621613550633	0.430130975136832	0.481200892988051
0.473694872405089	0.494801093059576	0.484002996354649	0.479655342202597	0.483458315647982	0.488957605106619	0.473418389736421	0.46555398470192	0.465093524429222	0.48426977220382	0.485290778969353	0.46568746855726	0.468208911282948	0.50522127258267	0.465776007735138	0.463287480418728	0.490294473985185	0.513522262211739	0.498155100753141	0.510300395373878	0.508178580456272	0.518911291977078	0.469267884023574	0.463761083855656	0.486561669716519	0.487986294073287	0.485093324425375	0.49051304968219	0.481105559425808	0.479014327195721	0.47101233672037	0.452516753184522	0.512733710270543	0.495787070179343	0.452966704632849	0.493702450875982	0.506658319315745	0.495738298307101	0.500501877181389	0.484059582949367	0.496136756286029	0.492942100358408	0.485937102295117	0.472888358209091	0.508001168276409	0.520676569762693	0.495753141786484	0.475228199483784	0.491364906745685	0.517626046836792
0.489878616820204	0.518257857225692	0.536747071188379	0.512270146099598	0.49580026915924	0.488841712922128	0.506884070110497	0.499121039024682	0.4916001109702	0.512265178932802	0.521491255862762	0.551868600566394	0.488279778348264	0.545182092010696	0.50442942157714	0.515732625735745	0.521623043353694	0.506237155860699	0.494029967377919	0.545773664492102	0.550845462816632	0.496646373816188	0.514108602756429	0.499207200907659	0.535755401324496	0.497063084188393	0.476769335054266	0.536665104769812	0.506065487792745	0.498270679061638	0.535361456041507	0.526830437093821	0.511650368695586	0.50062642951007	0.521767068941331	0.544036739451362	0.538749953376268	0.503725621879335	0.542338379242184	0.555613600189024	0.500427118436059	0.553956380236864	0.488327928513791	0.498226546833077	0.506983648900781	0.48357362398	0.49527439806807	0.502734317287659	0.488567368782492	0.506988100456419
0.512801663819234	0.516902922281494	0.582028486112853	0.560372315320443	0.577003587042503	0.562786339421861	0.562433268132997	0.57463961938378	0.582544642168499	0.522703046285886	0.516434302625298	0.581555024512443	0.555890582082336	0.579846345809319	0.58424904380427	0.523796504176576	0.566911102341246	0.53998521140213	0.535270707029129	0.541019979333283	0.532141908351613	0.562002849152839	0.550605773055425	0.544437404651155	0.553054649384608	0.539763338388507	0.562417221165251	0.586233424522866	0.598273613433364	0.564083804439005	0.517680569631981	0.544958767103358	0.524284099211782	0.522330486055586	0.531561975193921	0.516153393791578	0.566136281689255	0.573921030014095	0.545881755380798	0.543316554641038	0.586120079300659	0.516771279595603	0.538354813369077	0.511589017431117	0.545637453765387	0.534584833425986	0.559229780580492	0.525794241319899	0.540512919790721	0.572577076224757
0.588092959276527	0.607562374800595	0.638893823065183	0.597057448356793	0.57404180284016	0.584757659858616	0.617480732143837	0.616609202821398	0.569495820733222	0.616208747687022	0.590740102949524	0.556073080479701	0.625893095743717	0.607997659599507	0.612273496060882	0.591734624868359	0.588094543276928	0.634289628013667	0.644746249732319	0.619345044646018	0.582107655455677	0.627186582249659	0.608055456231451	0.626326934289429	0.557615232480778	0.575693173014134	0.608552290317365	0.607517733465266	0.565133792909251	0.597456028276835	0.598475714145092	0.612719355298217	0.586217878180422	0.623422189751532	0.561346698360014	0.580353784659099	0.566768789867927	0.631743562414297	0.600563579142826	0.625739504868502	0.606880195702033	0.562678682536353	0.615631579399508	0.612147629141754	0.555771001359699	0.63849120743434	0.556795884323488	0.598402766317208	0.611330511844998	0.629726963761069
0.584991501438841	0.648671708619152	0.623121134800949	0.672000422467438	0.618323426621132	0.594816331804579	0.693226991811201	0.605767428550462	0.605970661199875	0.658066280779686	0.599222143741102	0.628294954674944	0.619524112520037	0.595043205297227	0.633714519099589	0.592074704507823	0.61752689777149	0.694305003690724	0.676404153280203	0.687611611924909	0.627326684490308	0.661364665678932	0.614359147598336	0.583688654277318	0.676884931046176	0.681049200306345	0.631384940251132	0.630584790400256	0.588983542041364	0.68298094735158	0.662608078595923	0.62986753465058	0.612076488295172	0.673244289191684	0.589761510475492	0.666719136379004	0.600251473521315	0.659249472855443	0.594833391431642	0.632726419745367	0.597111204352949	0.662996853488043	0.584004860744014	0.623443993483655	0.594227480542245	0.649618340551364	0.628443303542688	0.600648283133923	0.636860057070525	0.604161787045748
0.72083097668897	0.650881935190403	0.691550046766265	0.636299305056493	0.729146321390911	0.682041932146623	0.690116354166477	0.731663888107792	0.689476359242841	0.635946952602458	0.718479212536902	0.676571003418733	0.739276677001452	0.676215911756837	0.631529332932476	0.665679044187741	0.653287007587322	0.688948838506704	0.729095409144078	0.73783543879949	0.664474244117642	0.691113016976629	0.623764310435104	0.687970669807857	0.713828613526772	0.683204251556895	0.701840763025836	0.743331981220694	0.70269261737266	0.635987980218755	0.652738470857766	0.702587190837959	0.689297100059559	0.653223138959024	0.646628816882476	0.6374275064637	0.703151880691519	0.691908172467442	0.739347627838877	0.721190167769947	0.699115873360139	0.64861129399543	0.716971229707096	0.703673399879982	0.709635778231492	0.665398140977819	0.679140206907671	0.737698023942202	0.677375224447431	0.692841162273578
0.730903513306014	0.796875554006591	0.714776093368722	0.798036947167968	0.726843751928557	0.728679113799291	0.795417506048744	0.738614286543244	0.799503811604372	0.688872838204148	0.797789886952701	0.691606830853359	0.808696976720794	0.725004908287741	0.695781780807219	0.782163043564982	0.747881933933731	0.696875660972362	0.693357809847992	0.765548073843323	0.799524710367861	0.699510738458272	0.738362509056971	0.727273123437853	0.753814783865099	0.76746235229348	0.774774603090426	0.778674533898938	0.750781798561572	0.73770879712972	0.697343461351947	0.706483009505135	0.766590614919149	0.791140855089399	0.687895193356236	0.764839112709215	0.756278389390432	0.719617911767001	0.795393884725979	0.681212207289505	0.78479695396999	0.700595686362307	0.717603574445422	0.755107582041332	0.750831566444001	0.782322985670966	0.714385582521688	0.749847435221239	0.790963144636338	0.80515422178078
0.823358820955781	0.7906552324183	0.755734259164135	0.825112162115404	0.781962331844039	0.746741969163549	0.859780224372417	0.833481751138942	0.871851534629482	0.847112605729504	0.782829905070729	0.816908055395131	0.863695646316529	0.812907257453819	0.801913185480965	0.844807636565895	0.88268104606012	0.833476462673835	0.774109758645736	0.751827758185298	0.868810025389877	0.789389865810399	0.884222237224125	0.853308095615067	0.772217072440803	0.854770866707854	0.839549869595581	0.896914603655988	0.809989249681998	0.80616975258196	0.750827334472055	0.876934124279791	0.817591601761879	0.813227019790861	0.793962583227656	0.752716695336235	0.818316055793386	0.756043068843115	0.873302383062535	0.82346663261498	0.836727253941011	0.746531186913368	0.836067050288017	0.780015850126244	0.767078301053698	0.892738651827915	0.791410882272425	0.822900741690213	0.889200568953527	0.81237163407774
0.922667754458279	0.8846937846958	0.940018784273807	0.899979434425816	0.817084741711592	0.984595047260735	0.831882161358609	0.834773535143572	0.872244833350732	0.901271216085463	0.861778378423835	0.924521966930518	0.817031555873811	0.913879463191141	0.937174695330931	0.920845426700859	0.815976877387223	0.82453348144641	0.830504441379283	0.860539201762314	0.853959246005863	0.91039546051792	0.892843985909637	0.899726491395761	0.836499712040092	0.913501338306194	0.86812995903226	0.891558970148029	0.966331340030028	0.867228499302094	0.804112725354974	0.805444696430433	0.943483505001761	0.806623612732334	0.855499321794697	0.822698876698937	0.85486291958591	0.940113286912635	0.91653403840843	0.914810726822693	0.901130643083735	0.806784002576172	0.853682734321997	0.8142818045901	0.814937970081465	0.809775992220777	0.910546256390441	0.89283325437475	0.902833582396897	0.914959000351633
0.945533380292877	0.93680893067789	0.892991213909157	0.960924542700231	1.02104658560131	0.928204537199198	1.05646243365326	1.00219246737524	0.993116069091245	0.911590064228395	0.983461433610779	1.03142877336303	1.01288708305026	0.889884265164118	0.949980257329426	1.05026129611507	0.912168333312214	0.914522929516933	0.937946227606135	0.886853148045785	1.03573404620723	1.0024982315714	0.934556842663278	0.974485693464916	0.963654295298246	1.01100857099344	0.926011497563878	1.03102745347225	0.896578754194185	0.961220031269306	1.04628185212003	0.995437150808202	1.05624632418762	0.954318914809891	0.900356630126272	0.911143724888392	0.922088704883013	0.924558309598276	0.914356588324079	0.903276382219685	0.932794625487676	1.00912650047662	0.941090934013874	0.96101759057696	0.934541336936978	1.01992585460128	0.999005908839954	1.00773895902653	0.99516498532958	0.966190442802879
0.999707891208524	1.03344719205183	1.01900875525679	0.996767317424858	1.07633475500796	0.974617032743526	1.14220901399532	1.15902197770497	1.07685639027166	0.959714846130928	1.18632681185672	1.02690113694316	1.06196503873377	1.15483734477664	1.11166327484156	1.06032831389863	1.05696260463762	0.976145920852575	1.02472913449587	0.981829022635786	0.991359681582338	1.16774368318697	1.06066811378681	1.05522418987837	1.02513044903446	1.14924646910369	1.08772048775751	1.07887634652653	1.01159829578735	1.1099077848568	1.10599655415371	1.10982621605123	1.06598679920902	0.981275118709319	1.01780077173356	1.03850518641422	0.997206330377888	1.07462904745607	1.10546462254457	1.04309777516581	1.13835622917473	1.0957936769894	0.984381594056814	1.08405889447939	0.967628727949218	0.967568231397423	1.17513807517073	0.951066217273397	0.995774741457335	1.02746315534418
1.08971100920955	1.08799203932429	1.11580237401721	1.10517821411535	1.21437311941277	1.30132913452787	1.17072946753206	1.15694574956971	1.08648644845421	1.07411918563436	1.16639087012008	1.18246590251068	1.20584593325868	1.27805009681012	1.04955209369044	1.07566655991604	1.07133503591402	1.10643603640713	1.27495986443056	1.22550044526902	1.22525897103782	1.09731037536944	1.08179773791331	1.11269358111325	1.2380542863449	1.0710354433207	1.2625388360763	1.06367968819506	1.08919227243924	1.2361804397034	1.24685840255224	1.07495853499367	1.1471562266592	1.08494791747482	1.2146441268457	1.16951864325852	1.23171054722004	1.2333625942961	1.16375716619568	1.12421483340419	1.24266138073416	1.11723403476205	1.22136111091116	1.21059795278231	1.07892592643824	1.13926006954823	1.10635681091175	1.07583997841088	1.29373467543396	1.28074658399798
1.38747917536256	1.39749742002965	1.17864477344878	1.28843821161497	1.33105882002563	1.29305399978794	1.37537958086413	1.41647223594779	1.17965292794331	1.40554640106654	1.43183458269875	1.42008763594309	1.43434033771166	1.28837629670473	1.31722806193243	1.36239951500755	1.39959021833415	1.19783110582365	1.28136212728129	1.17724516845987	1.22659276398159	1.28578929659626	1.31134400330936	1.29139283764696	1.27669603381129	1.18081957131646	1.26409667650486	1.41811644612288	1.39626517184158	1.27569224218189	1.22618640218506	1.42658699349927	1.18771437377132	1.40341521695014	1.29415743533455	1.33970488786068	1.30020003331342	1.24338014946999	1.2622775946176	1.23282401133718	1.28095191587163	1.31260109045615	1.18242512349466	1.29397327289524	1.21433819467651	1.35330895427744	1.41633541050068	1.44725225162379	1.32178165050046	1.31190271564348
1.29819541078739	1.37058900946861	1.29970611608429	1.60005914668829	1.31208966338366	1.5509566397848	1.4605426611624	1.50590386787098	1.55278346410909	1.44434967649671	1.33227718655426	1.5948166150778	1.48585177311178	1.45782207296517	1.33555009525934	1.44403090695914	1.318218206258	1.37024106192272	1.40118946602801	1.59989509836192	1.41067595878857	1.32611614851088	1.35830083970457	1.4723964905665	1.45111360204255	1.49405723159575	1.33696281254426	1.33318098913507	1.31002604332449	1.31342058914432	1.54495699789013	1.59286524196959	1.55678361668644	1.38822785822878	1.32213635794963	1.40200120824837	1.43249713911465	1.27983458923039	1.52015692769289	1.48147311050224	1.49371397614792	1.58245411458293	1.46898910283205	1.4043146270713	1.36319058110131	1.34864970485351	1.30148480268418	1.30129832061942	1.39195919370792	1.3057634232764
1.47200521319686	1.60258852272375	1.46462418544016	1.65989985771416	1.42709259422582	1.73834335721634	1.61241726110973	1.68951992168441	1.43246888141407	1.57987535537329	1.4674825892093	1.70357835658134	1.66032168195713	1.61487459740523	1.53790471923724	1.43549571101595	1.68015133817438	1.55386997738428	1.4778760899129	1.49677330684281	1.63406622482903	1.70817765927184	1.43825643276019	1.75349568538313	1.61092010575293	1.61289569586266	1.61291825369841	1.43429114865076	1.58661512209988	1.6030283443181	1.4683722484176	1.4340979186	1.55427393698726	1.44248953461975	1.47004299423268	1.70406629068087	1.76395977177842	1.64355827190842	1.61928693886631	1.62008808806422	1.45738827550523	1.50524098991109	1.60467362767296	1.76396006257215	1.67659330618365	1.76644098996077	1.57581060144741	1.64467128622938	1.63273125949205	1.50944147057956
1.9014040468465	1.66752705726266	1.81824945843287	1.84289263322544	1.97298443946904	1.83256562346542	1.66498325771424	1.68072445070694	1.81884109061232	1.94898728895898	1.63693866984494	1.78039746649013	1.65954718379471	1.95156488368885	1.69823724472268	1.9270285270197	1.57225384834383	1.83433601645515	1.5890158190561	1.88919229510401	1.6944678308285	1.75675693815217	1.78539044941935	1.89137851802221	1.69226296232601	1.89783719215825	1.77096521512965	1.94730798745261	1.67267989896761	1.90870179185893	1.89969094278675	1.7492948215853	1.9109876157807	1.89564417492685	1.86245751924465	1.63684546322549	1.62620309368768	1.89765170953375	1.91467850765243	1.63743874596979	1.62239459346604	1.87506421174916	1.79173411203882	1.7759812178311	1.96880452419931	1.8136126050177	1.64151403357649	1.87370464353105	1.9482010138967	1.64538007035096
2.01220425784393	2.07618106757711	1.84985617671355	1.96935230750818	1.77116073983073	2.08370719374195	1.76348825925047	2.04679790142807	1.88325869068614	2.06292369454642	2.1822482490089	2.01292543290042	2.1209195697973	2.08860628338878	2.19604525851746	2.04208109288857	2.00720926283216	1.89200269900935	1.85552737198565	1.87139155205943	2.15749236528833	1.76716833979721	2.16930580005615	1.92217132881931	1.83475570891228	1.98501497022812	1.90743558961803	1.84946174717928	1.95970269674405	1.87588415673342	2.07742176492875	2.03902492799304	1.8561824955065	1.83266510374058	1.7890202332445	1.90143081092533	1.98521216090188	1.90328906150963	1.95884038523973	2.00706669757149	1.82895220840548	1.83454973017927	1.90180478197402	1.83015358024745	2.00750194731841	1.82130353297481	2.08100320224873	2.13454595435804	1.82427492900723	1.86048955433113
2.4151273230304	2.08427164921925	2.35266825166559	1.96530481773041	2.35405984347109	2.25844838331454	2.27945921374664	2.0568557617283	2.23237098753722	2.34769411205166	2.22941654216886	2.10339907457432	2.19456658714035	2.11493640458133	1.9820554153984	2.34114720548914	2.05018047405636	2.08761512539382	2.16104394987209	2.03524138798366	2.40258031227298	2.12554516375635	2.11245505006164	2.26068423771757	2.24264498535131	2.39010991559344	1.99481741530805	2.30438713745879	2.34171670922821	2.18276984255865	2.09494125932828	2.05606356884118	2.19337852698854	1.99523939664182	2.15091486252678	2.08412255598992	2.02643858379711	2.09612061741534	2.18338817814655	1.98425927998389	2.3532043904334	1.98268731471282	2.00222663720032	2.13300980595894	2.035993262176	1.98124516951112	2.18672805856076	2.14978043163991	2.35753765837663	2.31431835219407
2.26561855718849	2.48857234068646	2.28668984214754	2.54018568451503	2.51202395562014	2.28235179980567	2.48471936358157	2.41523145378184	2.64431835610953	2.40250002551246	2.43824683256502	2.30057234812757	2.57958875729985	2.27551821901238	2.51479019670829	2.37554488400926	2.23607102673772	2.63171783800254	2.3036467055537	2.38539836013052	2.30119412896128	2.35868956763541	2.58718652500267	2.38708947615262	2.5472783528059	2.65301809842791	2.47074585021041	2.26107575113607	2.43430511320429	2.50514286168407	2.49623919531345	2.33998411471971	2.40903973385589	2.34271987786544	2.50168878647618	2.6480295702239	2.48941101766877	2.47001561750569	2.35961379422339	2.2812477149287	2.18975452719234	2.62738167224292	2.180948865166	2.28797690303128	2.65736887431919	2.5473603644163	2.47137388100244	2.28753701536542	2.64102048397318	2.38747454238023
2.48051674396476	2.45121401529222	2.5739394208749	2.55097624325733	2.89158336507147	2.63132056077314	2.91526812039214	2.45366929320773	2.90437387380155	2.53647613597633	2.9118920057982	2.91487249661437	2.59083217523928	2.73532784817431	2.68427435382963	2.72117866724893	2.85551394639542	2.45774349848118	2.65366049229997	2.64629121690706	2.56811861459738	2.57484454492714	2.71113110395938	2.75773274269986	2.91668088907392	2.81829946445313	2.449884169551	2.90371947042361	2.59443313738295	2.57411974210586	2.59330094849226	2.6309970377411	2.8689404285649	2.94292579007914	2.87784151274333	2.83070605140868	2.73228997917338	2.77319100511223	2.53550867447248	2.80609234535192	2.82162839736939	2.90490933123175	2.67308767847625	2.73670312961706	2.91927630873979	2.54738664281619	2.47049013154479	2.50874585440009	2.46430139597087	2.76564146884264
3.17079224010032	3.18092807228093	3.19589651815853	2.99246517060191	3.12286261657228	3.09272600831793	3.12295967759222	3.20098231940047	3.09600500128425	2.90002587024446	2.81173148210649	3.11319824414368	3.15677377907701	3.11127723236564	2.77205589951496	2.83407632537395	3.02848116031567	3.01285389026642	2.88452129886391	2.92862689155507	2.96990494070735	3.07755313494892	3.08181025358139	2.87680434242478	2.79679661452593	2.95107812178428	2.77348299282591	3.01279345653173	3.15191120542383	2.82442267544891	3.12109656089903	2.76173313294771	2.7274765088511	2.88944420330117	3.13563228024694	3.15024094154407	3.09639814315278	3.20472072473494	3.12745801892745	3.0748451783716	2.87809175103913	2.82761694436209	3.11754256503229	2.71221833134924	2.85638268441396	3.19844209032387	2.77305425034739	2.99728426980027	3.08422096917914	2.9474742157732
3.46462302066606	3.31022532741646	3.13213508566364	3.02084810639208	3.22205324601321	3.26614227338567	3.09539450786236	3.07033307175978	3.45479285695975	3.19796896944593	3.12248449189524	3.19865784419188	3.25575809454002	3.22684836566576	3.43660542262317	3.22120948570413	3.206621383389	3.16724824403113	3.23034985933613	3.44729518770986	3.39028598464795	3.42112022062507	3.32414601562251	3.10076574382079	3.1414506410431	3.46860583259963	3.07804635138714	3.18070315240043	3.46010426806223	3.45389514453978	3.14483610556618	3.45993455567511	3.42944374070388	3.37214931554007	3.26498656392004	3.25130141679947	3.45616128290597	3.09389928918002	3.39457252931273	3.12515862483715	3.44339325117324	3.42070342399467	3.37511238164563	3.07009509516123	3.46696498598613	3.41086817631042	3.07815378654226	3.48356689577137	3.03745038851021	3.38361336325422
3.39671530401572	3.47133630911858	3.70325676093931	3.55025445330842	3.41787760241103	3.50503319734564	3.70886302984732	3.68763026838111	3.6299731247076	3.67862709902291	3.7303722078213	3.51421858036929	3.71349947577995	3.68765915503334	3.71509579525455	3.74165182247416	3.63088482296524	3.72158501833984	3.6757049170343	3.70241695521846	3.72197431374766	3.69491486161173	3.70220144686174	3.58885956660832	3.63615926154075	3.55315873343619	3.56663826896678	3.74633090435744	3.71392053349471	3.63856247405207	3.3839020051567	3.74205800693657	3.69324425018119	3.72023468948431	3.74036230568526	3.38469109576196	3.58436176749183	3.48117696841729	3.70394527920162	3.67298010287685	3.39749479322532	3.66039258666656	3.51103342266992	3.7293183370129	3.60058953835596	3.67160744876855	3.69516742976389	3.62944202499271	3.53249739637253	3.45562594823511
3.99941981861906	4.0323597203734	3.982803600602	3.91637553212219	3.93416159939841	3.95264782854874	3.89358505036476	4.02151302836763	3.93784926667598	3.76921164056907	3.96304515249124	3.9000902742864	3.98713116443692	3.83508608548607	3.83934715535691	3.8272766622856	3.89429084991788	3.96016726586747	3.96769274235587	3.88121517872185	3.87533846820076	3.77896876763495	4.01704945632142	3.84673504218516	3.90826879541988	3.96712450035947	3.80625092879256	3.98474196259316	3.95904779301445	3.97312548871573	3.86699112798455	4.03121774581557	4.01295383879555	3.94162542563907	3.77677142627083	3.8079853296028	3.82051482344805	3.99692110925249	3.82451037692813	3.86293058829029	4.03057275904577	3.93627513273556	3.96089729460331	3.77678041791419	3.81589668311549	3.95073251630712	3.87872967620244	3.99320962905755	4.00816174811981	4.00464413558649
4.18769475362601	4.20818449004891	4.30030621659245	4.31369945413331	4.27965740295057	4.17861887656621	4.27837522216389	4.28576033661322	4.19696485758662	4.23151521128796	4.15129979206516	4.30837572122287	4.11392536435915	4.22968734387826	4.30786929435096	4.24751310775994	4.12361165103094	4.22215856600012	4.24803354954203	4.28645781071302	4.27594401315041	4.28579642571922	4.25760480023736	4.29170688360387	4.28219893976262	4.27681938661044	4.2658166603267	4.2035259790188	4.1951476960449	4.25511608817447	4.30762690630363	4.28740827601614	4.10073408997714	4.30303659059284	4.29642453498174	4.24228563151515	4.16159443602511	4.24943210131407	4.25470985686973	4.18461343543498	4.16886900510048	4.27343645953043	4.16332647099615	4.24274993157937	4.24668256292464	4.27135430521025	4.12236520329595	4.26219379116989	4.27139066795134	4.2234095066112
4.58988219773291	4.53642743403787	4.30467926113795	4.55794103047134	4.53124178075125	4.46852081701203	4.54465612977357	4.57292784516898	4.58727624221106	4.5711386668596	4.52762135714733	4.51319638963935	4.60513196789569	4.59137094241813	4.52149225863892	4.53991285864719	4.40460603397461	4.59280595802311	4.60525345161869	4.57437581038634	4.39396264065402	4.59783324791157	4.36632401900488	4.54702788190123	4.58181351364985	4.40013631475411	4.54856083368861	4.44325729797599	4.62285798863035	4.5845564391193	4.60661742780828	4.58989777813714	4.353424965585	4.54886967330201	4.56731483542008	4.60586290999656	4.61160626315038	4.572911178264	4.48415062343897	4.5238685895594	4.36390573911602	4.41349486078842	4.57679840286991	4.55917261349156	4.54623123712193	4.55458894990131	4.54538817253527	4.50753359717815	4.60042722417692	4.44129729407024
4.91303891766302	4.8456867711131	4.66588979010255	4.81700203932036	4.76957050543413	4.8267825729841	4.93313574254725	4.81026931575951	4.53062251742758	4.83648624930566	4.65566076694607	4.89755228848835	4.86993152022335	4.8196955802867	4.9135409156498	4.88672388658455	4.89348596774609	4.86170012755012	4.9095192095837	4.82740911152343	4.89766741826189	4.72631303424339	4.75632133438403	4.72289413217874	4.91497751897165	4.68649551746507	4.89079652507979	4.53346874595365	4.86493116545709	4.71053588601036	4.82639124041021	4.66656594291901	4.8508770735756	4.82533982364484	4.67532740132079	4.894916888402	4.80288877211022	4.82417052127272	4.8888650178799	4.66095072775806	4.88991911235772	4.8498411546826	4.87775877138682	4.79922963912869	4.86063883892132	4.50459802180054	4.88426997209703	4.56942477350158	4.52018560900407	4.88735106661962
4.95331453294503	5.21697976496421	4.97597984477731	4.90420193163073	5.20155287525781	5.15740026766676	4.84594808570173	5.24449659578577	4.84052320267121	5.1834521765503	4.7555550409471	5.19088394978071	5.22849761521989	4.90250730147711	5.04392209285489	4.879512586959	5.24943984698031	5.22496337724124	4.87473057433942	4.81833069992737	4.8369356390231	5.23500940273402	5.13215422450435	4.8833428040368	5.09455365041341	4.95917607931729	4.97771375673266	4.89879610565162	4.90267799764964	4.83263127809887	4.87992453669633	4.82880071804941	5.17162075681757	4.79552655914262	5.17267341179567	5.17797661792058	5.01158338397493	5.11181007048608	5.06515613745108	5.25154300681209	5.20266826149113	4.75076727756034	4.91931736929203	4.82140747951762	5.24297929045415	5.19317457371959	5.05172630962235	4.79871154280874	4.93451003812234	5.03790631560786
5.15882858752592	5.20391576293892	5.34823413636268	4.92870001084914	5.34271187453257	5.3988092789586	5.49486410481922	5.36552062410619	5.40094918472293	5.29016691583136	4.94604150021824	5.54219348746097	5.45582975841252	5.07295446442001	5.44764473750852	5.17802322056181	5.34393572563223	5.36850300039739	4.99462817662	5.35885164186431	5.19886351584519	5.56690758648858	5.45199181250357	5.45551564458364	5.27022179987237	5.10642289796353	5.41592867685442	5.40689891655432	5.08738241421759	5.48199589244358	5.04729216869411	5.3310499206286	5.31452147590446	5.44280179327126	5.41088030195334	5.07854515205614	4.8728551174505	5.20514026532748	5.46590951356502	5.07585669849333	5.21591989873157	5.50468054728665	5.10685317779216	5.35491299434459	5.06838038927474	4.99944808839627	5.31045620966923	5.14376371633004	4.97241503094901	5.45470654533922
5.44588832995253	5.6138037800516	5.1668054087526	5.48659231511739	5.34733745465619	5.33108844600732	5.6824951462609	5.19575100966837	5.215025016245	5.31801973739557	5.31436862470708	5.66505788590319	5.3093721329986	5.40462735473343	5.21598508146638	5.32175188251497	5.29721028741039	5.3686389560263	5.58924467391723	5.54012355428109	5.66322713766547	5.68505347762539	5.21117170353716	5.17947618387254	5.45162708919501	5.14560243233615	5.40694807842231	5.63707748209034	5.81095462420332	5.3708336556959	5.38145000836381	5.72326775549055	5.3126318852635	5.6379852614065	5.32197506731237	5.17724594793065	5.56339083257476	5.36907345000196	5.78829110832087	5.80676259182527	5.31376321001128	5.42921286667433	5.43540996862784	5.58360511521135	5.3090740497601	5.80986104606893	5.46118898192447	5.32851351869289	5.70006280201916	5.20879536853507
5.8094131141255	5.80502529788964	5.46883919384753	5.63732599346804	5.81869759735662	5.90095945597323	5.79605409649058	5.63624486605936	5.54632571236569	5.73417979643564	5.55204784585205	5.61578280705501	5.68903214063451	5.95407761205138	5.99464453052297	5.67439922382481	5.78802818818718	5.64592681430733	5.92554856049344	5.72251350454232	5.93497132066784	5.73257214745063	5.82325179956636	5.66946892545718	5.81404174821841	5.65189168998021	5.90639420333993	5.76256065863345	5.81813765363968	5.63102502883812	5.46940205424896	5.47233332849762	5.59344216130487	5.98121533172442	5.85686216145596	5.55394891368193	5.49652492044007	5.73133501681614	5.56258148185747	5.56389743665279	5.78711778452205	5.48174503846321	5.58585316890406	5.97293260309785	5.66897538872018	5.47585858190187	5.53650753305171	5.87749451320171	5.72239571157854	5.8990431758483
5.82931154361515	6.00425741068567	6.1049060426548	5.63577508188441	5.85099895117305	5.89230647194938	5.97005779238168	6.01603676656775	5.83488718346292	5.78089668599425	5.94762728158479	5.89203637259734	5.83138127440708	5.61633546054824	5.93417318405533	5.94217588789183	6.03962611385352	5.73661364521571	5.92701650411326	5.94015106334388	5.89580096097238	5.82780519505587	5.90221288649256	6.0327307754754	5.68560147195222	5.72632843890152	5.89749032794291	5.74931705632176	6.01558927484432	5.99034660202296	6.09945515164131	5.86470367996527	5.63057847969363	5.85978229010075	5.93777624147517	6.16611712854467	6.05129898092645	6.21180581884127	5.70233616380632	5.94346533705822	6.15849195668523	5.84938679951267	6.14083875877273	6.0027598895846	5.74987308892242	6.00277442793466	5.86597713382264	5.86734600595819	6.09945719352494	6.02767492081656
6.30293653281614	6.24577786730273	6.04967902144376	6.43153643603809	6.02753235508004	6.46510235716894	5.98524373392195	6.22913793333232	5.95537306624401	6.30358354320306	6.3573937172743	6.4124162271729	6.22636622259426	6.36801526441931	6.21468498662425	6.18444010637283	6.11524023629894	6.18612410715123	6.06349026631244	6.35375705719557	6.06467680291333	6.22273911388353	6.26390127787286	6.08250194964102	6.10535163207799	6.07474456707701	6.26541892785147	5.94946537169818	6.38163175345095	6.16382863167913	6.42047134609802	6.12856302187709	6.15719482119012	6.0971292592507	6.2361316982497	6.21946719617462	6.13571091377234	6.04682241799594	6.34818906703487	6.05871589267667	6.21160013802938	6.18002913203849	6.32252380579996	6.25272333428561	6.13318144473397	6.44271271277665	6.11115277480437	6.27311590500759	6.03195193870816	6.22456646005814
6.63496515532415	6.56912949687306	6.46166901914294	6.47517457802772	6.64840954681891	6.4761661983178	6.48298070467324	6.48454170455913	6.3109014402244	6.27384999204075	6.51814702639678	6.47262873610915	6.39102971020674	6.50453461895628	6.39166593627315	6.55320711408208	6.49601158941318	6.55757634441298	6.40274128264547	6.32424936214718	6.30194084003149	6.26509365321441	6.32767382408331	6.42524124224025	6.55734681057873	6.38848573582529	6.49436890019135	6.38698819015981	6.60577365096357	6.45168671433088	6.63544679118542	6.21417653427154	6.38264405685685	6.48553539078611	6.23692926326618	6.29701558817169	6.3984071258735	6.22332554584336	6.38646083537013	6.48204676892427	6.59608727786761	6.59436506848362	6.45446549347862	6.57637828650664	6.33051849710035	6.53508234829806	6.28801174989941	6.62827740634905	6.41393603621992	6.46878811219311
6.64587267297547	6.75439996423433	6.78589334465022	6.6892074692848	6.58191789811679	6.52965092282991	6.38827268558251	6.64354768765886	6.50371405809293	6.78853090824687	6.73999350166123	6.7798449033694	6.77123723965576	6.83182829221443	6.63049332873092	6.65789914697467	6.81930760613141	6.80337787411097	6.59516459922261	6.42425957567248	6.81672647550077	6.82736311158815	6.78008966743959	6.80436202819921	6.36875686733508	6.48922934787435	6.8865953351256	6.69663455603007	6.7652539607542	6.50209162176961	6.75897046153803	6.80569898694851	6.834648894387	6.75237604631389	6.7626313705095	6.7469228010561	6.8766336434878	6.77518482247902	6.64461438525658	6.7863698028478	6.62079959264088	6.79412903890044	6.63374685650048	6.86833978390407	6.85986268919632	6.60443871838538	6.69792328247471	6.85564267032014	6.82096536106437	6.73617340772997
7.01203611055488	6.82943940396972	6.52369090135651	6.90238081964397	7.02345901280314	7.04962265093587	6.87240933733981	7.0292647752602	6.90667378595496	6.75634268917985	7.03082970358444	6.96694882819198	6.90891251559708	7.07059099633061	6.77260671102215	6.89646045640144	6.74565403418423	6.82865968932478	7.09175455808859	6.90348505932016	6.81239951641672	6.81153483787009	7.06088758488194	7.06517599077689	6.80678523305096	6.75137236468397	7.08534715494214	6.65679608253818	6.65793649020212	7.06713468137065	6.94268208223122	6.59232097925669	6.95172245658923	6.76400741175334	7.10613842953046	7.02128592806831	7.01228220652715	6.56403460978992	6.77447615860598	6.98644310979584	6.55718991306175	7.08443650296583	6.9826287407833	6.73498978106639	6.98506706718965	7.03832832536186	7.00604559076448	6.84852147200563	6.76147499786094	7.08434229567837
7.08988203498384	6.98238163479531	7.14153259893264	7.2252855316247	7.16897513203835	7.24667256162935	7.17313227261075	7.18124631615814	6.99983369016589	6.90389241518468	7.16585370301585	7.01100049114388	7.11574057727497	7.25816844333456	6.73281881335058	7.20237220166846	6.8045652725588	7.23472023796748	7.15268106707777	7.12730438188075	7.26504402929961	6.78436468599739	6.92429903198992	7.07507191043205	7.16564363247362	6.99769685754101	7.17990249517978	6.91817023716503	6.94931037512742	6.97293060326736	6.98919417773196	7.16356268472588	7.29653646949894	7.29708884816802	6.97915880796902	7.05383541163978	6.9340518407164	7.1030006972773	6.82978222912663	7.32759650669207	7.23613381710565	6.71984664099352	7.20402418275322	6.81765883226797	7.35139914020375	6.93649887685367	7.02037244271305	7.0896386965626	6.87668578573165	7.22486563307167
7.40429518521589	7.38116078723973	7.08614153025851	7.32768907974707	7.2079035259918	7.43215378183453	7.48499090870592	7.24515655927269	7.52790995209675	7.34633650095867	7.39059201575562	7.31500528325525	7.25731640331375	6.9244247544122	7.14602046291701	7.47942430976588	7.05270598792714	7.17062971883376	7.22931413387843	7.01218752758562	7.1903325870565	7.45368531220779	7.46091408152647	7.32597787039614	7.42216720169823	7.53839807161908	7.20407970776523	6.98156565985319	6.99998807374806	7.23822623266448	7.48888177660823	7.50865970705853	7.38547589143272	7.3525553660677	7.14242541400143	7.30308821820998	7.06076481957881	6.9815879665029	7.39703871423276	7.34867874907234	7.11233676971146	7.11751745811887	7.50623115382699	7.39093233229249	7.09207664805766	7.50521924148016	7.35957737900694	7.50776327142402	7.01277343240653	7.30833654625139
7.59490866932266	7.58023840211546	7.55995515902358	7.26714595058916	7.3943964649264	7.47411136245666	7.24000257096042	7.67669464903835	7.28147249319556	7.47606594227467	7.61689508367007	7.52166676406683	7.52713449996273	7.32009191498048	7.4185434406245	7.40971714209404	7.15066609369119	7.13867179239001	7.36586051703645	7.21263161364886	7.33456096042383	7.57347465234984	7.4086261672757	7.28506541111736	7.36957203733508	7.14036705467413	7.12751852345154	7.43850165483797	7.16407741167633	7.33955093400799	7.70481295249431	7.51056483265715	7.46303361484551	7.53926863234406	7.28622630312893	7.52021951749471	7.31368590141949	7.51397810922849	7.36471762343851	7.21737656677885	7.50426910873494	7.67383272665279	7.2938904942694	7.07178667997333	7.50334932766164	7.66936670326313	7.39230338852834	7.55404386686164	7.10312028268519	7.62505838022636
7.65942587818959	7.61176853454999	7.58798962659249	7.66597226690546	7.43903208799903	7.44155089688103	7.90391888851229	7.26451031281726	7.80422703646227	7.43615261551136	7.57766016215136	7.8725013720744	7.70198612259823	7.53295033861172	7.15182122737089	7.42592438076033	7.46826942382955	7.82501569593264	7.65344545708902	7.78398593068262	7.41487820760596	7.6421546183106	7.72619699442919	7.23393286456705	7.6900997187621	7.46562601900495	7.70274124367246	7.71312027089781	7.37476323689638	7.61556348544436	7.66253813617664	7.38923086682318	7.80513695208953	7.70137698999489	7.75300073089512	7.7360551378742	7.35803098835503	7.26387828318406	7.75590450700852	7.28544805557739	7.61675081343726	7.53882789388164	7.79625780571188	7.74667382376898	7.40982637622429	7.3215789570196	7.84604144013315	7.61409772569639	7.29611465557078	7.56518011444538
7.48449838538242	7.30005246941463	7.2867725844268	7.39123641461706	7.84529243986917	7.43694763292325	7.43545300796843	7.49546169822279	7.69412672895226	7.82446667286634	7.95825832905461	7.73344162168743	7.21137736733855	7.6524943547329	7.3297974630017	7.64158188011286	7.84990784479884	7.5234706909467	7.42995382244187	7.78447882353348	7.8959879732273	7.55130222908127	7.95145904025136	7.49645722632359	7.67877543436779	7.95603547186888	7.70103041449821	7.74832848300556	7.77430568873987	7.96126375828414	7.30483838997684	7.70043946337903	7.82272956350966	7.37873822535461	7.1869253021904	7.81168677661933	7.74009658826341	7.33907242509677	7.79594896779678	7.49750574158485	7.40373192708623	7.86567152834417	7.85165218018833	7.82599506738028	7.41631455565821	7.68832394663057	8.00760946069582	7.42586654910002	7.61594032964375	7.84195242550764
7.2885783988478	7.96639284152841	7.30532328321941	7.67391256285177	7.5975383402486	8.00578139192103	7.73389993299246	7.39783808717866	7.51648769620097	7.66483787794812	7.87076478106767	7.81557300047488	8.07413312066254	7.93031571980253	7.49367604336542	8.06337042808255	7.77397923020063	7.78463430229122	7.8488526640813	7.89684943569809	7.70899323942937	7.56094353167377	7.61576947643997	7.7656764119322	7.51047093252717	7.60598433205968	7.68306537241873	7.72544470804608	7.50704278429582	7.48031491546011	7.49673763784635	8.09772687308116	7.28707977447851	8.00812078821753	7.80302112673844	7.53464592214975	7.50569736701257	7.89450461799136	7.68474200949511	7.97895653416787	7.96005619777321	7.33495777233214	7.49829964168557	7.7791957234967	7.8191758725837	7.50385447544166	7.56153798107079	7.50015145061173	7.62551374921749	7.90742978751061
8.14567263142312	7.70761731969297	7.41328203737888	8.09741060428846	7.55287919108459	7.54732409180706	8.0063988346813	7.86427606471103	7.62001053204615	7.4671379732458	8.00346057119935	7.50848944429713	7.54325993604386	7.75826685707949	7.98905347823002	7.67342215056884	7.2767141245269	7.95342746289522	7.88231274523478	8.10705483233446	7.70376189344321	8.07541437276771	8.01532339747494	7.84681709351518	7.4665499626637	7.77641980272586	7.64394186696412	7.80443739027008	8.16737663305518	7.65976618913984	7.64892593347247	7.8623858188867	7.96533657689576	7.69116231352302	7.9717692193907	7.66335873305682	7.75502068569105	8.02751192151283	7.79131920706079	7.64807334280193	8.07887602746814	7.53648869635169	7.50024249210653	7.68383556865977	7.64618615553951	8.10159374981748	7.89159926688667	8.05467223526723	7.74093053561269	8.00382804219906
8.05141485929035	7.4230178972667	7.93089174262012	8.006496222737	8.00537189505209	8.21931475102353	7.59926301806846	7.87590999013251	7.67895736758798	7.67359377899334	7.67796975988349	7.50287868731348	7.38355265899645	7.50062220293279	8.05447000511321	7.32987880034216	7.48902673835959	8.10135550297252	7.92504433921488	7.52384287934332	7.97084110899623	7.34743101707923	7.89863406761893	7.73628475046977	8.04288727438003	7.9593658762308	8.09692496301514	8.17263284832315	7.49376945199387	8.06597017984275	8.05433208102061	7.99214051475537	7.70838513415181	7.35398038548484	7.32774264986946	8.04589595973029	7.95987839821273	8.13650645712047	8.12388421236622	7.41272793089769	7.44176528921177	7.64589761006389	7.82768531685876	7.34565377765655	8.03301424504031	7.76096006072667	8.10219176976036	7.74137518780285	7.42736061254374	7.98164975209853
7.65244072099493	7.65473231364341	7.59438714733456	7.40659532220209	8.21841845408915	7.34317003863543	8.21339872480265	7.3439196911265	7.88759303236901	7.63842815618891	7.38203350537952	7.85493377335026	8.13076490498045	8.12510786407088	7.62241132689989	7.60407928810395	7.63082708124114	8.04291762600841	7.27587141918111	7.29868442363322	7.82326264589092	7.98015724225327	7.24690829216556	7.79650470325797	7.38741253664243	7.48509942233603	7.98604712226531	7.91336273736919	7.71598252600718	7.68437794221954	8.02087924939338	8.07432610621631	7.59676005707529	7.79159655802671	7.64223122517727	7.97890869378587	7.50393992060364	8.08347447920892	7.58067380113333	8.15947011386173	7.49820177687048	7.79312546161608	7.2314427761895	8.05875677516066	7.84182846632786	7.93569890434192	8.07572876320169	7.40636340986103	7.85940833316842	7.66684436231972
7.93506513715867	8.00379962020442	7.8859089057452	7.93732701895078	7.62076158641985	7.69407059055977	7.95013318802041	8.10550503312274	7.4839710003639	8.06287992265924	7.44439911622192	7.61861348635279	8.20313961326161	7.79424203931839	8.17706781521504	7.23491028338749	8.15261047984732	8.08764254679004	7.28016054385394	8.0719148552909	7.54421751411121	7.46714460856301	7.31948328054035	8.16822220242168	7.58152794721731	7.92409017315477	7.54382082151879	7.97604003656122	7.26139147687205	8.08403656296105	7.44796515722915	7.99817679270072	8.08369349827248	7.38071683313917	7.38314911084854	7.60966214029088	8.0785603187496	8.2202157696482	7.46522913334891	7.670560848337	7.16834862249527	7.28193573135638	7.97690375429403	7.80309539559759	7.37572720724127	7.32439697012678	7.50250084838708	7.14356597056343	8.12267905014382	7.67468662851059
7.65550767710628	7.2298861210586	7.67987996966754	8.16596170040194	8.01258108074521	7.54451554643114	8.0585869347062	7.7308155298344	7.48383592613148	7.92460690179265	7.93777942647514	8.15633163004132	7.98772910430855	7.76446635997856	8.15368320852439	8.22202501688405	8.02525887089897	7.98857301885823	7.60349512067373	7.66957247851693	8.00054288345124	8.14682986559754	8.0513213963597	7.93062217998726	8.20028775745917	8.0260965501654	7.82448092168452	7.22435108109467	7.67495604516058	7.91618348598635	8.16707591536451	7.61238099629869	7.76334416439654	8.10707299292565	7.74960681663769	8.07339944167316	7.60069438508198	7.03899948700334	8.14935622069395	7.68260561506551	7.70698105961902	7.94700132972446	7.73092811370153	7.09885034641858	8.10905389700511	7.91654697723879	7.62935870662338	7.61371427235511	8.04469526530442	7.80782243251532
7.2106163020172	7.49141687333603	7.55135335128396	7.39824948364614	7.71579470703268	7.63870323533202	7.85727190377397	7.49372882358307	7.99611809865579	7.33490280514927	7.68354402693215	7.51243834633189	7.27919379610536	7.78174808429052	7.07771497818659	7.30787634043185	7.17363092053178	7.86387795778672	7.35402911568363	7.35151185969562	7.27740795864851	7.63553266390917	7.82891018633957	7.32507720533585	7.87823829295517	7.9319110605045	7.64137662585022	7.98061659629037	7.9961053831963	7.77012044454016	7.26021005620921	7.64557999203541	8.09519933444559	8.16066090957695	7.29591114903561	8.11597413488688	7.5096711096625	7.5531763314331	7.57279744648917	7.59588172873563	7.33413573308002	7.36214121750634	7.09125942789726	7.60495672895157	7.75041893330178	7.16587977642832	8.05562706515931	7.1486700549674	8.11810708283192	7.71975795214309
7.45795755698079	8.17437467938002	8.14935312506047	7.68016275097841	7.64906614840546	7.97766260297639	7.63076284967712	7.47991467832296	7.04071407880337	7.91282393863345	7.57473343315409	7.98696281080409	7.93227305925685	7.42215689216436	7.77482675086254	7.47361300983537	7.61191455623938	7.4601305424835	7.58499608236372	7.0999663276584	7.73139458737545	7.76282900363057	7.86707007873189	7.63486790782771	7.77433062746137	8.01361309769443	7.34559201520938	7.37354849388366	7.13631763700142	7.78267202931357	8.16208860492887	7.36493542796688	7.77157203419399	7.54816069551846	7.97354798341349	7.78511941931405	7.96569494890759	7.65402297082031	7.22636796622004	7.86798757796143	7.02917072957349	7.81955736823583	7.46099734704014	7.75483346663682	7.1101116928294	7.36452455921055	8.0964399308503	7.78644512501766	7.85966323790859	7.46270581892394
7.16486499538066	7.21839200775607	7.11438307907588	7.03262841623376	7.46315675288972	7.47541878484267	7.39564455748418	6.99112825731364	7.72652044155805	6.80119146876486	7.11104279704829	7.06146963707027	7.89796142021535	7.56787685788469	7.61203617572074	7.95315905224217	7.28426705796499	7.77461293421566	7.5738177040472	7.50592275429807	7.01359012371483	7.25551741749435	7.8164919538482	7.1345369187023	7.0957102044994	6.87568993501453	7.7240405517608	8.05077978094511	7.47186578255466	7.55063522966452	8.03646227421994	7.88379790496275	7.60002983003763	7.04829758444859	7.82191550667145	7.76041856514253	8.08206057588049	7.1688639102064	7.02115706502512	7.91308229483772	8.10171908549086	7.17721112283756	7.41146638219246	6.973624976495	7.20871991258975	7.88392827177735	7.61707444111556	6.98072802038983	7.92711143852568	7.17129376803813
8.02021025646699	7.3992831947635	6.95499532944991	8.0544020846943	7.44042662301927	6.6266173035002	7.89893954748168	6.77137806058689	7.03527288240409	7.50059342484213	7.55652430747217	8.05761848621989	7.39507930533273	6.87296416977757	7.4625257338213	6.91713787391981	7.06099909884129	7.59590809175623	7.19107425515444	7.6001197527283	7.54835419107469	7.82321496910967	7.59715247015831	6.7139131929181	7.94571922801325	7.60041922703209	7.29423432179423	6.90231458564033	7.61849027463139	6.87294903113259	7.93197860532169	6.99085767228581	7.44766458398611	7.64507353950552	7.01064765808069	7.58812462593973	7.76826208271104	7.90236903572731	7.14814590671874	7.49543184864105	7.71196746684264	7.8063977589279	7.07765486116802	7.09040904953168	7.5220654057797	7.22930685274604	7.20866972854553	7.9551258663019	7.47011853857336	7.94803104212567
6.69838013659721	7.83899428741399	7.50495102519057	7.37652284806615	7.74526410872071	7.59581183812853	7.8798836946207	7.68812973727465	7.6311927127177	7.70119785400145	7.82837586186836	7.53758080410667	6.94488639511295	7.32060791302277	7.6890530669963	6.96367283370385	7.64540867034963	7.21894278376696	7.47418932896331	7.6035417839917	7.70348528533563	7.28707357706184	7.53021874131526	7.93266243792352	7.37678904541378	7.42551177605667	7.44069509179649	7.46709187053791	7.32363658146692	7.11225602528289	6.86954722516589	6.80056118107872	6.7865617708453	6.73938568955652	7.35365195701451	7.33564503255834	7.20954687900475	7.28229407394209	6.56402117777717	7.53671623694848	7.04887655390161	7.4612780399414	7.30850957384666	7.43782588137233	6.89034172000749	7.72230076511836	7.74999308412049	7.56751523571719	7.33401793355463	7.56881462254893
7.35930310661728	7.36781062241792	7.4250169928867	6.4034505585499	7.09729008304013	6.6785831304371	7.83131906044485	7.1223685534746	7.16301479233575	6.87097697324768	7.50117663802297	7.53004018537676	7.60449494533025	6.71943098301767	7.23463452426216	7.32241728750595	7.39084416747557	7.65816441385363	7.18398097238768	6.88822892734066	7.23290465752201	7.56065972235574	6.776042351738	7.75211530783959	6.88923228268943	7.29256470890278	7.54442047288122	7.13449745323105	6.50499916192744	7.87862456601798	6.3450155922953	7.15934023367554	7.36239572018493	7.29936275172426	6.79488754499308	7.52496285996998	7.73664998102614	7.38165511299449	6.48646481283626	6.86803342769857	7.47070190856746	7.85805840886207	7.90823808250673	6.82707685143019	7.29050584009209	7.38712171763309	6.93717328391008	7.13604655467945	7.45541714129729	6.86962125561314
6.81988676672742	6.4006502467582	7.3564174249154	7.39126093484031	7.60237566528655	7.50167309239001	7.36500547321895	7.37270513372924	6.81653733657313	6.58525479362997	6.86343995979515	6.93857524110352	6.62775953494809	7.1025512698253	7.10833676897234	6.87654921598087	7.45293594610131	6.48791853832404	7.57740218731512	6.68807034360102	7.4482973880383	6.54916199279895	7.81215555728429	6.79864438479407	6.86496806892436	6.71260550737101	6.94744168811527	7.45563632980109	6.73540667645959	7.35572071824024	6.75290166742268	7.32805589893756	6.64406867348536	6.26343746737662	6.50650823040641	7.09187162503264	6.99308254726339	7.51842530291285	6.51430174279679	7.60559118867069	6.54428976870257	7.44891150034127	7.69676895019821	6.91209952705662	6.86952834879081	6.45704374161799	7.49515437436968	7.477202313198	6.5837692756154	7.28692244623741
6.14719984783197	7.18191793625839	6.68481784332658	6.84415039692772	7.1162504740825	6.74057302417575	7.60493316190214	6.54472570222971	7.45294444276858	7.09526242108989	6.40684986128367	7.01640798707505	7.4584395627747	7.20481513153247	6.85064773031898	6.04685862328722	6.39007522778598	6.62899327125719	7.68061309804338	7.06819465338022	6.61840786753303	6.57075418966857	6.97110837563472	6.77660105664196	6.20381991510881	6.377564108085	6.73372879112529	7.12229985731272	6.77680046270326	6.11448626975249	7.54375211859047	6.61956190315929	7.34734961306714	6.22164060064954	7.33880445028519	7.11043650095407	7.29229308450371	7.25104601791485	7.56250966294662	7.04564056039808	6.0656913746881	7.06711109954693	6.34339076165283	6.54335112874147	6.29612310939981	7.31308925598533	6.91017041638041	7.44907138204092	6.97571935109005	7.12383441562094
6.10304326340181	6.52347824326387	6.58974066916106	6.48798789616839	6.23881927439481	7.26799719889223	6.57597169005403	6.89194592223247	7.22061220639889	7.28014667457695	7.22653311334392	7.19465215527085	6.27641555702239	6.49854653088691	7.12765503941314	5.93282242077011	6.24020437452246	6.64083103701617	7.27446104096537	6.50994899876078	6.95391635812723	6.93194364546228	6.23639371207535	6.97923727029371	7.29933521350586	6.48660700163527	5.99869318095601	6.65085268538057	6.51893289157251	6.58768374431329	6.72397791662275	7.29983402815518	6.95067079486849	6.43787930322294	7.23259976875594	6.54099720169071	7.3385862810565	7.35818258816527	5.5560634057591	6.86925237680896	6.4781610356285	7.20617620631433	6.50916572955551	7.05897055860198	7.47902695343168	6.61985050167109	7.0645141512559	7.19821429051494	6.31942480708433	7.0806286952357
7.4189380716066	6.67572411297494	6.26065252490165	6.78801767655422	6.82980191703308	6.46860045899403	6.36295292336125	6.47862791116063	6.89730049278316	6.75846072305881	6.5315017015088	6.42258787053958	6.83953531267631	6.11975516933047	6.0927604485356	6.23344633815288	6.70764554590779	6.02762335557365	6.55992123814909	5.40001656777294	6.20423854761682	6.69699724516132	7.24340996951312	7.08369113392834	5.49827876923053	6.99076249174649	6.34592119503258	7.13254254208574	6.04039464152352	6.93789794429096	6.47664319474959	5.95658444398048	6.18188661407126	5.87717154675606	6.53446970572616	6.31846773330465	6.77591545445936	6.67017196239822	6.12773688554461	6.01294658404349	6.71700052382433	6.6783532374834	6.87987293731018	5.68949434677647	6.83729777724684	5.78272078301822	6.4464478031644	6.16822591466531	7.05982839282043	6.43627886253897
6.80074404415984	6.42900695744811	6.87982333885079	5.34411579386893	6.98570427084887	6.33984575736117	6.48825004960717	6.11630495474503	7.02821552554677	6.12715066596399	6.67960760336843	6.14332277246716	6.74975974854445	6.10895380144359	5.54222737397463	7.08322079812051	6.95787063194087	6.8384373592553	6.92873240618608	6.37053589595377	7.21364159468797	5.99614377672206	6.80398226342212	5.80101754405113	6.7661534357753	7.0603541205404	5.74813645617968	5.91885293483217	6.49626380250746	6.28686182406514	6.7940357770594	6.2662601225489	6.83132612644629	6.92923831544183	6.04883164221644	6.02901248453869	6.91189574483515	5.42880790635356	6.46689524963657	6.99758993785429	6.38759713805232	5.55156524437127	6.68004557774625	6.29638088383241	6.45937814323128	7.15103660929483	5.60569048122194	6.32113803312574	6.76236697188754	5.78448676133212
6.61297391255441	6.47201782855458	6.06548936298202	6.51669897067512	6.03110675164802	5.15575272805725	6.25218691365079	5.16112261904679	6.45629313944545	6.88447392757015	5.57674756444364	7.07160966606543	6.59909650615973	6.65670652399991	4.72745063426362	6.15496242301806	6.37109242013269	5.62176759271315	5.74905830232232	6.08955425867167	6.67579261070931	6.7926655503946	6.75495933553077	6.09526896758539	6.78819467401539	6.44435485039759	6.12019359560322	5.19230900811031	4.90541690633041	6.94994191551924	6.63585196234933	6.52125744349471	6.59462198785971	6.76077431775992	6.63132551021396	6.12350451727196	6.8985885746512	6.7584204684869	6.82428528398108	6.46152049211072	5.50143911171273	6.41860577673804	5.32055119904817	5.37762581828422	5.63135145435359	6.17153279945258	6.60800574273208	6.48071473751187	6.78956187087337	6.42267562270643
5.60141800637767	5.91591487489554	4.91802705626888	5.32492158118413	6.68906833776418	6.69519428987887	5.68227973066858	6.23361284015683	6.61888210669983	4.55867515591259	6.62278800651943	6.01534755963217	6.47840696136862	6.53030186711614	6.73548353203491	6.09621506506454	4.93775325813861	6.53046490492648	4.54080130928386	5.17613533899396	4.808227945634	5.69716161791615	5.88242848459225	6.336594903359	5.8752438864712	6.08636745549373	5.92622717008626	6.65353646520835	6.37295475957227	6.75032155824105	5.33688580982022	6.58414616044431	6.84145800327316	5.42102544407938	5.91261030677607	6.54810191122131	6.00360664547377	6.56061595228503	6.32688230635519	5.20308363129058	5.9341499920222	6.36564988717295	5.69581615501108	6.80908036266764	3.14530439147346	1.55885076718903	6.65213251690056	5.22020925550193	6.43299787950693	6.18048573054695
1.5643262450503	3.80350889196768	5.96440921300651	6.59257773365399	5.54312981664779	6.370056408719	5.01656075912951	3.80438500880443	5.92757295806003	5.25890403026271	1.83544237865206	6.52834258659038	5.47032359563349	6.4010081814157	1.69957192308125	5.63027464299183	5.35782203805197	6.27536342705639	2.54295103462157	5.46878690970094	5.28514206205084	5.48663930910783	4.76128828267185	1.8675703540781	5.73263914824986	6.58574999869299	6.0826002495398	6.2556709268584	6.39830556487456	6.34709897339321	6.51957069257256	6.26405933287812	6.42328927466488	6.00425976206197	0.851964020895579	6.63139242583266	5.66013542286269	2.77821077983325	4.63066769890189	6.45025309640805	5.38554265296189	6.46067180689378	4.56944828502615	1.2927434790747	5.71651298081773	6.46214361680385	5.22077723570919	6.4160730481009	5.09574871448387	3.76880410685061
5.360801175627	3.46051438217864	0.186618286149868	6.1358877948237	0.336534827517946	1.34090318057842	6.06930597274387	3.18378947921614	5.27453074582222	0.0387992769411757	1.51274873035108	5.67938490348619	5.58788821553115	1.19417813513251	6.04147536994661	6.38343227318807	3.45463665115688	5.94973078468553	6.56711747763012	2.92761217240544	5.70751199137998	5.89829236248044	6.03397677179966	3.92802520027605	2.76169477879319	6.00096196689433	6.03829197865854	5.69597363599632	0.0386059165506056	5.18481995935445	6.08006120332752	6.273302190807	2.60022261945976	4.4506398109421	5.73288020607295	0.268264764396747	5.65973728059552	1.27252037210691	6.00097837847121	6.24374282291108	5.95464019297962	0.0373957677630897	6.12283278510926	4.76369536657863	5.34473240460067	4.37935907847548	6.25658893103062	5.73835390748811	6.18094853389424	5.82092190380042
5.60696428813671	5.17603603445397	6.11469811677914	5.08901870564102	5.75996676869179	5.73450561732982	5.290542129968	5.43199293316266	5.65339318573999	4.41479853578044	4.88503978597683	6.06006140229007	0.0376601674291617	0.0378288360655129	5.60245344853953	5.06560876638119	4.94729413776943	0.0383370660649046	6.06497549514827	5.78252439366718	5.93077434399304	4.90466362483265	3.98856411112366	4.30848595837878	0.038004888046159	5.68451573583886	3.56398970033236	5.04271157706593	5.19913150152099	5.51256658977494	0.246091287110828	6.25315433390081	5.10623641302975	5.96953621773433	4.65786403417672	4.99635022789333	5.16263364427724	0.212829180705279	5.77079479453109	0.0374653388398582	0.304121181999085	5.20767395119494	4.72641930680799	5.63339229066406	5.73340819949556	1.03985099532641	5.83687851758337	0.0378856406413268	1.25393203941509	5.97061240753432
0.0382324920622658	2.01969136416612	0.0383874921154828	5.08138591740863	0.0387041028065562	0.200542358442737	5.71008646875873	2.508643176716	4.72810194118287	5.16101668614758	5.06562128183927	0.03782878345275	4.84648346436801	0.0384682093961974	3.78599719578297	0.332805271238687	0.0381515574898943	0.0384376850568551	1.17604455212553	5.80781256089962	0.0385980641655839	5.68827866323519	5.140396351828	5.89857560463672	0.0385041200070383	1.33065603840721	2.49674457505678	5.65913077372204	5.94030126948025	0.0385563621496032	0.0390221800072795	0.0375669118552642	0.0389891469444815	5.99812455900507	5.84380003310912	5.60393978727528	0.222525091362249	0.0387951021792132	0.0382108756753793	1.76842445277852	0.0388820032869543	4.88424814291393	5.09210865136264	2.13518976066741	0.0381336643846035	0.0389927339245136	0.0379569074386666	0.733223064702481	5.76737083164727	0.0386997214999381
4.59558558802773	2.55048331086365	0.038213921685359	0.0382415682678255	4.50401685207843	5.66960907400511	4.81476496369709	0.0382852850399018	5.42278581128572	0.0385401252600805	0.18942164884427	0.0390677821295977	1.76567191794252	4.47462100272582	0.575153830677089	5.7169125214303	4.88631294598471	0.437538652690467	2.95300118026674	0.0391699936496937	1.24268168968205	1.67143201838061	0.0380039602669603	4.38184305665065	2.53377047763128	5.57600995667692	0.0381955688210822	5.45820515592349	0.0385368511397593	0.039255130903416	0.0381064795692923	5.38163331950808	0.0377079960199689	5.45952168970584	0.038152940596738	0.0385145765816559	0.038033054767344	3.30822843312043	1.99241821028385	2.99623178742191	0.0384256866642826	0.0388766740825782	2.13964295275482	5.61177416933954	4.4370846167781	0.0381143399989925	0.0382150906103247	2.14910390691445	0.15489961944493	0.524405932900503
2.69873200040227	0.038630133674237	4.74441821282182	0.0385985385995231	1.74896438692241	0.0390420104306037	0.0383083751583254	1.51353167359267	0.0391772161630347	2.44564734969468	4.29427397881492	0.0388586186760858	0.0384149165564234	0.468561896358592	0.0380539712469381	2.17473748984915	0.0388093924002917	4.71458440831147	0.0387362126748838	0.0377891557960111	0.0382834531275286	0.0382679125564975	0.0393231243276467	0.0393740686492833	0.0388798399526732	0.0379787422355972	0.0382614250872267	0.038649560592307	0.0385235290961056	0.0387601096576688	0.0380310573156374	0.038419371066401	0.0385411764075906	0.0383240395967992	0.0383363475834955	0.0386761788664781	0.0379616060069168	4.92969207238092	4.38362899249281	4.58942180762042	0.0385960202587964	2.34246070056451	0.038906665022935	5.60162486536844	1.25328910852662	0.038296372742437	0.0384999006991623	0.0381925241207983	3.62135511049944	0.0382681010429593
0.039403115615736	0.0388773546341816	0.0389460480084557	0.03920236273597	0.0392240376924709	0.0390368093793658	0.0394036662210642	0.750076355476486	4.29688841131239	4.26559556941692	0.0386163135554495	0.0380617944788131	0.0393241588418621	0.0386791689745734	0.437722110351636	0.0379054049870277	0.03915909870199	0.0396031786700621	0.0393361329197878	0.038826553990702	0.0380848940001999	0.952726579616263	0.0383558619390249	0.0383845309148242	0.0389920953291304	0.0389056397668346	0.0393815733140379	0.0389186445103219	0.0390059836830879	0.0385142922475284	3.8001996679698	0.0385946674376305	0.0394154082214955	0.0383144573936516	0.0394937065038888	0.684421390403688	1.72332575741255	0.0383073422443121	0.0396770244163977	0.0387163083937365	0.0386267844171111	0.038926226201841	0.0378866297960372	0.0390020563060976	4.16563817554283	0.0382427394371655	0.0387094297694201	0.0386869850884593	0.0382443354143119	0.0384090161190358
0.0387602276405563	0.0394110975039612	0.0390750426111031	0.0380436198114184	0.0392715116057999	0.0378320638228244	0.0390447961916262	0.165420241932728	0.0389229731094581	0.0384983796569437	0.0384720581609229	0.0381623360995171	1.19021652990404	0.0385570593221493	0.0394618118768471	0.0387982148569321	2.04881357466581	0.0391675890115818	0.0385874812705724	2.21397462815457	0.0399595942318659	0.0381266069334447	0.0381617453107033	0.0400167690394339	0.038862887633182	0.0384267239661878	0.0400099694750985	0.0388605259972839	0.0392291183046047	0.0391760354490006	0.0380088848182632	0.0394478530651619	0.0397793807922311	0.0389368116807258	0.038705001055401	0.0387636925155595	0.0393982343422856	0.0384394232928386	0.0389121554430039	0.0387214930394	0.0388230675309202	0.0391902528369735	1.01416423645286	0.039362344376159	0.0384374574670383	0.0389762658533647	0.0400645079260644	0.0383350913622764	0.0387885780098064	0.0395485794608187
0.0392948628726637	0.03946353979926	0.0391658915646343	0.0402830074824123	0.0390932898643034	0.0385601393363065	0.0384529778752757	0.0389452703171025	0.0399818296258853	0.813417113834305	0.0397922753050342	0.039943073696151	0.0392648609753075	0.0393763753378676	0.039279040810839	0.0382460160630401	0.0389188467234561	0.039075724203601	0.0385753223097522	0.0384485098010664	0.0387737068120655	0.0389592641802496	0.0388743866475745	0.0397434910372232	0.0389000245515999	0.039604929126551	0.0390913977156339	0.0387207431183862	0.0396356638152989	0.0395676339398861	0.0393343001349277	0.0394095301821149	0.0382691490277344	0.0389161478235539	0.0401637374722396	0.0395094186422073	0.0385534837137197	0.0392527192066734	0.0391434671982493	0.039605262927489	0.0387595001275114	0.0397904222327728	0.0388819461097561	0.040119196832756	0.0389203772890728	0.0397006740832311	0.0389453330396758	0.0389454892686803	0.0401178769649352	0.0390883050256752
0.0394503750448704	0.0401817636670859	0.038626796997575	0.0404827680553846	0.038778649177165	0.0397456292388067	0.0390444495260912	0.0389313438075005	0.039843698097184	0.0398782804678834	0.0394204202350753	0.0402547290276643	0.0403745326096803	0.0398135711292815	0.0397531063544746	0.0390342931479824	0.0395387158291959	0.0393527054431995	0.0399466122373954	0.0397660430385746	0.0397601924607662	0.0387327067622981	0.0397659743155477	0.038922677898258	0.0397478823795115	0.0388333960894661	0.0392416983781367	0.0400034610918568	0.0390461979834991	0.0392256125484071	0.0394520405749977	0.039600989582367	0.0391079176267759	0.0388004974336653	0.0401654112710059	0.0401420371510976	0.0396201674093135	0.0395587205031308	0.0398563552491968	0.0393933368931578	0.0395632123214141	0.0389342801633256	0.0385572086065835	0.0389338107717452	0.0393348548613933	0.0384072927232356	0.0390770487750519	0.0390016097399476	0.0396255964642368	0.0394731545937834
0.0397499858516941	0.0399715852939135	0.039596050776753	0.0398882902311637	0.0392380470650122	0.0393352699077504	0.0406097589671468	0.0393106884902552	0.0392014450315622	0.0401642465462626	0.0396171499225056	0.0397124389687143	0.0400395295903439	0.0400577078347214	0.0394522665577549	0.0395606160281295	0.0398552040594474	0.0399457425707289	0.0389302835885147	0.0397428493089695	0.0399518802889925	0.0400684034554175	0.0397892037305483	0.0402981035051754	0.0388692438971705	0.0401838213311023	0.0399375871706056	0.0398038693689266	0.0406647274289854	0.0393549966074241	0.0390053620650902	0.0391139608024786	0.0398642424883847	0.0405407993259733	0.0390889988475677	0.0398719610799718	0.0400700891826591	0.0398746028658404	0.0393059052749867	0.0384733226014859	0.0388713104813403	0.0396925954276033	0.0392979701752725	0.039642474170102	0.0395984971654337	0.0394418598892639	0.0397086287670057	0.0395563700300206	0.039250294047525	0.0403340683789216
0.0401274223203569	0.0393729431897296	0.0402707638165666	0.040320649046266	0.0391715055834033	0.0396775292982814	0.0398691484943706	0.039435336530947	0.0393279514268932	0.0401786524468953	0.039125580835255	0.0396593291421233	0.0401117869547435	0.0399525732682625	0.0401083646683241	0.0399246962712864	0.0402556857871829	0.0393073170780078	0.0408429259262258	0.0395098238207325	0.0404611113334145	0.0399796072643227	0.0392621631724078	0.0396457848996739	0.0400295728576455	0.0396381421051139	0.039840513917186	0.040047249659754	0.0397587889823216	0.040472320448625	0.0402462630160589	0.0394241846160907	0.0392575029924025	0.0405506834024419	0.0400795523812491	0.0392941236751474	0.0396606411088077	0.0392283486033814	0.0392154565054314	0.0402432012244501	0.0398614681780399	0.0410640827219194	0.0394928066118234	0.0402706162780424	0.0395545651910466	0.0408124101080922	0.0401889158497798	0.0410134711987301	0.0393991157708786	0.040447300946077
0.0399463850544516	0.0395659255911703	0.0402170085298657	0.0406042305108024	0.0403362512255127	0.0396758430666367	0.040727914544535	0.039623386175388	0.0403744770668389	0.0394797522922936	0.0392791330847987	0.0406707679148311	0.0403439815186975	0.0397100854222258	0.041351224394567	0.0404630160906031	0.0404486279484817	0.040084977566521	0.0399018502610336	0.0412289461173791	0.0410616680405814	0.0399393544859017	0.0406476825422616	0.0400910771103852	0.0405289305900269	0.0406820635417666	0.0408958079548966	0.0401562899732184	0.0403482458160229	0.0405741549262127	0.0406802038341568	0.0399106289652929	0.0401515152369088	0.0396962621961181	0.039704583328656	0.0410382617552097	0.0411453974086256	0.0407902558899516	0.0403991640167962	0.0392280592908452	0.0400881313632696	0.0392589818729183	0.0411667484592771	0.0403950816179274	0.0401073146547105	0.0397500180695376	0.0402657827946503	0.0403690879668083	0.0403858857811296	0.0398278204748597
0.0406691972058047	0.0394723957150563	0.0405475372967918	0.0406423952634886	0.0414761067474909	0.0405849450462468	0.0405246747152843	0.0415360650573442	0.040881490467912	0.0406742400884555	0.0408602607539638	0.0398996337190332	0.0413671251464451	0.0414417875780411	0.0409181704383271	0.039147653445044	0.0400572602433493	0.0394973991987786	0.0404530308876049	0.0397630661282928	0.039122050436801	0.0412062126901553	0.0416469825614924	0.0411810769619808	0.0406381639312296	0.0405380943049754	0.0411145025862388	0.0406571720365662	0.0407322926869932	0.0398958590854524	0.0399157052300801	0.0410225632290614	0.0414272413471882	0.0418908098309079	0.0402049205259063	0.0401669478937818	0.041946497537122	0.0401710718864433	0.0397233395615753	0.0405230203551253	0.0403480358280271	0.0402334197021685	0.0402766445221862	0.041288746301347	0.0405697513569149	0.0412327676219387	0.039813793279357	0.0405300647938028	0.0398973684424393	0.0405078161094142
0.0400267031003222	0.0413237657490763	0.0400354439730712	0.0420211423459742	0.0410997491136548	0.0409401274848662	0.0409584217270024	0.0401412375658903	0.041594405514333	0.0413201883916746	0.0406433352351742	0.0397848645154182	0.0421954933241794	0.0411948653358193	0.0401223920947042	0.041966641581879	0.0412412012318078	0.0404971493745748	0.0405805102087734	0.0409640098827352	0.0406635619430572	0.0401945723645752	0.040023771452508	0.0401353393724567	0.0400933653453578	0.0409619362418941	0.0403416688979744	0.0405963322125484	0.0414965385322844	0.0412023869073167	0.0405299482130796	0.040042338677225	0.0396605872643499	0.0406185898697428	0.0411559444416769	0.0404912830403727	0.0407917968503288	0.039952268774599	0.0397903134077085	0.0403719639281055	0.0410134384878419	0.0410106800996656	0.0410329756570454	0.0403532050080379	0.040914187810973	0.0401751155372827	0.0412670217882795	0.0405570027274841	0.0403282201495281	0.0401507720018517
0.0403043590228011	0.0409154454565111	0.0400679496579156	0.0407359288371256	0.0414402916932255	0.0412334971672204	0.0419221683357547	0.0417374729405847	0.0419252167397662	0.0415293855418672	0.0409531269621711	0.0410579956026724	0.0412420938684175	0.0409008902409263	0.041204029508617	0.0409616068491025	0.0409626384693459	0.0414094409700682	0.0408302684798687	0.0407142207975133	0.0395844821473073	0.0413647049517277	0.0410840029975662	0.0402442174450434	0.0406577306818802	0.0418015980058141	0.0408142245791919	0.040070780851021	0.0409329882424573	0.0421034814790607	0.0405738404843622	0.0404313617722441	0.0406283504753046	0.0401806791342154	0.0414509349574437	0.0417345776398384	0.0410590308143071	0.0417851958756777	0.0419000518721386	0.0413410398827808	0.0408388679437903	0.041545708987303	0.0414671795497223	0.041694829601834	0.0408684052095719	0.0410813533308882	0.0419859083738904	0.0417451058068592	0.0404561220932801	0.0409604114312214
0.0411490721735377	0.0416675085054253	0.0420371147303153	0.0409773882187344	0.0408177449986057	0.0414199294390409	0.0413938462065163	0.0406764648322028	0.0419074762638302	0.0409600931312054	0.0419621063894947	0.0413019925637984	0.0422402400064227	0.0417229430248173	0.0410544904478231	0.0411510224775581	0.0424899841011993	0.0414949485121946	0.041168434324916	0.0422852826131778	0.0404644826797551	0.0423416723255168	0.0419603838724637	0.0405169813776563	0.0416989417368314	0.0419311650487632	0.0407337574150755	0.0422170466062399	0.0417389654264703	0.0408628598176726	0.0416608842384213	0.0413046281334963	0.0406246750403481	0.0406488536592658	0.0420638123937267	0.0416286473459706	0.0408861498020058	0.0416414731658758	0.0406783637078697	0.0401410703654732	0.0421379544454368	0.041981691424442	0.04121619811283	0.040895147441164	0.0404277178663275	0.0419128793046967	0.041235154409834	0.0411333611360077	0.041484586894746	0.0413619899037212
0.0422384097509431	0.0412257359031953	0.0426350339770556	0.0421869844995068	0.0418241186350637	0.0412484112202992	0.0417334777761668	0.0408757131180907	0.0416002081842524	0.0427534408238158	0.0429398742925959	0.0412845646711244	0.0412919621967709	0.0419510589151659	0.0418864505503533	0.0417545108626532	0.0412390564960749	0.0412505815418777	0.041957372259119	0.0427754888257768	0.0411963411132457	0.0414658346575789	0.0411046803476921	0.0416249834778768	0.0409252359935795	0.0418428894782481	0.0412732692241483	0.0407151635281844	0.0412656413652661	0.0424007242210573	0.04049567575145	0.0411212449264227	0.0412505175438561	0.0406809718285987	0.0421258706127748	0.0411192994930821	0.0408934221565518	0.0409686885577746	0.0420441656783949	0.0412854750144915	0.0414013746639961	0.0415980816491683	0.0419031018774713	0.0405200561769132	0.0418420821428142	0.0413542620028725	0.0417753384706499	0.0407319899077372	0.0414042646828775	0.0412279175091326
0.0411360816776978	0.0423985572647004	0.0416286149650532	0.0425487401707462	0.0424122118609606	0.0419151952664888	0.0425581264674998	0.0428249071795416	0.0429173037305879	0.0416661207639938	0.04329681673586	0.042492468702434	0.0413298662957007	0.0421282454659047	0.0415441969775563	0.0420121876698305	0.0429534733300341	0.042115724929378	0.0421359846951353	0.0418513336338134	0.0415311428120499	0.0416458957463977	0.0428924563224294	0.042490868658748	0.0423749778360945	0.0426712896981901	0.0414796078053651	0.0414664169480214	0.0413472345901753	0.0422023458021169	0.0425591199358053	0.0422156394032788	0.0422482692008257	0.0417041213650209	0.0426976701183569	0.042484249541816	0.0422118765937277	0.041655221863171	0.0419397681919835	0.0419753148952015	0.0414322141629996	0.0406375227506399	0.0420375439783195	0.0414650505645263	0.0419670992709281	0.0422201793158745	0.0416913464764565	0.041271918023829	0.0418637918795741	0.041327045923254
0.0429586988896143	0.0427801981999411	0.0421919838417565	0.0420423600839954	0.042629543134766	0.041277347034663	0.0429766430356442	0.0421285491683769	0.0416713509257449	0.041234844474555	0.0418821818030705	0.0420720157926051	0.0432090501236339	0.0434687981564424	0.0422991920220957	0.0416486915794011	0.0424336547834514	0.0431134206430501	0.0425522052856067	0.0430618634210803	0.0420155704907869	0.0424652730751118	0.0418272310562144	0.0427846211527982	0.0435136632556139	0.0416729338809709	0.0420797470940343	0.0416250388961731	0.0423675365862788	0.0421137338534296	0.042891489537222	0.0418861188947238	0.0423578585903919	0.042006935213427	0.042528097443459	0.0425441823579378	0.0422372797588109	0.0427769106914371	0.0433299911956107	0.0414844081040088	0.0426696994730307	0.0411207912905564	0.041044307879992	0.0431719533095787	0.0422833654687865	0.0431491131763802	0.0425558553021197	0.0421436650639641	0.0413504410270596	0.0430810800508673
0.0441440300643965	0.0433533983722127	0.0427067070075365	0.0428286818478428	0.0416637312200573	0.0424178205276096	0.042506393447307	0.0414721791230222	0.0422381786182166	0.0435766460175717	0.0431319719899476	0.0414284962625054	0.0415612549107383	0.0425545645264674	0.0431257792201412	0.0431450898068457	0.0429374273154516	0.0428625049610846	0.0426922983571234	0.0425121052735623	0.0424454997535591	0.0423457574579491	0.0431595572573594	0.0426360379928386	0.0438719976777193	0.0421105361988177	0.0426055461910012	0.0434412286431377	0.0424566561223185	0.0421696642390196	0.0424841577979746	0.0419562170661911	0.0438104297552602	0.0427010151142678	0.0421849978921592	0.0417110442545855	0.0420536055449186	0.0419206059138584	0.0422206105948637	0.0426512580007274	0.0431328751147139	0.0428126980801024	0.0432200942507367	0.0414463575485139	0.0424979720732189	0.043018606067593	0.0417154389368489	0.0426455307801266	0.0423354357363334	0.0424462906610193
0.041598374723893	0.0431800907315244	0.0430308982738149	0.0431824858165483	0.0424573703529232	0.042872361163632	0.0433445981649888	0.0436816479983437	0.042698872296838	0.0438265216026905	0.0425788243226282	0.0418304216192744	0.0436312057941416	0.0428226086179587	0.0425583733668351	0.0422837596362835	0.0420940456298864	0.042075237800607	0.0427041820699722	0.0430693384831012	0.0442383305451861	0.0434470937703482	0.043368042206991	0.0432628589729246	0.0428760111779216	0.0421446770820688	0.0422604161843811	0.0428227333148061	0.0435185250348218	0.0424126920347406	0.0434440099414643	0.043857987679356	0.0426637769235395	0.0418466123941262	0.0438730878155323	0.0442085527619809	0.0430035540845428	0.0419134157095806	0.0418127441592798	0.0418904627198751	0.0421546300439011	0.0434627449961888	0.0428275662611865	0.0429377805320391	0.0435214956774866	0.043337828797626	0.0429708138979386	0.0430075153973533	0.0423466481733233	0.0434254008675576
0.0423480228918091	0.0434262438022179	0.0434193473452653	0.0426520026862649	0.0422971234340618	0.0436409702411766	0.0426446166648307	0.0423019484281773	0.0439711969481222	0.0437374084937819	0.0440703876851156	0.0442262610870957	0.043723334706022	0.0439560839008038	0.0433478843828321	0.0439322560251823	0.0442296009998631	0.0432438096695782	0.0425084964224298	0.0424828293387331	0.0423845824757527	0.0438954365767902	0.0435240919785818	0.0432699835241912	0.0424791462843181	0.0431528403601799	0.0443301463113636	0.0427420189245072	0.04307104977862	0.042823234929994	0.0423809916059643	0.0442858107597177	0.0434310867530781	0.0437566320668499	0.0432380796405338	0.0432077192603992	0.0424246196011461	0.0429489901547164	0.0433296533419018	0.0430219588301705	0.0441480507157496	0.0417546081592924	0.0439729024054931	0.0434290553917816	0.0416118708838874	0.0434816823770769	0.0432854612062393	0.0437357676693786	0.0440487381790453	0.0440856315693649
0.0432825178493628	0.0430658235458171	0.0432114668477367	0.0435391174545699	0.0440851333750958	0.0431977498533741	0.0436025192237061	0.0436135480360797	0.04420101779216	0.0448276356342753	0.0431919838978711	0.0427186682495851	0.0440355796986376	0.0432795363611001	0.0441699816780688	0.0430017105621468	0.0434138371938295	0.0441206652050485	0.0439721011167924	0.0422476500699042	0.0443155871916705	0.0449567303193633	0.0439703251584215	0.0432555676790789	0.043494678564269	0.0440857044028822	0.0438890969143465	0.0426045197981943	0.0441900455947765	0.0431590592237734	0.0429442916269825	0.0428466644044724	0.0432806012219568	0.0439183548887769	0.0435858425788473	0.0445473733596452	0.0425981675689345	0.0442075822345834	0.0425280851039085	0.043375450747739	0.0433632251888827	0.0420004104546549	0.0433130073583419	0.0429173518537335	0.0440547254569514	0.0444824057418837	0.0436821323778102	0.0436140397554543	0.042787111077875	0.0442551554138929
0.042887312001163	0.043373928783426	0.0426982167530778	0.0438306676614749	0.0424823187824043	0.0440269952005201	0.0436130741433167	0.0438646303146955	0.0439755969457407	0.0433940635121965	0.0438408382264973	0.0433645763177369	0.0427472905813951	0.0447961068095784	0.0434951427929473	0.044166078125442	0.0444583861918919	0.0445967721978446	0.0426461083899332	0.0437229635504345	0.0437008165010469	0.0439450519714204	0.0428705530976813	0.0431993420186194	0.0429917130194279	0.0442550007072426	0.0446636603999419	0.0433188003892998	0.0450709360979676	0.0449440012367919	0.0439647980841405	0.0427288466656839	0.0434373781539505	0.0433844554531105	0.0441143936777657	0.043905322452583	0.0434590052811632	0.044078090587866	0.044440804332646	0.0436396807832157	0.0431629696471102	0.044003879939303	0.043196743601676	0.0444798834809962	0.0440081315878725	0.0444915402730352	0.0437249993524573	0.0446752942817306	0.0442649234396853	0.0446356976838917
0.0439130031108381	0.0436618695175861	0.0442820307954515	0.0428537954056129	0.0443198172158353	0.0436345706060094	0.0435490164053049	0.0444030536308384	0.0437355281087111	0.0433549381538615	0.0438544058352787	0.043038923634542	0.043645263100791	0.0445418219717752	0.044138098377753	0.0445999120989365	0.0447337390044965	0.0441261166990033	0.0450602540203119	0.0449033076963914	0.0445567128643316	0.0438395835362352	0.0428639363413601	0.0440404987708072	0.0440247116472759	0.0442597232300864	0.0430222623887519	0.043547941971913	0.0435359326981128	0.0431610305692471	0.0450127538961532	0.0439799896374776	0.0430717685652209	0.0443015340180999	0.0448323586956676	0.0426205007252951	0.0456191635376263	0.0447358504290678	0.0457189429483809	0.0435810957359119	0.043745733409927	0.0448730308054876	0.0445675467507095	0.0438449633257109	0.0437196667831985	0.0433166339188394	0.0438002673920586	0.0434728680613521	0.0439163544524605	0.0452209769730166
0.0440442646713562	0.0447157871018499	0.0437697578625152	0.0447632870050376	0.0438853702238904	0.0444326819889344	0.0443431250075672	0.0433061892666644	0.0442126874723329	0.0442409202258978	0.0451895366720837	0.0447399167844863	0.0434829803621167	0.0437366434512633	0.0443053641858976	0.0440511758729321	0.0441980062587439	0.0447895730919323	0.0440119531418363	0.0449610738483483	0.0453040213515324	0.0448531142330544	0.0436121104400916	0.0441676665544823	0.0454771835149541	0.0458511011750903	0.0457720056418867	0.0435873403725687	0.0448376912666159	0.0451176838603608	0.0439447168841072	0.0441349068039604	0.0451468501028761	0.0448216359003873	0.0444907511384693	0.0450414659757012	0.045356335832507	0.0438840954082514	0.0439592161997699	0.0440611290738356	0.0445979592624433	0.044697217971033	0.0452236555877007	0.0449754978329274	0.0454111710324908	0.0454817492439684	0.0433912280667305	0.0440718161671081	0.0440790015742973	0.0451342840843819
0.0454434800136793	0.045116069651117	0.0460624706415707	0.0437732868294073	0.0435871928510451	0.045836213969985	0.0438985243413175	0.0445140994254939	0.0445852355610302	0.0457937088099621	0.0451422889366685	0.0442558828690137	0.0441925475875959	0.0454307589010726	0.0459927367389056	0.0438078739732091	0.0448496742655408	0.0437708197812418	0.044872365529497	0.0447965966775775	0.0441740006183883	0.0442626486724526	0.0435645494243388	0.0461838102854563	0.0458778846362643	0.0444539090377428	0.0431611196791787	0.0445925271590587	0.0447159495658384	0.0458180936145078	0.044627402666208	0.0432815738685586	0.0448977669016406	0.0442881655969622	0.0458019238112864	0.0440250249443884	0.0449281269758177	0.0446664673675327	0.0448920939799791	0.0442563175969707	0.0444345855889864	0.0448919186883804	0.0459021535102402	0.0443036471707116	0.0444533013382598	0.0454530536805976	0.0443864369727396	0.0449799248197093	0.0436394033054428	0.0453639653326923
0.0444706496267974	0.0457276707515399	0.04496746788436	0.0457339860996183	0.0446070385565367	0.0462640153600619	0.0451432515380848	0.0449544782717414	0.044864316423007	0.0460334127550071	0.0448138982482549	0.0442542641231276	0.0462390198116506	0.0454928105740226	0.0457689294231193	0.0455367157218446	0.0459189793758494	0.0444787943601855	0.0449389750155878	0.0434202893561971	0.0451129245630485	0.0445349073350161	0.0458356640613354	0.0446667816345668	0.0448370683485715	0.0441680474964939	0.0444239074866497	0.0449891063285031	0.0454730970719666	0.0454824491701086	0.0439663211030383	0.0452264237148248	0.0444019321191383	0.0439369453605507	0.0456347819570412	0.0447916853757229	0.0445448949156025	0.0444343517677735	0.0456126377280631	0.0445801195517332	0.0462520613201189	0.0453812978640165	0.0448340875575506	0.0447763607170388	0.0448768612627292	0.0458907424635963	0.0457507971371686	0.04618116143011	0.0452748735585118	0.0445265253778009
0.0449772153103528	0.0453624475649388	0.0456382026683289	0.0452726383479863	0.0453841608112369	0.0441498352997915	0.0451478059832848	0.0445652812004285	0.045543651154048	0.0459498529610574	0.0453979527165562	0.0465185571078376	0.043896961014273	0.0455768614773718	0.0448345620989327	0.044821466224945	0.0461077404156684	0.0447149107245843	0.0452009760070274	0.0453687626011211	0.0452139233455388	0.0447493417748294	0.0461249862409504	0.0452401914617027	0.0449503231657237	0.0463350723704616	0.0459696322534861	0.044604889184373	0.0450820817221837	0.0449853156624404	0.0447241322760214	0.0449680498906607	0.0462669954462989	0.045044854616777	0.0451919797438557	0.0448412376827341	0.0456212102939897	0.0459888504413144	0.0456484209432161	0.0446012144731709	0.0452973493519858	0.0465472739977086	0.0452810408873843	0.0449942345941516	0.045972996778733	0.0445947297488014	0.0456658678016215	0.0460470273004875	0.0450511733877966	0.0442108176715313
0.0445302816378609	0.0453179311149951	0.0448856113840098	0.0452430858251955	0.0461503036523827	0.0460468928560425	0.0450620365342104	0.0455922094324876	0.0452463448832622	0.0457881299808675	0.0468531557355895	0.0453008011366087	0.0465489495965447	0.0456780854378845	0.0463743132687177	0.0446424433965698	0.0461668103607971	0.0462001987592196	0.0459691446769174	0.0455831563155005	0.0459393420430396	0.0455138267154992	0.0447143987824503	0.0455054541096175	0.0453353353393808	0.0445511059802827	0.0467711193828187	0.0450389111111524	0.0453080175387452	0.0456710889064083	0.0453741544877859	0.0449408761276218	0.0459291571565467	0.0465754829299296	0.044736626099904	0.0451380826711163	0.0464901331031565	0.0455311911525501	0.0450485781231729	0.0456227455085634	0.0455247440739301	0.046942969426111	0.0461604107849046	0.0446296380079403	0.0457080906508871	0.0456275282020922	0.0451027065123589	0.0457261885593245	0.0459429540725901	0.0460196322243342
