# Supplementary material for: The Neural and Computational Architecture of Feedback Dynamics in Mouse Cortex during Stimulus Report
Source: eNeuro. 2024 Sep 24;11(9):ENEURO.0191-24.2024. doi: 10.1523/ENEURO.0191-24.2024 (PMC11444237; doi:10.1523/ENEURO.0191-24.2024)
Supplement: Extended Data 1 — The file code.zip includes all code used to generate the figures and perform the analyses presented in this manuscript. The folder "./ephys analysis/" contains code and instructions concerning experimental data and Figure 1. The files "Figure2CDE.m", "Figure3AB.m" and "Figure3C.m" simulate the model in the nominal setup, and generate the corresponding figures. The file "Morphing.m" allows changing the connectivity strengths with respect to the nominal setup, and plotting the resulting trajectories. The folder "./Figure4/" contains instructions, code and data concerning Figure 4. Download Extended Data 1, ZIP file. [file eneuro-11-ENEURO.0191-24.2024-s003.zip › code/Figure4/isolatePPC/v1Int_a0.625.dat]

0.331158966660253	0.333653904841238	0.315534351943258	0.325981810102259	0.341946050390166	0.32687363304033	0.322304414488298	0.326122287092258	0.317570939061858	0.31507050131012	0.332622291768494	0.335055472622406	0.318019698432645	0.322009934264491	0.334526207458773	0.324911358019524	0.337333612437011	0.338063963890507	0.337315974435733	0.329680550231225	0.313994317233017	0.326037832236987	0.317165445137499	0.338536226892876	0.318341270405332	0.314385918567185	0.312527594935001	0.323364461955358	0.313730323481947	0.319379038110623	0.338303997013307	0.31814921235631	0.318663621004887	0.325955474391384	0.321300005675828	0.338386042627356	0.317854583134284	0.328146211359201	0.325959681828287	0.334804142261849	0.335206184747763	0.33055179746384	0.323743581869414	0.334873492417935	0.338876395839525	0.331976275112875	0.330091592211668	0.315262248050948	0.32790173731371	0.339903269463611
0.333085995536353	0.350047510129387	0.32301526243081	0.323663009870586	0.323819273239128	0.334630748617851	0.331591345317417	0.331719385794952	0.330774016593952	0.35119659486302	0.351600136944531	0.33207452005802	0.327101350229235	0.342417310117286	0.351124679822298	0.323386966179048	0.332570930741234	0.342498813942135	0.337436421885158	0.336410804428413	0.338556884850238	0.341525863155183	0.348845331296082	0.352021491366175	0.34849298405904	0.345324875357266	0.342143589753119	0.341078394168902	0.338515516892137	0.325232716039477	0.33419759594488	0.334361676801119	0.340611644576223	0.346928316818741	0.335349809791407	0.327295685610364	0.333157970459338	0.324417645428488	0.347143759527005	0.350745151647722	0.341495448426131	0.344403138552279	0.320180262072032	0.332973137936754	0.351529166994577	0.332408448935729	0.344957957494322	0.330496556286544	0.350621427140249	0.337414041565469
0.35979916469692	0.353505278899974	0.330444178521518	0.345729256440924	0.360004683808716	0.348682442572675	0.360076785356595	0.339096101669936	0.331180859302544	0.342372662741567	0.357827653304221	0.341849516010868	0.362793071440237	0.349188185070797	0.338265484662301	0.357055525628565	0.366661832672942	0.345154459593647	0.34265937546538	0.350201469118631	0.352505203227694	0.355975008962556	0.36639100596585	0.365320683068475	0.363992793602512	0.363470772125563	0.357866238978729	0.347871500255495	0.341256534479026	0.339913695851901	0.349192010427687	0.338746792907236	0.351247880916559	0.339193021476102	0.343041996133123	0.35117273663295	0.334329620707266	0.336875617175713	0.350436095910318	0.361723874334136	0.337380688615363	0.363272618408752	0.347631371102423	0.3576177501461	0.358374234949961	0.362254697970805	0.335346120300113	0.343061875483319	0.363930836404776	0.3426464877707
0.363574002542498	0.371872910084236	0.370714808068819	0.353478881083345	0.36552166344982	0.361182507258186	0.35043283688902	0.356725386535646	0.352911881374419	0.377450946726828	0.353467356651391	0.357167863163163	0.353842308222864	0.346970180503883	0.369591555321981	0.383796797819019	0.370952617812018	0.352954541013862	0.362768202624664	0.362183590490866	0.343199210899978	0.353441378481762	0.346912698893792	0.361598983607041	0.377145284756553	0.367883465715054	0.374334784089289	0.371881685494753	0.374905799551828	0.353722917239883	0.367295489090154	0.348754465944142	0.366202467874762	0.350513244332996	0.366192292314571	0.35798460927854	0.367014743585482	0.350106817449252	0.372996804770714	0.379662551388233	0.371924837541697	0.382121334824282	0.370106916313525	0.356511801155581	0.349003892809731	0.361370295999658	0.361655575783549	0.38383097514242	0.381141116622363	0.375714004217531
0.361392210287967	0.379842247183524	0.380294399138831	0.379860099697775	0.375566815939035	0.392997233017225	0.370758952410798	0.378761486252398	0.375811745174663	0.39439204847779	0.373089022510248	0.393281630551175	0.393830705020094	0.392492879539954	0.368746033880047	0.37035255550158	0.374138624180176	0.364379869797152	0.359415236282784	0.393654555958182	0.388948357521177	0.365272574333441	0.359345360820021	0.402172847584898	0.387686296624319	0.3699687857501	0.387971780601107	0.384259671156164	0.372024309041446	0.376490151132986	0.388471933526511	0.365022953004354	0.379224053467707	0.370069965743234	0.384731761559646	0.387288938855382	0.375396648757227	0.364999641246676	0.357818916755217	0.380127191611779	0.369456630784176	0.368475678418575	0.376969011124533	0.358205210197762	0.393806923597368	0.36934392403536	0.367205553175972	0.381696133963163	0.362984152967224	0.390558492843407
0.406520467214596	0.378425638025533	0.397565929963319	0.387066458499046	0.386480090760841	0.374091331765181	0.383339712851061	0.412507037411452	0.413661187967329	0.406818527676271	0.376998194752022	0.411806208186079	0.400295271417203	0.415811275658276	0.379576069499468	0.41376913385653	0.409933765881435	0.410816043896025	0.385486711186795	0.386096599816833	0.38718349788152	0.375760490783587	0.401006432931178	0.387144421489722	0.399560847012929	0.406262535472129	0.396317962592516	0.404692128896142	0.404060620226351	0.382490163829701	0.394685481784719	0.373612533470607	0.414123064159446	0.39715325725525	0.398802303073062	0.417046446695134	0.406548837909666	0.376270448094665	0.402419483370654	0.417332476739885	0.394771965461884	0.392132276263291	0.372613272251701	0.383343005573718	0.379765258745123	0.379749980154872	0.374339595021776	0.417276367002124	0.415065285759657	0.398881772748145
0.399278712166937	0.394325781506744	0.404897940913681	0.443951414393632	0.418592735460545	0.408321327721228	0.429969698543881	0.40856981797005	0.433406065836571	0.387266878138236	0.442623627714547	0.401022125301343	0.432563296735365	0.394684846762811	0.408133647879357	0.429468604658383	0.392079396946573	0.409027170445856	0.411520154027653	0.427701480475958	0.416528793044339	0.42276428617192	0.430780441753988	0.420860027658043	0.396677109917615	0.418878044574527	0.422891116075371	0.412614852132005	0.412822965992123	0.396518195738129	0.38866019188106	0.422365373463161	0.402989424205742	0.435731612781336	0.406791937408346	0.436642258242557	0.414759906822371	0.424032073677913	0.393446274853439	0.405638733829943	0.396490578379251	0.395868244795701	0.400306585080355	0.415233488302475	0.390674597174046	0.389588312762074	0.409677511824556	0.406056583642821	0.416303021043648	0.395560682699231
0.431765154772736	0.41699353590406	0.429187038310546	0.440345800482825	0.420684641656624	0.437981914932127	0.415911370250483	0.427437715933418	0.461595112683451	0.406515993122567	0.436154772197365	0.420540727816195	0.468133948229825	0.430900926696191	0.43593357157064	0.450793590481782	0.412442188524024	0.413131893567529	0.458446064845603	0.433997243937666	0.451339752802947	0.460432831272871	0.469431379920606	0.414350444194713	0.455246793073682	0.408887464811047	0.409120045771435	0.452746687412824	0.455122372284453	0.445733780325993	0.452137608944736	0.420441322979629	0.450979940573085	0.459200142843118	0.460987511809434	0.441727891272656	0.410459982250066	0.441017519509856	0.440675725007641	0.432868074532058	0.434939529651574	0.420433332617779	0.427251613933242	0.433405775647552	0.450183107689855	0.414370636064458	0.450220873562271	0.41559022863037	0.442350599362852	0.426375384923691
0.452606630668286	0.46018171765845	0.43927107723059	0.494533528019557	0.442382867689075	0.479729944563712	0.485421705293353	0.438612477569587	0.461706310528447	0.462857856288357	0.442860740849164	0.434738713172829	0.431895087093222	0.43695020011616	0.440204277971912	0.482299554211871	0.441758079651173	0.432706387856757	0.440196630066829	0.48210501225149	0.45470436865555	0.462165685875596	0.478210646712818	0.474239761854315	0.42731871365448	0.479908249804595	0.457093643498787	0.477129960949745	0.45366620507324	0.452275600583233	0.479228204564774	0.463098971069937	0.43204541930598	0.44420365712669	0.449066634698507	0.435509837900717	0.476179991034168	0.48284583219539	0.442076208945742	0.469304763323845	0.466225306222864	0.495197582080795	0.457513440857939	0.462732437199549	0.478960586294092	0.482367804517896	0.446669884395363	0.444629858675452	0.441541127666571	0.479418032470622
0.505331328406378	0.451188093483336	0.512612599920972	0.482901353780006	0.456319136721335	0.5054306328372	0.478740377591311	0.517725223798531	0.51407256141536	0.458265521155006	0.504251510638848	0.506132366600474	0.453260030708908	0.509480991434597	0.471760511180244	0.46113521729183	0.488280752540688	0.465302809041902	0.45526810677727	0.478305083938406	0.463602121055278	0.506638313866245	0.462448421644187	0.474271105364299	0.500247911517974	0.475290736948779	0.483439164072251	0.471050131825872	0.462309110067077	0.475674744987987	0.463366605458344	0.46196418163277	0.501069240061973	0.495770945693941	0.483952347239402	0.4858827945732	0.490234383550367	0.457077754030902	0.457999648512801	0.513658582494826	0.510966478445842	0.456457025481228	0.46218668993804	0.451377322549325	0.481941102009576	0.495820744605097	0.478530936972557	0.488493107052108	0.45530711306906	0.514940002349462
0.505432150562265	0.529866909240822	0.517063117739618	0.512159037757348	0.516660775240633	0.523089338915514	0.504824115109448	0.495822948906763	0.495245152101964	0.517437116203669	0.518979354843766	0.4960108895719	0.498624616365687	0.542099963304701	0.495786470253776	0.492865917973164	0.524391287939295	0.552069660941192	0.533891483765916	0.548200346414677	0.545848836375653	0.558364981198427	0.500190287420265	0.493536230364042	0.520496067527777	0.521797128230595	0.518568651386647	0.524827634435104	0.513693145131461	0.511235953540702	0.501763555224509	0.480688437716547	0.550864249459632	0.531151746093367	0.481100660978203	0.528551850124739	0.543979761174605	0.53106638864374	0.536804077820567	0.517133801539347	0.531659954113358	0.527965052977066	0.519411341979775	0.504025097088871	0.545301266856586	0.560093293934058	0.531231550175898	0.506782646562241	0.525760923621952	0.556589271903127
0.523231289430908	0.556329741043544	0.578307212985961	0.549380396183979	0.530025808617151	0.521931346758859	0.542981062818327	0.534106304266045	0.524990071798624	0.549275799532436	0.559962997792984	0.595998177431666	0.520977292271171	0.58804170905973	0.540461958287018	0.553252357145837	0.560163909646364	0.542094827679177	0.527915106278038	0.588826652526999	0.5946363376771	0.530912514359549	0.551292649622107	0.533960222716596	0.576879128898745	0.53140277681503	0.508121451918484	0.578093082495728	0.542170132629244	0.532939611570766	0.576219346204541	0.566354090133039	0.548776206170525	0.535967844767337	0.560431596907877	0.586573376151638	0.580572253390999	0.539341032204469	0.584516066819758	0.600299926762527	0.535518464775521	0.598388216488833	0.521088265952905	0.533105321032297	0.543279019952877	0.515965216860506	0.529475722854423	0.5381850917023	0.521301145047543	0.543326639473279
0.548978077588135	0.55353053500104	0.630130315963983	0.604462968289747	0.624149064566872	0.607470755804998	0.606697010355219	0.621392828311116	0.630397086694453	0.560365314907021	0.55320375440491	0.629427060685315	0.599392639171728	0.627727171627505	0.632776893336713	0.561717044220622	0.612162464484285	0.580695581312278	0.575237477601822	0.581792960220613	0.571545570520791	0.606542884764272	0.592992498668825	0.586067373229202	0.596052916005042	0.580323432805232	0.607046027392217	0.635391538499496	0.649124062841141	0.608699277697486	0.554691156853692	0.586576580500095	0.562140145199696	0.559875937115833	0.570358655401885	0.552594543638773	0.611546970585726	0.620481997284665	0.587771785135633	0.584289813593836	0.634943360588524	0.553864377572409	0.578948650678982	0.547497848443395	0.586946773168284	0.574403370144389	0.603002020537636	0.564035364431261	0.581005863498452	0.618893418352045
0.635525347452979	0.658911426398809	0.69568708790829	0.646153404248544	0.619350893032498	0.631683605571866	0.670146476282056	0.66923987946552	0.614045159727052	0.668735427019124	0.638798855746827	0.597801291805817	0.680589840877221	0.658911492698092	0.66415305875965	0.639717875256682	0.635780718720095	0.690116004161566	0.702332932252648	0.672111099659516	0.628912897107118	0.681636182477739	0.659308247481775	0.680917239239949	0.599695429170902	0.621240958470465	0.659912002102186	0.658201932507828	0.608969348737281	0.646734137453386	0.647655136650418	0.664887721071192	0.633668459251189	0.676945256989449	0.604177705901116	0.626703851140822	0.610897779239837	0.687112086409745	0.650420947222095	0.679858119791021	0.657336960845021	0.606101037189792	0.668139911564345	0.66419979034866	0.597727501042581	0.6953832536265	0.59909744740219	0.647714195225713	0.662783522809159	0.684463740638173
0.630850925990661	0.705020621877054	0.67532661578015	0.732819437452361	0.669917318250801	0.641894164214991	0.758016655741206	0.654704037461084	0.65531111533184	0.716803428927022	0.647374029129059	0.681292641389737	0.67094779076063	0.641974897845012	0.687898715668009	0.639051500443343	0.668518837788379	0.759132674427933	0.737884323351711	0.751428415544952	0.680433248395208	0.720140299875115	0.665181636272314	0.62930587035303	0.738319955662025	0.743690036100902	0.684798252849988	0.683878598480266	0.635560365157267	0.745790742542253	0.721998831722749	0.683104082699139	0.661978064594322	0.73469726835145	0.636556248564224	0.726964358770777	0.648279785826032	0.717582395234288	0.64198996267587	0.686437334896505	0.644470224480121	0.722227719325994	0.629437168102977	0.675527750867601	0.64116453258597	0.706043434773326	0.68179458610601	0.649141790527627	0.691858246918838	0.652905753833268
0.788340165532706	0.705990192519657	0.753933223924238	0.689006706758422	0.798288298691233	0.742539581265657	0.751727146518122	0.801356338704545	0.751698993121153	0.688486801416385	0.786015821699389	0.735700258982176	0.810265355636107	0.735846165451112	0.683511008033695	0.723753809126147	0.708622051221008	0.750925582002145	0.798265849248022	0.808138982733906	0.722301986324638	0.753217310097948	0.674469629450372	0.749227126408597	0.779818121339821	0.744279371376343	0.766302732065176	0.81552423782898	0.767119431192678	0.688310554822058	0.708265256952197	0.766708486870151	0.75092997982166	0.70861531274652	0.700641496068022	0.690142101861784	0.767283657064494	0.754379265176818	0.810585477098845	0.789526319403649	0.762472924344645	0.702889987998114	0.784155439192787	0.768697174685877	0.775033892145878	0.723134647610947	0.739310486014895	0.808337678636723	0.736876058267428	0.755467249148817
0.798283971651911	0.876613628970066	0.778598101508297	0.87772443033833	0.792736462820589	0.795263561465364	0.873651557610699	0.807134942440149	0.879161097568658	0.748646042354985	0.87730431384629	0.751572920038592	0.889619128276059	0.791065815547978	0.756662554774071	0.858596486019853	0.817981369215618	0.758215901964989	0.753368835680598	0.839067455611257	0.879156144360361	0.761382887270498	0.807441330219196	0.793627160223264	0.824720562635509	0.841626292767379	0.850164430094455	0.854410640293702	0.821429909487854	0.806273685513787	0.758662073956745	0.769440107338734	0.840021950625621	0.868962603787099	0.74723611114863	0.837923556260567	0.827625742158549	0.784463218325425	0.873804630021574	0.73978101277516	0.861833255876938	0.762111970973027	0.782772535035653	0.826694054731771	0.821909165339913	0.858361669202265	0.778365410129532	0.820436908287023	0.868289491441744	0.885976448512513
0.904389687031852	0.866378410262979	0.825125302297528	0.907129505184832	0.855680108936473	0.814464646464214	0.947572371324152	0.916982231833416	0.962079375385076	0.932682714992075	0.85606523386614	0.896503429448132	0.952081193378943	0.891818615356219	0.879281735998254	0.92948070617676	0.974942363285554	0.916273858926401	0.846890237204576	0.820379840900441	0.957712103288474	0.864498095930613	0.976234439187175	0.939462343772745	0.843827857534862	0.941901579424957	0.923956706743022	0.99100675632884	0.888601195999474	0.883696238447039	0.819164234194516	0.968107597750663	0.897384637373501	0.892885015263888	0.870065461173745	0.821029334044363	0.898486653252306	0.824901278328825	0.963714319335628	0.905216874503391	0.919973030622575	0.814027489804087	0.919214877225993	0.853724242525779	0.838159109172639	0.986618403207106	0.866692923369061	0.903469810927185	0.981576557746611	0.891822575951668
1.01939913581965	0.974047032317721	1.03891474608499	0.991871335280174	0.894183818366997	1.09165934179629	0.911428472396568	0.915258568378055	0.959332182443672	0.993334657816222	0.946156271929923	1.02071623986809	0.893635493430943	1.00880781035593	1.03567838747221	1.01717577920331	0.892788401200141	0.90247573440088	0.909902290241852	0.945820327477849	0.937568809615278	1.00482026895421	0.983698849659944	0.991818992133889	0.917630199288035	1.00733489128954	0.953765824740828	0.982267576818973	1.07043864517085	0.953017848086128	0.879288125304763	0.880639857018498	1.04370937602376	0.882038847010962	0.939488601999125	0.901242436325861	0.939504859913977	1.03928225481086	1.01169697702074	1.00909536019878	0.992818325431533	0.882320524489717	0.936639573503783	0.89083930653022	0.892033404606268	0.886126406424541	1.00476103152476	0.983622531667684	0.996009763335395	1.01037767070129
1.04178989787402	1.03145157143126	0.98021890420696	1.06051204448464	1.13124929526666	1.02153085870293	1.17383527244101	1.10891805183299	1.09852350704913	1.00308377825339	1.08672482512057	1.14466822349999	1.1221953636123	0.977082381128798	1.04806444490615	1.16653651796455	1.00271142836654	1.00603912919037	1.03292241007757	0.972851371673132	1.14822611197872	1.10945076613213	1.02966234014107	1.07641717776213	1.0642254606207	1.12022821613958	1.01912516224467	1.14422938260174	0.984304806414571	1.0608766181043	1.16085190935295	1.10184485953633	1.17363863138464	1.0525802566334	0.988846132784133	1.00254734940122	1.01519965602113	1.01689276260011	1.00589057894221	0.992738446402435	1.02761393535803	1.11837250324944	1.03672018011507	1.06111455107126	1.0296768998017	1.12995679801035	1.10502813546315	1.11571503124038	1.10127085041536	1.06707164586124
1.10244200879099	1.14208997819541	1.12566571755528	1.09848648088162	1.19312425834902	1.07299605832595	1.27102564739221	1.28958989372932	1.19366491395324	1.05590902487419	1.3218534457706	1.13531640915562	1.17584460480008	1.28471311084349	1.23494809735019	1.17364299940504	1.17019987447301	1.07510806044741	1.131673416985	1.08205720001976	1.09255048940175	1.30041453792928	1.17449268732808	1.16767669418885	1.1319632714895	1.27841691208441	1.20677971585684	1.19538538751405	1.11622073264744	1.23289102133667	1.22862546229874	1.23182214666218	1.18089017809035	1.0812305003753	1.12369838820487	1.14810781885822	1.09951762120354	1.19179471073419	1.22770122061019	1.15443820132067	1.26682122767385	1.21590504688218	1.08416591950502	1.20298180046784	1.06492881134341	1.06532213362917	1.30954072127007	1.04550967193072	1.09796583766814	1.13500062898622
1.20510661999398	1.20226954168061	1.23518142301891	1.22178804589958	1.35195898319866	1.45340886411287	1.29999605306671	1.28295377296322	1.20128943563016	1.18664231894711	1.2947454304022	1.31416667352166	1.34096546814663	1.4254873513547	1.15802265427238	1.1877211175605	1.18266356655804	1.22391321435205	1.42164434496303	1.3637226825235	1.36463111430748	1.2128314456723	1.19483897669028	1.23181290673558	1.38010269010407	1.18360756617995	1.4077483783518	1.17451125934283	1.20389640073671	1.37796931253121	1.38990184482975	1.18849534864323	1.27326303703039	1.1984990485487	1.35091203900684	1.29851917295554	1.37220773456433	1.37355527776773	1.29247372526484	1.24457552655234	1.38518547096724	1.23761842596095	1.36048511274423	1.34705399317496	1.1922068783545	1.26383673865252	1.2248992648062	1.18776735652951	1.4441232129146	1.43015110139996
1.5497643928485	1.56261132862662	1.30560604487488	1.43463342816301	1.48420265034136	1.43866104810022	1.5363710699507	1.58317170393515	1.30621211726387	1.57042756422751	1.60202203433358	1.58855548879528	1.60477264638027	1.4347223639433	1.46896621706538	1.52090210932687	1.56416187882381	1.32697997713791	1.42556271843576	1.3034446552805	1.36234997175614	1.43108442375943	1.46109225183634	1.43720826570847	1.41928405222614	1.30673013526933	1.40521707817425	1.58581061558162	1.56061071634064	1.41950551530671	1.36010906049965	1.59593631899345	1.31562422299308	1.56986599989039	1.4418647558722	1.49456473260647	1.44786375757327	1.38147027323012	1.40341392188684	1.36767002052696	1.42477822121749	1.46136280457881	1.30960475081211	1.44150813878374	1.34608746553699	1.51030213744355	1.5850617863279	1.6197332678273	1.47302753088104	1.46133282940102
1.44062686122419	1.52566377079669	1.44205852045484	1.79284790332716	1.45595766005287	1.73771896874541	1.6305498142079	1.68503844545085	1.73731815259036	1.61236915145662	1.47945078410038	1.78645322822417	1.66012555640692	1.6292429511761	1.48464205075003	1.61115358938857	1.46399437464541	1.52392698246679	1.56196850371982	1.79195236130289	1.57230198952713	1.47473322228976	1.51108645363179	1.64400351682447	1.61968608926843	1.67112866581787	1.48581946665319	1.48115823532527	1.45522785636526	1.45765380106836	1.72872552568787	1.78543954843236	1.74356831021517	1.5466039001483	1.46776665566629	1.56161018185516	1.59794050019465	1.41885463705413	1.69945070115614	1.65513474131353	1.66983122040187	1.7713933366508	1.64016931639162	1.56433161375128	1.51762039568265	1.50050161991129	1.44392720330672	1.44377606377707	1.55116199729481	1.44977366853875
1.63801714718605	1.79174578189925	1.62980966199366	1.85811314573809	1.58646279715444	1.9483032765948	1.80310678742824	1.89146172491817	1.59253518476323	1.76673910060824	1.63397656534259	1.90788793990648	1.85986442265926	1.80613779236551	1.71576758646173	1.59568139609382	1.88078976693233	1.73537141521581	1.64605467124027	1.66799255863313	1.82913599682375	1.91324984843346	1.59963482472431	1.96484818767988	1.80334820345922	1.80286919840739	1.80446443491081	1.59499175776941	1.77379031331824	1.79267146135128	1.63548283039302	1.59452459629849	1.73647613573603	1.60420503371089	1.63596884213064	1.9084948255969	1.97630274350796	1.8414153668362	1.81123824326019	1.81356181168566	1.62076537885795	1.67760380441124	1.79419994734892	1.977150470521	1.87745677540113	1.97949779026829	1.7602829983212	1.84205411095283	1.82804611585926	1.68319834825387
2.13134927742366	1.86178388780347	2.03776812513964	2.06590696238404	2.21067508764631	2.05230892538629	1.85965946245323	1.87941673279516	2.03703741642236	2.18272718101164	1.82641636240609	1.99298718003138	1.8537974318907	2.18592857402792	1.89781299255575	2.16107441357409	1.7516206018946	2.05627752327006	1.77177202440476	2.11804379173401	1.89373748815838	1.96624487473905	2.00148980286693	2.12000617093772	1.89113044628404	2.12679950883207	1.9843146427195	2.18083131528105	1.86823185815913	2.14055261129484	2.13065129761998	1.95686523327027	2.14230913150008	2.12537667733176	2.08707671252939	1.82673295424233	1.8146453194446	2.12617759651291	2.14796673573208	1.82765184241915	1.8110216887142	2.10033073272398	2.00507393653716	1.98756100509001	2.20463547366531	2.03267345338918	1.83224086281401	2.10092198584013	2.18262947722036	1.83516957685736
2.256155506547	2.32815505645115	2.0686429478839	2.2050354712043	1.9772718085753	2.33680724390851	1.96860632881104	2.2946368283892	2.10667149405746	2.31027649427783	2.43996737286319	2.25478254402154	2.37981179592413	2.33936010820474	2.4552985164329	2.29050383948669	2.24999064820916	2.11811906328804	2.07608343468238	2.09226089633656	2.41649396398206	1.97287682415344	2.42901419903654	2.15097690157524	2.05221029612244	2.2256953938843	2.13418064649515	2.06938023544676	2.19424091845679	2.09912484678331	2.32882906052148	2.28599192880819	2.0752307699315	2.04877030855343	1.99643639057298	2.1296502383129	2.22432859914032	2.13071831064194	2.19482992030099	2.24817358292625	2.04392585551207	2.05121793620139	2.12881818316443	2.04637590423804	2.25226675819687	2.03455882683085	2.33130401149437	2.39371477194822	2.03900071278072	2.08119657210459
2.69325853386314	2.33329747701113	2.63053091476259	2.19790474623692	2.63411961108852	2.52918961817597	2.55461333405543	2.30114063935726	2.49974966608647	2.62358068292375	2.49861222410001	2.35377181107726	2.45796088691925	2.36966607522078	2.21589819555059	2.62052604527987	2.29447071824543	2.33952595721167	2.42235095745989	2.27764240759395	2.68103442754069	2.38016829910473	2.36676929000908	2.53165220194185	2.51091669397022	2.67291356398367	2.23024492929968	2.58016433881832	2.61721731061541	2.44654675054894	2.34396623984495	2.30191360157079	2.4568993271157	2.22877773456669	2.40839845229692	2.33402267153328	2.26536632103572	2.34610398343719	2.44813283931303	2.21903090980614	2.63609264610054	2.21838924206184	2.23786930524101	2.39019115547779	2.27874046245905	2.21460925224329	2.45106484895445	2.40685857662716	2.63682555017544	2.59216816875617
2.53762704288884	2.78361397640072	2.5580582606937	2.83719923717029	2.81044528830064	2.55220493242936	2.77895457891456	2.70377374269259	2.94279897680012	2.69021263966176	2.73109888780061	2.57302083614576	2.87371322604623	2.54685731192406	2.81068828975994	2.65860077820372	2.50365032712952	2.92787257220922	2.57969801482875	2.66824402770376	2.5769949550457	2.63934018254814	2.88962738344916	2.67282239172178	2.84355500756203	2.94461683623786	2.76484663242989	2.52908426845958	2.72644120003206	2.79547487177113	2.79006951382553	2.61939512212651	2.69636650083724	2.62112246832729	2.79529885244437	2.93523041354865	2.78354520718971	2.76544322211427	2.6436088989544	2.55190051867809	2.44961794253227	2.9200743786211	2.43920153923033	2.5609559979417	2.94822082452495	2.84379480451751	2.76843138903269	2.56250659729415	2.93486081796171	2.67541181791554
2.77288249038012	2.74373234810062	2.88245645460499	2.85308729768414	3.2019034460671	2.93966975290867	3.21955532258358	2.74764615947042	3.20752520123323	2.83693926943307	3.21788728791704	3.21883718760994	2.89986412950166	3.04863327984461	3.00175893742479	3.03638059782702	3.16144528143102	2.75066280696397	2.9631596439645	2.9605335376228	2.8718199031535	2.87980845393999	3.03045267423932	3.0781911837345	3.22765684681006	3.13527731583492	2.74075633151638	3.2112868552818	2.90328150172873	2.88226444348895	2.90389415219641	2.94223615778087	3.18354511926755	3.22602888618817	3.18463230447381	3.13880191629313	3.04947681766552	3.089483828062	2.83515886679105	3.12491353887279	3.13896271600923	3.20705738010671	2.98798603220079	3.04889681504581	3.2086884599315	2.8505202510605	2.76225284749328	2.80862826324317	2.75799275897185	3.08553393349964
3.46651485487095	3.49116851640242	3.46831219621779	3.33109988202421	3.45140605624772	3.42229279435585	3.45360998926359	3.49074665021143	3.42726237345348	3.23919842110385	3.14018533348487	3.43680380820465	3.47371908128971	3.44082151111277	3.09665767700198	3.16586112612026	3.3697404208755	3.3440586069322	3.21973985048967	3.26677526670205	3.30955224550768	3.40754025983493	3.40729764706005	3.20843844692821	3.12592917401273	3.28812405031755	3.09654673680302	3.34642626475519	3.46065011441991	3.15645095922414	3.4519884993608	3.09103950078526	3.04924586744406	3.22252102598064	3.46037437571737	3.4552845241583	3.42540772402752	3.50353214184922	3.44986756499725	3.40344286332888	3.21183083952903	3.15933807070981	3.43268909240421	3.03346237412298	3.18580321981887	3.46392431847396	3.09697453719156	3.33164210185905	3.42213346340454	3.28817664138575
3.77003892772034	3.66522494850366	3.49005115122765	3.37252659089307	3.57754030887554	3.62056986648742	3.44916330896685	3.42465882783619	3.75787496076534	3.55562399164445	3.47685170121936	3.55987231474003	3.6091574747065	3.58711665022738	3.73179607792153	3.58057827576659	3.56772171295008	3.52391226027268	3.58825809367035	3.75027197416849	3.72681958918193	3.71958842576096	3.67820638527153	3.45605868647236	3.50012743348794	3.77576775385771	3.43224098722466	3.53890086996609	3.74929143253978	3.76737059982147	3.50423772802383	3.74849493863711	3.73651145057826	3.70288328552983	3.61768129274671	3.6132437646144	3.74033050046532	3.45162329389833	3.70758429151742	3.48325773970552	3.76541956781125	3.72959231677287	3.7182462170035	3.42034511107192	3.7550883278365	3.74082659245667	3.43082812801936	3.77922240569443	3.38886847966803	3.72879336834661
3.77443467813723	3.85229114710852	3.98865701845106	3.93019869300713	3.80058867801656	3.87677074275339	4.04648006529181	4.00712341160967	3.99116444773176	4.01241487173082	3.99014314730798	3.89111018092927	4.018266832721	4.03323318668104	4.03835096353589	4.03406776101942	3.99113158199784	3.94624361261424	4.01688945746852	3.99500253299988	4.04904129786297	4.00078748124154	4.02447500148794	3.94758754568035	3.97957028364231	3.92887656570954	3.9340556613481	4.04313532993113	3.95209167924682	3.97650194703056	3.76659019878359	4.03959090948174	4.02471693837338	3.98269690638461	4.00557485333706	3.76598607402049	3.9570770001576	3.86293681766268	4.04728742724503	4.01418636733511	3.7794657214102	3.99167244123074	3.88666482300809	4.02511687205988	3.95810300117078	4.00406739069322	4.00754854132225	3.98445363618007	3.91057437776007	3.83180746583762
4.23620383676343	4.32679578410843	4.28303150374298	4.27181908386981	4.2799070032539	4.27146475839385	4.2770715517279	4.26841544576724	4.12160627601334	4.16532024729658	4.16691052237215	4.26094738751478	4.32840325743716	4.20956125463024	4.22548197344076	4.2142085407908	4.26142488099565	4.29996114784328	4.29989709422414	4.26495290413011	4.25504477296502	4.16946596211044	4.34324666362602	4.23243333411616	4.26986702393606	4.19589503509012	4.20216982888632	4.24695178256442	4.15129221322429	4.17907755787361	4.24317021970177	4.32412803850281	4.24212854535084	4.27494447579188	4.16666746592284	4.19709752201088	4.2042324460595	4.19942500229255	4.21372735376715	4.2481991093488	4.32632408965619	4.12935025126564	4.30013617272604	4.17425907398671	4.21281993841961	4.29043102615006	4.26351115268643	4.22351192494818	4.3106941475528	4.33308773354305
4.372215052287	4.58466056872468	4.55879999882259	4.55808408105634	4.48551615905063	4.55606791495257	4.6010504734358	4.49831843143392	4.59069530886881	4.41731332390488	4.54481430056513	4.6106614911875	4.52188133301232	4.42393575114637	4.53181057129176	4.44420098492898	4.29527998506136	4.6112011701512	4.450712022722	4.58446988754037	4.51615633279879	4.57520309242061	4.48224655091357	4.49940949951543	4.56511817647199	4.63042418124724	4.59183665491591	4.57750941488223	4.56876806847128	4.50615585738928	4.63888579492734	4.58851149152253	4.50900510093654	4.60756849074686	4.59864207627242	4.59931897516663	4.54528573961372	4.59873270670175	4.61117226725252	4.58312437885593	4.56267275544253	4.50397672561659	4.55263163765515	4.44897154377309	4.61663581359111	4.61850080213882	4.5261718812391	4.63280297733165	4.63421437901547	4.43255913033874
4.88640852332167	4.90015278596075	4.46909580121718	4.93164742874042	4.72577816344923	4.66183684645824	4.92610871317584	4.80385057158464	4.91886928797234	4.90559023895582	4.920339832796	4.71084271661512	4.83391601260316	4.80972184383931	4.9136024964864	4.77433093135785	4.57210875409154	4.86572792257325	4.91099625824705	4.92364907712501	4.56069034665848	4.9380310598959	4.53607956132201	4.90059424288386	4.83272971150684	4.57299413151094	4.90068437206879	4.62216686831403	4.91268944591675	4.89638855028717	4.88146631783264	4.81602949926036	4.52007657237873	4.92597023155238	4.77906561575901	4.84873823077788	4.92955212514148	4.90788606018691	4.67460413381967	4.90580082257244	4.53056372890841	4.58433594123621	4.81190575667887	4.78806474778916	4.77902331638111	4.92592976809193	4.93099044244322	4.72019344427895	4.92211771080972	4.61829791908972
5.22539886163771	5.08676503274376	4.84655371804802	5.03049827135352	4.9701190479223	5.05772639943891	5.25008270773954	5.02978608930021	4.71454626701489	5.06168055351131	4.835202335297	5.21953696937708	5.11205714646005	5.03084251483081	5.18700273675057	5.2400320641804	5.14373963547272	5.12021961681001	5.19156929730931	5.04047682279089	5.14374679231378	4.91815265057409	4.95209970808584	4.91365063836434	5.25469539986519	4.87300299595522	5.14000850097983	4.71360535762674	5.12463285896609	4.90100532953631	5.02742322911649	4.8458721460478	5.07448094530582	5.05720647946519	4.85855263618077	5.23593358096917	5.00592638197296	5.0286806969683	5.14481778429038	4.84384992556391	5.19965152983075	5.09788337140348	5.16528079108858	5.01973776474256	5.14169443561077	4.68678337374491	5.19546548104492	4.74851549968075	4.70071105503285	5.16833008362418
5.14338440782512	5.52974655278007	5.17830390438623	5.10169883376376	5.49527483945555	5.3896604048504	5.04404048560811	5.55332255209203	5.04338931787131	5.42852930786197	4.95915712088029	5.43544386970113	5.51794650396187	5.09856725851015	5.24060910185506	5.07725967300965	5.58087574970521	5.46990649110634	5.07178406822822	5.01183659544742	5.03861599276817	5.48874556791796	5.36854941087654	5.07722561583665	5.31476455236295	5.14971807527288	5.17113709216014	5.09335671507253	5.0995236702853	5.03217471326375	5.07664516250371	5.02775428099101	5.41542973055404	4.99599640926141	5.40636776710333	5.42881048670514	5.20853113008689	5.33153516200321	5.26988230045658	5.56979427560414	5.46105172234229	4.94898991030099	5.11449369466344	5.0217596604922	5.52940626130186	5.42416078279537	5.25310519455824	4.99645669383414	5.1325102548834	5.24059119731078
5.37292884858515	5.41173530239401	5.55704664663224	5.1588775233872	5.55357931679078	5.6227998251977	5.73727157092566	5.56833673777536	5.6250590204722	5.49922382979876	5.17384484079952	5.80507008119444	5.69012329852108	5.29032757200719	5.67248320308811	5.38940253391908	5.55835404307688	5.57941202200239	5.2212484698773	5.57787069882097	5.40736910222203	5.84999565589481	5.68306681474039	5.69946814768918	5.47987816807164	5.32697039064965	5.63899509986881	5.61702066087449	5.30192174980314	5.72571187717564	5.2716718957656	5.54108504790417	5.51509123934395	5.67343463170822	5.64621520382174	5.30027267215732	5.0981774522796	5.41823537800635	5.69257281409017	5.29878898568864	5.4258680495526	5.74550430129306	5.32216468703673	5.56233511589915	5.2886314565745	5.22084331463568	5.50861000524939	5.35879677073274	5.19873878831957	5.68681932721342
5.67021969391214	5.82938617583331	5.4064670001212	5.71259079327745	5.58323460373805	5.57217636550349	5.89244693589125	5.44109085774066	5.46467428150781	5.56036379456193	5.55997590802867	5.88190720122418	5.54897126779078	5.63626805597033	5.45881266603773	5.5626622766055	5.54187270937818	5.60370867860864	5.80573804793512	5.75684125292963	5.877096895357	5.90375260505933	5.45584664340703	5.42415147534523	5.68324724665808	5.39013124637266	5.64243446756046	5.85703900053845	6.04886134031527	5.60801898113439	5.61953220368063	5.94125034842005	5.55070417616146	5.85487418293812	5.56557443715631	5.42290020716353	5.78496136112395	5.6069621434674	6.01874557198111	6.03794585476389	5.55957032767739	5.65886906989822	5.66110391630106	5.80114713335976	5.5494698725502	6.03981819442433	5.68841155948552	5.5698068011504	5.91706227260861	5.45172497579469
6.03714415950774	6.03701007433157	5.727433970301	5.89081863814385	6.04719297804686	6.12203961397848	6.03140290081888	5.88758542252123	5.80570281432199	5.97848549115464	5.80893472428898	5.87147386269614	5.9325964464927	6.17204856344294	6.21360084694751	5.9303086123894	6.02594499650792	5.89967027691966	6.14529858737646	5.9696833145648	6.15293503218883	5.97433283671436	6.05604903130654	5.92170868764652	6.04848194056899	5.90449516211201	6.12435825155947	5.99908498585663	6.04791338593661	5.88841935951889	5.72263739874662	5.72916858312275	5.85245182734824	6.19948164413018	6.08025632476558	5.81187234195834	5.7506194843579	5.97545281336925	5.81952114440427	5.8208969750511	6.02191378437964	5.73500578481694	5.84224787632448	6.18994827151574	5.92410384931456	5.73314862847996	5.79920770354445	6.10511542285249	5.96453393057857	6.12070713461781
6.09621946668041	6.26335038444708	6.34992177810995	5.88781083119537	6.11820154626003	6.16094513964884	6.23047937004063	6.27484680745137	6.09880932744523	6.04206175597462	6.21457544537863	6.16234389268573	6.10081108868521	5.86379028786115	6.20112862399916	6.20716345471808	6.2920637771467	5.99798392787375	6.19418954145249	6.20167635939108	6.16388170353713	6.09474751098638	6.17099848833067	6.28372244645861	5.93939973205732	5.97931944547441	6.16594082528443	6.00934128164744	6.27046368545365	6.24916058587458	6.34316914295568	6.13278458223732	5.87407308256042	6.13005420856215	6.20406314966966	6.39961370616568	6.30189282647513	6.43364357875072	5.96054109093276	6.20462237200036	6.38587944889989	6.11990333985216	6.37544557728976	6.26001148787381	6.01298108258923	6.26267283514852	6.13387308734418	6.13575019218893	6.34138870068277	6.27816150802828
6.56212919261933	6.51227545638924	6.31341606593803	6.6720035372371	6.28608979855781	6.69553249558562	6.23992481881971	6.50130964842641	6.20094087807869	6.56805679679468	6.60731532384866	6.65617511736788	6.49705145984352	6.62012444036978	6.48636548525969	6.45906798570962	6.38197589122538	6.4642459764858	6.3278251481083	6.6039633000827	6.32851812695002	6.49366781714575	6.52958021660146	6.34111910667907	6.37518277397465	6.34116666578747	6.53121659096237	6.19361968324948	6.63324720768201	6.43644021495367	6.65553366515672	6.39793049379398	6.43010797578398	6.36258853986499	6.50738914892581	6.49595110771956	6.40641509997989	6.29660997969617	6.60931849995515	6.30525979059279	6.48413887822469	6.45331730980522	6.58530747907778	6.52393395740193	6.40519111163098	6.67895590395011	6.3685329756262	6.54071210177511	6.28415581497057	6.4945828553465
6.88931193459053	6.83712470088017	6.73471041543391	6.74657790311458	6.89614624657274	6.74634787938357	6.7484748868055	6.75037666301166	6.5585382190633	6.51540593147479	6.7853743432161	6.73370962964962	6.64640260123486	6.78172910529666	6.64505391634767	6.82447861511507	6.76476735107126	6.8234123579434	6.65752660017981	6.56711029779555	6.54470420995825	6.49293256265259	6.56338972083652	6.69045012879357	6.82797575600201	6.64272709095194	6.7614315873389	6.6487056789381	6.87110139035858	6.71508680385242	6.8939513854922	6.44427808572626	6.63676065209843	6.75061003308363	6.45883495556029	6.54146645142059	6.65298975614369	6.44441798635503	6.63773069585779	6.74789496675775	6.86088917453518	6.8563705024162	6.71955819535619	6.84325129981401	6.57822537062466	6.80678621317142	6.51996919388234	6.88899380272778	6.66948739352453	6.7341817210539
6.87776039825076	7.01321096970193	7.04725987007556	6.92140009685812	6.80909145068757	6.74896856095371	6.5779627808588	6.87991218796541	6.716567266283	7.0517159223814	6.99676456912134	7.03921464502626	7.02900014427997	7.08919966082987	6.86314619551075	6.88779452633923	7.07776113191852	7.06396757648891	6.82574385217474	6.61998198105108	7.07472160028868	7.08302581886636	7.0394260711357	7.06454194238876	6.55253250162709	6.69392409100917	7.1438695856334	6.93245934275924	7.01128492978124	6.70188925317144	7.00494075234145	7.0648227377496	7.09475880929774	7.01002321859215	7.0108398996021	7.00340894828206	7.1324403755997	7.03466697279501	6.87872052773348	7.04622324088702	6.84823877537521	7.05227010873058	6.86227670540249	7.12612587922425	7.12260373051199	6.82022271303869	6.94961128205462	7.11999917716908	7.08512756359861	6.9865909063479
7.25213684475731	7.03050782224282	6.67631139415805	7.10210839709503	7.2582415395077	7.28542506137341	7.07082765646559	7.26422037512254	7.11217926449043	6.93423046084258	7.27119910661527	7.19449364709765	7.11066733016794	7.30989022452926	6.94250292567373	7.10128738091929	6.93235617616048	7.02608516452571	7.33558611017881	7.11036325995586	6.99831652821346	7.00471405299675	7.3063798645979	7.307450203359	6.99360632167501	6.9444867755019	7.32929950120766	6.82230431976698	6.82505962512186	7.31166804593663	7.16669465613521	6.75656130561092	7.17419685870934	6.93935744574215	7.35317031420559	7.25600520455819	7.23838999700264	6.72022130962939	6.95395230218334	7.20926201817138	6.71239336823321	7.32819633480761	7.2136243038698	6.91874858925359	7.20518112849926	7.28060949639852	7.23925403218801	7.03774443184273	6.93446743962266	7.33119956922097
7.26029571446942	7.12487919983442	7.3297265199051	7.42374318942338	7.36196918103009	7.4579979033014	7.37563128300876	7.3783088154995	7.16014124682744	7.05163085700054	7.35890884083665	7.16623443812988	7.29728860499573	7.4614251543846	6.8553027403891	7.39393895232679	6.93020846865588	7.44567731090176	7.34305226954428	7.30472519749723	7.48231658396188	6.90956535178795	7.06750386859963	7.23995137111455	7.34960540946592	7.14640043783791	7.36270074711276	7.06069394878575	7.08726193681423	7.1118320533024	7.14543853379682	7.35138708040102	7.50949027309395	7.50660004905197	7.13495961733289	7.2091361981106	7.09325834262782	7.28374754132689	6.97178947346313	7.55351602948335	7.44559432661524	6.84104319686101	7.40713237497683	6.94729751298114	7.57064727239367	7.09195466345587	7.17134860951636	7.26441421890667	7.02420059888592	7.4328852918263
7.57709834952207	7.54734248625526	7.17977685887977	7.48034092181903	7.34057638831889	7.60812693537007	7.67258234818167	7.38778959355466	7.72361694100782	7.49519578306125	7.55221223713671	7.46924586097167	7.40248365464179	7.02035381473137	7.27296495579426	7.66755252809545	7.16260020345715	7.28474468121413	7.37286992000405	7.10659559492714	7.30757918905162	7.62980095919334	7.64490493885868	7.48558008504595	7.59309435503793	7.729084727677	7.31880989837845	7.08219691887457	7.09996002647196	7.37960986758968	7.66832621730349	7.69916170393792	7.53704716049738	7.50296865063597	7.26125440540799	7.44603555409409	7.16339527137295	7.07873758323433	7.56026194102151	7.49739686236145	7.22074774281426	7.22290536775351	7.68983631569575	7.5447067017518	7.21312607724083	7.68354267899298	7.51854097546571	7.69439863345989	7.11334316825097	7.45383844712541
7.73150128369936	7.72052672282284	7.6903535051552	7.35841631193072	7.50068105167969	7.59765052721561	7.32366937556238	7.82380987840025	7.37085132801647	7.59165969374811	7.76737127391368	7.64533028240639	7.64974749459224	7.41975431244379	7.52450871148851	7.5150516267014	7.21573617063079	7.19735697076498	7.47141155076965	7.2855430141086	7.42073538711463	7.70954449892929	7.50863886660122	7.36676007127769	7.46412500569805	7.20857180440052	7.18994595211851	7.54031088684731	7.23025068518556	7.4335660789502	7.85963356931148	7.63564507852219	7.57582934794802	7.65921396550629	7.37617586374353	7.65733850221088	7.40044683620817	7.63589232758985	7.45325411651315	7.28953042307634	7.63327382901306	7.82642002593125	7.3835365166447	7.12464527770713	7.62997444288753	7.82464140878635	7.49848543744626	7.67722487562434	7.1680631361759	7.75945544554861
7.76300471082992	7.69643902310746	7.66434062533139	7.76687586561622	7.50867840376523	7.49592257050234	8.03995143074967	7.29668097997986	7.92861630408645	7.49558269069564	7.65994590124716	7.99957589495591	7.81194499786875	7.5984029759489	7.17193302540342	7.47495460019824	7.52481857666059	7.95122524883698	7.74101944519522	7.89604145038481	7.46339387612365	7.73356465070669	7.83696672717545	7.26859954421009	7.78500922259873	7.52430402625586	7.80095470572823	7.81115785170301	7.42021767207766	7.70562991705339	7.7540557284936	7.44679348211935	7.92238185255264	7.80667270426332	7.86883735012813	7.83365621219076	7.39475336541108	7.29870432497301	7.87069114159902	7.31812867651882	7.7115369217257	7.6180068222993	7.90444213718358	7.85481233243202	7.46074338900236	7.35909884433898	7.97326760341895	7.70863521108485	7.33232460236706	7.63937819705188
7.51528220627292	7.30456113623458	7.29207719715622	7.39968079914433	7.92003184123024	7.45558721623982	7.44057303187829	7.51532776477239	7.75336168115025	7.89557713949681	8.05054854348227	7.79589282204883	7.2119212244077	7.70087997937685	7.33339964031713	7.68230675032787	7.92275355665346	7.5569192198046	7.44959059877881	7.84978605326194	7.99000061704938	7.58980327195602	8.04519864919466	7.51211447832182	7.72505942374713	8.0537192193231	7.75682545305665	7.80590773246924	7.84677958246566	8.06000835722183	7.29956391536784	7.75284446921971	7.88763491290783	7.38603906719434	7.17067454538026	7.88261553262603	7.8006397585644	7.34599264021355	7.86832942990203	7.52200385294111	7.40473276719405	7.94557655769731	7.93702215918168	7.90193328097802	7.43763202729215	7.73258565045955	8.10632682695159	7.45232067996702	7.66044856747084	7.91902309199124
7.25310376175026	8.02227238237883	7.27261809090234	7.68654741369131	7.59493185747844	8.06460902171116	7.7590268629953	7.37344953807413	7.51147829125593	7.66116963137018	7.90501940420913	7.84564083911748	8.14248851240727	7.98019708740559	7.48128346654264	8.13351820093913	7.80728694838151	7.80804395554736	7.89621908448501	7.94631036565131	7.72756399720892	7.55226276170779	7.62009086534341	7.79450171969708	7.51052946414866	7.60970301435448	7.6916477422806	7.73977215556427	7.49704024649952	7.46677289831219	7.48135966130214	8.17782426767534	7.25324231637452	8.06807114075927	7.83330152469021	7.52110994361165	7.48623942099595	7.93797521587238	7.69446739849499	8.02968541398288	8.01615531945175	7.30548947256882	7.49295811556447	7.81113611962227	7.85400995904992	7.48415793306635	7.55746059943583	7.49749296409044	7.61966962081574	7.95182464779989
8.19205443497145	7.69887126659095	7.35477433014891	8.13630985390563	7.5089674507913	7.51413884998477	8.02985618952606	7.88021037661241	7.59457113289127	7.41161785108709	8.03016487978812	7.46833880588249	7.50561716242452	7.74741839179072	8.01866685037917	7.64888838175851	7.20545072675495	7.97341299880225	7.89543161574867	8.14698773545421	7.68879316964856	8.11292266177496	8.0398814329624	7.84854174151287	7.41829325494449	7.77314567917382	7.62162726467248	7.79940572581988	8.22209914428403	7.63220261579067	7.63208825220207	7.86808614796219	7.98928604588323	7.67977027776235	7.99152652733543	7.63631345139956	7.7501875831247	8.06711592591658	7.78667253935931	7.62433061734494	8.12034044442777	7.49617647769375	7.45120139053558	7.66288992087724	7.629680844552	8.14175489832837	7.90574325134001	8.0896519000792	7.7338645954488	8.025430217881
8.06143969613537	7.33439318481767	7.92101867592363	8.01015443767312	8.01418693835381	8.24974366473418	7.54247975998264	7.85460858676252	7.63269638419484	7.63216899530535	7.63492837035518	7.43191824943074	7.29717057210684	7.42631146513769	8.06262784623933	7.23800075706701	7.42438301926831	8.11503860706548	7.91184497908735	7.44606952906189	7.96719655222507	7.2635335507027	7.88535099639523	7.70242614658646	8.0491835061218	7.95479363108575	8.11295909193073	8.1959149678962	7.41733158048558	8.07434360973597	8.05765999351035	7.99214015527207	7.67199123165832	7.26827794333196	7.23933400181082	8.05196226167743	7.95765709458271	8.15933825809004	8.13854066361062	7.33322865701997	7.36929884405543	7.59695620890823	7.79255667357565	7.2591222841459	8.04125492405949	7.72444233741267	8.12250005256752	7.69539543393512	7.33820472551066	7.97586692291523
7.5836685412985	7.58025914243757	7.52156441603177	7.29793691592366	8.22154539008194	7.23912490160798	8.21717950190884	7.2450160863648	7.84665129305101	7.5687175127847	7.27873019209325	7.81660586446336	8.12323940997108	8.12279501214157	7.5502334125136	7.52795750347775	7.55916323299827	8.0182996599145	7.16144730691489	7.18037935173972	7.76898885470864	7.9524567664767	7.12514150872396	7.74626598521346	7.27948342792379	7.37989824864562	7.96056324914018	7.86663607668095	7.65307510630924	7.61061728988361	8.00476518917814	8.06677996574151	7.51385193675431	7.73282367524668	7.5634046709097	7.95254432316876	7.40245287990363	8.06884655534839	7.49142296593859	8.1564564945866	7.39773646806972	7.74467830947087	7.10626210955827	8.03694349103991	7.80003327120945	7.90919741482713	8.0650368746228	7.30785330720015	7.81205657324932	7.59289347284511
7.88383340865323	7.95715330944308	7.82311489715714	7.89095812312709	7.52693152260838	7.61673889307821	7.89097326581021	8.07300585697377	7.36288446983006	8.02547882181946	7.32225435222805	7.51502964877429	8.18057035138321	7.71459390186861	8.15497831192181	7.09385176340006	8.13070734262397	8.05291696466982	7.13916507938471	8.03383055040338	7.42884697271293	7.35981734488089	7.18996697391077	8.14984693799493	7.47713916168021	7.87123916889852	7.43025036839571	7.93725344919303	7.12559246408822	8.05132090000329	7.32376471031671	7.94601810174306	8.05462753172836	7.25009929816688	7.2508613263393	7.51968696613957	8.04324408176742	8.20810409820127	7.35313633396177	7.57454289352825	7.02377411323616	7.14523040535533	7.92990542746417	7.73322952163365	7.25450817318817	7.19608678246071	7.4004110474531	6.98233147660903	8.09638241090201	7.58339588374693
7.54540541930263	7.06147646034741	7.57022328539044	8.12683815978899	7.94819489960818	7.41954976553911	7.9990652385545	7.63999112279989	7.35354467725105	7.8539667429893	7.87092770294697	8.11508274895938	7.93497720262156	7.67788280505072	8.11331160775133	8.18701622371408	7.96218036840039	7.91969616156879	7.49294627679161	7.55365202183087	7.93144413394487	8.10255820403927	8.00000590106035	7.86490978557745	8.16813579480952	7.97085092164749	7.74147069694513	7.07238092223552	7.57433425368577	7.8353185869229	8.13232937408783	7.49048392871031	7.66161666517122	8.0576485233413	7.66285036133791	8.02264178393285	7.4916271226672	6.85176616214297	8.1026443703768	7.57415480470153	7.60909207323703	7.87623089026175	7.63017972445903	6.92075364857109	8.06095803052227	7.84672308535077	7.51996061686841	7.49630468035493	7.98608883385837	7.72545213278591
7.02254750306153	7.35143086303917	7.42274394917446	7.24329902912174	7.60922852531099	7.51810111157255	7.76287602935046	7.34682549351114	7.91129417268495	7.16400892271584	7.5671071836992	7.37328241669262	7.10503186658993	7.67950444144617	6.88593724473405	7.13819451365445	6.98564664554664	7.76518721269492	7.18457423629426	7.19590470038272	7.09843253543069	7.51786526677138	7.7236221812572	7.1688002243581	7.7891837961245	7.84146979177256	7.52526868871899	7.89974769246044	7.9215622370232	7.6676162323263	7.07557668842904	7.51995695648076	8.03262037913289	8.09660127523572	7.1355957644344	8.0500503292651	7.36727649919318	7.40667519364452	7.44949819194259	7.47494499514191	7.17745438143521	7.19798432336283	6.89109047813559	7.48068688743746	7.64239187585007	6.97942113855218	7.98592041430487	6.96041462780027	8.0528243885288	7.60593460330155
7.30494514276025	8.10150364126178	8.07556556003425	7.54950327016363	7.51605728120734	7.88017046377666	7.49793153648004	7.32184478392546	6.82720088425779	7.81500535584765	7.43161409839043	7.89648399377551	7.83018329965194	7.2564647543797	7.66320815703642	7.32317679774858	7.48011132522578	7.30161951531328	7.44420510018779	6.89292192817144	7.60080394345349	7.64778505645135	7.76231060138681	7.50657861291153	7.66402323085202	7.92962081716755	7.17447647969558	7.19875844024531	6.93944687549197	7.66814059459471	8.08914611851602	7.20255682085998	7.65169101237094	7.41372729242827	7.87781754236486	7.67305170703334	7.87167275089172	7.51961601842966	7.02982374284176	7.76641398227291	6.82329904876104	7.70198398286925	7.30018777344167	7.63250575915087	6.91597191307825	7.19284574904511	8.01942985557905	7.6707819077349	7.755095700608	7.31716745211748
6.94996676316898	7.02324599682635	6.89471655498158	6.81435229916709	7.30065025869452	7.31370086534854	7.21807503857799	6.76902484217889	7.58330034579202	6.54268676369192	6.90731601655998	6.84142785590049	7.78171523581174	7.40624007720685	7.47242352810377	7.84900260002567	7.09634874331844	7.64297580801439	7.43008708059484	7.34689425707506	6.772251258342	7.06877800761141	7.68948450188601	6.93093827461555	6.87647500475226	6.62134426596489	7.59273127278316	7.96161373422189	7.31187388665213	7.40019052530756	7.94293184616154	7.7657092179131	7.44858289390365	6.82450339597277	7.70051155195307	7.63185169360933	7.98946917802505	6.96630813166105	6.80069556919781	7.797204388836	8.01160813658611	6.98531569698618	7.24147335035957	6.74294891678784	7.00646857370281	7.76348203009297	7.47451995471085	6.75433393548037	7.81092993218069	6.97990109437436
7.91052930262051	7.21468472454812	6.71959431041999	7.94877579161812	7.25964580158749	6.32389108814769	7.7728800290939	6.49627203916717	6.81851665804845	7.32666014607819	7.39007367164636	7.95320867830838	7.21210694466959	6.63335165589671	7.28944294392224	6.67908765221205	6.84182560606895	7.43175692888365	6.98442270081247	7.44733172705095	7.38683296789629	7.68626388260171	7.43854132936896	6.42180227520824	7.83343199746797	7.43164385264935	7.10313470922729	6.65792274547132	7.45095816297496	6.62619807153483	7.81259198203698	6.75614876320013	7.27434231447795	7.49612447226417	6.77863581955808	7.43251873678271	7.62649994637082	7.78390263073122	6.94062589052046	7.3310383242938	7.56212903267421	7.66948138973038	6.85918077114216	6.86639204711575	7.3599196542764	7.02911199706117	6.99656826936099	7.8406809708991	7.29826640737861	7.82417819908994
6.41877082169746	7.69345285747592	7.32767016251768	7.18207800981479	7.60645719495524	7.43496001084493	7.73912309871209	7.53458584185293	7.4668879891364	7.55742780370091	7.69144396340373	7.35642376323245	6.70405718726334	7.1241924335353	7.53140494824743	6.71757315715194	7.49190179880283	7.00422214457699	7.29668549263422	7.44647719986868	7.55550734610775	7.08293108238545	7.35258505521621	7.79773076883712	7.19586890407138	7.24904405016844	7.25385833293649	7.27547619130048	7.11684818385505	6.89292359643479	6.61272025908682	6.52306657173237	6.50834400334062	6.4723347598801	7.16468936274193	7.14004334234301	7.01169402617909	7.07879977381027	6.24171300429232	7.36822087413015	6.81321739647054	7.27339909850654	7.10573053271146	7.25675720112451	6.63342689547807	7.57388885187574	7.60749418520569	7.40102334831781	7.14242299979172	7.39580858851472
7.15981602296857	7.16555739323335	7.23774438343095	6.03247115239491	6.87031071538527	6.37885263295201	7.67960012060435	6.90807183006176	6.94553901270991	6.60803691954369	7.32703458437898	7.34293412141072	7.44273626129614	6.42633415690596	7.02242375174985	7.12282427799181	7.2094560033293	7.50089455072252	6.97074424534523	6.6234802191562	7.02623117704405	7.37444550012329	6.49699911547703	7.59627793016711	6.64449491446841	7.09209222710691	7.37461790858733	6.90979803012121	6.17336705225222	7.73579315245876	5.95121911340371	6.94217787143719	7.16485937105094	7.09331421310276	6.53017505491309	7.35286453736739	7.57644030677251	7.18934670846574	6.14345685923005	6.614217222587	7.29573988963219	7.71386434014282	7.77166428059159	6.56518275341147	7.08696921840829	7.18698488236175	6.68605045873497	6.91717978166887	7.27038713921897	6.61170342890828
6.55630861962093	6.01833453284913	7.15730999614042	7.19712575572781	7.42424220271819	7.31687899997641	7.17407790355519	7.16883387485541	6.54667673458833	6.25864125220904	6.60556990315409	6.69468149480519	6.31592706608548	6.87380172480027	6.8907615710332	6.62309169610403	7.26280383445825	6.16177315075188	7.40832542607092	6.40197929067779	7.25025706142665	6.21916458900164	7.64621013071557	6.53087282069934	6.60304853408215	6.43439846314578	6.69647488805787	7.26283714578405	6.45866117476611	7.16485461161809	6.48108081437158	7.12659610656175	6.32808541900316	5.83230467208457	6.16913601565395	6.85811302433169	6.75288347772017	7.3467916327797	6.18554849734353	7.43107209394608	6.22554400932373	7.25128165453482	7.52298093565536	6.65862588536883	6.60158281792367	6.11065680130434	7.31525536722071	7.28536212683775	6.28235803826713	7.08161951213541
5.65770126951785	6.96320650341807	6.39959120689492	6.58813859000957	6.89886818659607	6.48028688788339	7.41338384317988	6.23956862442231	7.26410073790432	6.86311829497797	6.05321075725427	6.7696214206698	7.25901711284539	6.98618780199596	6.59136329106534	5.49970102523458	6.03246505065328	6.3402279007568	7.49758449366912	6.83621671401031	6.32599884108774	6.2510896743749	6.73097141831437	6.51515104794785	5.76771883261692	5.98934072384854	6.45787033065282	6.88895373996543	6.49032866211036	5.61337976289196	7.35323448101505	6.34165769214067	7.1355790155118	5.77071867603517	7.13561173792257	6.89272361588519	7.08899694782032	7.02974222141932	7.37036654203686	6.81877441580028	5.51798831593634	6.83825459521313	5.96232746489428	6.23174262884013	5.89594992350959	7.10521155767036	6.64958913111043	7.25803360133407	6.73162971303099	6.90072419347064
5.61522214018633	6.20328818042226	6.29319099689351	6.16095504719868	5.82451923424494	7.04996611025279	6.27869967717531	6.63278759101265	6.99925170094264	7.06650457526547	7.00938690721566	6.97025368589304	5.88727937470436	6.1701258493572	6.90115843925153	5.2889755299129	5.83438867160675	6.36520942025911	7.05091197956692	6.19811655744325	6.71593592218009	6.67719423010473	5.81090321631116	6.73657356601472	7.07559485828725	6.16942547334616	5.39371974588523	6.3723802923523	6.20291179893229	6.28584437587336	6.44226371700553	7.09152634143182	6.69992235108902	6.09849279796653	7.02474409473578	6.23463215023988	7.13932172824904	7.14747317265866	4.33165408843097	6.60920198096983	6.15514634669685	6.99278581287765	6.18434206871056	6.82783227464858	7.28037955556525	6.32610623971107	6.84184976693801	6.97502678920153	5.93234668184855	6.83404072519834
7.20539128171409	6.38528521546098	5.86591938475742	6.51639530380199	6.56648527811164	6.13952414861082	6.0160143161797	6.16355301004954	6.65314750391314	6.49658155378556	6.22520063708164	6.11100431917626	6.57268002766507	5.61338861670257	5.60304117159209	5.82664031613639	6.4320909917588	5.4863267745394	6.26180953067779	3.89579744770015	5.77675396173826	6.42254754551588	7.01870401072201	6.83593536132817	4.28628531720676	6.75378999544849	5.97427903956386	6.89984595122572	5.50695909495995	6.68669844272284	6.15036076338737	5.3354095357818	5.75812045075927	5.13804692017633	6.23361830152198	5.94885246666135	6.51572452938886	6.38327795817506	5.65419042821028	5.45713012387985	6.43450487289617	6.40099282987078	6.62740076096656	4.71970161142791	6.57497616356146	4.93603429180538	6.13720463486267	5.73641271095173	6.82291935535793	6.09905746803283
6.53791462978274	6.10039857623655	6.61958621690868	3.81095841662663	6.73631223970537	6.01321152344703	6.18981864318643	5.65541768845733	6.77991291511635	5.68675389125441	6.40640925524382	5.69519242945333	6.48213076187674	5.65280852433036	4.28719214057156	6.83958627270941	6.70984978848612	6.59137000100531	6.67891077862253	6.03363640818144	6.99166416808497	5.43639913175379	6.55529070080641	4.9587670315858	6.50105178198119	6.82249475824031	4.92105073241226	5.2721537548724	6.19897913279822	5.91694711839622	6.52759276360975	5.88556807246072	6.56616692080437	6.68548941562765	5.5402376778276	5.50955358629721	6.65671620863221	3.93068993251199	6.16465209478154	6.74816664195063	6.0730005685689	4.27663627034757	6.40333556238689	5.94601157008223	6.15814757843085	6.91008834234174	4.4271463053008	5.97473843998167	6.49803635139569	4.94111896286056
6.32312364698138	6.16070020694626	5.59448564545651	6.2243211310456	5.54426386210548	3.03682184622176	5.89727757204651	3.09499390183272	6.15179195900526	6.63660656016848	4.381176141667	6.82388974988864	6.32543775988333	6.37786931109266	2.09142354739489	5.75748956554809	6.04120417010787	4.44569615363838	4.83469674639022	5.62673979669613	6.4077920314321	6.53463911482782	6.49430439037004	5.6616529034982	6.52924756331541	6.14800997509211	5.67360450486004	3.170783246068	2.39998520129589	6.7079170759354	6.35906764073548	6.24236729418731	6.32819437583461	6.50288065151602	6.35203290790387	5.69924514649008	6.64513768260012	6.49273445924978	6.5573096134351	6.16033396022545	4.21251966266568	6.09938769936061	3.68726421186439	3.7952712027908	4.52474710294867	5.78992610698752	6.34367055703255	6.17382974840501	6.53822265324059	6.11542720050519
4.44161649875659	5.34584709200496	2.40279921608172	3.5562817491355	6.42260836401396	6.42679007687126	4.74334878551323	5.88106793231095	6.33959986231471	1.73035570364481	6.35142140658487	5.52786094780031	6.19729090929581	6.23886406387806	6.47123925028983	5.68234173504129	2.50165043583484	6.24454506980241	1.64621274086509	3.26696424925515	2.19680502720352	4.84023480916578	5.26496599773714	6.01107008114124	5.22965761240596	5.66530802235512	5.38832442447048	6.36468632867232	6.07001818113987	6.49319065684483	3.59665737766535	6.29748407130625	6.58938456094556	3.97939995400514	5.30932907675006	6.26404803629544	5.52469021321118	6.27134121723213	6.00032394474712	3.13261046982983	5.39831034960779	6.04861179276638	4.80135185489322	6.54915459260639	0.188439620138246	0.0383170659812559	6.37375521694843	3.26822337342601	6.12743165941995	5.79875341986891
0.0387226440768153	0.547934935463131	5.45854963244679	6.31237560633052	4.27426683876147	6.06723396380534	2.44424259174108	0.488871664721611	5.42703080689591	3.2111240105486	0.0375728948086844	6.23543604838178	4.10743997305239	6.10334088515994	0.038188826342521	4.61971306803262	3.50741913373301	5.96117976697103	0.0379367918709352	3.98992972607663	3.36496720508127	4.10466605137093	1.75869988517706	0.0377959594470329	4.89729242913894	6.31646909845221	5.68651474614923	5.92638203072126	6.0894268944561	6.03533992727239	6.24682045637592	5.94069899324444	6.12303632923648	5.54824955916154	0.0379874874564213	6.35904517752063	4.74771789839988	0.0381746314577048	1.64204667173002	6.16168686083073	3.709113237929	6.18382808252116	1.60147908845195	0.0386415787203251	4.91643943866317	6.18229767263194	3.09822632982495	6.12722496522878	2.69435581263826	0.375658188044141
3.48605404529935	0.236583087474866	0.0389062389699692	5.77941363413223	0.0379910190518956	0.0387360407989264	5.68946578005977	0.172829960851722	3.2854722470941	0.0393045443645559	0.0383380985970441	4.82518997854534	4.50759609798276	0.038315044050016	5.64464358150817	6.0910276770997	0.253441851340739	5.48591473834148	6.29117537813058	0.0380609521874681	4.88977450725497	5.40775831983411	5.64206468464089	0.486423975362885	0.0383128120529652	5.59704913015202	5.64211911981197	4.88736803259608	0.0391213797243136	2.81099464694187	5.68748671515061	5.95516796213548	0.0385491426576226	1.14360483875198	4.90120105438073	0.0382714665988928	4.75873132281886	0.0382704761100029	5.56125020053346	5.93381695401874	5.48112204714261	0.0378676981875136	5.76958355455353	1.76057072046707	3.46331995395919	1.10767801543566	5.94924051216892	4.98234676700347	5.83318057294345	5.18905531647542
4.6107087616117	2.87597043389408	5.7732516707407	2.48557134897095	5.06504594040492	5.03441757317673	3.4010932437072	3.91603494142521	4.72980270218706	0.91322642622389	1.88986354327002	5.67538268060031	0.0381465182099459	0.0383147369423853	4.61688498133317	2.42292527678861	2.07667251612628	0.0388490794360123	5.70258534004306	5.16708863605634	5.50584896132356	1.98317284985981	0.461976907149081	0.90898524960837	0.0384950026722025	4.88481795112138	0.221612600930582	2.52336446969938	2.87901998802375	4.25225660693003	0.0383245717348448	5.93948495147984	2.73200692724733	5.56643837143481	1.52324962691714	2.33886247478455	2.9538941141274	0.0391517905077161	5.12700718611851	0.0379433630478369	0.0379874899655916	3.07513276462802	1.57032806178711	4.67614166084757	5.05363765461244	0.0384084843358316	5.30013282298404	0.038376254953262	0.038472970287844	5.54989575498154
0.0387488386478777	0.0382535187634078	0.0388433282052758	2.4170338125684	0.0392263837122706	0.0382320990367066	5.0251248729225	0.0389526434567603	1.47156556096459	2.82712334499151	2.41423461605898	0.038328507557444	1.67743331628608	0.0389516876290313	0.282533868365394	0.038015755370902	0.0386148948541746	0.038921036526437	0.0386361522545616	5.2516550935079	0.039096227489142	4.943513468478	2.69051465804403	5.44675000147985	0.0389963952642705	0.0381937221430909	0.0386778977291445	4.83723351991839	5.51889972203287	0.0390498777834837	0.0395439870781963	0.0380593784606323	0.0395162718204951	5.62530196846555	5.37009249232016	4.66049166112141	0.0390971932928789	0.0393317347585618	0.0386998092925292	0.0384004816336102	0.0394167098031679	1.95201361710522	2.51926142178434	0.0387737646432857	0.0385998629932751	0.0395092487902989	0.0384541829620671	0.0386601311550128	5.16329089680621	0.0392118093347886
0.99737129141233	0.0380943955451591	0.038695577788763	0.0387059773390818	0.822075899235752	5.00109476635483	1.66652228255072	0.0387965815265579	3.91869144215112	0.0390490032674229	0.038092676824778	0.0396000262829373	0.0385603108223334	0.9452271764238	0.0387780409151814	5.0993522649044	1.48053336807939	0.0383678138237768	0.0391301696502616	0.0397089941331247	0.0381730150851943	0.0385332799467736	0.0384923797747851	0.735796016023648	0.0383377565227546	4.63831249544919	0.038722191905096	3.938042032655	0.0390092187370975	0.0398110071514164	0.0386343070842069	3.62798919931518	0.0381756948509603	4.1387443921611	0.038672393682601	0.0390009018683223	0.038535204111452	0.0387833067475806	0.0385854168726132	0.0385924290164505	0.0389454291186822	0.0393940790625194	0.0393268286967172	4.6780460418652	0.89984733155232	0.0386254145785758	0.0386753645908408	0.0385691696805839	0.038955779596031	0.0387454629811096
0.0387187612529628	0.0391050344817169	1.28648176617611	0.03911383253153	0.0379982403953525	0.0396071689645547	0.0387739415126285	0.0389849250866797	0.0396640559327966	0.0385500420581733	0.498632203751417	0.0394275068754083	0.0389369521620079	0.0389989040275528	0.0384860415997183	0.0382247615328632	0.0393122746050262	1.23025329442253	0.0391735729945177	0.0382770172967615	0.0387888174040199	0.038700187694144	0.0398593064026019	0.039907199414703	0.0393994034354255	0.0384446726113697	0.0387024962793985	0.0391489121448379	0.039054633494993	0.0392995844673296	0.0385235647591816	0.0389089849324899	0.0389997149747858	0.0388062528953617	0.0388790628166764	0.0391955572444731	0.0384702230079782	1.72969057412971	0.850364065057666	0.852697495476978	0.0391107355027588	0.0387466033190174	0.0393870479011171	4.79854528549703	0.0391919470457115	0.0388033262692386	0.0390063288898906	0.0386362208049437	0.183433790037989	0.0387332659590138
0.0399219377541698	0.0393631824145312	0.0393898341964418	0.0396879770124399	0.0396768179550325	0.0394844246430014	0.0399489803260067	0.0389117395143201	0.464087118502714	0.539345430733141	0.0391126312471419	0.0385186707105809	0.039831339368481	0.0391585744755805	0.0391512622269949	0.0383376088232081	0.0397328066144925	0.0401782235261741	0.0398814023258968	0.0393463271512992	0.0385571395551189	0.0390734575441971	0.0388232446210061	0.0388674891626571	0.0394605660073344	0.0394287756487306	0.039932416481354	0.0394470649078678	0.0394850048950159	0.0389656448813864	0.16659175960759	0.0391183793826394	0.0399256970358327	0.0387854734487774	0.0400195926917983	0.0383039606543139	0.0383660584213602	0.0387351605594387	0.0402514514634512	0.039204444816298	0.0390572381080087	0.0393976777091857	0.0383343321175467	0.0395193833409686	0.331017235136546	0.0386823032970197	0.0391973425688385	0.0391914354124422	0.0387105962676574	0.0388384397129024
0.0392229155310754	0.0399921904447791	0.0396462347796379	0.0385076759449102	0.0398378582659903	0.0382448500388119	0.0395732407098497	0.0388637191871188	0.0393435902239202	0.0389683097938144	0.0389416525479281	0.0385748864092139	0.0388421117813803	0.0390021880938013	0.039995238325608	0.039304585701533	0.0382100317155179	0.0397114614716016	0.0390282422160248	0.0387594352502359	0.0405247483313236	0.0385904596549988	0.0386001784899026	0.0405823727418463	0.0393523122439805	0.0389124954561895	0.0405629271633497	0.0394162773262565	0.0397060059769187	0.0397407602120198	0.0384296555886259	0.0399833725923449	0.0403399948756125	0.0393864623638727	0.0391603926653181	0.0392329327866358	0.0399752940495314	0.0389550492573968	0.0394352815308498	0.03919756287836	0.039265684366483	0.0396647717351266	0.0385510679454654	0.0399102714140067	0.0388560263590298	0.0395055047438215	0.0406291037524631	0.0388442726466997	0.039280050002618	0.0401238756799641
0.0397835279831429	0.0399371022499603	0.0397042783077973	0.0408850733032298	0.0395509314991713	0.0389788383187567	0.0388778176476759	0.0393733815340829	0.0405761177827097	0.0384456701190125	0.040359219110174	0.0405449623761558	0.0397920951910006	0.0399032249474157	0.0397831380946544	0.038678706458206	0.0393480437583399	0.0396198226207442	0.0389922386082737	0.0388622960247605	0.0392652137830029	0.0394654158334946	0.0393392908688405	0.0402945246744566	0.039419400971786	0.0401810708133	0.0395911726073647	0.0391813840951748	0.0402338870305323	0.0400629180366498	0.0397827211147309	0.0399877536690839	0.0387191170098579	0.0393981156128123	0.0407337212091217	0.0400833538069232	0.03899821838817	0.0397890500708401	0.0396601768494141	0.0401055485512472	0.039204986087805	0.0403996960034804	0.0393417833724436	0.0406417262416056	0.0394261396232903	0.0402329774386805	0.0394397521449927	0.0394500635182778	0.040692930297149	0.0395372835452806
0.0398897020844906	0.0407446739379815	0.0390452321413536	0.0410732627777719	0.039230357452549	0.0402649509053016	0.0395764334070347	0.0394357134985739	0.0404278869684164	0.0404405647342482	0.0399372158244797	0.0408424405257893	0.0409522663349489	0.0403504321010606	0.0402636086204747	0.0395641831151511	0.039988167848478	0.0398842537619285	0.0404889524662638	0.0403229486086719	0.0402829060695564	0.0392105442415037	0.0403602426372096	0.039396183095394	0.0402880909728218	0.0393114317905077	0.0397401030795383	0.0405991399798248	0.0395028280891901	0.0397300026505256	0.0399434716561256	0.0401504308460241	0.0396345796624202	0.0393023826256396	0.0407393793304903	0.0406752317828774	0.0401213201722883	0.0400671022825688	0.040427663532861	0.039899161864988	0.0401097352551627	0.0394296717702788	0.0389863609859776	0.0394383367502693	0.0398745637222831	0.0388197813464206	0.0396607884952746	0.0394356730660128	0.0401513717446974	0.0400282609557199
0.0402329255056541	0.0405534078610107	0.0401155174831756	0.0404119606934529	0.0396791540740255	0.0398761891932514	0.0412155718069436	0.0397454746172779	0.0396562131751598	0.04071867164557	0.0400791965952997	0.04027909072068	0.0405799291861441	0.0405723127527115	0.0399154793336737	0.0400512661492895	0.0403267218574242	0.0404874588905748	0.0393936204889778	0.0402908222839125	0.040492054071799	0.0406746450980978	0.0402785534439902	0.0408771581340674	0.0393179322923429	0.0407013416783407	0.0405289945803014	0.0402964231014318	0.0412882779641034	0.0398672302856615	0.0394634713709754	0.0395607144835253	0.0404552037048074	0.0411251963799126	0.03962459179853	0.0403697079055945	0.0406521515861683	0.0404599208671534	0.0398062377301026	0.0388820711794459	0.0393518044727883	0.040195591357234	0.0398549328867357	0.0401319048361967	0.040148522635075	0.0399449021569592	0.0403115002173759	0.0400376111951933	0.0397090087055216	0.0408597324179303
0.0406843380472359	0.0399172028616595	0.040861605984833	0.0408302432072404	0.0396911732698185	0.0401699067447812	0.040374824249606	0.0399336368436657	0.0398335912406406	0.0407706419357362	0.0395678039994263	0.0402040486383657	0.040595462732538	0.0404771868510549	0.0406852719098998	0.0404185522801118	0.0407641248586073	0.0397776614940513	0.0414447280083093	0.0399711194741804	0.0410632937915268	0.0405090084575671	0.0397587355447965	0.0401839967247033	0.040595996480586	0.0402058889607364	0.0403361125192868	0.0406158001733262	0.0402822871408577	0.0410725143768344	0.0407746761572517	0.0398700101388221	0.0398063916227144	0.0411537853539976	0.040632103668177	0.0397894176242914	0.0401602315866362	0.0397175544172993	0.0397143050316521	0.0407748709778709	0.0404627904378545	0.0417063404939787	0.0400551857664191	0.0408065322170225	0.040092200680168	0.0414462978439587	0.040811071458417	0.0415921115738062	0.0398860494838452	0.0409754417420696
0.0404732538181817	0.0401138263154586	0.0407765714976173	0.0411249389551527	0.0409019649087151	0.0401774218902981	0.0413314927972714	0.0401489530854572	0.0409632112443287	0.0399652605015313	0.0397836154176113	0.0411982344134834	0.0409696569787219	0.0402635219510888	0.0419498094679479	0.0410661883266336	0.041013014230726	0.0406529163003067	0.0404608666001215	0.0418522352524998	0.0416185219003437	0.0404465925581202	0.0412279889784551	0.0406037738052176	0.0411161770836681	0.041304677391922	0.0414790070449219	0.0406738362169101	0.0409175128590374	0.0411564360906352	0.041246940212577	0.0403916843661293	0.0406870037604593	0.0402083400150702	0.0402247088803816	0.0416043312074918	0.0417761015144797	0.0414190131433259	0.0409539841234967	0.0397120958877194	0.04065592827563	0.0397489178551473	0.0417809452571642	0.0409436579972589	0.0406439835364646	0.0402807461114798	0.0407166869089944	0.0409625794657327	0.0409456999035865	0.040396427853951
0.0411900400129925	0.0399341072284581	0.041131949314869	0.0411819322836318	0.0421165528314756	0.0411856368992582	0.0411046830553788	0.0421562863787548	0.0415038483754429	0.0412350326406913	0.0414712958614627	0.0404215115894022	0.0419341802187087	0.042078718994931	0.041497336988224	0.0396555010913471	0.0405708178374648	0.0400100558300068	0.0409824258518011	0.0402373741513644	0.0395782960363742	0.041807078016465	0.0422637913595723	0.0418022267192948	0.0412510668137693	0.0411633189765182	0.0417093241900116	0.0412181897664278	0.0413407821559533	0.0404351087469289	0.0404776991010749	0.0416452921734	0.0420230847985588	0.0425498439511608	0.0407687408406383	0.0406985214280545	0.0426042924038812	0.0406766275007698	0.0401849502398567	0.0409990413169184	0.0408419778992016	0.0407334832536555	0.0408159087160249	0.0419200205685534	0.0411946006539744	0.0418785342975596	0.0403307551183108	0.0410886734912307	0.0404243791569304	0.04111787049518
0.0405895441986882	0.0418723368573198	0.0404933356939389	0.0426726412590091	0.0417120336736245	0.0415511917380335	0.0415248243186325	0.0406475252659647	0.0421646789027128	0.0418831850715881	0.0412084367160034	0.040298077292044	0.0428957408795925	0.0418033536732036	0.0406658661221423	0.0425891224635927	0.0418765206817809	0.0410111726984052	0.0411339615885376	0.0415188050363013	0.0412125351375746	0.0407436259518637	0.0405886390724975	0.0406509009801455	0.0406288056426224	0.0415285762099506	0.0408573143087547	0.0411293206520887	0.0420930859719421	0.041738310405903	0.0410439712689111	0.0405936238850028	0.0401574704298292	0.0411723126806069	0.0417090742447737	0.0409973248322783	0.0413436800718631	0.0404509962295468	0.0402611712041279	0.0409223823089628	0.0415651116969377	0.0416437909754397	0.0416077655424274	0.0409025219518588	0.0415061585389894	0.0406709147761705	0.041872052834615	0.0411940035231607	0.0408911376144768	0.0406995441887057
0.040791393243221	0.0414792822827183	0.040612262759277	0.0412680235214965	0.0420478092876183	0.0417869206339678	0.0425722721011169	0.0423336206654085	0.0425075558273663	0.0421212508785461	0.0415082425488154	0.041602707254444	0.0418255566990618	0.0415016626376946	0.041804478785154	0.0415369950120105	0.0415923413541266	0.0419925450736821	0.0413902812154277	0.0412284535093707	0.0400680000347215	0.0419252214856786	0.0416214746658942	0.0407226282535714	0.0411880218856156	0.0424050532262212	0.0413710113356599	0.0405980571549339	0.0415649392571657	0.0427625259323152	0.0411352892479119	0.0410087693352763	0.0412099811872827	0.0406895894117829	0.04210696471984	0.042329546741685	0.0415775401673722	0.0423976865606694	0.0425116999220119	0.0419189240798344	0.0413481429349131	0.0421659813177847	0.0420802857876428	0.0422994869891384	0.0413780588674399	0.0416451169449378	0.0426564496844152	0.0424305851079131	0.0409854224028835	0.0415122838106284
0.0416669254494185	0.0422248664144163	0.0426020828648435	0.0415251712442608	0.0414178418068314	0.0419853002838622	0.0420012966473831	0.041210127971711	0.0425257220973543	0.0414918724633202	0.0426474209284302	0.0418625531712399	0.0428728172813161	0.0423378860498205	0.0415538533770786	0.0417588874281827	0.0431641103019956	0.0421034910565643	0.0417912966629058	0.0429552927363692	0.0410029911123939	0.0430021258277155	0.0425361487477308	0.0410194424269903	0.042300179078795	0.0425486828067711	0.0412383722137908	0.042810972361238	0.0423674470755709	0.0414442487870158	0.0422259991728635	0.0418619082596002	0.0411725398675539	0.0411722011657908	0.0427037584254754	0.0422318308199999	0.041433886432308	0.0422127836902858	0.0412141576441922	0.0406569518101076	0.042770333285281	0.042593746252069	0.0418441384205836	0.0414286732939151	0.0409750269717821	0.0425097020130678	0.0418339224872552	0.041713842665906	0.0421384027477213	0.0419722929718901
0.0428669346880267	0.0417738329150919	0.0433222493699712	0.0428234431432829	0.0424436881079075	0.041839635242364	0.0424087488390484	0.0414283290640165	0.042205909624476	0.043415387370916	0.043650779448073	0.0418532789178203	0.041897064629458	0.0425969155187691	0.0425233398311189	0.0423563595408192	0.0417977105183374	0.0418495727167637	0.0426062032624045	0.0434159368057642	0.0417621637156832	0.0420483223546771	0.041671799391438	0.0422458323408821	0.041498650926458	0.0425085876856043	0.0417862510410159	0.041217579306422	0.0418172889525819	0.0430299302408742	0.0410512124475656	0.0416515551915108	0.0418009484565638	0.0412059351571578	0.0427687541821572	0.0417216068863693	0.0414518396154986	0.0414592165141179	0.0426651139334453	0.0418415759192895	0.0419495841731062	0.0422072203515759	0.0425733385519655	0.0410639081527724	0.0425042415863986	0.0419374077253818	0.0423506793423591	0.0412503499375296	0.0420187063895385	0.0418088003533183
0.0417063613332022	0.0429912336466551	0.042240055449371	0.043182523956331	0.0430734615826797	0.0425422603271531	0.0432178509673081	0.0434903159393277	0.043641665374605	0.0423105520533819	0.0440009456787598	0.0431275731089886	0.0419342189902293	0.0427937665049254	0.0420815777660544	0.042578921660091	0.0436002815223295	0.0427759383055066	0.0427746105695693	0.0424924876300335	0.0421701731291901	0.0422048357862727	0.0435195828033045	0.0431491120893703	0.0430082936796088	0.043304592147683	0.0420378258020766	0.0420445160928164	0.0419142450539923	0.0428141426330515	0.0432414248515891	0.0427787618860241	0.0429006543578403	0.0422910390373782	0.0433694785239888	0.043100727039138	0.0428942869741991	0.0422822922073891	0.0425655923677522	0.0425328204154303	0.0420290830090106	0.0411615567802503	0.0427064736617178	0.0420194704398609	0.0425917067621199	0.0428577137297002	0.0422433566432747	0.0418069949688651	0.0424181236045422	0.0418901312805244
0.0436516592620078	0.0434191116207315	0.0428296952534916	0.042601559910625	0.0432382328710257	0.0418515421989318	0.0436186043463583	0.0427474942026255	0.0422567394436699	0.0417667770462043	0.0424417639169337	0.0427391582423705	0.0439104469406685	0.0441520127690411	0.042908589742183	0.0421881212776359	0.0430001007871799	0.0437836921648322	0.0431964330416354	0.0437434077782687	0.0425582567479278	0.0431288484620989	0.0424514093988319	0.0434780719310384	0.0441985148534368	0.0422922498542054	0.0426409445316639	0.0421851691632799	0.0429786046965523	0.0427724694245345	0.0435509937803864	0.0424694013792461	0.0430421105973258	0.0426172926937546	0.0431914454960928	0.0431977150041623	0.0428862921750469	0.0434647806065718	0.0439993213862955	0.042045379498355	0.0432950605662528	0.0416681392666044	0.0415546756945244	0.0438317635653892	0.0429115810873836	0.0438470125720764	0.0431547469547923	0.0427604737717241	0.0419154599673394	0.0437934458706368
0.0448478452964294	0.044036811250388	0.0433261332680056	0.0434591881412435	0.0422432525034169	0.0429790073548104	0.0430892992592487	0.0420383220599715	0.042855371675249	0.0442558737976155	0.0438166690166316	0.0419869842278268	0.0421253013082879	0.0432332180946742	0.0437902243869277	0.0438033465571524	0.0435890627469082	0.0435058222618342	0.0432859741301059	0.0431701132996406	0.0430484600628614	0.0429702611298642	0.043822358917876	0.0432457428270653	0.0446001534858032	0.0427026195221643	0.0432232547258278	0.0441380457414543	0.0430206365097171	0.0427296621449228	0.043045978408748	0.0425211102623757	0.0445041210313045	0.0433584492992139	0.0427711395085945	0.0423095251447308	0.0426216668040126	0.0425349636894632	0.0428320451414234	0.0432369362296709	0.0437667509251738	0.0434181498196355	0.0438681862388402	0.0420032679205519	0.0431253708902595	0.043722936602874	0.0423194284217134	0.0432972704620863	0.0429936518232294	0.0431050415396771
0.0421122464306205	0.0438538531354623	0.0436825359235521	0.0438015149401076	0.0430577326145545	0.0435099863686144	0.0440254918287704	0.0443465979947313	0.0433278899011759	0.0445209956825684	0.0432171796616546	0.0423684070348908	0.0442797827342331	0.0434274728963949	0.0431599611364231	0.0428633774169722	0.0427011455654108	0.042674646654555	0.0433520334245663	0.0437063691568775	0.0449466664595107	0.0440725399807399	0.0440416654067715	0.0439156114938073	0.0434893355924522	0.0427194452713851	0.042840023730512	0.0434583925164694	0.044194818025524	0.0430132535487044	0.0441147798802461	0.0445606406502599	0.0432214658311953	0.0423928920532799	0.0445506588102523	0.0449493619212745	0.0436378212215576	0.0424453699815191	0.0423490451787351	0.0424672762296956	0.0427596131543839	0.0441728151285878	0.0434537887843641	0.043599540050353	0.0441703027768704	0.0440446282792929	0.0436491403406253	0.0436439748670561	0.0429631119058343	0.044116777574753
0.0429243775914631	0.0440918352301522	0.0441157847883563	0.0432249376204782	0.0428809264361109	0.0443439839316909	0.0432824153122878	0.0429115610998209	0.0446942084177267	0.0443585351084394	0.0447465099979444	0.0449192187669532	0.0444193300779061	0.0446052976365519	0.0440310793004043	0.0446555140823879	0.044955543734819	0.0438841290203946	0.0430737652994169	0.0430530353520247	0.0430101029562236	0.0445703142511014	0.0442175534406983	0.0439600392313537	0.0430498783225703	0.0437874730353652	0.0450535014367143	0.0433837531763665	0.0437098446294573	0.0434205951415887	0.0429780669443565	0.0450162417285059	0.0440441047963702	0.0444103818519843	0.0438869652533216	0.0438200061274035	0.0430586973502705	0.0435983305018145	0.0439146188177335	0.0436098067719341	0.0448241130912802	0.0423150487455979	0.0445800917651263	0.0440709025764489	0.0421279998301146	0.044136241626125	0.0439421375994391	0.0443399712816421	0.0447405424939835	0.0447616803959954
0.0439197615042984	0.0437172907763723	0.043870501069946	0.0441967006472806	0.0447513683450099	0.0438477192092726	0.0442190146162769	0.0443019228161606	0.0449195281767698	0.0455541974922741	0.0438143770251458	0.0433284682363438	0.0447088941963437	0.0439779978733221	0.0448527792182326	0.0436083978424565	0.0440814452357691	0.0447688568710604	0.0446490199280542	0.0428535704857054	0.0450073380493367	0.0457207729763956	0.0446512506461611	0.0439000665277325	0.0441535007401922	0.0448036111151759	0.0445598101206516	0.0431795109971535	0.0449292505589415	0.0437849276564361	0.0435672225678312	0.0434388499990218	0.0439186455281332	0.0445875635975835	0.044200012749486	0.0452427055122885	0.0431883582211834	0.0449219616996607	0.0430980513872238	0.0439931792350495	0.0440066393151494	0.0425753750517342	0.043957944481783	0.0435500677464909	0.0446938589606679	0.0451879153898578	0.0443682441361632	0.0442970057216315	0.0433364735440989	0.0449485677377593
0.043538449332951	0.0439836194516436	0.0432411376487981	0.0444446739635105	0.0430868776620339	0.0447137534961638	0.0441991300836246	0.0445234180508903	0.044726573348093	0.0440681589925349	0.0444912016028309	0.0439945052621059	0.0433481780079511	0.0454898021519138	0.0441484598311262	0.0448177559037602	0.0451890574111444	0.0452712647127749	0.0432058207791629	0.0443674490001763	0.0443068126273261	0.0445718890001452	0.0435295109861056	0.0437883299832223	0.0435649271460359	0.0449706316504182	0.0453859268523908	0.0439882955159507	0.0457610189069396	0.0456657729373042	0.0446622972174257	0.0432980364164662	0.0440317938710527	0.0439973724074691	0.0448315836711286	0.0445885409739088	0.044100520429478	0.0447193082661277	0.0450962159416988	0.0442787744786236	0.0437989541137716	0.0446192542520819	0.0438208183401712	0.0451837526895111	0.0446825053627076	0.0451936525827735	0.044389104243773	0.0454135791162272	0.0449905576245425	0.0453094992708348
0.0445341266335864	0.0442976956283869	0.044928717925265	0.0434695842415812	0.0449725628766464	0.0442198727928923	0.0441810312118756	0.0450481020275844	0.0443536381131734	0.0440121056023964	0.044471216963959	0.0436209736854362	0.0442881736298172	0.0452622951213233	0.0448138074401063	0.0453106192769056	0.0454580979755729	0.044753287769104	0.0457737502098242	0.0456013905096297	0.0452185644308153	0.0444691288803369	0.0434842405763569	0.0447231756449153	0.0446116987032696	0.0449150997608478	0.0436437859755331	0.0441825601604131	0.0441389864994993	0.0438114182115118	0.0456694034395239	0.0446432736498829	0.0436743607719478	0.0450608826300403	0.0455806771372749	0.0431860796702051	0.0463833295778792	0.0454427428541514	0.0464760742219942	0.0442099278047906	0.0443924119456619	0.045586498252521	0.0452504243531924	0.0444627637583833	0.0443311902572018	0.0439499590335161	0.0443969893914821	0.04408809686319	0.0445605379434615	0.0459860745977707
0.0446783369347978	0.0453974089474733	0.044348815877492	0.0454826628466969	0.0445375926880371	0.0451048061555482	0.0449738690600571	0.0439186527892976	0.0448604587018016	0.044886921340225	0.0459344662461666	0.0453973928352141	0.0441484644298845	0.0443647512849431	0.0449014618162515	0.0446952158051492	0.0448472500380549	0.04546451277908	0.0446640166798138	0.0457411856489398	0.0460265103238531	0.0455383288400094	0.0442577814120018	0.0447990852628735	0.0462563808704799	0.0466101932354388	0.0465219492451075	0.0441736512726121	0.0455469429074234	0.0458591775121221	0.0445623528583434	0.044745525146037	0.0458571752190988	0.0455195181503536	0.0451910447916946	0.0457522023630765	0.0461002839993295	0.0444736438011336	0.044573812564951	0.0446783856162553	0.0453026786720594	0.0453614599686096	0.0458923414798289	0.0456688095878368	0.0461124688792588	0.0462442037808713	0.0440308264594438	0.0446987199447505	0.0447147962641628	0.0458510237514572
0.0461665273693015	0.0457844659429516	0.0468766504007745	0.0444219995468934	0.0441860569813105	0.0466239872263412	0.0445077921177342	0.0451784422071875	0.0452015109166021	0.0465748453613072	0.0458365271972513	0.0449417039010183	0.0448416786244045	0.046184768283815	0.0467505487309865	0.0444461990690574	0.0455704681210671	0.0443642330884731	0.0455932222598459	0.0454829441104167	0.0447746606026815	0.0448838064738258	0.0441495578508345	0.0469633205193486	0.0466055256448893	0.0451487825997084	0.0437298424255746	0.0452831582921964	0.0453810768642469	0.0465409752004597	0.0453369331497515	0.0438418304799518	0.0455670763888683	0.0449901921063987	0.0465461709903234	0.0446449793577434	0.0456329265094479	0.0452766077949156	0.045487820521633	0.0448622972082665	0.0450475151467374	0.0455783567730132	0.046642146234724	0.0449711652541732	0.045104025370783	0.0461466004556061	0.0450570171261885	0.0456530524295279	0.0443127350269262	0.0460634846108795
0.0451024620271637	0.0464586091327178	0.0456979498296134	0.0464286395298075	0.0452301950352288	0.0470980653142058	0.0459034831597392	0.0456172553720013	0.0455184694509876	0.046766476560697	0.0455085169575227	0.0448966314030701	0.0469855289262884	0.0462224938938658	0.0464673033059551	0.0462507189139243	0.0466552658984476	0.0451508640351711	0.0455795612294813	0.0439905474302417	0.0457784305796521	0.0452095593423628	0.0465671116430567	0.0453004232031072	0.0454832432991884	0.0448389064725126	0.0451361088051398	0.0456014310958856	0.0462523292396716	0.0462844866350833	0.0445765652344715	0.045860762773413	0.0451009858228838	0.0445763367971354	0.0463499577511836	0.0454170273963792	0.0451779055527225	0.0451172769373605	0.0463457720644965	0.0451976116634123	0.0470111240272344	0.0460838829982924	0.0455052346397278	0.0454465251922024	0.0455972068234759	0.0466468556077406	0.0464504400018171	0.0469100177613057	0.045977572410339	0.0452311362851258
0.0456246246398067	0.0461139597895734	0.0462819633682404	0.0459761908726398	0.0461427417285244	0.0447781745235617	0.0458182518025231	0.0451799406190258	0.0462821453010214	0.0466906142999761	0.0461523694079575	0.0473530871122274	0.0444718118479676	0.0462288371848634	0.0455076233593136	0.0454950174273275	0.0468807027209593	0.04532092702145	0.0458512246361408	0.0460949340320877	0.0459604036344184	0.0453624845310621	0.0469144654393144	0.0459721944810244	0.0455699852239522	0.0471140264990856	0.0467095224115619	0.0452585907528803	0.0457135716477157	0.0456972562128031	0.0453725687407673	0.045644243663986	0.0470265477804678	0.0457055998671911	0.0458694948641705	0.0454727182998663	0.0463790372929695	0.0467394578413149	0.0463323706686392	0.0452523806296495	0.0460270254545764	0.0473198808074	0.0460107385418354	0.0456094306604148	0.046677890676152	0.0452393916571491	0.0463579210004996	0.0468033258129246	0.0457244680119853	0.0448047720094116
