# Supplementary material for: The Neural and Computational Architecture of Feedback Dynamics in Mouse Cortex during Stimulus Report
Source: eNeuro. 2024 Sep 24;11(9):ENEURO.0191-24.2024. doi: 10.1523/ENEURO.0191-24.2024 (PMC11444237; doi:10.1523/ENEURO.0191-24.2024)
Supplement: Extended Data 1 — The file code.zip includes all code used to generate the figures and perform the analyses presented in this manuscript. The folder "./ephys analysis/" contains code and instructions concerning experimental data and Figure 1. The files "Figure2CDE.m", "Figure3AB.m" and "Figure3C.m" simulate the model in the nominal setup, and generate the corresponding figures. The file "Morphing.m" allows changing the connectivity strengths with respect to the nominal setup, and plotting the resulting trajectories. The folder "./Figure4/" contains instructions, code and data concerning Figure 4. Download Extended Data 1, ZIP file. [file eneuro-11-ENEURO.0191-24.2024-s003.zip › code/Figure4/isolatePPC/v1Int_a0.65.dat]

0.315339730738041	0.331445246421742	0.328769620485635	0.340674655332369	0.333866827369897	0.33591422595551	0.328643631462645	0.322134344030647	0.34140032046381	0.324108397382982	0.322350303964618	0.338735772927122	0.319813041363059	0.319098586794675	0.32358207004069	0.314950642695219	0.335985667345887	0.32788210241224	0.312432685070339	0.322087080366189	0.323686979009221	0.341903740804336	0.338165148661812	0.331647674559577	0.326686666322106	0.31369692886575	0.335741755875934	0.324124889866923	0.327466714046343	0.333040855932695	0.339930603475097	0.325817576134597	0.33307273462893	0.317891822795846	0.329216653355345	0.319613725252797	0.322382711328093	0.323133403671096	0.33444965685442	0.331646722792986	0.336390158649606	0.33561120459105	0.318440502311891	0.315707060984608	0.339059276466257	0.339995337052029	0.343680822602917	0.328925179068453	0.340477652343413	0.312944564636166
0.347920797010623	0.326842330929595	0.331113089109531	0.330743683253815	0.341061274703396	0.345914740373237	0.334358344476497	0.351316928660557	0.333286213912441	0.333167419525502	0.349115133081319	0.322876963280236	0.329528344826652	0.329285960003111	0.337196467794978	0.333259646894619	0.348356254232445	0.345030634333827	0.322633169302953	0.349150414094881	0.330848647766028	0.334293254467619	0.3480152158038	0.352961545003054	0.322445617167135	0.341749933343079	0.326066365743247	0.350559251473569	0.343572460116663	0.344705798846058	0.346316199768694	0.338528029680576	0.340407264479692	0.32257767243503	0.344815874866159	0.328756487652402	0.341491290908193	0.344033362341175	0.341758308942858	0.336683568979507	0.344117921435258	0.344466715760945	0.342164144396881	0.346469066979737	0.334591816372432	0.332104313354637	0.326971245204242	0.329118916835782	0.337855076711498	0.329099682815526
0.334810464257734	0.346294532173766	0.359647383991742	0.365356981247301	0.333728974667576	0.34458521228419	0.363709413940145	0.346571296384065	0.334898401533901	0.338163052347623	0.336781779448165	0.343159769520789	0.343629360032759	0.356070216331024	0.337448850930478	0.352069128145891	0.340722223005476	0.346603558027763	0.366911589204158	0.354929699606572	0.366115779278768	0.33629579819769	0.340429380590028	0.335035738722947	0.343591822880133	0.335864035100402	0.332832166145933	0.363356322622697	0.335625817431145	0.33513813927217	0.35492533770804	0.334183315979873	0.339366564776383	0.345898260537413	0.342623134843986	0.338124312001083	0.340335094139163	0.351637064822333	0.368456641752723	0.340814124900677	0.358222117603615	0.35536890355805	0.367960090990305	0.350253488147393	0.345547276644776	0.357599624411639	0.340579042381262	0.338351930148713	0.357587313512726	0.359858312067074
0.357438837144956	0.365691791525548	0.380774930634786	0.356473902211592	0.366473363403827	0.365189906246914	0.365430592468877	0.353900155315439	0.34606271992432	0.383789088617877	0.362530121704523	0.347801872728778	0.379542706810645	0.352749216069908	0.377041197437936	0.345384817550586	0.358264530418274	0.372294032411635	0.352031373097462	0.343169884963519	0.379591865151742	0.366704983105122	0.383351941919077	0.36640497064123	0.369931992841816	0.357248118965395	0.372370828276028	0.356413444675688	0.367943295058503	0.371059017742215	0.369086441670957	0.368598668204646	0.356709440348443	0.378183207008885	0.383355739208135	0.355193584337055	0.362930095339241	0.356567769404985	0.358443164336141	0.363882389515857	0.350983027427705	0.37231904115169	0.349394808296112	0.37640352515387	0.376804832556994	0.356688352912116	0.36795653807381	0.378841610279663	0.351509233218934	0.372026600204943
0.369421902194474	0.380584797653633	0.373906321610249	0.389580429314971	0.385359033279702	0.385205706760407	0.39620127170175	0.386809224909857	0.391922307168902	0.371555413278055	0.370473886485137	0.376538740006325	0.36213508622805	0.388339265140444	0.390083444971424	0.36072826879734	0.384300324136415	0.390973149229321	0.3665667426123	0.393006449874807	0.390670465600621	0.37643850675261	0.364333366290574	0.381840989603459	0.377746583761678	0.375355013122968	0.362635538347214	0.395296325575104	0.366390700655332	0.400255103666349	0.364728915154414	0.395927886839045	0.372874212293614	0.362719565381805	0.389486488509905	0.397016337721673	0.367063204337862	0.397185157537381	0.362399644650824	0.389967727577867	0.366144278096665	0.382750008507652	0.399568806298122	0.394284804687702	0.368417095160834	0.401916966758109	0.367771070846741	0.359522858731428	0.385913455887535	0.368749498711829
0.407747519605215	0.407383309157309	0.405741063979187	0.39849353754376	0.414282285600569	0.418592358238868	0.398446522864451	0.413775750986814	0.388302893291191	0.374384976758757	0.37612956709394	0.400445174389606	0.41697566187336	0.400816517650349	0.414274915611284	0.374181364218298	0.392604406651969	0.374463081242049	0.389574822505438	0.41441948155271	0.373484118965789	0.385082644813282	0.400746180452087	0.411627870197905	0.388510460007864	0.403465554909393	0.406268876437304	0.406682233645873	0.385583561973971	0.414289511624329	0.413630628935696	0.397540913836451	0.410069631448792	0.394978322657091	0.385645197545206	0.403267550229968	0.418428185574421	0.416627033681892	0.411418463488823	0.386493550505737	0.402669883054653	0.393146553235672	0.411411641618927	0.388995239079423	0.422456076313036	0.403986610154975	0.419647468014437	0.418965752785705	0.406971753268336	0.385074357951895
0.425492194964529	0.420909279991765	0.418441121364137	0.403365393232965	0.400772046644408	0.439894791619044	0.432789693199502	0.417188120966613	0.431435086599845	0.410910367209224	0.403429605387006	0.443025665918841	0.392492536866289	0.396092956352282	0.409967804447154	0.39993399294874	0.415258034800294	0.391978387859969	0.410764258329138	0.42213165430125	0.399834459224868	0.433771427438037	0.41762417034591	0.414213706489934	0.415259116850826	0.39292715976423	0.392493872897453	0.422699416026312	0.439753434481784	0.43915812611768	0.414903859396338	0.412582143104737	0.407537051544087	0.397575880367142	0.39721024829183	0.409846289869619	0.408611956685681	0.400539630158411	0.430254814973505	0.408381413114624	0.4367398829036	0.428748614403797	0.391816658684192	0.404059583269039	0.394864519553914	0.421730770421138	0.395928005610392	0.42169127561151	0.414596905062227	0.420398758067617
0.434989978829063	0.453241149629539	0.408632902123478	0.407688867779331	0.427688322666441	0.419519360044755	0.465254447996487	0.427296227868121	0.448888647509282	0.426223699776881	0.448467304496284	0.429809122530827	0.409357486796215	0.463899766490407	0.443738383438116	0.459733047833729	0.420441946713766	0.410939217943065	0.424048382319009	0.45840189259525	0.434767953874207	0.469381935051109	0.459474083046276	0.43950719268224	0.426282903156705	0.450954705549985	0.465599929165654	0.428826007234319	0.456912018429885	0.4425851662091	0.453320218120818	0.462013187708062	0.451693187612453	0.45563104664382	0.421583324664675	0.414612612976038	0.442265714791182	0.42791889493666	0.450674477811707	0.455626034216951	0.459351545838776	0.435043093111318	0.429699521150395	0.425610477546902	0.462919417702408	0.410940523660793	0.454018582703158	0.454917862950474	0.46411988949185	0.443325067041672
0.439728604950667	0.487648774285965	0.430300994989718	0.49838630791037	0.49061121653452	0.453004402817128	0.477053180123439	0.445349576963673	0.489068831467525	0.491191284012511	0.494178324882937	0.489723628869723	0.494747279640011	0.485309424913558	0.442731410901556	0.440921610023284	0.486999569058368	0.47220462464565	0.445993194304751	0.444804751815457	0.488595908805737	0.478353837451882	0.45696901732087	0.430495801830551	0.456403763643978	0.483308643056112	0.452065901618456	0.436264936183265	0.439398954991033	0.447006271265266	0.453411217751405	0.483797022636886	0.447121063488651	0.456504190998482	0.473443240545916	0.429895172253264	0.498958638341361	0.461757354339599	0.487108120512472	0.489176392613078	0.42727716394065	0.489813755921914	0.489518874415455	0.465450825064955	0.450526984191117	0.458787442651069	0.473259986211466	0.464207511244289	0.452778751862611	0.477582125915807
0.525228504978667	0.457230450425804	0.479903219018647	0.470171696215312	0.470638969832286	0.500510531968101	0.495592284217054	0.47516102681559	0.499195517342251	0.46443805733056	0.512638782652869	0.527434687189757	0.49819780027523	0.460253360448444	0.499022399174127	0.477836612415745	0.509579625910196	0.459241354577998	0.526529104875566	0.522551291064846	0.50542847130168	0.474851790751386	0.479456784253832	0.464119208006643	0.506326501657401	0.506180883666381	0.47284507997193	0.502974191171059	0.495847588066096	0.519207677644311	0.51867676651052	0.482884966202106	0.465963037686478	0.465250586779667	0.497814665313629	0.488304986266999	0.501860831765103	0.475369716006383	0.471914978933584	0.526026975556075	0.455598995672467	0.529379763948938	0.458752992359102	0.507611545287564	0.489964432541243	0.50242116252252	0.518783001191516	0.495423961092601	0.488482848060536	0.480086707401114
0.527422413289562	0.511935308743807	0.492756712675964	0.509228561059171	0.49702975381981	0.492410887856718	0.51837595441459	0.483829471153641	0.557097705771292	0.559899989147048	0.533163084117765	0.546793437650656	0.5145783291285	0.506487601204832	0.549394893019869	0.497647523734248	0.523292365936342	0.550960909632434	0.491079031681398	0.535770106895414	0.544964834284563	0.494400410758644	0.540592100657316	0.495530702891657	0.505149860552932	0.497601187379825	0.525272472727337	0.511980503984968	0.509999436654231	0.537020733017928	0.541824911732221	0.566670532115832	0.518253327131707	0.557631767117296	0.504718526994784	0.504470097482314	0.537258421980653	0.491709173153727	0.543074175225879	0.494033013020715	0.512967062624591	0.51079180272541	0.513378937391758	0.495181244213107	0.561638880825258	0.521857522227786	0.510210713082521	0.503229416445762	0.561955370826702	0.545731553667009
0.58401701253651	0.510132988421413	0.610924563141414	0.572138460310856	0.551642613138176	0.510553370331221	0.520039173070438	0.564568518901785	0.600399850947052	0.528858010623332	0.510332441222772	0.568660464066512	0.578262629978298	0.597849861477981	0.534313168830461	0.587922654645602	0.553395900191516	0.584894869108028	0.597565512732246	0.565697946056851	0.543101713913161	0.542401374076873	0.527848972825911	0.600443456877905	0.588278136368399	0.565957428258483	0.527242659636604	0.543063542244906	0.529317516132959	0.526929004589069	0.52759532944855	0.561211442314991	0.545658241550898	0.551523122359868	0.596595965898107	0.552238395125273	0.509389918241246	0.568002437047589	0.56685053107261	0.512707809994874	0.577664655636367	0.552931099950669	0.574066418519673	0.56876985975074	0.526859040470367	0.592284924974478	0.592744744510493	0.526234384160084	0.523152287790821	0.588555919851799
0.616814897518231	0.563799392491519	0.613693445276525	0.588998001527017	0.557322142642402	0.550060345723098	0.627292738838668	0.601314092996876	0.58109611853677	0.620539634999675	0.588261299869635	0.567288944343336	0.588158643648403	0.643113892174273	0.650425054516348	0.598684743392004	0.593008020353022	0.591891606113051	0.592080871108337	0.603924405270825	0.564383907965357	0.547547400391511	0.628007959992872	0.600784283114576	0.605408436591527	0.559176288063757	0.579748661052314	0.57515663765312	0.597423100141526	0.614652800373406	0.545783747787329	0.541933527229339	0.635670284636937	0.649169368352777	0.569912420207382	0.634541687657257	0.571073790150311	0.588329272354905	0.610175247106217	0.642157111723699	0.562033347046514	0.614016900739558	0.59375129668807	0.591775373333206	0.556793278234941	0.555879949076699	0.648065198381084	0.598858963815453	0.56263483630496	0.647298955029493
0.691864753061168	0.603068788731774	0.685678039162404	0.633906074121907	0.591570871626099	0.620373513461947	0.696781219916539	0.597479974041722	0.690505764047251	0.664629516983146	0.6558922906242	0.69952171983898	0.696494835723664	0.658968023119128	0.683993033942988	0.675141003404037	0.653764618119638	0.669703189699893	0.666520407124842	0.630484986473833	0.677721480330323	0.654973243055582	0.621010751908105	0.670406900446695	0.663714229025449	0.667378074485571	0.668663092120755	0.697596940260725	0.698267631592387	0.63093110408601	0.637750547351442	0.680188674719468	0.598561813318242	0.652882086005502	0.606719529260956	0.587404258253659	0.66920769298438	0.689304600999685	0.648418896118892	0.660952562781854	0.674028955885845	0.674338670846925	0.64805761393987	0.618793129330694	0.701656330402906	0.636941557938387	0.588763634590253	0.592423046441842	0.661149628026462	0.632748809936679
0.755531772282532	0.761006871230356	0.641205068673215	0.67353571345705	0.686437935864678	0.662020857197868	0.749736802460625	0.744842746563593	0.678986801537957	0.698129801892226	0.718770947493083	0.735033580147789	0.711264848908744	0.641737952799908	0.68191621007976	0.724723864618489	0.734137496668386	0.687468437102684	0.730314826083778	0.662732871705062	0.694878334004244	0.699127240576759	0.633503889415193	0.668974074742336	0.746636573527245	0.712666568841854	0.733791555732414	0.64250833873055	0.640623693765244	0.647938004059524	0.696596124728398	0.727464373788469	0.727165407288095	0.642579090741604	0.675230366295875	0.689515186942338	0.646546697204097	0.724766425346403	0.677571965109178	0.719994420831198	0.751522753323798	0.728379633330879	0.6983140400911	0.693201294747207	0.644103594491618	0.738208340073904	0.668669438925812	0.740661764730432	0.711043986895613	0.70390573913682
0.798819732265009	0.67614544400516	0.68670415333532	0.811380144204705	0.819236025908205	0.74711577066805	0.687278711010281	0.720452158527775	0.773516451536709	0.827226149485237	0.733786847078	0.765009495868254	0.762658990869763	0.743488200234444	0.781672186805824	0.76614924853789	0.817119088632419	0.713702085378552	0.810935038229099	0.77134559334071	0.80732713992839	0.727163543215323	0.76353301493693	0.705398544433083	0.777378877467031	0.73885278377581	0.790302987650997	0.723823491010409	0.80964062391602	0.817071686226271	0.829429629377148	0.787696880773545	0.810063001486065	0.727984782819164	0.773911390001126	0.832277961669816	0.683914960198412	0.747980443026565	0.703437028149886	0.761874922663329	0.700165940564108	0.77950922149597	0.73491917077189	0.776795454759931	0.787826618688557	0.755241878347702	0.803303620192269	0.71416253767843	0.817896983054344	0.782894109415456
0.853656482347931	0.859116919210899	0.745067396607911	0.78272548140978	0.775075209648484	0.769448457283945	0.751949175532628	0.874194235803013	0.864347460639406	0.771074955374326	0.828730863859576	0.799462757638219	0.853646681796201	0.784647154152485	0.744564648830122	0.84584752448645	0.884755373592095	0.778626806835527	0.788434901154093	0.759478569201825	0.893606698561734	0.749074117126034	0.807432225044967	0.764869488090758	0.810852388402793	0.881532624002136	0.821170878398555	0.866889792795631	0.86193043116293	0.827877155725264	0.814857495275834	0.839086275309925	0.796745552136451	0.813405475515367	0.838571536981727	0.83476301636615	0.873784778757325	0.875885596826978	0.86267390182477	0.755698610357418	0.737745933925871	0.810741907469987	0.863413596271062	0.806922422179037	0.849031209778494	0.852067571124174	0.893332403041924	0.865642014271477	0.744244972816459	0.77649538280531
0.909321960791695	0.948463814152034	0.967627882108228	0.944144268086593	0.864005611600139	0.8573444254575	0.812359594037715	0.862946414031212	0.95522583610149	0.929466076340086	0.855521161368808	0.93919501970423	0.997498078791552	0.891670637631093	0.93029019938773	0.815427960296718	0.965801569094844	0.875388717234435	0.955354091771201	0.99169949660913	0.867142395071432	0.813497447358229	0.836563974637024	0.896993344004917	0.906136782865087	0.872526968017077	0.808528887498364	0.917819611112958	0.923424160876114	0.798691326045604	0.868555066905313	0.847602662096997	0.914395443164691	0.851179914385493	0.852293946104611	0.920304889723026	0.929291726931715	0.93221688546004	0.921666832906445	0.827444372482908	0.984107583177143	0.910382422877083	0.840136173256684	0.813804057887775	0.969337142377253	0.861225445075466	0.95981775294768	0.839040392900491	0.951499858085574	0.938327305077296
1.06204877252688	1.02449056493551	0.949651995398089	0.966639210352271	1.05251288128163	1.07141215114508	1.06458457150967	1.09847469138902	0.980137040531121	1.07780362560782	1.03835592288039	0.969216821416425	1.00309743008853	0.901638055226522	0.926494769042174	1.07261947590791	0.932638925087213	0.935254716349908	0.926335912622486	1.03340368748862	0.91060395697533	1.01530968208136	1.08053499806052	0.882844158959919	0.957782693326297	1.07527839632961	1.03170346798508	0.999953527309147	0.892375746740136	1.04584582842666	1.01655088006067	1.07283430600741	0.962781860248157	0.997554452092411	1.03087608548624	0.954407220730653	1.04551417624443	0.959569744249295	1.06285100752394	0.884707715698958	0.937028524715701	0.930504135126161	0.913339613584316	0.949490445349427	0.899384492557815	1.10121763091931	0.900378483932226	0.907578098766287	0.883302751953492	1.0756004944392
0.988612953604933	0.986503016305585	0.979198200766519	1.03485340987888	1.18706226620571	1.04746186309379	1.17614113465511	1.17445176502525	1.05389580193516	1.14374804044971	1.13256960197893	1.09093979623224	1.06953274581082	0.996574485418327	0.993046973903232	1.09563885367534	1.11768443419688	1.06748933525315	1.02504801725984	1.04736974940188	1.07142678034092	1.03272455394263	1.02864225433177	1.17383108420404	1.00409900626937	1.15136276302594	1.04010777816548	1.06456063987873	1.05182203112294	1.0327735719428	1.19699044990648	1.03683522294344	0.975028890977902	1.07049468241758	1.20845147416562	1.03653557571935	1.03775236256016	1.15509362544542	1.13711459940381	1.1755886506472	0.986149341405041	0.979048668769643	1.14486652799143	0.965485194102514	0.986298655966612	0.993333811000495	1.1305809515153	1.11333324851434	0.973241084792267	1.02196390897282
1.2775519235683	1.11686920095992	1.12960741943879	1.19661291829084	1.14389681973872	1.27550577673864	1.27871986809984	1.1222553724584	1.21466986674165	1.27074277003148	1.07302477873949	1.20561944247344	1.3126580119828	1.10175536584099	1.19126827764467	1.2549481308665	1.18162694137331	1.18635035236197	1.24607784744198	1.09915207199776	1.331472530722	1.09901123938384	1.27557827418374	1.3211862374016	1.12193048229716	1.14503427244722	1.11583882223271	1.13004526375588	1.30300835209516	1.08680431501165	1.21310387103156	1.07894596590843	1.11192174106602	1.21426837461111	1.3057911742524	1.15082495842035	1.07418376019283	1.12612062072144	1.19827121258314	1.23850587288066	1.27541628205739	1.20127320203099	1.30482226934736	1.13059281292925	1.12434729562516	1.31229576086816	1.25570428647884	1.15513247394928	1.11095541083683	1.19868423988334
1.30226244106635	1.2208715068587	1.40368540070157	1.44224156924636	1.37526425532248	1.1766241546509	1.31862346300576	1.25061067508397	1.39885165816173	1.46563921193692	1.2342112600991	1.36319770128793	1.21644860388193	1.32586618553376	1.1856520548289	1.26124515985915	1.42151614556224	1.42936664049447	1.41111045398245	1.37507335273166	1.37520052630699	1.37560755514067	1.17545285203	1.39668818322905	1.22176800251172	1.4337575110642	1.32363381075991	1.37190519449477	1.39382220779119	1.3634258046379	1.20983359573235	1.3702796617414	1.37576714061086	1.21604173854274	1.34802647374121	1.45129047929009	1.1831531170648	1.20907515216612	1.30118599217593	1.44977928792169	1.26290387875555	1.4588259088787	1.39433307875632	1.28601796531261	1.18730702192386	1.30203770979615	1.43547785779914	1.44526282286495	1.33212896742095	1.39364159558607
1.48573137375117	1.48593593684291	1.42764438303833	1.30566250263356	1.48318861326892	1.49684166216496	1.49124494248349	1.50001939370487	1.53561536618863	1.47185717733564	1.49963787966381	1.33690141829272	1.61879274853072	1.38001624416018	1.3374209272103	1.31467405748811	1.49959489479735	1.57768760123813	1.56535617703281	1.612463293603	1.52938914915432	1.59402382460551	1.37246083680494	1.30104482753954	1.42636822166849	1.54215456742171	1.62220728085852	1.36637078977286	1.54124724945188	1.57207163282712	1.29887455689533	1.39178821253361	1.31846898855833	1.53374771946867	1.57245220245882	1.43442763855175	1.41661854857656	1.3153344506762	1.38880414365384	1.37133009354628	1.35619525614008	1.58511716050988	1.5190286489013	1.58576935742619	1.34450703204081	1.29298653587272	1.30910166292655	1.4716316548682	1.4929938451537	1.33106006793634
1.64923359119308	1.47842483012307	1.7778209723779	1.75738156515258	1.41889218182525	1.44127212176439	1.58586204340195	1.72641435611303	1.70672878599875	1.44019994979388	1.53762323978319	1.72044941480811	1.45512213027246	1.46802731816099	1.77188993882006	1.54183828738048	1.60964291805804	1.43804847139466	1.73353373306109	1.51564164575481	1.47077466952521	1.64309399991085	1.75554605597538	1.52695941124765	1.51053737539323	1.80892171101026	1.50206997313014	1.55993880173961	1.74994973423142	1.61790315486276	1.53196443520699	1.71033472946662	1.54165817466667	1.59051998598064	1.75655089387069	1.72162284550196	1.55449061413417	1.62355874311855	1.76487125763446	1.48837562221793	1.41726548155652	1.61110855665013	1.81563882531353	1.51118962175681	1.48022192574953	1.66366162847389	1.66258272075212	1.60362774925634	1.76093705507015	1.74886109017266
1.64624763517088	1.73742885109884	1.6513865079446	1.68389539569169	1.89757725502577	1.96188845526128	1.94663663359247	1.82036450481469	1.93723381889791	1.69681411767176	1.85237221433849	1.68579798490224	2.00949869325995	1.70262679028866	2.00955438157714	1.83655579611974	1.69767675727308	1.67239792318909	1.71829316483953	1.73363693276387	1.88163575868536	1.92220236991719	1.61533966414118	1.62125624547265	1.67668384783595	1.74387770159907	1.58855016033901	1.71060018198107	1.94773563300728	1.75946246662485	1.94062289339339	1.71458913166007	1.97120006491529	1.87348082353806	1.67034098586077	1.66320647095348	1.81049676339611	1.67807297284884	1.93013627230184	1.73555102608013	1.89448512944077	1.70707872003344	1.89898577768618	1.899447363075	1.85267479069214	1.63739322750341	1.60305234898245	1.95264936548494	1.66156615622702	1.7903122007073
1.79970455642428	1.9410790568764	1.8289531668739	1.8859494032291	1.98593692819816	2.04155573197564	2.06066703141627	1.83473414932834	2.08451876811377	1.88283509356992	2.17734768475535	2.02161438002283	2.11347732754885	2.01362073062203	1.79984534452073	1.79429616263332	2.09003306536702	1.91973079787072	2.13166634885729	2.10565282482523	1.9217118984437	2.02598133867343	1.8915603318546	1.80497617516783	1.80390175979208	1.92959012435875	1.87849490392173	2.11793737487754	1.78742051494795	1.98387560530878	2.09207603393029	1.97577520207162	1.77880467372306	1.97051415201155	2.07256622848049	2.01767978142599	2.10498934545621	2.18252197658714	2.08504550369275	2.02298489722284	1.8565132423233	2.09730736891117	1.93527173498214	1.77039968930175	2.105662484656	1.77008475155896	2.10992549300232	1.80324491708169	2.03868219754451	1.93747897335102
2.1027256389163	2.32928243050429	2.4008957306567	2.20176993783639	2.43955618741778	2.02227498834602	2.14570897799211	2.09147231790019	2.27126757283574	2.08934047027856	2.10568697565764	2.09084450928603	2.36211119087269	2.27249637981433	2.03348461200274	2.22237779224289	2.17516691250084	2.052845181507	2.38658453607609	2.0319713782122	2.18333441190913	2.31578249265432	2.38495511601683	2.24453905958493	2.3205543565501	2.28995487627961	2.45266369554231	2.11190233020586	2.10650094448963	1.94718909916671	2.34897785037582	2.08027529116368	2.04371994953055	2.20398653502463	2.26809102887509	2.19710812489613	2.12489013542164	2.34542155271587	2.3259638853665	2.38518669537916	2.10372949371686	2.23679618297667	2.17574093424043	2.22665289553528	2.22573487481384	2.42336888205718	2.152404676689	2.08601283604794	2.06485371733837	2.44358715914608
2.33814417381651	2.35699456860384	2.7050729114319	2.72040990207942	2.40968219814165	2.70859018188796	2.70147376969058	2.25810910184305	2.37007580112541	2.32234186144574	2.68690289202133	2.49660710575919	2.274688728182	2.28690390582664	2.39951965521691	2.3908377613067	2.44937520097437	2.70674920408108	2.5638491503892	2.33776419367713	2.41460365633591	2.20371172793825	2.58771545052721	2.63454834211638	2.25666595365494	2.20953560445263	2.39651037568474	2.25229823387439	2.25086865061356	2.22884336308286	2.55173248532471	2.51584799897654	2.55801315081316	2.57960676915048	2.27390812831576	2.36302371563206	2.42206137052871	2.18732309200625	2.31917449275837	2.62551972359679	2.36530873355512	2.38045252067609	2.66730960042134	2.70080327278434	2.22126873092318	2.20085467114933	2.24655661552846	2.7108591120472	2.23678708655083	2.52959846334708
2.55328081104137	2.93553699681199	2.51628006698665	2.8244843715511	2.7533242439458	2.82695077833786	2.65920808890887	2.64357519928147	2.64217675452306	2.64089353698477	2.47552338206169	2.75535591733667	2.84160506235199	2.82581133391848	2.88121620776955	2.56063433050534	2.57120728793751	2.70680683299139	2.83617687187149	2.55314565348714	2.8839064396424	2.77156526249235	2.60919402900003	2.68748651204444	2.5497172297658	2.58315180083805	2.53011938646062	2.6963256365506	2.70251495053302	2.71993924223147	2.45356098247584	2.6119010430489	2.83142015643711	2.89028076960711	2.59118244589676	2.66510402654903	2.52530782642799	2.68966063003482	2.96407721775894	2.61455082476252	2.6165715590884	2.48504013056267	2.86851432912278	2.75050210608093	2.77042605741863	2.97460504648075	2.87238945823238	2.52398259579322	2.72701828788969	2.53111478553169
3.18336108538426	3.02473587387421	3.23082276277074	3.1319364352843	3.11559119824884	3.23783447448803	3.10538432351614	3.10923391419096	3.08674576666291	3.21067015906591	3.04959511446037	2.87531490365142	2.92098813969844	3.16098860788788	3.12360877817647	2.98286287687976	3.13491123786657	3.19356509099019	3.20411172551374	3.2435721634261	2.95976057704659	3.24507240493019	3.23208119436843	3.03307249310223	3.06427013121975	3.24378388060546	2.77159273060915	3.21576030490054	3.00953467535741	2.92904507272868	3.08512487005746	2.80759974717025	2.81407686225216	3.08861953680416	3.05639448591185	2.91930399556989	3.1335020218048	2.87439773099106	2.83674581246183	3.20242474742965	3.09060599163871	2.91962120843336	2.99991952148124	3.0869366298147	3.05635874220568	3.01134439718477	3.20880357262647	3.22765971453582	3.2319863344778	3.04441976698072
3.4890444244802	3.43865681042368	3.39310591483294	3.45643346757296	3.12370688565966	3.15662795105377	3.43195769660108	3.2997677086833	3.11113180035385	3.43052257647034	3.39560681119993	3.25076981464488	3.38842988146222	3.46315490084983	3.47976174635818	3.49458020433021	3.17506649477961	3.47014222438404	3.4675208169317	3.39882476834417	3.48776550432039	3.27427273462424	3.29060373267758	3.46410755891449	3.3459733586161	3.25532851663531	3.0303960976326	3.20467659807885	3.46942495799918	3.1361366604472	3.44683820065856	3.09918171135496	3.33882464348618	3.34446988189546	3.34621242461989	3.20426625179582	3.47051050258899	3.14518346406273	3.48451845508042	3.49187710031296	3.20722386714028	3.37048529374892	3.27950462278966	3.52565294722657	3.48375673458194	3.51320862791996	3.51129771474798	3.27454859606688	3.44162971467135	3.39760683210713
3.67076879296574	3.72190523124476	3.52551501681591	3.74170338079759	3.40665930570154	3.46796692787697	3.55630182355032	3.75000862028848	3.55100408003283	3.62628541681462	3.48535029372675	3.78394489154596	3.40052645728577	3.72291632315318	3.57301493596341	3.76155228487165	3.44786389047516	3.71911263857613	3.47185080648784	3.6200185272631	3.75813685460516	3.72463183014994	3.80391167504036	3.64353767300962	3.46873294283698	3.71599068142086	3.58779907286306	3.53495562840925	3.51963704974211	3.68723940729224	3.72933622176021	3.79449811428924	3.49308502572035	3.59863403824541	3.58233365490449	3.41954440906509	3.63594984402653	3.74255308710356	3.61894018993886	3.76000503806179	3.60368699689129	3.58772812441299	3.48988236352042	3.52737571814551	3.44323552529492	3.78929033425593	3.5390552090194	3.74072052414268	3.78407876518166	3.74014072935289
4.00182336988804	4.02340756458444	3.90368153328814	3.73504728270866	4.04904826763633	4.03629649875074	4.02926225762439	3.80855998997639	3.77641500823485	4.03807835562372	3.9771618744322	3.99304822409372	4.0545708395916	4.00781854572257	3.92924329326302	3.83663468141537	4.05164763386371	3.74354442366875	4.00910604245748	4.03915222073415	3.98881986810751	4.00441339494046	4.02667476043214	4.05663593126962	3.79960923103407	3.7961252731631	3.78700031029023	3.9991184875709	4.06792102837524	4.0242571064052	4.02115824655252	3.92904898271393	3.98860621901616	3.79147233466468	3.83951331840126	4.04708657517217	4.03407454915932	4.03227662098542	3.95080784146258	3.96811750296069	4.02386412610587	3.98659447358879	3.97538573039334	3.75045802229321	4.03783537458372	3.95040309850158	4.02975064004611	4.06863035092553	4.08113957701592	3.79747959914913
4.24185605642014	4.16473836588372	4.24101474190195	4.2567852641382	4.26256400154016	4.27685625399961	4.34301713885224	4.31602269222144	4.34192829462941	4.3559346128117	4.12295372510688	4.1516280287542	4.27258762514731	4.17524862155197	4.33446696077884	4.18807191818537	4.25232829867076	4.26458897904862	4.21503827996772	4.32117146105135	4.19862881497311	4.32232069800578	4.25491228448547	4.20615361878011	4.31884928540368	4.34042947136684	4.30342106872647	4.17725804829132	4.29510915364692	4.31895446134194	4.32122197482443	4.34601947440806	4.28398404602416	4.26405010951296	4.31994993212688	4.30679333668846	4.30168741239916	4.30731103954179	4.3166000945252	4.34581862574499	4.29214841124174	4.20638594291757	4.3249265958046	4.33245066896413	4.21835342755685	4.28922159576403	4.31005749917421	4.27446540887995	4.292611384529	4.10786975548311
4.43572759215481	4.64206112181589	4.55884115514182	4.38180777588962	4.57245514123651	4.44537660272856	4.60870645691669	4.54903785185227	4.60384950183204	4.59375792686518	4.48417917998255	4.4817896280343	4.61861043197625	4.42399073849801	4.48696416914701	4.46684254038584	4.53883134278258	4.63246867623328	4.65405761268697	4.4128086953865	4.49014078968106	4.63518494367183	4.43364159670067	4.40477384956696	4.62313374196134	4.37468185865072	4.64662705771643	4.62644194029983	4.59726502966393	4.58660437533848	4.63429026340287	4.43055880569799	4.51282620674921	4.35663069799028	4.43950655321256	4.40121274159285	4.33961071146436	4.42980191396764	4.65036231032573	4.58111676804801	4.59160210127974	4.44174769102434	4.54598121793567	4.37998627620287	4.51055796317563	4.6317746425347	4.61070932270059	4.41825756062437	4.51638197929481	4.43446440893253
4.92012263066167	4.62358254793144	4.9326415045432	4.89714195078792	4.55546619704124	4.65402532605942	4.92696671134639	4.89709864396495	4.46094359047474	4.94268914753568	4.90419170343171	4.84139970433191	4.84501331282823	4.69198432531187	4.77548586256948	4.78816817455254	4.83439280358532	4.76877108294052	4.82150191143078	4.94855023833668	4.92002625608969	4.75095279618519	4.59647168111692	4.91478758404759	4.68416510963891	4.87245306920073	4.7333652922789	4.66366250167337	4.71202022446081	4.64908194624138	4.92220473383611	4.9512384705961	4.89912001382405	4.94603591990683	4.82549659282394	4.9836694067815	4.5180119369098	4.91442671833663	4.92583855050673	4.54320366176344	4.9322955420629	4.58773263168698	4.92678950018245	4.63886302252712	4.91289982905252	4.51968349541268	4.79445951188278	4.69895925965978	4.92562487476361	4.91863696905604
5.02628248378001	4.94095017979768	5.15070124671485	5.1354144613378	5.19084457654141	4.75412410408064	4.97767415933678	5.23917944289134	4.97964413880525	4.8090378226293	5.27928982613143	5.22821132376966	5.13914029776604	5.16980692625697	5.13839382785856	5.06952877598054	4.79047182355833	4.97763083521741	4.73866420685191	4.77730546912529	4.97941970306167	5.05527060234183	4.9621384810689	5.25495565523062	5.15271073983561	4.9437806891811	5.19780433684724	5.10202681478373	5.15126097263274	5.24935967624452	5.21707221882105	5.01540981513142	5.28677455435588	5.04370895015013	5.04280774387139	5.09511887959344	4.65514277390948	4.84597383126089	5.19156569182627	5.11974510810969	4.68520546429109	5.03945450360323	4.7527126220957	4.78202800314397	5.04552490277503	4.71411082506248	5.04214891710423	5.24962578647993	4.89234468430314	5.29761287912202
5.52117324279259	5.21143497942488	5.18045717712166	5.37178725303782	5.43424352492784	4.94257515342397	5.32198888892242	5.05668222266191	5.52486783907365	5.30913163218199	5.22480487333656	5.18257785667745	5.32038375946075	5.36580869564904	5.43278984113434	4.94893817704823	5.16235165370818	5.34665097909107	5.45834410376205	5.20774610569744	5.00350188287109	5.14937843213736	5.44692153897962	5.43483301601042	5.44058250443171	5.52404811422062	5.40330883699213	4.9670463768326	5.59946411274707	5.28683597521844	5.12955730175091	5.09378314839472	5.11286592417214	5.19227722429878	5.36499572356222	5.37357592831218	5.12999141287115	5.56720081869962	5.26278368803937	5.54209459576052	5.46508340538907	4.96502815863218	5.20196792647037	5.54742908855925	5.25758240093706	5.46873613766354	5.2115648240877	5.39260852725415	5.05138562028786	5.19360474607065
5.5337945872014	5.3659401167081	5.59045908770284	5.60582880264807	5.64121305869047	5.56969809440776	5.30393604495545	5.69490077918719	5.38225493533348	5.30107119082059	5.6332110190833	5.41119401416002	5.29680350531864	5.42824773334723	5.62139497562158	5.1695902143403	5.67517017933644	5.66461806050434	5.22617380277862	5.70720586147442	5.74587224930712	5.7194260737266	5.27956505523006	5.42668338233575	5.57197858714968	5.24571882845812	5.21932889779814	5.83922423183876	5.33215552382749	5.88208190764044	5.35692364655835	5.44941070726696	5.39677824494306	5.164605118858	5.70972574455671	5.46449744242153	5.73059085108222	5.55415930615337	5.49526158055925	5.82920221015497	5.44201571409069	5.62923956369762	5.68294638424389	5.40803890759046	5.61084838955833	5.75816042001204	5.54575078857291	5.38218777682067	5.29079988557337	5.22394808868301
5.38224850309465	5.46772726533167	5.95571270480373	5.95165321172204	5.37225252958416	5.5282772014788	5.6803722434969	5.65403032506621	5.89801330268343	5.96763558940981	5.72009625223114	5.44564369796709	5.83778667979047	5.80681907210249	5.98517398171846	5.69911963992856	5.42259311540801	5.57209102042776	5.61827025022616	5.50575271320176	5.80649668211122	5.9196929000023	5.61362878243485	5.58103120392918	5.85830595960334	5.61297498028998	5.74135284209606	5.86413687037643	5.65123034777595	6.0443789821289	5.962325646772	6.0518215524086	5.64649279120156	5.47069927381283	5.69352207081475	5.87045485281577	5.50165656722668	5.42762486917688	5.72808532230919	5.81797392429077	5.90930817183119	5.62392736313403	5.78208767041471	5.72632789608655	5.92996703081663	5.84218565937064	5.74375907756624	5.88099806930257	5.56991553421391	5.780939000999
5.91770759839902	5.87488280088152	5.94933305836626	5.72912086598889	5.92972270047528	5.90944636123112	5.87091481626338	5.83465874423672	5.85838747812684	5.89633701607257	5.75626274255042	5.66515932875275	6.26116285450419	6.16167421283013	6.04373715194532	6.04623973889995	5.90633811286213	5.88406568931873	6.24609402702803	5.75536927026608	5.81421449278541	5.84681453476629	5.81823646520504	5.7460597958801	5.90898843035733	6.12275682309307	6.16332034989265	5.7775092856541	5.80767587581458	6.02815318645021	6.06544960969959	5.57809682461849	5.91772986178785	6.13830909773089	6.25694726616157	5.75824075682166	5.82960326721616	5.60948011461097	6.12892992463572	6.09449014526308	5.76731947788446	5.91421135769943	6.06101306168873	5.91232824409832	5.78402673281223	6.24514405543291	5.87875481628571	5.96415705787126	5.89178887255318	5.97490434935956
6.34540483665173	6.08953756549559	6.29130856811291	6.39655259092798	5.9386183114927	6.41522810242035	6.21771375257233	6.01498633996473	6.3072786613177	6.20001357984259	6.02092213350228	6.2364911496286	6.41286894876244	5.96825205028027	6.01078738027011	6.30781814609047	6.18898058279214	6.44114685262364	6.26059988755254	6.43319609231765	6.45854046163307	6.19918184881536	6.23342208023394	6.04160251217635	6.03162531126017	5.94909709432949	5.89521162781386	5.80964203109269	6.25224259281049	6.18729591447667	6.31934710445274	6.09935384811837	6.33472788814425	6.12552849156757	6.02198367937206	6.2322830228071	6.43198374949706	6.22816753928631	6.23538165712156	6.07094586211335	5.94240696539653	6.17190480294642	6.27985269166204	6.01401927822594	6.14147809109882	6.271152857718	5.90530555193047	6.29599885688942	6.01900031114805	6.38428648808884
6.28681428195456	6.70583975054877	6.19088949630229	6.42696913319525	6.39083788602309	6.42567043250597	6.05516922269056	6.17737349649793	6.10778530691563	6.58419351178686	6.4982000211857	6.52108552576111	6.63169016045945	6.60994332692643	6.60572908546557	6.45816516475959	6.16113228987873	6.40184906011917	6.52488290532361	6.58581761782501	6.30741625843479	6.59236690722201	6.23324789102192	6.32559662376482	6.60468118807327	6.53237254667464	6.58310322991321	6.59389482004526	6.49168298381393	6.36412236847856	6.5618080559688	6.44389854346068	6.22934959077401	6.33125851669698	6.26351933260884	6.57349139094618	6.61135591743165	6.40461806050499	6.68417369599987	6.41593108395786	6.27841138761692	6.56819414086644	6.42611794034362	6.26893994243932	6.30652249481711	6.57646421402829	6.3734374255161	6.55304560586831	6.10105397852579	6.51563621799273
6.73827125661544	6.47528497906616	6.79395340410807	6.56214980724193	6.48939925152303	6.47077960562815	6.81194862117216	6.59145975132266	6.89466573846751	6.51196653989479	6.8190587234564	6.55352415020298	6.68185358610267	6.83798907589534	6.72083153440469	6.716575237605	6.5112287703008	6.76576508559766	6.40743650308407	6.78757111583277	6.71146430432679	6.87077307113117	6.60696380222042	6.80411510335119	6.58107917981303	6.84147938859454	6.72723193139993	6.71784203893297	6.77228236389913	6.56023492237832	6.54624356584193	6.74960072527658	6.74729544711728	6.58938800450578	6.57029646804722	6.44566654630709	6.87134520360019	6.85479406569949	6.67504442886454	6.45458620898388	6.81283306428525	6.71233257618274	6.66953382997174	6.73632958209655	6.57502503345104	6.79847004082529	6.55314318767923	6.66409952085984	6.77704385910259	6.36167753674298
7.07741780658823	6.56943150017295	7.10361349959126	6.97652602268968	7.08005931718493	7.02923013605786	7.05420979878411	6.83996687544336	7.07818710738394	7.164060369669	6.9567032355221	7.03726471857283	6.69369883112727	6.59063976596659	6.66549008541102	7.09272497465289	7.03524928622507	6.67818200979172	6.75887708404417	7.15735764886401	6.53888596125402	7.11822157013418	6.61000317793587	6.83053692693376	7.117528596872	6.82994462436543	6.91028890951468	7.00675795954968	6.95605990289284	6.70033030527498	6.94062478261328	6.91294189736703	7.07892051968215	6.55889680605258	6.52659125841732	6.66521099743426	6.64421229217902	6.75568696415834	6.73188382425336	6.98564545415507	7.06232336587929	6.90745388621782	6.5394575176203	6.90722190910046	6.48650768638284	6.78389383104778	6.99262789694467	6.72410400126762	7.06131078939301	6.86685069655475
7.35896783606203	7.27634018059704	6.91149792105561	6.78571581663602	7.11458473694489	7.10930081618806	6.88807459271148	6.83524817887208	7.02581574019881	7.27041930301807	7.26936406899984	7.17074018267178	7.1368642641018	6.84120258604956	7.25556860309316	6.98585466304756	7.20831696994327	6.8242257440235	6.9295122184914	7.26352528267221	7.19427300037562	6.79636408935223	7.3337001579797	7.09309554871056	7.21220509666078	7.13358767810336	7.18995891551359	7.28974810856732	7.26967393285242	7.1039580897665	7.14617234384448	7.25591626640436	7.34321279372538	7.28932258341493	7.24043354952923	7.28750795937085	7.32063319716153	7.2504587849735	6.64711182000244	7.37320305909433	7.11791525312254	7.08894769618711	6.85879100105609	6.80542354391278	7.23621930373361	6.78811508798977	7.18494096578117	6.74161915885768	7.34767782884961	6.97163379801853
7.60705759518602	7.15245566368121	7.49622565405461	7.09686704634901	7.26552227913467	7.2335051157795	7.01011547081171	7.10915692704917	7.53304872458252	7.3073852796946	7.47641222627359	7.34208309320717	7.39134892733458	7.21440527812326	7.36934514199122	7.08718901269871	7.20954511636197	7.51629490938379	7.2261374653625	7.04426176452865	7.48339012075458	7.330323156716	7.37930969835459	6.87722183614037	7.06863634890569	6.95845287755299	7.05966018077865	7.46381109305454	7.40944352684579	7.29844512924139	7.50563609072681	7.59609900915194	7.04152859993983	7.40876335056281	7.38189749846217	7.11920944864087	7.17490017760077	7.46282576352714	7.04934991363647	7.49110572555914	6.90889566944552	7.40877839110935	7.2632951307453	7.25744465659248	6.83567298328959	7.39073722518613	7.46785430255968	7.48992253729428	7.47381787623268	7.24554899162275
6.9831606847686	7.68365846516491	7.60003337183808	7.39775050287286	7.14473147829314	7.11251263880694	7.56485551274902	7.17066207620326	7.06021536170488	6.9585907517069	7.39823859539723	7.36368321967727	7.23873571462291	7.76810417037503	7.31879382608351	7.51977294800653	7.53951763082116	7.64293129151352	6.93009561631392	7.34852359969281	7.61251711188708	7.68174527045596	7.39201869779251	7.65038027391236	7.75443080638465	7.31029600835361	7.41370657039344	7.28391269684802	7.63646694755268	7.64403346321939	7.43873941059526	7.56578722194275	7.61126696040169	7.38287592423977	7.2300323610457	7.58819741686994	7.70972157046867	7.26582661003329	7.36514352463204	7.67763368314343	7.67960762691492	7.22021463865775	7.36164713830439	7.68938955113571	7.7456837772911	7.63100326751536	7.4433607535214	7.56504952459323	7.62372521413028	7.29599197249674
7.68801228103323	7.09364840477152	7.71953436213592	7.25023515517817	7.56268532088599	7.30318772196058	7.07277069051385	7.84853228651094	7.36836411909072	7.37086224208244	7.74483287500447	7.3522702889854	7.73340885228881	7.12376792033629	7.75716625076217	7.38371757029503	7.78591094687626	7.52062685604799	7.62873375609916	7.29151960545224	7.25894673442886	7.75773369025647	7.12321829050241	7.49691874294966	7.36212843881215	7.79748282082003	7.70088081785856	7.70226848590561	7.03088123628849	7.8739254726826	7.38902375025945	6.98730453784457	7.39159346663837	7.60577122291566	7.40141896471433	7.07251010656266	7.75408045495398	7.66283175994147	7.16105270149548	7.75118996217219	7.89622345203314	7.82135456097128	7.1851182187072	7.66649400294116	7.92638419838714	6.98526829097138	7.37166254827309	7.54235091346636	7.75203487350464	7.23200295673701
7.91851457614504	8.00059128548558	7.96442705211007	7.44733256115747	7.68694636938134	7.65902925721096	7.94242042491811	7.64784008428401	7.5942355592584	7.20318106243913	7.23436161414559	7.70070222075952	7.70986115276737	7.90802584696389	7.49476965660276	7.31760140454603	7.80101169357296	7.61094710287781	7.89394421803117	7.8326135786802	7.98073032749753	7.19341298788202	7.66833556271627	7.55445764583406	7.70783813650197	7.16229250293012	7.30581926422284	7.96971704192019	7.33205918294196	7.66593398222808	7.73280893878961	7.79105108827302	7.5659081022046	7.81190443830403	7.85905022318001	7.82512203672121	7.59059291403922	7.57279188196662	7.55683945979886	7.87786665762618	7.89302292866429	8.00714438584273	7.37660424408856	7.92353648593937	7.28568344967379	7.39935843374801	7.90725539617959	7.35191551008859	7.87350343547598	7.90570237246643
8.02124439630033	7.77314725847291	7.48975345883094	8.06225949294376	7.79623215741873	8.07226937405596	7.02124241599905	8.05478663934801	7.66616274823151	7.98930090944125	7.880762784171	7.33436742120304	7.25220650563924	7.43905608158339	8.01514441130021	7.67731555697671	7.57662893274086	7.49766759563208	7.76993239945739	8.02389502540915	7.81578392648375	8.03853486053025	7.607423741812	7.96775836383385	8.00473938095175	7.87644025424277	7.90382431262398	7.78818859934812	7.47696127572719	7.68750849768523	7.30407289109841	7.5261497427838	7.55120658133984	7.41536725945408	7.71588706498446	8.08202959623092	7.69926824528441	7.65858023570346	7.5822871065016	7.60766996086954	7.94009340457692	7.53217293660876	7.92184800410809	7.505930841125	7.46857367024602	7.87337541829828	7.76886276205609	7.68309953685591	7.59615618738725	7.96353757188213
7.2987577954548	8.08879103770459	8.12149152486823	8.03181753086471	7.2865263177592	7.204590791142	7.8251149903334	8.02842634544495	7.47504952283758	8.17209009801315	8.13726711779244	8.03782132016745	8.12270750750261	8.04371288412221	7.9154364281303	8.03699006491576	7.97412717879709	7.66678586187923	7.57744870922724	7.64050239775995	8.12103890914699	8.01593792711757	7.68401459266186	7.28969361021354	8.06319503047473	7.97895067282226	7.34495777367027	7.76507083739347	7.64329334185659	8.14898949963933	7.35690349435222	8.10588631520934	7.82427650646273	7.96495488297437	7.79963986371797	7.81373894204632	8.10038132411215	7.28539759729581	7.23373024624247	7.34725423189596	7.88603829497917	7.68805649923197	7.81984044598147	7.6329123056623	8.04099805594398	7.80295166814482	7.90150470356873	8.02959561331523	8.03608648981337	7.49767691531463
8.00883864360162	7.97004581771051	7.6938506946051	7.86069639263121	7.62164965797819	8.00540269444133	7.20784002971027	7.32266143406124	7.73389026519032	8.02962775365257	8.10642209928887	7.83794055659035	7.97555835413936	7.54457606573848	7.90553806112459	7.92373923768077	8.15818697117885	7.33603346162696	7.57008205701218	7.46962985614441	7.42470377699066	8.01895245236335	7.9195792981753	8.14606527908304	8.17053544480869	7.95791896363816	7.893835380778	7.53614522409083	8.16551175002605	7.50074435782732	7.39820800997344	7.23743124172603	7.87223640554436	8.10938095642568	7.82888875200273	7.95315097335992	7.69660002081436	7.52252745769109	7.99734468553316	7.32462976159631	7.83041659427366	7.93135096110191	7.35392304627802	7.67700449191719	7.34781867603142	8.01453996982108	7.55231615515942	7.96684179567423	7.97297935881435	7.60035974314609
7.97333099998489	7.59104888267693	7.25518719233908	7.66988230973346	7.31873579311461	8.20217185696243	7.93506104680326	7.30002239042038	7.7393695459797	7.29213479545098	7.88424080896291	7.6161023259855	7.94624239012853	7.69233784199537	7.45243859069299	8.14039331359122	7.7029226977273	7.69965520075002	8.02280243128146	7.75400427121186	7.84845400146265	8.18465505951075	7.5975718393593	7.05006872567191	7.7256996102226	7.99879996390274	7.67751394072294	7.57758904053794	7.29192905351109	7.77670288557892	7.32169377498295	7.58215500808379	7.70748355864367	7.82012934338659	7.52611582072188	7.74671870873793	7.83591994914908	7.63409382500172	7.85217302124366	7.16311670089384	7.344848331956	7.27536371496216	7.5822889520576	7.52239773404065	7.58208600459677	7.87589586383515	7.89858448622916	7.6840859909526	8.11952685733119	7.63709446499985
7.63217473477062	7.41407730510431	7.76151866595017	7.21434906377699	7.43281250949834	7.83551541871953	7.63763379051057	7.56061678532313	7.1272533076825	7.67522380776875	7.89946344150766	8.05072587579272	7.00502721612143	7.65727995120517	7.95967640357012	7.31620848894728	7.92315168310203	7.98101303180255	8.09029833553577	7.77079220204587	8.05330887590226	7.69975643854065	7.70574961516976	7.82176790016351	7.86717079226561	7.37608636511785	7.86999934658729	8.16622369417729	7.06304726467503	8.23078524027161	7.20722219572026	7.55313603316736	7.43782529672143	7.50478473479118	7.37880839061665	7.83598151150069	7.81857423833774	7.8812769565707	7.74291092657847	7.57308682433556	7.66946147507526	7.90348074586937	7.4016453597491	7.47993342654545	7.86843470897461	7.84623700205028	7.65617486395941	7.57086592809898	7.78067684734228	7.79279548309159
8.06320268207658	8.2116557356616	7.087009641195	7.6494470514486	7.98448647289005	7.0728383550915	7.69485264689501	7.64305300258146	7.86976444741001	6.97630266489592	7.44138332764723	8.20496838954529	7.48766480740931	7.73484338914547	7.91394586647563	8.21171386636245	7.83539766395979	7.38542213149535	7.49452051857542	7.80613967749239	7.99030100804673	7.67216113119292	7.72224722370097	7.01867022806879	7.33325847918892	8.00696563605882	7.87512834437231	8.04075198803186	7.32070215503137	7.04825266208933	7.05623913742467	8.02832263734516	7.1569305677024	8.09165151538626	6.91404496244008	7.3255083093059	7.69663687748471	8.01624270588285	7.44846575246183	7.88705721983109	8.07920421875182	7.91444379157511	7.28938437581087	7.96538073159241	8.22074571007189	8.11641753813062	7.12826622424133	7.21902226227819	8.04356843038177	7.55687606902062
8.19056015143661	7.51278686607547	7.57743276319024	7.84222910334276	7.11938366876636	7.2954991527164	7.95322778321762	7.91272528973179	7.70927110952456	7.70211953168701	7.86827757777179	7.92906164804963	7.41868875157383	6.96463745938607	7.71695780952345	7.77860119504423	7.66046028958832	7.16127607991451	7.17403897234544	8.06867121927481	7.54529636326896	7.91317636344499	7.32703540985917	8.15928142604597	7.43995777607388	7.40881654323134	7.73559969187637	7.16161976651418	7.68994642595809	7.1558799680072	8.10675369805542	7.52368060917675	6.86808318714264	8.21211638482249	7.83686922868383	7.78604966774083	8.13118829185807	7.27868191787109	7.51496764934021	7.61866720624282	7.70979845970656	7.67559551124708	7.79315546605407	7.0908311086724	7.91604847469338	8.14172870882022	7.88016923847756	7.65557433227927	7.5779036006749	7.32655664671883
7.86166584459318	6.99785722095481	7.81220093248025	7.7676434762075	7.64573107322215	7.35576934937938	7.88538399667972	7.46943532224071	6.64703628622092	6.73860844130783	8.02830785062445	7.73159899521476	7.96109801839591	7.06826307902432	7.47302839069079	7.61477617219191	7.0365453876796	7.26666998784335	7.3582943197023	7.18640839861184	6.96334567015046	7.09516639079294	6.91149404694042	7.37522987378017	7.67472966443999	7.73915051857535	7.67981783873551	7.8052874580097	8.03057314591632	6.83119895625174	7.95388412299861	7.23546356315685	7.72960674544113	7.66486423998607	7.38472976276292	7.22866291641465	7.30639406131487	7.6884678218209	7.87545900649793	7.90224394146986	8.01872317123107	7.67101449216428	7.89312984363411	7.74374124120926	7.6511980329905	6.99510185820905	7.09781590766998	8.10223962050629	7.64441426426346	7.25372390303028
7.72796443321657	7.48498426127753	7.09669068367752	7.77639310115835	7.96333814067114	8.04222409702916	7.75800709950257	7.9707695261052	7.36034287442149	6.54264288032052	7.3655322330323	7.13781063843766	7.68932912194127	6.84181138319422	7.59946290504454	8.00434696901947	7.80138179148552	7.60344735996102	7.30391598177285	7.33538056214859	6.96857580417862	6.77729149082353	7.66675562736976	6.59281700342692	7.00573731905474	6.87544681211919	7.00113108025344	7.80643327581551	6.75971917758692	7.38431374860039	7.49123505114196	7.35333125206979	7.22369966584206	6.91946686804576	7.37796231967832	7.24142793286002	8.09241525753718	6.7394677287735	7.52914247842169	7.75103015566944	7.5710866785216	7.86943033987936	7.44406585062908	7.47399282765038	6.55587666051404	7.86153197912663	6.84176844122972	7.40790190717111	7.46367128809715	7.43834942796288
6.95012566443339	6.72531053887096	6.9960192889518	6.8877555711358	7.81363157458699	7.9221692011486	7.47521856633527	7.59375708703217	7.39109186378487	7.36448503942337	7.27455414832405	7.43877429098931	7.87258328827237	6.82993739754195	7.60113986130597	7.6913615510928	7.10256160690558	7.1599504340697	7.62053317154428	7.67354455306384	7.7819898031171	6.71822642016546	6.8721435665891	7.59985819886526	7.4924198115295	7.52312921470185	6.85998844346844	6.54384040135304	7.82910588921643	7.30059119843498	7.6562869508914	7.7236998576938	7.35655334639281	6.68521100282817	7.43435795382117	7.26478669882806	7.5226199963198	6.7406940605826	6.96142706118611	7.76473788009277	7.95576872492442	6.81671790213475	6.94706580436372	6.99626083924864	7.24019003985686	7.82355557436904	6.75564588037417	7.35251366539224	6.78081264853872	7.89145699273064
7.19008853463399	7.45267715015462	6.7308956225212	7.15197864165156	6.6950458022053	6.8264476851915	6.97336292230307	6.84905323014279	7.7940391743289	6.29659414947131	7.48927589608848	6.84795571972788	7.38538460693163	6.98735788298062	6.86921722561122	7.5334939770465	6.64008298602852	7.11956118932287	7.57521268912242	7.40790278776962	6.72264872097574	7.78582419175159	7.07057070690364	6.6197450194855	7.14976574984752	7.88234743027516	7.1489392005716	7.62375283829998	6.58272250404438	7.0882459233773	7.21199657692535	6.94894065355877	6.95506932628841	7.09545592528289	6.60499301883816	7.8383100148514	7.52304242765908	6.37676627269802	7.6742673822518	7.28844936169742	7.53293705235518	6.53953078013892	7.89310856288481	7.56048817265963	7.58354301466528	7.71679820866262	6.87147513666311	7.09259651224077	7.00203727014417	7.00551116114331
6.42997945561847	7.22008027082391	6.55218915651242	6.79318706887241	6.90658353442611	7.11695343378715	7.68197089599987	6.53315081876931	6.57412644326482	6.7040688528964	6.67731357738918	6.92761986274678	7.02245119597716	7.2184060589408	7.39437777098303	6.6392271197067	7.43487593355586	7.02759609765852	6.62579349427033	6.50495125917336	7.11734446413605	6.80142753074235	7.24425230998023	6.7200572728195	6.46918640128536	6.37990532089863	7.09944165010963	7.25362696429627	7.07095920462249	6.69072799157071	7.42060456203111	6.37301277081964	6.69526472526172	6.74059323365211	7.07706810946186	6.29925582605845	6.6659188678889	7.0096217794339	7.67851419834813	7.15987993570347	6.82471034855338	6.57269865096547	7.42363376516885	6.7446553219039	7.40369051418507	6.62455355667494	7.33826381490776	6.48954897872662	7.5765493643555	7.05769735505741
6.1801004908359	7.1623366804323	6.68676530772741	7.49020345498316	6.96369472346477	6.51675058328736	5.89666251812986	6.38513432770591	7.23810877337948	7.50173666167978	7.46479939255387	5.92548319157921	7.25414021805931	6.49105159084698	6.21696943840264	6.40533933912473	7.47250304356342	6.67653138161054	7.35811274248161	7.42318091953852	7.06809679395872	7.1514752175698	6.10907353490199	6.96596737418769	6.49561216138007	7.32522781139016	7.16893084573644	7.44241547097401	6.26195221688247	6.12384708201688	6.62575586371607	7.11637839885424	7.15786776772625	6.96540259687907	6.99402108738927	6.80878045757114	7.01588475690171	5.98354694856776	6.37693282579679	6.94932476114142	5.84859289281592	7.12478368846649	6.58163144590504	7.18417693486887	6.88806119532935	6.5195664480587	6.28497989803632	6.81502856942522	7.25444837196513	7.54541033002354
6.63462468859193	6.65934524636254	7.36998360475334	7.45952950977938	6.37745319523796	6.36050806442046	6.86853514481975	6.97221539187956	5.52092081746878	6.77771101271855	6.35960253050423	5.66172407192686	6.70035343505	7.22591645562323	5.96202953485759	7.28777572119205	6.57560969336631	6.812871443592	6.0321868841801	5.90120389664916	6.09353846179924	6.63885410203688	6.26974759159116	6.57765554569521	6.78391291542834	7.13859285475782	7.10906544794591	7.12022432788513	6.24678038044693	6.63140639720426	7.30955349587079	6.54067887235609	6.79143138256404	7.12963407995422	6.95818201261003	6.68140889505796	5.76787734903997	7.15628457266806	5.90900956108417	7.32087295987493	6.33241174101635	6.99085571819582	5.83550478266273	7.46782535380989	7.15061013920891	7.3129525222187	7.16268294180185	6.18822825671252	7.51762458336713	6.37261292143745
7.00252893284927	6.9280228156453	5.41057895903481	7.25221180549169	6.42218249360957	6.12112488513439	6.98470938230609	5.79002123582843	5.75153183460249	5.30461955997075	5.21516394182979	7.3860092444275	5.87490714330729	5.87559683305432	5.95472512978018	6.34146326589799	6.90164167157532	5.92612082490901	6.82718705478975	6.07402693314269	6.1649848032614	6.46316046102981	5.65984920606595	6.64320361307057	7.11732394052923	6.46655610605797	5.41121328436124	6.07621371209046	6.09043510164539	6.96338708981179	6.1714569309571	7.20051662887009	7.10465794880797	6.90538219570437	6.71529197067219	5.9849099903868	7.43497154085494	6.22224754158269	5.05197367778253	6.47232998945466	6.233961965691	6.29615345002491	7.24591464065879	5.44320243956287	6.80838470588612	6.61735200974664	4.57367510491892	6.2791120255701	6.94797425423213	5.59559686523413
6.19965940297958	6.98174473784807	5.9769065061962	5.24498603692684	6.06064473516461	5.97548586904541	5.38061005703231	7.06155938658958	4.18563110088973	4.92173398342907	6.44216816136276	5.3108216682771	6.19592808774189	6.06378090490912	6.33717379969937	6.34159516291155	6.73936492072317	7.11548147736272	6.83569920677931	6.65378472866962	6.06312963300171	6.50233717452332	5.16105679543253	6.47789123697204	6.7777834697019	6.50389980776979	5.6274418165529	6.05191690941889	6.13485975721947	5.29493137526412	6.18990450277798	5.75361735236887	4.63160173460394	6.60977086561641	5.06727801760588	5.99385355904464	4.98632351290101	6.59378679560237	6.55891131689714	7.21130496514208	5.68601440392986	6.58005668355991	5.53514929331875	6.12807761946418	6.89144631877098	6.71444038065552	6.00355831439586	6.70370935033959	6.1837872902614	6.31225663276928
6.66867535203881	6.78643829976178	5.40026775016511	6.91902621807122	6.10291453334324	5.86521320327113	6.65068267621371	6.24435267110677	6.08552345705362	2.35508873242103	5.64848476649977	3.62231221890091	6.31954453240932	6.78056457442758	6.06244076106665	6.13070756836307	5.57397863295326	6.49051239721112	6.46164704390189	7.04216245296547	5.91245537343105	6.48874506040287	6.84557358680207	6.28734299132294	6.42343892601213	5.54075405676958	5.49831527860757	5.22625711999596	6.20013607075846	6.60184508281095	6.5974608200196	6.01853466302575	3.51157837340277	6.84007455961038	5.21650524029604	5.80415918515304	6.03576033705958	5.02865757718845	2.88940587526109	2.88413314969636	4.97774409014262	6.34731279435145	6.64726887464293	6.10512946939393	5.029566705768	6.43206135943815	5.32182387592037	6.89237993952232	6.41100300098921	5.97538248913949
4.04778188962051	6.29531650398778	5.59526625020757	1.04860455468623	5.70281975804026	5.78772772157458	6.42318002900529	5.83213613822248	6.53576444133521	5.12962439811653	4.52665439314452	6.78565970772545	3.65564448595067	1.72262239842407	1.74404530137578	6.05778943480836	5.39818513854117	6.55867553122445	6.18510652403864	1.87803796009694	4.41794044283668	5.93541270033701	4.57713624142447	6.78200936164938	6.51251554501997	6.74945436173712	5.38857248043343	6.35607299112051	5.68786439387224	6.29114381329312	6.55974175956777	6.84576037136229	6.38837924684684	6.78580158440289	6.6751249588114	6.52329276894496	5.82391715214619	6.88793441790436	5.24486341886866	4.84386047128555	5.67935710956746	1.43386613333618	6.51035005669412	6.59461377529643	5.34744605539766	2.44118354323074	6.44014756264552	6.03514260232512	6.7943960078633	6.77907458846698
6.11586300950412	1.98606723378887	6.70006864327793	6.17302610021284	5.42072507457813	5.15028094544984	4.64467516550513	6.24095144106178	6.2114318299508	5.62915413603927	4.33072274632749	6.48811565108806	5.45198048674921	2.29722308001631	5.07572298559364	3.15552352047296	6.25864479884098	2.68341934358594	4.47677545577344	2.45099913441745	5.9636379096903	3.89179515274085	6.56858535007728	5.45684106812129	4.11262420572833	0.472008973301421	4.00624790678492	4.74862229245559	6.02100504492299	1.23489172211345	6.37125262290657	5.72872285104735	4.53232665126055	5.1608672113044	5.7230762825687	4.75702027433331	5.89415689094325	1.49230351044096	6.76609881014169	5.26313641678291	6.1603052092246	6.58501281275365	5.86389296305461	2.35131151962351	6.68139216919615	3.16641458947663	1.05129739001948	5.83402401080961	6.40582609844269	2.73984801404985
5.03378958840511	1.92179727206653	5.16812161250687	5.83774879693255	5.87376705639903	5.5386462616846	4.99521322358368	4.08720756615517	5.71862697641129	3.88485700377999	4.76124944375162	5.99148744423448	6.19807768536211	5.37505683134743	4.55503755309963	6.03972109510297	0.0383587718670535	4.69793292596645	1.32003094449702	0.201513200741484	2.76064041623323	5.68966628647037	5.60436939475833	2.82963913963882	1.13777734636888	0.0376851459517048	3.96418834148787	6.09094993197569	5.51806818594169	0.736210816944381	5.46586519341327	3.99733973546736	5.33410103372947	0.0377673033270088	0.429287774317726	4.89430433720666	5.75963459532713	6.40467020426769	0.286829442064919	3.37670199191786	6.54221028121981	5.29027332841174	0.0383761901646932	6.18368832917881	6.4140724725771	4.04391752468959	0.638306838789865	1.76262144238357	2.48028508802605	0.0377999085398158
5.95237802194058	0.0376902595759955	1.45262240546662	6.18463432419939	0.929077119302668	3.56952887334227	5.53680971672009	6.19304729740246	3.74372764293526	0.0381380617168402	5.74444057185497	0.37681596941577	0.0387615915097411	5.7499331446548	0.0386719388984328	3.73410557862889	5.8873155469697	5.18232072528303	0.0384179650771603	5.91948554508452	0.0378022343251836	6.14123998581394	5.82194838231424	5.50296542911619	2.03944537408552	6.05658011198203	5.78148784193571	0.0379836058518919	5.99932990053317	6.08330609983545	4.90005543431773	1.13651925745151	0.0382591523671788	6.19075040652196	0.0383172168040908	5.96848726360065	5.45765737525583	1.75239045865614	6.15185690671921	0.198155020103453	5.61195287885906	0.0385726446766378	1.51651275385924	6.15838359523855	0.0377514716250631	0.162461895748192	0.0378374345631459	0.375120918944942	5.71174408305647	0.3634525690984
5.78005226023128	0.0382817750680247	5.44216808982647	0.038212825600177	5.35540166783536	4.70253622366333	5.66321684516591	4.01448572985386	2.71488390006834	0.0386492462946993	5.79980069906178	5.31593906916552	4.89058650608232	0.0391338927280455	5.1852881471333	4.63629029799638	0.0384092480175203	3.96605750692752	0.771091798202953	5.67793532481739	2.1722013459536	4.956128008394	0.0387277300725026	0.520951984136766	4.64705799413493	2.83784005090846	0.039039408147582	1.989196169376	4.94993708194442	3.54464317709636	4.54717752157846	0.0390489323176114	5.60465574630236	5.30128839242069	0.0383703972923763	0.4553792046281	0.0390551586298126	5.40568646710495	5.86192242547982	0.0388951713763991	0.0393666621592045	2.37381716343292	5.80681487764884	0.0387511050258857	5.84641517983321	0.0385075242968748	3.78711565323277	4.96832379979294	5.54903913401124	0.0383957299864441
0.0383401332899865	1.24764054938699	0.592584898827812	0.0382448783086484	5.17802467204222	1.3319751620541	2.28952852615299	3.40091427505927	0.0391681707974984	5.62335150711036	0.0391026385517423	0.0383528399431429	5.32298513332829	0.0393310028917993	5.45488273884769	0.0395188532185785	5.24535816994753	3.09365933831322	4.48824645012866	5.43345064790473	0.0384720201783815	0.946583378155392	3.06962388519381	3.53222518741312	3.45825313589738	5.45166719941681	3.76766513748094	5.36799303698443	1.38375505378461	1.22105024175284	0.0385069805325787	0.939151122918636	0.0391440082798705	0.039855384085581	5.44103442408466	0.0384058828832167	0.0385228323987046	4.91269089093344	5.24811343986509	0.03912511881993	0.0382768030148885	0.0383615408116081	0.0390532967249311	0.0391838591123351	0.0385482820371101	0.0396451710639744	0.037904431641977	5.27396902865873	4.90997299941404	0.0392383806051926
0.0391606815295602	0.0390609493607447	1.04460090505389	0.0395513701498326	0.0388894253498738	0.0385052728030496	0.0384943517559544	0.0386291994627655	4.77393012422289	4.50690443388468	3.88695590038998	1.6272118666246	3.2879249744165	0.0384009567892683	3.12481223340005	2.58387914185287	2.18223041393525	0.0393979120105603	0.0395794115755607	0.0390411841754035	0.0400062075014701	0.0392730237069124	0.0388627992894961	0.0394143406489668	0.0392784557237572	1.79536395721404	0.0388100145075427	2.59961774620361	5.43358004342522	5.115165019553	5.42925891455422	0.0391582871912537	0.0390812735815428	2.32171204674003	0.0390410870527988	0.0395583700770526	0.441509289795096	0.0393796278059008	0.039355675594453	3.9393690377642	0.0399016472724949	0.0384794487217134	0.0389370180734019	4.22639140522226	3.56736484903701	5.1189678270754	0.0393471490718132	5.05406698341274	3.12559517859468	3.6938521255461
0.0388443139246522	0.0391203126463322	0.0396146704479839	0.0394523246163906	0.0392592379747696	0.0388637216554821	0.0389600235953001	0.0387119708244192	0.0386968640516182	0.0390572698902099	0.0401499544871793	0.0391738616175171	0.0389840602882898	0.171453507205911	0.617045853132413	3.04606162200804	0.0390502250620465	0.0390848915536638	0.0385755985519128	0.0392020014135629	0.0387279976135881	0.0388085576570103	0.0396815372176521	0.0387057999744391	0.0391757503751584	4.83235538791775	0.0389914557434124	2.2946825248995	0.03950299694361	1.4479857667217	0.0400147947111313	0.0395678951737417	0.038566938255719	0.0389814854008736	0.611749163750903	0.0384300321839935	2.85645046564721	0.0393661091303594	0.0386533407338677	0.0390955787417243	0.0395042555160866	0.0381677731361158	1.8449821051954	0.0386833105507265	0.039814327473154	0.0386580894535685	2.07457465592267	3.78051259115545	0.0394241673488548	3.71087578983063
0.0397138165696714	0.749322053097714	0.0398996806445242	0.039610860829084	0.03913870032062	0.038976038626042	0.0391106788933507	0.0395488568491299	0.0395930064675523	0.169640578696615	0.0389656004114897	0.0383437577063084	0.0389876291376157	0.0382656164194573	0.0387570553415053	0.0397677153434199	0.0404100306474575	0.0400028327312431	0.0391459394872204	0.0395073745206222	0.0393626912264422	1.93730308350679	0.0392788762232554	0.039863876608724	0.0392701484858688	0.0405938709410683	0.571733662340618	0.0394153342729998	0.0396016972760376	0.0391748955311433	0.0400995031348676	0.0400367280836092	0.0384777160847576	0.0399538199565876	0.039798159702872	0.0385321333212955	0.0386023686123618	0.0398805950091515	0.0391443498566286	0.0388115713431507	0.0408837812746408	0.0390759840030323	0.0397264735503163	2.94120619127243	0.0385193302360185	0.0395277500219919	1.79090856186957	0.0391635938608077	0.0392653197852314	0.0392212117320251
0.0388016791761668	0.0384450662966273	0.0400708649267423	0.0396059397170364	0.0396531492526334	0.0396778213643074	0.0391538817666638	0.0397994903743752	0.0393653655799243	0.039089885850496	0.0396999588831262	0.0398291067868377	0.0395201366738913	0.0400607701700441	0.0400791187441882	0.0398148875718257	0.0394071727059446	0.0397577582025956	0.0400157984860713	0.0393884424345044	0.0400044349215504	0.0395352308631651	0.0398160841433122	0.0394676498420044	0.0395289070966138	0.0394267992779828	0.0392440598438923	0.038558943520268	0.0407093944820021	0.0404034331799721	0.0397861640599494	0.0397661206540779	0.0389936175559923	0.0387184977288819	0.0395664652659327	0.0393312660288294	0.0394399807434364	0.0397913365491647	0.0395419995536437	0.0398711202572059	0.0402631628034232	0.0405388476959522	0.0389174308770773	0.039532360000844	0.0395650641054893	0.0390831707898052	0.0391421344877306	0.0390080992253565	0.0409342755360066	0.0403817455158151
0.0399945730137691	0.0402611819507276	0.0387914731144131	0.0388451314262286	0.0391892763759429	0.0397998731284221	0.0402379088861478	0.0392095194498875	0.0389599896326574	0.0390020814953781	0.0401837519420624	0.0394378116165038	0.0406486520464649	0.0404304368201383	0.0390983199029025	0.0404249725091947	0.0390531546318655	0.0402805150162692	0.0385507181360231	0.0389058060562654	0.0392896625942397	0.0397216292601554	0.0399039578835268	0.040033377376669	0.0385839487582249	0.0389011049233346	0.0393616690059853	0.0398232479921005	0.040108665391866	0.0408395252890467	0.0392309454175291	0.0399905406053752	0.0390633147018399	0.0402059681635583	0.0400893451294274	0.0388741156977887	0.0395636873117586	0.0397827707885613	0.0394575195226878	0.0399690461369112	0.0396577253971264	0.0398109664551791	0.0396833132955145	0.0400009764892487	0.0393541856464802	0.0401114349026756	0.0398333906219349	0.0388870149920579	0.0402817258927767	0.0394416673007841
0.040379907176294	0.0396353132186745	0.0407166547466919	0.0410953518895782	0.0402502848653861	0.0401731584895301	0.0393201654385998	0.0395031559287826	0.0396606282137952	0.0400043714399576	0.03944536225783	0.0392112620217892	0.0406250680748206	0.0387133660310964	0.0392903937152504	0.0398373647051991	0.0408710136762307	0.0402269590018463	0.0407099209564213	0.0404047744264589	0.0400791589372612	0.0399957200573854	0.0393574134189165	0.0404267427623517	0.0400090775617545	0.041036120548816	0.0401902424951251	0.0403823723119468	0.0399574123612986	0.0404617624442029	0.0397289998447673	0.0396033539818524	0.0388051056400996	0.0394340617444851	0.0400786829002854	0.0395046393175214	0.0409717461875315	0.0402712479868223	0.0399126236764505	0.040455822996164	0.0393825316391754	0.039729834417466	0.0399450348326366	0.0396719417139628	0.0388486868743826	0.039357083820308	0.0401768644502451	0.0403250608704105	0.0405927891371281	0.0398611863405952
0.0403796676435093	0.039875830465944	0.0402108550869178	0.0399905532946472	0.0396434546654948	0.0409116608809843	0.0405426454543245	0.0395674917421576	0.0402588494042822	0.0409954926826997	0.0394425020490813	0.0408588181563847	0.0405049867027212	0.0408322646198184	0.0402608304246898	0.0403624229539721	0.0409608826451201	0.0401437712208576	0.0413803536130483	0.0397623270451889	0.0405649550001823	0.0399855841842622	0.0401359715802306	0.0400246377323119	0.0395322968325126	0.0414339005678123	0.0408704951596511	0.0390315628426533	0.0403709985903032	0.0409161257437369	0.0403661017234608	0.0414449126576383	0.0402340533576327	0.0402647945936129	0.0393992548186813	0.0409850470345666	0.0404111355204912	0.0406588423406415	0.0411734999882483	0.0398750032058037	0.0395945070696693	0.0405298040367473	0.040498106349377	0.0405142676959408	0.0394445154466571	0.0399809266600131	0.0405874376515748	0.0402865118420625	0.0413016574187322	0.0401103316750218
0.0408194943181298	0.04020564878271	0.0405251037992659	0.0406655187689919	0.0406505982300127	0.0415859160336423	0.0412999675310307	0.040608356262013	0.0416024445388412	0.0396206777593342	0.0401693106214983	0.0406141193985127	0.0412651557063536	0.0400462981025487	0.0405709522121942	0.0409575240902838	0.0399029402740754	0.0400843866329434	0.040528789608563	0.0396014786166824	0.0400714955867836	0.0402522748137116	0.0401977326908957	0.0403805723527389	0.0399732329450935	0.0397230124949047	0.0406941547017372	0.0412875052767193	0.0405844557835016	0.0399606595979145	0.0403356906572263	0.0396738972011037	0.0406495948030873	0.0415109087298935	0.0399137136716887	0.041070661707126	0.0412342207759337	0.0405225872682244	0.0391942210874465	0.0395949596727268	0.0392530601569525	0.0408039561554946	0.0402458833246187	0.0399883591772996	0.04061299001511	0.0410008393526232	0.0404530545809504	0.0392293291954467	0.0406409903841425	0.0403000189157422
0.0400673958234524	0.0412475013520286	0.0396938226769741	0.0421063904597725	0.0419335560396743	0.0397528472161119	0.0403363371225629	0.0414376110205205	0.0412318066306828	0.0405310199379269	0.0413931417085724	0.0398131113402277	0.0409964358116044	0.0407391016366849	0.0411292921566251	0.040873078001661	0.0400358308161425	0.0404722263826022	0.0401493930184823	0.0403367345310157	0.0421047813169086	0.0407198828435287	0.0395757129717054	0.0414281724600514	0.0398913346554257	0.0410906146844178	0.0405994805902395	0.0398529162566408	0.0411897781962658	0.0412065754342702	0.0405666847802129	0.0415782501159973	0.0405179841243353	0.0415659319329997	0.0409144126816175	0.0401619359491913	0.0395095663849169	0.0407464192729204	0.0419268866595134	0.0407483821686163	0.0406216481347	0.0425880921605124	0.0415049070083023	0.0405527422426242	0.0417244985463857	0.039535506204357	0.0408104899974634	0.0402240337807865	0.0399415307897039	0.0416247251586195
0.0404063766551678	0.0416470639900906	0.0417914989095358	0.0413143993829635	0.0412017932818165	0.0425247480216362	0.0413487922876103	0.0399500154619145	0.0414851252359707	0.0417811590794143	0.041560157921569	0.0415751402704849	0.0415927845940805	0.0408195182618992	0.0419156323887339	0.0408538563611831	0.0399484847116112	0.041437240765223	0.04124845925841	0.0403390339388228	0.0417551726210859	0.041499287952428	0.0405828073837075	0.0403409928614696	0.0409764783914523	0.0401524416329697	0.0410697386851555	0.0421810491117613	0.0419436712146603	0.0406976017967959	0.0400957155834432	0.0416822977388767	0.0408173814814857	0.0417031628925514	0.0413736496939685	0.04076527404693	0.0409000068340998	0.041380798697449	0.0417131298416865	0.0409193131484943	0.0415988126372398	0.0413389232464667	0.0399986008572009	0.0408567845472161	0.0413709993619168	0.0408604817281377	0.040669457009503	0.0410253881467618	0.0412313749045188	0.0406323244101177
0.0414289566550925	0.0413942112965179	0.0410184358739655	0.0408110320160038	0.04092710528328	0.0402260195152309	0.0412810218392895	0.0425615569487332	0.0408980939177776	0.0422707801536631	0.0422878307054536	0.0417363145654387	0.0421179105804741	0.0408609371475166	0.041504542177569	0.0407006363483225	0.0413631864654662	0.0409055558729617	0.0424324479820461	0.0417780069596528	0.0419588523308504	0.041454603396573	0.0408606761650543	0.0401867896026569	0.0404297562189296	0.0412167920584817	0.0408361008859801	0.0420517692683647	0.0419754202612927	0.0410164079957518	0.0412771380274073	0.0409835080930927	0.0423664195375614	0.0417270299146989	0.0404068042837814	0.0409973269361081	0.0418343433897256	0.041234947215434	0.0414850077781488	0.0414629262625127	0.042336522061605	0.0424580034583906	0.0409510725301709	0.0413222816040948	0.0422041132078499	0.0422836264751528	0.0401226893496993	0.0407263908126498	0.041424269277491	0.0416963347069775
0.0411542792111209	0.0417666789434916	0.0427019802094341	0.0420828666267052	0.0413243866127963	0.0404518473930877	0.0412204410085409	0.0415233444286504	0.0426755962910264	0.0416729607446766	0.0420991057145232	0.0414975584756813	0.0416504689243749	0.0420273867173114	0.0419899962283873	0.041380064641786	0.0412833864384235	0.0408174950633457	0.0410382862893475	0.0428730022470605	0.0419219665462639	0.0417234526831841	0.0417246992152059	0.0413425118699809	0.041067570272679	0.0431397085963184	0.0428801459562218	0.0425122380878618	0.0405169843923502	0.0416597908439073	0.0423609329627715	0.0404867208754715	0.0413961478107753	0.0404730847249412	0.0430875431711964	0.0412597274511288	0.0414976325591647	0.0429155080316102	0.0415364080261975	0.0417483227725547	0.0415842492727499	0.0410349718044218	0.0409340535741771	0.0422766375087876	0.0423363410593171	0.0415608974716357	0.0429860131218203	0.0419001068586878	0.0420855852572131	0.0413579344624777
0.0405848708003914	0.0413360999042339	0.0418287801386954	0.0418777353788401	0.0425914210089454	0.0426510859617777	0.0411015855900851	0.0409662541517735	0.0425074453359773	0.0409219674966743	0.0424054989290068	0.0410909979696016	0.0409891008949873	0.0415907733994962	0.0425432884850075	0.0426085700550779	0.0428601073893989	0.0423967598769306	0.0416474998642132	0.0407007032962053	0.0410111830725222	0.0424780431366983	0.043078732248025	0.0419786026608331	0.0430428124312578	0.042516324800436	0.0410514668390548	0.0429929324802516	0.0421649674359294	0.0416604332998238	0.040598989809872	0.0414474749523228	0.0416290242816591	0.0410564665140646	0.0419663035973625	0.0421072449266035	0.0421799564644148	0.0434341810432758	0.0414574801532238	0.0416638092275004	0.0406063890585613	0.0427159606060928	0.0436505371010821	0.0425283814117754	0.0430302292257663	0.0424717177221154	0.041844423928968	0.0411099433331649	0.0417121279106428	0.0430057647703818
0.042478929814754	0.0428235713519131	0.041366995212995	0.0412807167127485	0.0426116731877401	0.0415602173344286	0.0423415758773588	0.0426410723550868	0.0422854099889619	0.0415160910484267	0.042726221969193	0.0437258075934472	0.0413617951424006	0.0417234588693383	0.0420007887135708	0.0437937417495895	0.0414195295136625	0.0431389957248386	0.0410813380505473	0.0425448393299201	0.043229393538069	0.0434006288065471	0.0421627963417518	0.0417188983396341	0.0430590747250002	0.0415944928710776	0.042651280602149	0.0416617659450188	0.0429074868452578	0.0428867401022138	0.0419732053090124	0.0424660978212907	0.0420867910244496	0.0420977205977342	0.0419472781237501	0.0414437415823105	0.0411415684003995	0.0415889429791287	0.0432774514896181	0.0430939791156971	0.0414220326582271	0.042758125110673	0.0423977259406724	0.0423484549133868	0.0419555922579164	0.0424090961516017	0.043108662206821	0.0414761557254057	0.0425328197734975	0.0434671538594048
0.0425043063118254	0.0416299996996552	0.0419728401095158	0.0421463249289004	0.0426108917717033	0.0423912101978642	0.0431171826931102	0.0422144667009965	0.0435419968699111	0.0432520179764951	0.0436645206178698	0.0417751972875293	0.0423798749274656	0.0417549742381401	0.0429489437855626	0.0433739590017448	0.0418639114440764	0.0425245342476438	0.0423771422175466	0.042970925925548	0.042932200690136	0.0418365839391253	0.043616207599922	0.0428409974122242	0.0429331475926414	0.0425819031019477	0.041209082613387	0.0431157875394408	0.0417021500967105	0.0424986642264308	0.0423394445504888	0.0429427091313496	0.0417057211266288	0.0436856839634682	0.0431086580410747	0.0420827839560827	0.0428972217017542	0.043176472850653	0.0412474746740343	0.0414739903957452	0.0421051902312052	0.0424862070593295	0.0435672995240452	0.0430005705471943	0.0418049520321823	0.0436486483930562	0.0417271096459514	0.0431573082050998	0.0431190520779695	0.0425017604633226
0.0434954348539828	0.0429729222577916	0.0430843654471095	0.043940999432421	0.0440663669520611	0.0424846858497354	0.0429555254583823	0.0424890458530374	0.0424459749518084	0.0432057084471551	0.0431074366625008	0.0434629738227256	0.0435121360726375	0.0441120664457022	0.0440341869305388	0.0435622769141348	0.0439247187436309	0.0434010798039189	0.043008893164753	0.0435371605233022	0.0437031023044541	0.0443974964915876	0.0431195575657034	0.0423398774400871	0.0432853131564864	0.0437349102351315	0.0434011079332426	0.0423661547739533	0.0435096547736501	0.0437787840820993	0.0433089658681984	0.0432574897160341	0.0431632565187741	0.0425226940597808	0.0431654954076492	0.0435263015911947	0.0436294598305172	0.0430958034782446	0.0444767517013076	0.0435819082215028	0.0420428688484626	0.0429760674542369	0.0428882562983594	0.0432715693590218	0.0435050661482505	0.0441033486380431	0.0436246839581649	0.0418746023712501	0.0431499306678141	0.0423033541770035
0.0420077866371425	0.0435390813165316	0.0428510390430319	0.0435986270888857	0.0431353792887813	0.0443074028478489	0.0438503019138574	0.0432726972043212	0.0438783617732142	0.042479970155013	0.043593623274403	0.0438957777756866	0.0425992020246962	0.0430235512954795	0.0437182148729119	0.0437568842758185	0.0443150841119259	0.0426090044581116	0.0432577758799069	0.0431093747099092	0.0441507142134431	0.0434345023958332	0.0421841154220077	0.0446076610728547	0.0423111818056172	0.042386914582044	0.0423857570715784	0.0429641455333633	0.0436477724748378	0.0419097653548971	0.0423426590873208	0.0419373016941646	0.0434118359328189	0.0445026556444623	0.0431042698513862	0.0428029284412339	0.0426426994819195	0.0433000045974657	0.0433193217950681	0.0428669865118003	0.0439407644910649	0.0427319142940953	0.0420255016155825	0.0419473005668773	0.0427080258793552	0.0429349639959044	0.0434163759259188	0.0427184406394545	0.0425261076702219	0.0436406815706636
0.0443181644880944	0.0425666870187628	0.0429724534749974	0.0442891937490589	0.0427037610331295	0.0432773332091107	0.0421184143336983	0.0438465984611736	0.0439316266713077	0.0441074339107808	0.0428752779193599	0.0435153418227789	0.042433606384476	0.0429219842949846	0.0434380699859159	0.043647788379119	0.0438643799594322	0.0439136939464507	0.0440474301349646	0.0439209896204199	0.0439797341876343	0.0430522235846005	0.0428795605795999	0.0444133264088208	0.0442013912249846	0.0430817001814464	0.0445245003809813	0.0441276175758998	0.0448408218220873	0.0440568329395176	0.0420210252810507	0.0430846192886898	0.0438783067727205	0.0436213497830258	0.0431982480586333	0.0432964186326121	0.0428012431199262	0.0420750322935599	0.0437371983454806	0.0435173304667882	0.043119178991045	0.0419259859066182	0.044480469289835	0.0434642464976618	0.0420275729282397	0.0435351386200269	0.0426604140315193	0.0436300594899327	0.0435615884254485	0.0430979720775874
0.0443732004430025	0.0434163746197532	0.044826932638841	0.0436151564446503	0.0437043481815581	0.044087339334551	0.0441323270601763	0.0429335119972235	0.043184631530114	0.0444508186265524	0.0438500681626935	0.0439710864237994	0.043686421843072	0.0431046377471667	0.0435708636407579	0.0447071387721303	0.044786992083853	0.0430913959290355	0.0441120498517081	0.044021292208533	0.043143965092867	0.0442273829444848	0.0444895298870545	0.0450168385905222	0.0446670041619222	0.0426281454997129	0.0439740564819257	0.0433557807148027	0.0438827849760194	0.0439235723917168	0.0429425598506788	0.0439663000519292	0.0436096764828034	0.0433585966975379	0.0430176746557293	0.0436504957353965	0.0446790300436609	0.0432904688420372	0.0433893020745703	0.0436098652738822	0.0433016451460743	0.0439257111843047	0.0438803434209185	0.0427722380430088	0.0439136091518419	0.0445647287342551	0.0441829835069154	0.0432233525423554	0.0448309351993298	0.04321908722755
0.0448504752454488	0.0426688379352675	0.046180512542455	0.0452106062208471	0.0449576721970771	0.043833944413814	0.0435550965403523	0.0440108705458191	0.0429875260438309	0.044406799998362	0.0442201241281693	0.0454087231961874	0.0447363835492031	0.0444166534810102	0.0444203846869843	0.0452030423873318	0.0452072007129382	0.0439353926234036	0.0430719421139608	0.0440839982737946	0.0436842466824644	0.0431306628304623	0.044130969799148	0.0448676050076525	0.0446693703230766	0.0437968714308917	0.0446239892709578	0.044078214425247	0.0438444284460648	0.0430274699843037	0.043614209665174	0.0433510790399387	0.0443016515964967	0.0431122412629338	0.04482289295037	0.0455897424178453	0.0444047767625867	0.0431370451829684	0.0439955971161663	0.0430888680942017	0.0442373005041587	0.0446500259268109	0.0447105192726569	0.0446564217071519	0.0429622009951117	0.043617657622885	0.0431709761475616	0.0447081178252197	0.0430542449449709	0.0432861085356792
0.0450392524689797	0.0452980431322533	0.0444919026312999	0.04316767705783	0.0431638045565628	0.0445050612316245	0.0447002751711484	0.0443452404820608	0.0445184737163618	0.0441737568579929	0.0452455095710603	0.044084492292134	0.04454757621475	0.0444021220171558	0.0440147497402664	0.0438871430253503	0.0444931623394169	0.0444003081875695	0.0454861411976845	0.0458997853370368	0.0434900236580957	0.0459309426936274	0.0435196569888448	0.04406981173292	0.0461719610363105	0.0434890683848097	0.0455092029441388	0.0458458676638971	0.0434037444739559	0.0447793094384625	0.0441759221821713	0.0445184395782406	0.0440447974622629	0.0442259558050551	0.045307246468219	0.0440908676822679	0.0438880523439095	0.0446656251187695	0.0431118249655318	0.0443523401565835	0.0448426825274745	0.0439972462503338	0.0440565308206215	0.044485665832612	0.0447425774646386	0.0435078255426373	0.0452409657554438	0.045982370108897	0.0442687164488281	0.0438241441136497
0.0444909940590431	0.0445252947223634	0.0451907794400611	0.0442867751411085	0.0456954504125797	0.0462005437806403	0.0442692689016604	0.0434427132329848	0.0445696352121743	0.0447905156490465	0.0446720060313287	0.0440679468427169	0.0447199787081929	0.0447064280975355	0.0457320099291879	0.0452003662058101	0.0441809506995207	0.0444228980932622	0.0454139937638319	0.0460945633413248	0.0448389252342554	0.0451905821979591	0.044694572617113	0.0438712489632328	0.0443434395507283	0.0437619775769829	0.0438228820708483	0.0452487554390002	0.0461143801752748	0.0445131131085497	0.0448586383117863	0.0440695945858111	0.043912081697086	0.0454782226442605	0.0453212482881223	0.0455895508255504	0.0448307411024908	0.0442479961633793	0.044915144760682	0.0457840505250921	0.04391821607446	0.0459483847571013	0.0454518060818121	0.0446882998123701	0.0457868698273982	0.0444383785895602	0.0447842530445807	0.0443076916022839	0.0449070830340639	0.0464067824475436
0.044423194544484	0.0446491467375865	0.0464386068715139	0.0465596139660135	0.0451385907260461	0.0440405803844946	0.0460087446780907	0.0454250354738068	0.0437887398253285	0.0458355306667427	0.0440542035264952	0.0445542102601451	0.0440678371358101	0.0445869508294558	0.0459729570664497	0.0444167279341327	0.0461136739792892	0.0444276126901625	0.0451658193797076	0.0451073483091365	0.0466730785593947	0.0450974814105286	0.0444323299384952	0.0464527242617023	0.0445852956099754	0.0460556692696381	0.0455349782975263	0.0439086590385241	0.0453422313572693	0.0451965411411236	0.0460078710255914	0.0435641963190283	0.0462168994304344	0.0448317627695451	0.0441810945106031	0.0457660717525465	0.0454546907701712	0.0460342994037029	0.0452719884777553	0.0461242881241239	0.0447606009227365	0.0451242846990273	0.046092601945293	0.0438890587317246	0.0449497258006532	0.0454801524211079	0.0440922282626771	0.0434641006245637	0.0448051719922568	0.0435587800055029
0.0453290020502001	0.0445741644959457	0.0456770252990948	0.0439514386817295	0.0443068974144037	0.0463029787502929	0.0467545834984038	0.0460910011871029	0.0449109874407574	0.0462466437786719	0.0455169279891781	0.0460059151820058	0.0450475999215008	0.0454224116025579	0.0446352489874837	0.0467636905957079	0.0450192831358086	0.0443313745015847	0.0459103296784586	0.0455192615364871	0.0450274125402825	0.0466608210551867	0.0455738449676161	0.0457309789039487	0.0454478095417744	0.0440868388049149	0.0463762170988857	0.0464446479072998	0.0463832392909898	0.0460479949596346	0.047396462167813	0.0465318478827872	0.0451059088593833	0.0449996489920283	0.0467470895128903	0.0460219571849226	0.0459315270517781	0.0466105738583144	0.0464047651335507	0.046036165627601	0.0457940235535099	0.0453404535226533	0.044908521976177	0.0448742730623157	0.046841596237139	0.0462051222376951	0.0465894339846438	0.0454124911148381	0.0455291179487096	0.0457315769317997
0.0470330411252634	0.0453400205709631	0.0446381430309358	0.0443333295420692	0.0460079214534874	0.0450942099819282	0.0450691516538546	0.0464071945734055	0.0449354522193025	0.0468881381268259	0.0466162997900997	0.0454798885779609	0.045329866661272	0.0461848708748845	0.0457724446303873	0.0445440908391308	0.0453146645008174	0.0447603654732123	0.0469426183524553	0.0458412384635137	0.0463063901653358	0.0463334169854854	0.0445569055903983	0.0466001885256668	0.0454618726732584	0.045004661219549	0.0460732055264311	0.0466779758816723	0.0474836833529393	0.0461212117999258	0.04664142441546	0.0454462015821327	0.046875879037137	0.0463124698371566	0.0456515042832001	0.0465146103913789	0.0463904554400958	0.0457111969321311	0.0464214347804667	0.0457449868212412	0.0454012368845574	0.0461872047663496	0.0478767309633087	0.0472802417961481	0.0457139053116213	0.0462416240479812	0.0442938931878727	0.0463388484176386	0.0445581283086944	0.0467268650727995
0.0465026205351354	0.0458107731713135	0.0463726317686881	0.047094149109357	0.047129639456211	0.0468673835061658	0.0472112649791391	0.0463005191643719	0.0458924911882502	0.0451045227600829	0.0453580217114844	0.0471148124815886	0.047114395693265	0.0469497992522507	0.0471786321410137	0.04507186930678	0.0448745744578428	0.0463818478019712	0.0477842455287977	0.0452268402077158	0.0465282532288097	0.0448751998934754	0.046606052319937	0.0453313436539623	0.0456483693261409	0.0461966880673818	0.0450365724654884	0.0453088189613208	0.0468151483784009	0.0458034630879782	0.0465804642276002	0.046225618530962	0.0464849559057427	0.0449692617370231	0.0467175734883412	0.0465775734160533	0.0457576612906596	0.0472839482416026	0.0454069380092129	0.0445323756553905	0.0453225555882238	0.0442661225265766	0.0457419324222815	0.0450335751447594	0.0469526020674363	0.045189387473042	0.0475981463859017	0.0459121127927947	0.0447095820374849	0.0450776367128608
0.0459409572656801	0.0469413232754231	0.0469678853807776	0.046239245233428	0.0458960086569173	0.0467202708415082	0.046157131283333	0.0467993768580955	0.0464885445450407	0.0478484841160346	0.0476190389728204	0.0474393116056757	0.0452352204981405	0.0477866259170511	0.0459786037413037	0.0457440181572826	0.0468920303682824	0.0473652733885904	0.0469510351151929	0.0462814178524058	0.0451490933888735	0.0449847560722728	0.0467308842887148	0.0458508118117597	0.046451988850305	0.0475467568849206	0.0465043730338997	0.0463096274900814	0.0455407025792951	0.0477903694786571	0.0457566610511027	0.0457059076303985	0.047110478400392	0.0455750593622698	0.0464910807764298	0.0474662943562058	0.0468908317008393	0.0466017334287096	0.0464175774862407	0.0470917469943667	0.0468884469302271	0.0472653970420461	0.047504971274766	0.0470305206078482	0.0461771539705849	0.0466093052411246	0.0464963674330805	0.0468660948824716	0.0463020461606653	0.0461809548383104
