# Supplementary material for: The Neural and Computational Architecture of Feedback Dynamics in Mouse Cortex during Stimulus Report
Source: eNeuro. 2024 Sep 24;11(9):ENEURO.0191-24.2024. doi: 10.1523/ENEURO.0191-24.2024 (PMC11444237; doi:10.1523/ENEURO.0191-24.2024)
Supplement: Extended Data 1 — The file code.zip includes all code used to generate the figures and perform the analyses presented in this manuscript. The folder "./ephys analysis/" contains code and instructions concerning experimental data and Figure 1. The files "Figure2CDE.m", "Figure3AB.m" and "Figure3C.m" simulate the model in the nominal setup, and generate the corresponding figures. The file "Morphing.m" allows changing the connectivity strengths with respect to the nominal setup, and plotting the resulting trajectories. The folder "./Figure4/" contains instructions, code and data concerning Figure 4. Download Extended Data 1, ZIP file. [file eneuro-11-ENEURO.0191-24.2024-s003.zip › code/Figure4/isolatePPC/v1Int_a0.675.dat]

0.313056347381949	0.325340675179055	0.320313984627232	0.316375614460315	0.341951238211361	0.332834086797192	0.316141248126659	0.329215398376726	0.321686374786897	0.332035901471229	0.345708509747914	0.324292562781811	0.340825807581576	0.326089208473646	0.339661595902398	0.317317643592849	0.322762586256516	0.334730594353025	0.326912983957076	0.315534575618466	0.3278765711939	0.324834975768174	0.325148612293526	0.321300508460688	0.333888550144193	0.316006884141324	0.334487317058732	0.31849037677672	0.318873941321428	0.323733635299548	0.317213044642308	0.317826079649182	0.336663142272842	0.331456435093254	0.326470325194539	0.330915232107999	0.341752144904078	0.314231103518942	0.315289145373155	0.328066412791463	0.323317679533533	0.341415845746214	0.32802081504905	0.319599252438163	0.338632231663638	0.332536348429984	0.321857236369604	0.316652814795517	0.33931169649681	0.31648491928105
0.325123995873765	0.343573233156987	0.340557679212532	0.354250835788984	0.346386975673914	0.348804742755332	0.340340560102668	0.332922060318	0.355125421994699	0.335165543814552	0.333187676399393	0.351966626097089	0.33027035493045	0.329474320748722	0.334523800682257	0.324719074170884	0.34887908500203	0.339496763857688	0.321856488108698	0.332908380471407	0.334741317576271	0.355575435936701	0.351457846563169	0.343865047179081	0.338100224885504	0.323307803411507	0.348599424498645	0.335159134130931	0.33896205981834	0.345473516995054	0.35343159525661	0.337097150824879	0.345511360470398	0.328115922513543	0.341042669859183	0.330075043097867	0.33318689075394	0.334085437458695	0.34711405862068	0.343775724651455	0.349242145040759	0.348459443683866	0.328723037180134	0.325562529203023	0.352431476464381	0.353414221124008	0.357744593957763	0.340671074864734	0.354060972846899	0.322471650829269
0.362563840603635	0.338264757019848	0.343091366439416	0.342713306387522	0.35466221134769	0.360162045031476	0.346859427490797	0.366413028364492	0.345535657911892	0.345457053774479	0.363816596519382	0.333683035943283	0.341249564406961	0.341101848964979	0.3501319889654	0.345600484336885	0.362950499797303	0.359051463700925	0.333440269680062	0.363839401157766	0.34285965656022	0.34680852439844	0.362566997994769	0.368325781624812	0.333214568113289	0.35544350100471	0.337375836867821	0.365556191640172	0.35738265376745	0.358787330876833	0.360608801921197	0.351575483474854	0.353827281460916	0.333336044604385	0.358946847233559	0.340463895898835	0.355043847138462	0.357956460625473	0.355438732749528	0.34953795612964	0.35810553960826	0.358521397967209	0.355848343321443	0.36082871327423	0.347151215719887	0.344299696156499	0.338353710104886	0.34080469063217	0.350871946355618	0.340752339717386
0.347156186923036	0.360328855415367	0.375897685291041	0.382361266358966	0.346025818955437	0.358515819265486	0.380575574577095	0.36071253009998	0.347303397805843	0.351087840839109	0.349518512651274	0.356882379160197	0.357375547098566	0.371678328766227	0.350170799756285	0.367009252925558	0.353927254109223	0.360778203446019	0.384218728005817	0.370365066103708	0.383339893356985	0.348849929916174	0.353601281465917	0.347449772426739	0.357293347423555	0.348434066569632	0.344947410777636	0.380143882621731	0.348204320085611	0.347588483928385	0.370322840581665	0.346529758901472	0.352372385065115	0.360010353517599	0.356182798131909	0.350954766966439	0.353550983255342	0.366601687079069	0.386012197520341	0.354074282966465	0.37417810004063	0.370837206591553	0.385433887363035	0.364949034522211	0.359575102060616	0.373452613813328	0.353889307754619	0.351185587834785	0.373460570249985	0.37611361026542
0.373110721308226	0.382519344782382	0.400042236462027	0.371947590359861	0.383474588882245	0.381917488983675	0.382202987766508	0.368903657051851	0.359928725378951	0.403581554257609	0.378992364350123	0.361998847340695	0.398634616478368	0.367607397873464	0.395776557158464	0.359120415682075	0.374104650862686	0.390261590531215	0.366701907130378	0.356693859488554	0.398567811040648	0.383689073795626	0.40303502076089	0.383379002925192	0.387548113265521	0.372907235704231	0.390308133324803	0.371881902567988	0.385248640626343	0.388870550713666	0.386488899479746	0.385892654173881	0.37223208440503	0.397050225148631	0.403027520222312	0.370361405193454	0.379349932120427	0.372028307337017	0.37416360643913	0.380561460954938	0.365574710355963	0.390256942030845	0.36377207779757	0.395041274732542	0.395439584520104	0.372166835440789	0.385208972754127	0.397870246261978	0.366091757659269	0.389896707838541
0.386623566447422	0.399658025270047	0.391696208957843	0.409919958208798	0.405105257624227	0.405016939549703	0.417740389037223	0.406757747203053	0.412526159914229	0.389042545247138	0.387750963042879	0.394750870057671	0.378228770028499	0.408417614000812	0.410596476486551	0.376569425788725	0.403853438319101	0.411561618160517	0.38323330939241	0.414000269314539	0.411280123732933	0.394651601287018	0.380742039344873	0.40107683285382	0.396342831825627	0.393517674199777	0.378837116544134	0.416737885866718	0.383109477006773	0.422435199460857	0.381060367447688	0.417461218846897	0.390546945566437	0.378888147620956	0.409821104556508	0.418740353164179	0.383926631274454	0.418809449877474	0.378530251370054	0.41045286775587	0.382845569607381	0.402086526274118	0.421606031333872	0.415416704357209	0.385483522216366	0.424234446589325	0.384632712891291	0.375136651340493	0.405723341883508	0.385855543343964
0.430613702494042	0.430185291044025	0.428266349199042	0.4198486893286	0.438139604717479	0.443368234024413	0.419806996801224	0.437735611256571	0.408108896890905	0.392028427999053	0.394006282930721	0.422250988716992	0.441403237361312	0.422625383548222	0.438352424191005	0.391797912768243	0.41293085062685	0.392130037730258	0.409652438643116	0.438545737748844	0.390941021611218	0.404350981814508	0.422565977152667	0.435383994111401	0.408347905892564	0.425722373461555	0.42900516926288	0.429450171293522	0.404901263062362	0.438324807533514	0.437515376224262	0.41872442702735	0.433459825508567	0.415891426622666	0.405061434227439	0.425602752229561	0.443210813029021	0.441102648884476	0.435044238112341	0.406050772395251	0.424667077073699	0.413725706587265	0.434957345884167	0.408846929303786	0.447853112809922	0.426402581783836	0.444495910444024	0.443759613588445	0.42974826653371	0.404334716076329
0.450928133622669	0.445546934905239	0.442662978820988	0.421570174253384	0.422078592973288	0.467735629658388	0.459425808980906	0.445224243489695	0.457861727171089	0.433772906732017	0.425196598807493	0.471382381566254	0.412552716900882	0.416524775719296	0.432806331195681	0.425428793102577	0.438796986944463	0.412010437269038	0.433751357287994	0.446943409162154	0.421176482265508	0.460606470110049	0.441724423823737	0.437842562182041	0.439011855904492	0.413131646802474	0.412609905575634	0.447603575345963	0.467490355101396	0.46701001234838	0.43842424597289	0.435779966838971	0.429953909466242	0.418487738853965	0.416149793431754	0.432721957652762	0.431319140921762	0.421874748439004	0.456327898536171	0.430855597391339	0.463928611484037	0.454708165574748	0.411778478775508	0.425958004002859	0.41544042917314	0.446348520234252	0.416629848163639	0.446479403429061	0.438107429280632	0.445057017650689
0.461433724812529	0.482584152554233	0.430793704266087	0.429734697961581	0.452738996766559	0.443328056142027	0.496826687018494	0.452306740248405	0.481154011442752	0.450917547764119	0.476900630452008	0.455354525601248	0.431622608920336	0.495294477117841	0.47151858237543	0.490295307553028	0.444267033883744	0.433503220852941	0.448675460098177	0.488625363663172	0.46113957421101	0.501426405685313	0.489898394931342	0.469884135059097	0.451303299727089	0.479869584504577	0.497009365573724	0.4541813607046	0.487043284228047	0.47002163165745	0.482674895228645	0.492840186299261	0.480996645212392	0.485561248439759	0.445651669432278	0.440308023432509	0.469783030753094	0.453264935022149	0.479695872648242	0.485316874333826	0.489827918453256	0.461399560863079	0.455214772318531	0.450506952858986	0.493982804580442	0.433537601987305	0.483677556478472	0.484465390456588	0.495453262514287	0.4710724048592
0.466286480837793	0.521987232451015	0.455319578844083	0.53479656176735	0.525524844871381	0.481643115324519	0.50966677319592	0.472826700412498	0.523890098146823	0.526303015849856	0.52979139219678	0.524812705800666	0.530386308781485	0.519562495438241	0.469612121065618	0.467405935364283	0.521427934510463	0.504061046659593	0.473461925619298	0.472144931558705	0.523376881526332	0.511317326773329	0.486172799481305	0.455506458094486	0.485767594374773	0.517111378476312	0.480656309287	0.462163624224539	0.465646946942027	0.474770474508917	0.482111826677695	0.517787296440954	0.474822796097499	0.485784100837195	0.505438745268238	0.454925209747092	0.535380046020908	0.491947312027675	0.521310450745542	0.524184550557466	0.451945940300615	0.524697737085558	0.524228160248293	0.496094006850315	0.47888299882592	0.488224435025652	0.505381417408265	0.494814487297957	0.481590432840953	0.510580890734624
0.565337008856388	0.485917371705132	0.512382050368498	0.500795446780895	0.50122640344599	0.536216263343632	0.530471107885093	0.506675904268489	0.53458957067944	0.494106803511469	0.550694448138486	0.567705521967339	0.533755933291841	0.489258989294821	0.534644476905614	0.509733023987697	0.54705040106373	0.488230596532452	0.566802053406702	0.562025093515407	0.542073044846821	0.506275254221626	0.511753378357969	0.493757072607891	0.543412006130163	0.542945284362836	0.504036728724575	0.539371452647416	0.531182728817053	0.558485539735633	0.557447619329705	0.515851205748093	0.496136672858333	0.494985464977804	0.533108556140779	0.522067506301731	0.537762422433837	0.506818273999004	0.503011339819579	0.566127699373135	0.484003724463665	0.570139320442412	0.48774710399897	0.544493459615049	0.523952616305675	0.538821642642405	0.55785656980891	0.530571057146107	0.522316017088833	0.512447214271247
0.566670711508587	0.548558424423524	0.526286561296245	0.545391613200325	0.531249167641429	0.526104544774828	0.556111993788453	0.516138750231597	0.601545961416082	0.604785758328872	0.573759696043134	0.589477521486486	0.551759664873477	0.542351008587007	0.592933085792159	0.532035613726019	0.562256809828713	0.594603951415514	0.524301159527802	0.576818397458071	0.587701144439827	0.528160875627306	0.582252163010481	0.529401701201555	0.540692213086035	0.531919081855442	0.564137650710635	0.548735219174422	0.546261597446433	0.578041779517114	0.583880765528123	0.6127205732469	0.556016327065559	0.602142542945088	0.540416974017761	0.53981450972502	0.578485978163176	0.525280097718228	0.585283559176066	0.527857927582426	0.550120244563224	0.547312269592746	0.550515605149122	0.529126694612381	0.607127160317251	0.560294484477394	0.546730743488502	0.538361849467863	0.607456845120238	0.588226532542324
0.63244433949917	0.545745440404978	0.663594066364808	0.617837498087151	0.594248961796067	0.546118101162888	0.556897015983034	0.609165316700305	0.651544390817927	0.567414390975346	0.545905173575556	0.613785598616555	0.625251340831818	0.648372957893669	0.573576308726215	0.636617715993008	0.595933759613738	0.633277008295318	0.648294898641698	0.610830898531753	0.584294837178866	0.58327656265032	0.566444215243404	0.651337413406012	0.63729839816357	0.610698059023467	0.565318894654874	0.58411001621042	0.567822439098278	0.565045631545025	0.566089274598203	0.605310449244687	0.586884927951403	0.594177074269594	0.646808941837005	0.59482659450311	0.544834258488242	0.61296088002271	0.611970544004137	0.548693064754315	0.624531457998599	0.595587614379922	0.620266088878834	0.614055112654754	0.564833222326171	0.64180969205604	0.642537484212237	0.564640741019992	0.560946622813791	0.637627541769469
0.669319236042065	0.607035291041175	0.665734806358205	0.63662409006927	0.599357856768745	0.590952777140379	0.681260594913838	0.65108511155953	0.627214748741564	0.673372518534115	0.635258107617253	0.610808570903068	0.635619914057628	0.700362395549178	0.708598089431615	0.647850163501102	0.641271416836187	0.639938393154963	0.64024064348327	0.653815689053348	0.607377186432872	0.588479739162198	0.68233921617932	0.650264793369605	0.656083638706643	0.601561608544553	0.625482114758714	0.620184411064278	0.646134278748423	0.666666403287807	0.586313967382964	0.581750582779817	0.691588314863392	0.707173994447307	0.614395943856739	0.690249336844173	0.615417560340028	0.635338747767101	0.661625146555957	0.699047097397126	0.605178554134823	0.666100483397933	0.64239468047299	0.639850822185388	0.598921843376243	0.59809122190473	0.705808857599215	0.648100623917785	0.605678056686547	0.704975430446807
0.755326381024352	0.651488843880488	0.748228470498976	0.687613272135497	0.63813215405405	0.672196749877722	0.761824223895114	0.645113180190092	0.754377669694518	0.72356667986361	0.713314725927283	0.76508272466471	0.760875517688591	0.717053178793183	0.746407700636348	0.73583744409574	0.710960309687568	0.730011172077722	0.726157152584501	0.683525292832704	0.739338150605171	0.71249480325783	0.672306364080968	0.730625886080131	0.722545774007026	0.726738872105777	0.728152967842242	0.762895277975867	0.763588085597323	0.683916352841391	0.691974527545561	0.74199965391229	0.646147098573029	0.710123989661428	0.655613863012382	0.633249774244669	0.729188150552173	0.752875564002023	0.704411345568836	0.719083216665214	0.735085667557163	0.735514157462779	0.704400628509382	0.669964242151003	0.767416226457394	0.691195148220619	0.634684287230187	0.639115226214186	0.719966373912128	0.686027943705939
0.828594619880719	0.835314749377485	0.694376508559385	0.732147592897205	0.747349990956399	0.718852257843891	0.822015469391054	0.816310564427202	0.738624942121018	0.761651852801396	0.785496510420978	0.805250619160617	0.776718730128272	0.695094860548943	0.742323520292132	0.792545076579007	0.803723471248397	0.748773713191744	0.799112655453534	0.719804888186852	0.757204245340808	0.762466650406248	0.68535429656467	0.727163331535363	0.818614854989592	0.778570653867889	0.80349451517374	0.695831061296617	0.693904583118531	0.702452376820378	0.759816042848359	0.795954551398113	0.79543960086488	0.696314109038069	0.734475998797453	0.751182678917185	0.700880895588424	0.793214848935671	0.737357168060461	0.787171755256992	0.824452434008382	0.79728993626863	0.761660180925771	0.75487943924088	0.69770736579151	0.808767393247065	0.726431993665466	0.811657981849429	0.776999208844258	0.768222320593459
0.877569038642845	0.73409236521729	0.746321807532475	0.892125888010951	0.902228906705205	0.816664410760891	0.746957196290487	0.785395192477103	0.847558613787052	0.911402400170192	0.80069708100509	0.837705602272198	0.835109970465871	0.812382094126791	0.857002876036866	0.838933440875417	0.899058775602657	0.777094504633103	0.891998687781704	0.84516078282688	0.887690009913227	0.793050145918954	0.835620999125503	0.767699719659043	0.852961723094282	0.807131967384518	0.867332411749564	0.789719188836798	0.889842572937761	0.899703242996773	0.913987532587004	0.864401787863281	0.891066598592539	0.794728143437637	0.848197904617153	0.917186286802918	0.742961840340594	0.818190222651923	0.7658870913208	0.834346928913198	0.761731458660118	0.855061724369462	0.802596694457312	0.851942622041832	0.865009788258641	0.826746310423569	0.883218980211709	0.778409443148933	0.900827907643608	0.858602369470595
0.939953754588377	0.946596828895332	0.812451617896843	0.855871301802169	0.847127214610789	0.841109064985648	0.820603446087078	0.963737212914438	0.952668813770525	0.842812995029561	0.910143748527983	0.87623733635323	0.939929740390191	0.858614583828178	0.811639735253087	0.930225389518874	0.976460534418413	0.851693823417229	0.86325704639448	0.829320384705141	0.986370739618089	0.816646206813291	0.884848690369244	0.835317071258813	0.889187163436569	0.972987241492728	0.90120820666671	0.955137247370893	0.949103137169322	0.909322896297824	0.894213032454855	0.922253225526962	0.873069813857624	0.892560374024741	0.92240329700688	0.916945720111587	0.962983607142714	0.965996102808199	0.949950932234423	0.824375353317528	0.804075786244448	0.889216454049277	0.951141994590429	0.885342337000385	0.93449027041913	0.937466061339661	0.986584924116762	0.954059378687154	0.811490787776612	0.849455987775344
1.00280595635788	1.04817758461016	1.07164606383388	1.04316753416675	0.948967020812379	0.941411270306863	0.888855820222054	0.947819334604951	1.05738692971327	1.02583196469093	0.939404832159948	1.03780330403444	1.10598183017275	0.981844780342707	1.02723531536789	0.892399216364765	1.06858031449061	0.962330062905973	1.05650702499037	1.09978787386765	0.953451248748652	0.889705756708568	0.91740309734323	0.988117766072885	0.998066235997769	0.95873015226976	0.884194258020593	1.0121052262644	1.01881654360916	0.873214383474502	0.954877356077505	0.929394017708026	1.00829630403404	0.934356085293054	0.936391184923581	1.01577556688478	1.02557047423274	1.029455591105	1.01695869816819	0.9060752769107	1.08987305279438	1.00345236088389	0.921532027115369	0.89022714208626	1.07327560443447	0.945865398009583	1.06216756590718	0.920395944433004	1.05235555480972	1.03652253080294
1.17899810340248	1.13462740876383	1.04704343815827	1.06706601968111	1.16831932741043	1.19071053622234	1.18208575758909	1.22209194697395	1.08326899050507	1.19754304521985	1.15145422342154	1.06929956329981	1.11044941575212	0.990625035223876	1.01960224773984	1.19157080086185	1.02723592841323	1.02920404116855	1.01902417115247	1.14554187504231	1.00108084431668	1.12357434492779	1.20123376631204	0.968344246493385	1.05595017143369	1.19499232345895	1.14358675635102	1.10663088020723	0.979576741949002	1.16037330093334	1.12539451730285	1.19240411048009	1.06252870836752	1.10370937445328	1.14271655387746	1.05221042234892	1.15975519463951	1.05900530331193	1.17990324184583	0.970855807862534	1.03205229455038	1.0247874223153	1.00389584435063	1.04678268683701	0.988219544678613	1.22517372727516	0.988969613568076	0.997037939543003	0.969042061355436	1.19536201823842
1.08917297818733	1.08687550310071	1.07767885529391	1.14326525275858	1.32285204233616	1.15754127217257	1.3093710164024	1.30873446327184	1.16703597346377	1.27297945703967	1.25796872503914	1.20975422314616	1.18460627826349	1.09868203797744	1.09413712894324	1.21586850276945	1.24099961137343	1.18143548527352	1.13213741282099	1.15954354984585	1.18693189936718	1.14052820127169	1.13684474280913	1.30706740868267	1.10653010865673	1.27966948624699	1.15056752273348	1.17836594333411	1.16338725555163	1.14136296788456	1.33394647789302	1.14632296457191	1.07327089933259	1.1851662839517	1.34771829238292	1.14553758072855	1.14736721618667	1.2852786092202	1.26424431124606	1.30981511720653	1.08583945604661	1.07894672550822	1.27374306855775	1.062450966941	1.08610622190106	1.09544942776828	1.25615704763026	1.23623301172982	1.07165313046427	1.12821924472937
1.4253634614345	1.23638194035323	1.25236746534476	1.32982751472921	1.26811192221248	1.4232884988722	1.42738084495942	1.24196849430445	1.35158202376582	1.4179587741428	1.18426181231236	1.3409806693341	1.46615078420347	1.21819760747943	1.32342161524061	1.39884374284753	1.31231756563379	1.31773685954988	1.38804577832547	1.21659748584364	1.4878121892192	1.21622668506631	1.42311082217366	1.47642454132766	1.24321904958896	1.27004620444518	1.23410505805847	1.25307823627217	1.45577431176076	1.20074860969322	1.3494896509373	1.1921214257176	1.22999003112935	1.35088037379294	1.45901403040983	1.27640898591735	1.1867127781098	1.24711724820109	1.331968710874	1.37946184229831	1.42309428612088	1.33588922244299	1.4569189567877	1.25229715198447	1.24460661827312	1.46624002073973	1.40039607213156	1.28038182067149	1.22832834195471	1.33353618225063
1.45134644143167	1.35394192934351	1.56937931158957	1.61436358075642	1.53647800602654	1.30264104618771	1.4693700165749	1.38898399767102	1.5629196575784	1.63982213170286	1.36972275129535	1.52078490263207	1.34874700031257	1.4769846336297	1.31243311958663	1.40195967835049	1.58944062069417	1.59821686358826	1.57760501946568	1.535541246146	1.53483814376254	1.53589468478726	1.30087975550467	1.55988796725411	1.35447478545888	1.6044042532605	1.4759585204183	1.53246904828095	1.55791002132659	1.52187738613299	1.34160411153893	1.5306004896925	1.53597860783854	1.34907128885822	1.50426198164037	1.62411982447432	1.31086253717581	1.34132507162628	1.44928710662678	1.62108397455763	1.40362912729182	1.63260423470726	1.55911105548209	1.42999929588237	1.31494491376223	1.44890744545927	1.60432843929327	1.61697542008654	1.48526415260611	1.55665506326225
1.65952288875577	1.65987497576506	1.59245429735059	1.44820782432913	1.65644950730235	1.67483097853081	1.66547393890953	1.67660397446441	1.71815409692601	1.64449415467152	1.67760632638306	1.48679868360133	1.81367433121686	1.53774860273498	1.48704028219656	1.46030170774834	1.67693723096994	1.76773029571159	1.75401010944574	1.80688370899566	1.71123831566965	1.7856003642692	1.52702883208733	1.44392549451662	1.59081233884888	1.72491678851253	1.81799492646243	1.52144119927955	1.7248619726838	1.76166868564168	1.4411256411415	1.55012353870469	1.46475579617309	1.71670373949464	1.76171865897606	1.60108106414775	1.57867790426721	1.45992261310121	1.54765643185201	1.52529450025075	1.50799121504025	1.77517430044034	1.69781602396398	1.77505109848164	1.49389213987001	1.43532310541393	1.45267184339735	1.64442226268546	1.66810081656423	1.47888429169482
1.84705487405699	1.64816129358845	1.99278623663161	1.96994655634555	1.57774886636825	1.60338455622432	1.77319483004646	1.93489989927165	1.91193895102325	1.60249834757653	1.7148836421726	1.92821489689452	1.61855827132736	1.63509882105779	1.9852417015038	1.71969618945622	1.79933120084059	1.60015465849625	1.94283920826873	1.69173159310868	1.63624766803517	1.83856743544086	1.96792076892814	1.70262801562635	1.6832967298743	2.02739513674431	1.67490465643928	1.74391647080272	1.96097578406613	1.81117261709395	1.70846788558699	1.91772986551962	1.72060581258237	1.7776334867266	1.969927187294	1.93040883373594	1.7352143137398	1.81588725623722	1.98033070651367	1.65834141840713	1.57538491662332	1.80234688417476	2.03437351074637	1.68510217466295	1.64767374986825	1.86318263374434	1.86317692989962	1.79412470916451	1.97367157474911	1.96179295960171
1.83725470852079	1.94509472790451	1.84309880050112	1.88012296553703	2.12885828004271	2.19978931091019	2.18074333926094	2.03984402085724	2.17332335470933	1.89548494362313	2.07646796067997	1.88348525988245	2.25082145515595	1.90332559265556	2.25013268676483	2.05644907486992	1.89798177335366	1.86673702995755	1.92216037829496	1.93962247600581	2.11116960908816	2.15557573067989	1.80195608111431	1.80820432132551	1.87326963207501	1.9519542097876	1.77019489556933	1.91162910823242	2.18336256915205	1.96928439246016	2.17487199126406	1.91639708389213	2.20784449750395	2.10024551284512	1.86668356122192	1.85741746107525	2.02892951943254	1.87388587178946	2.16674106149275	1.94181629367104	2.12291820520769	1.90879482654962	2.12729783164687	2.13033992758802	2.07524112334696	1.82653472900578	1.78778238021758	2.18867024053936	1.85567838159396	2.00497574617809
2.00976778020193	2.17444244879206	2.04302182489344	2.11040530943052	2.22455924481491	2.28862569724671	2.31217510117628	2.05019237923028	2.33411307983363	2.1058545849676	2.43763986371043	2.26560778791532	2.36983765037413	2.25653723540772	2.00865622178954	2.0021223405811	2.34044969702333	2.1507207455752	2.38686947088493	2.35839266425114	2.15251196131336	2.2704422438591	2.1172785551171	2.0161232752631	2.01665416877889	2.15964041387158	2.10349293091918	2.37259246170683	1.99580111027954	2.22420423589881	2.34511907167853	2.21159890209791	1.98613360594071	2.20751670542962	2.32470003585283	2.26284085336502	2.35852019981326	2.44319684277032	2.33648913588992	2.26628990517363	2.07670471022319	2.3506515070606	2.16808131820249	1.97570867929069	2.36261969209323	1.97597921695583	2.36183747613406	2.01353390564341	2.28468801647289	2.16977137090991
2.35706143660227	2.60427474543845	2.68239887007149	2.46723095899481	2.71826220229424	2.26199667829152	2.40450500120774	2.34389059758692	2.54261844124063	2.33922061410686	2.35829353315132	2.34198685731449	2.63980379145374	2.54565145030025	2.27568642055941	2.49217461708091	2.4383427671259	2.29890457603249	2.67136916754986	2.27164292834106	2.44484661189843	2.59175404389178	2.66539552271087	2.51436317443498	2.595706653842	2.56367749694162	2.73194688917811	2.3655334493639	2.35899482139889	2.17614109683158	2.62623578042735	2.32914013715777	2.28969624358984	2.46916600173279	2.54355501952284	2.46338417852294	2.380151088098	2.62323507001346	2.60209148480289	2.66566126028771	2.3560265152393	2.50718374749053	2.43776158741831	2.49664154275187	2.4923552352234	2.70159018891733	2.41265556084164	2.33563212070389	2.31097963692635	2.72196890133008
2.62092758807192	2.6373592302078	2.98958548053686	3.00535398609587	2.69593997789284	2.98967348769439	2.99925736299033	2.52804136555549	2.65589016026047	2.60259822162348	2.98045612413414	2.79367263468141	2.54630104091241	2.56117928841616	2.68998686640079	2.67958347431377	2.74025372163593	2.99741524275625	2.86464362969537	2.61549392307433	2.70486676190796	2.46784334190194	2.8855504982971	2.93194167164708	2.52792406956971	2.47217795338748	2.6866133340304	2.52184072039131	2.51905954842308	2.49605902743306	2.84936574858186	2.81740584168381	2.85753743105973	2.87894158451428	2.54660886186044	2.64803988012315	2.71227650541533	2.44709726373529	2.59999293378604	2.92582459091473	2.65254640967597	2.66750688197207	2.96707977463117	2.99296677032463	2.48494414718839	2.46317490854503	2.51225937307989	2.99450616564309	2.50499966096765	2.82573183447491
2.85806175387546	3.23705866906244	2.81590067362865	3.14129414433444	3.07539126602467	3.14872132845502	2.97175225223695	2.95556990513883	2.95400867391224	2.9544309004846	2.77211864205843	3.07479904608193	3.16439817088851	3.14135508711694	3.19856390970392	2.86661377652255	2.87930196623866	3.02480110942864	3.15389164567427	2.85594682542417	3.19798407226587	3.09500970741359	2.92018235497932	3.0033189403827	2.85465874561696	2.89098364722004	2.8311778959221	3.0165747538964	3.01928303291438	3.03917046314153	2.74836096982246	2.92263236218372	3.15378484293647	3.20403418271896	2.89882557916758	2.97846935087864	2.82632329744638	3.00686645138441	3.25519187582868	2.92292794144488	2.9263686729246	2.779942786104	3.18142914748379	3.07369623007178	3.08920203545701	3.26688751471594	3.19385879659914	2.82605202829261	3.04826329296073	2.83332404235068
3.50387925943016	3.37089601614285	3.53280075754418	3.46556751034602	3.45378668392343	3.52155324210534	3.43395776386499	3.44003317645048	3.41790286257512	3.50347670953553	3.39236069325492	3.21013168431171	3.26377685137832	3.48732188850417	3.45736320340251	3.3198806379255	3.46890037939007	3.50266157919787	3.52401516837175	3.53053653631769	3.29593523238937	3.52677291288201	3.47975126591089	3.37938098677454	3.40216154045619	3.5309321259918	3.10035489036296	3.52748581885976	3.35125679946719	3.27039225420895	3.41606672665295	3.1361351732491	3.14794643125936	3.42788641226877	3.39967653903603	3.25968970648336	3.46283834856162	3.21075645107519	3.16945952811274	3.51824009956087	3.41765841587763	3.26044660098435	3.34308137985674	3.42175773422466	3.40239060360395	3.35147448369024	3.51821405964349	3.51275281953142	3.52029412330218	3.38033580570063
3.80494780841491	3.77809779079815	3.74599571197406	3.76456935172468	3.48808571922963	3.52070887641072	3.76690377744207	3.65915946450145	3.46718424161028	3.75872246422685	3.73588303323478	3.61656052675466	3.71820535758345	3.78741187761368	3.70459105260702	3.78690548238371	3.53478785703433	3.7639505583481	3.76969070760584	3.74251560177744	3.72044632380331	3.63388689649235	3.65635254632744	3.77388486953644	3.69639027557704	3.61706846789661	3.3868415867931	3.56438862890786	3.76056258953654	3.49411586353692	3.7753849732466	3.45994982978208	3.70118400544116	3.69425712182784	3.70204586584761	3.56835501490039	3.78777310718808	3.50476234232511	3.74124618622924	3.76851453516673	3.57362765898633	3.71176672986821	3.64175778237191	3.81188904243284	3.79454500739214	3.77343443246499	3.79183065780396	3.62910147427021	3.76618828145325	3.74072486781741
4.017783240687	4.05980440835144	3.90554607370732	4.04526822848848	3.79277026096726	3.84693224855995	3.93859128571556	4.01960550180912	3.92705266825035	3.99022423772525	3.86241460838148	4.07999535336428	3.7811058937689	4.0643603967999	3.94577275550817	3.97672896142084	3.82629207760728	3.94196716758969	3.85788711094212	3.98368652966546	4.05778179580996	4.00764458064799	4.07314931028734	4.01136384522391	3.85231327962733	4.05373404720227	3.95591667747363	3.91344864571836	3.90077704443327	4.00869585485132	4.06672045210778	4.04168122500999	3.86915340364878	3.96813905340569	3.96239790631717	3.80352517599631	4.00294067612673	4.07249091565267	3.99477441834882	3.99481719025365	3.9741378721441	3.96580555509585	3.87322661715954	3.90480859910307	3.83334126842579	4.06449307991563	3.91820056666651	4.08424463857448	4.04481983839559	4.0793539323062
4.19576981553261	4.25874516631895	4.27939703081084	4.14217592444935	4.30145629541078	4.34872509153839	4.377979654573	4.20690657447256	4.17859295901705	4.30219509547587	4.17854500867519	4.34478417138104	4.29553160359148	4.25150230446461	4.09798148510276	4.22900696076162	4.32671660154199	4.15106845588631	4.22360816258911	4.34432766856756	4.34203125850544	4.21313509029885	4.26090730626307	4.35875509260253	4.19761347162529	4.19662308851833	4.19012190590418	4.20144979646327	4.32959166312208	4.28890425111013	4.22070892547655	4.28769774094777	4.17549823421802	4.18818365026382	4.23716644609439	4.33027831291499	4.32394039020038	4.28206940664211	4.30202819257122	4.33029726374857	4.31628158889165	4.33243938375247	4.34031844778337	4.15809212331182	4.31709692966182	4.29819914222657	4.31530722054612	4.36852543883127	4.37316089583923	4.20417799977739
4.61418169679633	4.33086573200042	4.46127429208192	4.4368866821183	4.62560073232393	4.65892222281574	4.61332980307473	4.57177300269468	4.57644853437353	4.68710066886314	4.53833800742496	4.32609171321081	4.61520039182179	4.57784263503916	4.62492713641749	4.36232583196354	4.61684814663795	4.6163612018662	4.59698555374222	4.63389936488387	4.37492012944792	4.59631682911381	4.62690911214085	4.59346877765308	4.65139433207119	4.60509875430192	4.57857748808839	4.57629394787509	4.63955078098683	4.65379801915303	4.59904196897825	4.62070069020898	4.51540515872305	4.64737429328191	4.57744858027678	4.62227777389564	4.51496590330121	4.5966772374893	4.54461213523531	4.67321384504273	4.49594352540245	4.58867508203136	4.64210381737322	4.62728388743124	4.39192758152643	4.63702014243888	4.65067857526868	4.65096149762871	4.60052535083927	4.26842347420513
4.6115150056418	4.90334700809067	4.94955509689763	4.55491227482869	4.81059744832915	4.62138841685818	4.87079013628752	4.74923897695567	4.91137019245707	4.88461275559526	4.67024534601357	4.67094299600295	4.86011675954444	4.59771669589804	4.67058836500605	4.66260520363259	4.756030435524	4.87290083105119	4.93328347040521	4.58620021577873	4.66746883371124	4.94359069429284	4.61692021621166	4.58326368294531	4.93116018081267	4.54157218401788	4.92732999662954	4.93847356906562	4.92706788231115	4.83586834751474	4.87545578011792	4.60716867429859	4.71119189112394	4.52870928475017	4.61682093298274	4.57372137548637	4.5107035201152	4.59834526131256	4.9799309040729	4.96015906674721	4.92627168315675	4.61642010722992	4.94762229240667	4.55104536537692	4.70654736571442	4.88487978444415	4.98044360045701	4.5976123945075	4.72094701936705	4.61656993046959
5.26026385742614	4.80473281654455	5.22340853789197	5.12930801015488	4.74355654433846	4.84394968437009	5.25183007174979	5.16755127349212	4.645656360532	5.21934675489811	5.17609509952344	5.07149413320635	5.07486538625042	4.87420862177505	4.97068156781486	4.99026806011827	5.04757495023537	4.96639068268344	5.02533740429505	5.23895253473577	5.24558092238916	4.95188955396233	4.7783251347319	5.17394182641142	4.87260038828064	5.07743983865494	4.91915887192662	4.84683743390082	4.90562703992968	4.82942104646399	5.25050980466744	5.30166205133916	5.18754510818516	5.26558854835986	5.04712564954206	5.2944754740075	4.7016842636899	5.17341701403259	5.29009845698632	4.72894072686395	5.20987122332724	4.77540122171021	5.30517923777688	4.81829820345987	5.15398632575094	4.70339086567175	5.00614145067298	4.88404231251985	5.18438197827691	5.1807801080837
5.22385801967509	5.13912350585968	5.37124428734398	5.36119809532518	5.42309440913404	4.96515562998007	5.17635485771853	5.5407801148353	5.17703438035907	5.01573450990591	5.560842224511	5.49331229300084	5.35611120578037	5.39371088098491	5.3715203631941	5.27248367584149	5.00192715865329	5.18264059546824	4.94745293495814	4.98830154020918	5.17389919103109	5.2640574969373	5.16354180687094	5.52390991017791	5.37885435652	5.14558095920593	5.42542224674362	5.30358776575719	5.36771528241431	5.52722987910798	5.45933734651404	5.22303281255024	5.59391546262656	5.24483851636768	5.23688521545929	5.3107252260351	4.8674496823187	5.05553021337042	5.41301033048407	5.33686230826281	4.89554124312465	5.25165486946016	4.96369539560396	4.98580297336826	5.24906991701668	4.92716060364462	5.24418673786855	5.53204015889965	5.09614711366211	5.62271986911539
5.75274965954091	5.42371797214976	5.39631561026249	5.58879072742105	5.65950842807361	5.17701147140892	5.53440012416339	5.28872498903302	5.76273413680228	5.51842714582171	5.43989682400314	5.4048857793127	5.53312612840175	5.5878110018682	5.65072586236154	5.1835521949852	5.38694680178101	5.55698967034276	5.67641956043663	5.42303465980966	5.23397185548993	5.37135669378797	5.66717828619077	5.65989187841871	5.65912237829731	5.76938645377829	5.61689661984705	5.19843623143368	5.8924735106473	5.49769435089293	5.35518667658058	5.32002785902353	5.33862353910788	5.41122097798698	5.57777530638488	5.59564100899766	5.3554391606899	5.81868575372186	5.47715854843687	5.79671329060818	5.70088534540987	5.19642548241168	5.42415514009403	5.806957844571	5.47582211444884	5.70203486294932	5.42794854705018	5.60193673967082	5.2830528180847	5.40824244850167
5.75883696589607	5.60638685052713	5.81852276934365	5.82906532550454	5.85824534559792	5.79040608265488	5.55329308222545	5.91787044762998	5.62772897417811	5.55360021445483	5.8538210607672	5.65534657685846	5.54344914011831	5.66502693357724	5.83803690345696	5.41876933039295	5.89592205030101	5.88808353092604	5.4767945097819	5.93652871782098	5.96909732293444	5.93968214320985	5.52658257680187	5.66629342687869	5.79929099714253	5.49706496249884	5.47039048965778	6.07905814475045	5.57656301849961	6.13027247748741	5.60298363936576	5.68541343148398	5.64581643404463	5.41391647782575	5.93555200592624	5.70386131583836	5.94794379269447	5.77717209781597	5.7268769138123	6.07267803549723	5.67813974995621	5.85278265682745	5.90900954773207	5.64944656156987	5.83252557709512	5.97607289108546	5.77286231798637	5.62702020692038	5.54081974622403	5.47043821241333
5.62851930657605	5.72325814379515	6.18466919570817	6.18026136482514	5.62528214967101	5.79072740573395	5.94378321541015	5.91280820332684	6.12544190464733	6.19561578029877	5.97487824084361	5.7014891557358	6.06907252843198	6.04313673120609	6.20604092917119	5.95083508064486	5.67228742557981	5.8306375050687	5.88274706604375	5.7663634462571	6.04558970412657	6.14127983627899	5.87951734565443	5.84956191431206	6.09530049088358	5.87849994122213	5.98959954965957	6.09790821817048	5.91180581371176	6.26613089368044	6.18676059709	6.27496138748301	5.9069032295319	5.7215983489216	5.95235153778296	6.10256875839868	5.76352578799921	5.68535815613048	5.983919778754	6.05927193292673	6.13391019812111	5.88554496390395	6.02542907016953	5.97785127866652	6.1607630687797	6.08133286615646	5.99688126656425	6.11921894307639	5.83489358487769	6.03124940377416
6.19086855163205	6.14904174885036	6.22139194905644	5.98050869041257	6.20468234019051	6.1832103967532	6.14561505472706	6.10336169579174	6.12894893356228	6.17291209298828	6.02045661586405	5.90981762419908	6.49337177356655	6.40469379213312	6.30615433665067	6.30478107038531	6.17993951326309	6.15567126867817	6.47921009451028	6.01888660439267	6.08463440293738	6.11635095181958	6.0908557596663	6.00222169901333	6.18179001500047	6.37120839477322	6.40282236820377	6.04321061038508	6.07225678098319	6.28867842940568	6.32482163341607	5.81174322173656	6.19074836068253	6.37991921218668	6.48574041799904	6.01894735340325	6.1025425688582	5.84450732189567	6.37149943015504	6.34628585123436	6.02339142583743	6.18826319877001	6.32144422023165	6.18358644441886	6.04895631926013	6.47446431891709	6.15149120521585	6.23537656819249	6.16556421587444	6.24613204477054
6.61300861543192	6.35141300174659	6.56778846346493	6.65077540595493	6.17639410758903	6.66994832588705	6.49374425784679	6.26136364509114	6.57723085200645	6.47320391050312	6.26979692436443	6.51146689145612	6.65964939252597	6.20904482460757	6.26655606513984	6.58011779252485	6.46603899316358	6.69530885296591	6.53854043196668	6.68576533232208	6.69916158457386	6.46898271614976	6.51178517266541	6.29485100527864	6.27142969208909	6.18743013463133	6.12352959288653	6.02632026232222	6.52771755071967	6.45886303619691	6.59428739794942	6.36575267398073	6.60416035105232	6.38478720552973	6.26333869120889	6.51168606827003	6.68460284230634	6.49870077286668	6.51336699417544	6.32657319721231	6.17600849480931	6.45005939172685	6.55579127423927	6.26846269248161	6.40024038188675	6.54814866266351	6.13802208613132	6.5652204638949	6.26804655012762	6.64418350621532
6.50968971216924	6.9641576919023	6.41626710606834	6.68536831797614	6.63683111311091	6.68483466562589	6.24526075417711	6.39046089524275	6.30999445335561	6.85303369724654	6.76868692085672	6.7865624743405	6.89903315908509	6.87902228911934	6.87899582509311	6.721727101396	6.37611755915574	6.66134351862717	6.79507970682412	6.8605904903671	6.5248390969413	6.8677757244809	6.45759101771652	6.55850155021157	6.87745489565067	6.80664457527971	6.8546231248558	6.86904979479435	6.7555453799184	6.60264200158351	6.83505357667108	6.70284680941955	6.45774749281424	6.57490942648615	6.47791471522741	6.84725164978023	6.88229335023902	6.65502622605306	6.94744379503392	6.66897193287178	6.49664985956627	6.84089539149321	6.69332780051105	6.49486914723109	6.53800553170832	6.84766383596198	6.61100921896996	6.82196666739701	6.30673404093704	6.78404095805588
6.98881457515611	6.67549006945032	7.05447127893666	6.7814427533563	6.68319204762407	6.65621833168872	7.06829055927357	6.80507296377199	7.15207172554581	6.71237853818727	7.0863624092026	6.758857367841	6.91728607283013	7.10142669542483	6.96387299679461	6.95687978681142	6.70353751846792	7.01181647640427	6.58455065965084	7.044483777709	6.95443477587454	7.12925599926416	6.82908039724815	7.06144172360388	6.79343083717841	7.1025025210244	6.97584733358571	6.95810778647714	7.02622623289078	6.77367680599506	6.74385006423385	7.00280532942106	6.99198197031646	6.79435044386907	6.79149946615944	6.62686674057229	7.13523285827989	7.11733530058122	6.90784441485686	6.64450431990066	7.07113482568526	6.95270208484378	6.89089617923705	6.98394383514897	6.77743705624257	7.05377570734597	6.76194583000467	6.89605833381743	7.03182468833523	6.53114063656439
7.32207464227765	6.71758770596637	7.34942716802492	7.19962399137088	7.32884558855692	7.25849917246866	7.28882582317031	7.01637688268424	7.3210009478897	7.41234500453151	7.15575787639019	7.27505110998166	6.85149174818237	6.73798657642207	6.81714227512874	7.33787405746855	7.2627894858213	6.83437018317824	6.93080199665345	7.40393953099429	6.67473379916089	7.36552267533754	6.77150048500691	7.01288847179172	7.36312620233109	7.01159372668184	7.12372562966796	7.23026192857524	7.16790028329667	6.86532991662581	7.14544194059941	7.11552319063038	7.32659537303478	6.69962108897645	6.67068085472095	6.82731178833666	6.79442100262719	6.93219063543738	6.89304851511604	7.21225787762315	7.30615140592514	7.10698782889428	6.67607896984414	7.11427949657999	6.62437247125556	6.97584623796224	7.20483188111091	6.88640143309203	7.3011117550377	7.06210447775678
7.58275442708142	7.48363285660353	7.03465992113985	6.90368733335395	7.29329393627131	7.27747992555647	7.01296995661818	6.95190608221856	7.17185200288441	7.46766683494799	7.47811015876522	7.34357454028351	7.31767816347999	6.96568005601134	7.45668614287866	7.12234653594844	7.38987956927607	6.93642473150598	7.05645361656278	7.47438260989544	7.37902336286736	6.90433362549025	7.55165152857131	7.25316794081213	7.39604447008921	7.3017203413029	7.36757933163626	7.50794425429819	7.47577196704051	7.27398779988136	7.31869553149749	7.45569903481375	7.55191094262009	7.49864035282162	7.44452522915017	7.4805476777916	7.53590765307369	7.46049972069891	6.73754605386616	7.59373921271947	7.29456174481854	7.25644489194547	6.99249694572541	6.92476121144534	7.43072887887804	6.8963338176891	7.3682832956956	6.85507229636193	7.56997632101122	7.10549593139879
7.80971302733068	7.25226354055729	7.67643926547418	7.19075393631366	7.39929409872676	7.35758186345925	7.08982848831824	7.20607107156916	7.71479602565318	7.45166242219632	7.64777636743872	7.48207954273893	7.53666825763945	7.33247833451587	7.50854112756048	7.18033204153453	7.33395005020517	7.69290274966621	7.34996000572203	7.13647353252124	7.65592636535892	7.46323507513632	7.53002310998963	6.95247711274231	7.16725422394785	7.0321763889308	7.15509890910898	7.63395042674105	7.57596100848863	7.44325035067542	7.6887980503829	7.79287938544055	7.12697796380386	7.57351035158053	7.53515361613206	7.21008824834016	7.2842544890732	7.6342235677103	7.14017498995367	7.66140937132934	6.97703969867039	7.56132129394809	7.39707695638816	7.37525190590036	6.90805229396844	7.54940642252619	7.64751148477127	7.66130555344618	7.63860779250119	7.36596441344923
7.01739570491827	7.82098255531538	7.73757482382619	7.48565348492449	7.17630423382573	7.16116522144851	7.68405652655706	7.22202640532883	7.10597457546337	6.98905694265419	7.48604932237201	7.44223429291005	7.29621595690152	7.92640978786489	7.39201797910794	7.63268324782386	7.66497979535755	7.77177368755329	6.94602258136303	7.4218588440911	7.74668843902337	7.82169999284325	7.49192336426479	7.77998988738481	7.91520357227302	7.38432681715628	7.50748705489894	7.35810225216563	7.7775332969712	7.78461075097777	7.53012071135027	7.68081246795236	7.74120269271543	7.46549803921141	7.29999844909952	7.71101516289063	7.8541940129279	7.3386002981927	7.46002165917856	7.81661457085513	7.81657241095858	7.29583294261595	7.4427565060908	7.83934987758055	7.89772242838003	7.77305049504097	7.53712943493069	7.68424345289659	7.75285335011309	7.37401611351543
7.78157348566717	7.08617040299346	7.81166473403832	7.2659595859109	7.62667151086657	7.3226891842878	7.05717784463033	7.96562826347324	7.40210824184323	7.40079210642952	7.84999947832232	7.37336100733431	7.83805010291259	7.12037659633153	7.86370574135148	7.42488399478312	7.88697810422138	7.57707434219969	7.7068285601843	7.31436807155098	7.28322379900521	7.86705711609371	7.10851603699238	7.55640237194363	7.40608324244499	7.90203738249843	7.78271877277158	7.79252443946516	7.01591398702202	7.99294424622318	7.42839685422368	6.97384663614824	7.42184103342844	7.67890381402321	7.44603642730462	7.06662169699038	7.85650323532157	7.74096645999733	7.15266694732314	7.8527292652953	8.02572429110173	7.92939189701181	7.18341370212648	7.75064599119616	8.05571288714608	6.96345983441702	7.41468002935074	7.60886404826792	7.85428212499156	7.24143381278835
8.00190616817355	8.09151043020107	8.05614884622782	7.45147087532926	7.72575958061994	7.68950009934519	8.02772215797289	7.67842706280423	7.62887992232446	7.16801182861237	7.21040656742699	7.73802579889163	7.75150225584239	7.98855693474086	7.51422813358789	7.30709475405241	7.86590315203583	7.6382071192619	7.96170724059506	7.89234464207845	8.06468563260627	7.15263227451974	7.71236737888153	7.58070387954175	7.75680348951235	7.12778204677738	7.28828378847661	8.05156160511086	7.30241629355642	7.6934877421831	7.78744339562934	7.84706873463201	7.57686863373321	7.87472823150599	7.92837440890499	7.89009967652678	7.62104375765407	7.59010561612366	7.5764505366063	7.94800127272768	7.96366613602183	8.10196925562764	7.37752824772324	8.00157388557012	7.26635635935387	7.38231557671673	7.9877811245407	7.34230081353492	7.94434520092818	7.98005154943862
8.07680371180797	7.79063725286172	7.45758897951063	8.12539909095247	7.81205123095149	8.13371451105562	6.92098212678149	8.10956123631351	7.66277600547591	8.03749172829151	7.91321641068418	7.28521258119034	7.18283743340377	7.40908416963862	8.06541491853104	7.67666263478633	7.567062459077	7.47784757624959	7.78426583339072	8.07156171991886	7.83938562948147	8.10019095193525	7.60463367085706	8.01011849523727	8.05310215011205	7.89736705726661	7.93940879459897	7.80301525205843	7.44533775381163	7.6832755104129	7.24271140732901	7.49957043557963	7.53186924960406	7.38192684175094	7.72477294939549	8.15045467684967	7.70849176138458	7.66220852974824	7.55685493388725	7.58963093571839	7.98378310743707	7.52047383974383	7.96163260115283	7.47148703742073	7.43602113465319	7.89940204706919	7.7773813707638	7.6760076399256	7.58518947638881	8.0052283446296
7.20212689801124	8.11602963936945	8.16342113752706	8.05100527975649	7.18841746644868	7.09829585823864	7.81990851743699	8.04704884696519	7.40408418472405	8.21094558080445	8.17136259666374	8.06184548800768	8.15987032823922	8.06645264619544	7.90858508689285	8.05312493425505	7.98018825193229	7.63397099168718	7.53089983807963	7.60159435663801	8.15338353745573	8.0327483797146	7.64534038181669	7.20792159275189	8.08900379499065	7.99724528686298	7.24699230527	7.73894043338112	7.60394010018308	8.1843317530265	7.27828910193505	8.14264099997028	7.80654626704765	7.9687337168838	7.77518433459849	7.79012848787138	8.12571625192142	7.1925111592711	7.13561324168149	7.25869369456776	7.88467614918598	7.6510004901982	7.80940224713836	7.58872870366741	8.06693619162834	7.78543544466565	7.9086348274333	8.05262914204974	8.05215968961785	7.44974367702164
7.99468245164388	7.95013425308253	7.6284473807231	7.82115106653466	7.53930107669758	7.98663462501586	7.07843315704734	7.20500406246266	7.67416986855477	8.0153288863712	8.10715406473738	7.7924197806429	7.95786898362615	7.45983266242491	7.88290624648933	7.89214995790868	8.16918473739777	7.22455250961939	7.48991928847915	7.36458319905398	7.33038482951004	8.01030411094692	7.8985285647077	8.15311218686084	8.18127177766463	7.9388013366735	7.86456938869176	7.44640324378395	8.17322444561053	7.41281798180391	7.29669529363131	7.11379421347075	7.83240745735175	8.12234694599879	7.7844013665091	7.92164599035578	7.63391442707587	7.44465840083015	7.98332349298497	7.20946529991556	7.79770587593668	7.9080045133094	7.24787414408062	7.6005369227049	7.23493597247645	8.00730618312531	7.46830361162026	7.95014090814871	7.94275009849816	7.5211144989317
7.92810496996078	7.5008590227465	7.09905460393881	7.57959516992794	7.17079749242597	8.19224245492377	7.87339839667605	7.14630077845811	7.66587661130688	7.14336421266575	7.82488352404978	7.5286299770663	7.89759871907246	7.61190909435851	7.33422808598563	8.12626501056559	7.62074631314379	7.62339386887365	7.98015378950078	7.6791229021184	7.78969570726137	8.16909662266385	7.50737654659813	6.87315955391121	7.6527168093945	7.96241171654919	7.58833023005151	7.47570808512648	7.14089720458066	7.69504956730087	7.19409523692815	7.48231652940795	7.62734837849511	7.74523819197625	7.42789490884589	7.66601711204963	7.77265442325687	7.53996487408255	7.79396036159173	7.00243629239002	7.20749165306392	7.13584720342652	7.48441413925211	7.41839985326783	7.48523017030597	7.81615914091158	7.83966150583003	7.6072522724932	8.10684228734023	7.53895920590519
7.51168268443894	7.25071776796659	7.66778553793289	7.03185133334298	7.29007946214876	7.74762924914954	7.51936700985373	7.43168591574339	6.93298617706964	7.57454842278363	7.81636587124827	7.99484080305419	6.79506154006795	7.55045016937911	7.89108449483473	7.15425561083322	7.85849039797799	7.92268974757534	8.03770127724376	7.67465969185282	8.00201036875463	7.58611183199621	7.60766975733326	7.73260166642055	7.78412221008861	7.22361384560072	7.78213477045608	8.13353890600634	6.86694152536879	8.20470763412467	7.02169533797852	7.41776283746455	7.30214709654638	7.35904232431627	7.212290981608	7.76103959804051	7.72315818208348	7.79685115164674	7.64625142634272	7.44732986292339	7.55285155472624	7.82691208161663	7.24707186573656	7.33786325803151	7.79748679258869	7.76022758282738	7.54996582397627	7.45165268351425	7.69092253098482	7.69637319175144
7.99341175128113	8.16011747451802	6.86866733250325	7.51976402109062	7.90367719321823	6.85747701707601	7.57271359124518	7.51743900331718	7.76532295706399	6.75614349806305	7.26886852425778	8.15560651110601	7.33410667509853	7.62647021581477	7.81378931360416	8.15833475500108	7.73486680828734	7.2064871749361	7.34160016384587	7.69499873280541	7.91850299697153	7.54244898259829	7.58811168617435	6.79501261892609	7.16061762602014	7.93491370040524	7.77551128060212	7.96883685160268	7.1401176326571	6.81736275683287	6.84539543379709	7.9452133856031	6.96314893203122	8.02538832553743	6.65853935561032	7.15516600656003	7.57955559501796	7.94606045642156	7.29312666346448	7.7927727524644	8.00341508921298	7.81986563847828	7.11219431802344	7.87558147439737	8.16633169068806	8.05493098920515	6.92717174706427	7.03527871137802	7.97607060615593	7.41990623114537
8.11219664872468	7.3509301986226	7.43009896235189	7.72390502577879	6.89898397922435	7.08049682333117	7.84714344436242	7.79825823426633	7.58106457300317	7.56337512657845	7.76144650130356	7.82322743334983	7.25483219660063	6.70850048261553	7.59527492556756	7.64813166365592	7.5234615148868	6.93406296273589	6.96029804472241	7.9856789562581	7.39498642654269	7.81309905455291	7.14690943568677	8.09427422251559	7.26465238402338	7.22494419122909	7.60107411115133	6.95003522400024	7.55168431916948	6.94940878460157	8.03033119917255	7.35968134127482	6.59973082306144	8.14776599742365	7.71473085529404	7.65974878886615	8.05420559544266	7.09229856893575	7.35193657934222	7.47248315115511	7.57589470840144	7.53010276789167	7.66321520795382	6.86148347879402	7.81280034299482	8.06277314200523	7.77121251368744	7.50888818318984	7.4232650628114	7.1353794789867
7.73077323243077	6.74109881055044	7.6755631245506	7.62797813607241	7.48761395594194	7.15633314721811	7.77344599504602	7.28305231806362	6.3130412689625	6.436596593896	7.91306882559285	7.59323944243352	7.84193333805439	6.82836919164217	7.29216455256647	7.45859226115174	6.7909479585927	7.07265959742332	7.17643160271955	6.96164441097973	6.69466974226128	6.84930963655206	6.63438071795516	7.1822686199173	7.52619635966637	7.60125499043142	7.53479873803192	7.66864862640901	7.93283707524287	6.53288638203467	7.82917969938294	7.01491625845324	7.58863400724033	7.51908901224364	7.20014636021658	7.0221997877667	7.09988739560765	7.54549481658282	7.75966906092187	7.77909673989962	7.91597076216409	7.51450953453811	7.76991412323948	7.60174695558068	7.50239803847032	6.74850271807138	6.86987291883141	8.00888719842903	7.49156956470586	7.04648490626519
7.57575339236858	7.29188851590518	6.85818061752681	7.630809929002	7.84735367092051	7.92279410956965	7.60926790299987	7.8470942051286	7.15201697841167	6.1413484545484	7.15418633049674	6.90186674864473	7.52593727069479	6.53534275055531	7.43693270129159	7.8863604745302	7.65564689132075	7.42094452776108	7.09218392807803	7.1372449216105	6.6936708980329	6.46996383013907	7.49858147052326	6.22002862215695	6.73987299128396	6.57327495275741	6.73632207019787	7.65960815421277	6.44513430068439	7.17102152685815	7.30568223466854	7.15315604308518	6.99490888037913	6.63857074800198	7.18366392286881	7.02052779375829	7.97411786135169	6.4137996927391	7.34493152221553	7.60296696163615	7.39001534429187	7.73049860870306	7.24672774713499	7.27916503398969	6.17367757975333	7.72931626098803	6.5498983163655	7.21744803226378	7.27553883419244	7.23867939275837
6.68329375863112	6.40508532114537	6.73562624489768	6.58831958871757	7.65401858555952	7.77096525630205	7.28599480993987	7.41175018272395	7.18882849739166	7.15200434375127	7.04516631478093	7.23604278795678	7.73080614849327	6.52968654104792	7.41339601533833	7.50893875308783	6.85048612258707	6.91699553818473	7.43713222610333	7.49767456695765	7.61807605324148	6.38059021452248	6.57172292267199	7.41334222341566	7.29047355482871	7.32962314556447	6.56802939789169	6.1479464551082	7.67264408908709	7.0810502590328	7.49023329935926	7.5606565765825	7.14676604039643	6.33291173464982	7.23054403402461	7.04396521898101	7.33416262444864	6.42773049266575	6.6858441896659	7.60628900116943	7.81514931988669	6.50496359491911	6.65875399009622	6.7271354162492	7.01336102976648	7.66519736220551	6.44833442200749	7.1350523485377	6.45773013195656	7.75546311598773
6.93820500075515	7.24716796204053	6.39299367787	6.91765044254865	6.34981389754921	6.52065635341012	6.6953853312126	6.56373242300138	7.62585561120158	5.77631808741259	7.28163356306848	6.56805493986666	7.15834520382358	6.71050160527665	6.56588022321843	7.34107557281195	6.29070321092683	6.86498647195973	7.37730013466313	7.20259990495863	6.38475631898732	7.61967663325857	6.82519465850937	6.24798146479736	6.90923684645403	7.72139765161546	6.90555503906708	7.42980691854156	6.20976940299035	6.83228935491538	6.95875535517389	6.68443177233139	6.6868651850792	6.83789604368017	6.24078084404547	7.67956080812494	7.31786521668842	5.93024237598203	7.49039024513049	7.05814354741494	7.33672033163035	6.12431155221919	7.73700871232536	7.36288447632217	7.38859249096655	7.54459897092299	6.58310568781593	6.84225319739289	6.73706123692727	6.73773505941369
5.98045510317303	6.98589651861958	6.14542748660067	6.47318031602801	6.60999550271871	6.85845548762557	7.48431187873588	6.14219410575775	6.21039784827055	6.38940734052264	6.33724494115689	6.64613661744566	6.7533390667034	6.97665628494483	7.1826381496166	6.28457534997862	7.22535540374881	6.76288608591183	6.28204427552248	6.11324486281234	6.86413280923656	6.48575080330117	7.00284770953314	6.39290527344027	6.05242316750196	5.91694056989363	6.83436264863171	7.02098872852323	6.81546366362751	6.35433954818633	7.19148691976833	5.90798654419649	6.34790374734003	6.41124889178792	6.82087345386204	5.8063706699192	6.32491649187732	6.7361235055233	7.48787703069785	6.91615195872653	6.50802308629217	6.18013011144323	7.20851736621741	6.40778328976443	7.17859420799119	6.26508650642819	7.11738209481572	6.08166354881576	7.38526679425671	6.78906417804066
5.61366655906364	6.90590195201981	6.35585503323195	7.29060009666025	6.6825932156717	6.11596020548735	4.99390261444383	5.93457145468402	6.99135458220613	7.29766553486605	7.24316164288504	5.03819341775931	7.0166438500687	6.09058870799252	5.64933154565597	5.95316079881949	7.23584094020108	6.34292701187715	7.12802754546642	7.19870070644799	6.8033932266194	6.90418827355526	5.46069746591441	6.68755978387432	6.09957197644607	7.0952723596094	6.92615546707847	7.22474911867484	5.72989988330314	5.51378733200316	6.2660336794727	6.85190551981588	6.89283737870087	6.69832175476374	6.70788002030485	6.51616605668436	6.73926384544335	5.23190450703769	5.92349640999203	6.65934676714832	4.88562922379314	6.8613154465436	6.2088199260012	6.94250480158014	6.58931781421935	6.13424729198551	5.77378516704782	6.52013844685505	7.00428896733555	7.33556974963715
6.30685402280709	6.33699360432995	7.14558451165878	7.23513532119424	5.94315067621631	5.92308654757418	6.57617639426338	6.69780907488931	4.03309476391717	6.46609260443222	5.93756975271252	4.30063703994713	6.38215232285809	6.96102932396887	5.18292976427584	7.05034858422334	6.22279078255339	6.51682866117553	5.30650665033352	4.99411642149162	5.43406806025976	6.30790685578673	5.76981151288867	6.22738428621288	6.46181839458251	6.87792625708246	6.84638839433164	6.85207437373624	5.72231814479695	6.2748580141749	7.06841732407639	6.18531167125144	6.48369517587435	6.87007817415966	6.66600777219327	6.35307982747276	4.60192699979115	6.89982820268466	4.9448341012931	7.09731460064667	5.90093733188478	6.71339080283389	4.76458871952323	7.23615130945182	6.891748876753	7.07426244115758	6.90166946398544	5.60765892141239	7.29080221921704	5.93257995065717
6.73386085038781	6.65507286062429	3.63132725044925	7.00113150875387	6.02676509035146	5.48619494145288	6.70684595743728	4.6423007844632	4.56241924178596	3.28517658007651	3.0374362996907	7.14786995740878	4.95502180422638	4.92235388912257	5.14979423626623	5.89738861724175	6.61632802500568	5.09321481793018	6.52670911571309	5.44661594987089	5.60624933443334	6.08883182858867	4.3298159265105	6.30915567599814	6.84975368635857	6.07774648548102	3.38935454255098	5.45667006557037	5.45409263451201	6.7003989305669	5.61416069054255	6.94117361231918	6.83599086128859	6.61270623903142	6.40440121235764	5.26084501019606	7.19753736692637	5.70162810779768	2.59393179324782	6.10238228464435	5.71879271441671	5.81343508480044	6.99778152531349	3.52190836578243	6.495930729031	6.27705066909551	1.60039200982034	5.81873764538655	6.66580111063607	4.23425333307134
5.67035539585715	6.69035413319566	5.22600592826792	3.04166296928697	5.40954236581352	5.23773213100423	3.56343022267501	6.79456119655685	0.893631785547248	2.32299330947759	6.05131171010175	3.21865941692197	5.70462434990745	5.42987856369401	5.89927842091072	5.93647877512445	6.4450444660509	6.84939305570995	6.534757240434	6.32534539797859	5.43397552284748	6.13882033800078	2.92660949664225	6.09450567273624	6.47705397533508	6.14397447445388	4.15154860575435	5.37240942067802	5.59423525390937	3.24548729512406	5.67692305340764	4.62620666110006	1.5141000672566	6.2847418199775	2.52781793377294	5.29504819754296	2.37042007241768	6.26348181592249	6.20513551446282	6.94878578283966	4.39434845594228	6.2449941718503	3.88824401743541	5.58794833649678	6.60655510410292	6.3977152927754	5.29407302565032	6.39628168606832	5.65395606850885	5.87828122490127
6.34480180162519	6.48641239240202	3.52819287153559	6.63078494253016	5.53513349001799	4.92208640413191	6.33856661642234	5.80996576436637	5.48830169193366	0.0385723252752315	4.3127364777067	0.252235318456181	5.90232544574976	6.49277418183004	5.44299039897779	5.61255425687972	4.01733547698872	6.15040806312973	6.10713798110643	6.76094560525544	5.10929624793614	6.13264013858896	6.53311152958116	5.86150816021252	6.05252412055407	3.92732798694519	3.74800227597356	3.02324992265244	5.71497755347639	6.26873263873762	6.2710419448966	5.3269920243365	0.264660254615834	6.54954902281726	2.85942213115439	4.80206733702517	5.41375536161797	2.38255390089696	0.0381725851400821	0.0389218836753825	2.19163508800995	5.93435827374706	6.32243636531738	5.56141100588756	2.4769156272593	6.04616958637894	3.13499582202371	6.60487690960887	6.04319877751324	5.19507606096505
0.466306817577338	5.89364651042716	3.97084354075193	0.0388793334053844	4.44223006396235	4.72437616410616	6.05177781445174	4.89014114924733	6.19940518862488	2.40233562712893	1.0059459717129	6.48495911759836	0.228152253296345	0.0388475832726277	0.0384439489362196	5.47407173719915	3.3558628042039	6.24231798835581	5.69671435018678	0.0385075583834137	0.846689926511468	5.21738558787869	1.22408460096094	6.47248960907993	6.18864346186955	6.43754978956624	3.30380183942239	5.97817360309017	4.36331337574433	5.88277436052633	6.24472931114176	6.53948574299986	6.01821079255605	6.48145417472989	6.36026757154396	6.20642333697983	4.81099574960624	6.59268618719969	2.97192732725663	1.87053919524141	4.4577388627295	0.0388091877158785	6.18212276499463	6.28081170142653	3.07974622226008	0.0381146736127067	6.09399090792502	5.42623611386834	6.49152458012856	6.47706681834892
5.6177868647754	0.0380279547718384	6.39013477023478	5.71502259405795	3.40598655338544	2.4769403150676	1.26743736961314	5.81685960988014	5.78056199018776	4.17909031631622	0.8264570170492	6.15841012847824	3.6335517153071	0.0380378716770273	2.16516479021214	0.038770684127002	5.84806399144241	0.0382378826866737	1.11102280051602	0.0381759006945579	5.29987695433342	0.28389961078822	6.23833932957603	3.51303774488077	0.52682060979029	0.038751415398437	0.3918663699092	1.30931822520472	5.41084353615375	0.0389208662239298	6.02386354705477	4.64570688417578	1.07661775949416	2.45472681415992	4.46364232557916	1.2299343244721	5.12893931513342	0.0391370361194	6.46671649511692	2.59187029075383	5.66958029870635	6.26320196518114	5.03024150493642	0.0390454437502943	6.37459672143904	0.0386162355069349	0.0388669322388155	4.96796022314723	6.06587181258995	0.0385937188577828
1.9967158506253	0.0389510998793562	2.24692821427682	4.9618211568272	5.15587451341092	3.97710118024006	1.81293697703677	0.528319130863802	4.53667811508337	0.234114868043618	1.39999000308929	5.37313312766449	5.7948651957559	3.08278937324322	0.861174461174318	5.50376264209248	0.0390415661997017	1.15511106397901	0.0386452738701729	0.0386803639027831	0.0389829598120434	4.48854270925604	4.18559040081002	0.0384959940983526	0.038573396929431	0.038313812646466	0.231000945207012	5.61277767607641	3.70559675808788	0.0386491315969655	3.67589147776902	0.324247750600385	2.97369833715727	0.0383750761677209	0.0387625720937661	1.63235807856012	4.69032490446744	6.05268233333909	0.0385495273885378	0.0384314314293421	6.22071798125211	2.82829218258514	0.0390079812265679	5.76247664228675	6.06173297604931	0.407161150700744	0.0384479100670507	0.0380816789560529	0.0385544318667578	0.0384159044935235
5.40535740343929	0.038264903043649	0.0393399817643043	5.79640673599984	0.0387663912720948	0.0382985123331791	3.89438855348617	5.79704851639881	0.0387650480417937	0.03880582782788	4.67274040849402	0.0390873119060746	0.0394379957206411	4.78747830617132	0.0393024896176496	0.180557949553496	5.21526326562168	2.30741529697727	0.0390205065056538	5.25796449812167	0.0384313908559673	5.72909421891005	5.09101325331263	3.7701322236876	0.0391619752073144	5.60295944607572	4.94285285569007	0.038631148787224	5.48157798318294	5.6246109318892	1.34955422063302	0.0388938039805162	0.0388857520051336	5.79243633496796	0.0389575249309231	5.42186964584569	3.39371783668678	0.038782030598385	5.75245683739165	0.0394366092289071	4.17994587006086	0.0391797790119795	0.0381445843633429	5.7486940682696	0.0383591361982089	0.0393264500870378	0.0384374313966559	0.0385407379260163	4.49652161838651	0.0393244275358849
4.93788351192161	0.0388738567972921	3.59447616402032	0.0387928367325728	3.06906924192648	1.00615312228268	4.44613235142846	0.222418302280796	0.0386196965731885	0.0392261259225589	5.00594766771299	2.89846241975821	1.20018032783314	0.0398290999194956	2.33267847005456	0.805993112034472	0.0390197653444008	0.229425142758495	0.0382633881758587	4.50562191414258	0.0392479897070889	1.511744625511	0.0393641933653519	0.0390864909754449	1.0080914087911	0.0381125492523135	0.0397797948726904	0.0386145085683384	1.24265147210541	0.0391443827673288	0.580561775347377	0.03971525182676	4.2099141332062	2.72848135756974	0.039021498461323	0.0384029680598413	0.0397476057825265	3.33371156905294	5.18921526292002	0.0396126542346716	0.040066349131711	0.0386180724885304	5.0307519837971	0.0394209655425551	5.15362097267761	0.0391750057500964	0.181197540915387	1.68861033274688	3.90585207484605	0.0390374673109441
0.0389097745420791	0.0387025591004742	0.0389926700541225	0.0387975750381138	2.20499432519277	0.0392580890641796	0.0394413030104082	0.0387297275099494	0.0398318387396001	4.42738314661702	0.0397382836751484	0.0390441064204499	2.56243798965703	0.0400271103244835	3.51618650320541	0.0402328719591266	2.68003752534601	0.0384824862156982	0.576229607799071	3.32409904264949	0.0391140201604736	0.0390396733879665	0.0383460097307628	0.0389005741877516	0.0393378940438238	3.49976906859777	0.0385418571891554	2.83712806247001	0.0392395228883999	0.0387102110356764	0.0390961555824761	0.0386780654965807	0.0398628218070332	0.0406570904393699	3.51683081890165	0.039075278006916	0.0391568694499502	1.26818319594957	2.39405297361893	0.0398209065983229	0.0388667448129567	0.0389862170036735	0.0397405264915504	0.0398837265718862	0.039125110870285	0.0403601333487272	0.0385091291444109	2.46836023789414	1.18552699716153	0.039883885597683
0.0398272696704703	0.0397237531532295	0.0388835428082888	0.0402792093883976	0.0394256381643447	0.0391090992734454	0.0390824141922914	0.039244430462931	0.954219142566641	0.421845646764494	0.145417358420771	0.0386604054235921	0.03941434682516	0.0389619689049313	0.0388471150680366	0.0390706034370767	0.0397493811354413	0.0401409682035182	0.0402927897157876	0.0396438708086817	0.0407533025261766	0.0399296485202026	0.0395463146283485	0.0401544041266717	0.0398360101625636	0.0388654380424951	0.0395010692297391	0.0393534854088068	3.46026206176192	2.12513517123384	3.41714530176857	0.0398625461921567	0.0397134318526982	0.0395286132136438	0.0397124375840871	0.040270901306507	0.038926940389055	0.0401102403492943	0.0400409458905208	0.038844346061847	0.0406218932905038	0.0390622557771837	0.0395005144650147	0.242950164070545	0.0394404918081764	1.70724075643575	0.0399657173279709	1.52939233866733	0.0392643196362002	0.0389294375141801
0.0395618000109211	0.0397103450061285	0.0403158281821067	0.0401491335804183	0.0399385508536274	0.0395374714928845	0.0395779136000095	0.0392456194358116	0.03929752000512	0.0396964614553686	0.0409153266909174	0.039816026787173	0.0396110429201757	0.0399148560563236	0.0394718812828763	0.0389566735152075	0.03974830191944	0.039699981890514	0.0391279027325634	0.0397922623354298	0.0392923999972999	0.0394255239032773	0.0404496595610891	0.039323206040751	0.039856808245977	0.819651904497345	0.0395944892504459	0.0392808031674158	0.0401442777965781	0.0387461393465415	0.0407097449205498	0.0402352923878958	0.039101352540547	0.0395362054443478	0.0388078920344429	0.0390623163793013	0.0385266622863921	0.0400670221510733	0.0392085091166383	0.0397741319479958	0.0401635261591647	0.0387548182097361	0.0389450900455324	0.0393030095709405	0.0405711751397506	0.0391834153141213	0.0393169592123251	0.0384270345564303	0.0401706387283283	0.0384191644911637
0.040494171935764	0.0390088559570438	0.0406192281037455	0.0403312848988995	0.0397451727690575	0.0395972042761005	0.0397551550447413	0.0402106985057902	0.0402731775958093	0.0392335508604863	0.0395295523172227	0.0389795623999475	0.0395972026104959	0.0388631458334861	0.0393491076620451	0.0404817185585186	0.0411409659396197	0.0407042005860053	0.039797185684639	0.0400710356466286	0.0400780036982877	0.0388400046035893	0.0398734249929956	0.0404684951263252	0.0398085348734747	0.0413566209546791	0.0387024534518478	0.0400491249557793	0.0403175230231827	0.0397253491305374	0.0408261073379669	0.0407968322105356	0.0390358718841699	0.040701248087522	0.040416476084273	0.0390829671313789	0.039216159023396	0.0406291051849344	0.0398200783139134	0.0394157635548078	0.0417249723521759	0.0396005200600861	0.040335337072473	0.0387136944758771	0.0391583301710983	0.0401686781218091	0.0391760078948599	0.039849427751296	0.0399140680578952	0.0399382074916977
0.0393035747317671	0.039037718964369	0.0408551545759572	0.0402654746245487	0.0401927849630442	0.0403960807375506	0.0398468817903797	0.0406055265898404	0.0400071485699545	0.0396677077553724	0.0403550759651602	0.0404423042801482	0.0400850315814368	0.0408516262394124	0.0408067499485811	0.0404599215316275	0.0399843892078296	0.0404592215037915	0.0407489656509677	0.0400140388798254	0.040780867824972	0.0402071819238297	0.0405365581073317	0.0402113038734411	0.0401560992887172	0.040124191542903	0.0398668937711422	0.039084043745934	0.0415369348890507	0.0411930955686463	0.0405372654091951	0.0404735975445999	0.0396676342788597	0.0392979076087368	0.040278479807021	0.0399945412470062	0.0401009464537132	0.040489440618335	0.0401507733130807	0.040508966727019	0.0410167400468117	0.041317182083862	0.0396122229313253	0.040183274416908	0.0403489696490032	0.0396372028858327	0.0396471093740395	0.0396532533058794	0.0417865976011314	0.0411856262505529
0.0406985380556339	0.0409970607905115	0.0393476304633042	0.0394023808044071	0.0397989741375801	0.0404573534803491	0.0409063399131681	0.0397950990481253	0.0396010232130835	0.0395450880683527	0.0409418047039898	0.0401174568246219	0.0414349533976993	0.0411051016272657	0.0397582837822099	0.0411552933298423	0.0395733738255053	0.0410652715591932	0.0390937826528267	0.0394450993883242	0.0398346115972374	0.0403444198458057	0.0406574670497738	0.0406581375960951	0.0391191275482646	0.0394842126629067	0.0399030814576722	0.0404692456959342	0.0408201457613755	0.0416461739463261	0.039847843258507	0.040734476350118	0.0396604658447662	0.0409156797802754	0.0407714066616336	0.0394124301935785	0.0401524542207947	0.0404505028405619	0.0400091402687738	0.0407041685606217	0.040239799270392	0.0404988993280729	0.0403155892395785	0.0407546549537521	0.0400680523868576	0.0408197316286133	0.0405054804601133	0.0394328829298915	0.0410219396581435	0.0401041763521052
0.0410616794330743	0.0403133035755534	0.0415560105626163	0.0419464137359056	0.0409540744034831	0.0409878461751969	0.0399069686413021	0.0401907062377138	0.0402849007997538	0.0407646327257823	0.0400771621286371	0.0398134274925162	0.0414358976519737	0.0392295041210815	0.03994241010381	0.0404619412012021	0.0415993465793102	0.0408592392454066	0.0414927275948312	0.0412024220909941	0.0407006497008985	0.0406464492368323	0.0399607216285381	0.041222142605512	0.0406680973086608	0.0418202034164297	0.0408628095651017	0.0411764525046889	0.0407150729789727	0.0412102782351421	0.0403345003227724	0.0401935886511148	0.0393550558740464	0.0400579197479096	0.0407995293800202	0.0400998743932163	0.0417994946232522	0.0409982672323226	0.0405724956424059	0.041196270814094	0.03995195946672	0.0403522336834786	0.0405967282121144	0.0402921533013573	0.0393887480173924	0.0399455733212881	0.0408003494270152	0.0409526375661196	0.0413764781829689	0.0405321922781165
0.0410406927220656	0.0405091331545991	0.0408059840011547	0.040707367498891	0.0402434670549145	0.041634638354157	0.0412186262947673	0.0402427432505097	0.0409232437363971	0.0417420495474334	0.0401163646011503	0.0415744299517236	0.0412675539380012	0.0416813112895824	0.0408836090286534	0.0411143429363719	0.0416877671746025	0.0408009118344147	0.0421982580386094	0.0403559738012002	0.0412555273182656	0.0406015613809133	0.0408749065407337	0.0406151386351321	0.0401264829932214	0.0422096200880644	0.0416447943452656	0.0395916229874236	0.0410874476886246	0.0416271373053047	0.0411111820668981	0.0422879074104662	0.0409003611479211	0.0410638204775937	0.0399996584929914	0.0417714898330571	0.0410687264884844	0.0413662144907875	0.0419205277182434	0.0404962136823802	0.0401385523222001	0.0413300691783068	0.0413229125995824	0.041191581198093	0.0400729566101777	0.0405763141780692	0.0412947297633863	0.0409957666693628	0.0421083497201379	0.0407481061722775
0.0414856521011985	0.0409631214626858	0.0413487080054766	0.0414156557179354	0.0412429158742649	0.042435358261769	0.0421616784322726	0.0412859852097519	0.0424804640379691	0.0402746036011647	0.0408075290667326	0.0414095514145416	0.0420840838806511	0.0407590558420413	0.0412206096129709	0.0417546727415342	0.0405993364821319	0.0407049580185248	0.0413193610535437	0.0401769428085129	0.0407104857248516	0.0408580926234205	0.0408202310175097	0.0410940093669903	0.0405998695008849	0.0403387053017909	0.0414026267425477	0.0421222062055022	0.0414039969405433	0.0405257877307598	0.0409421485634622	0.0403234869489805	0.0412759135790135	0.042296202221288	0.0406117107212787	0.041859027015669	0.0420013294691272	0.0412964005330288	0.0397623525654322	0.0402566056710267	0.0398176879115172	0.0416601784428318	0.0409724711608983	0.0406300575220207	0.0412635437205407	0.0416981666388793	0.0411496242294837	0.0398378040265405	0.0414355337131842	0.0409328118873615
0.0407364118112935	0.0420593160034966	0.0402951136465882	0.0429832862651401	0.0427413896369008	0.0403289960153947	0.0409467112597851	0.0422763055088707	0.041933043745994	0.0412875887733011	0.0422358636102124	0.0404217120586264	0.0418261882446142	0.0414109926843191	0.0418856014744237	0.0416260376511247	0.0406892523315038	0.0412250496620749	0.0407663417398723	0.0409423697553231	0.0429100390247431	0.0414546208499304	0.0401571267757978	0.0423094285494831	0.0405118653623636	0.0418242678977946	0.0412630991773404	0.0404617106416275	0.0419072008980424	0.0420305046504387	0.0412288396257642	0.0423356680976582	0.0411568760479353	0.0423438476202289	0.0415599219738323	0.0408670595958433	0.0401313855654478	0.0415404144546722	0.0427887415432696	0.0414669309016136	0.0413299172999453	0.0435133226872564	0.0422731958205718	0.041276923846994	0.0425641016349928	0.040103019511076	0.0415241257169904	0.04088388354103	0.0406049281142027	0.0424558433740092
0.0410405128450132	0.0424569473816829	0.0426461107952141	0.0421612335765208	0.0419352060980501	0.04341163263167	0.0421025775225103	0.0406140318076127	0.0421968353475921	0.04257253453481	0.042393153565104	0.0423514639917054	0.0423891204969075	0.0414758039850996	0.0428373975552039	0.0415624715307279	0.0405400929984556	0.0421918139078383	0.0420410874886288	0.0409613456926619	0.0424762284478101	0.0422188949502746	0.041257910860675	0.0409735148217613	0.0416970168129331	0.0407829413964994	0.041721676185543	0.0430347431348844	0.0428141837677902	0.0413907314713192	0.0407241803104317	0.0425183314732484	0.0415202694651889	0.0425262709227651	0.0421650958081082	0.0414568846035892	0.0415659133982426	0.0421515026765324	0.0425118646815869	0.04165898382259	0.0424309187686788	0.0419820074762285	0.0406401383695922	0.041712351453342	0.0420560340708359	0.0415384821586559	0.0413444762271013	0.0416934546596056	0.0419817577204369	0.0413319329110189
0.0422087353765287	0.0422451072606403	0.0416971404605615	0.0415487132990583	0.0416624853937565	0.0408196535293494	0.0419483747083279	0.043412900340573	0.0416621191417447	0.0431285127736157	0.0431976732476717	0.042553110175836	0.0428870444684845	0.0415799703379824	0.0422334365905659	0.0413587660490935	0.0420848286357466	0.0415834937446794	0.0433031872320338	0.0426285077207908	0.0427835867635171	0.0422153738517414	0.041514545573322	0.0408915149215506	0.0410835648930155	0.0419113824009346	0.0415424482395537	0.0428651142003311	0.0428299501064699	0.041693137949185	0.0419633170671205	0.0417052319564323	0.0432571337223913	0.0424831913581616	0.041035646623941	0.0417604381872178	0.0427077088477799	0.041974707591835	0.0422243894856962	0.0421707035733182	0.0432163019021452	0.043301488884261	0.0416716767194823	0.0419733208934368	0.0430168679961183	0.0431562943300168	0.0407732671338068	0.0414745067873202	0.0422277804227592	0.0424846942781871
0.0418750846112193	0.0426212727609497	0.0435752225137088	0.0429594598174974	0.0420126483382389	0.0410488271520694	0.0419227358123496	0.042271435584832	0.0435150677166929	0.0424380890568877	0.0429431417837518	0.0422219808234165	0.0423974957633229	0.0428600687031687	0.0427953664264709	0.0421470070588407	0.0420896189262664	0.0414584744477711	0.0417210315461191	0.0437556675837045	0.0426069664829128	0.042422254544584	0.0425865758298909	0.0421013530784679	0.0417644108364792	0.0440396120600838	0.043748989212447	0.0434218889340908	0.0412185359135339	0.04233884656859	0.0431674953393211	0.0411025166346966	0.0420923781530926	0.0410725595221573	0.0439614909626424	0.0419800905906443	0.0421410053389009	0.0438129554377349	0.0422549663239022	0.0424383368791139	0.0424164722970213	0.0417587220674323	0.0416520616318728	0.0430794220720649	0.0431774567931423	0.0423321263674134	0.0438466259680444	0.0426931263606894	0.0429533974196615	0.042043826247039
0.0412587073811088	0.0420334957763594	0.0426579752379681	0.0425303662967145	0.0435355071895912	0.0435109118551993	0.0417919227239232	0.0416453647132278	0.0433842997758082	0.0416021005853197	0.0431592649601959	0.0417028959026505	0.0416361730019716	0.0422873031561678	0.0433704781823241	0.0434021738499935	0.0438214971550407	0.0432489730084968	0.0424007433422765	0.0413219503213979	0.0417268286707577	0.0432402141881454	0.0440332785515006	0.0427687369311601	0.0439594919698323	0.0434114555658821	0.0417433786025068	0.0438872913863918	0.0429466844402821	0.0423792237571547	0.041242373462134	0.0421012392847703	0.0423647480405205	0.0417373865381002	0.042799833020858	0.0429509671584267	0.0429668937527295	0.044387323948179	0.042176550784594	0.0425210798685956	0.0412149555841529	0.043486297373243	0.0445620965758139	0.0433681607840739	0.0439933268401776	0.0433205505298827	0.0426362983921347	0.0418416796155323	0.0424418305839213	0.0438715712234743
0.0434043554416471	0.0435998840209472	0.0420410276891569	0.0420336445645099	0.0433191861392845	0.0422979968230505	0.0431912048792543	0.0435410081296004	0.0430211450053097	0.0421777696560661	0.043581632741128	0.0446237122215466	0.0420576324182981	0.0424399300723198	0.042689930092786	0.0447763863358096	0.0421613717290833	0.0439819399722827	0.0417819517425836	0.0434593683901657	0.044152747517177	0.0443208175622928	0.0430069634698799	0.0424206144653791	0.0440261347392946	0.042280176344899	0.0435246164895499	0.0424905717798413	0.0438214259679944	0.0438536498901234	0.0427813865774862	0.0432044676963771	0.0429181705218768	0.042968594909029	0.0427050615598552	0.0421381056204855	0.0418287472415257	0.0422691301435638	0.0441394085659301	0.0440610197629885	0.0421358053578362	0.0435923441626882	0.0432227598774078	0.0431514716999685	0.0426777139414146	0.043271531891444	0.0439587600535505	0.0421720669602903	0.0433313204024798	0.0443958831720055
0.0433140842711695	0.0422812513981017	0.0426690246082327	0.0429682306218508	0.043442206173914	0.0432459182602707	0.0439997756338345	0.0429312488193228	0.0444230485786327	0.0441245347778973	0.044600672881102	0.0425180920640258	0.0431266621139334	0.0424683029310001	0.0437862098260826	0.044218849661823	0.0426051416248032	0.0433579642659513	0.0431509195841661	0.0437532403669379	0.0437631329997462	0.0425545835740023	0.0446114479298806	0.0436739322720046	0.0437425544572567	0.0434237801797913	0.0418638304477025	0.0439780862725496	0.0424317526644749	0.043255224727108	0.0431850170032685	0.0438603271925209	0.0423781423959446	0.0446068927535888	0.0439307170731602	0.0427942219030821	0.0437809407389857	0.0440108412819046	0.0418808942267349	0.0422289184905909	0.042846390730082	0.0431842357364262	0.0444416023439977	0.043809169869339	0.0424745096317893	0.0444816658431225	0.0424269074408084	0.0441427016792638	0.0439657294044828	0.0432669378107034
0.0444702624986252	0.0437335364923458	0.0438076515776778	0.0449030944832516	0.0449873171756511	0.0432634841042604	0.0437795590235164	0.0432110384700808	0.0432221110296952	0.0440086798388569	0.0438846018093864	0.0443246810868041	0.0444083836054731	0.0450741933904726	0.044963549073985	0.0444809583162035	0.0448116513252563	0.0442912587132172	0.043848132054205	0.0444656773449923	0.0445971986642458	0.0453359717930625	0.04396407882276	0.0430959950217009	0.0441182581795253	0.0446892604825569	0.0442082300019911	0.0430583165804947	0.0444368161251293	0.0446783872833787	0.0441378893533256	0.0441951439479833	0.043960133435224	0.0432916098823713	0.0440808827456262	0.0444406982859372	0.0445349226308387	0.0439550731667815	0.0454930948742001	0.0444698070707428	0.0427648900040732	0.0438801537191402	0.0436546209882581	0.044145116337327	0.0444438384206672	0.0450279979128878	0.0445130115249543	0.0425951484776133	0.0439410082664627	0.0430924220377207
0.0427958691534979	0.0444923697534406	0.043639400965563	0.0445277962083048	0.0439264021693611	0.0453516708699598	0.0447210537477154	0.0441157654120772	0.0448061003855769	0.0432092247011102	0.0444510382600223	0.044843263634178	0.0433034272178721	0.0438777635487502	0.0446696701545665	0.0446071824664978	0.0453177306399307	0.0433581172524677	0.04420727922925	0.0439013669312902	0.0451652850359249	0.044263481466026	0.0429152408125921	0.0455611437865866	0.0430012998154073	0.043179849355704	0.0430787301110059	0.043746884868107	0.0444596360834045	0.0426157343205736	0.0431128198908186	0.0426881414908387	0.0442244471517106	0.0454566400414831	0.0438861303941972	0.0436628264826675	0.0434891319931616	0.0441834432310701	0.0441277862855601	0.0436749323482698	0.0448858115817479	0.0435977871910711	0.0427606144325719	0.0426769759719906	0.0434796655960528	0.04369719229262	0.0441922021223877	0.043410029753222	0.0432911550367625	0.0444657065862643
0.0452720748524832	0.0433252593642095	0.043760108179542	0.0452031525326397	0.0434218113567466	0.0440549768664026	0.0427942599584986	0.0448002582637071	0.0448691507080452	0.0450109099723662	0.0436747630225298	0.0443519549798162	0.0431774236578975	0.043675185989175	0.044327525714915	0.0444969859326797	0.0446904716350842	0.0448106056688828	0.0449489288554493	0.0448453314855317	0.0449241412431394	0.0437539134220556	0.0436659409656037	0.0453878993248885	0.0451165248385359	0.0438802343871101	0.0455220248923607	0.0450456864992864	0.0458343529819395	0.044977270501561	0.0427061605652245	0.043840550553506	0.0447388281327403	0.0444343329035937	0.0439481642577016	0.04412203349134	0.0435318380219414	0.0427898954620582	0.0445979609871657	0.0442854179423657	0.0438801612108064	0.042646384233656	0.0454392443625493	0.0443419346148504	0.0426914893210158	0.044453385839099	0.0434343612249941	0.0445080243099227	0.0443394304837344	0.0439940316011319
0.0452352611501405	0.0442638688273209	0.0458185695503494	0.0444740037274124	0.0445975840432562	0.0448880978830213	0.0450615529065395	0.0436719436491131	0.0439429418171093	0.0453649648409589	0.0446895773519467	0.0448962712167516	0.0445973371065435	0.0438807057336119	0.0443507910614151	0.0457742402888057	0.0456771874999724	0.0438267251057299	0.044965278900917	0.0448176927301631	0.0439649975584016	0.0451917583271984	0.045455213629092	0.0460288982029083	0.045594724684674	0.0434032180917281	0.0448358709795351	0.0441071894937701	0.0447720101034541	0.0447029179675802	0.0436366153852463	0.0448617746449289	0.0444816267968951	0.0441805967323102	0.0438229515797534	0.0445920468724356	0.0456021889235489	0.0440895265356379	0.044302330600243	0.0443561930636586	0.0440779748105741	0.0448241036585899	0.0447805972701513	0.043517211213854	0.0447355030536775	0.0454832891695954	0.0450032065483674	0.0439826686065777	0.0457326988079585	0.0440486950238182
0.0457240434031585	0.0433446143793	0.0472421058723159	0.046188275867184	0.0459727641560528	0.044594797764671	0.0443707665332028	0.0447994061958959	0.0436883950694799	0.0454331373806218	0.045101394749059	0.0463821397802063	0.0457790114592456	0.0454247437372642	0.0452845710256334	0.0462633671408715	0.0461844965336908	0.0447518595114189	0.0438104305423097	0.0449933389004596	0.0445585815506116	0.043881483437394	0.0449880498462198	0.0457992663539169	0.045692441161585	0.0446786484480072	0.0455048473389253	0.0449440682650664	0.0447246110278112	0.0437739764293871	0.0443675429823076	0.0441939457016885	0.0452094069962996	0.0439396153953377	0.0458098145884993	0.0466139888126874	0.0453587740014941	0.0439136177590349	0.0448788440832395	0.0438874104675194	0.0451052342790304	0.0456298121105946	0.0455971661269751	0.0455549738669424	0.0436599376576142	0.0443725193221282	0.0439528708762192	0.0456478096583158	0.0438479143458503	0.0440833359466734
0.0460861151610903	0.0463154418733009	0.0454501929284107	0.0439772975555918	0.0439156795547707	0.0453787665814982	0.0455300799689058	0.0452107523283662	0.0455478355721519	0.0449690085698313	0.0462820352239608	0.0449784309066032	0.0453728803579891	0.0453913007803764	0.0448543394193531	0.0446641596246542	0.0453430868935839	0.0452577229138389	0.0465373735916843	0.0469955586040938	0.0442196675763311	0.0469829491356339	0.0443215450971834	0.0449260888613389	0.0471711462289818	0.0442591769108284	0.0465854315050537	0.0469411230577161	0.0442064202399347	0.0457775249050429	0.0450216969915955	0.0454475483670013	0.0448802200397775	0.0451116490807873	0.0463007463171955	0.0448686133216134	0.0447296536391024	0.0455204134654136	0.0438815451663461	0.045214301423225	0.0456306803669401	0.0448240936038136	0.0449902978463939	0.0454299873249842	0.0457210522406919	0.0443447433751854	0.046167375810001	0.0470333768493292	0.0450556339843907	0.044686279655052
0.0453115834604	0.0453005094214029	0.0460659461423688	0.0452452687561501	0.0467821031952804	0.0472528421144603	0.0450759901561224	0.0442073857109456	0.0453283118454798	0.0456149910584362	0.045673632045721	0.0448982035273381	0.045583592194062	0.0456527916376154	0.0467374091065381	0.0461616818489162	0.045000633664272	0.0453480624563674	0.0464477045774075	0.0470838281830542	0.0456945120989395	0.0461678274600153	0.0455269368923711	0.0447075505235701	0.0451358241288349	0.0446325224199558	0.0446260212680857	0.0461563546641916	0.0471745295767093	0.0454989761005996	0.0458003164319313	0.0448838480474645	0.0447108912229158	0.0465150981734251	0.0463310856845327	0.0465386289298997	0.0458064025151652	0.0451882660272287	0.0457916813205515	0.0468076811024586	0.0447187743113074	0.0469329998984511	0.0464388400276303	0.0454583155394059	0.0467314623239932	0.0452622035876661	0.0456550577398467	0.0451937308476621	0.0457422995704594	0.0474171531909464
0.0452038101239257	0.0454322743749641	0.0474307632753399	0.047671882254898	0.046039186009205	0.0448647117290181	0.0469531779340593	0.0464108907397335	0.0446428682024353	0.0467849677077693	0.0448596146849347	0.0453478946926257	0.0448764686738447	0.0454025584804641	0.0469883763252247	0.0452573608100015	0.0471524561784113	0.0452469852758679	0.0460956977216495	0.0460430789430091	0.0477112467925039	0.0460121018572665	0.0452269832689727	0.0474603771296926	0.0454767995580344	0.0470538525776639	0.0464865744412554	0.0446645315591368	0.0463171891548317	0.0460364889589045	0.047042092441426	0.0443159805620564	0.0472036711564654	0.0456961234061655	0.0449601981967682	0.0467877186269421	0.0463285724367902	0.0470280396078949	0.046219985214607	0.0471752630742713	0.0456262088659287	0.0460082753543089	0.0471843812713757	0.0447123842272846	0.045879625459343	0.0464341959625517	0.0448399432775032	0.0442313940126705	0.0456556230599469	0.0443481046912901
0.0463074214739342	0.0453917107728211	0.0467032768526705	0.0446935831833847	0.0451061322154734	0.0473907977978287	0.0478700174164509	0.0472183378349619	0.0459042906327909	0.0473030571001798	0.0464246740266051	0.0471005119425264	0.045884736221269	0.0462317631861799	0.0454991903148866	0.047806169375949	0.0459037974583917	0.045121018408775	0.0469516515817722	0.046445707045757	0.0460020463073884	0.0477724176616288	0.0465768253216534	0.0467284267087752	0.0463125257290426	0.0448911745779197	0.0474205933035705	0.0475203491018566	0.047485720140257	0.0469911062207859	0.0485912051293936	0.0475021010668564	0.0459334039023352	0.0458859003714631	0.0478039055621184	0.0469540278206118	0.0469081893371294	0.0476146146410534	0.0473898441696067	0.0470251205062007	0.0468467718677874	0.0463899479094548	0.0458165345452478	0.0457694682819764	0.0479408347795276	0.0472322121864338	0.0476190739890643	0.0463275265416613	0.0464610803263541	0.0466446553323585
0.0482159367801768	0.046182170656851	0.0454211370428833	0.0451360970535297	0.0468369158036118	0.045954476064234	0.04596089287202	0.0474908090515259	0.0457990191907744	0.0480586509101521	0.0476618786254546	0.0464552342809143	0.046174732701795	0.047138001728503	0.0467777500274442	0.0453145280015133	0.0461680255999194	0.0456430265342624	0.0480267877471466	0.0467731890555874	0.0473583991660067	0.0474107211035366	0.0454898796587037	0.0477791348676585	0.0464272098068475	0.0458044503574382	0.04702949918839	0.0477544879323256	0.0485645242056689	0.0472307645107135	0.0477360381558775	0.0463446444082827	0.0479398857804682	0.0473641498673482	0.0465976111468692	0.0474905251592051	0.0474713864034648	0.0467518191570509	0.0475107841239229	0.0465434362906523	0.0463085748911509	0.047067971566651	0.0491142111779754	0.0483432212975974	0.0466562107280697	0.0473011304826628	0.0451002282059124	0.0473230771622564	0.0454326566594261	0.0476804625505413
0.0475202267990523	0.0466500630444657	0.0473297518196532	0.0480460018574788	0.0482235746012758	0.0478286773128151	0.0483354466828601	0.0472143924299889	0.0467387567121769	0.0459318286953005	0.0462101414615417	0.0482439429652719	0.0481464921784935	0.0479256485910456	0.0482006888660176	0.0458627263032929	0.045721696720541	0.0472573687674976	0.048873179142513	0.0459993347751477	0.0476803177365782	0.0456836634464851	0.0475564484102615	0.0461940830892692	0.0464766926232845	0.0471463187998888	0.0458874420511336	0.0461573615732652	0.0478671626098876	0.0466833753967654	0.0476348831220219	0.0472202839079738	0.0474558237182535	0.0458001208487993	0.0476279849539847	0.0476619591208463	0.0466632855625814	0.0483889557385435	0.0462384933999783	0.0453527765642388	0.0461760719079835	0.0450462953807762	0.0466126985332296	0.045806964044917	0.0479913200725586	0.0460311405064179	0.0487369669199938	0.0468456997547398	0.0455696329194472	0.0459680410519237
