# Supplementary material for: The Neural and Computational Architecture of Feedback Dynamics in Mouse Cortex during Stimulus Report
Source: eNeuro. 2024 Sep 24;11(9):ENEURO.0191-24.2024. doi: 10.1523/ENEURO.0191-24.2024 (PMC11444237; doi:10.1523/ENEURO.0191-24.2024)
Supplement: Extended Data 1 — The file code.zip includes all code used to generate the figures and perform the analyses presented in this manuscript. The folder "./ephys analysis/" contains code and instructions concerning experimental data and Figure 1. The files "Figure2CDE.m", "Figure3AB.m" and "Figure3C.m" simulate the model in the nominal setup, and generate the corresponding figures. The file "Morphing.m" allows changing the connectivity strengths with respect to the nominal setup, and plotting the resulting trajectories. The folder "./Figure4/" contains instructions, code and data concerning Figure 4. Download Extended Data 1, ZIP file. [file eneuro-11-ENEURO.0191-24.2024-s003.zip › code/Figure4/isolatePPC/v1Int_a0.7.dat]

0.329522793144956	0.341692777993705	0.318405330472478	0.318408222169192	0.321649509027283	0.32085981079307	0.346409066707038	0.339244959809126	0.323406927001169	0.346478462511489	0.323199520020625	0.331709054897893	0.322151214175472	0.312707314738657	0.343752190334362	0.326593521132882	0.337564118240807	0.315519344420092	0.344772241929159	0.335456156517586	0.328986209960099	0.31618555027316	0.341222774394172	0.322358751152843	0.313643157691781	0.345398816039824	0.322409584496906	0.323859923704117	0.347809452612439	0.328298679445177	0.321288374139157	0.341048973606177	0.343355644768244	0.315315003514516	0.315254181651355	0.344443930089724	0.33480221197649	0.326778634270382	0.336940325742905	0.341516779319468	0.313889122130655	0.31587575645352	0.321545843414351	0.335203422239723	0.314230185569483	0.341524649538522	0.345080731685428	0.315516202950068	0.322662084096553	0.332837562783069
0.327811885199482	0.337785639522676	0.323683606740923	0.32567909287988	0.354700423636842	0.347915439655119	0.34447518743573	0.338840887700328	0.334991753662896	0.351313966671667	0.357851305975237	0.357424467277228	0.324511142334329	0.340184154936123	0.331260367739305	0.324818331786273	0.343262084429272	0.341605040980346	0.353638854580028	0.345364500234914	0.353460435971325	0.335205606486578	0.33776496796734	0.325965296546228	0.329643454038862	0.339777836667696	0.345628752943259	0.332423390508924	0.347575829687885	0.34749628706226	0.350132138816952	0.345922789375967	0.349831390131172	0.332967814002837	0.353780749094792	0.354303364839261	0.355013260981893	0.335326908802013	0.357145661512493	0.343656966972261	0.340431218800975	0.327862851704695	0.339719896223407	0.328401341152922	0.341925221434987	0.361271893965168	0.358488893229982	0.35432326045894	0.339986530846929	0.330522806544003
0.361708377635941	0.33402952894836	0.342573142390202	0.368120833977429	0.357279310659342	0.355055704518557	0.34894567012295	0.37151305945289	0.358054720981092	0.364797629579031	0.360238078131222	0.370254518292844	0.357866793722711	0.36081313528808	0.373372035608397	0.355748799513708	0.342369632108995	0.366203355985637	0.346210451334351	0.335321003714218	0.35102878274733	0.346211586354013	0.344982798076716	0.338294997173759	0.35800262701399	0.362089454443557	0.340107231280437	0.339849425947575	0.339495727650759	0.344531648622437	0.332888210957583	0.331337724624959	0.363735247045591	0.342490248075569	0.367099974959301	0.337704107535272	0.368834118999916	0.372984641312225	0.33730030525972	0.343004229886415	0.337923288682514	0.363773121094193	0.347627040584115	0.37069656102613	0.344349195487418	0.338013895398121	0.372241559215019	0.370286351213998	0.369104374063459	0.364301443972123
0.384200757642008	0.352893326539838	0.367465430704635	0.357526800554404	0.356970386514357	0.372578371769964	0.361596909648224	0.361370852889947	0.383359681715029	0.36328359737613	0.369764121278919	0.362720515052116	0.352663020894901	0.381805560256745	0.382302150859198	0.38433220038522	0.361242010031816	0.355564958234156	0.352252936049678	0.353899039550118	0.347919193630013	0.356213878867658	0.34836922170262	0.377828179232037	0.376836416395463	0.359335570804437	0.379121584998131	0.373995428839268	0.372343185046791	0.388531537177699	0.367755904140513	0.38678949422264	0.374788249005451	0.351711576011016	0.355404356535582	0.349188524314732	0.351897805198529	0.359521117773526	0.353762749162736	0.369823495450693	0.377497172173991	0.356058751906525	0.379126576911992	0.383471925107685	0.369762367016502	0.365611874752917	0.357766615870548	0.350964438747685	0.359334910421005	0.369454225209513
0.380852034290586	0.378263126494707	0.392003197112226	0.370270198471044	0.382984161773395	0.403801809113405	0.386000941685297	0.370016344883789	0.384207370951516	0.373242682052612	0.361801918864288	0.37558482119563	0.381212213407463	0.401364740545511	0.366266389768717	0.395215820227321	0.402945962806589	0.363117086124372	0.357154469482875	0.373243593069314	0.39839337540079	0.37079497438059	0.387426580214675	0.360029309330112	0.400650858602218	0.390113645399682	0.368941032901756	0.387629446420684	0.395709344524001	0.372667981609167	0.365336735614216	0.370633841454184	0.399188742954699	0.36771474625468	0.36660214258212	0.389958345978882	0.366409330926701	0.365400495723871	0.382827556865651	0.396197162859537	0.395607329351506	0.375213044345099	0.396003339678839	0.366108032327028	0.367045717652379	0.404239314925206	0.380166925699488	0.365083977220564	0.389193206678155	0.382990841691932
0.395882028165403	0.401484747801646	0.409569142584535	0.393324034389836	0.401686021251187	0.413786097386841	0.42821325764791	0.396478954998404	0.387467971103406	0.375661720412738	0.374774802423764	0.378114428826901	0.380240809010852	0.418561691729553	0.419393898817752	0.410843304026253	0.382994260584878	0.414454674079894	0.383120546058639	0.421679461478507	0.413349697259338	0.402006537133543	0.383145832382123	0.411581016788739	0.37561468673951	0.401950876772232	0.39879327178882	0.381249311715545	0.423203168472834	0.380155768269698	0.3850984041251	0.4031011704628	0.380994395156779	0.395174579524792	0.412230831935998	0.377982966150959	0.410207844937348	0.390421929148103	0.378212450065207	0.405893938039223	0.393734519235626	0.377608022407994	0.39197462775753	0.421043188150377	0.417810849342008	0.386134066966735	0.423216458690491	0.373502765307823	0.39711705800259	0.415525550579084
0.421119759158296	0.420897172856072	0.402119046636496	0.399352071483247	0.433835956460652	0.409495866577915	0.419823478231743	0.415588740030097	0.406191292715211	0.448321869471018	0.431344621069265	0.405163630767224	0.446554206943144	0.418765088157203	0.398537860383354	0.45213532168107	0.446300257574113	0.406223272996223	0.407808826544519	0.390159425637282	0.42767766288064	0.426401716802572	0.437749333739166	0.39842491792648	0.443315797928833	0.429855879492104	0.39926999899915	0.427571874614033	0.437247437623563	0.406770451627509	0.44697301097767	0.432504339875561	0.418683443904883	0.40576708989164	0.435625222774382	0.437704673577246	0.435869532002515	0.416891967585305	0.389417567862581	0.426532582509341	0.389802379801765	0.428005251568711	0.43918038900464	0.398320039568667	0.400351964420885	0.432210191064883	0.40572551646096	0.420573396461693	0.390940840844072	0.403602874541201
0.42313921080955	0.410738481603356	0.448806467851494	0.438068247205438	0.420096028223939	0.41352214691188	0.440245641941118	0.442702915711198	0.461836492124101	0.414703731977893	0.451194285084136	0.444819262539536	0.419805303644934	0.430057701073017	0.427227516968057	0.461437910796291	0.433494165239434	0.45253192528378	0.449599499604846	0.461380889823894	0.412613721091512	0.422157091964656	0.441636014468284	0.469324623938536	0.442196037545598	0.442586914096874	0.415323883492962	0.434834018475782	0.471942766003762	0.449465083001572	0.414699008166473	0.417571274525315	0.412941048370303	0.451895042052012	0.47279985054173	0.425479071592546	0.41742781975893	0.442479462158705	0.427442751430134	0.450336472225669	0.433402061731551	0.430451895327995	0.444978265616316	0.43349008005802	0.422649820976172	0.426976491447111	0.444995183863575	0.444861186624225	0.454042049547202	0.467042388801438
0.459928983856061	0.462882147497877	0.481168352636612	0.446197201369485	0.435503753274311	0.437741578972675	0.455411723736914	0.487536993740298	0.497492081655641	0.436131515699109	0.463419991671967	0.461205237707333	0.474544744221841	0.497362578063094	0.49101108413777	0.450328554496075	0.466549369778343	0.432871178871058	0.443691834800856	0.438807556315724	0.488119184470076	0.456225042726471	0.497294933809553	0.440920793603087	0.484014938913996	0.479334193425619	0.491348032770326	0.482325509485636	0.461454538060456	0.466101946151847	0.435586136019426	0.455533201093911	0.475247105492124	0.448237165389622	0.499536917143925	0.444629768789539	0.497035979795262	0.443379779616604	0.450676881212499	0.430432535893558	0.458626425384943	0.450349903408796	0.441801515167995	0.484967241731049	0.44120429833745	0.440046691188306	0.452367885870351	0.448807194555906	0.477079982702491	0.468250318010196
0.490241618461153	0.46092085989953	0.493691851520093	0.532758247746285	0.52926056640825	0.480977590186288	0.507077056551962	0.515061725057696	0.506993049424961	0.473710997834224	0.471472018492146	0.470293637439227	0.46410681182498	0.482290591871096	0.464994864475883	0.461849648132545	0.53255079810832	0.46557855740639	0.520465249767816	0.496549009400588	0.530506263106896	0.483547547182254	0.536321515178125	0.504746094147252	0.518204889837435	0.497114062761699	0.465884313422233	0.491892073023938	0.451665782135533	0.482172359097921	0.472166761143975	0.507975950510253	0.493997460288201	0.488365815395832	0.509824372518145	0.5019620140277	0.461166393862094	0.462013773657903	0.461100961310543	0.514982193095088	0.476698040045596	0.452319737897925	0.480961222350249	0.514309100217324	0.529802759518826	0.510713810288534	0.492045347909006	0.504093080594401	0.538706512053563	0.523903435768013
0.497768152662813	0.516686501079935	0.534448200559359	0.543660928897903	0.561755578054552	0.566448401089462	0.575142401835424	0.567560800612747	0.493101290461283	0.515514085556145	0.507244071731771	0.518539490459043	0.511830179068602	0.490766535223173	0.511083268093674	0.51248909995636	0.482407093850787	0.56854459226695	0.52161171237283	0.530194622067895	0.519673211626451	0.486095984207413	0.537050892641825	0.524546358770923	0.518956844189065	0.4901271881897	0.52977347308219	0.570238221424505	0.502484131023674	0.568348410425344	0.54782392126525	0.549404969649859	0.539923158616118	0.531596779793798	0.563483510838657	0.511705492204381	0.529952069145143	0.545570323040986	0.559869964581308	0.512938378223346	0.561155552194693	0.541452427423242	0.489472094973563	0.564015802982797	0.522215462594443	0.53737713562485	0.485804461489515	0.558334193334493	0.505354000529422	0.539345258316161
0.58576361013107	0.515806553077942	0.547902582712383	0.525111952074349	0.591043100000485	0.591564077273385	0.533233721327084	0.620683453197067	0.529998577063491	0.526340610168987	0.603640013644495	0.547895229818455	0.540740509671406	0.548781701902554	0.588363116140506	0.569381036774036	0.599896712422721	0.525330981098044	0.587964728823154	0.591509124492305	0.524026422959992	0.577565534079609	0.596283461083918	0.564510828571366	0.593913741307942	0.549975485413286	0.584509222801296	0.61069742373724	0.591795082985554	0.602344774894228	0.51193889281794	0.588929879676671	0.569325512809453	0.615384782363632	0.526934230057256	0.571106123656857	0.511952359911517	0.527940375331741	0.543530753536378	0.607809478639325	0.565655931809548	0.584754151215123	0.520307181532396	0.546047419750435	0.522321971837741	0.536702530384338	0.543576356137033	0.511042547594768	0.564060610864929	0.532692742339131
0.659621423161015	0.61715272768683	0.579686627552488	0.546649885329902	0.586470828000346	0.574428767487793	0.661995008752172	0.624825358103262	0.589519950977584	0.65511708776589	0.624497703821874	0.619313171532759	0.575483324356756	0.64018660150859	0.588177917755834	0.646921803220023	0.58093026042861	0.596843577970916	0.551006944843613	0.563547317695795	0.576912986274627	0.57023897327626	0.561072184793912	0.599894139536674	0.651283750533032	0.588280445293572	0.644953406742217	0.66177962751502	0.62903969812567	0.571236771758552	0.575877221161236	0.626619064453616	0.664964693703293	0.567413915616054	0.646334081838688	0.573484380421397	0.618784798344565	0.612312021780059	0.65661113687465	0.60723318050447	0.572732424196126	0.580047923199326	0.562356869542611	0.550476395730691	0.648902040698324	0.625114217095015	0.652290618737346	0.583167698759555	0.582709341776857	0.602276954435667
0.640444300881275	0.652244409109473	0.644250808356904	0.655009331818254	0.616115111576816	0.585324301813355	0.608166640963308	0.613769528343938	0.634244458335007	0.700838131065892	0.641980712694142	0.626306113780793	0.603991977728688	0.690825008394822	0.596026991901729	0.648130544487728	0.645206167716264	0.621059595253693	0.697149046826046	0.61309195291936	0.718378746992217	0.687622087428566	0.620378870591728	0.669674329749355	0.685179270839375	0.6580887077722	0.62973227728156	0.642890034402504	0.669448550588027	0.618612759937493	0.67371454733736	0.677129731149547	0.707574785670189	0.668186318526343	0.69613964251449	0.6897915301094	0.647153654132218	0.671913359863539	0.656096651839618	0.606559510943403	0.675199299834039	0.659712480787511	0.616479576062623	0.685967646136137	0.600886383567488	0.631496035897634	0.63581783126015	0.670432284891066	0.602078090509105	0.627346182025621
0.642868853164625	0.736319989578747	0.73072952636832	0.755315881938278	0.674976261083554	0.754988432724752	0.676310401917086	0.726091269092019	0.739043734852099	0.723344752336277	0.66011985683326	0.740637777087097	0.759574760365093	0.71557184298521	0.77570391474918	0.680645222908809	0.6954298692754	0.744816056511797	0.666193595931539	0.699390214311944	0.638528075683527	0.726366645361511	0.633283042723308	0.67688921263319	0.643691721814904	0.651991707982712	0.644619933944239	0.683921817584846	0.69596374869566	0.639811621857476	0.658677852917609	0.640060064708118	0.644742400621964	0.736612660849077	0.713821116390526	0.70577060894741	0.735413216404446	0.719368766516716	0.732823348343079	0.716484905801766	0.6441195816973	0.670265830023457	0.673840786323741	0.663010391553612	0.681313295264823	0.694363397952698	0.642204546882919	0.744824801650648	0.667251707067318	0.770779909158318
0.837118104323443	0.752341672362299	0.755516894859255	0.802584989981862	0.724178958768435	0.736613721234593	0.686311396024012	0.68223754836258	0.794073654044608	0.818554706673448	0.759487016279572	0.707386856202275	0.6991224084163	0.801555755209118	0.713403644935273	0.751144381746084	0.693091421011751	0.805719765068961	0.76746620315353	0.698805055760385	0.683777755429638	0.783933603931638	0.737417497911288	0.768724891503607	0.780350063749106	0.811288711387365	0.836896679792541	0.82433106142525	0.705519174445453	0.770574706505588	0.736036476808995	0.748737929574305	0.80239498196375	0.815114691581102	0.834580193395505	0.719680910679091	0.761188149705507	0.728898021011323	0.721898769635138	0.709958262985487	0.773359522391728	0.763251121693703	0.678495933760386	0.825342186309529	0.780256191527877	0.711952983925225	0.828680882748127	0.764399684711327	0.73635205408186	0.8326717035392
0.85777816659373	0.911612833467587	0.751564859080875	0.763666839895475	0.806382202708493	0.904277463698111	0.821241183410162	0.831842398274071	0.892124327665624	0.856847772704832	0.888173828031322	0.774696973591974	0.926410508803645	0.850985951571735	0.826637558857488	0.854445520607024	0.748467737631413	0.917994220093175	0.77831095214281	0.891909293187982	0.797387927358127	0.776947691247468	0.858961716794831	0.8653812210705	0.825801400783602	0.883337357404253	0.904912008820916	0.797263608129549	0.918461339843594	0.84843893645978	0.888521258229218	0.802708058174403	0.881023949708658	0.867985599558345	0.905720309347636	0.768606370241944	0.768319377742611	0.812557620597485	0.754621557909371	0.832797101515008	0.891489884659331	0.900115407755906	0.87479950854704	0.890322923754271	0.760073512225349	0.877782473275564	0.879815246676408	0.737588785976488	0.817002912860532	0.889200112182945
0.832275910104433	0.883162036761037	0.938893622400568	0.934574479985313	0.911484916770698	0.908563026038275	0.972791635558272	0.987022282683176	0.847259677776031	0.961174991124008	0.911864068455788	0.817997069142654	0.920959566995695	0.898400824961301	0.871486764841771	0.93729716470916	0.990705545214068	0.950793664708431	0.915397854564333	0.860474269274098	1.01643323673384	1.00443263480048	0.878661630968286	0.942740860126351	0.878133047335213	0.940212741255187	0.934372272055425	0.982201936056969	0.877041728284929	0.832148832127974	0.844032577426483	0.923871458889785	0.856027877360397	0.982340434433092	0.959545845086504	0.883150353352025	0.985028936130337	0.836439599781675	0.838477677133992	0.928775569765893	0.812995909799441	0.832261185514688	0.899117331624513	0.855699864076323	0.877889135813728	0.840334826504541	0.825475688782114	0.957754381183878	1.00532187624411	0.90895121546206
1.08021658178664	0.936977665082309	0.947487724475671	1.1055377876251	0.903818102072473	0.963434626745273	0.888463587080451	1.08850671906468	0.906279415296115	0.912035527579264	0.876234890047099	0.932278327721801	0.962690692707388	1.04384060966525	1.08953799515918	1.06897268252076	0.919819128700534	0.950668335308697	1.09268506940108	0.885703372498272	0.930011376290854	1.00725138781366	0.99871772746391	1.03613705332554	0.965981863501614	0.976576123467888	1.03497297445621	1.07379297959905	1.08580605575499	0.990745171930212	1.12245923216042	1.09005543155939	1.03115176756133	0.908313409886652	0.966899847512575	1.13167099108598	0.989660165875241	0.973123154448729	1.04880755221355	0.992748624332965	1.02908360063358	0.896069067322415	0.981727360384465	1.10414734887455	1.03392330492952	1.06078146052027	0.964306670443489	0.888666100185466	0.973648065478679	0.98093955723099
1.03005161370205	1.10283546594293	1.2243324051495	1.0225348526687	1.20225417513577	1.01136973102698	1.0564248790088	1.20169755490485	1.13649890064769	1.02352109772734	1.02287658975345	1.02187972743639	1.15254343195979	1.11621279158375	0.972163595438061	1.02851257058634	1.1789528579093	1.08377005028542	1.05145913484534	1.10864436028868	1.18336070535278	1.06976926074552	1.11240585636727	1.12194372392274	0.988399067686432	1.07917312407032	1.21731426857562	1.02364892491058	1.13728225549878	1.07738705143688	1.05128282162519	1.21045091809881	1.02311221735934	1.12731798482781	1.01162395045362	1.16724534532112	1.18345595754355	1.03955518044614	0.97534185169348	1.20073305733552	1.1316812711878	1.04371276301636	1.05050202446062	0.997518717867933	1.09294176245377	1.18787593109295	1.08823150311627	1.02409979335461	0.969769567937907	1.10444585029983
1.32571051576126	1.24670278007741	1.29010988348039	1.12937038570953	1.12241283269317	1.15634106707276	1.34272342930329	1.32136043354873	1.15133844724978	1.07869893831666	1.25561006284511	1.26507902591525	1.33585946422272	1.12138832839536	1.28375922766712	1.06798368235795	1.17256015138103	1.10468356345611	1.17377767059555	1.23931145605388	1.1271773396932	1.30123662841145	1.06006025855593	1.14177416232549	1.10938079067767	1.17196696090022	1.10516699122942	1.1397744781811	1.19650898049378	1.27060213568453	1.20794565154364	1.28324152972731	1.20391308625226	1.20710104853066	1.22070775089284	1.17493295733117	1.32513907736393	1.29270402924448	1.08495875717769	1.35262786020021	1.30515520433126	1.19326312706286	1.36658651095505	1.23698442283149	1.15321887965006	1.24712473896057	1.3410759211719	1.14671516526436	1.0774724809679	1.19032012869342
1.43793592013149	1.45429891181522	1.44993628498868	1.46799021925939	1.30792555850573	1.23393485666595	1.2143072629574	1.20119990796585	1.29935159669747	1.27409643970923	1.33897135088066	1.36384787875789	1.48296902898696	1.41786594052794	1.42182230945189	1.43262443634677	1.21480052186906	1.27700086413009	1.45870979544005	1.19617468235019	1.27347934382532	1.30635565738438	1.27773849683389	1.48371425412269	1.19666566076192	1.19319860145634	1.40562700710475	1.26729297859861	1.28437172701746	1.40416222132958	1.17922922632811	1.29727353011827	1.38912527016672	1.36498241124151	1.19317776518546	1.24949214238487	1.19352082018913	1.23196973260894	1.3426490612604	1.45723534703216	1.46661071110877	1.23616676563096	1.3469752696052	1.17589812736757	1.40957157879356	1.44449837692284	1.20523090688072	1.21627479904988	1.45102076152502	1.38873691270163
1.5250224774915	1.48031830515079	1.59875683294105	1.37992376102211	1.56319283666507	1.48774458306831	1.40818466139682	1.42158025455058	1.51807751160143	1.44326579501468	1.52354399974237	1.68748761166615	1.40257251542399	1.34953021631742	1.63647795712337	1.40799590479381	1.34744919066799	1.46173606738764	1.41000776706005	1.39917049563293	1.30861288493695	1.34879857080573	1.48182467125659	1.58155782129404	1.42922138171515	1.49830265753052	1.35760625080873	1.33946007628971	1.47353593110148	1.37237861730836	1.54790090535134	1.53847186749134	1.53215847226131	1.3105345271608	1.46271792283536	1.33193995681836	1.46445333065654	1.52090621578804	1.29521152222142	1.61412698887919	1.38064688948452	1.46864977914724	1.48580733097077	1.41584735282242	1.56155505181739	1.46687554378882	1.36561759362359	1.42852908764125	1.5474784318628	1.52948425488136
1.71347100229858	1.57298253973835	1.77370576148527	1.8177438943336	1.45535491499916	1.53550512060178	1.48251039508057	1.73132934430535	1.83777330435458	1.49980083515876	1.44782076218655	1.64514004400321	1.60820732971776	1.54044766791522	1.55905926182409	1.470595894207	1.54409577237191	1.78242686006769	1.4470362223904	1.60514499057972	1.55791881237167	1.79033581378081	1.78770953888879	1.73634381225703	1.7322361755339	1.78686317822325	1.71660082232978	1.81869117765528	1.54147587285243	1.55652420519415	1.50680188771658	1.45081444699601	1.60936907386272	1.60032852920515	1.60455159483622	1.49183902419023	1.85389765659262	1.7125073901835	1.70012832143874	1.4758841191384	1.68714645142211	1.69190589744307	1.45525997601819	1.64057422217244	1.45183149109261	1.63552055432943	1.82534466882351	1.71608695907687	1.58866615443875	1.59558209414531
2.05064479785371	1.6977177616388	1.88367605946265	1.61970985899757	2.01064742874083	1.87413942186054	1.66099801456547	1.86137862105113	1.99515620992103	1.75468546843434	1.67723565390003	2.06027058806306	1.60590176588583	1.60065505548734	1.92027240871483	2.04274915185916	1.69660099520779	1.73342203235764	1.85916587988601	1.63844007571114	1.62222738510928	1.63579509671168	1.7534786782514	1.72772365702854	2.04574942528478	1.93684717751006	1.98314156493963	1.93249279128868	1.7808651695479	1.64951837668274	1.70444769846025	1.70393707931996	1.71886341629977	1.99193808598701	1.61500484255384	2.03456744416183	1.93855142647946	1.73319311512082	1.74178247743333	1.74053228694083	1.82763698137197	1.65398289187605	1.85007598028335	1.72416201233296	1.9813810784402	1.81204394295585	1.64733522192033	2.02966765666327	1.93076075630183	1.82616696940692
2.27875729103867	1.95437432806391	1.86870399571057	2.13717069736509	2.02875029643661	1.83702793464427	1.9872397966293	2.23400399219667	2.27553218837767	1.79833446613463	1.77136908992864	2.25677091515827	1.86393038987128	1.88786079669201	1.77887493641374	1.89009895868734	2.07386972520374	1.83345149459146	2.15174304568118	1.84477427513694	1.98308938453482	2.14882857890525	1.76346863702352	1.96900500143458	1.86160913432897	1.88563888040001	1.88931254039141	1.89481725207838	2.0045159745111	1.97943794372777	2.17567173908554	1.9283935112357	1.79186730008041	2.27995406191242	2.08628795642303	1.96707862005874	1.86160260093206	2.09529295296481	1.98087661824445	2.09716217078304	2.02513260769766	2.11862207972369	2.25050854241585	1.80034411951584	1.91192738451355	1.80672949878399	2.1241975409795	2.0836115722668	2.10387836775462	1.92391486587784
2.35619865595052	2.44095074400428	2.04601280666234	2.49684511247503	2.06066042988258	2.43550427621567	2.24246758727789	2.06333496004623	2.20279268225851	2.31697119138967	2.1487147985464	2.2178602267562	2.04323556750471	2.32770760677661	2.02075747761328	2.21699081157809	2.33756863557748	2.03303915848306	2.02957219163055	2.10729860503715	2.17574341929327	2.34950807340528	2.37777892563576	2.38190732523653	2.38221694401321	1.99221117526705	2.38987365266287	2.34829862255265	2.28730578842575	2.33586084277957	2.26072506476424	2.28854421730703	2.04489709856014	2.19816728110561	2.20087052588048	2.39985634634406	2.16366048045391	2.17022348884709	2.07782335553255	2.38948512621375	2.49971567583001	2.24283596844253	2.38557579618555	2.01923900614783	2.43866047064901	2.38881541551831	2.12931560086336	1.99981960819541	1.95003729271492	2.48388036641859
2.46969793094605	2.63767981694621	2.31689369731397	2.67393652517287	2.26180376413002	2.38682936323006	2.7382330391853	2.66630651013755	2.60586320045987	2.25688220359225	2.30697587137373	2.60370657633266	2.6012032842395	2.25027519264804	2.73693379220284	2.61556020608419	2.39806675856014	2.63043539794108	2.42046458915396	2.53264425793633	2.65862573334986	2.64636249953769	2.36240900804419	2.30120596756795	2.26733461245983	2.59902652000518	2.49929336515889	2.19141511197363	2.377464713845	2.32643418314792	2.21451089506068	2.5963530020127	2.3252709738126	2.49109741235123	2.38770224936008	2.47186348466032	2.77590359015323	2.38824489334998	2.62962206232522	2.64458180226495	2.724877956115	2.21059378359254	2.75570106526803	2.22259346356698	2.66588666621291	2.23815872082867	2.26585190547618	2.64055705533886	2.29594097719101	2.65510710323542
2.71915556570623	2.75152892342025	2.47239024698997	2.63225818458964	2.71022112165892	2.87418775621095	2.86579078570904	2.77479811402116	2.99370301305228	2.71652003396375	3.00874570799214	2.83460268145786	2.77729595732875	2.84268271912234	2.75634110848136	2.59404278026775	2.73169122512635	2.74665549540759	2.67513607094921	2.51918342648315	2.8357194181586	2.85910258873657	2.47635730708026	2.61984706615679	2.70456575963836	2.95914831940274	2.55667528113648	2.69116358958629	2.5816777973116	2.95440734926764	2.67283766563334	2.87186847006906	3.0021601091347	2.67804349610864	2.99263850241791	2.9318022774981	2.68145991242604	2.81484404994848	3.00986661567043	2.84535573744033	2.78621509639531	2.88458721335684	2.70818566203066	2.48428220600914	2.55990814744699	3.01159900294372	2.99573687758632	2.63004000505749	2.64393434131454	2.83161471658722
3.0202154676659	2.99134261528493	2.99587281979161	3.0127541495817	2.77609421872724	3.02658150586957	2.89560529712515	3.02924066295181	2.942986570517	2.81880706796649	2.78392615294517	2.95880258812347	3.23145525884364	2.9266941340941	3.24390676443496	3.05377745315589	2.710766574599	3.01290696991461	2.98969271298627	2.96696466243885	3.07231524013169	3.14023438513444	2.80487225863213	3.20967416368071	3.03646907617565	3.25260401656851	3.11656703733119	2.87432491433091	3.21277386735803	3.23990525325084	2.93396808455657	3.03581297539691	3.0545466339985	3.01072464783607	3.14213657588414	2.92597277998501	3.15033708308205	2.83910427552398	2.89408108686777	3.27064914022905	3.12600246438347	3.16019531472636	3.21816056798296	2.9633474694722	2.97112123264583	3.13504144719645	3.22500287334283	3.20869550314748	3.05494119608643	3.22300878647992
3.53021432463153	3.32627250303279	3.55780901952451	3.53945496289893	3.10655261551268	3.26372501996105	3.56910063461227	3.18961561853682	3.33506082047755	3.53280793675279	3.41095511065199	3.29367432331503	3.50063578138699	3.53660995439562	3.31396841663101	3.20516156299244	3.533078566571	3.50336266052415	3.53888523946418	3.50302110701114	3.08165433930626	3.43326901446297	3.43530868945239	3.22078303851908	3.11044524248606	3.39425025311827	3.408489197377	3.33892671673269	3.4953170705312	3.14858458242651	3.50099361105488	3.37216594811073	3.49412876919859	3.20904786868142	3.51307602070725	3.1454724908205	3.50907429423145	3.35489383806472	3.48788049052233	3.53916501062628	3.24462863839177	3.52832733451389	3.50840388715628	3.50038828416629	3.53980702162705	3.42022058935917	3.38171204540653	3.49702532822987	3.21824039760402	3.05492085475724
3.69670540358112	3.79724474120971	3.6373144369315	3.8027126921176	3.72976976988288	3.47366452632495	3.77102072488166	3.68300599457266	3.61265544549862	3.7965329216134	3.82086172023911	3.44886612552063	3.63542773608424	3.73369232043283	3.7891454928718	3.77317999323481	3.73950253611612	3.83355915165286	3.73919441880395	3.59432298210316	3.80420250569147	3.75686641350173	3.5771121162007	3.78170690201396	3.55099701058784	3.41097179124214	3.82843351745008	3.79247475352752	3.81294462419812	3.65775648502744	3.80968684610937	3.82137701491435	3.78689768825549	3.80216171034159	3.62449641249149	3.7970088190988	3.79920493567122	3.73385130631727	3.68126155757924	3.70082974610745	3.77303081710306	3.57284507639764	3.69641084363885	3.78675790015419	3.49285343889825	3.65639770107498	3.6451307019986	3.50300711992866	3.77143765631684	3.6440885647928
3.8318452534562	4.0543671101702	4.01127370576979	3.95577591111321	3.79482860162247	3.76698969453139	4.03208854203833	3.92958885100775	4.09477038610445	4.03230030709335	3.90081056510224	4.08694788150603	3.83610376528725	3.78870572986427	3.98721194430021	3.96710885748108	4.01180149408644	3.92508765757953	4.04679332719624	4.05932083020261	3.81445386231554	4.07496151863933	4.04749837829981	4.06931672054606	4.10203197684429	3.91688701999458	3.87292570323468	3.95803486612379	4.05716378792095	4.06813467720852	4.0663958946674	4.0797417858948	4.06225360314735	3.96691046654375	4.06862711407384	4.0545802950126	4.0432184308431	3.95291293264035	4.05540899646148	4.03674989067135	4.0116865043183	3.99749513165578	3.94921424561111	4.04718094342844	4.04016108257496	3.9831505137406	3.99320381409194	3.9388957152721	4.07495404253176	3.92896112074136
4.20482439676768	4.34529267546805	4.26365361900615	4.33913797740197	4.34732282426343	4.32817569109415	4.22909320593193	4.30070648504002	4.33305697251956	4.29446688401994	4.23738725564677	4.23511228539235	4.25523527016146	4.35828105237636	4.22364606015568	4.3481982102796	4.31113736034403	4.27804366290119	4.30369657093027	4.30456273420654	4.37848578684971	4.17951398923799	4.36771497562658	4.29696320015883	4.34426490982112	4.37649218071244	4.25467085235392	4.27269513969751	4.11489291476505	4.17753424393666	4.30457528136138	4.35650475353401	4.33858798411502	4.28787812410605	4.29418960283594	4.33787660973604	4.22945903714305	4.35533703276116	4.35303005899689	4.18369428020119	4.29456363442425	4.21531190529512	4.36402093653295	4.35715875125364	4.33386473866325	4.37398836633643	4.38066160141228	4.29715980585132	4.22928379379099	4.33029481608511
4.46518387226923	4.67683645056222	4.62916417947165	4.63917350995876	4.5934392677538	4.62338904181562	4.65908340425541	4.64802389874361	4.59185282618732	4.61910981882563	4.27186110070259	4.57436563839843	4.60101452926201	4.61300972236829	4.38306193759571	4.56218566823558	4.6007823801059	4.25401649277876	4.31285731684981	4.63166648977427	4.58977501703853	4.65916908687663	4.41691186670545	4.5649356587346	4.5105906853796	4.64646959769947	4.61545501109577	4.56796275384973	4.58354652295003	4.54345503644714	4.63697965950605	4.64431322875057	4.44619438781723	4.6081023585827	4.3505984349071	4.6810161484993	4.5955491823998	4.49998901528372	4.31160708727236	4.66196451853674	4.5330838442975	4.64631251607029	4.62503070154109	4.570511864668	4.58120453938106	4.65252504441873	4.37357953065006	4.64271114300205	4.52645061496492	4.60782953165172
4.60212952654939	4.99513355508611	4.92581007285451	4.70020720774318	4.41010273422152	4.63195972530306	4.93747586345057	4.98283168136094	4.96907394355773	4.94096889079115	4.73146497270474	4.89015195100123	4.90461676268086	4.66759556394554	4.93902362720553	4.53189276489171	4.97383744213567	4.96768020307091	4.88952704971262	4.67087757015782	4.97639580450043	4.67651155533557	4.97189811984176	4.83567011668322	4.95573834366734	4.48544536597346	4.64174810969651	4.45609272493659	4.55972377995232	4.7316721927018	4.8162960677145	4.65634026977033	4.95531921819472	4.89627597059768	4.81623728691691	4.42210783010585	4.97243507888006	4.82741302663081	4.7007635081125	4.96951738622572	4.67235415580353	4.93196323434729	4.8486926854068	4.66053664880173	4.95699645793554	4.80168003895824	4.98088301507378	4.91087234414223	4.68110958086139	4.97887344296197
5.1118559467289	5.14372802557921	4.66224769151791	4.98555794901917	4.9368649037504	5.25488141580092	4.71116244142936	5.26692301010961	5.17299529983635	4.71002024081325	4.79932222447803	5.16726236713837	5.33174766271126	4.99754762310372	4.89249169793263	4.9841014541172	5.09424004063923	5.14912759864275	4.73356761580156	5.29424092672821	5.31066816284236	5.10667730065039	5.28268207071198	5.20588080422515	5.28956590240756	5.19795442098497	5.31119961527128	4.90840153298018	5.15902945493731	5.12280559605053	5.26817424746425	4.93061500594733	5.16876635544779	4.68820114009571	5.13051499157346	5.02269238996284	4.9499489481769	4.63723428529168	5.14822834968708	4.82325389356713	4.99193462098449	5.16710151412608	5.29825254626103	5.1152986479539	4.82316826309827	4.91612658388714	5.20208273303015	5.10905503766874	4.81350166434794	5.11865871983219
5.4684311202956	5.31061696835486	5.5950469970552	5.13899688036677	5.42907589874166	4.99938866137212	5.60756028742376	5.51965776068544	5.59648370147942	5.39706699570139	5.05459270315797	5.65860641726486	4.91049807768341	5.3709490102341	5.27589751994357	5.32693981846886	5.50290991425613	5.54629007414958	5.12405600413507	5.36075922000688	5.27813040205897	5.18848738836578	5.47834813497851	5.0258792426236	5.59160530412424	5.34702480665186	5.33255078048161	4.91454541657434	5.13146363664792	4.93479497852977	5.38888754187336	4.98719735297272	4.92570302762451	5.23119341672676	5.05217199656325	5.15069558980003	4.97083583381142	5.54168809438972	5.44851875440394	5.20520942344602	4.81991034008621	5.44153490816798	5.43226562580219	5.02040687007067	5.15984747723813	5.14092207070593	5.24026656346148	5.48752451432123	5.0354035380318	5.49645204196211
5.64543732398408	5.60513131862107	5.22386939115936	5.44135930708254	5.76940161761202	5.30090884823223	5.54447501676667	5.79490761564935	5.76716854639887	5.78609095997635	5.31269007226712	5.61059894656094	5.85972025893518	5.55640324776333	5.36623971529485	5.87458584261675	5.16588873368935	5.24155226462528	5.19301412721643	5.54653543623831	5.80522425380524	5.25262949298537	5.76057188422137	5.67571875514105	5.6306094823253	5.8551596706428	5.42663218960139	5.3187402990848	5.16147412337781	5.81673367563975	5.22601760210374	5.74965314827144	5.48281262632098	5.62255603595696	5.61528555053675	5.25303801515665	5.49292555582219	5.46372982997885	5.46457291590849	5.79050764994527	5.80451928755956	5.22536483961994	5.39397853981553	5.66395628663719	5.39501837281115	5.56513525804689	5.3966911352839	5.37003944456207	5.36128198359338	5.61530470300702
5.8176520376445	5.64478793377224	5.55038892554671	5.84752976678022	5.50903219259371	5.85697799221463	5.95405007914098	5.95868039932454	5.95720433398618	6.1278767835987	5.89512056713056	5.65923355232142	5.61972744902102	5.39577894730897	5.36577492957409	5.79175147180038	5.55973368337305	6.08877454307984	5.44469151450495	5.368125918027	5.6960796401883	5.63335331788	6.05693285563988	5.83484697157993	5.70147348068602	6.00604692640308	5.47303832881632	5.5006523652729	5.85682666073166	5.70669615176599	5.7207363681948	5.6256417136393	5.64935946602984	5.64814517688655	5.74654509713828	5.88942276106846	5.87445178859179	5.99045971599597	5.51121197885296	5.55974385536647	5.68386504115687	5.58341375263365	5.65897043770289	5.69939496026459	5.74752877371815	5.89408059386316	5.52638681363508	5.75527282379438	6.07369231397737	5.44051281796153
5.94008965612174	5.6872169261362	6.00517187929659	5.98014282377245	6.20660978696883	6.00251323013282	5.98620125259315	6.08702189031693	6.30427488484629	5.90320072671065	6.22616646179581	6.07027560327257	5.91309559120931	5.91784450556078	6.23002848688799	5.69130298451676	6.20836318615936	6.12738397472027	6.24440030663063	6.06460009913018	5.91211433322407	5.67640882219503	5.88143946607185	5.84105626000744	6.05016802135071	5.92780489269428	6.28298268269313	5.75630572538794	5.82712531465936	6.08744399927674	5.77279708094476	6.36302993656359	5.66713902059823	5.98861732630886	5.65165476032498	6.25404908378881	5.93848196208941	5.68087871053206	5.87438909693851	5.7355322427099	6.08384096851853	6.1318323000075	5.77824751542833	5.82647313363339	5.85392379405013	6.13338424559469	5.78924057694971	5.90991528572797	6.06930982917999	5.89839019079961
6.1192868314779	6.25959439551428	6.48260296227225	6.28440444811741	6.12718737238141	6.34622444602465	6.3854170589069	6.37592672281919	6.31492201113257	6.43457147223642	5.96611756424045	6.28250393300693	6.01103563368813	6.23683383059437	6.32026563985449	6.0422218330128	5.98520858410809	5.983515440864	6.2415872857531	6.34896668983362	6.43529099352839	6.02529227826825	6.08227285193059	6.42315281055873	6.01924464646809	6.22750053493778	6.20341415390557	6.4035984364186	6.36414678652126	6.40005441735232	6.08272678590849	6.41817429577037	6.14963416573129	6.12675602950119	6.11262983716961	6.34647858399956	6.09769052503127	6.42557520807442	6.36078295523568	6.48997414445037	6.45621697879957	6.09581134709575	6.37760580248198	6.02577759417661	5.9029601836925	6.11016108233726	6.34281842636487	6.13065046839411	6.29707419497087	6.21109509109284
6.73267095064758	6.52029270108631	6.6476279783168	6.47546217668368	6.6428869506775	6.35193215532721	6.44439709970673	6.49055423704041	6.41648031836002	6.3366941124788	6.62119956027952	6.5509675713939	6.52247693600889	6.62562307361524	6.34672702408037	6.3605049204012	6.26586099751729	6.62757218308867	6.43101603115955	6.66187516326051	6.65833673374675	6.28359951094322	6.58925753912268	6.3224871710769	6.44776005219478	6.48311216455027	6.51759560290606	6.58849953386849	6.59869565482555	6.36957002609522	6.53533511971315	6.56962552127135	6.39549476833627	6.50702227723605	6.41025265586536	6.62282385950664	6.660671841017	6.67139260541928	6.32775765775308	6.28089648073198	6.46923994390248	6.52342557166905	6.13148207485601	6.69631814822478	6.24311108418139	6.7242021947662	6.40315590140276	6.28164608456348	6.28953181510702	6.63711946485028
6.70418754303177	6.77197817222768	6.62788267330894	6.85983910656385	6.80471145603493	6.85489898712468	6.43467818170037	6.30130224877375	6.66977786256477	6.47747005491594	6.56124893309836	6.50788366290512	6.75143996848076	6.35858780122065	6.46793908278941	6.83856157197398	6.68499665237306	6.7359640152664	6.82216576509929	6.80672466908871	6.710458849093	6.85831351187187	6.59648785937992	6.64398158206059	6.87333951839212	6.69573132779918	6.67008095831813	6.59405671562872	6.80652285043075	6.78256009939782	6.74025821523603	6.66456779128585	6.71341239421775	6.8696304293925	6.8376615481265	6.75668381120388	6.62421289857644	6.63157921708609	6.90985176248659	6.33598405772934	6.78780190561416	6.89982636627672	6.89749174976627	6.62370332603108	6.34023679951887	6.80303793895554	6.69728302586841	6.34891660905	6.71074999739573	6.90535804065088
7.15920531541281	6.97474866750586	6.72971566721065	6.9302203067107	7.21756941865762	7.0235255370636	7.15847812371973	6.92823478408673	6.8952321230955	6.99809594466796	6.90569236626204	6.98069293303339	7.15559846791414	6.92236358962708	6.72486508043277	7.10569147800637	6.98686343241546	6.90754173201796	7.01230814605248	7.07160955058527	6.78213889822436	7.11089916042098	6.98245179937072	6.79786717262444	7.03269007054236	6.94050671801685	6.60278474151253	6.96140238434459	6.98436512511717	6.94308273979304	7.20314760132001	6.33639587206445	7.19707189107126	7.19947900958516	6.74877029227441	6.77770451907912	6.65422691490797	7.13335623042525	7.21272495475503	6.79116934917719	6.89405306582689	7.03510244845252	7.01248350958045	7.17006211354197	7.06268031151292	6.58524256580218	6.96211463484273	6.51475666815185	7.16602214203813	6.58925609080479
7.18615475111423	7.33938933882008	7.27346828194747	6.65318055406147	7.41432498466069	7.12048929132236	7.29880112655137	7.24666544240574	6.8295621711532	6.96644387741959	6.84270720152852	7.39476589079157	6.86199457625389	6.94514793680509	6.96564873686811	7.40868596662251	6.62893993722027	7.30909788573677	6.8285528110451	7.16363749396533	7.40492128248857	7.4079848419463	7.20077547669063	6.8349319765977	7.25809136449521	7.30500966611987	6.91905118924058	7.06968655678427	7.3592051627548	7.32700083468538	6.57245108593301	7.26177083941462	7.30080283990969	7.40783074519454	7.0581186138692	6.98256332099623	7.42846320362028	7.27914213391945	7.07676656439203	7.27343732457312	7.20824705461372	7.3496011183753	7.08772778149248	6.77816429413443	7.01220386862237	7.41728747100705	6.5239264783371	7.12719008325639	7.07005345235985	6.74969847324044
7.60840611427095	7.63540753994509	7.60522683357098	7.199475484305	7.42522605319275	7.11318169553458	7.32322868641315	7.38121078453984	7.22305589585195	6.90319412500457	7.45540629554552	7.48352226791527	7.12347808823902	6.70616984385991	7.37405514900219	7.604324947074	7.55950377305467	7.09781327957163	7.4262045947289	7.51129702803286	7.08754222820843	6.88664165738385	7.31355107086937	6.92648042827945	7.49123380039269	7.5746388108174	7.41425311147118	7.63556805707364	7.41369067956901	7.17262160212931	6.85895009589324	7.42775365888872	7.03142008112691	7.62191059926182	7.00882224243415	7.29172052829865	7.54191833944909	7.09112014827105	7.44635157708675	7.46877849460485	7.4546732927617	7.30048908406957	7.07586921396928	7.49954419111743	7.49630193227792	7.4263332712377	7.45213749965567	7.62895627142172	7.3820090787455	7.46547502447538
7.45592105091626	6.96379164123904	7.47592645183567	7.13979651279825	7.70389473903228	7.73742521334099	7.6795974353696	7.68693530492609	7.37606845916461	6.98887337532114	7.29791605634573	7.37897934997901	7.68426370698566	7.34814424714437	7.15365946004915	7.60642171715429	7.34091303990343	7.12677726508523	6.84985510408839	7.69625685934815	6.92432509027041	7.15396347576245	7.16653563829435	7.72021069436621	7.35711836512648	7.03734411830248	7.2875474608288	7.44657048704228	7.41280356907428	7.42142902256175	7.1324358842765	7.01420619466664	6.72772534331398	7.81848690740747	7.50813946015785	7.21473824579165	7.57298431035209	7.63088512475006	7.6009892328913	7.73272497948624	6.97094727412653	7.52354638633062	7.3872270239183	7.13665678081553	7.47808788961718	7.17470191946881	6.9752435287096	7.68278701236227	7.5217151149996	7.21549258246724
7.89551019917521	7.5724674488976	7.87817724720175	7.5523543780031	7.04767633222482	7.45679612357185	7.19699281877192	7.56021499992161	7.8106176559827	7.70158796324829	7.62383201495566	7.76179096175599	7.4434797777318	6.91676094874563	7.86961704033003	7.18827370428894	7.31475185957573	7.40995636480359	7.76919568849492	7.60384955617678	7.81525348341048	7.6651464655536	7.58290123296892	7.84702078098895	7.50651867388587	7.21029278319657	7.36249378035373	7.33537002366061	7.8446895040913	7.41960646781644	7.67972383007123	7.90862105074205	7.26429877807744	7.30980248106264	7.05522376023986	7.6987501287615	7.50765253993077	7.66643552161559	7.88490495358937	6.97614970256137	7.69913636752737	7.63136090500607	7.43557750283163	7.64833143138214	7.72442840715794	7.06465656555945	7.34060954974318	7.46811871365119	7.9212241125123	7.88214158690606
7.67776930682388	7.90247217042934	7.99096579988635	7.91545124024509	7.64951104630008	7.00550823108216	7.51194060971232	7.6056579542093	7.42468375199156	7.84035517093793	7.63327361956922	7.41926140127174	7.76905174915116	7.81599805523044	7.9056469105574	7.69066126162959	7.49869019067133	7.81417387935654	7.04027567558311	7.68158290980367	7.10245285180344	7.76214089815916	7.98041825568719	7.93716847106309	7.30255657777327	7.94933406591141	7.5275893405068	7.88604213065542	7.41700193078192	7.38411652345933	7.21874639884803	7.66724004904071	7.75619239996893	8.00518474908787	7.88871642533008	7.76482862198488	7.91919973463433	7.91924457556463	7.7622252445438	7.79229654524933	8.06945090920273	7.60297397267925	8.0048874438413	7.48722050630367	7.96201851915121	7.78961052796265	7.37230030461777	7.16514024658613	7.3176027232891	7.8567824353159
7.64348379048802	6.9821044981463	7.93912287686238	7.96919956611633	7.60252186332358	7.96970368392985	7.96350259113886	7.55205241609088	8.05586281605919	7.99845703429034	7.95538887158628	7.91326891739547	7.85855064398738	7.91180560334246	7.93280830083243	8.00736345192867	7.23840393783905	7.45780284565818	7.84181568978554	7.88997453706242	7.45526265533138	7.33053619800156	8.02526627770022	7.92260992955341	8.15780001281969	7.92582672503281	7.53848714254393	7.42890681746353	7.35153526572162	7.62137764288748	8.00684189414014	7.99381997882832	8.01619124431445	8.06249064431962	7.51059083945723	7.90644036297175	7.23468118342059	7.61918945399905	7.3016044163356	7.98602724293558	8.04423348458241	7.15675213117701	7.68150525618427	7.33662708421416	7.95866162965756	7.70337193911644	7.58020276704715	8.14956424350219	8.13181787105447	7.29486380252358
7.7008933955758	8.06585149544294	7.83962910191333	7.36755593655522	7.21826005297313	7.71851213628204	7.18799413456831	7.06620807588513	7.45440130786729	7.06484422379903	7.37309989849916	8.01487335677957	7.80442248459492	7.77388360844827	7.27836565074261	7.08096221574929	7.95864849811973	7.43371057807096	7.95769039827264	7.87225169248731	7.22934156481909	7.31542479841374	7.99703299071367	7.37603546921267	7.84901498458212	7.43258138313154	7.61927895341462	7.68071090716449	7.05790162334563	7.05340306438651	7.96582372364106	7.9707817266924	8.05307865655734	7.77594291793051	7.01656125949167	8.22465153007429	7.97879067790052	7.5126033986916	7.42843315220406	7.13693908673232	8.14445002064252	8.01970839206504	7.56186637018541	7.46445772133011	7.40008568884116	7.34811613530328	8.08107571228699	7.15069766918649	7.31998196280658	7.31554895462122
7.21251785754673	7.15592992174617	7.94092971091341	8.04261033241526	7.56898951202149	8.14935035160549	8.27275450860521	7.33552334713463	7.85810267889678	8.00248310401031	7.99368914373655	8.23404788055994	7.60866486748472	7.8738548003078	7.67507736453674	7.39244489068473	8.16424416636199	6.97568596738915	7.68921784736007	7.10525464290492	7.80595109152671	8.0748757057832	7.6046007182841	7.46346644133568	8.15025915499058	7.13799809689188	8.12025660037316	7.92907858490804	7.83498584846805	7.82923542729837	8.20270353066515	7.19526873589847	8.15985626979369	7.86348883929033	7.5368680876341	7.07454463607825	7.65455641426804	8.13787229994741	6.83107791949926	7.78565866918068	7.03106129318348	7.59423922167605	7.23609305453902	7.65038352107526	8.12870283816795	7.2995411607126	6.95957599807908	7.96945329165445	8.13184944657689	7.39369688258247
7.06445054832354	7.37531477278717	8.01638059714031	7.1696611133404	7.60804111813337	7.62250427518741	7.45716759434151	8.04861022582929	6.96004366870539	8.2322391647666	7.68725829840749	7.09344185086863	7.6359667822245	7.76046645918538	7.97927882116623	7.68848567434248	7.48509561718411	7.16784101992985	7.31358286679768	8.07620722135126	7.55618604146928	7.91271595025158	7.36834751521616	7.48573788224184	8.04057017072949	8.00643550120488	7.10065517977175	8.08507090402497	7.73769679888321	7.77619766999225	7.91048536213469	8.06797034275694	7.17461340509814	7.80875843315595	7.95651848640856	7.87977896936705	7.48146597957156	7.98119271449957	7.63478603989774	7.76858813392343	7.58649119086364	7.87166959686122	7.04443648799771	7.79157668185119	7.68649393430421	7.91371580994856	7.10316936900763	8.04846790274298	6.89583067689163	7.53563803126978
7.82519615917456	7.06919280269301	7.49318844236449	7.68831642030806	7.67096946160484	6.97780979169861	7.5432181789546	6.90840531643384	8.06422037811296	7.55935969336301	7.95436321572304	7.78959356581103	7.36670881039844	7.5561364486348	6.9990310879019	7.90888088460253	7.87152294678374	7.18262570776977	7.62643710443082	7.84863553616537	7.14339795628871	7.8968561219117	7.00626721918559	7.51248621795129	7.89662490350316	8.16823683665485	7.20743054207292	7.76444432501955	7.32252927632803	7.56266604033349	7.49703507292653	7.64887324617725	8.02888836754785	8.12817887880121	7.88345676456479	7.27718432063425	7.06011955429375	7.65032383391124	7.00774923277929	7.80852552357971	7.70801909636116	7.6147630107564	7.91385331130676	7.44775230990117	7.23300068233241	6.83900118695689	7.43258179567586	7.56164307117125	7.82377818189092	8.11771822882397
8.01062278948761	7.1461379499389	7.24807827340657	7.20391298224428	7.50886287249342	7.42565788149933	7.16382524872818	7.35902599642657	7.47117969086656	7.11082387348838	8.07075525137358	7.78814229172595	8.12112590086947	6.7394241882667	7.33230686634029	7.84712113503471	6.975127741147	7.22251984640132	7.55877269404316	7.97393157853956	8.13066161396581	7.62174003893424	7.4939821423796	7.90745080021732	7.8394093696035	7.1555936989625	8.0580195753511	7.79830091148823	7.8215885514063	6.64946395831756	7.95073240880861	7.9442403722591	7.50792151222989	7.1976965412649	7.84831753954059	7.72221658750861	7.27973232977444	8.07474331615523	7.4428171711638	6.78780122162498	7.20922104544664	8.02356075017496	7.466130265088	6.74011949673434	7.58910730563609	7.68447853743144	6.75619074443238	7.91446089595082	7.78678604099239	7.55038734303552
7.46748775876203	7.43905785214587	7.53701358575448	6.79220534939794	8.14582167646035	7.69370475848418	7.24632658223632	7.58057604696187	7.67086247196486	8.08496476547478	7.69117995666568	7.73376514191912	7.41480733718051	7.57058765701332	7.2661116655951	7.42206604193854	7.04054867435754	7.42601850174412	7.48987139076301	8.02208278004699	7.92458792220547	6.98835892352754	7.33312663815113	7.25075795008349	7.95442928171689	7.43713845184141	6.92931738506142	7.22011831658598	6.86545047117704	6.83623823918246	7.17275367934092	6.67384284161535	6.27795114903021	7.80723742982669	8.12541256014805	7.93908318991757	7.08555026848294	6.92436931534926	7.1408613897349	7.91255514233241	6.96527702633428	7.22327157596798	6.7960642264797	8.13108650338982	7.92977563447036	7.7618170771118	7.50001525496766	7.58162842501076	7.99102752048177	6.91763309825112
6.95910214950968	7.21332157405522	7.83411781946348	7.79659118166425	6.23630776491936	6.78653608832808	7.25625277817079	6.53877375762606	7.9992810823706	7.91907423532901	6.45730351804831	8.00735707397134	7.82555271701437	6.41958885460728	7.30896860907752	7.80155238812096	7.38064471279226	7.20348288839911	6.69432306487989	6.60631674827025	7.61840534563636	6.85176555233518	7.00915232269274	6.7572670193096	7.08184481233382	6.98088567979013	6.78862734150401	6.51199378369606	7.95707861654892	7.89547082130603	7.39679867504409	8.11731019730282	7.28274667681415	7.56188569990938	7.61250375105213	7.33577443458622	7.26810124205358	7.20955662682216	7.40688980410748	6.80526038456624	6.30038937238302	6.94661575339628	6.90138687167901	7.91456701187679	6.80824356367159	6.42958868576612	6.90224073388724	7.57779936141068	6.98822495666598	7.26730369798575
7.62521835546813	7.37643439282159	7.11149864111694	7.87926318367825	7.80593100848785	7.22206795554766	7.02200017063845	7.4400530511847	7.77251590325694	7.49075579092852	7.18250060656598	7.39994457300438	7.31021063495419	7.31727278593069	6.7675759418328	7.80482894714171	7.16426820462106	7.51415346654048	6.03772161656523	7.33097555606736	7.24501832085711	6.75217563246224	7.68845305971861	7.74137690076176	7.00838693613371	8.02862760789364	6.90888245052282	7.42162860870633	7.82622911618276	7.71693774062103	6.40994542272455	6.78228418705554	7.6404955795129	6.22099505920675	6.66191668273638	7.5590440720758	7.30325376738864	7.54355616058758	6.76855525689099	7.50258773380089	6.81333260469621	6.86582317775311	6.75705253722484	7.41178506983531	6.55487690482012	7.44111459795437	6.70882177072279	7.53750660667846	7.62727142796237	6.95290014334897
6.97840794018633	6.45395286602589	6.16907987798015	6.99385003980423	7.02476466410246	7.58769327501811	6.60173347577985	7.68785063021123	7.04913100699908	7.31613661475584	7.26867315485217	7.34560875497698	7.42885497985275	7.80358324349355	6.55148412215296	7.21816309577077	7.24761415780065	7.13933847850665	7.66930888915855	7.6289518939894	7.65470209706452	7.41333910099968	7.01978912333947	7.62876790433549	6.71456612676687	6.83370488437377	7.40741039348146	7.23508148404427	7.0117980797034	6.99684534746877	7.68399978311006	7.59936075799369	7.07145935950368	6.56781139751592	6.57621752248012	7.64801378282854	7.88366953882566	6.50314042538262	6.70541472311831	7.61701923477311	7.38724081287258	7.66712525542613	7.82099423415635	7.73511033825567	6.41780728554932	5.95067086832063	6.90566108829817	7.89241396615785	6.65638448309302	7.730201411733
7.08761885770959	6.2628972777445	7.78036590131587	7.5338664098947	7.19713087289635	7.15015892676924	6.45612082559998	7.39099242859141	6.4809609065316	7.04840018433358	6.29598702642888	6.78684650903865	7.06522226685057	7.23947030911095	7.11301025231813	5.91451899236178	6.18640828074406	7.05252711123773	6.76455510120582	6.11723299181621	6.75278148739375	6.52531145700141	6.7724292694703	7.47955059624534	6.6398837111498	6.79541324236645	7.53393235706801	6.80762922580849	6.97848412594062	6.89311090031863	7.30203502821121	7.60479245332564	6.51196889725273	6.81579872235553	7.55829467326402	7.19988644655253	7.00216705626797	7.3702647297662	6.52294987294717	6.51199818019758	7.75209317763795	7.71395534415027	6.73578460062799	7.38465306125789	7.02448771381313	6.47138929163673	6.37453471262012	6.66655632697283	6.12978861888214	7.15477234105534
7.58337969388487	6.20100432236153	7.53910622423291	7.22021211038444	7.23794284686427	7.54841622889472	6.97136861230321	6.9508211302902	6.46460641886943	7.66784317334389	6.07694462547735	6.99353224926763	7.05384422551509	5.38792740418047	6.77829467367956	5.72611692776292	6.07451076977049	6.28602516747094	7.23124682708681	6.47583621313567	6.36529025975763	6.65066324689426	7.16157531466608	7.3034153664997	7.07118268235271	6.5789738900533	6.5614323907466	6.49755256743867	6.08496316847074	7.1299669725742	6.40292796167984	5.51522266135267	7.07718444295265	6.6115092775475	7.74208740906128	6.05671651581974	7.10397059748297	7.55783286780638	6.58660590239618	6.39278871126515	7.56899036153662	6.06588526317552	7.34949451594728	6.54388851701002	6.52867310650282	6.86137421149849	7.6032040198141	7.45891694652772	6.93750192452672	5.76974785567376
6.90532340623826	7.20579305790175	6.97444288897245	6.46159476329099	6.57760063314439	6.958194076571	6.92482688314464	5.57547662657482	6.25741757304615	6.82298492189086	7.18706348634025	5.36744894676096	6.56302620874801	6.64429665962204	6.92176132234662	7.20954554159426	5.64565066061928	5.6322580623733	6.54774666043097	6.99652264203757	4.66670730101341	6.86225582157131	7.59427685171658	5.44213801309508	6.02999884813918	5.41027549680846	6.40458956598772	5.25129416984327	5.52859946363786	5.89157764222057	7.33219516671226	6.74189271410945	5.28047478011354	6.14058347934615	7.36217115979027	6.5882461696745	7.3725306456034	6.00709729832286	7.09434850522894	6.7109624702046	5.47681787440741	7.40296387428239	7.07164272681367	5.01334556041719	5.00580501020075	7.04332915187455	7.21733476326107	7.34057421918316	6.97270369406651	6.52521492146891
6.92438217463051	6.73322326314779	7.12067129517115	5.0206056710508	7.21275189495949	7.48268582056805	6.98254479542396	5.60477261983181	4.50367734414436	6.04066883351284	5.30821324213376	6.81972834276932	7.30412486758436	7.23812313235532	7.06848035870377	4.86666904430005	6.53370679667441	3.38912676190945	7.11502415286683	6.74174770651287	6.47598552417438	6.58499718279031	7.0919265624081	6.60313303320762	7.00193680406784	6.99081119324573	3.36182114435197	4.80140442603044	4.65253289248897	6.45395589333815	6.44237716873059	6.22860026006583	6.41490092019035	6.58289007435824	4.46595802743987	7.16249075408519	6.22425435951177	7.00863712912574	6.84789140314525	6.15245905493201	3.58900952181144	5.8805463888934	7.02137278584988	6.88626625459647	6.53260302295565	5.28629109784535	3.70813225234279	7.13697450731107	6.91666186185876	6.04554755447159
6.61473790133817	6.5099923289348	4.14362911419977	1.29047263753613	6.26355546302177	7.18246577950667	6.65980566263037	3.89576904824076	6.93401014357465	6.11775446077556	4.4017294785365	5.59763435641381	6.44826863296653	7.33204312071507	6.58573762877269	6.25936051018525	6.09803506273407	5.65132558326289	6.24796422351733	4.28791847128442	6.73695221793348	6.25178397418871	6.75598867986124	6.67425553572038	6.19072267906323	5.71917914205209	3.17258109452417	4.20531893859152	6.8853514484821	6.07330817583798	6.69020304224664	5.86771769568286	7.00086951026489	6.43822941986741	7.17780500660805	6.82882241649614	5.97361606516286	6.9325636352657	6.67400456208933	5.24968466439553	4.42241974744311	6.43427515989289	6.50683018223744	7.03062991859007	3.51313818863549	5.07464843828929	6.32505997629836	6.1448269847049	2.30937364141104	6.5818944178308
2.32841247410745	6.93245502469191	4.92613895886379	6.89727877470949	6.91420545536216	5.18784968421586	4.06514628218337	6.55394613405792	5.92553370665537	6.92786147072833	5.95128263571029	4.90137283967681	6.65916266176422	3.21548461615431	5.75660604387068	0.240027536751217	3.80397027860963	6.10568982571946	6.87539695236272	4.6110021118267	6.49938156023138	6.41730642624391	6.93710587491542	3.49146735513648	6.35320441439996	5.88626631263424	1.04700684426583	5.93137829311588	5.67776055856737	5.1822907095983	6.2613899843049	6.46157991827005	6.22098996780006	4.16219379384437	4.46473114463908	6.33129781411471	6.92289451823464	5.08490884188058	5.64550952053139	6.35290186351854	5.81680162483841	5.92156688957944	2.81858734946774	6.88147993588969	6.33351711362083	3.14880391429001	6.78645920826482	1.94671272435854	5.57914768444868	6.97590639325638
0.0392775786843571	6.67812697426526	6.19076186219124	0.893861108414414	6.72388775531921	3.98922770258654	1.28884300429929	5.93029291034646	4.43540710348598	2.28692148046857	6.27729278242466	4.82417729319274	4.63819977269846	6.09978028966927	6.30927030752228	5.16053212205772	6.17065452746908	2.68507792819149	6.10470157069514	6.59284897420099	3.44327187797281	6.53800858263667	6.55078109788517	6.72286225505102	6.06291347636938	5.48819834177178	0.301183209427623	6.45991020189995	1.28803855614677	6.63813369623395	6.58538890738644	6.49527698605843	6.12944949268074	6.18778168997704	0.803274440926968	0.0391726848636429	1.56564162462123	5.05026053813098	5.94589729845634	5.79335523648468	6.61647138444286	6.14506761140144	0.220825205559593	6.15759949857333	0.17877413034632	1.04324555176141	0.307326018641535	0.0383903606807592	6.4827736661757	4.32621252267528
6.51647042237795	0.0387146511528732	0.0390527072269731	5.94401447163939	5.54154540581838	0.039272955373765	0.0384606284045186	6.01493631330142	3.9493093932636	5.97154304422207	0.805063160473377	2.6378886932418	0.0384483983805776	6.42290886730012	0.039205139697063	4.6028033715919	3.74980448114698	6.04029719060607	6.11776193340863	0.0388536423583452	0.0389675068173421	6.14370691737883	5.97655886434824	5.8157102084784	2.1938807977911	6.1815076413182	5.69777934334579	0.0390871499557329	3.31340154607411	6.24770481592214	0.0386283666392853	5.69901605432834	4.61116147525281	6.11593760625363	2.18147103480922	0.771004928575174	5.00258311629536	5.26068098160839	3.39618793223718	5.00874206742517	1.95931032236701	6.45150359901055	6.06931474366971	4.38159763767098	1.43287144801599	0.206965721582066	4.68505083630681	5.52127461364257	2.43249572875624	4.25172887162575
0.0397287083091869	5.8979470456228	5.75658639590507	6.13301940503177	0.0387003140896987	6.019775084383	5.61244543648113	6.47307257307032	0.37767648547309	1.40992779984901	0.0388492169542374	0.0387869558119145	0.570469043160848	5.89203270181916	0.0388846809796478	0.0386661153888352	0.0386745925543531	0.253241670214179	0.0380178398740245	6.30455940979765	5.62653695855442	0.0391218643074185	4.52250084047585	0.349520264800626	0.0386271906806062	0.272740787792974	4.11983843572709	0.0389877810853631	4.90601753339358	2.80440241496347	5.99651518257121	3.98206432148083	0.0389115081713703	0.0388631852935149	5.21225744294595	4.13068190686388	5.27213676186395	0.038993508682047	3.61056803038039	0.156661928077836	5.11298713296466	5.20415707956273	1.47322279268531	0.0391808199608501	5.92731509716139	6.52926237861953	5.96981298019203	3.20222521908528	6.10498637909407	4.12195981162844
0.0394479582178945	0.0393281119704234	0.0389108522734413	6.00766185469947	0.0390139334386024	0.0388274718771746	0.0389679485295301	6.22312074314531	0.0384158274473062	5.74056979724962	0.0395440988925533	0.0389203089252239	5.98067805086023	6.20715680833234	4.53826262460999	5.26393975115624	0.0391189306491229	0.0391101473026262	0.0393316399976053	3.38296127733723	0.0384857706263768	0.0388928200781459	0.0387739691622525	0.0395777890324982	1.01064602958504	0.0389627223873159	2.79860153635852	4.22285653071695	0.0391761169558759	0.260691103217666	3.85016604644886	0.0391846926215406	0.216159493693708	0.219215069089822	5.44531349896369	0.0390214669775969	3.00198605188076	0.0390139435621304	4.04639601028602	0.0390150166444748	5.42757867156012	5.83827225880975	4.85502712057339	3.3818421888145	0.184902937985108	5.93069611966536	0.0394720701559992	3.74909732299977	0.0383286311752532	0.735178718185908
0.0390896556093668	0.0382544337857488	0.0383205288281093	0.550997374233861	4.45745634010349	0.0387912378331787	0.0388303089747528	2.13645492228353	0.749671156132359	0.0390320426029523	0.787128988623067	0.0393770933421806	0.0394877300192184	5.60536153703035	0.038962085593945	4.24070047039856	6.02511702926863	2.98508501904586	0.0390752837724998	5.57842373726207	0.0399212336425881	5.31033084478344	0.0395552163917137	0.0392272614919806	0.0388968739544405	0.0385024317210305	0.039553516993421	0.463871077811333	0.0393660063559683	3.85142164053563	0.173791684079502	1.53102676427984	0.0388670195465158	3.14351665669661	5.4761434545261	0.039423623493437	0.506018109886776	5.90905051931687	0.0386811554699458	5.5592696324226	5.89424880389353	0.0387582494340204	0.0392016455907969	0.0396071934930426	5.79540955717815	0.567594130531451	0.0384251754941452	3.65125923765291	0.0394191626734303	0.0395364302709654
0.0389569173684232	0.0394285049836915	5.68741369272896	0.0391389842551237	0.185954835940849	0.0392529462184121	0.0391242667487284	1.80073953588199	4.91261490292202	0.0393504172538688	0.0397480885034306	0.0399059402779663	0.0389978796199516	2.95229469372575	0.818971064362538	5.31828729344835	5.31552942469322	1.4057717304627	0.0396416320457909	0.0392872538071478	0.0397542956405774	0.0390904768566871	5.48251307896932	0.0398441023556299	5.77084655972732	0.364398171107388	5.3663047272951	0.0397629170719593	0.0400079488224827	0.0396833356099881	0.0395639153372401	0.0393483568979315	0.0392615480523774	0.0392781914460633	0.0395822999959692	0.0386131163476448	4.76370993082851	1.47232667269092	0.0403703014403654	0.0384773302964121	5.43926605919379	0.0388479794480654	0.0395521421159265	1.55036922567166	2.0546291077564	0.0397551917341257	0.0385107701376344	0.0408684008159513	0.0389210278680661	5.55737220097429
0.0406691770187886	4.80097506563454	1.77092959110975	0.0397024113157633	4.773979131294	0.0395285128585771	0.789535648055401	0.0405610984092923	3.99301791242085	0.0392492382399773	0.774806688279959	0.0396095138145509	0.0400362975373454	0.0402990400147848	0.0392507300701085	0.0392576654085105	0.0383512954176151	0.0399243617901522	1.40924235799559	0.0402996034270227	0.0397686309860489	0.170311755429682	4.71773326684849	0.0388994949406606	3.69478680572578	0.0398376314511372	0.0387485763807757	2.1132156966341	4.72400694334897	3.5036022396928	0.0395267990302306	0.0392441453067555	1.35595554643107	0.0393336264269877	0.0401225046528685	0.0398035621212273	0.040035936786402	0.0399226125841567	0.0401129912612141	4.80172480278595	0.0393602260801089	0.0404989355919313	4.84120518566859	0.0397003627003112	0.0394961278344451	0.0388758777326973	0.0397377103716599	0.0399009864292633	0.0392073662361883	0.0396182383029662
0.0394996144152236	0.0398319381721928	0.040663613697689	0.0394266063515014	0.0404385841742588	0.0401491425701767	0.0395784031159904	0.0392140873099405	0.0394452255402662	0.03910153242553	0.039360521371143	0.0406444190029121	0.0399898936871765	0.0400858031683375	0.0406089207572215	0.0397599237285587	0.0397581634180448	0.0391594897361917	1.16238087437308	0.0395251782781839	0.0398078595232285	0.0390451150179051	0.0395283139048721	0.0397195304053138	0.0397797094173062	0.0396119112073955	2.94101116258542	0.0390839764455699	0.0391572696543854	1.99656007788325	0.0393854003352357	4.05920588703661	0.0393106663675446	0.0394180555108582	0.0394821829757714	0.0392126211086288	0.0407847768130156	0.0400796001599649	4.30919796820519	0.0404979455647658	0.0400585662473007	0.0406464253477219	0.0391693232868643	0.0408114742452406	0.0396611320824272	0.039557120218145	0.0390444620456326	0.0390090124596593	0.0395203573429999	0.0397111724633307
0.0400918765361993	0.0388341726322805	0.0401436872830147	0.040192727789042	0.0399259160575719	0.0399977168530813	0.0387432611273821	0.0399129062455247	0.0404838360060622	0.0402668385723709	0.0412353665329592	0.0396739084094666	0.143185636990288	0.0391113167349904	0.0402371937492882	0.0389211897438012	0.0392577734409546	0.040573512467926	0.0409903527289504	0.040504246937509	0.0391168778650401	0.0396016603433217	0.0401562503612221	0.0399676213143752	0.038714624670661	0.0399952105082948	0.0401595263070476	0.040897526583277	0.0388838223165802	0.0406029907245797	0.039212607143477	0.0397087108784137	0.0392282701708994	2.10868288435743	0.0396117687905766	0.0403097105539506	0.0389531234932229	0.0397605404806401	0.0401784014325878	0.0397159850953962	0.0410073340860805	0.0391645815481973	0.0397090597921861	0.0406068357099334	0.0393178844543346	0.0402136399659069	0.0387237585348014	0.0389923309065917	0.0404293920024836	0.0394698093025094
0.0395116909300766	0.0411818284825312	0.0405885834948211	0.0404070864173457	0.040158389458096	0.0401673650521707	0.0414169711929052	0.0400763525439895	0.0402315811512921	0.0392079206656133	0.0403180313388707	0.0398738974115957	0.0388610177906345	0.0397480268063282	0.0409177875392055	0.0414091224209695	0.0399134393475552	0.0400567751363365	0.040705349973918	0.0402311818847045	0.0408514870574306	0.0389559182836652	0.0401624624246538	0.0401650682845967	0.0406001331820812	0.0397752319535077	0.0399722126356788	0.0384723424859544	0.0396163803600338	0.0396662695722302	0.0401325241957256	0.0394717754686982	0.0407101286692919	0.0400233300466784	0.0397964263149979	0.0391444836704244	0.0396537231394853	0.0397094268807859	0.0393596461234926	0.0396897167524721	0.0398587733014013	0.0391768390420872	0.0403864168202659	0.0395082198341963	0.0404949892679339	0.0391791648372423	0.0401885064570967	0.0405802201852302	0.0407647855678757	0.0397863414920173
0.0406232955740704	0.0401074579649542	0.0399565732666753	0.0406039442209	0.0401533055377339	0.0398510283296611	0.0400362680452873	0.0403804986337582	0.0408459603901381	0.0405117217216236	0.0416701833754331	0.0403931183414125	0.040131392977376	0.0404347780084074	0.0406404202141868	0.040248686852456	0.0397828553823683	0.0404051658883293	0.0405081423269923	0.0407834396988239	0.0400622604770377	0.0408637809844075	0.0406268710684941	0.039704328394804	0.0401976939957414	0.040201067967149	0.0409835135301765	0.0400581321748134	0.040882345207778	0.0407342488605257	0.039397969882088	0.0408328868792177	0.0402863170342649	0.0402427019414657	0.0400793289612663	0.0397042123001975	0.0395992256387099	0.040250400310523	0.041394932670485	0.0408261164428816	0.0397584361097921	0.0418434292830195	0.0407976561951991	0.0401209950420391	0.0394606439708257	0.039455944597008	0.0398992243674813	0.0403398789805281	0.0398111429950611	0.0398821682167194
0.0400133243700725	0.0412011078718115	0.0400084103155706	0.0417889427803934	0.0393623910661941	0.0407698403002872	0.0396863802512954	0.0407436483170006	0.0411397493842151	0.0406526367497116	0.0400084119002556	0.0400639809398848	0.0397240902938073	0.0409275775834382	0.0408064723938832	0.0409147475879669	0.0403606740493316	0.0414174177175198	0.0404881770351878	0.0424576873830507	0.0408841837635536	0.0410995540954827	0.0419908929202615	0.0402188616969972	0.0410250301739485	0.0404719636356672	0.0413797811595523	0.0415077916865795	0.0415528309908175	0.0401253957263492	0.0405875254018232	0.0404994413268702	0.0419693034091271	0.0406629010755786	0.0414923439653517	0.0410675129780018	0.0413444416748861	0.0405665897146136	0.0410502088571414	0.0407273146420992	0.0403614873447294	0.0410638244708545	0.0416285936246574	0.0394863526998052	0.0408797449029749	0.040872101362555	0.039800377257907	0.0403596654578439	0.0415341504933967	0.0419527655646071
0.0409394282897323	0.0412859528158391	0.0404091368138841	0.040861118337638	0.0407510752741837	0.0414100895671567	0.041324405263812	0.0403280385306267	0.0403359260527891	0.0400828840242672	0.0401183613784369	0.0407606087014692	0.0414971729272744	0.0423663016532794	0.0405815899619368	0.0402455900176934	0.0407885013417897	0.0406087880591211	0.0405409125265726	0.0417007012614867	0.0414087219068985	0.0410244118816811	0.0412345162362656	0.0416045538145864	0.0417480919789805	0.0411955322871725	0.0397692438451973	0.0409553429795335	0.040838165714568	0.0408298704311321	0.0403042164181817	0.0400288609440932	0.0414180534774425	0.0417470103678334	0.0405165790999391	0.0401440475036875	0.0408562742839094	0.0411578424394264	0.0411101055439012	0.0420476846641506	0.0414353611600777	0.0412389496314019	0.0422546428031599	0.0398591181920099	0.0394593679860816	0.040675144622442	0.0411514536155827	0.0415856227222055	0.0406556309682157	0.0412311580489111
0.0409178981865219	0.0415565235257627	0.0403742615254722	0.0398413263861342	0.0410985048942209	0.0419988020786663	0.0416325637251474	0.0416774037869512	0.0397086904786208	0.0402462372155062	0.0415800761809935	0.0404988426494621	0.041539697746133	0.0396079766164622	0.0411050995357196	0.0419102084095912	0.0408199730518809	0.040744974788403	0.0427613601910198	0.041506934733133	0.0413321565153163	0.0414165040133435	0.0422096798140435	0.0421634574496874	0.041419849700554	0.0426938292028022	0.0421504120349212	0.0413427867198478	0.0415495935103817	0.0400530457557923	0.0417188860662381	0.0401236972396097	0.0412666020183539	0.0416321246483186	0.0408529022338165	0.0416085217076364	0.0420509286509124	0.0401834675534662	0.0425235316329934	0.0417433007581743	0.0415594082962297	0.040024303247298	0.0418408221079041	0.0407189606963823	0.04078209420872	0.0409720932309974	0.0425268700369664	0.0408205641944832	0.0411924751447642	0.0412595814999645
0.0409503356296027	0.0421456913152542	0.0416411785867965	0.0409439405755001	0.0426396295967716	0.041914463566449	0.0426863883240653	0.0424771323890434	0.0413888926206118	0.0427575597280094	0.0402043328169532	0.0408529129495945	0.041541718285745	0.0405057996475541	0.0417514782452304	0.0426953343691399	0.041192990807213	0.0408028401366573	0.0423151988182412	0.0419819908153564	0.0429398787140206	0.0404564832025103	0.0418772929644159	0.041509912196198	0.0423456754763017	0.0409542615696345	0.0409784554718712	0.0429925718545203	0.0411615316729698	0.0422212772407397	0.041147123399633	0.0416051784787213	0.0411648815704671	0.0412731058777763	0.0418289021170939	0.0430841976030566	0.0410835197416072	0.0405430109928472	0.0423839678052824	0.0429390799924416	0.04124650579149	0.0417221182960269	0.0413311662748743	0.04248126479894	0.0426516331271953	0.0408732704092351	0.0419728728697289	0.0406148272658218	0.0411741313024245	0.0429722647088444
0.0413593456483612	0.0408948218918719	0.0411641317973818	0.0427186429987795	0.0423362897651928	0.0414575372785154	0.041371729477527	0.0429852684333436	0.0413743005704842	0.0425696520572124	0.0429349022516588	0.0433618555058923	0.0423232186123716	0.0426615814472674	0.0419165742134983	0.0416266541843605	0.0424038550062083	0.0430829308225505	0.041533362386018	0.040839477404076	0.0417413323485845	0.0419814896226021	0.0416469274730563	0.0421320425311787	0.0405163909598294	0.0424365531572128	0.0414444011098427	0.0422826243481843	0.0413841687806346	0.0410183578619599	0.0414738497665962	0.0418888345258621	0.0418350939070623	0.041671747011141	0.0410477895984087	0.0413015012685345	0.0420937566067401	0.0425883232725643	0.0430596319848743	0.0408810937084151	0.0419229530223709	0.0421844850936975	0.0414357330219384	0.0427227453535699	0.0405583917226281	0.0427460490080699	0.0420839115038507	0.0436248363833839	0.0428127277628636	0.0404054079908523
0.0413634035532255	0.0430147049200093	0.0409081362840548	0.0431012183827456	0.0414064606101451	0.0424273283153917	0.0415238641528608	0.042861786921177	0.0430787622466275	0.0414477919831951	0.0425059541348738	0.0438084020719612	0.0432155209219431	0.0413578917834411	0.0424586196199247	0.0425778304179403	0.0407056123933075	0.0416606133105467	0.0415388294376814	0.0417012953051834	0.0419047775008113	0.0421405523085402	0.0418771852440463	0.0423109991750433	0.0424786628126789	0.0425831020289021	0.0414237522440886	0.0416994761463061	0.0434831066075827	0.0425609034738376	0.0431453948011757	0.0433979145807591	0.042736318650703	0.0426317889918657	0.0438137247984133	0.041951867385974	0.0431907174297279	0.0414672964409621	0.0428632366089783	0.0421768914776395	0.0424224197758095	0.0422753399967308	0.0439082402081668	0.0429375928495217	0.0425120572266919	0.0409878181439751	0.0418298936629469	0.0425392026760705	0.0438936992365475	0.0435014745451441
0.0420250143941282	0.0427635966934751	0.0427540303103908	0.0431996803446227	0.0415584116077078	0.0412474795852012	0.0407089749620137	0.0422465819538709	0.0423006270757699	0.0431064550767678	0.0430542295669205	0.0423766700942094	0.0408924845905293	0.0424316176395761	0.041867643531865	0.0431527162180502	0.0423460415918636	0.0427409461450546	0.0436571713224376	0.0418658596392764	0.040743398430778	0.0427323635140753	0.0410257512114664	0.0439485952808777	0.0431943096314859	0.0426288037146838	0.0411344621976363	0.0418726573325805	0.0421234648499516	0.0427167631283645	0.0420153533853483	0.0430852244397569	0.0433047750464366	0.0427043799209957	0.0416170587267702	0.0431015211994171	0.041741305672546	0.0423859046157082	0.0420497782566764	0.0434519480054371	0.0421949955895921	0.0432417082465366	0.0435824955442792	0.0421133891520511	0.0432123349991159	0.0423985915993192	0.0425863737289554	0.0414530226990798	0.0432003000847421	0.0408918616305445
0.0427103478864833	0.0439336484016919	0.041929300515009	0.041652567386052	0.0440367821570144	0.0419555164631474	0.0427390845590683	0.0437631712072778	0.0419407731437574	0.0436710293105079	0.0426770672279499	0.0427244450190166	0.0423282636214412	0.0429019325247716	0.0427352710964249	0.0421887204580829	0.0430001331049883	0.0442724196054576	0.0415896549768397	0.0432727124627014	0.0413423588324669	0.0446680873090137	0.0427271373673627	0.0427492405058918	0.0419169929768841	0.0431146767072642	0.0425021889594232	0.0416705242606629	0.0426215782369035	0.0429277347675831	0.0418375187723097	0.0431768803829397	0.0413728151332284	0.0440097956149087	0.0423254002953547	0.0424725641551875	0.0422735039590473	0.0434817620273019	0.0426871774876139	0.0422930226697577	0.0425430102480671	0.0432774271175057	0.0422576344218439	0.0432225780479826	0.043019947577759	0.0418448024014378	0.0445646090970073	0.0420412162480327	0.041943349575128	0.0422015813965759
0.0416915089462865	0.0442879482802321	0.0416078701625167	0.0443206931788901	0.0435376145051469	0.0434633801931029	0.0422441695148251	0.0433499878251209	0.0431243773191846	0.0422144530979756	0.0428041009695243	0.0436781940974731	0.0424638844493177	0.0421373163240734	0.0439073089853112	0.0419196784165047	0.0432888167403645	0.0449730861437464	0.0427848407570531	0.0421342661465263	0.0432496100904923	0.0437102445784867	0.0418044774808306	0.0438410439457517	0.0439827202207343	0.0436059211336239	0.0428942879975755	0.0450416184887066	0.0434867664307512	0.0428368842378835	0.0417561921605271	0.0433133613594072	0.0422381990943544	0.0430374600096715	0.0445970667207768	0.0426045441619733	0.0424046742520884	0.0428927416286343	0.0425358017193894	0.0443498341720906	0.0420102646104542	0.0440144513917759	0.0422603553237469	0.0435967526680834	0.0421105094900107	0.0427000474219945	0.045455596796044	0.0432142653821654	0.0437647356502296	0.0445430676595219
0.0431408123753716	0.0429064282736088	0.0432785489783613	0.0456544334147499	0.0413459469270137	0.043945829917299	0.0441288970412158	0.043526112689758	0.0431800131084759	0.0438377234062151	0.0424769723536587	0.0444081943125914	0.0435176549163045	0.0439787946272526	0.0433837966687409	0.0428683258753758	0.0429511503698964	0.0430562378288019	0.0442425826329559	0.0431514587581407	0.0421576438989724	0.0442180770437045	0.0435422861443176	0.0426600819605649	0.0433201716150016	0.0442257679629591	0.0447995055184314	0.0447416104418287	0.0419190019108722	0.043977612044085	0.0434616340835364	0.0442943637976009	0.0434661863396054	0.0439085843920039	0.0425049509699249	0.043383982566731	0.0422567899903327	0.0423391894629211	0.0428888426091277	0.0425419312092805	0.0426489385032388	0.0438474707190235	0.0442988930068693	0.0445171207734731	0.0452997238839439	0.0437852828976483	0.0439207943340218	0.0420838554636006	0.0426619332800135	0.0434838176474991
0.0426577091863934	0.0431431912538274	0.0425767070604205	0.0429468829425244	0.0433329728786272	0.0444149536206184	0.0443888753117757	0.0436852922640869	0.0427248879030526	0.0436029942996501	0.0429357425060348	0.0446712559176035	0.0439489469539958	0.0439140081947086	0.0429808885511015	0.0443401044373056	0.0443475479743858	0.0451438198347021	0.0437343898378783	0.0426171790054675	0.0432485759214771	0.0437270870837625	0.0450924699965334	0.0436960421020689	0.0436340702069535	0.0449934118609138	0.0431568127203088	0.0424018106649059	0.0435147843192044	0.0426195512229409	0.0449812665194497	0.0428957554061015	0.0429457687510646	0.044084858456739	0.043084532345906	0.0423338700239	0.0438617449035999	0.0434946915447998	0.0431610061121189	0.0429398924471107	0.0423106523489678	0.0433036391887315	0.0431462747461503	0.0442882649567528	0.0428799571887937	0.0432980319940702	0.0449637633019058	0.0435625794815727	0.0443301374972437	0.0450736074037519
0.0458011943813118	0.0437423576030517	0.0430806984863953	0.0455012017730066	0.0433968880066477	0.0435476784023006	0.0439880174473352	0.0440139782788392	0.0431993971063172	0.0446337862855769	0.0441416937887376	0.0459508152954182	0.0447468219911445	0.0423995629723588	0.0433844298694208	0.0444621079015677	0.0432763493250798	0.0442948552515664	0.0428434922155256	0.0448618255565582	0.0427367747533056	0.0444520772567212	0.0440789467348528	0.0428557393827329	0.0445433343500447	0.0440108599664945	0.0440522241505017	0.042357663008304	0.0436771501322984	0.0449918637791866	0.0454551005681605	0.0451533374943978	0.0423467406748593	0.0442304679245173	0.0442407987800401	0.0444472260599844	0.0443138945042393	0.0450352624027355	0.0437640856671126	0.0450883467912131	0.0438925536587697	0.0435933968279945	0.0427420584572168	0.0453257956029504	0.0446805414724427	0.0444361848750602	0.0439364431247167	0.0448674181241857	0.0457903094218398	0.0426580036963289
0.0447819936155836	0.0448650569240593	0.0440546388990326	0.0442461315101158	0.0430153786171304	0.0445094420647449	0.0441134974005145	0.0450400815114909	0.0443532639205876	0.0451096532996685	0.0429882112979476	0.0438098771541539	0.0429756603457389	0.0436526182805445	0.0434215989536491	0.045153348268382	0.0435391069695582	0.0433994216038129	0.0435617605278228	0.044372595125966	0.0445824511899941	0.0451670475995522	0.0442175108848585	0.0446220415911955	0.0430730475238356	0.0428785665993772	0.045001436268352	0.0432316052476712	0.0445916257323559	0.0454560707140476	0.0441541112356535	0.0437335379196334	0.0432933002245287	0.0452566338675231	0.0462615299446404	0.0448551057334567	0.0444563623057999	0.0430831343918588	0.0435373217020846	0.0454248800230277	0.0430165113862051	0.0442087657423207	0.0437265594674731	0.0431262425252171	0.0455144312779981	0.0431993300869819	0.0440356938083355	0.0463420016115084	0.0440571686012068	0.0438217644413996
0.0462518952221218	0.0457614175750756	0.0453796948457547	0.0441490126064177	0.0459236579441035	0.0443613962733414	0.0445952416107849	0.0437251028126892	0.0462303718137568	0.0443327355294408	0.0461312795929023	0.0443849069544561	0.0447064696560138	0.0443579431418317	0.0451649233389192	0.0441013839662834	0.0436141940123677	0.0428364778608369	0.0459469490050473	0.0438404800138622	0.0457133583919233	0.0446637215353946	0.045982949532812	0.0441878314374562	0.0462095102693627	0.0450861164683012	0.0444546743283888	0.0449540102992288	0.0435730833343692	0.042613289208008	0.0449536374424611	0.0438526164540439	0.0459972791855543	0.0449008143764923	0.0450778389994474	0.0455860948039877	0.0441476359336991	0.0451294062792579	0.044730106082077	0.0451082749106597	0.0432180218031241	0.0439348201349663	0.0446669044805212	0.044220334694981	0.0452548477582439	0.0446721702695118	0.0454242866446144	0.0459449917243118	0.0438163488489058	0.0447040025778107
0.0450361601572682	0.0446999901867999	0.0456961554264403	0.0446407073865108	0.0457990689059065	0.0458666273221118	0.0460421322663369	0.0451500160636879	0.0463680280076807	0.0447000260620543	0.0471497431848399	0.0454432406423335	0.0458407001188596	0.0461656082133899	0.0462230328199989	0.0467953117149374	0.0460991413541595	0.0454501840323053	0.0445549908268034	0.0468112875835894	0.0450081468470174	0.0450677812301938	0.0449526640704016	0.0445427518823391	0.0451212967839629	0.0453467153553049	0.0457970854197845	0.0455171368945957	0.0447806183955454	0.0449606720659084	0.0449616088068957	0.045255046143345	0.0442294838915392	0.045072143782286	0.0455299292707076	0.044382608993157	0.0443506400757698	0.0451235051357537	0.0453622155774849	0.0433803796511304	0.0458604331720715	0.0462491311797606	0.0451619854716857	0.0448469828669892	0.0457340213843483	0.0468660277498598	0.0458626376223409	0.0455935181759759	0.0439348979329996	0.046093045878194
0.0453938109235088	0.0448088896199966	0.0471295374250901	0.0463436880480087	0.0450389413482935	0.0456211481261377	0.0462713309034534	0.0429639803426151	0.0454391486533697	0.0461356750109704	0.0451240681037044	0.044351025609774	0.0447629444835574	0.0442221161619209	0.0465209115970993	0.0453269826859751	0.0448336489778654	0.0453037151575836	0.0456928764052381	0.0454692939676977	0.0454991870237725	0.0459115334277289	0.0444682323953121	0.0448251285775963	0.0448983049975626	0.0458279454928508	0.045724254312876	0.0447797370384357	0.0464898654018523	0.0440469315438382	0.0446931591604685	0.0450134639655046	0.0463395959046728	0.0471184748292606	0.0455244481642992	0.0450863534658489	0.0445184549466088	0.0448508470238615	0.0440430033024545	0.0470012682876089	0.0454566902010538	0.0444978080841885	0.0450066288109228	0.0460928713229029	0.0440275646758019	0.0435133740705489	0.0469784750853513	0.043992439487531	0.0459767135144091	0.045251975979563
0.0447059083302553	0.046755961854878	0.046082145131896	0.0462836738192222	0.045917829057816	0.044834359566068	0.0440466935775388	0.0455022979586639	0.0466959252649634	0.0461946354890192	0.0467236904891717	0.0459056565748042	0.0449883629423594	0.0467447861035583	0.0454393503479348	0.0464701924664028	0.0435651966904591	0.0474121307312283	0.0456390804981043	0.0463172764775132	0.046890402137555	0.0471284652101279	0.0453860859525397	0.0454616106540655	0.0466438685199089	0.0458797754583125	0.0460709603446576	0.0477044907353486	0.0464610971348244	0.0450897058151504	0.0465176373206896	0.0449429045860389	0.0446088234882074	0.0449217466881819	0.0466319245347443	0.0452999206008328	0.0480248780245417	0.0472054785847341	0.0444634776059499	0.0456017846666142	0.0455197404347828	0.0443031916927347	0.0456317990298624	0.0451846279027082	0.047167386379012	0.0464337715654649	0.0465530992421932	0.0463390722273116	0.0452939524348802	0.0467399491905717
0.0467817147438618	0.0461329059948663	0.0461109216585206	0.0476809825991523	0.0468778900839393	0.046410045377892	0.0477177664279403	0.0465405689876053	0.0462573050119901	0.0467272676658361	0.0453467639767435	0.0449498263737284	0.0455558208689567	0.0462642717313391	0.0459102560729765	0.0484692951624626	0.045712817453888	0.0459321063838335	0.0461580940982939	0.046592410742311	0.0451573464311797	0.0473949195132706	0.0469207650664245	0.0454018053984777	0.04544397646537	0.0466214765877872	0.0461664730499001	0.0450869545991604	0.045643836864277	0.0456249397164762	0.0444793359994044	0.0460965270405417	0.0486596295135443	0.0466636573352918	0.0449670370815831	0.0456464003297976	0.0454897371185048	0.0453038941287241	0.0468923012173021	0.0462183748233499	0.048501234969518	0.0468550986097913	0.0451757190633297	0.0471932687854663	0.0473514583499756	0.0458169983951609	0.0478059734154628	0.0475820501494794	0.0456861259055634	0.0481064960019489
0.0457546661410759	0.0467431405204265	0.0476841396683309	0.0458639734113973	0.0462920356281586	0.046585743087903	0.0451189972424913	0.0474406521913309	0.0481443169405529	0.0478558102477988	0.0466117185410419	0.0463488646639103	0.0463194053513712	0.047202090301958	0.0459470551438129	0.0478639469305537	0.0458569528802704	0.0469525048885323	0.0461782083585682	0.0472427304201951	0.046344343072903	0.0475481478551076	0.0470812192543316	0.0476026047181235	0.0453278002134828	0.0447226458208594	0.0453179618256459	0.0458872862652875	0.0468583431566169	0.0454246545946491	0.0457010015253891	0.0481623671592729	0.046405766368335	0.0471621645755111	0.0472589063167462	0.0450388005728008	0.0463060427576885	0.0453977840342503	0.0453809712451646	0.0470168241281996	0.0475065821656228	0.0463106705990263	0.0474950459136872	0.0458129511625781	0.0467373113161059	0.0481442097104852	0.048251635688871	0.0456002003833352	0.0465343555458046	0.0463780012691223
0.0471491257922258	0.0459598009103648	0.046292113803569	0.0489468544390338	0.0485475388244867	0.047429226133224	0.0472032878206168	0.0471310704535876	0.0482677615155454	0.0454710333564245	0.0470257355026022	0.0475167855086803	0.0465714133654451	0.0465377851260889	0.048027114264258	0.047452935879083	0.0467412910112904	0.0456373799858444	0.0461408127631071	0.0476206961077935	0.0469550359268966	0.045174248243175	0.0469590204629233	0.0460285626110896	0.0473081368984036	0.0464681201509219	0.0461561997698793	0.0479557784709185	0.047024018359942	0.0466036062935063	0.0465622308650286	0.0470005194969205	0.0471460850180019	0.046208387038314	0.0456097280912275	0.0466061904532075	0.0455891087806783	0.0463852986112045	0.0455435641274632	0.0468933218738277	0.0474850215903025	0.0468192996434098	0.0463012182760362	0.0475996705855018	0.0483953517174517	0.0481763698696524	0.0485124218747911	0.0456399580461205	0.0458788089491845	0.0467045600806462
0.0465991759006601	0.0474710507160099	0.0465945742742778	0.0477248624167334	0.047894273848766	0.0476013260019498	0.0461426419756383	0.0479137902570543	0.0485922124667191	0.0458930843140104	0.0490154268231721	0.0481836036526432	0.0475922445957395	0.0473624581956228	0.0456893514382279	0.0479134762783451	0.0472683580854642	0.0484949613105623	0.0478009782533453	0.0475375703376443	0.0472466580689532	0.0453043114447736	0.0471618097308766	0.0456380322649127	0.0474372365587212	0.0473891014476437	0.0472248241001392	0.0460822808074425	0.0486187858743086	0.0471022021526372	0.0462493239672312	0.0473674673771924	0.0495227225301577	0.0460222296386322	0.0475685976072506	0.0483504868713016	0.0469967574752249	0.0474623168633971	0.0471356324133229	0.0467245118309854	0.0462464795221686	0.0469478186498866	0.0465657029987239	0.0469453773689717	0.0481349723476068	0.047304088630409	0.0460200429796715	0.0483242138109267	0.0466431550661624	0.0485021444161857
0.0480149999425532	0.0466742534715019	0.0490926180074527	0.0474645607401668	0.0474937384950864	0.0473008777958825	0.0480377962878825	0.0467660541469214	0.0486335365968139	0.0486137521834059	0.0466528076464446	0.0484061876442325	0.049062965231022	0.0492420940102355	0.0454113729819378	0.0468607233438651	0.0492888967548595	0.04743833283535	0.048528681689703	0.0487493490210149	0.0467961813243445	0.0491863224776302	0.0479057173504629	0.0490636973096724	0.0491983184273473	0.0467270984337032	0.0487151584566443	0.0475327507860039	0.0479990134302162	0.0478024062709854	0.0488133883199839	0.0476517115248048	0.0474941947340463	0.0465992648700131	0.0490231271827625	0.048249911763214	0.0474579545970695	0.0490195305923096	0.0467036021846284	0.0462641808766261	0.0473347415486124	0.0490001886674047	0.048003126309072	0.047441892145738	0.0472222165058106	0.0475466397273174	0.0471627473957774	0.0473957323961126	0.0486753085954572	0.0489054582307698
0.0480979575268055	0.0477179535063411	0.0478717004698885	0.0481646506024392	0.0481481338455255	0.0476203604092279	0.0486864807850408	0.0492657781732165	0.0469121869072623	0.0502453055355124	0.0480273389934842	0.0480122583111823	0.0462450846046522	0.0475231868978775	0.0489299745385083	0.0470105317120097	0.0494413161417394	0.0482201056050451	0.0493867604561882	0.0468132666987737	0.0492421350425469	0.0466110607093679	0.0479911154197905	0.0473752134494233	0.0493532963849822	0.0474824024898366	0.0461430786404787	0.0474870958808421	0.0471441407830709	0.0484711816984602	0.0476945804811033	0.0491026775545175	0.0472410249910816	0.0472082764939062	0.0488198673662472	0.0497361301775011	0.0477262518176286	0.0463213730154854	0.0489316174036505	0.0490816059152248	0.0483397546157816	0.048507299318423	0.0468898435572063	0.0491579655203985	0.0478726481790393	0.0470978585080091	0.0469638673407131	0.0472492935233609	0.0489507449979991	0.0487963884782496
