# Supplementary material for: The Neural and Computational Architecture of Feedback Dynamics in Mouse Cortex during Stimulus Report
Source: eNeuro. 2024 Sep 24;11(9):ENEURO.0191-24.2024. doi: 10.1523/ENEURO.0191-24.2024 (PMC11444237; doi:10.1523/ENEURO.0191-24.2024)
Supplement: Extended Data 1 — The file code.zip includes all code used to generate the figures and perform the analyses presented in this manuscript. The folder "./ephys analysis/" contains code and instructions concerning experimental data and Figure 1. The files "Figure2CDE.m", "Figure3AB.m" and "Figure3C.m" simulate the model in the nominal setup, and generate the corresponding figures. The file "Morphing.m" allows changing the connectivity strengths with respect to the nominal setup, and plotting the resulting trajectories. The folder "./Figure4/" contains instructions, code and data concerning Figure 4. Download Extended Data 1, ZIP file. [file eneuro-11-ENEURO.0191-24.2024-s003.zip › code/Figure4/isolatePPC/v1Int_a0.725.dat]

0.327601136562615	0.34629367274331	0.326852483161078	0.321860110259415	0.321062376435864	0.337449669336148	0.318105277374945	0.323176956717106	0.315955974922126	0.345430929679614	0.3474602052233	0.339992175015903	0.316686231041317	0.336760073349049	0.323774374422726	0.324898890729482	0.321361941142032	0.342609757996698	0.343937550259361	0.333667911887885	0.320504643170397	0.314636616038805	0.331076403068586	0.332309038155748	0.337126725874807	0.342186999616687	0.325638950226265	0.330361715167937	0.327955150862411	0.344103540988189	0.319201341158349	0.33188128203426	0.337073738438275	0.318183369976932	0.326673986446798	0.343991624610622	0.332219147179164	0.331343769275032	0.317574478670961	0.331059974989143	0.334300787047741	0.3364181408056	0.329648543766396	0.337328738813719	0.331143427423183	0.335016941807532	0.323595309455413	0.345578770212883	0.332971400040899	0.318104624171937
0.341285123457991	0.355237975279623	0.328596488409898	0.32851183335995	0.332335849484026	0.331418168963896	0.360663557143426	0.352436808188921	0.334265764118495	0.360749929762958	0.334036635592089	0.343740028114656	0.332822744684682	0.322090939320573	0.357650021491072	0.337903737941858	0.350509513148915	0.325249676509785	0.358781998999889	0.348062462174117	0.340672806098939	0.32602311779261	0.354726121829567	0.333056690862087	0.323180859720713	0.359550235166392	0.333187276285499	0.33485892889841	0.362252607510005	0.339838701742497	0.331834783318318	0.354499402495372	0.357203743781563	0.32506239505215	0.324932045693643	0.358402595126558	0.347355269838054	0.338078253308435	0.34978894713209	0.354989717869664	0.323422742234151	0.32573441869045	0.33214947063647	0.34779615818921	0.323879277651795	0.355058497128862	0.359199722951168	0.325324694466449	0.33339448006779	0.345052082188244
0.339238878843929	0.350594598292172	0.334577407473469	0.336866562134638	0.370096443048135	0.36226468845692	0.358378112961513	0.351867956351858	0.347506425256827	0.366172832762539	0.373769390272841	0.373224717333931	0.33547779263956	0.35334707556107	0.343156877980839	0.335784894904193	0.356931872062159	0.355101891503017	0.36885738221444	0.359370185763368	0.368688749958754	0.347737683459406	0.350640581490507	0.337087774249511	0.341383183610187	0.352927479568421	0.359591210016434	0.344519130331649	0.36186874794434	0.361862979679262	0.364794955082835	0.360004816651259	0.364511698200905	0.345095932785066	0.369161420022547	0.369652295944443	0.370487560535277	0.347892533644661	0.37286416453109	0.357345354501432	0.353636894112623	0.33924494039255	0.352824490768823	0.339924600407521	0.355404077504632	0.377634723099507	0.374565042783766	0.369648253184651	0.353234478639028	0.342308003970715
0.378134656686752	0.346228234501689	0.355969764155898	0.385369299871327	0.372871966377419	0.370364531631244	0.36325078928531	0.389434455698444	0.373784985313685	0.38159882851274	0.376304374326914	0.387915286291849	0.373630995837797	0.376931297576976	0.391575178295641	0.371088465160977	0.35579271146073	0.383273890047411	0.36020614584881	0.347639815660675	0.365756887234	0.360179428926833	0.358862863268739	0.351066862821008	0.373801141792515	0.3784769329978	0.353210211572551	0.352816209490934	0.352481543950367	0.358188281186918	0.344958220167572	0.343294830275714	0.380391289004294	0.35593554295352	0.384347319462734	0.350374158739348	0.386273304649218	0.391107275930223	0.349988736619366	0.356484215528012	0.350649100002584	0.380499536722722	0.361853441388418	0.388486685055011	0.357945814746859	0.350835193909025	0.390185867317087	0.387986334452872	0.38660635242379	0.381137190500547
0.403915626037583	0.36764791294081	0.384473159915803	0.373052226359709	0.372341176156825	0.390394783720337	0.377763972947441	0.377455125800039	0.402880315056744	0.379647416626134	0.387231421928713	0.379102328135462	0.36740679300686	0.40094507157289	0.40156357511314	0.404127467277113	0.377361770366201	0.370859824411712	0.367036402000051	0.368931560210034	0.361938142614506	0.371440464188739	0.362557303278776	0.396520263026831	0.395415304797537	0.375194783322095	0.398024032198548	0.392186954221035	0.390253374614658	0.408822249448944	0.384780414290186	0.40677062837219	0.392957240551943	0.366403753502808	0.370486409225027	0.363369555093607	0.366567906376508	0.375321946957708	0.368738772901992	0.387113954550886	0.396160624797461	0.371320234531013	0.397922124212484	0.403042138160369	0.38705167887139	0.382389316795824	0.373327151242431	0.365465203142634	0.375116272539016	0.386740705864279
0.399651058182107	0.396682928573755	0.412600953730583	0.387414080913778	0.402084642390998	0.426213612414417	0.40561036510877	0.387082272991237	0.403537543441674	0.390907013983083	0.377718062910721	0.393621118603405	0.400139847473017	0.423446943975402	0.382919127200418	0.41631592326822	0.425385230814397	0.37919376313211	0.372426475293155	0.390943145400732	0.419957018877411	0.388195772657069	0.40732118693947	0.375688098296683	0.422694054080571	0.410322907830685	0.385937492429073	0.407408110976654	0.416722431733237	0.390206571911734	0.381888573074925	0.388018624729159	0.420988892400355	0.384510150498249	0.38318825367011	0.41030376933243	0.38296527931677	0.381949889365246	0.401923716784951	0.417525579541521	0.416804570109642	0.393263978893179	0.417295930273938	0.382592475588882	0.383812963685199	0.426686832840248	0.398932619179493	0.381426372213628	0.409390147033739	0.402244300470709
0.416742926947714	0.423349817283092	0.432663880229028	0.413722976736701	0.423322144426147	0.437543191354345	0.454271294806966	0.417404834133594	0.406951964332948	0.393331851171326	0.390701085865421	0.396233434999369	0.398619076426054	0.443068656330814	0.444081663910826	0.433992451204806	0.401803293120645	0.438340795399792	0.40211746387017	0.446798928517844	0.436694891072591	0.423865479124568	0.402007963281844	0.4350137178461	0.393277791118122	0.423665580104828	0.42005847011807	0.399765143500495	0.448628175905331	0.398685277691211	0.404181950820333	0.425138465914244	0.39950973457074	0.415996987344016	0.435661373433415	0.395998632631104	0.433450394215188	0.410329480057731	0.396321597110937	0.428271625378812	0.414142833296604	0.395550429378642	0.412040362004213	0.445906752212701	0.44217374636828	0.405550160577331	0.44849102028088	0.39099531275384	0.418181320175436	0.439649278633504
0.445687582937555	0.450138968043907	0.423462748178486	0.420430331885364	0.460069686122474	0.432027087597641	0.44408667973209	0.439090054671884	0.428190874094057	0.47725549131997	0.457416308693126	0.427101691031806	0.475338446037952	0.44271143888143	0.419433789926614	0.481672043855538	0.474916017279729	0.428279184817852	0.430087874738971	0.409806365770828	0.453277871608635	0.451605832006231	0.46486163929078	0.419305203442424	0.471314205812392	0.455646868574776	0.420208854021504	0.453025793764864	0.464403535049389	0.428848655720598	0.475648627992549	0.458717050388252	0.442765522934692	0.424065842138973	0.462417492140288	0.465029878226308	0.462679987885934	0.44058917153936	0.408914769274663	0.451881158430847	0.409439463097895	0.453578351695197	0.466704090524393	0.419231900930398	0.421570947217496	0.458423243547808	0.427791111289482	0.444998673432484	0.410670744123796	0.425340972152926
0.44752278574371	0.433134316637299	0.477178692839208	0.464734306362101	0.443812294373254	0.436385608132274	0.467235848952852	0.469973356784835	0.492282808717463	0.437538292853967	0.48018859715031	0.472820439598549	0.443429643967657	0.455456877791813	0.452143977310758	0.491919372708035	0.45951726466313	0.481605550049999	0.478059352194248	0.49199980483756	0.435169876370608	0.446335698515645	0.469130326296665	0.501047647425243	0.469594168689431	0.470044760792684	0.438316236936448	0.462583603396566	0.504187858425346	0.477951623721561	0.437788730421682	0.440867756270116	0.435649626030798	0.480847643562034	0.505120951431115	0.450105657493726	0.440914110249513	0.469891953686396	0.456642891212138	0.479016794180333	0.459360435923804	0.45580771235178	0.472829205667804	0.459499727526093	0.446730892248428	0.451940915052939	0.472823889756812	0.472586712159044	0.483219822500621	0.498603524015074
0.489445518679977	0.492966849052444	0.5142080923588	0.473714684553767	0.461303495260837	0.46363093477307	0.484252969913258	0.521601756748158	0.533554432333467	0.461909377199994	0.493715451510328	0.491157264946392	0.50641277734736	0.533383958713387	0.525763466509229	0.478330782810938	0.497324115672825	0.458108903008802	0.470765061643742	0.464984574509934	0.522600405988041	0.485472430573597	0.53317872441527	0.4675889077011	0.517589089371343	0.512375831984989	0.526224631565155	0.515574506341763	0.49133625120543	0.496468949039692	0.461252511379671	0.484303852978615	0.507310480440308	0.475936627425448	0.535677475062485	0.471842051695624	0.532894657842416	0.470186355830893	0.478627941473087	0.455414943498898	0.488228952252176	0.478428188443593	0.46852653294138	0.518515453522207	0.467986330679444	0.466407987588255	0.480774971464634	0.47670783533263	0.509679208766074	0.499386702344483
0.524062914653231	0.489866589985126	0.528330576608983	0.573928137045693	0.569853845247547	0.513324678680203	0.543629486167983	0.553220382917587	0.54392565105696	0.504983826560772	0.502362361157142	0.500862000402405	0.493672026825155	0.514794494750819	0.494912124186317	0.491068687561872	0.573439628707384	0.495450837657602	0.559746786378144	0.531547260579471	0.571418424689027	0.516245650078948	0.578129745147356	0.541224890629746	0.556653935947197	0.532213796652611	0.49583568934822	0.526007981349147	0.479344401323941	0.514660129961572	0.502885229825582	0.54486112274772	0.528653138449656	0.521959206823524	0.546854315850674	0.537734094841528	0.490102335407918	0.491183907196409	0.490187095970432	0.553283761094753	0.508416583802249	0.480165371207122	0.513181488207212	0.552296702864517	0.570270134900041	0.548118217287508	0.526076299761723	0.540062686341701	0.580717022262226	0.563677124611739
0.532113241954797	0.55388982488677	0.574738401450433	0.585642669647006	0.606777778018241	0.612259596914185	0.622443601045462	0.613590766265272	0.526712130703671	0.55266771554158	0.54319147321626	0.556092184609116	0.548517761147174	0.523956719138516	0.547666735586836	0.549091729856188	0.514293488315931	0.61470593406173	0.559592595075646	0.570016872755418	0.557190593229167	0.518682599607224	0.577756557290333	0.563178424832868	0.556629177138584	0.523257518597652	0.569385109676855	0.617012134490595	0.537582318169932	0.614606631025041	0.590243671310368	0.592345999032135	0.581414945443798	0.571266650876204	0.608667474931695	0.548219632563707	0.569357973891513	0.588013695994586	0.604877121467326	0.549822906011453	0.60622678397463	0.583249062158861	0.522341869402625	0.60957977008489	0.560629598965854	0.578461068196773	0.518231253470062	0.602799420446363	0.540729296090203	0.580549020272288
0.634063291988293	0.552015242206191	0.589325501401659	0.56285330598982	0.63990483728585	0.640785784590361	0.572470084617211	0.67456586616489	0.568655743384806	0.564466929145443	0.654896019060613	0.589388188538292	0.581221313470362	0.590589739910099	0.636904822626331	0.614459751818239	0.650233966268789	0.562898770538942	0.636752329441575	0.640410582348278	0.561638420112694	0.624101091247734	0.646090412316101	0.609030914689687	0.64314648697894	0.59199483853217	0.632045137728401	0.66304946429568	0.640763989783364	0.65303145815119	0.547737614853867	0.637226110528551	0.614722457468641	0.668601260224466	0.564965944114112	0.616261533620166	0.547723851232424	0.566289054614479	0.584299707887394	0.659598432696931	0.610493574469853	0.632662131095585	0.557208130656603	0.587375453439223	0.55958361559258	0.576423986690143	0.584318409235575	0.546827613033433	0.608631079314954	0.571797288530795
0.718763392243494	0.669638025935297	0.625647430330875	0.587017613951989	0.633231350533584	0.619507106194972	0.722007487155427	0.678401656634508	0.636754315913904	0.713880772183387	0.677638246828848	0.671372811817821	0.620516587681373	0.696246423496649	0.635697144197594	0.704114632177369	0.627216944059886	0.645564493300249	0.592100664171859	0.606571697905397	0.621967457665852	0.614326420187136	0.603645316568849	0.648852533633154	0.709495071854002	0.635343917363226	0.701631367503117	0.721738384721924	0.683285169925517	0.615496978484044	0.620905636957369	0.680542076830394	0.725428147411331	0.611301466877706	0.703632918930722	0.618269870281828	0.671381700283221	0.663567620795409	0.715735522836592	0.657683059788908	0.617133656852697	0.625527687957509	0.604900434014155	0.591405585466882	0.706515854794824	0.678631864479239	0.710322248797913	0.629382326515829	0.629107847526888	0.651762322240455
0.695148323008897	0.70888685406533	0.699546644208111	0.712272327061777	0.6668682002062	0.63106263435596	0.657093645659707	0.66367829932992	0.68766653846607	0.766282571089329	0.696827387083086	0.678706263190622	0.652555532550317	0.754084710246612	0.642912037562304	0.704322153542565	0.700499482268976	0.672524331060601	0.761713939617113	0.66284828096567	0.786428381962085	0.750416179251118	0.671677498628478	0.729416456014155	0.747287251073756	0.715870590999316	0.682797201564624	0.697651509201619	0.729109245783769	0.669210821314032	0.734346673696867	0.738505412594495	0.774379556092561	0.72762750391918	0.760533079022663	0.753345061826314	0.703188300296416	0.731621096674116	0.713146955278841	0.655779073805378	0.735358151682809	0.717486956707192	0.667137886811532	0.748639939786473	0.648765733890186	0.684633757336323	0.689369085805491	0.730366269622172	0.650466056338699	0.679425645146533
0.696205499937312	0.806252584626488	0.799343939623269	0.828021380493089	0.734070587734728	0.827946325440123	0.735414061753042	0.793387354483573	0.808913695574695	0.790404222558853	0.716677773093333	0.811119222564314	0.8336879145836	0.781252325254972	0.851997688136002	0.740237127138537	0.757635699481597	0.815586521929162	0.723850300584633	0.762624974526184	0.691146786231977	0.793851399461007	0.68544886846014	0.736350187934913	0.697072127592394	0.706891513043004	0.698521728071157	0.744226698216862	0.758715828879699	0.693158229255701	0.71484470258119	0.693297105234993	0.698280692314584	0.806574684121785	0.77920708605345	0.770263380691542	0.804981040025853	0.78577105624847	0.801516802568258	0.782790901959075	0.697576225091696	0.728280130680192	0.732490721676379	0.719824417902319	0.741501806315858	0.756314348803877	0.695840882906797	0.816282268732708	0.724979917875678	0.846190438329975
0.922520745503813	0.822051722337733	0.825616235336935	0.881758432835485	0.789502066618053	0.80416063351955	0.745471972195372	0.740710774204512	0.871335032672685	0.900449103597759	0.830721860155164	0.769868514381666	0.760180169048311	0.881145209364629	0.777059620541298	0.820979087904188	0.753009397949087	0.885224239517857	0.840458905229277	0.759545413208416	0.742414624265294	0.859854637496551	0.805130151227041	0.841799644696271	0.855872887969034	0.892068375356025	0.922392276252495	0.907771879967942	0.767814900288431	0.844215687168874	0.803781941569277	0.818527191623159	0.881756344479	0.89670853724851	0.919941615916332	0.784788001833816	0.833185775668317	0.795076059062489	0.787370998780098	0.772841974861683	0.847497959681662	0.835105225637697	0.736624579132259	0.908912519161142	0.855160563825332	0.774876926841119	0.912535946355038	0.836615290231348	0.804100763351403	0.917370033687447
0.944044764875125	1.00709068581243	0.819582210952588	0.834089793978395	0.883382590424393	0.998996944735214	0.90080793410415	0.914083053421917	0.984029617518186	0.942866894322654	0.979962375856562	0.846577702891106	1.0248492011765	0.936481371079266	0.907936554045138	0.940514801786775	0.816309485091979	1.01507144106535	0.850430174857756	0.984730701936051	0.87357905731143	0.849367979760559	0.945306164361852	0.953074926198875	0.90690874301309	0.974046400317207	0.999055579330615	0.87304207295028	1.01579280370936	0.932616970309134	0.980775768296489	0.878920379898511	0.971797891547434	0.956344537309157	1.0004150832435	0.839061225952936	0.83949132514821	0.890928410319879	0.823433686216572	0.914874117352856	0.983911162567016	0.994417178149359	0.96439039045521	0.983013809453207	0.829467508641616	0.967619282711699	0.970338993028167	0.803945271171673	0.89624417304725	0.981292610133695
0.911586982942152	0.970661795859779	1.03644716703751	1.03152566641285	1.00516246554281	1.00099661671037	1.07636797287288	1.09395331225112	0.928800164687902	1.06353684594618	1.00468442594892	0.895342829368989	1.01620588584805	0.989263547099047	0.957688265252797	1.03521073378683	1.09813706790772	1.05022376573953	1.00941742345478	0.94466570093047	1.12757035559807	1.11376722238117	0.965500823282018	1.04093992464784	0.96558689872963	1.03891673986192	1.03175188670306	1.08886389649885	0.964980984158415	0.912134014912482	0.925193949096617	1.01955732991574	0.940350562683341	1.08786155489902	1.06074594781767	0.970846088756231	1.09190219871121	0.91628857009755	0.919029433792778	1.0247082151353	0.889492352795936	0.911846366876827	0.990493835742699	0.939037474178958	0.965717521966837	0.921363024125914	0.904147599628238	1.05882938455439	1.11572807633529	1.00152827152647
1.20059022523114	1.03138251708304	1.04440249218132	1.22966364258554	0.992784894050031	1.06360609851385	0.975221029296609	1.20916897772693	0.995820728696894	1.00270889539256	0.961218323842721	1.02656565030724	1.06218827439752	1.15795636697405	1.2103942175772	1.18731707022489	1.01203005457382	1.04773934761161	1.21515568901845	0.972306186474412	1.02373637728619	1.1141477790206	1.10398032696235	1.1481597709628	1.06510987625887	1.07910228042735	1.14771629157495	1.19199286334267	1.2065354508549	1.09506647856821	1.24923927496902	1.21214944171206	1.14277706197531	0.998074131286584	1.06695628338483	1.25997150052771	1.09405153239836	1.07453574716864	1.16255672062463	1.09780455295953	1.1406783773902	0.983832051683384	1.08352806043165	1.22794064300764	1.14567048612207	1.17768095833089	1.06361928906727	0.975080113513042	1.07498245599263	1.08353197067901
1.1383469645325	1.22293557335544	1.36609712712699	1.12872888129586	1.33947307392845	1.11588557284801	1.16820655281068	1.33853254493416	1.26275546902966	1.13049298751565	1.12918142689443	1.12820962834172	1.28106284316539	1.23936767104885	1.069802687425	1.1358543095085	1.31309123438717	1.20045930963313	1.16317406242659	1.23061506103798	1.31677868438886	1.18424745348445	1.23479453210571	1.24550426539757	1.08930904533319	1.19511617633255	1.35675343439283	1.12977132658128	1.26324139225688	1.19233772892279	1.16280711906375	1.34964516674012	1.13023076011521	1.25164938359184	1.11649726834379	1.29874454637387	1.31825135800528	1.14927240333018	1.07343801055366	1.33895848985795	1.25687052169013	1.15349662967268	1.16166671914216	1.09981369547028	1.21163134334331	1.32326629029709	1.20588350607712	1.13037507767181	1.06731444488141	1.22623031097137
1.4805928242213	1.38854904139913	1.43851262950631	1.25111124192586	1.24308205457574	1.28207793744424	1.50090960583853	1.47683121235444	1.27666834806201	1.1907331513392	1.39814416790636	1.40948033832397	1.4924107755634	1.24174995103643	1.43261135138825	1.17970846534052	1.30124076250785	1.22183932265067	1.30276391017263	1.3801742682715	1.24757513751167	1.451911942525	1.1707714029738	1.2650119265291	1.22685393669575	1.30075574543778	1.2219512509854	1.26310156638547	1.32933033940334	1.41675197865841	1.34399895910904	1.43122270597944	1.33910960205904	1.34150353106529	1.35813771189416	1.30459441077028	1.47961224203233	1.44201204367593	1.1988957534066	1.51098124729262	1.45749940083529	1.32529453011527	1.52779838500967	1.37725193813963	1.27825044489426	1.38930719628079	1.49774894433282	1.27117801714331	1.1898136598848	1.32263824305562
1.60769034804585	1.62779116268537	1.62123245819165	1.64378134994989	1.45702180770351	1.36944296793801	1.34725389455822	1.33033473236297	1.44655209994471	1.41656065592404	1.49286568818992	1.52274213619958	1.6596784870096	1.58405429699687	1.58902538270808	1.60180195616001	1.34584453778925	1.41906230196205	1.63313297719751	1.32542621523884	1.41652238172046	1.45504506606715	1.41996648043597	1.66145184544972	1.32580851036068	1.32227685123306	1.57081507861094	1.40881009193097	1.42843649972321	1.56933623424386	1.30599857770157	1.44409345171058	1.55061564597575	1.52282286687964	1.32135463302757	1.38785062088233	1.32240209284286	1.3667687561108	1.49618725530537	1.6298765863959	1.64073591772763	1.37221753490663	1.50136295561949	1.30239000623943	1.57633309363873	1.61690408623713	1.33514922923624	1.34943641966291	1.62403234975975	1.55046289107246
1.70676790538798	1.65278222290622	1.79038136961344	1.53681104109005	1.74887196274374	1.66211661400527	1.56828305020367	1.58350372639239	1.69703703558257	1.61065752748027	1.70481050938882	1.89003069110802	1.56246801380794	1.50006637154549	1.83306443374984	1.56743407621284	1.49781793342418	1.63178666586915	1.57128546904925	1.55826289968824	1.45411195963242	1.50019034063823	1.65449471213534	1.77245662644083	1.59406891336864	1.67367355660655	1.50984957554223	1.48921915742061	1.64604070083534	1.52736216221737	1.7316175912158	1.71978352514288	1.71256469569987	1.45517291334509	1.63255048521537	1.47921342196883	1.63421293761997	1.70166979612246	1.4379465375649	1.80863523207048	1.53761968321912	1.63907941554709	1.65959440573684	1.5778130024499	1.74677702394115	1.63820031407806	1.518902950652	1.59236994943567	1.73178950007002	1.70902074654284
1.92067769488079	1.75652227740161	1.98821432220864	2.03827104797523	1.61926658924593	1.71370116622089	1.65192519294997	1.9390776475933	2.05894345597336	1.67087760996963	1.61029489969669	1.84083757161314	1.79954558669368	1.71902385594899	1.74106921665048	1.63749058365634	1.72306357967255	1.99780446122523	1.609719465869	1.79305215339639	1.73946689365398	2.00715588727116	2.00330747350024	1.94686884137246	1.94014163148409	2.00454006094116	1.9221316779344	2.03995848752523	1.72125570079125	1.73924974611161	1.68011811205433	1.61416151625445	1.79831415197023	1.78924018900301	1.79456220669672	1.66180613747102	2.07768838853542	1.91901326463438	1.90548574505536	1.6442322323931	1.88988160963668	1.89508162514958	1.62031842005688	1.83616320431762	1.61611918076032	1.82927898163311	2.04571469218836	1.92226329874546	1.77457469300863	1.7834908439781
2.29719098392634	1.89853820660153	2.11084702204816	1.80704532331083	2.25235535939611	2.10038871502109	1.85449338849366	2.08728378259047	2.23584441378326	1.96357178665648	1.8739566455999	2.30655403861848	1.7904346305751	1.7838873849401	2.15215295835338	2.28693493297882	1.89556114846225	1.93900568172252	2.08399112735582	1.8287446838153	1.80960882819773	1.82464849238567	1.96122766127698	1.93111437517943	2.28982575083357	2.16959424413917	2.22312791550828	2.1672889590949	1.99292036440738	1.84128301737698	1.90447808836724	1.9042952907393	1.92252074660077	2.23457837987318	1.80047113930627	2.27960060272454	2.17526516436749	1.93920858591001	1.94730941392361	1.94585493771102	2.04827099375264	1.84708166466714	2.07387975335212	1.9272749536193	2.22325408033599	2.03100560598484	1.83855372028365	2.27467512718319	2.16608582466853	2.04407232759451
2.54290517604901	2.18818042141906	2.09201684131748	2.39526823553692	2.27203460005266	2.05470664689536	2.22732141948602	2.49872624038544	2.54037080097888	2.00852957800027	1.97823432488432	2.517178223332	2.08605030324246	2.11292507195307	1.98794477025165	2.11710833329814	2.3263726153219	2.05120827009309	2.4119279271305	2.06295299366673	2.22266674178408	2.41055667863006	1.96933935759078	2.20718602953462	2.08213195218289	2.10970225489449	2.1137016693173	2.12048492017734	2.24542757175884	2.21737341121934	2.43726047104979	2.15883389707149	2.00122563293863	2.54284230070041	2.33868672425519	2.20428863455562	2.08198317609748	2.34718126584985	2.22028654383051	2.34971660799559	2.27007155804365	2.37502494754603	2.5122056796009	2.01124812357017	2.14033701399689	2.01799373868856	2.38330405461686	2.33427938011409	2.36045270102043	2.15600270692712
2.63785397245792	2.7220749207046	2.28989605899153	2.77692863451818	2.30751063944612	2.72047332802714	2.51389266482754	2.31089539066789	2.46945132368247	2.59630310596942	2.40796853938402	2.48330370143993	2.28729141432303	2.60576178305966	2.26111194644462	2.48595376063319	2.61705957778441	2.27657420355209	2.27016188092299	2.36243561205318	2.43812612142517	2.63136599200816	2.66089535398268	2.66547225055819	2.66271064633171	2.22720520739049	2.67083976417125	2.62895611844904	2.56517456757607	2.61842821451575	2.53172376159944	2.56363667330121	2.28953325182136	2.4638823425341	2.46863437264043	2.68106970828263	2.42543227154512	2.43402793493827	2.32571022591652	2.67414606326494	2.7798058175492	2.5124297253423	2.67215571848814	2.26073467880083	2.72355442761663	2.67201232388679	2.38644310389448	2.2367449337106	2.18136800040327	2.76792596094666
2.76423405607467	2.94046681019329	2.59697373812427	2.97344984096635	2.53542075426058	2.67613922618687	3.03609941520045	2.97026897646475	2.90483936620672	2.52670346659507	2.58573166505957	2.90829785016311	2.90698886383217	2.52008953770309	3.03241470846861	2.92194322997527	2.68683475589609	2.93304791208833	2.71183964108411	2.83563788777081	2.9581959036514	2.94828800107979	2.64692395788954	2.58021043791573	2.5405357820646	2.89952753580007	2.79939828276691	2.45386792920077	2.66288023572418	2.60804981887942	2.48044028640281	2.8981839393938	2.60418186703056	2.78765602905845	2.67401463739029	2.76541347637182	3.05324088610467	2.67392051394858	2.93276702716945	2.94678397612966	3.02966301435631	2.47520436674381	3.05418293617127	2.4881261189429	2.97144529509638	2.50575997600362	2.5372805130516	2.94245151489464	2.57206712102174	2.95823967069738
3.03454264916565	3.07161661209206	2.76739884466078	2.94898276627278	3.03209840968108	3.20039350176603	3.19268982946207	3.09654128000959	3.28149916670495	3.03944794614029	3.29326223197284	3.16039427835008	3.09741598783809	3.16988862168139	3.07716079228336	2.90359730695907	3.04924324843478	3.06737764273259	2.99231565139887	2.82290879167843	3.16088771846452	3.18618005535685	2.77210712646602	2.93596403462018	3.02597348015851	3.26542805087488	2.86136085260892	3.01029584631344	2.88938563043995	3.27223527935281	2.99387219938658	3.19086578211695	3.30711652465288	2.99898596551685	3.28267480430168	3.24536669135879	3.0014200692082	3.14445178559932	3.30466822920613	3.16795790420951	3.10986024655282	3.21048141167983	3.02666428222539	2.78021454896641	2.86762274854139	3.29021374974444	3.28919637613931	2.94420291410302	2.95868143276702	3.14997797819713
3.35876543773614	3.3376653276321	3.34283677302211	3.35457830258752	3.10755275415323	3.37041923467476	3.23399273987669	3.37627732487608	3.28389454084603	3.15448851506708	3.11500286289366	3.30257093419031	3.54804498693551	3.26745116169559	3.5436718101707	3.40076815952786	3.03576625991456	3.36052028789548	3.3364607824695	3.30657490475061	3.41533519996754	3.47777097230173	3.13750607965367	3.51949065185196	3.38114727294077	3.54946664703197	3.4607505210036	3.21414801467181	3.52860981851551	3.54379761744214	3.27829593122896	3.38224686153056	3.39672533768995	3.35596430100743	3.47487082629017	3.2672632510768	3.48263884207411	3.17297460309395	3.23414149000514	3.57322169325136	3.45593837614104	3.5017221042092	3.54084890614179	3.30315872184211	3.31739190462273	3.47520131589221	3.54211897080291	3.53722435701104	3.39957249030007	3.54547547527329
3.82566015941646	3.69358787015698	3.82922598502405	3.83246934844275	3.47090651872044	3.63424373003889	3.84736539459678	3.55206262229116	3.69919610306417	3.81910100521541	3.75113793343811	3.66122677254782	3.73640817550948	3.81967311131929	3.67911783707848	3.57637693242401	3.7984241316247	3.71752731846352	3.82004649429952	3.72634801228305	3.44542897718697	3.7819370181963	3.77609235427136	3.58981416778055	3.4752282861792	3.74727069948001	3.75828491331414	3.70247240450544	3.69838211280948	3.51659758977879	3.74837869847463	3.73410898997964	3.78608933304061	3.56993682559539	3.73629007921601	3.50966868352444	3.74202335026539	3.72167968051399	3.80545186006077	3.83774721177206	3.61062723176402	3.794302695437	3.78336820884533	3.82080219969615	3.84892672709029	3.76881937700767	3.73424417857072	3.81456281931987	3.58595600257929	3.41605626596583
4.05307464601915	4.09429785246433	4.00613069216058	4.10129685453478	3.9160623462331	3.86338535623284	3.97906693802781	4.04346623865823	3.9925705139314	4.02731588794316	4.06800711442475	3.83761440162378	4.01863623110302	4.07530940036821	4.11167981409187	4.04462617538823	4.09180189977401	4.09814844264494	4.09534606087415	3.97474121306049	4.09573255289679	4.09867518678297	3.96004839666786	4.01190789024392	3.93832994870632	3.80357064450611	4.10881934641664	4.00364885678332	4.12365796171531	4.03576597390783	4.05519019948655	4.10579259629824	4.02204498149921	4.02541543414138	3.99831626477592	4.11850351130729	4.0998127597628	4.07517207747385	4.03890671965567	3.87505579799116	4.01597751935521	3.96038383561493	4.06359274576851	4.05047410271339	3.88184593389429	4.02298808232833	4.0164180168403	3.89195291386515	4.06999747081761	4.01880798242151
4.23456954498603	4.40722263856048	4.38821629954588	4.34501162486735	4.20538186613575	4.18014989174271	4.23998030998575	4.31895283187397	4.35235497381085	4.2240491051856	4.28957594471293	4.37275783791224	4.24155234460171	4.19742350297952	4.34616583007743	4.33858694178812	4.38361822210003	4.32320614684231	4.34936018262201	4.27074269932939	4.22381167310922	4.35931211667171	4.29070158160513	4.27471663648105	4.39879787699841	4.30751246183535	4.27104881415361	4.32231594193908	4.36850634399401	4.37887102627969	4.41609543960937	4.32601893183746	4.31059104844837	4.34958112188151	4.37949398627533	4.27138234546419	4.26400253760498	4.32036447260775	4.29785649953378	4.32870259206391	4.22855497341579	4.17836111559315	4.33826299566766	4.28655476836721	4.29922410559615	4.34823576264446	4.38006923266107	4.32556825766957	4.35672459210897	4.31405744455145
4.61054047115584	4.70044926899463	4.44037042262461	4.58219464193968	4.62431915504287	4.68496402484242	4.40736321882072	4.4901455881984	4.71368953667793	4.67673097499203	4.62544104595863	4.63142278470123	4.45300405287229	4.66447338533702	4.41010193478383	4.60820234471352	4.53513069272258	4.47549069433741	4.53147882449244	4.66334717832727	4.62212847294239	4.34119371021874	4.65581699297922	4.48923326904056	4.69964088803056	4.71997344894835	4.66063409779198	4.65875428096041	4.27513245222067	4.3441652839263	4.4970561967149	4.69053242409103	4.64045353189056	4.48486800211684	4.50874040502828	4.68437078380217	4.40477868795276	4.63085186361305	4.6449122927194	4.59833252664657	4.5018921604748	4.62724579781115	4.69596082444754	4.60639773892847	4.63383498480043	4.63714776854432	4.68789675991356	4.49911691344248	4.64379759271333	4.69459416661397
4.64474173726359	5.00284988523921	4.9327929673608	5.02791975943429	4.97773481100415	4.83334127139817	4.98129157258665	5.00022850740507	4.82724644997304	4.97353923923444	4.44720697881386	4.98444888929158	4.84337046443853	4.99783147944185	4.55716327662861	4.98515658915385	4.8564230415436	4.43346045202752	4.49106072493882	4.88736477131895	4.80255521059818	4.93750746310034	4.59604212731099	4.77393493374786	4.69971394354308	4.91656386810309	4.86464201047589	4.78110376430724	4.80174030613321	4.74173664856434	4.89619458959643	4.88080861804843	4.62414204977941	5.00010781449315	4.52816511613602	4.98373015094007	4.83084633341783	4.68782678427522	4.48558037322149	5.03111987979901	4.73618652311215	4.94947352480283	4.97888044443652	4.77608286920952	4.97818821344051	5.02614685508014	4.54682788331286	5.02728787134277	4.72586175786325	4.84215504963148
4.79181208363484	5.33081042840734	5.1526976343308	4.89164018846843	4.60666298411835	4.82381591682411	5.18293094584271	5.28083174283908	5.31065992444472	5.18998031225889	4.92686668585208	5.11290763924455	5.12698390377738	4.85679435798157	5.18799337469946	4.7252379289032	5.26581026164998	5.30570217696199	5.1223690394606	4.86275847968788	5.3538532682029	4.86594414927855	5.27074287465227	5.03781362176474	5.30235644972447	4.67900234280756	4.83027125685706	4.65313507604042	4.75270594427244	4.92493445524042	5.00870602496671	4.85020036863345	5.33020322315254	5.12602590891197	5.02113743046502	4.61739371029505	5.26920627275249	5.03928113786817	4.8934267367002	5.22650447165714	4.8640591985697	5.16398029833215	5.06545447808472	4.85902837589381	5.20519920846293	4.99497271506743	5.35730514111815	5.15635450933088	4.87302947088453	5.34741221929701
5.33132188589392	5.36102721890984	4.88256898468274	5.19250837899497	5.14770553447209	5.5056182716256	4.9258890766243	5.5603668549971	5.38683387247533	4.92760446880907	5.01228173081953	5.37783003099458	5.67267265501046	5.20654454798386	5.09958930746748	5.19168747651949	5.31091798057599	5.36921355648465	4.94718509998207	5.55018737878171	5.61695303467769	5.32181997596568	5.53642358109108	5.45312341125689	5.57858859104679	5.4241025549436	5.62892748251771	5.11730212503944	5.37745596104945	5.32584928389451	5.54716829399632	5.13842734845192	5.38165849352383	4.90877550255253	5.3363807228214	5.22670481200617	5.15883755082472	4.85784460826852	5.35706857934367	5.03460788357698	5.19741903370315	5.38595779478599	5.59933856681139	5.32491683349587	5.03565762655711	5.12138885328818	5.44484234440475	5.32707859909727	5.02765113646202	5.33617875143842
5.69405576551801	5.52725522220503	5.84569188220373	5.37346615626047	5.64677950115882	5.23847736391541	5.86117146041989	5.7582566732887	5.86637163762264	5.61680661381841	5.29046063033835	5.95109668188737	5.14922229763763	5.58533278529529	5.49910183282063	5.54117854797605	5.73536851144119	5.77915039387769	5.35739708266237	5.57913843192549	5.49800463048613	5.41370300742165	5.70401963537469	5.26079850539423	5.84446618308317	5.56147672514737	5.55510782232449	5.15121630731472	5.36251377767187	5.17356482529035	5.60516971626741	5.22829133977172	5.16454252677714	5.45053260890678	5.28846227013826	5.38047191874245	5.20821535702902	5.79393306189339	5.66196925388827	5.42871251497338	5.05409453930164	5.66736492790275	5.65146407848043	5.26103618957463	5.38555942872858	5.37492511254539	5.45950923792496	5.71922708641422	5.27047346035292	5.73870772498645
5.87379209177086	5.83480924214778	5.47824527806094	5.69167673223336	5.99308557786354	5.56030740338909	5.77936820440036	6.02431508510529	5.99229889443314	6.01037371499627	5.57031490936382	5.84046502760547	6.09758306672453	5.79387775504792	5.62136690550103	6.11264216085692	5.41693632890727	5.49565947639973	5.44530845781254	5.78439893182385	6.02912834493041	5.51004476636728	5.98720360539912	5.89622402176252	5.86096524265791	6.10023905003181	5.68322556473229	5.57483048743286	5.40441904992223	6.05396256330369	5.47728947392683	5.97576097024873	5.72829908391901	5.8502122829914	5.84209067264482	5.50893874966063	5.73641036251441	5.71081490300204	5.71258155230156	6.01328417493897	6.03904650047307	5.47828593359348	5.65001880817957	5.88893717875781	5.6437882262854	5.79976974354602	5.64742863051344	5.62059488567773	5.616063614071	5.84718684361138
6.07492614181814	5.91536285546572	5.81115607247585	6.09712960005761	5.76256069424695	6.1011876703006	6.18450815419888	6.1903251649904	6.19060093399917	6.35756513607099	6.13890294551641	5.92567003425864	5.89432548909299	5.64489941665042	5.61227250591327	6.04527748053777	5.8255594237724	6.32026209882269	5.7011125655999	5.61232148568993	5.96882379614917	5.90167801519416	6.28713489487008	6.08415735192202	5.97124445685034	6.23388791979085	5.73422282052404	5.76560963674166	6.10566839259727	5.97105030611584	5.98519559850767	5.89792380288598	5.91638094108954	5.91743015162084	6.00933776898373	6.12654562406957	6.12210521701346	6.21812360594044	5.77838296960762	5.82606823690442	5.94935722653292	5.8518544082713	5.93014275299276	5.97053072607996	6.01095105398848	6.13525198089349	5.79147364659557	6.01266643301412	6.29805550185506	5.70080303416724
6.21899457051498	5.92423913764383	6.280358246104	6.25663682206446	6.45637535914602	6.27792501111974	6.26399229608671	6.35563668795205	6.53260219475725	6.173975425737	6.47024028317331	6.34123578543225	6.18853034132376	6.1944250629969	6.47439013638211	5.93827326520669	6.45636469348808	6.38501624323625	6.48764465520579	6.33655229720809	6.18752482388659	5.91391354293689	6.16199869144563	6.1089540567891	6.32215750447748	6.20909699640326	6.51644633733334	6.00747968372196	6.09550863100134	6.34968633566958	6.03957282798252	6.59116904563168	5.9072045388071	6.26510570065482	5.89341317629654	6.48754030570347	6.21867129686147	5.92494755334543	6.14949433790685	5.98856321295824	6.35151077638394	6.39646419087193	6.03534965875354	6.09402756283558	6.13438728554273	6.39017125028666	6.04211789008044	6.18603773187932	6.3423634079151	6.17457378889211
6.37101934452806	6.53546733340184	6.73636753891403	6.56141419645754	6.38660997375366	6.62550955794019	6.65854256744876	6.64312719127306	6.59236076736046	6.69438277852496	6.19999736579938	6.56694890832199	6.2468008000009	6.51424025126008	6.60030335550444	6.28044796221735	6.21779708438474	6.21852247672114	6.52387928368632	6.62123867451393	6.6965784061378	6.27379010212343	6.34104097578246	6.69011714043611	6.25491791962075	6.49939737598317	6.47868651884521	6.6731278900325	6.64126767442012	6.67546421911585	6.332944247739	6.68455192769795	6.41113409739441	6.39738195041735	6.36434912319567	6.62486645809156	6.34248330876796	6.69082402805546	6.63672127750713	6.74334350643918	6.71952928246247	6.35422177674492	6.65117008015753	6.26414896780204	6.11571155295046	6.36987108822426	6.61995488010381	6.38047944186897	6.57760345612138	6.47831342634172
6.9961047522578	6.78397691131411	6.91875738229747	6.74131421598397	6.91862718740071	6.58129509634795	6.70065015961249	6.74474565038363	6.65282687310768	6.57915669035621	6.89708359915107	6.82424465719427	6.78468081400739	6.90288659789191	6.58268853028466	6.58594973250643	6.47328521695804	6.90234592658494	6.6884993667812	6.93468995260268	6.93038159782327	6.50765132183728	6.8648347855461	6.54688383885714	6.68858240917908	6.74834612482031	6.78731794625373	6.86709733884191	6.87494428590006	6.61737803898054	6.80660560646203	6.83558741710617	6.63868518325882	6.76742840174568	6.66171164669914	6.89927680458125	6.93425588840184	6.94142215008574	6.54819296846903	6.49671072991131	6.72375613651529	6.79799124558083	6.3104761787443	6.96238714576456	6.45218988031574	6.99012289050361	6.65795048086983	6.49548904636059	6.50726529809982	6.9161078197717
6.93094332449468	7.02566689730374	6.84750094224745	7.12754072581163	7.05478235717912	7.11957511396778	6.61263197031059	6.44749698271763	6.88528511919847	6.66700234942994	6.74166964670909	6.70188382243351	6.99644850831355	6.52131810225216	6.64092116663208	7.09045904348621	6.90522248265518	6.97625139963743	7.08418055089852	7.05910063789833	6.94967334634512	7.1180296551392	6.8066299908879	6.84681983998627	7.14226746446949	6.91625653808871	6.88748916905307	6.80024832683535	7.06252200154134	7.03575720747811	6.97124478678454	6.89104178453128	6.95121284270491	7.13797302400528	7.09369325863879	6.9934949907727	6.83182605081865	6.84625409484324	7.1796567125777	6.48967572437715	7.04161196211277	7.16962341664344	7.16414136660239	6.82770335819036	6.50143100072766	7.05297465707651	6.90819666957459	6.5065873743301	6.9479047233667	7.17148705157405
7.39977877149058	7.16857583985176	6.8765062743945	7.13304305147346	7.47167834998413	7.24921814571078	7.3984478398101	7.11907477405324	7.0816131593702	7.2147866219219	7.08431054866969	7.17936183526675	7.40664343179465	7.11366858195794	6.86563676696887	7.33713920447597	7.19473002931776	7.10056161846878	7.21909957207771	7.30425362917087	6.95618262956091	7.33439352486161	7.18234399347425	6.97013610254513	7.25798089117401	7.14132940639324	6.73449378712074	7.16407909557954	7.1825467102941	7.14277787112003	7.45155755263001	6.40573643644859	7.44761796926527	7.44778200911273	6.91507121508704	6.93593124307017	6.79296121921923	7.38176554457734	7.46568830470924	6.95317056407941	7.07722185847794	7.25064454321375	7.23140737283468	7.42415629148289	7.29457220193313	6.70090361723228	7.16777326047445	6.62867218519466	7.41629004777723	6.71770321301232
7.36890537146186	7.55971018817201	7.46056631455658	6.71126828472714	7.63457274559428	7.28790622387046	7.50256711504283	7.42930847652054	6.9199331315377	7.09110944485821	6.95121009220424	7.61357175186158	6.95933699965543	7.05968628155695	7.08862548611517	7.63231962465498	6.68754885789671	7.50732765859332	6.9247078967437	7.33976223989483	7.62820356726788	7.63263738290721	7.37288595054704	6.93068876205625	7.43930836919376	7.50984670379894	7.02535028062975	7.20531089887271	7.57613245962742	7.53636733252209	6.6175180121825	7.45992069069776	7.49421318491498	7.63064974902232	7.19035766404897	7.11920524453749	7.65188033278798	7.47917662123259	7.22936001613425	7.48213470495053	7.37532656891415	7.55640540594372	7.24425879517955	6.86285948215413	7.15146423105532	7.63599872516579	6.55853283574085	7.29684112576942	7.21477195253466	6.81744002193008
7.79326753367245	7.83553333766067	7.79255042623325	7.28936180525643	7.56576250051642	7.19874475127784	7.43812492428875	7.50550883709153	7.31751185612583	6.93929496666154	7.61016832862388	7.64248506105573	7.21279802621637	6.71441532671026	7.51362133454262	7.79145277696905	7.72742459185885	7.17153720218126	7.56460946703264	7.67091017838017	7.16310747267222	6.93030824393929	7.43476173911723	6.96671001650444	7.64765649436117	7.75524423942182	7.54673480330107	7.82993250701673	7.5573418357613	7.27430887990956	6.89140901309957	7.56680182561744	7.10440961197074	7.81239034786313	7.07182449883499	7.41197597947355	7.70520806156412	7.18218914488489	7.60199852535713	7.61664375508851	7.60441657782371	7.4181780978825	7.1464723097821	7.67486800798497	7.66081463267301	7.5711807984443	7.6002260371044	7.82176755494384	7.51532009735323	7.61726517925663
7.53480594625466	6.93514963850184	7.5650368262335	7.14861936930189	7.84418176799353	7.87623337821679	7.80024181815675	7.82917318350015	7.43999735307483	6.98911179000105	7.3491285131935	7.44865150265477	7.81346451789782	7.40875051425193	7.19400656642853	7.7139023244523	7.41747004225076	7.14436458500954	6.81814821408608	7.83711022195193	6.89113228407745	7.17358848986748	7.18825843449087	7.86216497268381	7.4245782044644	7.04406036463046	7.33854653332785	7.54085010872051	7.47863954323525	7.48986266653574	7.13510071855233	7.00564336752067	6.66968957939081	7.97693366642623	7.60397180486162	7.25565516092854	7.67715525307861	7.75537877043805	7.71083453791233	7.87303842108204	6.96180120902833	7.62621996391808	7.46453507361195	7.16076291213306	7.55465063102132	7.20841121965669	6.95560071664627	7.80788602720279	7.62265672494183	7.25648616952629
8.0114092849858	7.63254084142794	7.99358958353664	7.60097379469656	6.99284629034587	7.48687715338662	7.1843337708427	7.59970369701286	7.9119878108463	7.7755609337898	7.68529839104964	7.8440232288241	7.46409984632032	6.85206308832998	7.98207765086964	7.16127251418551	7.31043170545355	7.4288883515896	7.84987567174953	7.66390396086665	7.92277966455826	7.73496313686581	7.63211054486523	7.94941145771708	7.53539406599022	7.19677635636723	7.36468113309638	7.34801050571925	7.95082573129637	7.43288789635335	7.74619423054416	8.02301255378348	7.24761574155438	7.31207926170681	6.99588847451108	7.76349823207714	7.5486333700019	7.73444067943108	7.99739320065311	6.91194827120452	7.77997374352509	7.69581212936299	7.46435486971452	7.71264717019973	7.8097168115148	7.01664056894969	7.3272930378009	7.51247811229957	8.04480659101114	7.9869061859659
7.69225420074364	7.96931790994092	8.06803420089686	7.98305354889284	7.66411306107938	6.90652916474624	7.50495348782658	7.61564591328265	7.3910422552351	7.89628885124423	7.64091411738476	7.39870048772714	7.81219152456689	7.85706305806984	7.97244538838472	7.70379307071805	7.47972748215644	7.85842416800304	6.93880175970783	7.69050897072121	7.00066022967802	7.80220742987856	8.06071513974489	8.00008586788787	7.23996846425549	8.02099042353745	7.52895711138856	7.94663102231511	7.39370972237143	7.34983800368955	7.13402302718202	7.69256710309196	7.79801007112071	8.08203239398215	7.94912178657452	7.80037249358931	7.98222286250455	7.98777779900498	7.799883124396	7.82903294067779	8.16025637711787	7.6150142011974	8.08455455093684	7.47419814783383	8.03914008536727	7.82955785349974	7.34518319860713	7.07081617817671	7.28374979143534	7.91586363020259
7.61642932209225	6.83123267576673	7.96424499226939	8.00238058481324	7.57896621341959	7.99984541543637	7.98644141043497	7.49672630922601	8.10935073775587	8.03108431015398	7.96886574778087	7.94058837576218	7.87144628787906	7.92128518145901	7.94993783165985	8.04456065709378	7.12691069480575	7.39961249450415	7.85109227914722	7.90150882820797	7.40271328307401	7.2551059218816	8.06110763617253	7.94548224530994	8.22277688753326	7.94017221022036	7.49738237688205	7.35842604577606	7.27183099746433	7.58957730182283	8.04428103274491	8.02539269075893	8.0617994984699	8.10743371884396	7.4503824385021	7.92776736455924	7.11614942399201	7.57986978671918	7.2104020093405	8.01037190831844	8.08887022523601	7.03694143424683	7.65235700845623	7.26196674919193	7.99331041187092	7.68865810933923	7.5420886491493	8.21266357646465	8.19064695156135	7.20619532629664
7.65033595164063	8.06526590801115	7.80632158022396	7.25233427597279	7.07806611734351	7.66132752238001	7.03148734800276	6.88498383379815	7.36062422291606	6.86763034939418	7.26429153521857	8.0185023077958	7.76746209160245	7.72843814535782	7.13851253099211	6.90352612930981	7.95807533077488	7.32452982872268	7.94699229368462	7.85564170051463	7.07743976089505	7.18788652865978	7.98799183473426	7.25652738255179	7.82430013579723	7.33930103865774	7.55641638329323	7.62042241981084	6.87266131546605	6.88849716159665	7.95924698742369	7.96024639567471	8.06233456562025	7.72745684460038	6.81154154868464	8.25890673833005	7.97611371500779	7.42786904230775	7.31568134032992	6.98045620304845	8.16522726195297	8.01647678675037	7.47548702629105	7.36220458281455	7.29766142782694	7.22343129794428	8.09443791957402	6.98544849672757	7.17023017680529	7.18822918518976
7.025844614821	6.95199205066307	7.90296484418167	8.01553040472491	7.46469252293855	8.13592059422656	8.2839610415566	7.17471469209781	7.7970473192982	7.96469901121307	7.96619336986258	8.24379799444047	7.50001657180307	7.81937377712648	7.58553882468717	7.25224744483202	8.16277260572732	6.75242294917917	7.59349374174023	6.90232761744559	7.74395840528082	8.05138961690106	7.50903421499923	7.32568130832586	8.14521502915194	6.92458462109515	8.11353111707824	7.88282357666034	7.77992206527998	7.75978654972809	8.20186443502716	7.00908633928796	8.15256041960267	7.79641090089357	7.41454773288611	6.87199376277389	7.56328412702644	8.12686287810607	6.54242580355902	7.71788659674673	6.79492698208759	7.49000910509666	7.06375139503661	7.55795371869091	8.11731532271598	7.15547170675194	6.6889074428174	7.93206205048529	8.12462024038961	7.2567691915458
6.81697528407615	7.20614319353147	7.95284101673629	6.94265727179349	7.47793700872142	7.48738688903084	7.28326487595632	7.99806665632956	6.67533274327994	8.21315091520284	7.568226897522	6.86680964551588	7.49517412338145	7.65657427071568	7.91137076305957	7.57643793113458	7.31728388623503	6.94589848833703	7.14169097026338	8.03138419656795	7.41067358468932	7.84157002438566	7.20280682191177	7.33507206978439	7.98152171337822	7.94300560176806	6.85847230121725	8.0351509342045	7.63884374966803	7.68251193061843	7.83142775025027	8.01090897854045	6.97474559179003	7.70879355681924	7.87513660522032	7.79148663717693	7.3285430160386	7.91987779878636	7.50545272851441	7.660739770759	7.46026173208475	7.78906718415939	6.81608632609444	7.69085692968264	7.57149251754801	7.82285553989768	6.87433361367196	7.99199904372073	6.62637600900316	7.37982793249166
7.7138920387111	6.81430459865051	7.32070454714088	7.55134711100903	7.52561813151308	6.66929745779487	7.37681378203249	6.60906227365956	7.99774889200683	7.39088162220613	7.8645607245793	7.67092907360433	7.19202737164236	7.38375661257302	6.71391206715965	7.81509756296938	7.76870192960183	6.95835344782523	7.48005357046974	7.7368350169194	6.89353833813077	7.7885154117468	6.71323357307649	7.34385355062516	7.79344608175414	8.11352248695716	6.98235039567304	7.6336394336915	7.13085566351924	7.40268313778971	7.32384029277864	7.51513763354458	7.9448831953113	8.069894868354	7.77607090442445	7.07136478748242	6.77401258778612	7.49693607299168	6.72949083126179	7.69687177881346	7.57079699739616	7.45390058239205	7.81488692859604	7.26452954372607	7.00654050053856	6.49934874439838	7.24877002529832	7.39442279785272	7.7074219571157	8.04147900228398
7.90967853277638	6.87301954417609	7.02112014494055	6.96418869917419	7.31997825083532	7.21981784551978	6.90084301910991	7.1362912263535	7.26386071413078	6.8364166238749	7.97825398743172	7.64491941521919	8.04079659766815	6.34489093210188	7.1176696745153	7.71753723752809	6.65973597665863	6.95446073784838	7.38007722720423	7.86122340186296	8.04838129036982	7.4549260643814	7.30330417444569	7.78118923573394	7.71567593162591	6.88571783222866	7.96460682352956	7.65890929500991	7.68220275853209	6.21993887727443	7.83350328743656	7.83329229431999	7.3256973171071	6.9552850675183	7.71888323494259	7.57118694666236	7.02974875782224	7.98033615812773	7.25554132476771	6.43654829286469	6.97988603344144	7.93117708167513	7.27411923897445	6.34068636778063	7.39540862326455	7.52149388843596	6.38192689756836	7.80275074168908	7.64020178852929	7.37394160760906
7.25219283347674	7.2247742688707	7.32083496392319	6.41669806695716	8.04422468433977	7.5195124109784	6.98832709981237	7.38961325729985	7.50416098516453	7.97129000558433	7.52407320615226	7.57556569612609	7.1999499983295	7.37744467336648	7.02335429789259	7.2018421360707	6.73920817630132	7.18999742967732	7.28899460019117	7.89063337095338	7.79207500330517	6.6656202951272	7.11431637559516	6.99593971557347	7.81958552837699	7.21612805829144	6.60256640442723	6.96395754739153	6.50951508598765	6.4814414512007	6.89188901362771	6.24245977843649	5.58924114701579	7.66622425505937	8.02208324963914	7.81316311957166	6.80131006627775	6.58304557053066	6.87144981545031	7.78190206341743	6.65385436263387	6.95375947467455	6.41003686639676	8.02318303383289	7.7966359948629	7.61123340444805	7.29219235410768	7.38087710817542	7.86366509045954	6.57365397408864
6.63570338190323	6.96728570111312	7.66306919335163	7.62229309047805	5.52495488131046	6.38044190558337	6.99340322045726	6.04692422291361	7.86965016473824	7.76116838949641	5.92661235456549	7.87298055700964	7.66446917644215	5.84030257732534	7.06067283348903	7.6392616863241	7.13944027263918	6.92498112157524	6.2527043274235	6.15895888300683	7.41910063502709	6.50084356847292	6.68699339711925	6.36494603930275	6.7861441692953	6.65052459912485	6.4032921823079	5.99940644553327	7.80023692706834	7.74682651623211	7.15076237152444	7.99663162417304	7.01820082304288	7.35325786880889	7.41496921925303	7.0923302993315	7.00775893245171	6.92224588106878	7.1640323029916	6.43834946781537	5.62817257650042	6.60159969680506	6.54493669573059	7.76660512688387	6.40642966987493	5.87553428051821	6.55038980250044	7.36510077874792	6.65879259374762	7.01032128719827
7.41468506641347	7.12265642436497	6.80710917959534	7.69780088861008	7.61328533740033	6.93943171402497	6.6947572198496	7.19672372294919	7.58835039846587	7.26131702689066	6.90300735626759	7.16099263969961	7.0636147623279	7.05299256765737	6.33798681839991	7.62139744483604	6.87371311491426	7.30113462380298	5.05508200260672	7.07849545010145	6.97736082765289	6.34504618048865	7.49362977207709	7.54299437591354	6.68862400631677	7.87655545325779	6.53296964409287	7.17824339785035	7.654582592522	7.53373472187322	5.83082086828802	6.3676821609931	7.42781643916322	5.47737534152278	6.19229569606084	7.32886395233534	7.0391941537731	7.32857923357793	6.38847691843231	7.26677667343838	6.41991709364154	6.50123720643308	6.36513442878892	7.1732283780704	6.01910981236617	7.20899689172489	6.29520288698145	7.32376627306376	7.41533753954571	6.58605216383304
6.64053996605826	5.89676430288426	5.32937369592787	6.64906968460838	6.70782339490079	7.35681280231818	6.11345859525041	7.4672225339098	6.73161626857639	7.05014240840728	7.01088508284892	7.0882845541359	7.16268954694944	7.59920357960653	6.07493709754448	6.92535379936132	6.96339308169561	6.85083080165371	7.46158289454353	7.42793380622903	7.44792398012042	7.16827319918465	6.70561645132851	7.41506303318843	6.29768353508843	6.4613390749121	7.15601162639728	6.94625167874547	6.69710729869266	6.67219662075341	7.47030221406084	7.38265063060876	6.74263948205463	6.06780094522951	6.05633334196273	7.43296249292931	7.70445887545314	5.93056453720453	6.27572146858251	7.4011529079792	7.12581760321673	7.45935343978693	7.62977453954724	7.52931827299949	5.8293148230224	4.8165326365006	6.53591010341216	7.70797467765181	6.20186033643432	7.53706385122796
6.78082255632119	5.53485925234348	7.57864355953294	7.2851789999105	6.89933431813425	6.84506387667323	5.90301206539723	7.13156925662368	5.95379169921412	6.74204686476112	5.64077861832195	6.39322652206256	6.75095575145726	6.95444870736789	6.81426293601428	4.6284219103046	5.35876436876441	6.72232136385013	6.36325043316743	5.26154744275299	6.34646835140941	6.02794581708175	6.36403710885591	7.23660641450256	6.18810360917193	6.4214477794492	7.30658333168874	6.43789859997572	6.63774544974872	6.53220748252268	7.03454132182273	7.37269196825233	6.01297827706308	6.40287751039798	7.32059332971632	6.89802299405029	6.67862864974422	7.10751161570465	6.03544486393073	5.9686245410585	7.54128016117275	7.4926558790619	6.31227028535253	7.13320152651147	6.68519371594196	5.91818746238755	5.71318138820475	6.20999787585854	5.2163319366756	6.87723200021396
7.32993713839952	5.35537857397392	7.30022924761029	6.9291674977084	6.94135991318565	7.30016952171685	6.62307076023661	6.58890476022436	5.88567774007793	7.43514877870943	5.11459471492741	6.65391310590451	6.72096380975645	3.29735451656249	6.38818735637024	4.13927504876867	5.16743061709864	5.62879052723937	6.94192817075497	5.9500218137152	5.75528510949178	6.2128566605066	6.8419186456176	7.03232203449826	6.76336788779564	6.13649740659768	6.09190447794985	5.97506481381406	5.20700591383068	6.83097771982473	5.7860375474293	3.57032441255433	6.75161649025463	6.17139712001321	7.51942725235402	5.05249716465825	6.81113783583821	7.31743226015037	6.1382799205645	5.82839278829797	7.31935424300727	5.04475891522018	7.07321619552439	6.0454815420232	6.02714761876553	6.51359785803079	7.36141782033365	7.20152874976094	6.60514906872028	4.37575909725879
6.55121005177423	6.89389838345375	6.6553923234056	5.92522747012248	6.1127974566809	6.63284266467851	6.59618585798384	3.59796305184715	5.57505710527334	6.45359668789628	6.884716224377	3.18411599875766	6.12377158188146	6.20524631726205	6.56938706217697	6.90998805586801	3.77673648003571	3.7579812443604	6.09404070875302	6.66346772252903	1.18989229606232	6.4890253644864	7.33832684477495	3.32392776209187	5.01741340285951	2.90507464292847	5.83314416950311	2.68629409713923	3.48684824173419	4.57127704167281	7.04578379625351	6.32203958332801	2.86548586178548	5.26217959167406	7.09018578871357	6.13598547473524	7.09276129255286	4.99405753873235	6.78861015499162	6.29288956481999	3.26338989937855	7.12613809693911	6.73641465270936	1.95887090678473	2.22272748821054	6.71270341750551	6.91933157286	7.05977194349108	6.62741010108251	6.05261273205053
6.59240691141438	6.33512907669494	6.81846276280319	1.93827429838573	6.89544621113964	7.21266507951603	6.64658349872901	3.75835214540457	1.0247116747772	5.09265661883563	2.70569933075119	6.44510139339814	7.02430944357094	6.94157608862722	6.73821140399292	1.72199108937164	6.05738050922498	0.0386552906761286	6.79387474038155	6.34083451070412	5.99962086407899	6.15061951522875	6.77117203162859	6.18675972758038	6.68016378494337	6.65386003234609	0.0392355105640799	1.64528516422562	1.38250199940778	5.93915728274871	5.91639961849947	5.55497112469566	5.89716719581594	6.14431427535385	0.882353094036156	6.84798872062954	5.52608844889857	6.68349399380576	6.50166486184962	5.281663394899	0.185132414127541	4.5802065061116	6.68702402680405	6.52230366290564	6.04262614510075	2.66734139009397	0.235969286857165	6.81874923503379	6.58030092133831	5.13761247377646
6.17916016907298	6.04576021596707	0.358999758014668	0.0392726364740515	5.57595165341121	6.88446309209517	6.27133450672524	0.281443787989274	6.59303481251354	5.31831087373398	0.652016251483918	3.60049456077162	5.94776391210692	7.04182240178733	6.15597347932621	5.65150531951886	5.18775466523413	3.66472698994941	5.59317798908241	0.748555561537196	6.35134407943054	5.5981589955885	6.366904005477	6.28837993070448	5.40413063913688	4.10674457921101	0.0393180929896701	0.430594843298419	6.54123439285143	5.144673072893	6.29321387440703	4.39639193449867	6.67130306565219	5.93451303618715	6.88346863372265	6.46170916228868	4.82693534105172	6.58546786663169	6.27762979201527	2.49396612611444	0.577189906045703	5.93210596849353	6.03487590457883	6.72073291293466	0.0389828232960149	1.93093637534555	5.71245341895866	5.30266359614807	0.0394077591183592	6.15100630508948
0.0384727942989909	6.57758579034849	1.49206767896636	6.53546440882273	6.58592032351518	2.23921935033867	0.240350494060472	6.13171920125652	4.75802823950341	6.58062631222535	4.9014567273882	1.28256986199794	6.28035399840024	0.0389557338445959	4.11849915701145	0.0395498906514223	0.145796565129022	5.26713383994202	6.50211322019594	0.737459626090795	6.03971508971611	5.92940393038983	6.61230256812067	0.039011469777259	5.80808011721859	4.48989489750211	0.039502942162848	4.85991938639724	3.82591175300776	1.79576675674789	5.66744163562119	5.99246269962797	5.53717106071646	0.375234122368562	0.688234045578966	5.77998623277088	6.56497138889337	1.93780177816548	3.70759119206634	5.80959579834209	4.32095411142308	4.81043161646094	0.0390097414537347	6.54080789948718	5.79531170574271	0.0385721948868202	6.43504715373477	0.0392313637447193	3.30483256862562	6.64193758602205
0.0402771283221423	6.3075080192994	5.571215048622	0.0394207740441763	6.36177840512169	0.232556269384751	0.0398104602831047	4.82190854432272	0.45393918094173	0.0385355881061658	5.74827951363069	0.956302232330811	0.654571186303081	5.336659703734	5.75706713126017	2.07395501794215	5.48465762171502	0.0398789569836725	5.26929081938042	6.17627745594537	0.0397129772365897	6.14665225487994	6.15434099208504	6.3710052553065	5.22159767803876	2.87207888380297	0.0394661513572899	6.03737401602463	0.038740956558061	6.23347077776866	6.18809374185824	6.06149690404189	5.43127435560509	5.50615399241197	0.0397683646474842	0.0401455101873584	0.0389524579508462	1.38882192983721	4.7932291500305	4.36242412390925	6.24510109059524	5.46053756486371	0.039061378166285	5.50508761580475	0.039356770463473	0.0392567312148585	0.0388960677299762	0.0393062040350689	6.04434307984624	0.537618311682061
6.09566371128158	0.0396660272318841	0.0399603710721206	4.89783086421508	3.21453172963125	0.0402595905906983	0.0393395000032162	5.12599966763788	0.0391634830750165	5.00724110809285	0.039385316559941	0.0387684325722966	0.0393779959008196	5.97693852379811	0.0400734736830629	0.775133523207798	0.0387465386321646	5.20395486187456	5.36173213640745	0.0397130553333356	0.0399184097050311	5.43751916743696	5.04936162963443	4.41281201269923	0.0396434913330618	5.5610869199266	3.85123389074984	0.0399859665559516	0.0385671516542174	5.66487508957824	0.0395137861625936	3.7579842182202	0.717445441266539	5.44550862729411	0.0399035934788484	0.0396166641981757	1.38923284400864	2.12170471159483	0.0389560095192248	1.34500174050425	0.0389407748372998	6.01314968181509	5.29226549352781	0.333340187128043	0.0397147961511894	0.0394729528377327	0.705290788937809	2.89262132825933	0.0393857770020295	0.255041977955296
0.0407841091955855	4.75484364495226	4.17461215000628	5.51081092464156	0.0395595341803388	5.15666933714949	3.67839140761736	6.0536572473442	0.0391326100016979	0.0392579497043915	0.0397526789064578	0.0396492656386868	0.0395802858302896	4.7577483040905	0.0397366365826104	0.0394810270774389	0.0395545045432428	0.0402080678743826	0.0388319220898252	5.84812009213515	3.36686890233324	0.0399706414457033	0.412191767685732	0.0393801481506164	0.0395102206254805	0.039325179681295	0.19811798367393	0.0399171385722812	0.911994438687788	0.0385028513284266	5.14962320565418	0.0394161842354252	0.0397716045579499	0.0398175207585208	1.86698621505457	0.18667635202194	1.97218403970617	0.0399009015199828	0.0390636488145346	0.0387294453323298	1.2042927658662	1.61573344653115	0.0389843549374662	0.0401325182873413	4.81285375267861	6.13843014674204	5.00581587951619	0.039734144091174	5.37002223614885	0.165179576563861
0.0403539333039196	0.0402899779362949	0.03968826612839	5.17789895609056	0.0399008071314086	0.0396853093538429	0.0398806065635511	5.72814562446812	0.0393495411749295	4.09727758517138	0.040485584055076	0.0397594977257127	5.1344479303712	5.70497776373155	0.445895259988317	1.83532351404693	0.0400703930683681	0.0400056968644623	0.0403338615051057	0.0391801526297812	0.0392817168002171	0.0397334312104685	0.039587376107429	0.0405256640033659	0.0397881209023382	0.0397932535402586	0.0390192341317177	0.214412368056491	0.0399806000713377	0.0391396537045689	0.0392882733148876	0.0401087552929024	0.0390560853842296	0.039809776086222	2.48212244261358	0.0398220103784659	0.0395195056943472	0.0399261858017702	0.0389254463581822	0.0398204434575479	2.7714672366323	4.54429550371825	0.666753529907707	0.0396837296575687	0.0400815174661684	4.87404893208007	0.0403907611472076	0.0389213875312276	0.0391853240134095	0.0393069857930411
0.0399360748235231	0.0390477795870176	0.0391863316060256	0.0395633009880164	0.0389625913106818	0.0395906200512599	0.0398399006059603	0.0390872615154695	0.0397318777094368	0.039793423973069	0.0391051369899953	0.040391597807056	0.0405329615368702	3.38353034768517	0.0398276554791638	0.0393208943793101	5.35661186680334	0.0396500640889394	0.0399557099930584	3.31100551629761	0.0409452249675575	1.95178494184311	0.040436974089585	0.0400746361606686	0.0397259453758982	0.0393127602226789	0.0405053028345433	0.0392428381830872	0.0402567173948595	0.0394358361265663	0.0393211249100242	0.0393889016740875	0.0398513235177769	0.0392429980162305	2.53182613092927	0.0403594959516047	0.0399379554878397	5.03929519781705	0.0396322216545664	3.23407140220099	4.94160553966168	0.0395545621403789	0.0400310235011399	0.0405671471739977	4.5848276435926	0.039851296923512	0.0392556503101374	0.0397490987423331	0.040277812223843	0.0404404215393302
0.039727094855041	0.0403075386242962	3.82579899066075	0.0399243207019312	0.0399098082702033	0.0400312671255029	0.040107431893703	0.0395595079073781	0.496843309624187	0.0401887072144994	0.0406702649542955	0.0407434217625586	0.0398730097312337	0.0394224198715651	0.0396746487875588	1.93858251560482	1.81511832774187	0.0395902126307106	0.0406478792956498	0.0403733896888326	0.0407123150798116	0.0399234575096715	2.63173198579023	0.0407057477485742	4.53608201991892	0.0397967478377239	1.82413444232016	0.0405811497077303	0.0410850951038024	0.0406199142307711	0.0404654290595288	0.0403285793592631	0.0402211810261972	0.0401341207475726	0.0403604336430324	0.0394171821575963	0.467054569396316	0.0396628088763356	0.041376923775723	0.0392747332106882	2.20443991536103	0.0396132194658833	0.0403466389646683	0.0398187273336865	0.0393830824506638	0.0408521640440583	0.0393822720496784	0.0420422561075374	0.0397710673412875	2.87526970909023
0.0416509080072817	0.335605915181712	0.0394347315821797	0.0407156493136523	0.244071839875916	0.0404640095520236	0.0393238115146251	0.0416913255825893	0.0393818699019264	0.0401012018872401	0.0390713107276384	0.0405217411988891	0.0410851749257139	0.041277489560766	0.0402678839989435	0.0402186834790305	0.0391298672664841	0.0408367991311197	0.0400788231200723	0.0413966386781846	0.0406495883664573	0.039378172917676	0.340725102912212	0.0397895860670494	0.0393374625732889	0.0407893976720292	0.0396198354754435	0.0394468148782614	0.265966309399554	0.0400128036801314	0.040367172981667	0.0401198224024899	0.0397230341592193	0.040192986480773	0.0411871711258715	0.0405784198711437	0.0411369821412996	0.0409910910509523	0.0410407125327921	0.212614982356637	0.0401657725275927	0.0415326865323104	0.39824157659417	0.0406393953616338	0.0404538866914977	0.0397534753926816	0.040791544042424	0.0409141338678107	0.0399416044272539	0.0405718386130716
0.0402536730399192	0.0406857896296314	0.0416514293528709	0.0402382030671224	0.0413983955384721	0.0410378896381897	0.0403955832018899	0.0400269593046658	0.040224346279418	0.0398950755865067	0.0400892237817227	0.041722828714766	0.0410146100272396	0.0410712693868267	0.0416441200524312	0.0406707236470098	0.0405517160841486	0.039947988460229	0.0394498300459582	0.0404047699757075	0.0405396486773136	0.0397922367809571	0.0405226313259749	0.0406962330420499	0.0407538343272051	0.0403085834268583	0.0398450543134075	0.0399039107675791	0.0399316386134665	0.0399012521105627	0.0401951355488959	0.0392265717891746	0.0401451846917989	0.0402762803838355	0.0403410644595529	0.0400702276884757	0.0417945027732906	0.0410562798866504	0.0390654400376911	0.0414635841742116	0.0410802146447305	0.0416844868210221	0.0399628307495992	0.0419126679149037	0.0405272206326827	0.0404904496458399	0.0398228867546365	0.0398807543412024	0.0404745762774975	0.0406918135359392
0.0409656090147178	0.0395566323487465	0.0410251324134349	0.0410869241986925	0.0407998443041513	0.0409265272373514	0.0394128383148894	0.0408144343799946	0.0415854531007891	0.0411145248903659	0.0424314369489774	0.040535731069528	0.0399942145632762	0.0399243453563033	0.0410835427054815	0.0397555280725786	0.0399677490107353	0.0416744347435089	0.0420188804625045	0.0414030220254406	0.0399218569231133	0.0405394290998199	0.041054567179931	0.0408334469611398	0.039453313722294	0.0408341246757587	0.0411388347720152	0.0420406276087024	0.039595139442652	0.0415652748275698	0.0399972691241314	0.0406304052980895	0.0399503195422006	0.0390196809051208	0.0405241304217224	0.0412632276995254	0.0397644138474219	0.0404857812216942	0.0411040480927925	0.0405546221815875	0.042130395321685	0.0398886470929722	0.040512901606988	0.0417484738393654	0.0400629845343764	0.0412887112690879	0.0394742933151827	0.039724381662641	0.0413792907155165	0.0401990394899436
0.0403654583419874	0.0422499922750521	0.0416639253319297	0.041411849056058	0.0412212785260739	0.0410888852713203	0.0424923402402022	0.0408443127602708	0.0411476525180528	0.0400099563509817	0.041357348837035	0.0407600124084503	0.0395639828814025	0.0405464584923537	0.0420722303743406	0.04248657544608	0.0408250018016495	0.0409467805260133	0.0416929728474175	0.0412635407318347	0.0419311659921625	0.039717128443316	0.0409262809821576	0.041037839052762	0.0417567829317048	0.0407239467022096	0.0409842446414687	0.0391479394770248	0.0403416068061581	0.0405046137254636	0.0411059270764872	0.0403075686599945	0.0417101585746273	0.0409729727256272	0.0406044755204899	0.0398690343477959	0.0404873378860028	0.0405816467536813	0.0402096768710726	0.0405982385780558	0.040651291832339	0.039959221724359	0.0413058044042071	0.0403408706324718	0.0413684243495717	0.0399395575912907	0.0411085971303933	0.0415592474935043	0.0417564030015138	0.0406195610063752
0.0415986518470408	0.0409525459734985	0.0407406716757333	0.0416076072471876	0.0409699206075375	0.040657136241458	0.0409130677466526	0.0412963054019252	0.0419844996816469	0.0415010910015349	0.0428372051154644	0.0413780533791545	0.0408612211293486	0.0413558525907555	0.0416483864419012	0.0411576798727542	0.0405356911103387	0.0412913948821531	0.0415819980616655	0.0418382843924843	0.0408735055696302	0.0418591593799422	0.0415149553370484	0.0404901305642185	0.0410152836768709	0.0411477939169737	0.0420127321015216	0.0408729145100296	0.0418638085496077	0.0418700779759772	0.0401310067750818	0.0418073155318902	0.0413138389018511	0.0412503066870371	0.0409780607612637	0.0404522753964441	0.040315167390714	0.0412725516219358	0.0425105288862349	0.041786604344403	0.0405464779062153	0.042994285757973	0.0418995679617681	0.0411721401949988	0.0402463098802092	0.0402724130522828	0.0407091610527373	0.0413223125322499	0.0406041330324668	0.0407531119152198
0.040905873373267	0.042278566126812	0.0407613890383947	0.0429094052942326	0.0400582717355452	0.0418650054086448	0.0405784687732842	0.0417785946195938	0.0421755453535715	0.0415467239901834	0.0409861613937727	0.0409978333290234	0.0405456373435922	0.0418134756734602	0.0418738442041779	0.041921241186274	0.0413388688826006	0.0424644480140527	0.0413990650144622	0.0437234877827656	0.0417928225436226	0.0420928783414338	0.0431803154617416	0.041093896443497	0.0420296052773385	0.0414445544872176	0.0423583830605185	0.0427361605498132	0.0426801196947795	0.0410415143804322	0.0415825017106129	0.0414545005811371	0.0431362720279224	0.0415635534126012	0.0426020979913914	0.0420168450777263	0.0424865777237206	0.0415323948844018	0.0421030424211501	0.0418534426919064	0.0413207374414322	0.0420653583733935	0.0426977462670656	0.0403394336804777	0.0419611239966217	0.0417308808457462	0.0405673129254942	0.041321624153865	0.0426019564471243	0.0431937548836413
0.0419477509115621	0.0423243740961315	0.0413701285148015	0.0418542068501923	0.0417247148607859	0.0425503124222636	0.0423800373349522	0.0412932422779626	0.0413813768436888	0.0409573872206135	0.0409951232883191	0.0418131224117458	0.0426564699188602	0.0435808622733086	0.0414526161557939	0.0410851453768642	0.0418532606193281	0.04143485507565	0.0414869464488316	0.0428026259610266	0.0423827645387472	0.0421286359139824	0.0422760663580584	0.042681867087853	0.0428288633993623	0.0421306549350949	0.0405747728123749	0.0418647491515445	0.0417661176646685	0.0417320519916341	0.0411213356864781	0.0409264087714535	0.0424929650723377	0.0429106257194741	0.0413710836002722	0.0409352711087875	0.0417709434148206	0.0421610890441305	0.042041089324598	0.0431290623499998	0.0426551241738827	0.0422379105369323	0.0435202423101871	0.0407123667035707	0.0402362411472512	0.0415393439638259	0.042070320944722	0.042620234679887	0.0415852154624171	0.0423576540229248
0.042005479948047	0.0425595502326643	0.0411905341910553	0.0405971956791674	0.0421307468506136	0.0431186788946168	0.0427024909035826	0.0427425328478007	0.0405322373269408	0.041112243185547	0.0425372927008885	0.0413451139344369	0.0426079817735729	0.0404322922963928	0.0422315127293319	0.0431009856417588	0.0418106534502356	0.0417419802947307	0.0440615945817477	0.0424790990623656	0.0423516473058164	0.0423341949553894	0.0434390770590006	0.0432759631249388	0.0426899163370598	0.0438988051438955	0.0433546548556966	0.042333025238447	0.042661477854968	0.0408898130236247	0.0428234332967447	0.040913490139682	0.0423189418473855	0.0427770619372226	0.0418241194785281	0.0426423539336478	0.0432152771691612	0.0410800034055975	0.0438294067394483	0.0428796684368214	0.0426734184998041	0.0408312224507519	0.0429149314405653	0.0415906681228468	0.0416478414403905	0.0418452500807398	0.0436869860028627	0.041857191978177	0.042163631594055	0.0422536753545268
0.0419089361349716	0.0431987749835079	0.042747086248699	0.041959665851169	0.0438946052113495	0.0429525876314538	0.0438330303205879	0.0436544577874826	0.0424841072962632	0.0441068193363496	0.0409900866931614	0.0417120729456787	0.0425196887643088	0.0413407691034958	0.0428039387035402	0.0438805951420855	0.042249562677709	0.0417176619557533	0.0434329278662931	0.0430920901795123	0.0441549737685456	0.0412835504875134	0.0430500434173306	0.0423734790511255	0.0434839470907216	0.0418763588036082	0.0418576058820849	0.0442703382470344	0.042079571784295	0.0433612160010728	0.0420848509992187	0.0426529559972088	0.0421990598722713	0.0422359490852931	0.0429222234348586	0.0444154967169995	0.0419689147595556	0.0414363324201574	0.043627632214873	0.0441492780418182	0.0422864618853347	0.042690724328228	0.0422620972821373	0.0437898286750165	0.0440014142069129	0.0417864902940403	0.0432480447809816	0.0414872817417451	0.042091824137006	0.0441456654025935
0.0422748868336812	0.0418541208172205	0.0420764331127653	0.0439764520920523	0.0433997147098321	0.0424394467380587	0.0423670345773082	0.0441712251853911	0.0423813230029638	0.0438310351427559	0.0442449299113943	0.0446628521497136	0.0434956503470674	0.0438817451882355	0.0428451461090286	0.0425606215373107	0.0435607351428173	0.0442873692711707	0.0424529599512599	0.0418492740287705	0.0427041569973195	0.0429815397123177	0.0425788853534599	0.0433399074952636	0.0413658910947653	0.0436877694247491	0.042380930222829	0.0434869372098835	0.0423528920312066	0.0420065577640116	0.0425428219368512	0.0429114694399776	0.0429038479035731	0.0426646539434385	0.0420032929727966	0.0422730511143544	0.0431899317768322	0.0438057857074491	0.0443413000722024	0.0417625237466538	0.0429947287188665	0.0432812147883171	0.0424166776099593	0.0440024899805576	0.0414296296132419	0.0439382554320777	0.0432271513335734	0.0449070562246947	0.0440884242271511	0.0411780308522595
0.0423176861020005	0.0442366413238699	0.0417816712414127	0.044478620360198	0.042244473963116	0.0435785039176064	0.0424924393518553	0.0441021906452571	0.0443690851868398	0.0423908280142935	0.0435987143973636	0.0451662133837169	0.0445024938283602	0.0424236039147253	0.043685550718443	0.0437084207223752	0.0415536717195833	0.0426018676706315	0.0425027124789975	0.0427738081950986	0.0429011735255224	0.0431652230138393	0.042853325055812	0.0434196544877785	0.04356387655641	0.0436516419523468	0.0424714398686747	0.0428100071163994	0.0447407433737163	0.0438706187162965	0.0442171820231147	0.0446987977194267	0.0438538236170954	0.0438909443196871	0.0452116934919935	0.0430000306718956	0.0444619916765105	0.0425492588983577	0.0441086790214411	0.0433031352537608	0.0436119548919244	0.0433519274455892	0.0454212562847947	0.0440898808971944	0.0436454839051281	0.0419045411475702	0.0427728884579709	0.0437308640328313	0.0452501084141972	0.0447740313292508
0.0429563167176959	0.043954943085463	0.0438881508966373	0.0442999674345974	0.0425135521208625	0.0421072758655015	0.0415898905927487	0.0433133298804088	0.0434745705320056	0.0442617424400923	0.0441697344697236	0.0436306754759549	0.0417581810478499	0.0435791502665846	0.0429902421615901	0.0444125092366664	0.043499942358604	0.0439520766037699	0.0449290467060746	0.0428203001569073	0.0415672657029648	0.0440298102260136	0.0419067657266954	0.0452546319795389	0.0444971298269816	0.0437077233133698	0.0420224331362009	0.042864338395374	0.0433214509617142	0.043762686437359	0.0430080850459331	0.0443547870093934	0.0443739300123004	0.0438815899992029	0.0425971895106533	0.0441862743210575	0.0427059902377319	0.0434457403669231	0.0429942583940709	0.0446948578845092	0.0431855149715457	0.0445876833935172	0.044979536687049	0.043054486081743	0.0443344904977731	0.0433567921262354	0.043796514089937	0.0424074292943882	0.0445139825767182	0.0417581364893647
0.04380785100671	0.045272612974651	0.0429486503833982	0.0426144038012042	0.0454502859540368	0.0429820437012716	0.0439438869615737	0.0451585114169425	0.0428687291205281	0.0449529687916923	0.043881514474204	0.0438345996925472	0.0434051076758132	0.0439096152751252	0.0438725025281056	0.0433063073926636	0.0442129060384025	0.0456385331881709	0.042525318165514	0.0443765523979844	0.0421859236752808	0.0461941710385616	0.04386983235096	0.0437906624116312	0.0429150298070098	0.04438056768945	0.0434947270516435	0.0426313001664111	0.0436135154765959	0.0441042651685416	0.0428804878000025	0.0442317297137388	0.0422204378666331	0.0453044950694131	0.0433447796957396	0.0435738607486349	0.0433135855350616	0.0447667917750596	0.0438982577460856	0.0432434523249532	0.0436956814796834	0.0444622342671379	0.0432197805397568	0.0445494627913137	0.0442822303209889	0.0428878971742628	0.0460483590425989	0.0429740114240716	0.0428411526114819	0.0432681816498376
0.0426796497844625	0.0456167082706171	0.0425733950968876	0.0457510745368055	0.0447283922944462	0.0445410964688732	0.0431988127642847	0.0444602378159459	0.0442175760871793	0.0432323311469977	0.0438911851061339	0.0450449567499278	0.0435185561450871	0.0431400470602808	0.0452592749846552	0.0428599703424529	0.0444647569327846	0.0465668923278193	0.0438439015454384	0.0431401290551758	0.0445010287634827	0.0448398383654106	0.0428202786258679	0.0451418634372384	0.0453492731401978	0.0447505044452237	0.0440350843272415	0.0465760493662052	0.0447375195277878	0.0440582188298114	0.0426706332909421	0.0444399879974984	0.0432172632197044	0.0440995093877361	0.0459527286102345	0.0436028839695592	0.0435322250684647	0.0440370948085752	0.0435930072948935	0.0456384496557882	0.0430232431250719	0.0453689069031247	0.0432568409263796	0.0447454552062484	0.0430614797469258	0.0437097720701867	0.0470360166325281	0.0444845114088948	0.0450594819317784	0.0459777576050191
0.0443346255385396	0.0439298315274869	0.0445528016613471	0.0471987426649292	0.0422117257845355	0.045207028887234	0.0453591426681162	0.0446918100127985	0.0444017142616768	0.0449478180001983	0.0434734174963839	0.0457498980664657	0.0448014633496728	0.0453292630930564	0.0444424354025549	0.0438332535415688	0.0440183666249347	0.0440807784123558	0.0455214154949685	0.044240350219729	0.0430641530422145	0.0456064882307416	0.0447022103772628	0.0437696884151564	0.0443100842718945	0.0454088654296167	0.0462548124395481	0.0462592197560559	0.0428766796444697	0.0452765577464355	0.0446621063086958	0.0458033928130157	0.0446162350963403	0.0453059782998402	0.0435663765181007	0.0446436242891039	0.0431776196922461	0.0432782078776791	0.0440273311168753	0.0435096425354964	0.0436447632721838	0.0450926338063656	0.0456281756500221	0.0459643798800112	0.0468122033961124	0.0452379365102182	0.0451916235379877	0.0431141493218038	0.043599360082579	0.0446664109617691
0.0436223340637951	0.0441583224472251	0.0435628635848609	0.0439475284644816	0.0444073604907829	0.045785749909578	0.0456328137838038	0.044827314324428	0.0436551502103316	0.0447200905155063	0.0439897978008021	0.0460174738318629	0.0450992978748271	0.0450968351573205	0.0440431932124951	0.0455070026174172	0.0455512069063531	0.0467422612916416	0.0450125350776838	0.043652084285716	0.044250130322842	0.0450079307995959	0.0464420299197539	0.0450063144425937	0.044931792663297	0.0463053546868102	0.0441890417388926	0.0433788027452483	0.0447107036923852	0.0436121894276827	0.0463493898721464	0.0438807288551873	0.0441297408793982	0.0454394726767037	0.0442140875224339	0.0433148850209223	0.0450960372093609	0.0445491059504552	0.0441752740729067	0.0440299782382099	0.0432569209911451	0.0444564776523904	0.044279780336805	0.0454820572488264	0.0439890621595794	0.0444249913974382	0.0464795733927407	0.0447463317091049	0.0457064226730236	0.0464094088318397
0.047276109322671	0.0448315739005612	0.0441362918242037	0.0469739211743873	0.0445425685390794	0.0447375689288387	0.0450251118915636	0.0452408872578005	0.0441764621731865	0.0458576902447032	0.0453018202131181	0.0474089825762104	0.046117088165736	0.0433597293841851	0.044448880549154	0.0456810956186819	0.0443839184137052	0.0455835568705751	0.0438539731751685	0.0462031086130045	0.0437507350076806	0.0456835771460544	0.045175429264719	0.043933733986837	0.0459086596375461	0.0453177498608216	0.0451464707966072	0.0432924238438949	0.0449433458364947	0.0464541164934364	0.0469602530505114	0.0465419821052637	0.043330051586931	0.0454730313630395	0.0454601637157777	0.0457266353081021	0.0454830120257981	0.0464814266609435	0.0449665449032767	0.0465977633352906	0.0449927286322635	0.0446644994179205	0.0437220501098888	0.0467095066528009	0.0460388275761672	0.0456955991143104	0.0449309919420391	0.0463455060889253	0.0473258687852737	0.0436435357451428
0.0460843036913281	0.0461208461285249	0.0451601290114179	0.0456027873676037	0.0441224758890108	0.0457801838894391	0.0454315966607048	0.0464652113357432	0.0456637249472331	0.0466064309223032	0.0440308914320051	0.0450195979603233	0.043928237909676	0.0447789369918751	0.0445546052892375	0.0467758703889951	0.0446294180777174	0.0444850769162548	0.0446281794971692	0.0455957346241448	0.045771647616502	0.0466915640925367	0.0452894385399019	0.0460245371879697	0.0440971709566439	0.0438799924435471	0.0463664724730193	0.0443621033408542	0.0458250966827055	0.046883694292707	0.0452525228595278	0.0449527822112342	0.0444085098856464	0.0466294956564544	0.0479889685036255	0.04621315290407	0.0459231969533182	0.0441590771518927	0.0445577625419085	0.0468467307893292	0.0439784439619394	0.0453664090125506	0.0448267961370577	0.0441552888355944	0.0470519799638692	0.0442647139278718	0.045060222356804	0.0481385223763452	0.0452371534712908	0.0451080394675526
0.0477338913114352	0.047224050272551	0.0467707637998585	0.0452076141355141	0.0474106249751702	0.0455119120062901	0.0457983832644821	0.0447903772930922	0.0477613409875024	0.0456652838707723	0.0476692799726219	0.0456195486570557	0.0459564219754285	0.0454830983481423	0.046520118021596	0.0452469965309784	0.0446434934262112	0.0438564907475218	0.0474763214148465	0.0449304932009118	0.0472348906074152	0.0458576565959588	0.0475580849528998	0.04543095574331	0.0476208892805252	0.0464438656559296	0.0455818022120923	0.0463926629808005	0.044555673731173	0.0436263281222102	0.0463812021789014	0.0449493011730564	0.0475298816874026	0.0461423577440083	0.0465201259180302	0.0469517757956454	0.045406630690032	0.0464155499728009	0.0459803504337576	0.0463759782076932	0.0442371138735741	0.0451049064257679	0.0459239866260229	0.0453733986548399	0.0466737062407	0.0458068674085974	0.046868840069011	0.0474171556896676	0.0450001448977105	0.0459467730977716
0.0461771329657417	0.0459780286736911	0.0472110840974611	0.0459987273187461	0.0471234459112928	0.047248251970232	0.047384534584007	0.0463133998613998	0.0478373307656215	0.045766179441629	0.0490005911245015	0.0468722949026289	0.0472073415586414	0.0475987309317332	0.0476316323303845	0.0484599749634539	0.0474650954566643	0.0468244667875812	0.0457095302806919	0.0483931594718956	0.0462878249055509	0.0463662287576826	0.0461005623802533	0.0458016355383371	0.0463797703078861	0.0465585190847196	0.047377215784331	0.0468778055036588	0.0459966090791938	0.046283426931505	0.046189339883685	0.0465948531539756	0.0452997303394729	0.0462355743442768	0.046681353475097	0.0456609208348571	0.0454732330630519	0.0463813703664668	0.0466613680800518	0.0443904578843721	0.0472265384437431	0.0476082758068537	0.0465505817739161	0.046017822913856	0.0470472688500398	0.0485958889144449	0.04728884324235	0.0469407939374579	0.0449994464209273	0.0476150486865532
0.04658369880758	0.0459322945238465	0.0487209981421129	0.0476311982763609	0.046323956303569	0.0470143761021724	0.0478238575831599	0.0439252191797424	0.0468725265709592	0.0477041890005266	0.0464001955761073	0.0454758342837753	0.0459174621178057	0.0454062859471775	0.0479908266410367	0.0465976828333812	0.0461675050425857	0.0465078575012276	0.0471542323148021	0.0467887135973694	0.0469057226969949	0.0472883552526382	0.0455872199223669	0.0459401433212408	0.0460555862266565	0.0472890495274822	0.0471349419915417	0.0460729268728441	0.0480737673378483	0.0451152980630647	0.0458591168470137	0.046446162531055	0.0478626730881229	0.0487410630320116	0.0469176964156635	0.0463220127033919	0.0457573221678615	0.0459521559567812	0.0450602088632686	0.0487271068034305	0.0467271650845289	0.0456286629212757	0.0461159101071584	0.0475145903710187	0.0451230960565881	0.044498555863504	0.0486898141925002	0.0451160479894783	0.0474897192133818	0.046535790891467
0.0459595804066637	0.0484323766941741	0.0473544154144903	0.0478017936354237	0.0471696619217265	0.0459672555234459	0.0451608146923693	0.0468579582426799	0.0483934209052952	0.0475730565023866	0.0485038792070945	0.0472481976157405	0.0462356936831505	0.048303444433618	0.046710361398571	0.04779668243491	0.0446021828862473	0.0489962908625785	0.0468226485584108	0.0476766193450164	0.0485575338540465	0.0487231556631342	0.0466129466244679	0.0468998590100184	0.0480910724701864	0.0473743657555954	0.0474693386009279	0.0495712304909039	0.0479135419383549	0.0462418749674689	0.0480121025289132	0.0460550208179075	0.0458082923005187	0.0459317753616206	0.0480872163886574	0.0465971303673089	0.0499110079229773	0.0487907436577586	0.0455926550684906	0.0470204665648974	0.0468710181260421	0.0454691005788559	0.0471718937670688	0.0464360196771602	0.0487486414202278	0.0480334254873169	0.048070333012783	0.0477825821413695	0.0466821751111961	0.0482698377703124
0.0484030431352259	0.0476889106186448	0.0474438207217533	0.0494247895268499	0.0486596760964605	0.0477899932763027	0.0494130915655442	0.0478138170443722	0.0475688920451792	0.0482590348328413	0.0466026834210444	0.0460631721794519	0.0469387445407692	0.0476204631945265	0.0472564543687054	0.0503765521502188	0.04705073654981	0.047263351939773	0.0475248873497103	0.0480863077682116	0.0463441601591809	0.0491530372638088	0.0484140267845657	0.0466211436779439	0.0466944149893469	0.0478661541100575	0.0475074177615518	0.0463737211446469	0.046815998337984	0.0468745811743485	0.0455586772582334	0.0474171372421144	0.0506009657170433	0.0481342632313102	0.0461089126434133	0.0468755911281065	0.0466946418722769	0.0464748498102202	0.0484280391717962	0.0476908538221789	0.0502483238628776	0.0484988743517951	0.0462288621203288	0.0487478124921114	0.0489265912405649	0.0469522235337851	0.0495531743909925	0.0492227038060207	0.0469992904845372	0.0498789750503175
0.0470127933194447	0.0482199976241659	0.049442668181881	0.0471572689768827	0.0475596903215703	0.0480989290768858	0.0462801424609538	0.04904637019459	0.0498962634693621	0.0495479905518677	0.0481564528675613	0.047587503055574	0.0476111836641367	0.0486392959208391	0.0472206246798292	0.0494493552262497	0.0471708580289732	0.0484254027593766	0.0475034307963794	0.0487732037500708	0.0476444012661218	0.0489803861223122	0.0487657266565081	0.0493705097278169	0.0464595829189721	0.045850872155827	0.0465135265462906	0.0471800194852652	0.0483406846130931	0.0465771485740344	0.0468499658917682	0.0499249815748473	0.047706930998674	0.048595205376	0.0488697327976851	0.0461835424125444	0.0474760336845172	0.0465981313703059	0.0465721280935197	0.0484561521349381	0.0491339538842745	0.0476903825379592	0.0491047722695577	0.0471463189078814	0.0483642399007973	0.0499217598371042	0.0499479426797867	0.0467862918818046	0.0479419289200766	0.047894655669964
0.0487164436002446	0.0472516664658126	0.0476955784078208	0.0507972886191904	0.0503386453215945	0.0490255914942694	0.0489300245474452	0.0484751759360228	0.0500894715964996	0.0465954752880781	0.0484558322027687	0.0492601749280171	0.0478544495386839	0.0479197343176042	0.0496528191091856	0.0490955553486551	0.0482407557476136	0.0467944313633154	0.0474354986899641	0.0492818951543209	0.0484189395641468	0.0462932814373738	0.0484662998663903	0.047414526955779	0.0488246987618265	0.0478503550456336	0.047466317568682	0.0496877212283047	0.048489880623178	0.0478519971267017	0.0479091827375709	0.0482795638418322	0.0485877673349127	0.0475018903740775	0.0467072028872499	0.0478654728810324	0.0467558845527303	0.0477760509847639	0.046636162434612	0.0482697442670302	0.0490381277838691	0.0481656765674461	0.0475381893755778	0.0493178573736372	0.0502837949114876	0.050001303513975	0.05021086619494	0.046978895675701	0.0470381886786957	0.0479918611846974
0.0478978150171343	0.0490258975658522	0.0480589211502984	0.0493236779683212	0.0493099275453939	0.0490743050857057	0.0473411822007403	0.0495062024390718	0.0504429652851736	0.0471105161330476	0.0508235900475352	0.0501445249103832	0.0493040719236006	0.0488875534907896	0.0469125735861202	0.0496470583881787	0.0488868969576387	0.0501661006277347	0.0492297069227797	0.0492925545796011	0.0487148136720908	0.0465034239264537	0.0486164836067974	0.0468236415169831	0.0489066500130915	0.0488669117315116	0.0487196656255042	0.0473005527256048	0.0503260848130657	0.0483350651667782	0.0477522479175564	0.0489494553609639	0.0515105953099667	0.0471688279636999	0.0490277093747966	0.0500406310953289	0.0485126529418051	0.0490492051864104	0.0484426181976859	0.048055187417083	0.0474473411462586	0.048231539745666	0.0478951470664307	0.0483676229005578	0.0499467895334377	0.0489363652479202	0.0473084609796758	0.0501355764855943	0.0480602284556078	0.0503435602835757
0.0496033700962678	0.0478529126942999	0.0510744259395756	0.0489063501766053	0.0488350386406523	0.0489301552522961	0.0496167780748754	0.0481820889070206	0.0503994736234433	0.0503991829008952	0.0479977270196253	0.0502253570133367	0.0509832544061521	0.0510305103023198	0.0465411023867646	0.0482295410163228	0.0511194287349515	0.0488664418900085	0.0501311606025419	0.0503910051376966	0.0480370282489094	0.0511069012379311	0.0494795649945166	0.0507960559085893	0.0509640489748386	0.0480481268667609	0.0503849378247646	0.0490156993117779	0.0497006723291533	0.0492714674450816	0.0505346890768665	0.0491237481573272	0.0489508128813355	0.0479389506091473	0.05074924102245	0.0498419197093503	0.0489166098208247	0.0507417593190623	0.0478958556650605	0.0475610796793068	0.048707676131071	0.0506437616088852	0.0496450072582391	0.0489215768061549	0.0485329038608424	0.0490938780917808	0.0485540130992741	0.0490460787574349	0.0504851368871416	0.050817640816535
