# Supplementary material for: The Neural and Computational Architecture of Feedback Dynamics in Mouse Cortex during Stimulus Report
Source: eNeuro. 2024 Sep 24;11(9):ENEURO.0191-24.2024. doi: 10.1523/ENEURO.0191-24.2024 (PMC11444237; doi:10.1523/ENEURO.0191-24.2024)
Supplement: Extended Data 1 — The file code.zip includes all code used to generate the figures and perform the analyses presented in this manuscript. The folder "./ephys analysis/" contains code and instructions concerning experimental data and Figure 1. The files "Figure2CDE.m", "Figure3AB.m" and "Figure3C.m" simulate the model in the nominal setup, and generate the corresponding figures. The file "Morphing.m" allows changing the connectivity strengths with respect to the nominal setup, and plotting the resulting trajectories. The folder "./Figure4/" contains instructions, code and data concerning Figure 4. Download Extended Data 1, ZIP file. [file eneuro-11-ENEURO.0191-24.2024-s003.zip › code/Figure4/isolatePPC/v1Int_a0.75.dat]

0.348519133617802	0.34282136519374	0.322274885812052	0.329082410032174	0.335559136067096	0.337439119696214	0.315789788933203	0.323583062003994	0.342443338583436	0.316030101308947	0.33097286783515	0.342084855540053	0.322262593564557	0.326889718568906	0.329591978652017	0.319679812047547	0.321026240861969	0.33089592427964	0.335323899148407	0.316854289489891	0.332710170548264	0.323381242446366	0.338152120591705	0.321705402124931	0.323932530921881	0.334337197115169	0.319269694551206	0.314061201268512	0.340335052532754	0.317702013019617	0.315793348002955	0.345021962445902	0.327873883171844	0.331715448573602	0.338337755926136	0.347080810928475	0.344585580752942	0.334813365893789	0.322530214635523	0.341776315338107	0.342685566087476	0.331833718339102	0.337365356093004	0.321040155655976	0.339420147619149	0.336065197631089	0.322984639045777	0.316395195985012	0.313997901395181	0.318281099363811
0.356588143391382	0.347163552665521	0.345175526839222	0.343663804680983	0.358529943231935	0.364370416543542	0.360352648208305	0.345766457364001	0.34352984766376	0.349394024240365	0.340042970278293	0.346181088512509	0.328453975800735	0.335386713789081	0.354837157393812	0.351194701816808	0.359847698442712	0.340201917833595	0.334231490932748	0.332676690836356	0.335488194224637	0.328892873269483	0.34761649906356	0.329372295481743	0.332398982686087	0.356085557853322	0.326244041905123	0.357566229021122	0.327583027515857	0.339309862192688	0.330097054836778	0.350315118803471	0.338889747875663	0.332169091533084	0.325554294838296	0.358558452908526	0.348648271104166	0.352717194940707	0.363896174158746	0.331206924861846	0.34422031620424	0.329648754504743	0.325407907377952	0.336406522408255	0.357162707388244	0.346733369488443	0.325267508804404	0.363116608416457	0.365255697764183	0.325099541984174
0.360750598707017	0.348700705486358	0.350631670591789	0.366510494186227	0.340111923323246	0.352920428733238	0.352079434513107	0.363379082632084	0.349651320378803	0.35166354041626	0.343554029558457	0.36684244453452	0.361777563327778	0.342723111688564	0.359736292960376	0.370461761079561	0.346742779935695	0.35877727320241	0.355481848900224	0.358250263564255	0.365795890939164	0.352304761941091	0.359042636873277	0.377773962534692	0.346870774887782	0.374917657052052	0.351392376990229	0.350157702759881	0.348873863436846	0.352539684996145	0.336244708526186	0.346203492478607	0.364367954896071	0.352627074909214	0.356414777367028	0.340729974879544	0.360463215662292	0.334874080787436	0.346137817185039	0.345876475635881	0.337317747388351	0.343474384469668	0.362975426952546	0.355969748489062	0.357912305702582	0.339424161480238	0.34910856911193	0.349376699867777	0.362305975363686	0.340895906503597
0.37324149553781	0.36526780776119	0.386294742299715	0.35600198735072	0.362075783195591	0.355498245698384	0.357668715087463	0.380675926438763	0.385372245961272	0.37034145060804	0.348543180609969	0.349039052993985	0.366152206703784	0.347521234422702	0.365535014204805	0.363737219450452	0.373794129246286	0.347776558192622	0.391733914678222	0.369006814757042	0.395410694821158	0.365989443186813	0.34940551015328	0.350814916576083	0.389312936337132	0.389869723321375	0.348078505956897	0.357044837174176	0.347245686373795	0.356901329602225	0.35058725680691	0.378844327636909	0.382998946322834	0.356445036996973	0.364917191660345	0.360749987273443	0.34622436633384	0.373413579845859	0.380595968696282	0.370029161584357	0.386259591939441	0.368934650473389	0.387093289365255	0.351797699151302	0.364421801396208	0.377502020560177	0.370895722282222	0.365231704662805	0.384895993863523	0.349685556680611
0.361274007947572	0.399681992575698	0.395267634120137	0.385390363595207	0.404144998341752	0.392082235551674	0.365922856492393	0.403177559093891	0.385365004721213	0.361158623846189	0.40987301169233	0.398815288559813	0.374531720498283	0.40218174341478	0.38955019158991	0.376164013872199	0.369787981949559	0.372515664582519	0.386873476971607	0.365646864148863	0.401180522568338	0.390254632207704	0.397364495125045	0.396366561631177	0.368106989682547	0.373727638689773	0.370740897575863	0.379628313430204	0.374818300331128	0.361156171387336	0.371550573938131	0.377825776527634	0.400315263167518	0.372402136889956	0.380235488758084	0.403625505493179	0.393748706646176	0.380740650171835	0.386408752942927	0.367429036713099	0.364574665251673	0.395192197167981	0.362191810015449	0.401844293661741	0.365123665543422	0.360928806129206	0.373303481622251	0.401601673233097	0.38195128050861	0.372661448075954
0.435070016334212	0.377497757761877	0.389208371647482	0.432592497258282	0.377646652743253	0.378101216749786	0.405927679785524	0.413177451912058	0.425650246779632	0.431964159701644	0.390074843808677	0.387807791089466	0.402189842444716	0.374303607000944	0.424283732729824	0.387531838971963	0.407814107176181	0.430646946431659	0.393196311066246	0.392116053415967	0.416849793038657	0.395216231568845	0.416436806857982	0.416721225752671	0.398604983906842	0.40581264188821	0.374138637191636	0.404176741467824	0.381257383602166	0.386587165208556	0.416380242516443	0.385210064569762	0.421750141252203	0.425474076148008	0.37594575896409	0.422219438825602	0.433948597152125	0.398846908276492	0.406096411053762	0.405310195874275	0.424175352315187	0.418942193680135	0.383793788977951	0.381862573667322	0.386686416380121	0.389915717409233	0.372858331113092	0.391082022884512	0.37545681342624	0.42428857280631
0.400037108164052	0.435781150302363	0.410367720026467	0.429329013468127	0.427537577456634	0.406181389870067	0.448318769749111	0.390934663776223	0.433213922037046	0.453110187840845	0.406295523125949	0.419397658038748	0.414094845711752	0.410007175886282	0.451441631870016	0.397224054220399	0.404342093398157	0.394737519348922	0.426915983079773	0.392830166299787	0.417406589040485	0.427467804567227	0.42009837533212	0.433910128521733	0.415117040164056	0.443885865360914	0.440640980341951	0.437424403248387	0.441980235791681	0.426343042804556	0.413456428932866	0.39716930457406	0.40771051146905	0.449083813677698	0.420807008727449	0.409482428918407	0.408154453892607	0.40119151355782	0.442275050470058	0.444322635620927	0.452904551267422	0.387920688979707	0.418958690044072	0.412064352407547	0.403910538340785	0.440192345398005	0.413076024956287	0.443351428852401	0.43872058744991	0.448396010392852
0.46295200318517	0.446996903282747	0.466519528938185	0.446625935262486	0.472613972976946	0.457188908189979	0.440903891995933	0.478225030467494	0.43984286594018	0.451565415467669	0.434092583499935	0.436390881192925	0.426094078601866	0.407401435067477	0.469571217702253	0.445705437188308	0.425466233131297	0.478046639628172	0.43501976642549	0.426641960393348	0.477310054030672	0.411897830611481	0.44521657101256	0.413982983611732	0.41872524189689	0.425093601180723	0.469626780690346	0.447132515058251	0.41879029563186	0.437785375067447	0.469927801634147	0.452831566918276	0.461798933024481	0.434755777071048	0.461995309233498	0.458361761445947	0.414680608510848	0.447340737009547	0.440323441732048	0.433915600612694	0.421381189352837	0.473667326621547	0.428686453183792	0.430237054370893	0.46086132434178	0.437625205670022	0.414479306017678	0.464445057918024	0.444825007370381	0.437822965732344
0.494764746043086	0.462352368348033	0.456325642752211	0.496781940352061	0.4488469053796	0.500184250372626	0.493212677601619	0.455223292971688	0.511336244241842	0.489412830941477	0.454707209710497	0.489791099445496	0.461816541735322	0.441416999439052	0.457967050076522	0.448896400496246	0.444117335656331	0.440555382700822	0.449248044675241	0.449484277014968	0.482614168002419	0.442151628484004	0.477998580974156	0.437541479880525	0.431824083487924	0.476410093390021	0.469895372687532	0.480707659257717	0.463598261299756	0.476727265329901	0.468154654185628	0.470102923092676	0.451041366354938	0.441653487735338	0.43638180983007	0.460523815026811	0.453381461622207	0.43912958604636	0.502464218128387	0.492348744267023	0.503745009342286	0.47666930717493	0.463679568782455	0.446115734967979	0.462390920407906	0.442061803339425	0.506754486777905	0.480402814265975	0.502386070989827	0.492969022710964
0.472563451502183	0.468829092457138	0.47729613524308	0.49601007369576	0.456192777435083	0.52627230265454	0.51481596915681	0.496481622695411	0.515799103918238	0.470487858954323	0.525399394443777	0.490215038796372	0.510977026526122	0.481715365931036	0.526169173773383	0.525876747252936	0.50523903159224	0.47879492724681	0.49461431711162	0.462108029032759	0.522147254174972	0.507824965484675	0.524964949991724	0.480164339468454	0.495706788342473	0.46112768873584	0.463346166550933	0.493842850076548	0.527032688415817	0.501554145804214	0.525412868642621	0.483840364708785	0.47740765676899	0.462638184264309	0.471335149657113	0.465994310639525	0.491472441615027	0.462749065940637	0.460814509221453	0.492679476601522	0.530910242917297	0.495386956179259	0.482097838457155	0.537414775697043	0.504817007363536	0.462291418941772	0.524159747356179	0.472040521917369	0.476361129005377	0.512088264017646
0.493106500809888	0.561139636510396	0.493929294713731	0.57472825742105	0.530724439657177	0.545963385055445	0.540090151717036	0.550380247318983	0.512734626493494	0.569747762913704	0.498858528927648	0.490820888857596	0.564161085264417	0.498637680453313	0.589994790644382	0.577335697690359	0.517484015330635	0.535537446557295	0.547011232741187	0.561369653973012	0.524139141637191	0.58276005824729	0.521694031658149	0.493541331030334	0.50435408400782	0.498118939226945	0.561400706273293	0.56904686665559	0.49693079731868	0.528293533587282	0.523164990706008	0.514244083891804	0.580399193207741	0.498555290088179	0.576276057731148	0.557808692837163	0.543778141261018	0.506760359435823	0.520122034059341	0.501312118744816	0.507761224337013	0.579894667576101	0.556743212097703	0.558325103635914	0.584967519458549	0.489523391091292	0.482731943946068	0.527485049878918	0.549055360270335	0.566115557345228
0.580325260953037	0.534775889438492	0.609762676627265	0.535385783398254	0.559549928803093	0.592282439010692	0.585161304737685	0.621880617688292	0.57035714385668	0.539692717673254	0.599140715421273	0.628657395250672	0.547786907240015	0.628146576144881	0.579898643304126	0.559188737150063	0.545180523277864	0.546026781879549	0.584513153393223	0.569523780228556	0.582557609537977	0.592813578987402	0.609654415893148	0.629322223311164	0.546075583347493	0.592503923803535	0.54255573958129	0.602981745349839	0.551772489478842	0.535512959169755	0.580877503940331	0.559676453667215	0.527776154874941	0.567041198974584	0.602762746617807	0.529401134244666	0.514834047536897	0.538738414171719	0.558722647309604	0.53662602864562	0.531091648275697	0.610219198712591	0.591512152633577	0.529098240497889	0.591642465565451	0.59058243120805	0.592276195363126	0.61869753056576	0.523257678642563	0.544652268712424
0.664857664112074	0.55916267204418	0.643726966694776	0.565250312747673	0.622168651351787	0.576756524158442	0.605077116095568	0.653146263991533	0.650607942963191	0.566012531600962	0.570344524123722	0.565620960817675	0.577191895208723	0.547831303299327	0.586555712525492	0.629193013772813	0.55458517472674	0.593680161102049	0.643301150831514	0.602450282009171	0.677763850047749	0.56924808343885	0.583548166071375	0.647581784989089	0.654380286955505	0.670837901621567	0.600853898912899	0.635482648115262	0.681168957534534	0.65043593070658	0.603069379729577	0.645689457192924	0.656276091505236	0.614536811295755	0.648611847066835	0.597216430230626	0.670945141476737	0.621978018476842	0.553720309136261	0.661269889901246	0.647401415558612	0.678232743049606	0.665123006618577	0.633439128343145	0.607205214240707	0.634403201705767	0.550156559671888	0.630152564127059	0.626713991898178	0.628027773854745
0.689946186525855	0.664475631621262	0.618722724514866	0.664801380652646	0.690112406825366	0.606985758730522	0.693709895363657	0.595632203878902	0.630644269230778	0.732158008332862	0.613099342520695	0.637942011509164	0.635071019558505	0.660928061131808	0.637808352506768	0.685007230250292	0.609341222607612	0.654596594982801	0.639294710388378	0.712622954557776	0.606608208365877	0.679035597062577	0.613097868120985	0.62746435994413	0.603671042481942	0.716214380023104	0.706774512482585	0.628219947146936	0.707832003338372	0.71112283085522	0.678405389014357	0.626234325392921	0.639762996721094	0.612366521010664	0.71011903748746	0.669767473307578	0.606190546855416	0.621541361408479	0.640663423039663	0.660732949357272	0.638587095285986	0.671113213427188	0.638515401351972	0.700605915546305	0.625230940912678	0.709428369159034	0.67236273116424	0.681775376665784	0.634057297549875	0.700608246111167
0.760209011300499	0.673646970619313	0.712524829302245	0.696046531193457	0.765902783780135	0.747247679005738	0.660292120426685	0.780436345179266	0.691047202527723	0.669033851319568	0.735964980119486	0.706093521196038	0.652030540079569	0.671755887538364	0.732696138135038	0.764725067957375	0.687250524127185	0.735912285721175	0.643200102349933	0.723785632140023	0.762322194467423	0.757895690430915	0.741904119736624	0.631621019116235	0.679730351285497	0.674376885195205	0.764828936003663	0.664363723582069	0.766053612948114	0.655409707133795	0.710464028642726	0.660339745403003	0.654752180767597	0.785311719682502	0.657627878772245	0.636554583812243	0.697357295237436	0.751926828939524	0.666316948437569	0.699548338662943	0.734714937108306	0.705606512285677	0.644579456402755	0.740282031520481	0.799360967647366	0.638527950599397	0.652098159987538	0.657908659638746	0.702212513652188	0.719111300232601
0.806718434864591	0.854973180057678	0.696276312576884	0.802504768643046	0.773086732179001	0.784506480653847	0.739007673675262	0.722820595188383	0.748232109526136	0.72879597906251	0.695862067875152	0.806292661744389	0.734240528367561	0.710944267338762	0.779859188759202	0.713912560255305	0.7194396145629	0.6883154016217	0.768884112179799	0.691890076629515	0.794534501772963	0.8472304087762	0.819210442557567	0.852801972433802	0.804687780164645	0.728958317911775	0.80314051106471	0.770594803011102	0.776393136711988	0.713416398476889	0.71716267544753	0.843917673487803	0.814627408564061	0.728967396412688	0.720808728690706	0.734742477476403	0.696454594165058	0.813236267749999	0.823806072151329	0.785676380536105	0.772052466372815	0.690017060730364	0.698833437834761	0.767203742358605	0.733148761804637	0.857124018248337	0.745386956963004	0.80337548045309	0.846338655828457	0.80630220108656
0.775052593145818	0.881494979483523	0.83539458191359	0.872779254495127	0.88945312703498	0.77783225601022	0.821052668032069	0.788524511554408	0.763775136621974	0.83670447864664	0.784793927946659	0.771325055659118	0.904952680914524	0.817138926490046	0.753476656036145	0.737625253377844	0.761271612311066	0.789604518999729	0.848272707393092	0.871156208958299	0.777055030410587	0.950895325930091	0.854105674320574	0.757793153505489	0.916024939468542	0.818210076397015	0.769267302599616	0.822230065120953	0.799569826429459	0.78322154101237	0.859225172444893	0.917730262705895	0.932429909876677	0.783152119544245	0.808011789234927	0.921184613178343	0.843529257115706	0.835933617448936	0.767245019887336	0.836449648533296	0.819929239474497	0.865126456624526	0.755236985827289	0.801325235722402	0.893314236379237	0.759387164522617	0.862676506339241	0.761086684273354	0.791750883392214	0.799689615522781
0.943906550556311	0.914247787460644	0.948051524896116	1.00988806753889	0.950363775298656	1.00814569922185	0.907434253801583	0.936350662597019	0.903276354216481	0.847133514441067	0.856034048181535	0.83545135786135	0.940054134376485	0.916923133892719	0.8673086192301	0.861529114229392	0.913902873255354	0.907206080787261	1.00895166575971	0.852394532373935	0.916805512366767	0.851850664877943	0.90172982779005	0.864582521526366	0.927803418689025	0.998209324703389	0.881281401900997	0.822525481915011	0.959028397640939	0.972611424494712	0.882099442636376	0.976238084300647	0.928779869525284	0.809719268617297	0.939880830753358	0.928985492550718	0.877830941234109	0.978285593626806	0.947027412752816	0.921428276318222	0.961704833585091	0.970450273637409	1.02526030932488	0.831875842373921	0.81496345750537	0.88198751380853	1.02919128465385	0.94431174764108	0.95772802401205	0.854927892621068
1.06611802242402	0.882250168541031	0.881077791141105	1.11815412917283	0.93025662361903	1.02144949350794	0.902080984429058	1.00750844659624	0.926777451759365	0.971498411272937	1.10686200391997	0.884268259238516	1.09221355473354	0.95957346717582	1.04572737417966	1.09838386521211	0.97212316679884	0.928882603366291	0.909932896760212	1.05904514232834	1.12492233769785	0.929480591765523	0.897953663315399	0.964340068801224	0.913444349575784	0.981867513419264	0.977627323308906	0.946238640311371	1.05683271847588	1.00431887288331	1.12763609568612	0.987963577578345	1.05485089318287	1.02836853888026	1.01132805258004	0.979771698331535	1.00261818734786	0.880458243107028	1.10420744496246	0.918116610219764	0.979212255283904	0.95983059065417	0.992480106120543	0.99112906968933	1.01687734576582	1.02087400608408	1.01670561175746	0.901486600392325	1.03268971240254	1.06934465745742
1.05208617859199	1.20371648198193	1.22952601880554	1.18421041243204	1.1566528414	1.21491043268292	1.03783023215003	1.22397901929926	1.16020625887523	1.10688523723852	1.18411567677798	1.22920932770402	1.22393920272226	1.11731982174094	1.04190892159406	0.980278417893497	0.991344385348344	1.03072234910164	1.15782286550977	1.00818528572987	1.06071839922744	1.02492449285356	1.02565065879429	1.00192990250439	1.09060141449129	1.04798236748651	1.18890433441157	1.21888702937379	1.16298685673171	1.18590041630633	1.17820196973178	1.10590585980989	1.23001864672243	1.22317649081668	1.10384800522841	1.1083988334606	1.22730032711794	0.99218900079669	0.988166248534104	1.05581763686684	1.19309017501362	1.23399009629387	1.11413427334637	0.971714609224325	1.16933628080847	1.02279254668286	1.06806860814897	0.985253481512193	1.08580286703666	1.19007701498607
1.37927400917034	1.20466035576572	1.2562410162649	1.09964456190668	1.06321032568544	1.27665452414565	1.20721963529592	1.36108572572767	1.10827268582396	1.33453735000736	1.13506529791861	1.18960980540943	1.08868863097239	1.206741093208	1.33103945827547	1.14002710882547	1.1254971683465	1.11731216563108	1.20275812195713	1.07130966044333	1.28192125134979	1.29070630242173	1.17275475328902	1.29624190263525	1.33840769714079	1.2392166382322	1.34575220664359	1.38773491886031	1.21082401968378	1.28746581979222	1.26706935964443	1.1704347862146	1.27385977786217	1.19743035257759	1.08358493311461	1.17232839907094	1.16540450947289	1.21296418694366	1.23400902272675	1.3624984807647	1.22289252871512	1.31470432928935	1.26288678547513	1.39542637697606	1.38717850715697	1.07162739455317	1.17266689700995	1.24777046299316	1.34011572810986	1.12461947955501
1.28040790195831	1.17704881922934	1.3503182441851	1.17217869628323	1.39740727664011	1.50028480168263	1.27409663453132	1.51165241490609	1.30324688197704	1.24719967939897	1.3740949224528	1.35591178325414	1.33631133404732	1.2388660791643	1.32883766751459	1.20238163863907	1.40958917256963	1.16772597934051	1.19623793399047	1.21034046402441	1.415175232216	1.47996297365235	1.17528793030403	1.21435990944074	1.17815228630581	1.31350916127578	1.30834526507881	1.46786238996553	1.27045541578896	1.44812937074681	1.52352122616713	1.41414192952504	1.44686138343942	1.26167772675297	1.22910253250819	1.29935813140796	1.17488827037161	1.28373941923675	1.17890791597987	1.51447316085774	1.4466061425826	1.27252323537482	1.32212381839317	1.41120334731459	1.29607422988537	1.36487342401801	1.32521427814447	1.31454058377387	1.27605291827793	1.42084923798187
1.4093860568296	1.51686405382393	1.64802893596166	1.52738735739935	1.65340467551626	1.70493362407226	1.71320845735079	1.30397650410719	1.57894966650531	1.36035782508954	1.5935469133104	1.48091634781697	1.47889181377366	1.37133589901382	1.33496925447944	1.551039284834	1.49131337652699	1.67164927621435	1.53128651371928	1.50852214043863	1.39133854064729	1.3800736490678	1.4984763521149	1.5663819517367	1.6618686613514	1.66852307148664	1.53598228003167	1.47219789156402	1.42753787260475	1.56723079338086	1.66092769672215	1.61139378709538	1.46134179904397	1.61713460935183	1.38712226006256	1.4929841833094	1.5659634375926	1.64025477823246	1.62370302115227	1.64474337607782	1.61473620936861	1.62455780673276	1.47689101820318	1.63515850087941	1.63919537835122	1.5392512777548	1.5738445742711	1.40443852197407	1.53192779171939	1.3005548854731
1.72759863923941	1.52680557367617	1.46183967295503	1.74781604732633	1.50380477456542	1.87177178143635	1.70701473287156	1.70838648524449	1.60132915708402	1.60392803311826	1.66442731889967	1.85686324723144	1.45321292562129	1.857862812046	1.61138084073169	1.62885539808611	1.77897688749079	1.62733409771891	1.76382915706888	1.89007781816314	1.60942624874725	1.55733116592993	1.63542421763637	1.53753982507551	1.53502616805442	1.63239470273868	1.53821379317889	1.61789892261225	1.61830644737572	1.81186311779397	1.49111737727452	1.8106770205829	1.45688441606864	1.7490825371414	1.46877025328227	1.87879344817952	1.47590092084006	1.7250674181027	1.78466758824836	1.57598620058078	1.70888963455889	1.79964258035382	1.71481689376126	1.79586381344675	1.5965041358777	1.66789708934574	1.74055486835893	1.5785775852452	1.65291650204685	1.83670780358539
2.01564645961312	1.87110731696145	1.88724533085628	1.82329155676561	1.74502677736775	1.70632132156047	1.89644328115995	1.71351563684207	1.82629108052577	2.02489231102479	1.59005101681971	2.00197454019762	1.63667313455366	1.66244394901959	2.06978570525917	1.71667650263659	1.74910848668016	1.85481109857356	1.67593770711318	1.73403998446665	1.93602319008056	1.62794889635477	1.76850344781217	1.71826820613204	1.97594363143822	1.70068150846658	1.94555986444151	1.65498935203965	1.61431197994338	1.86218573971909	1.82527371876274	1.71597775327238	1.75503087088261	1.82808310193543	1.82980250539255	1.74773278912846	1.7288507251825	1.6166510626513	1.85742988380657	1.82405325545013	2.09987100941753	2.01103504062112	1.83760521026867	1.7544617220294	1.83386642848165	1.92422176943694	1.87464537516405	1.66925953566048	1.75456662571333	1.69432221454897
1.92095664520729	1.95476193254698	2.10470536526194	1.94702040767537	1.9928186489362	2.0029651417693	2.12360579483017	2.17305875904419	1.98042492874893	2.08423287276133	2.08338833236836	2.14462084912575	1.8310207611888	1.99289203647893	2.0909796537076	2.15945499590549	1.77227874746671	2.28991425612721	2.12888889921406	2.13724784748394	1.92392052404897	1.86341924810314	1.74644977820981	2.227688276552	1.80616862641803	2.14918605160575	2.03376513625516	2.26941292635248	1.99118783217532	2.17091113233433	1.90128204446654	2.00156652732891	2.05341134320026	1.94976586867018	1.91457006746667	2.26773095193941	2.12448363129191	2.25792798573021	1.79561700306578	1.9407896594667	1.97723353518778	2.15345377421577	2.09863331776298	2.17923532430238	1.84943960222386	1.98649520165964	2.30637027718821	2.14649086489992	2.29729146019774	2.00831684314766
2.53284833945554	2.49907959785258	2.39167344553326	2.38231371150156	2.45502581154653	2.23596083165789	2.16484261825593	2.20350041485449	2.12796036266505	2.20719598680377	2.3810071565127	2.09084710502936	2.26662823856193	2.41448386718353	2.25672016854081	2.04795870553108	2.14671207403554	2.20065390336268	2.34878012184211	2.08945002993211	2.10233013645255	2.21497004656225	2.38139831328118	2.15493293249793	2.22606657151498	2.26011106754534	2.34790757711425	2.52873857554305	2.3318264419653	2.12635849158421	2.36992100616447	2.3664141721407	2.27536719199243	2.36579491371396	2.15856664280772	2.476375195302	2.32762518309259	2.24464251571057	2.07429275301072	2.52583190283376	2.13027649059704	2.53531004334958	1.97400872247346	2.07867432798348	2.09632762477642	2.22302212156313	2.00825881263186	1.96208334358688	2.15426476746756	2.52114834445058
2.4041793860672	2.67496541922259	2.49099392974778	2.4872172950885	2.41712827540126	2.76423984807732	2.72020191482729	2.70269714028728	2.25762073333956	2.65892936708021	2.39038550527488	2.76724253230233	2.60403929133696	2.52587227184589	2.7445095938317	2.33541978560621	2.45399141826807	2.50835361450046	2.51216923654825	2.5929221737226	2.32151964557653	2.34617445627117	2.76564778255931	2.73544478898195	2.7139169267664	2.3676584877988	2.47374053709878	2.47737969268456	2.40218752011841	2.63449189345712	2.42736619486238	2.69707496553296	2.78906025958575	2.69595680560426	2.58430260008272	2.31114210919557	2.2107385446962	2.4718773917909	2.29561185339383	2.18074909862369	2.57517204545226	2.39738853089405	2.30095803098739	2.28158661980992	2.7309801323378	2.51379935365863	2.60231594543017	2.18919400464261	2.60449822836199	2.7443055765483
2.86419423335813	2.57890246314465	2.78972083768127	2.63223718329181	2.65919525528768	3.01541646232466	2.90884336658971	2.93392742158652	2.99266756852088	2.78370045497937	2.56783464682161	2.49161338729978	2.94806091336352	3.04911349572435	3.07286390572363	2.54226302242088	2.51738689832721	2.50924763778904	3.00266310701521	2.7007015637379	3.00717858832646	2.80456594838159	2.56416708460403	3.04553791340941	2.79067680828779	2.54366201439485	2.6728763435084	2.85238257303529	2.64294240003687	2.6509131454623	2.91988257101067	2.56834299966255	2.94538936185426	3.03657866388984	2.99465315057715	2.61879505113987	2.72797971532118	2.99477938681846	2.63388447626237	2.67452269492717	2.86921494251631	2.82346898713986	2.98270283633749	2.72983281493215	2.67376276347312	2.88622153298295	3.04173433904865	2.84915399159663	2.73206011551136	2.47629029631907
3.32041918911096	2.95460223060301	3.25107445584725	3.02916068988297	3.29427876885928	2.86701199169428	3.21457641653854	2.76452417761426	3.02007069917101	3.01133180532798	3.34022576788406	3.1960550340756	3.10913560801154	3.2921099773009	3.06255372526878	3.21956969048546	3.09753177882847	2.90495415657539	3.07734969961476	3.26896436606044	3.02728972140604	3.27935546718112	3.20886838287789	2.75399160872628	3.20412922279818	3.2494062670775	3.20551144588744	3.27839239562508	3.2123407614069	3.28740886067419	3.04151749679866	3.27739226172839	2.94397109300392	3.2598928664625	3.15946449128325	3.2183955103076	3.06354402082457	2.98695218589003	3.2692801953305	2.8865928045746	3.17595580767859	3.24690192717289	2.83729703654503	3.29160291074996	3.28574702204418	3.24501727264267	3.25353209208847	3.09071824057356	3.09103670729729	3.16023647390423
3.55918039267745	3.31322465181423	3.56553927046889	3.44844414012036	3.59403851708354	3.2794508246045	3.55185165695678	3.57966532727122	3.25367956770523	3.47019120833946	3.52478786756424	3.53463985732381	3.18934372519488	3.57994501033942	3.57658475462356	3.54541449995702	3.45004046330251	3.18490903756649	3.22823822106648	3.33907577796019	3.09238682600395	3.3517709851012	3.52985220109851	3.5898968208268	3.56938331841647	3.53203390761817	3.28250375732996	3.54470419593422	3.57269709064187	3.27348127555826	3.47591115075782	3.13067286132974	3.44497626170734	3.57252529337901	3.09655155980614	3.22897214163409	3.29271541773809	3.390151210822	3.54911207915674	3.45366865644356	3.45166052559188	3.37825740817978	3.58334279371876	3.60273371555379	3.25167185281004	3.57825896064155	3.33846229744885	3.24256411838693	3.36794963274058	3.19465241856978
3.52186248471054	3.80893844149389	3.71364359775622	3.83005773709114	3.76943074663232	3.82730468744441	3.50251496148015	3.50626125080386	3.76518964352385	3.79558263094113	3.77665331339552	3.8208591369213	3.72842792598183	3.76642719383382	3.7422071415453	3.61666910218183	3.61738599675538	3.80168212780871	3.81604828773618	3.77277659759879	3.82174832277503	3.60336416971442	3.79810782988685	3.71707538274714	3.70305806790018	3.52878798764567	3.79008598877155	3.78633392484823	3.84264360966718	3.72911488322526	3.85532767728283	3.56604309409123	3.79812911086674	3.4367142165573	3.85808288656947	3.7354715787486	3.85461507641817	3.75175399172399	3.68651686936089	3.79500029337506	3.57693475632045	3.78704755747941	3.62788936641151	3.48640976421155	3.53468712255098	3.82647009908887	3.83433485545514	3.67301899759084	3.78543409909653	3.72292706295997
3.81281511219082	3.99114576905268	4.06464264986519	4.11289344098438	4.07703422146601	4.07949311220669	3.83060343742095	4.10566796191696	4.10054369666226	3.91462518681195	3.96102184987183	3.97024043517277	4.05853340943735	4.02422918594387	4.0656544049539	3.94741553934258	4.10648010314391	4.11761173292985	4.06042862582424	4.07402576006007	4.07285229089466	3.97628475346262	4.1387268888082	4.06593381647063	4.07431192764171	3.89363044711971	3.98118750654186	3.93886515564971	4.01511791144961	3.82486376607845	3.95915844655631	3.94783060357096	3.99393575924265	4.06010774965491	4.07196587307201	3.83580254453739	3.86494658208636	3.97571773029833	4.00452699760067	4.03479899115803	4.06081317968956	4.02691723749772	3.9821635593315	4.0482992444722	3.98482384458595	4.10873791527845	4.03469623165397	4.14794763186382	4.09942194548904	4.09169215907633
4.38577282509547	4.22075245984261	4.2560133836187	4.09164943988377	4.3099096264158	4.36367716255456	4.37475899709192	4.2106104519527	4.40315348840902	4.22019696064068	4.39089293643218	4.38997445145989	4.3861027510195	4.34397254909477	4.42529930325711	4.28599920420762	4.41319683398704	4.35914280391907	4.14323751578558	4.40832135495686	4.3809271967905	4.20142819537957	4.38554359850037	4.24117684179262	4.28263947793744	4.27580104595852	4.36553942190735	4.17480998537418	4.3398557620413	4.09767926990177	4.3321058301669	4.37368577890014	4.39202967898486	4.32627708803138	4.30775088165471	4.29322399513612	4.38129162988299	4.3567423765073	4.16072012097086	4.17128998672677	4.1662403502656	4.36770432685509	4.17688335464826	4.36842343249063	4.38669015933767	4.19497914173363	4.26650876465329	4.40956857701506	4.38180442743626	4.31984855328523
4.43661172682869	4.66494384649201	4.65107045114994	4.68615740776929	4.63853800706062	4.62319505685907	4.44359039030662	4.69157008463686	4.72619315492539	4.43572200676302	4.68713817155679	4.72351538654586	4.65760348168878	4.17965559120019	4.44118058942287	4.62433014155185	4.7180330466761	4.6565880524227	4.41201370618252	4.45020470780434	4.66080460436976	4.34569398032924	4.4302895156065	4.64049952890884	4.35298244771092	4.64587651564348	4.55584032264659	4.72290520777518	4.70535960674186	4.62475480364486	4.665880067849	4.6583434441343	4.65110024210583	4.71749254831015	4.4449562093816	4.35175885349588	4.65907849280824	4.61051789358892	4.63172430441602	4.73567025098663	4.73931647877476	4.69722163730328	4.61376771724258	4.32142138506716	4.61995588110032	4.31958890030748	4.67860246795524	4.67986432753341	4.69990122338071	4.36191311623038
4.42872810325387	5.00853573150013	4.72720216561239	4.56731342796543	5.00942909226552	4.69569939906766	4.65573245484203	5.02967105195641	5.05334381845597	4.78327553378116	5.02946515551348	5.02857391184699	5.02228335617076	4.49982972950526	4.99003857858696	4.7176198442471	4.46816598476806	4.53068851467673	4.63804611094561	4.52515845490403	4.68151830858068	4.99722082330145	5.01289253638748	5.05728600358625	4.81137866300777	4.80308263711148	5.02742845245775	4.75247455803576	4.96360575014488	4.99872316741584	4.89465330488535	5.03846644216619	4.72285276608258	5.02635737586369	5.04029141213438	5.0021590909581	4.67942403015428	4.60300200644031	4.70747177197435	4.94833339780143	4.54470232989584	4.54982845447748	4.58892806132619	4.59383631733353	4.5821586585232	4.55526665913604	5.02315123911065	4.70781356413512	4.72348564703693	5.03038699071168
5.10758892860742	4.81106495882354	4.99273984758845	4.80180822878338	4.8380479580834	4.58725501126517	5.10463079548088	4.90257633435147	5.26783096737202	5.33988626135141	4.72781527035936	5.16750027843708	4.82456439740114	5.36951265920365	4.6646058240083	5.31354212551977	5.31776398568744	4.81502669911037	5.36744892893635	5.2740888462296	5.17258950432149	5.35275735650969	5.25960056587144	5.2091152938931	4.88802940546798	5.37939870105748	5.07380016102111	5.36452981447873	4.95651721736605	5.25135938628515	5.38438704274321	4.94934398820011	4.9513457177706	4.79066321558043	4.77077416606815	4.65729415819292	5.09107059052399	5.12591906672188	4.89751893550226	4.67299285884326	5.33216906267752	5.07948637326958	5.13785984492146	5.22883665652395	5.23231433384601	5.01884380783055	5.07523873596298	4.71346352746068	5.32436233486158	5.0511270866412
5.05806971629642	5.57915370701977	5.15781600285299	5.12434615039642	5.23786900182738	5.58951338931794	5.67725763103047	5.4269321753458	5.33884109399282	5.03350536527287	5.55783178597387	5.61524282878374	5.30271423117979	5.1206787859207	5.25230563204327	5.15392507327978	5.21141000722985	5.1422072742811	5.05716237740508	5.61162999910869	5.09924112263523	5.11628502823238	5.19427763068517	5.60281492164866	5.27318041304267	4.83932952362319	5.55560385083132	5.32178527518528	5.20886097628145	4.99368839491083	5.47072256042454	5.02577247242728	5.68241157865681	4.82295179468155	5.07190877509131	5.10144822702665	5.50291847858906	5.00094947076988	5.55544942120469	5.39839245851685	5.5437657644745	5.20730086071674	5.27326681283765	5.50815604305391	5.29231285390285	5.37656593841909	5.15204489804434	4.95942148620246	5.13820706058299	5.20188500459113
5.22597857750333	5.38175545238048	5.80892542168777	5.91288459284988	5.43405372558755	5.19120333183138	5.84274418551425	5.4141118277554	5.32902699605091	5.51379578237542	5.22859341098941	5.5641414999199	5.86427137383128	5.50108149753728	5.30366593712316	5.18987513843044	5.67156796996487	5.8445380957865	5.83439844183323	5.5302652717718	5.33141409868852	5.55785689045245	5.45422823831758	5.36536118197775	5.80569568085491	5.57580043828853	5.41748510172665	5.53682759248798	5.737601535168	5.54161690115809	5.30519763118985	5.60025593892533	5.316760107642	5.88341968598725	5.80684000208384	5.41801819727348	5.3225992849421	5.21922886717878	5.91103669399755	5.56733645735222	5.29939925003377	5.12440724277908	5.90873082072239	5.62885286093722	5.22469384744276	5.71062535056303	5.53988020956993	5.32766723166575	5.62190456600663	5.19087450802738
5.99718226591751	5.85605246891922	5.47696179806693	5.6975144864493	5.917718954289	5.66275834299163	5.52176299247899	6.05650583069971	5.99185449794833	5.63677982726774	5.52306633062592	5.74493082637812	5.78681224053005	5.56312412179275	5.84998526927042	5.9881472882426	5.65607056357535	5.71386420068848	5.90435446140176	5.62715315478912	5.63404937673191	5.63537202868399	5.88055360984145	5.71489885470134	5.70112324050069	5.85900748852447	5.95900992178201	5.63544357029079	6.0821906571901	6.0126795927806	5.47052619953285	6.02692278112806	5.68507806591202	5.79472438718028	5.79188815696805	5.31048992346662	5.82608013113128	5.7105036279747	5.76144309964013	5.61983001724602	5.74376754589765	5.65340958498539	6.0511207543631	5.66349458896754	6.04305513911538	5.95520757290217	5.94620739465787	5.744724550615	5.70912448140335	5.40075468832269
6.01529729689587	6.21787845480198	6.29515769938173	6.14923758794441	6.16030111509656	5.80776643638245	5.65219392563207	6.14617455590326	5.69202794404167	5.67567085644625	5.89805809936083	6.19522519355215	6.082896973423	6.13155801097177	5.83495041734977	5.95570422776583	6.04796215007396	5.84447250830654	6.21724072863425	5.83804077042144	6.27777527715702	6.18258374980589	5.83302848226776	5.74618865692907	5.60071322175814	6.1771826873009	6.00514963419976	5.98115861397188	5.7430895701664	5.77686610433805	5.97721578437156	6.30651813060429	5.91751431407321	5.91890028174131	6.15420009776577	6.15843334599078	5.76094781588026	6.05680616935485	5.78623514709205	6.05204119012418	5.8267954424414	5.6115511024524	5.85539875855958	5.5924692075505	5.91635855529601	6.19147136753717	6.14147020442249	6.22543570359041	6.42640977553425	6.07121364243849
6.02578753761545	6.37519101977572	6.36732898379174	5.96398510943465	6.08551895096819	6.1960789366044	6.05189629143128	6.38701701810025	6.10756696271373	6.44961861334104	6.39056035811841	6.14288417268685	6.31353680328509	6.39929294273298	6.07532845205794	6.19129903439883	6.03657070473094	6.19757630290509	6.21290371781272	6.32426562794842	6.200578201358	6.21866751367336	6.30922546783469	6.08823221873825	6.33915853056102	6.00452165798394	6.12397015450256	6.42356953664471	6.19357324081524	6.34538054423657	5.82354676781063	6.41092565956313	6.05977478401618	6.3090716055312	6.31167873269636	6.07700926483932	6.45660376073444	6.47741131868873	6.5113813217336	6.24163763887076	5.9119875311994	6.35072879844588	6.38041137860962	6.33356489713071	5.97251215943791	6.39285301114877	5.92589281468298	6.08731502139987	6.45749289597682	6.11154484070394
6.57202564470211	6.31263206172119	6.27330312842291	5.92847038477347	6.4721579688939	6.21999422694607	6.61061178653113	6.32025707667227	6.69642187323953	6.35956278536446	6.65318682091084	6.75201389885291	6.12409522985288	6.60417692018674	6.40471215756768	6.39471905661873	6.65800622097861	6.55116535554089	6.46140712622494	6.4943215017259	6.50919877860459	6.65677332367764	6.49520778194945	6.69820878544965	6.67045482776937	6.48573281227587	6.17567955855678	6.63122588719222	6.43231906317849	5.97545239050009	6.69040025872169	6.55290764308448	6.13839442282356	6.64400051105476	6.29479333833439	6.11525831380538	6.39925480628434	6.51762814443733	6.75565078096783	6.53795884102043	6.62939173923425	6.46786536664873	6.4790830247135	6.19192920267358	6.48363707246233	6.38017702243433	6.25770256685932	6.38067624446446	6.64530478862072	6.16627415795969
6.96232500755772	6.38209685860338	6.84907014507338	6.2251001773531	6.9014386771106	6.91699451917096	6.91112170245347	6.84288270804944	6.2117627359163	6.83674127522745	6.7701465091592	6.74845729010054	6.70310694179349	6.8166823338294	6.44900684078564	7.05109695105643	6.78097396661911	6.95396891767039	6.55777572087073	6.45271063813253	6.75503750838598	6.48876307060136	6.7054266375475	7.03084296653331	6.84297806936837	6.6235079753244	6.90954900696034	6.96514031132824	6.62899924080799	6.91890851286596	6.90384444221172	6.95715782592098	6.74746855856825	6.69404907254755	6.36955668533777	6.54176279973333	6.91785884652034	7.00060654158617	6.5344581820112	6.75765272730904	6.60849519709301	6.2603771006639	6.36821099258943	6.81805031958811	6.28949660881263	6.99580097447468	6.50036479594755	6.93407382041711	6.58596283203916	6.52097196308937
7.18218158749695	7.17339766225758	7.02405951512968	6.9549299874627	7.18615946382966	7.17579393378178	6.90273201772278	7.22260586064104	6.70908076112533	7.00404169557425	6.98362098750166	7.07101780013626	6.62560852198265	6.65749831119577	7.13510044727264	6.73117705776457	6.692105406976	6.95965037992437	7.02054376534493	7.18617195749553	6.68263454628062	6.80582862822402	6.65920979717388	7.23996418970892	7.11885933099414	7.08947501035476	7.07593567102888	6.96817121688335	7.1862465768454	7.13515999621654	7.19430115150349	6.60671233096059	6.96921786531025	7.21101871203282	6.69820620218155	7.13711464265476	6.93458124066322	7.09714275697331	6.65919547738251	6.4346333174532	6.89454161504978	7.21015674971552	7.1498617840814	7.10465585655535	6.87791631650884	6.83750807190429	7.13748475382054	7.14581650727239	7.2170290244698	6.83830574509541
7.21388649445693	6.55375240547354	6.83461603934272	7.07730591348231	6.94482916061112	7.24562274157255	7.30436533013308	6.71221632914791	7.30776976935134	6.39710695358373	7.26141946628261	7.36644406526285	7.08284992037835	7.09626992693574	7.05739413476021	7.25271963054535	6.78752619923615	7.09733635996354	7.11439605154912	7.3723100060631	7.28174359542447	7.25041772028176	7.06149471067855	7.29256784808531	7.18070416523399	6.8940214845908	6.94924788925779	7.08728336690629	7.33157949195781	6.99395390272176	7.35108704315418	7.32471956475059	7.21223948310921	6.91615594901889	7.407920507247	7.12770199049571	6.87862214034914	7.32382877437468	6.52040200456114	7.43438887499238	6.46274081430194	7.11772854463353	6.69079174621784	7.1156401643503	7.45533536688152	7.34789415762026	7.33888838974095	7.37734190324106	7.38201471742929	7.28717065845138
7.55676795150327	7.02083254002977	7.46705542127915	7.40933795260056	7.55115277964155	6.66298155285074	7.57601750183121	7.65454311359153	7.59822189392942	7.67380933622088	7.43880521655201	6.93094777487483	6.95747773017694	7.36306620797907	6.73264128397878	7.33785509981851	7.33188763857051	6.7566620240731	6.87950368307648	6.73820722798183	7.54975327136351	6.91301507463198	7.20549985154533	7.67312941501977	6.54738671745826	7.63150258452496	7.15060583606232	6.77153576462475	7.13299690959178	7.39756392097387	7.14305927060171	6.92603961772948	6.95916373436859	7.09385665895262	7.38085232026071	7.63500033866407	7.44655617250247	7.19338669463098	7.46389577117036	7.66422844794071	7.56675172102208	6.71159819750714	7.42782434814151	7.32852533011568	7.10127038548954	7.40177483757784	7.11403792234543	7.4917879809671	7.09503135155297	7.62861564692734
7.25884648774884	6.87210661199985	7.75087007181089	7.71480143179162	7.27089268922591	7.7848804984076	6.78714684795682	7.5103395250426	7.213203008971	7.82592416910337	7.53508738395548	7.65045945585688	7.20261334665139	6.97840219830867	7.49260469985578	6.98755005636766	7.71238909502358	7.74875779777003	7.05490916322852	7.62211690065568	7.73150182813256	7.67362345971072	7.72936322225292	7.38854304611628	7.53953213514331	7.58044808140673	7.42969849789683	7.4773109669688	7.43856426361195	7.51672754811637	7.68546585532607	7.79257105155087	7.0115329685522	7.12969367815943	7.12780215036129	7.62332686744639	7.20946419833613	7.72301641606242	7.55494920191214	7.72366481876769	6.69072374261799	7.39991276399524	6.8396730880536	7.49535577788584	7.32257065019337	7.65913203014771	7.61064941421523	7.64945074949168	7.4540401377647	7.41458081117962
7.1586296912578	7.83858547521033	7.61357112934172	7.8133829299383	6.73396774263367	7.49820932011061	7.81114086119717	7.98569199691676	7.96023694367248	7.7264616067453	7.68962326064427	7.91754229492712	7.34184436161736	7.83811756580103	7.08252182000258	7.81448181166613	7.81948964315793	7.67873326550742	6.67270991422797	7.72056117997155	7.95045546318109	7.25139104449065	7.475822908256	7.74763232701559	6.96508230795886	7.85891290563825	7.66216967585838	7.84634107817321	7.77703170072063	7.61795632164067	7.42794030736777	6.85092949528693	6.80322812157058	7.66961024711837	7.29604015623279	7.79418911268571	7.72203969399267	7.68139287420858	6.7686605477536	7.12829330843969	6.95235448801943	7.47471513292877	7.79868882648473	7.28269358008894	7.52537250197642	7.93627071502347	7.91885587224706	7.74779741411259	6.73708435559294	7.84629905335906
7.44491005197831	7.41814856584043	7.85920627446186	7.4710364688037	7.35645980460503	7.14943203634256	7.24286961752279	7.90958570433497	7.88412409061821	8.03606716158492	7.12087155655329	7.89028421141443	7.3240073547692	7.75579004635696	7.66604688391233	7.98734448579814	7.51096985863521	6.97609573466192	7.49265070027118	6.89757020813731	7.13445316958661	7.66761640054769	7.78305278675663	8.02883010515618	7.75237226408572	7.9402454298754	7.47686370523162	7.00689384981995	7.20366147010713	7.9627204510992	7.25101534216738	7.45995614929555	7.00929373750849	7.59046197537368	7.64187738950296	7.49153855281884	7.3139314228213	7.65076219340792	7.07181645929358	7.57121168576233	7.62041091152537	7.82908835345912	7.40529990268319	7.2722484175603	7.13258558713528	7.30837010122171	7.28690652368834	7.25161431237101	7.79941247868991	7.43448134813961
8.00307219450452	7.09899339233422	7.9445349323506	7.52761664015371	7.35430271711675	7.4659603394347	7.0248276170454	7.67256137285231	7.70861592079794	7.50359626225631	7.77659139454875	7.48563361035811	7.64058655740425	7.67470491800175	7.55829085533632	7.06889868084161	7.87633714900729	7.79926062348443	7.81575804448916	7.75647972103544	7.07968442555039	7.18404636346359	7.83863719993167	7.55102752673442	6.73354077551145	7.3436999071859	7.01593795642959	7.73519861054164	7.12545313268239	6.79996214035059	7.03916570928318	8.06058209458086	7.30034445196641	7.4290479446385	8.13555117687816	7.83116016112694	7.89860498186138	6.59203645096634	7.90181077909553	7.91682154973306	7.42211837500835	7.65103373320549	7.44390532005901	6.69120754977087	6.86812375675335	7.75617014290146	7.76151596221508	7.75211420514349	7.81847079122446	7.56562359539967
7.80667207684395	7.47012507151164	7.44575993485806	8.112089183064	7.87300546439003	7.13363953625673	7.91918643119844	7.75313919572394	7.90247067680215	6.80875731837226	6.8606124884277	7.47285225070387	7.29425199465302	7.8510272966296	7.30076935460788	7.45887645210984	7.27205345121585	7.81279975993178	7.38930867465077	7.67233391654414	8.07295971712045	7.85066245395595	7.75734166786446	7.36549011972297	8.06779928910136	8.04977181100049	8.06666478395784	7.94436865179251	6.88072551224624	8.02344415679193	7.88925486992892	7.06202993607943	6.60055092395705	7.78018134348513	6.66904956331852	7.54787287206629	7.9212713260291	7.49390988351163	7.96220448587602	7.51794306434193	7.36349821895496	7.36018249018473	6.54003151377596	8.08464478799717	7.68402710317207	7.78902658872857	8.01499894068021	6.86118238739163	7.32601182841177	7.03694686844484
7.40876850048803	7.27051026905506	6.86196236210639	6.95390434163684	7.10109935698674	7.01889312586207	6.91723261743983	6.62448385916446	7.65062122682649	8.10629424639182	8.04330586899278	6.96053812469291	8.13373871182871	8.12287720119143	8.10972926081665	8.07492629402696	6.78484638675777	8.06169299094476	8.00337915713925	7.54608837348787	7.96713948812315	7.64585530608889	7.39535135046183	7.83953931908859	6.86694130126101	7.23611304007247	6.71358350056009	7.0720010900589	7.67507021482655	7.9814761526155	8.05958811114532	8.09687870710629	7.9631153387887	7.82888505279601	7.74885981110473	8.15023893723689	7.16821926292689	7.0267605277539	7.9469843337131	8.09248736105003	7.73755313761811	6.75602443138302	8.18427988477756	8.16576229966873	7.55494074814733	7.94583363691114	6.74843042940588	7.66197565591801	8.02318521387427	6.88644918760648
8.06857074993238	8.12306003397397	7.25269789380849	7.27316696734888	7.39910871876197	7.96519034715622	6.80345131599768	7.49125087053298	6.90753473697788	7.69477890995455	6.6401883256903	7.48676449165895	8.08030846273214	7.42693712743811	6.52768550500392	7.13835502185571	6.1726306235024	8.02723840685333	6.55784725231597	7.62868535130098	7.1038663055399	7.53181479422418	7.72342022166124	8.09161461753942	8.20912693401309	6.70182974223974	7.35611711346673	7.05434524054348	7.71228904745128	6.80487951516923	7.29379806472401	6.81570397723663	6.22382121990988	7.60954496963483	8.04160499847045	6.69611440476695	7.14370368843065	7.22907756768059	6.7997740740123	7.18159136284427	6.79572330460636	6.86239799832525	7.92566685964926	6.65624192750065	6.89399208346948	7.74819972827808	7.81015124920628	7.50328009076437	7.25891829035793	6.73195287511927
7.49758594219675	7.45526041014911	7.61080980896043	8.0689179150892	7.82149545514951	8.13743112282698	7.68646869643824	8.06332583301364	7.98344069212445	7.08528234638082	6.45921686430851	7.35335760726089	7.28902363352168	6.51844611026228	6.37024282694227	7.69956392516612	7.88366185428506	7.75322805422865	7.67960549603865	7.67401639609025	5.98064892451316	6.56061325918887	7.81498221168519	6.90368768835737	6.90175765382893	6.54051843318516	8.1253517091932	7.97651624742882	6.3367635186923	6.8266375911147	7.939338408841	8.06825531740861	7.87923650940431	7.72249541218485	7.32919026680348	7.48539828513814	6.60441176151098	8.10842144185443	7.25234066221061	7.46999897939363	8.17445372648239	7.91365216025478	6.55350856952447	8.22275589045385	7.90295598624656	7.98378072292046	6.28177080699282	6.58185871445043	8.02298619580212	8.01916021310569
7.73301310619678	6.73623756091424	7.17481537299074	7.99405423136286	7.26342225051538	7.12369375115361	6.4713659090012	7.42277595745635	8.02051275729475	7.22854744053426	6.78027682434444	6.28674123996139	6.73145506721164	7.09671322274755	8.01213444650232	6.65927847467594	7.38777297086335	6.92554443425328	6.93777211476354	7.88310947321312	6.85244984272003	7.90045513624876	7.2816951290372	7.8751917671936	6.61598733815936	7.84196301872238	6.66663618776177	7.41550332864649	6.26157317331027	7.9066309766142	7.07198367041348	7.81672077428125	7.20945905749979	6.41730686438083	6.59151860308286	6.64605469709005	6.88514402086632	7.702791997411	7.71859591954195	8.06505791959246	6.78527765901291	6.70100683889091	7.83082905028829	7.0956996310835	7.3286656600448	7.03136015146346	6.61255316197239	8.17972258476544	7.25495841818764	7.21092422953188
7.62375419203876	6.7428476424018	6.02961197228918	7.77982974894739	8.0232918347177	7.32131910199778	7.56387855663936	7.88479123528365	6.77424366256432	6.60048952350668	6.14294433840127	7.27940018593688	7.43286715619452	7.59748632934554	7.93207549593034	8.05779455217292	6.9462622151877	6.22556408159648	7.16720113803341	7.11253948811998	6.49013044551506	8.12559968719023	7.20070174505519	6.71104206038991	8.02114041840315	6.54351739637428	6.71709705394157	7.62743002710065	6.25182955749047	7.65253101210221	7.27724773348177	6.30238722312529	7.34437520549667	7.51500455154368	6.69382419238175	6.01045339810887	7.87297381535014	7.6724887774438	6.92156309316116	7.78123430958672	6.95992682722204	7.88861775297461	7.68039660138939	7.0342175935023	6.8176755471112	6.9256161525167	5.94420574958602	7.10100489454454	5.80409738834124	6.7364967691441
6.58107128754587	7.46854498070457	7.11487761754398	6.57478824342214	7.52996462373496	6.28185510087089	7.55344870198004	7.68495108882977	7.97174907994504	6.31587760270961	6.34669165735939	6.41785785427709	6.18666710289916	7.64866232087746	7.72368587286703	7.29991616667539	7.86333265740745	6.65506468504139	5.74809187644905	7.23277290798853	7.94722886169735	6.37458476989883	7.87327522017214	6.35415534755485	6.16818252351452	5.80828332077495	6.68234562694961	7.4737250004801	6.95355383741391	6.90675075977345	6.31333039580145	5.87064073206843	7.44483776586333	6.82267567179315	6.16703262947766	7.30616429853232	6.62040156503799	6.99313651797242	6.25679255330254	7.89710077945659	7.17612381248884	7.69076465844594	6.87045979470888	5.96318249993613	6.05518964348124	7.42515046825941	5.84247671945345	6.99233005377332	6.35808491793692	6.10365445205718
6.59392741199058	7.17855884252598	7.19551722851611	7.48688222153263	6.26649753111935	6.66224695014541	4.96963952168153	7.35796231943882	7.50536938479686	7.29428061315185	6.9826874001945	6.4976335430355	7.32781656413555	7.02081501991959	7.0629547525756	6.37726818848912	7.21069638757093	6.57826214020768	7.70467901465917	7.40110315161284	6.83154252583804	5.49943237131337	7.86195215884835	7.51513678995129	7.55790348490059	7.71753257449282	6.8473374931181	6.96962888262912	7.28684861564966	7.88076677727817	6.95519116274322	7.19381541881557	7.54380795427904	5.94592767194852	6.96606934115	7.79116573342894	5.81316813320698	6.4819204756585	7.39967760778271	6.29037044374954	7.39237997350484	5.8776499466464	7.68715883356821	6.60577744007793	6.94578299899969	6.12237316884753	7.07467445971128	6.90108121973905	7.84437148611507	7.20961192958866
4.94751460415141	6.43695320805983	5.73732680986774	6.68204626794999	6.51707501603883	5.81207046373642	6.41285792994903	7.66120523365945	6.85093926993535	7.60015664475993	6.96877028649987	6.23614781126076	5.28653720504398	7.31591033008894	7.16877124767822	6.43439403161022	6.0095812200323	7.23124137109304	7.4630602397352	6.85162978662204	7.01217345671311	5.92381953152699	7.11175519903423	7.617421092869	5.74556646377206	7.60706539014669	7.69328526862737	6.94607198961709	7.55523033351256	6.90501860936816	7.39698638851311	7.08438840198658	7.6548550682806	7.68066406886777	3.40160261765343	7.60636132554891	6.79033183252781	7.60011975971876	6.35375616143	6.76984117154374	6.93646400829521	7.81103760488355	6.25362230671174	6.65248085766008	7.60413202455021	7.0969916618528	7.4487887427049	7.33560752401984	6.68369921872162	6.77366183363987
3.76845518286638	6.34479873943217	5.90751456687115	7.07718500426819	4.07582414201478	5.41402115072241	7.33914343121119	6.67325535556044	4.00645331771973	6.66254166563428	5.44458638558548	7.28955219471684	6.71214625243829	6.70168699155996	7.04320383410502	6.98544107907347	5.734163802948	6.67455880844307	6.20089289128028	6.498702083065	5.76214853493012	4.84743535986106	7.5343666526689	7.39045305502213	6.59084327385017	4.56678008210715	6.34248848035385	5.10830755885078	4.56573794185605	5.87513381983944	7.71970743908054	6.61078067764992	5.19233223317475	6.5782882346072	7.02653122309399	6.76283337460383	4.33753707837433	7.29415680757926	5.36266534292108	6.13338207980053	7.16374351933306	7.20079502092247	6.22021265586419	7.62160034600568	6.06059897415806	6.28858158830953	6.39655999724756	6.80619753370493	7.17705156939034	6.7637324415097
3.13054785229361	7.54982494142804	6.86481247283065	6.56521852682858	6.26912297241026	5.21895062493486	2.43564089350753	0.681053558274584	7.49260220375943	4.06063300129212	6.13570881230214	6.88458854038101	7.23768674631991	6.09696008426025	6.52222569090174	6.53218814063981	6.28156329172102	6.21638907569649	6.15091505404253	6.99205028857553	5.15360347424842	1.12263466731205	6.60038395902545	3.77363968722715	6.75789495419462	7.47442922304289	1.57214325169768	7.42130776002716	0.825704249007665	1.13439600429484	6.79135066383488	6.56904495039998	5.08586479259139	3.65570495102199	7.33474022934555	3.14320155257175	6.98430300847517	7.55256216482062	7.19919656524199	6.93915748253805	4.61795030476268	1.59736345977443	4.63066749891991	6.11289037968634	5.12926367918275	6.02826383629462	2.48445790391082	1.3076924976262	5.18891613407459	6.95358188153402
6.09218867303013	0.0401005907534043	5.50916424297173	6.03796216911989	4.27725123985508	3.42248230540392	3.79535019876044	0.892625708216653	7.12434122052808	7.16988675463894	6.84437858195312	0.0392486376151185	6.83590034259375	6.06612505595167	4.66011988850203	6.4202213305879	2.90629905012311	5.8865956390255	6.98491024358726	7.27847286542248	5.12369652897276	4.92241795282029	6.18710328807697	6.06972357690012	0.18446485092548	6.84208236060278	6.79923258785088	1.96003780371121	2.58956590804859	7.06391889849847	1.57564237810718	7.11415143257665	7.32278320991821	6.28040388341781	1.41895523099552	2.53577543329191	6.40746869006547	3.21079173036468	6.42278626782538	2.10270314775724	5.25810137499415	6.68795546491795	6.51525621080063	2.89645479523689	5.448618242017	0.0392923950235616	1.766718819915	0.0395817454103184	5.98282971500123	6.68216702725661
5.49418875239193	4.36373775127099	6.42237083518793	1.11559901182817	3.53878408622612	0.0392067179205083	0.412303303454237	5.58831357605791	5.13626077128131	4.80312284383792	4.20504978024658	0.039591929592288	5.80753557945568	5.4956229320413	5.58256971061402	6.68506994681545	5.52097687693968	5.37604083948965	6.83072892215276	6.50957409756362	4.42361400430002	6.87499038041137	4.34394075282483	5.78802950720679	6.39468633848344	6.33540694258214	6.7036176824768	6.47195878852802	6.82846422135508	6.57062554446202	0.0394381627970811	6.39714874896476	0.0395751835034562	5.24493453300604	2.39168584976714	6.41324432576467	5.54728632305582	6.04967112911256	4.88670413503472	0.0398629319576455	0.0393953727399175	2.03864342667468	4.9130858864518	5.80335896294596	0.620880761624833	1.91064170817782	6.98484996937419	6.67359597876948	6.49496984780451	3.43614896656962
2.23717902571103	6.56771414827875	2.59373326291959	3.81672428297753	5.29292260152289	0.039084382345229	6.04302610651771	5.87252740086475	6.93920282596648	2.7875296086171	5.04307911722163	0.165730968523715	0.0396966783421785	4.26554372224659	0.0393209337981228	6.48722092118375	3.44502426910902	6.76233372701063	4.09261247574983	5.13215691882641	0.741684606187331	4.57393924360773	0.285639399527909	2.90271238898246	3.05110419674105	4.91534814631386	6.69558691045544	5.75201451315713	3.93302796326715	6.35301655035049	1.4473783460488	0.0391110785771924	6.65923081679668	0.039137927032496	6.91404810340201	6.15333799888056	6.70956391104474	6.63673828710449	5.92885660994441	5.58199441098555	5.41497654224892	6.75715854003283	6.75814038137097	6.26117998416753	2.04587198004703	6.82702578395353	1.8107029959383	6.72427106326588	6.98657395761222	3.12851191113428
0.039510271142994	6.88625253568765	0.370604109432576	0.0402902008761971	6.24952984479788	5.14175381937952	4.44926823855914	0.0403151900557701	0.039738811613073	4.98721879907285	4.50453944200677	5.41928073887102	6.77986092368549	6.23992597512199	5.15173433492956	5.94723615757314	3.48416421832459	1.88298573975992	5.97229950591133	4.25765472472277	4.74725648635622	0.0386814405282091	5.68539690150346	6.50949441960117	6.57897292650108	4.79681987046015	6.11791397989791	0.0401029292700459	5.90349909818881	4.58660209180285	1.67578821096339	0.0396684335880244	5.24207779181736	4.55420819143171	3.04317026005742	0.38907235457864	6.22679531021667	5.9879773228691	1.84837442879905	4.95590196633482	6.54968404090068	5.50749725856152	6.82471848038191	6.29299691285574	5.75436413061264	6.91322229757152	2.2540068057326	4.35119532791942	1.44084782640669	0.0393982461135396
0.0394623412297528	3.22428158828686	6.2112772511448	0.0394633483353235	0.0388547156449228	1.88314592273774	0.0403950089981934	5.84528720918507	6.22675989044508	0.0398091088084804	1.15451441031165	5.10997033450915	0.0392472036955435	5.64460134244366	0.202353208114363	0.0403943782023918	0.0394356392286961	1.69448544772072	1.26962468296695	5.70011053050457	5.94268091502515	6.07950104831088	0.0393634709943264	0.0395465543608119	0.0400373443328519	2.41736777589988	0.0397235462478941	3.37188954512983	6.29731280025881	5.50763192546969	5.7912984665753	0.0393249200496419	5.85535243568619	6.49251531953911	4.20488577522087	0.0404678732304327	6.29549508120989	0.786863303773039	5.82108213441246	0.0397560781854469	0.583363564444857	1.47763715358543	0.0401453054257561	2.16600833512267	5.67750382218471	0.0393841460689118	0.0401532478448474	6.14425091216956	6.54485971023478	5.95530574153748
0.0392910456047086	0.0407656859028206	3.181362057324	0.0403993035336359	0.0402809167268678	5.76778651559931	5.80262610444562	0.225633489984122	0.0401384691619502	4.58591628108807	0.041147225484958	4.16388899370357	4.05079858393616	1.20415826844711	0.0395697297578561	0.0398835469218474	0.0401158050857867	0.0401895647945591	3.02395927376054	0.0412001472437771	4.73374829935742	5.41953339477328	2.20716743239286	6.09482842971059	5.43363666618549	0.185698839339145	2.07445342737787	3.53267773814129	6.09728991612925	6.12580408449144	3.60156982391111	0.0393333450618353	2.10731570227408	0.0402732482829703	5.71043227078776	0.0402273514996508	5.9542469741469	6.13150731430155	5.87846867101217	6.03186391029875	0.0406358491150251	1.00255188854492	4.76095348831101	6.00989059662934	5.50971823574237	5.51346595361388	0.77796477642028	0.0397878946142642	0.0398064470330596	0.256007986893098
0.0393749299193797	5.18008327189439	0.040158802031983	5.96278725052111	0.263144980821198	0.526768280333823	0.039655217085247	5.01471587763129	0.039352394751632	0.0396682420055983	0.0397076434527679	4.98789375152563	4.17650255325037	1.95311751681152	0.0404755303559356	5.41019082039809	0.0396058856056971	0.0403842171981317	5.65337398506679	5.64747034617563	0.0403402123026261	0.0400264781204778	0.0398803811229373	1.92436220477153	4.44958483231665	4.64229361668722	0.0396398672173511	0.0398627690993305	0.0403488856101472	4.833699111633	5.63582302810418	5.6062432659236	0.0402726479785217	0.0398648967106801	0.0399412175101168	0.0403030561612087	0.0397416870710506	1.66309586776799	0.0410656340075967	0.0405534434253124	0.0410697320852318	0.0396225886991739	0.0395787553651803	0.0401420210394552	0.0395781132646263	5.86865742745158	0.0406900537334414	0.0396091229089242	4.8238228420956	5.49688363262332
0.040439725660134	0.040020112570234	0.105395581233719	0.0403279505602539	5.00328583972127	0.0394091845401828	0.0403464640718567	5.18165195248974	0.0399397164785823	0.0400002356324919	0.040290803952983	0.0395049636008511	0.0391680291312484	5.22447449923124	5.37844840802565	1.78964071780665	0.0410262755302432	4.22430009576673	0.0411046162758444	0.0396355622283736	0.0402890343118528	0.0400613905789855	0.0396162949535204	0.0400718231221967	2.69661075585388	0.0398721396698779	0.0404754375082418	0.0399987162667829	0.0415976379200514	4.53600740985145	0.0399434255232922	0.0389814220570214	0.0403481632994732	0.0402351221712614	0.556156959246268	0.0413354889026863	4.80458314664863	5.63499058619503	0.0402967232190807	0.0405563784270079	3.89331878224033	0.040713759781151	2.76086670729035	0.041169910286439	0.0403989211774217	4.05988747341373	3.75652703405293	2.32968070647639	3.42078193895395	0.0412654606842274
0.0403624849720001	0.0414301671534571	0.308595320383407	0.0395808280704906	0.0400174996638812	0.0413809906065624	0.0400379747929446	0.0409067293713172	0.0401969799772623	0.0397942212866089	0.0398131060626308	1.55423845253802	0.0404049273521831	0.0409540707284085	0.0401495588931309	0.0395482052989508	0.0406518615163065	0.0393470883678754	0.0407956555658917	0.0414463019939659	0.0409872097047824	0.0399696244589199	0.040922247157571	0.0403052253416011	0.0393646219224793	0.0403309737919868	0.0403693310348392	0.0414788019412619	0.0394949194233247	0.0393049193121146	0.041378030851436	0.0404850880590981	3.81973625224057	0.0399096979880012	0.0409932002049915	0.0398187870275328	0.0402508468712648	0.0399005557121078	2.81629733251429	1.05674492186238	0.0400513688486428	0.0394175975265027	4.90875524343356	0.0402369554670797	0.0403294294376576	0.0407750474431098	0.0396300727177025	2.86563596614061	0.0402689380555693	1.70241440433221
0.0404108588122072	0.0402103638635951	0.040872147334822	0.0406703809009842	1.74457629978426	0.0405300095287311	0.0402239290369481	0.0404874406879659	0.040052437389916	0.0398094156336179	0.0399914605219406	0.0420471609758265	0.0399716924686291	0.0403660608695818	0.0418732303214912	0.0405440241585967	0.0399458930687125	0.0403133990722802	0.0402073308030984	1.40308930179279	0.039940863082346	0.0401569051142098	0.0394597048862372	0.0407911182653994	0.0399234111609695	0.0405138739443601	0.0409216548668768	0.0411788458085457	0.0401251878429222	0.0408018732099422	0.0404066611739644	0.0396066828459586	0.0404835737198535	0.0407687297289224	0.0405121676745951	0.0404856096640238	0.527356530952729	0.0417333340397667	0.040708955085973	0.0397552555388188	0.0398925052975178	0.15165835722755	0.0399342195606454	0.0412396901356817	0.0408535704514261	0.0400077435253531	0.851645591510678	0.0396470209695165	0.0406384225135182	0.0400871893047996
0.0397269130797614	0.0408703749549966	0.0409415410642561	0.0404704112030396	0.0404098112256775	0.0414067377528103	0.0406499498857278	1.06513432207491	0.0404261807984599	0.0398955788166624	0.0395945564383223	0.0409731308015252	0.0401254884565925	0.0412118285428756	0.0399231750613651	0.040297526544044	0.041378213009065	0.0414822339608219	0.0420584067901644	0.039806307853065	0.0398881191172139	0.0399793139387001	0.040928249245021	0.0400810688011482	0.0411480655646886	0.155624072326328	0.039552189417862	0.0410866304991807	0.0411802303449099	0.0409071894965404	0.129839547724434	0.0409994081740615	0.0398839115521744	0.0411255889132616	0.0419488254977149	0.316495307991939	0.0418649206273625	0.0405672710527466	0.04079122005869	0.040164283407452	0.040107231204899	0.0401129712841263	0.0408789656979223	0.0401202137354036	0.0424458454526165	0.0405964848253916	0.0403075992836179	0.0404590266041927	0.0400024379339217	0.0409059280995699
0.0400879281096664	0.0403676258046712	0.0408961804502544	0.0413633310799282	0.0403950694337098	0.0419923947918635	0.0404280602130707	0.0407535673473248	0.0401376460295955	0.0404471241443016	0.0408487685495324	0.0406464450951411	0.0399955122468891	0.0410043246089052	0.0407968136462194	0.0407156539376301	0.0418082015713824	0.0399050831627919	0.0403697214891507	0.0405000333540782	0.0398304151071874	0.0422827134507735	0.0408201982883706	0.0423333637093402	0.040106062263532	0.0406004611056122	0.0411641464454549	0.0391196522124898	0.0413429246133235	0.0405923833859957	0.0420616364883254	0.0420681897857252	0.0391550546076132	0.0413259220918367	0.0402731587649303	0.0405833320264336	0.0399351107162216	0.0409534004797369	0.040719150239768	0.0402903687520686	0.0426757067574165	0.040090961510861	0.0419391907980301	0.0419242813998509	0.0407753113962154	0.0418028326129204	0.0405159024257633	0.040025825453249	0.0405819400548387	0.0412685634860404
0.0409648668816887	0.041418400990975	0.0420434533028487	0.0427713220335779	0.0417082470696781	0.0423332432716896	0.0396694638734984	0.0401293274393433	0.0405507665697177	0.0421203890104659	0.0418785187189122	0.0433896506766127	0.0403658306646116	0.0406814755270096	0.0416235766116929	0.0402502459978074	0.0414698230831519	0.0401430538021601	0.0415039246343973	0.0402978694329973	0.0416573465180714	0.0406343949218974	0.0408045227867823	0.0415510331508466	0.0398734024746951	0.0411532307057432	0.0414310125031122	0.0412847949685212	0.0405189526100146	0.0410886246632287	0.0408069588528558	0.0405358157648285	0.0411196803763752	0.0424383254676629	0.0417735635984736	0.0423515373032479	0.0394849084359789	0.0412176753601906	0.0408219425026164	0.0418333701116706	0.0424931471986234	0.0402437884920086	0.041686380426337	0.0398652227723879	0.0412662710373161	0.0409328782765768	0.0400695104078789	0.041200753964528	0.0425094213842893	0.0407628167856686
0.041991289118697	0.042873381037027	0.0419540464550758	0.0407515279338222	0.0423057033183584	0.0428514048970464	0.0412904072479225	0.0410848700738447	0.0422775616166489	0.0423190539274661	0.0405497914094679	0.0405465967608518	0.043392139525542	0.040996503344638	0.0427320168346788	0.0428578824750471	0.0414048217576723	0.0404769767591692	0.0406379300278279	0.0407410955934145	0.0404187120714751	0.0398863555336981	0.043374908602473	0.0418530676848097	0.0419127538301896	0.0414652575005192	0.041148555221726	0.0424855990571145	0.0414418904842492	0.0419214564701674	0.0423947310830025	0.0409400801542101	0.040652967022189	0.0430184591372433	0.0415445823091668	0.0408010891952468	0.041452921153833	0.0408721567006458	0.042942511887814	0.0404536581647795	0.0413581752393528	0.0409849937354618	0.0434532540253717	0.0425770674164631	0.0414380175530793	0.0416920803714758	0.0408672273993382	0.041622959034354	0.0419658921624778	0.0398506520992718
0.0408369465046068	0.0420199090584506	0.0420323777313507	0.0428470036990246	0.0419427824820683	0.0408264423987138	0.0415490669735069	0.0419430561642196	0.0416605805399866	0.0428335832779406	0.0424149408450429	0.0417391090319277	0.0397882623956975	0.0410574030979285	0.0409670154219885	0.0411823495179436	0.0406495949831587	0.0410952820258153	0.0410957836324227	0.0411066428794334	0.0420885716058339	0.0410031042875708	0.0401674170488661	0.0425580049958552	0.0416529455475389	0.0434040058522595	0.0402399740430675	0.0414093554526249	0.041972841722391	0.0401039517378877	0.0410543090456732	0.0412136506471765	0.0417413905754715	0.0412935573368916	0.0430078076598427	0.0421683115785859	0.0403180983037435	0.0421490396363413	0.0421903572184659	0.0415073663422613	0.0435108265261244	0.0409319929970587	0.0413806454637601	0.0420617974635948	0.0414825758119483	0.042092555204951	0.0411389963317475	0.0415308385876918	0.040451807335735	0.0419222141730418
0.0441993540409114	0.0415324742088457	0.0428564520101185	0.0439343891720777	0.0436684416083478	0.0425479527260068	0.0439994786818314	0.0432276712599051	0.0418080456251459	0.041694088200445	0.0422398593969107	0.0411532264311571	0.0435544320207913	0.0417189529673729	0.0418126991913017	0.0423161537966964	0.0427239858150444	0.0418900603478423	0.0414217731966807	0.0419628205976813	0.0418036060916887	0.0416093195285971	0.0410913814894314	0.0432939068243509	0.0423313006705097	0.0427061020401084	0.0418268052877968	0.0417541681057961	0.0433634463163554	0.0412765988471483	0.0420086852081667	0.0428715648263273	0.0442140963470638	0.0410374633093132	0.0432626617477377	0.0420723815440117	0.0403226762521848	0.0425122180705976	0.0434464586550819	0.0436219486127644	0.04362510332228	0.0418407911886489	0.0409467178650968	0.0429959291165695	0.0443231389885832	0.0426384102162278	0.0421813665218414	0.0418450714256337	0.0437988320894752	0.0414004546925901
0.042997771594689	0.0416493564870584	0.0444181669900572	0.0410770406989627	0.040910833366418	0.0420890363176353	0.0431364184375373	0.0445061624795278	0.0422314479983216	0.0419609755527609	0.0428007244754899	0.0442861463019233	0.042480256325064	0.0417660577727129	0.0430130282493647	0.042736621783987	0.0439243252141795	0.041627942912185	0.0416091861084202	0.043595828154253	0.0423632526927035	0.0418021166422558	0.0429599035973883	0.0440545480234146	0.0434193249119723	0.0434795839617142	0.0418568651076229	0.0411390493945639	0.0435467483418685	0.0424269610070603	0.0431441813783824	0.0436771303322068	0.0407514760893254	0.0434144957252404	0.0414214194608007	0.0434209650053177	0.042246526448031	0.0421646298815722	0.0443347598566284	0.0428723336696325	0.0431195777355421	0.0431046424204048	0.0430603602834876	0.0412665100959878	0.0426493578288826	0.042302777126254	0.0413341193899993	0.0405562256018058	0.0414547912516968	0.0429088171016342
0.0427899149372136	0.0420241957143394	0.0418862026504995	0.0433421428926991	0.0420784625844207	0.0413066785031479	0.0424563587476161	0.0432331201421178	0.044384598558449	0.0449619889615183	0.042476953644391	0.0427341794361321	0.0429070270291267	0.0428349836105668	0.0428475376597765	0.0437598176479419	0.0423220877216094	0.0449482170969674	0.0435824247642104	0.0425831079717056	0.0429039079318899	0.0434312241490136	0.0423187976935303	0.041828562619908	0.0426597690985005	0.0432316175914888	0.0441369481235381	0.0429071151540725	0.0445245576219735	0.0418496406047839	0.0426633599197875	0.0420900810972829	0.0421995143338519	0.0436486472685427	0.0430089370050664	0.0420495926347201	0.0418048532755535	0.042971908072744	0.0433717930006312	0.044738471657008	0.0440667127637219	0.0453717731072627	0.0430397531347402	0.0426679265630471	0.0415605235214499	0.0436605581489719	0.0433186730058798	0.0422031705950918	0.0424093280433394	0.0429303871254813
0.0455803274711095	0.042125395716588	0.0438985012313372	0.0448048515125612	0.0428869349809183	0.0425054941497913	0.0430629307989051	0.0440672765619982	0.0447465869982716	0.0424748893049274	0.0419940454849638	0.0424378622986732	0.0415717928667101	0.0438190639468103	0.0425039535775332	0.0441589558720755	0.0430136055777555	0.0430904051841022	0.0420261514337095	0.0425434089055447	0.0420618460287576	0.0436187735076995	0.0413832954921892	0.0440505534793524	0.0423649800215912	0.0437412184569562	0.0435497190283192	0.043104551551821	0.0433743422952685	0.0432155219978424	0.0425014549092768	0.0430111315400074	0.041387017556512	0.0445542640845367	0.0436731786141167	0.0425503690373435	0.0445598169022425	0.0416692653437176	0.0433711870828984	0.0431627780484996	0.0419305645290012	0.0413993759029586	0.042868836376427	0.0438655733587794	0.0421278656637537	0.0440945654928716	0.0436576450654463	0.0429980399766762	0.0421159347213505	0.0419185215006665
0.0455228655432871	0.0446440823553942	0.0433452206740422	0.0417904361913349	0.0415829638557197	0.0433539966339149	0.0442994404068091	0.0435617211456018	0.0421573268084368	0.0431664956301169	0.0437998657563896	0.0436689915971806	0.0444530557643865	0.0433628946952391	0.0424043505143585	0.0425041139783781	0.044048790893147	0.0439711132766852	0.045493970000368	0.0435455812017643	0.0438606659836802	0.0429925081037183	0.0417645521587002	0.0428915178633531	0.0438808689163803	0.0439758099866529	0.0427465152571876	0.042294039135593	0.0424737943419219	0.0456873710493985	0.0428065478222247	0.0434809527448768	0.0433605721771098	0.0427170126063279	0.0439591811664725	0.0452995266350343	0.0456284833537457	0.0437026605885431	0.0423722292225795	0.0435311289396516	0.0427322535128332	0.0419650578343459	0.0439876881168741	0.0425300511347445	0.0417669210860471	0.0457918445354723	0.0426097117633192	0.0424535022320916	0.0446682490963106	0.0441581604456811
0.0455747343312392	0.0426321005244729	0.042590374888389	0.0450222306592093	0.0439797167015605	0.0428370496318946	0.0438298809761412	0.0424170811624933	0.0427245597400762	0.0439451459451034	0.0427992684209932	0.0449777272308989	0.0429902967498358	0.0442048839458459	0.0419259726723993	0.0462212624401678	0.0431261814492664	0.0435998875664768	0.0440132339310341	0.0428329050430253	0.0437300100725874	0.0435975616706076	0.0435280654313246	0.0447861887565664	0.0446092889862166	0.0447681307682158	0.0432092768804959	0.0465728523696142	0.0441309392804427	0.0434745458257234	0.0446195224710445	0.042575322148564	0.046723538510644	0.0451856624928517	0.0456008913515522	0.0421558314131184	0.043844550614844	0.0443971211127619	0.0431583449874718	0.0441868362679722	0.0428395422568382	0.0448490416538196	0.0434227255210689	0.0455872524882679	0.0446571770834017	0.0433654703722082	0.0441716712673331	0.0437057195009769	0.042959419330861	0.0427540781787169
0.0445845950467527	0.0457319023572434	0.0455901866879108	0.0426648188129171	0.0438171121477196	0.0458308430041233	0.0462081118110576	0.0450239436383693	0.0435332324580021	0.0440238024351931	0.0457464149110454	0.0460153506054143	0.0444532179106025	0.0462258127475055	0.0425979590503951	0.0449294560984186	0.0433015224447135	0.0453640115973102	0.0439200170880654	0.0454394811926778	0.043192184683169	0.0450916943586218	0.0444153617170546	0.0423556966716093	0.0441764011763645	0.0440585665530693	0.0430632517971318	0.0431249826851363	0.045993739849047	0.0454428780799127	0.0423361919658089	0.0443351484388556	0.0438353832136472	0.0453256039313018	0.0431780119430298	0.0436147252792024	0.0439937721548921	0.0427905992200308	0.0453227421679605	0.0449839398213181	0.0450281489032119	0.0435575077899861	0.0441009564378064	0.0447896674793973	0.0426119645335318	0.0453264737590222	0.0468747247582843	0.0426571448992049	0.0444079380270284	0.0434932495517191
0.0427081985935201	0.0442064898807313	0.0439947358031205	0.0454318569362461	0.0445520488695491	0.0430408583665834	0.043979291605431	0.0453405758612515	0.0441618083930454	0.0424494981264809	0.0445775327887558	0.0429513523343582	0.0450385383020558	0.0438669499872838	0.0452027564728719	0.0435266627390538	0.0431474178133377	0.0450335799345102	0.046400647325362	0.0444232804513473	0.0437519050287218	0.0438899494559464	0.0457705632198783	0.044913713885177	0.0440656053442468	0.0434387086531788	0.0465078295755062	0.0442194829154595	0.0445016969668049	0.0453022856272817	0.0471698437683165	0.0438686081360987	0.0446173157831499	0.043926192275433	0.0462743556702096	0.0432791262971826	0.0461776229876207	0.0431453316381138	0.0440231145024442	0.0437327581114576	0.045466538265369	0.04563342337502	0.0441788659241159	0.0463140642189992	0.0453264106922356	0.043909536328881	0.0422633849381272	0.044816109827298	0.0448072576700189	0.0442712499576068
0.0463454591923701	0.0437589491016199	0.0441453651081024	0.0438772053225247	0.0449992877699958	0.0466351058579051	0.0445485324710398	0.0438863740731415	0.0439399116155123	0.0449065304995425	0.0455159025020722	0.045475574280785	0.0468075107817214	0.0457488889012044	0.0444234685925701	0.0446839762035288	0.0464018278282626	0.0443006979438346	0.0463031133884006	0.0442618728656891	0.0450768774357545	0.0468865197128542	0.045221440727416	0.0447585275516	0.0453792959143772	0.0457013774640021	0.0448423407788977	0.0445642913698995	0.0450628754403336	0.0464957433773297	0.0424477582174243	0.0455407861418119	0.0454239471890328	0.044958207123781	0.0448774006411571	0.0461320485666519	0.0438378622778037	0.0429672441536735	0.0431672346608808	0.0445479893229665	0.0452170754199486	0.0436031089379396	0.0444637295753303	0.0435871908662511	0.0458353716582117	0.0450260497062486	0.0433219071268923	0.0454358304943377	0.0438304105839085	0.0467272968371178
0.0435320096016306	0.0451651858852085	0.0476008696362215	0.0449684253107653	0.045019645578647	0.0453595908425254	0.0452624693629544	0.0461834028963888	0.0462090508095431	0.0452805301223587	0.0433157416509799	0.0444259454294272	0.0465924688175858	0.0453682973170724	0.0463374166666762	0.0450073613363796	0.0464394183506798	0.0486406254377104	0.0458083006921582	0.0438062949111738	0.0458409399829942	0.0447852498889004	0.0445126527846813	0.0477346700161289	0.0469910118941979	0.0472850772787414	0.0470323552201759	0.045967930185937	0.0444238513117509	0.0458396008321052	0.0435460128860596	0.0472928436044093	0.0464758236581687	0.044904143604883	0.0445005736079019	0.0442999568418922	0.0437110278875542	0.0435933623248061	0.0443409209431845	0.0433690868447103	0.0439470432857702	0.0458127387992022	0.0434573944566804	0.0447307359665886	0.046982603683098	0.0432183069849373	0.046704807994768	0.0450501473114163	0.0456820057035628	0.0448157094450734
0.0462468044156367	0.047053976696686	0.0460594057681379	0.0450897240984598	0.0453081393083026	0.0472046875363521	0.0462914780824167	0.0462499659516693	0.0469674315119925	0.0448843683066516	0.0467089723917744	0.0469339197636495	0.0458592728716368	0.0470561102727391	0.0448245085576601	0.0443366829307169	0.0456732116932254	0.0474121505402383	0.0448572536387681	0.0430079984470241	0.044275024041604	0.0439017445699358	0.0441474291273613	0.0453448066655349	0.0446109897720947	0.0441250730592864	0.0489692168623146	0.0456719892101953	0.0463766586085892	0.0465117307938966	0.0459821015673919	0.0443888455678992	0.0444063291701033	0.0468671689508585	0.0444134337600764	0.0459146048972565	0.045350936262811	0.0464942883559331	0.044521384251804	0.0455048975737864	0.0448320788230288	0.0452766062308938	0.0451486367916023	0.0456949622861862	0.0461045030486942	0.0473691615379282	0.0479949534255217	0.0447538980193178	0.0447152569984963	0.0444620873892253
0.045071862425221	0.0454225348644765	0.0473113331883887	0.046135325042536	0.0452713459520208	0.0463052151410647	0.0446116572227256	0.046397561428564	0.0441530447380083	0.0451378454351951	0.0466983566322439	0.0462409307221466	0.0464313626861899	0.0445160021056591	0.0475993141232462	0.0473654383160808	0.0466260285026914	0.0464428029453687	0.0448664962906208	0.0488417072010106	0.0450448576036374	0.0486450571159976	0.0446455052083961	0.0465591154444845	0.0465737684183846	0.0468704867590124	0.0452300421262363	0.045564689059036	0.0445100648304118	0.044973232116583	0.0437618604555094	0.0443959725012919	0.046016963924204	0.0456151288328859	0.04538649021933	0.046334183205377	0.0485628906015165	0.0451886737683751	0.0474351798740661	0.0470673366101034	0.0461374967823612	0.0473920729195403	0.0467541203580661	0.0464146034815379	0.0478611227242517	0.0443297917256334	0.0447861560497493	0.0459791372158848	0.0445261797770221	0.0456952029228051
0.0487760959871461	0.047291775488698	0.0456134971366137	0.0475063433775939	0.0463721732507886	0.0454057438182427	0.0463531949713868	0.0449545507149915	0.0447421363171204	0.0467719417114821	0.0469986660647793	0.0477749665180169	0.0457874322227619	0.0469883761874411	0.0475378961116352	0.0469024252391872	0.0460385356317979	0.0453221290666576	0.046760268822684	0.0466091981529385	0.0485149830727657	0.0456387805104234	0.0437801633800494	0.0468745016642335	0.0484637352994553	0.0495035564048779	0.0464200692996881	0.0461018489485452	0.0461180294753615	0.0461831352338998	0.0465624850175674	0.0443790612306622	0.0461561174915381	0.0454943672551259	0.0480631059411961	0.0466252464495328	0.0464188353452789	0.0449565692473649	0.046767693052461	0.0466939653860348	0.0478322144327532	0.0473481751829128	0.0482961026085019	0.0444271282108447	0.0491330463530116	0.0473046919217001	0.0459344558049468	0.0484403065417827	0.0455430943173295	0.0451073209283103
0.0488254575628593	0.0467064973093825	0.0468449517598821	0.0458785236253241	0.0459347793317756	0.0466112647763568	0.0463108089174663	0.0468292222562268	0.0469687517983614	0.0478882040264994	0.046105402879364	0.0455929504280664	0.0484312856441755	0.0479273602772013	0.0487246170656645	0.0455336220564391	0.045238885913303	0.0493817228919247	0.0461300543862214	0.0464751209778536	0.0466227747048274	0.0466618472755489	0.0456772143148515	0.0481734397339459	0.0467831637475457	0.0478924378277008	0.0464341083031231	0.0479164002573167	0.047561518301666	0.0471316863713303	0.0478424489426234	0.0458314188726688	0.0454128161649243	0.0487856065147245	0.048509454947677	0.0477846557376922	0.047265750717625	0.0469563975222762	0.0491956855928471	0.0478741313045895	0.0452924360054608	0.0454893048355936	0.0462041270744254	0.0456847601788687	0.0489268512163849	0.0461654678301337	0.047718524457615	0.0457198783068524	0.0463301054416448	0.0465228921344749
0.0480152580155146	0.0468480809665337	0.0464251142112874	0.0464857530113089	0.0472844164534526	0.0460200305365849	0.0470371372790463	0.0471932145939426	0.0467607245634667	0.0472371786959828	0.0479027255314349	0.0493007456995325	0.0462678919084221	0.0452866024145404	0.0466445391604529	0.0504600842932041	0.0462856806277416	0.0496755425408493	0.0480115255418716	0.0460492068275311	0.0488568026877836	0.0461479785098323	0.0453266944771673	0.0477397513600472	0.0446507028987826	0.0475882038051054	0.0466600870114095	0.0479087839985741	0.0460685279921975	0.0468994562096427	0.0489042513715422	0.0480211783057651	0.0475867413083461	0.0465725389992491	0.0479854326934513	0.0478252987858343	0.0447405391921275	0.0474395545945343	0.0461823272548289	0.0452958285621791	0.0465500472227752	0.0505698109154163	0.0472168614179096	0.0487919408249478	0.0484201214930317	0.0469019164127454	0.0490009785012809	0.0462554783797426	0.049901724721033	0.0457194687174949
0.0482728761850521	0.0486461362476787	0.0460055184295595	0.0484914425030339	0.0493746063088451	0.0464504987760574	0.0485527833740169	0.0468277233082501	0.0465246573380925	0.0473990394035983	0.0475585415205296	0.0464146386531741	0.0494219917482795	0.0481316955542885	0.0497457053334346	0.0469923934281511	0.0471012921832118	0.0486124493181646	0.0459275975689633	0.0479525511732192	0.0476588744908277	0.0471857550484745	0.0484726357266491	0.0458286166196233	0.0474034580504995	0.0484442259951824	0.0470711351574635	0.0454222122047637	0.0474652716317656	0.0490394564672533	0.0493891482126648	0.0502583649744374	0.0493065741597014	0.0497062371424595	0.0505928761275109	0.0453516795019297	0.0476028277128641	0.0468489661607843	0.0455515463497236	0.0483844494721329	0.0502033003511082	0.0448998449791328	0.0472968066402948	0.0464691666666236	0.04654779254458	0.0469520627105692	0.0473027746193194	0.047889660675265	0.0471343985282697	0.0484249673151456
0.0496329855073124	0.0505718651382618	0.0473501065065122	0.0502215398669637	0.048449869801856	0.0467204851435542	0.0471346003289979	0.0475335242063407	0.0491032725384525	0.0475117225342931	0.0479484273152519	0.0474329735611027	0.0474734532329148	0.0496424866030689	0.0458714834779503	0.0470512805734968	0.0479146111946794	0.0489458630894699	0.0459681962101662	0.0481203261676597	0.0455402883305468	0.0490331525280635	0.0493856241220176	0.0469528799754964	0.0487056627575577	0.0502311218514129	0.0481047106474717	0.0466800007606409	0.0493356005648123	0.0480977139799885	0.0453499026984677	0.0465998986211098	0.0486476674423255	0.0459806520465864	0.0475705155336672	0.0479996856432799	0.0489450368007911	0.0512238250329824	0.0505713807129293	0.0486018136345502	0.0456887533646066	0.046521919361517	0.0492301150461718	0.0473278027431622	0.0471846958946021	0.0463169816141847	0.0497280235162431	0.0480865629914088	0.0494084340333773	0.0487059972424619
0.0495102984177728	0.0465298081817603	0.050765408230092	0.0474673028478426	0.0497968399533351	0.0458213296797792	0.0493509219356533	0.0470534195931964	0.0495893234103022	0.0488903014575255	0.048449608040837	0.048062417766785	0.0464936834724106	0.0487184880100278	0.0488063657149731	0.0465936314023509	0.0471256412209455	0.0491893063248971	0.0469327732089878	0.0482418655406512	0.0514350732756093	0.0498032160141584	0.0510988042538946	0.0469012795684774	0.0471515190055584	0.0464960058700431	0.0488313641602526	0.0477835597342669	0.0489338051277916	0.0486080901954655	0.0486763106059043	0.0489572204286229	0.0490908447661907	0.0464853482182555	0.0498892482379417	0.0488133783990448	0.0483254873783848	0.0507573904192414	0.0468490112831049	0.0485355347821365	0.0490125177900147	0.0476250233442811	0.0475796612515861	0.0493744135656571	0.0474034063998043	0.0489037812325934	0.0481106737285248	0.047297890258285	0.0469088633325419	0.0466237476331144
0.0476719086470598	0.0498108391413954	0.0480763708247577	0.047998534387292	0.0502819773575297	0.0487201648021524	0.0490115996830728	0.0518035511533005	0.0479733402572815	0.0514909950381241	0.0482242479195234	0.0509499126351131	0.0489528051679384	0.0500137584169382	0.0474795939098417	0.0473629868513564	0.0488146136293744	0.0486801531889881	0.0485255343756907	0.0496176908655653	0.0482360667426851	0.0469949096338667	0.0507653172263425	0.0517054359434954	0.0512295238436445	0.0480592821760889	0.0484171057148561	0.0470298780028883	0.0490461379619507	0.046746867975811	0.0499921060442136	0.0478003154652455	0.0507299366585224	0.0488887061377534	0.0512865332151326	0.0489650410276459	0.0486613534584864	0.0504368032383112	0.0483379120982675	0.0489891411617226	0.049529531677868	0.0485478435629721	0.0506290098596874	0.050807856420532	0.0486125568036499	0.04982938021409	0.0486717318360688	0.0479374504917795	0.0502706224079793	0.0475159701967327
0.0495336132587865	0.0475212898748542	0.0496387701245804	0.0488915017569277	0.0475831870264756	0.0511584803416384	0.0493733467649588	0.0491795798840561	0.0484212852912515	0.0507787335691216	0.0474592033713732	0.0512661212506191	0.0482104699241686	0.0474528007145461	0.0507684493079839	0.0508853357868345	0.0503069544853657	0.0492402634129561	0.0504110338890511	0.0482783073984066	0.0479772688505771	0.0501846969623698	0.0480525018378508	0.0511808973988936	0.0495339862745129	0.0513855639412974	0.0479016381412612	0.0476047764411042	0.0497581956119676	0.0496256133808353	0.047794786983034	0.0475501464767699	0.0505185885130598	0.0486415424850435	0.0485698616100873	0.0517333698668733	0.0467200685029276	0.0491894092329257	0.0499297115931559	0.0494448222509453	0.0494142948841443	0.0487474882132639	0.0493741771020676	0.0480347103972739	0.0482947744678839	0.050658689615875	0.0493548195060539	0.0494323547066885	0.0489282749304061	0.0510864972693523
0.0506053125758241	0.0483534148220807	0.0514755324711563	0.0511190787613947	0.0522044419874009	0.0477741243576638	0.0496920441607154	0.0512102621339781	0.0509064889099646	0.0485120703498445	0.0487115668965159	0.0492307518899146	0.049029332116307	0.0497916775967191	0.0510899139612833	0.0476356217857304	0.0474816307263358	0.0517466643472549	0.0485951267914424	0.0497742039418951	0.0511569315993338	0.0490019098842966	0.0507792887279208	0.0507532865276718	0.050944972987863	0.0480196484446704	0.0495502690751086	0.050009158923158	0.0507424450078018	0.0493706747706342	0.0500939065142514	0.0518315677313285	0.0525284633016471	0.0542461147750175	0.0492873039363111	0.0484692482592274	0.0509609865315988	0.0507379615835383	0.049248081081786	0.0488698764455916	0.051533076590719	0.0492684649670624	0.0510956904636915	0.0503419840974823	0.0488347998350039	0.0518008276444361	0.0480323979586924	0.0472749488356296	0.0495067942196601	0.0475937517695367
0.0469703825236923	0.0477423751466789	0.0490996935172569	0.0486805913269088	0.0486488648811482	0.0504144490452856	0.0508098576154675	0.0491557957053404	0.0493913219412274	0.0537731415511147	0.0496077864235195	0.0508433728886727	0.0491863373347142	0.0517009906447352	0.047869756272047	0.0504688685200056	0.0509966404356694	0.0524191914072274	0.0489528359156641	0.0492749373752559	0.0526503310003057	0.0489478636410866	0.0490284643381125	0.0507112176303266	0.0536685901946886	0.0521351075225978	0.0505042502151782	0.0499127085068341	0.0529324284463389	0.0520306782698962	0.0515825215141938	0.0524855395640657	0.0470731917969165	0.0489414130568839	0.0498654161753881	0.0479656154314009	0.0487956982582695	0.0478905721459303	0.0490808833946	0.0523740457063316	0.0495688831077357	0.0490396624241673	0.052175881003477	0.0498600235988172	0.0496752058837419	0.0528131421376773	0.0531387076092733	0.0518997990381809	0.051911308551522	0.0498419165308705
0.0539419462980366	0.0488834029246977	0.0520539829480962	0.0510461087784513	0.0513852504230293	0.051161499209596	0.0518661154966454	0.0502119251278	0.0527079880560588	0.0518497116455535	0.0506238221705777	0.0514430173854785	0.053622680812518	0.0504789785427937	0.0532324121275664	0.0523440959373154	0.0515397086326022	0.0518358790748204	0.05461795277545	0.0519034002047753	0.0510677578387424	0.0501145137521518	0.0488030916484223	0.0498734099906813	0.0503579654071568	0.0486849287335333	0.051515171302521	0.0510843172859889	0.0504353938819184	0.0484038633772517	0.0507222186256448	0.051812189335904	0.0504938519667089	0.0497582846953278	0.0511008007603843	0.0500181043108292	0.0521315229132307	0.0490701076664789	0.052298598203243	0.0509536466691558	0.0511072687875268	0.0523830015003035	0.0510553922105043	0.0523623509345251	0.052218783455685	0.0524525463420605	0.0518249490626662	0.0500002525509723	0.0508978203661767	0.0504502837187128
