# Supplementary material for: The Neural and Computational Architecture of Feedback Dynamics in Mouse Cortex during Stimulus Report
Source: eNeuro. 2024 Sep 24;11(9):ENEURO.0191-24.2024. doi: 10.1523/ENEURO.0191-24.2024 (PMC11444237; doi:10.1523/ENEURO.0191-24.2024)
Supplement: Extended Data 1 — The file code.zip includes all code used to generate the figures and perform the analyses presented in this manuscript. The folder "./ephys analysis/" contains code and instructions concerning experimental data and Figure 1. The files "Figure2CDE.m", "Figure3AB.m" and "Figure3C.m" simulate the model in the nominal setup, and generate the corresponding figures. The file "Morphing.m" allows changing the connectivity strengths with respect to the nominal setup, and plotting the resulting trajectories. The folder "./Figure4/" contains instructions, code and data concerning Figure 4. Download Extended Data 1, ZIP file. [file eneuro-11-ENEURO.0191-24.2024-s003.zip › code/Figure4/isolatePPC/v1Int_a0.775.dat]

0.326850245845242	0.336348553481807	0.347700698457727	0.327407891959115	0.328802726782149	0.32445179530427	0.328410104535128	0.344752130848061	0.320007932510181	0.353420114752491	0.330190266908099	0.339166624838934	0.319979526621905	0.323799187706548	0.34202480730956	0.323384681987913	0.352067303385321	0.34183470188753	0.334946878617109	0.332405493297153	0.349930908320778	0.316432649445579	0.326638705842516	0.319274329235868	0.352506425144971	0.317388335029119	0.315297426715234	0.317842393399683	0.317319714618382	0.346860830696786	0.337448457142685	0.340676910796779	0.320552342356974	0.319468645086083	0.344135402022114	0.347599696815216	0.321824111161287	0.32033520989721	0.344332088040862	0.337574271139665	0.327438880723302	0.337699526576387	0.323195232015653	0.342352657480703	0.348437694317374	0.331654650451038	0.327761753161418	0.33401084598889	0.345901351653173	0.334491216544318
0.362929889479437	0.356364136200942	0.332848079790041	0.340608847121941	0.348090467452007	0.350197229879118	0.32554566937604	0.334328192140629	0.35598483738198	0.32578729641572	0.342798974101334	0.355588405428229	0.33288512287606	0.338096695427828	0.341216428558234	0.329917697385178	0.331507302697012	0.342731309913858	0.347732685943509	0.326740241867892	0.344797388625601	0.334150282518654	0.351043966077841	0.332218445635184	0.334782550886957	0.346651912082359	0.329495305765561	0.323573384979491	0.353572588278557	0.327664224328551	0.325517293461623	0.358907289383315	0.339287218055421	0.343665624978412	0.351238067585418	0.361322710587613	0.358456882374411	0.347197061478314	0.33320447484317	0.355148266928332	0.356183492911564	0.343789065594413	0.350062807163136	0.331443540284958	0.352493637242511	0.348637734079841	0.333699705989371	0.326209963807451	0.323548307717517	0.328309728385843
0.372092866065961	0.361300585703585	0.358964981832931	0.357268551581138	0.374350941396961	0.381047396616321	0.376462279131368	0.359741628258269	0.357057262270324	0.363829143531481	0.353104199405601	0.360233021445249	0.339931371738458	0.347769762224447	0.370068222747243	0.365889655250282	0.375855075188377	0.353308589835211	0.346491890554454	0.34465907940643	0.347879468972904	0.340319446166601	0.361822386467034	0.340975658039458	0.344429637503413	0.371543167975897	0.33741775574137	0.373243400561678	0.3389622618169	0.352298920423531	0.341778092972057	0.364887423166353	0.35186421514528	0.344145830624444	0.336644233478463	0.374385834476709	0.362979047175833	0.367800132278963	0.38058321145323	0.343040582181545	0.357884887133309	0.341290029934356	0.336353879475804	0.348976745674497	0.372900692862795	0.360764458784966	0.336219354073169	0.379661623606002	0.382078156280253	0.336083623553663
0.376721961064445	0.362912416426588	0.36515332153043	0.383326611796174	0.353152348099815	0.367760955843139	0.366895569664931	0.379881405880265	0.364048139481717	0.36631727640759	0.357041629018912	0.383754193017705	0.377984928218847	0.356008684966478	0.375641524970507	0.387928124975375	0.360674462282413	0.374533165859664	0.370661924994178	0.373913792010908	0.382664908854299	0.367098541811424	0.374826259836777	0.396393626468069	0.360807721403811	0.393147234484547	0.366121541141115	0.364513271712419	0.363089327377945	0.367378641451568	0.348762475587194	0.360090631860122	0.381020007161085	0.367429730863911	0.371864159913585	0.35381143998536	0.376441095512872	0.347167538977281	0.359973635081305	0.359702656372863	0.349953248274238	0.356895344663808	0.37937887920088	0.371306348665196	0.373593843833908	0.352259600889991	0.363340570024629	0.363723674838244	0.378584514436745	0.353993096135916
0.391098067671605	0.38185400483686	0.406157732802589	0.371201261623411	0.378172882472115	0.37063750104487	0.372945872464914	0.399605747297369	0.405066461627362	0.387623697221669	0.362634611611873	0.36319122958342	0.382863757673513	0.361547510141186	0.382082299801857	0.379994874961995	0.391587914266918	0.361785642714254	0.41234227154904	0.386175757434288	0.416569117766817	0.382625461075242	0.363537086452405	0.365163741933753	0.409673149373421	0.410159055609791	0.362148008970781	0.37228790680753	0.361129755368102	0.372259882947874	0.364937024089378	0.397422699666637	0.402246947617831	0.371691266362869	0.381420679017775	0.376592582972931	0.359981634623043	0.391235334400675	0.399460877201613	0.387218517676723	0.406001184749438	0.385957661122023	0.407032518259075	0.366382253883797	0.380803353845761	0.395969647429424	0.388275918291531	0.38185057964267	0.404534188973887	0.363872451356283
0.376984835720972	0.421465585044822	0.416223651320293	0.404731892801112	0.426519468392526	0.412607588699034	0.382318748544205	0.425354868923	0.404658576927558	0.376844075140501	0.433110113432906	0.420268263673131	0.392093383708975	0.424192434674485	0.409509185178359	0.394151790381924	0.386829509152761	0.389955460826515	0.406405202797176	0.382093755416452	0.423100158188282	0.410371261078854	0.418581323814196	0.417357220832435	0.384835532282835	0.39126663322002	0.387792738573806	0.398135972046932	0.392608015026145	0.376867435641491	0.388861149207082	0.396068943998359	0.422115532199567	0.389832196747423	0.398833463597397	0.425900249962235	0.414470565376265	0.399444082024497	0.405892409675889	0.384090530947795	0.380847535439069	0.416141972792913	0.378028531945883	0.423813374561755	0.381418121229812	0.376661201555614	0.390815706415894	0.423451805554025	0.400823552732439	0.390203560450451
0.461981346229869	0.395332954616402	0.408992259381896	0.459174495997267	0.395706086430829	0.396188070743749	0.427427877098601	0.436593393427849	0.451034885562513	0.458432293332313	0.409888834499701	0.407405403951431	0.4238138029974	0.391765964296663	0.449523829315521	0.406886358877848	0.430457294726499	0.457039160488569	0.413454052315335	0.412256853539537	0.437013758556102	0.415860769305945	0.440413990298071	0.440751221814681	0.419665190006173	0.42795926335813	0.391652259254829	0.426163850730985	0.399774546086816	0.403424549531161	0.44030731043018	0.404337877258571	0.446433576928269	0.45091360624552	0.393669642379132	0.447200011441434	0.460691435445269	0.419942440902732	0.428282555853242	0.427510986961792	0.449472768502342	0.443285208496536	0.402599233376412	0.400490377245645	0.405907106905792	0.409839233146638	0.390134262823834	0.411071650940911	0.392985971515045	0.449537129889447
0.420977766363559	0.462298842503737	0.433004598111807	0.454877429323825	0.452754777830869	0.429468402059924	0.476855811934918	0.410665213551447	0.458849832548657	0.482602957670039	0.42827880144276	0.443376673991519	0.437314975425522	0.432573396762342	0.48060964647677	0.417782781562109	0.425952482827825	0.414389352408426	0.452064866769343	0.412908323234566	0.441125714432508	0.452819162322024	0.444182153176593	0.460339441404915	0.43844823150516	0.471890710695506	0.467407952460042	0.464250619943006	0.469678906416022	0.451352753697009	0.436520267323319	0.417837209597271	0.429802155115519	0.477848247627567	0.444984101901961	0.431946980303136	0.427658000040971	0.422558830991795	0.469870837102465	0.472258153970884	0.48240365808094	0.411003294152351	0.442976293205457	0.434951341961118	0.42560700374055	0.467527931149891	0.436065446921035	0.471118174785024	0.465715220701783	0.477118016396815
0.493440154518497	0.475055546338848	0.497770740735403	0.474571711572429	0.504884851911404	0.486820197748302	0.467934695525676	0.511223121403902	0.466743394569014	0.480418218188026	0.460036642155619	0.462701942544786	0.450665847554842	0.429255469177234	0.501095668869926	0.47348109523078	0.4499332331632	0.511163391748956	0.461102300834688	0.451396719969583	0.510152497999312	0.434402494559633	0.473020094650106	0.436755291340373	0.442082843131381	0.449508092612111	0.501331682813053	0.475121842175942	0.442307466619847	0.464135585074002	0.501609829861983	0.481629449834514	0.492219952375402	0.460760567735406	0.492404254614418	0.488293944303656	0.437443142002075	0.475210448738111	0.467312771024139	0.459826325811767	0.445413332253257	0.505924648265991	0.453725996283399	0.455502387440812	0.491041982842798	0.46405191425284	0.437289925103753	0.495053117548713	0.472478731318619	0.464299528457273
0.530141702098457	0.492323910126835	0.485352904778608	0.532174886564512	0.476464304706717	0.536271090152157	0.528149463750832	0.483908335802029	0.549206250477606	0.523886243501566	0.483396768093484	0.524333915220089	0.49169148251761	0.46790940148161	0.487191438339649	0.476691089077099	0.47107231916344	0.466903153227658	0.476998014463928	0.477315079031378	0.515613582176058	0.468852119164294	0.510532557449175	0.463564231001929	0.456878052181928	0.508463608102621	0.501065939420464	0.513467858509323	0.493655763324521	0.508836179172952	0.499147046787042	0.500994269885132	0.479137508699356	0.468201485565675	0.462142290673903	0.490099431948547	0.481753830117888	0.465359026588937	0.53907047732231	0.527232720490664	0.540610105830995	0.508629395065039	0.493664854552219	0.473305776534868	0.492213738131217	0.468592576324795	0.544016355755544	0.513192661773683	0.538900590897052	0.527863611445005
0.503408354906526	0.499265201549764	0.508761375616296	0.530590034089545	0.484558283930539	0.565847132985534	0.5525530470414	0.531139791628136	0.553741339143632	0.500933176569185	0.564997411875186	0.523933604625163	0.548346036799546	0.514170342626135	0.566026249109229	0.565378068454844	0.54143661224385	0.51070428621168	0.529003336252508	0.49125661458599	0.561053382137372	0.54461178668695	0.564180634721783	0.512176329071084	0.530224906625053	0.490267909055701	0.492871623456342	0.528042515432983	0.566721713914729	0.537196936801011	0.564843210221006	0.516605043712493	0.508915163708936	0.491874324738413	0.501883559572254	0.495668225141436	0.525290605915257	0.491980639085081	0.489855138182953	0.526874633155025	0.571285290382142	0.529955315505148	0.514614006604443	0.578800214718893	0.540754675168552	0.491377459859095	0.563535429737025	0.502801066436046	0.507788237883837	0.549393017235004
0.526652035849541	0.606078478265858	0.527242986097427	0.621510735772437	0.570213435226746	0.588196905542233	0.580994779159136	0.59317171713743	0.549175523145009	0.615683501076483	0.533229544371504	0.523715668702228	0.609314008790949	0.533199977153378	0.639481032858184	0.625070172988708	0.554674473619602	0.57582985831597	0.589362126110036	0.606075265033565	0.562540038548335	0.631129459111327	0.559737893858147	0.526835125397228	0.539666048000932	0.532500438950441	0.606372994500168	0.61523532835365	0.530763760646814	0.567462892912544	0.561185337946534	0.551083150912562	0.628319451505909	0.532944461063574	0.623563642004861	0.601807690098786	0.585721503330496	0.542237796275125	0.557753868200508	0.536191853292533	0.543599892269272	0.627638709922992	0.600531688041476	0.602609954512582	0.633525299031105	0.522240716365473	0.514407129849666	0.566343648729076	0.591767146813654	0.611702320125512
0.627241973865553	0.574135497543432	0.661955039083195	0.574631180821059	0.602917437262692	0.641263825790437	0.632509500674927	0.675866527079261	0.615619670199133	0.579707809600985	0.649436792328566	0.683727919804167	0.588990853354917	0.682997057331222	0.626802068796982	0.602476969373531	0.586007965927927	0.587083008116642	0.632171061352886	0.614848505899111	0.629508631041967	0.641636433786088	0.661518263592109	0.684630385930764	0.587194558520015	0.641277451454896	0.583078039801843	0.653465346938352	0.593870787434011	0.574884446043009	0.627648133022585	0.603106751115538	0.565717255630865	0.611616770644107	0.653550748546623	0.567562506109622	0.550969188967303	0.578661505717723	0.602081480821531	0.576052922637604	0.569497362944192	0.662083197293419	0.639940925971581	0.567514036024416	0.640488156912635	0.639190214380167	0.640962046250463	0.671835621106616	0.560486929717763	0.585927899345915
0.725126494805162	0.60153341891236	0.700375896143116	0.608789897049075	0.675057488729031	0.621900934993882	0.655032388738768	0.710787424367806	0.707897879927435	0.60939380046029	0.614538732991325	0.609139721386967	0.622314850612054	0.588303290986225	0.633291272353657	0.683278221055704	0.596007988233826	0.641442699926821	0.699773597798882	0.651677958274426	0.740220553263433	0.613300076266457	0.629631125320879	0.704596883395154	0.71257367118873	0.731578668814116	0.649916853939286	0.690263409311891	0.744138981609163	0.707971489238453	0.652702893099268	0.702717962411457	0.714902570624023	0.665873222323089	0.705628851869763	0.645764027001054	0.731952304018472	0.674701127210651	0.595053900019911	0.720587906756542	0.704472239664804	0.740660251611338	0.725160399101919	0.688032452235089	0.657220416396472	0.689053697672686	0.591053843756348	0.684188926410506	0.680146799786131	0.681608762359399
0.75257728300401	0.723143093998165	0.669233498112296	0.722946959444888	0.753339448936331	0.655902393607567	0.757475740137563	0.642533587253193	0.683345063034602	0.802528024308701	0.663216217769677	0.69158930809566	0.688543697165455	0.718709773952	0.691557251347331	0.746854348608875	0.658401204647884	0.711131860946191	0.693346577913184	0.779578301187061	0.655734718633728	0.740002460394634	0.66295641987722	0.680091564371834	0.652010200767552	0.783574755406388	0.773108177744878	0.680746315769842	0.774212623066078	0.777402261461038	0.739259591813525	0.678073127422503	0.693971473820319	0.662001421515332	0.776251631857754	0.729156884206754	0.65495732739669	0.672638970681383	0.694974203288043	0.718579147325832	0.69260407049606	0.730822849711017	0.692727749569705	0.76501115500407	0.677032641291747	0.776015504151376	0.732491704349074	0.742890996290571	0.68739316855597	0.765387338897647
0.833676520111919	0.731877268147534	0.777529966736869	0.758178410288616	0.840553495111344	0.818484456850303	0.716625423627804	0.857185483138476	0.752749578614617	0.726542244086811	0.805082648311409	0.770083439675404	0.707304173446509	0.729711698338954	0.801118528455232	0.838725823785417	0.748398794498679	0.80501545208783	0.69688847907809	0.790906172887037	0.836068200531578	0.831361029552158	0.812235846026717	0.68337312479055	0.739663506251158	0.733385596207672	0.838870336649257	0.721396622595844	0.840562918146293	0.71079794148215	0.775151328470124	0.716794513600272	0.709774504151248	0.862727847452272	0.71341890590141	0.689094982037204	0.759855801954271	0.823497959193777	0.72324856807568	0.762116753822339	0.803677159697589	0.769815632427716	0.698619046000288	0.810582840318126	0.879021030393798	0.691209194131003	0.707033205782291	0.713987781819996	0.765512836083784	0.785356708375904
0.886111865245353	0.94287572966078	0.75704883780025	0.880931579297432	0.846798006058711	0.860109240490416	0.806617952723475	0.788180320933733	0.817197710173501	0.794723943121347	0.756672292015754	0.885717614071119	0.801407760416041	0.7741578876349	0.854678526869983	0.777165124525067	0.784026277687183	0.748119928653745	0.841711434798955	0.751894547565064	0.872476439355443	0.933407070943473	0.901027729289955	0.940528120866162	0.884036954732717	0.795054920081445	0.88212814594345	0.843667821280585	0.850647710040321	0.776968859014901	0.781301760289471	0.929137785594308	0.89568797867761	0.794505363631416	0.785622412436417	0.801212434711952	0.756974916964883	0.893372983166267	0.906403235834205	0.861303735989501	0.845740406729556	0.74978603351378	0.759928551256688	0.840118841486929	0.799402579551454	0.945482456746836	0.814028954877877	0.881700141193811	0.932683452340661	0.885843399290767
0.847213640817754	0.971193287758634	0.917164399769084	0.961112112624272	0.981216473689652	0.850221682808954	0.901500095549844	0.862492690574983	0.833468709919884	0.919221105377128	0.858567044310755	0.843208561512547	0.999732750362664	0.895955853093244	0.822026107489799	0.803614388406433	0.830822347025786	0.863881394270247	0.932613674120077	0.959823679889972	0.849040221042659	1.05275029973265	0.93890516711251	0.826282970970512	1.01252147930915	0.897486972661395	0.840196719701929	0.902138709822603	0.87589036211774	0.856465652499166	0.94584450642943	1.01437445106394	1.03108619449156	0.856219130147954	0.885598100970093	1.01799785818856	0.926822581102603	0.91817244148406	0.837651259808678	0.918994918237677	0.899598399487398	0.952812710669939	0.824316875831676	0.877725961647698	0.98596684027531	0.828826694871259	0.949327454455403	0.830352022950021	0.866474273422119	0.875541843002525
1.04201568113076	1.00777712377477	1.0474609249048	1.12030499158744	1.05028178296865	1.11800174912581	0.999919226265739	1.03379891648507	0.99522909006128	0.929179893035374	0.940217626632188	0.915452277108741	1.03851439854281	1.01117929555184	0.952340442751016	0.945469913398111	1.0075481347984	0.999312862454637	1.11928456025178	0.935377056415355	1.0101256678512	0.934511631980304	0.992650453032266	0.949030119397671	1.02384832101147	1.10620740814576	0.968774864852912	0.900768449429431	1.06034194661798	1.07559237562222	0.970181949599964	1.08060952507695	1.02450074605331	0.88573441017532	1.03720109790345	1.02477420852033	0.96521555353277	1.08255388417632	1.0463795024251	1.01626246941918	1.06346433436011	1.07425337723726	1.13823852481383	0.911156298685783	0.891554952026277	0.969137149004397	1.14251874833025	1.04323140801146	1.0589119845543	0.937859620984614
1.18250696966344	0.967930489197203	0.966710386754121	1.24407747273807	1.02330011532811	1.13014847175325	0.990500007209068	1.11420191963639	1.0196506660155	1.07220881054633	1.2311690227946	0.97001250158975	1.21386431249467	1.05771721745916	1.16023264488521	1.22078567763983	1.07270115360223	1.02174255552942	1.00000558617402	1.17473524666806	1.25221994864141	1.0227172554288	0.985306588531111	1.06325135011352	1.00360814030164	1.0839694251925	1.0792653164788	1.04209167115275	1.17279725739045	1.11020192992071	1.25483429908538	1.09190514820621	1.17035052280364	1.13855231667614	1.11857400868881	1.08218202237403	1.10773254120084	0.966412818390172	1.22735820703574	1.0094953262024	1.08077740682283	1.05907098420301	1.09658183286841	1.09514581516697	1.12497356664658	1.13031253614047	1.12434608634252	0.989975267480543	1.14456894983543	1.18744515469541
1.16254557250735	1.34189130512013	1.37144138699544	1.31751717943075	1.28711390883365	1.35376622400166	1.14672865918624	1.36508975704172	1.28984496862885	1.22679422775739	1.31801122883447	1.37064575188935	1.36579784643042	1.23904918911483	1.15164973365755	1.08008374415258	1.09284537908825	1.13775584619671	1.28788723361115	1.11175693704939	1.17400599655691	1.13137672365266	1.13250321613341	1.1049892113155	1.20835391537821	1.15938373721287	1.32426546487743	1.35947911403055	1.29348649780206	1.32131639810398	1.31170838329183	1.22681237990568	1.37277613726203	1.36367684492003	1.22470511591428	1.22875040215142	1.36848535871261	1.09271328265461	1.0887969880371	1.16817071557863	1.32903396099851	1.37682209483593	1.23697865358337	1.06963462051418	1.30020897529869	1.12892062364001	1.18136758880564	1.08487857946393	1.20287014006124	1.32444438557958
1.54295913690338	1.33825502446047	1.4000282156435	1.21695410458815	1.17350354117261	1.42206943154204	1.34149099456378	1.52159750167289	1.22590830867259	1.49045028711592	1.25694106708898	1.3205635828895	1.20256895378853	1.3414148089389	1.48677349550107	1.26318824462148	1.24593711496293	1.23665791976799	1.3372702238484	1.18287401567008	1.4293986457654	1.43909030794232	1.30211964160585	1.44613220738414	1.49471629783451	1.37992583990322	1.50518559433618	1.55168695392511	1.34587687062802	1.43534987937233	1.4120250139195	1.29818885902128	1.41897965552632	1.33019282078544	1.19690113551943	1.30054886436674	1.29250730363842	1.34857674078109	1.37357116761176	1.52301739488971	1.35938416066929	1.46856861896649	1.40672413413037	1.56096493957395	1.55196921412112	1.18343329258111	1.30110483306728	1.38919522433285	1.49626134276071	1.24456181448246
1.42407362251951	1.30343839858221	1.50517658585915	1.29763170511703	1.55995361435014	1.67896229339782	1.41730532617877	1.69336531065448	1.45040614291331	1.38540999067489	1.53288441820367	1.51234100862887	1.48942469096164	1.37512893238928	1.48068080616375	1.33290873130257	1.57369851044538	1.29274389729371	1.32594538573838	1.34141580267521	1.58226664458453	1.65624003177344	1.30105139476494	1.34682153353978	1.30466044643085	1.46233053197782	1.45729584671695	1.64354491550897	1.41194644382184	1.61865322043271	1.70590857918787	1.5809200725658	1.61711824922151	1.4016050783762	1.36411645113909	1.44565369887067	1.30077681954382	1.4281149492986	1.30463694290215	1.69536962644666	1.61895756663459	1.41377229671137	1.47312076476577	1.57540242821411	1.44160063154041	1.52198783942424	1.47642074325692	1.46410587669404	1.4185268028624	1.58725297727208
1.57080245929642	1.69565723978076	1.84817397385165	1.7085663525701	1.8522720921795	1.91033931390324	1.92010275935729	1.44753428092413	1.76743100707946	1.511751674508	1.78523735820756	1.65409182648716	1.65184033112949	1.52660893352744	1.48329771124465	1.73496056368589	1.66656155463296	1.87624891656759	1.71255641485285	1.68745247118664	1.54921658022871	1.53565964160543	1.67499183722377	1.75322073102301	1.86243817765013	1.8706545407053	1.71659626733974	1.64318932289825	1.59140241391445	1.75533831486608	1.86165913064449	1.80632430684211	1.63200272233317	1.81254217967749	1.54454041782469	1.6679892303398	1.75224052955212	1.83777568453227	1.81838035294503	1.84340985316497	1.81039806195734	1.81973902960789	1.64957273518488	1.83185366656973	1.83686159738845	1.72151891346494	1.76144326347034	1.56515949343572	1.71423815986825	1.44410161509447
1.93725853644786	1.7029973578859	1.62706225662545	1.95943730537898	1.67528048693122	2.09785313851243	1.91211623556039	1.91287715910705	1.79110764296621	1.79277457440067	1.86304550949311	2.08273202852682	1.61849588701384	2.08439536955377	1.80202153663359	1.82258289304754	1.99411671165152	1.82010680899232	1.97845853670586	2.11705198500572	1.79970993810058	1.73904219195431	1.83007128220064	1.71562321796885	1.71167898086994	1.82535706945744	1.71557410785108	1.80988335808067	1.81132796008456	2.0327471829708	1.66021489694419	2.03146769174525	1.6219469775014	1.96141730415661	1.63672989539758	2.1042810598001	1.6438840467018	1.9324781549021	2.00031294001708	1.76039823753238	1.91351018875293	2.01992026941426	1.92038319411311	2.01572778432851	1.7849716514143	1.86676872758597	1.95152441868822	1.76456746681567	1.85080945068961	2.05855315149166
2.25991136398922	2.09777699996213	2.1154259473652	2.04270307827218	1.9528795759431	1.9079258173522	2.12613826335505	1.91698072008188	2.04506709002127	2.26901745729673	1.77211790150761	2.24666964528663	1.8263809728235	1.85739666043661	2.31794255140791	1.91955930763707	1.95686192995398	2.07878709414289	1.87174080902076	1.93962580038408	2.17035035166179	1.8175302886396	1.97855325029391	1.92085746800904	2.21635647546637	1.90101157797805	2.18109142959377	1.84705481730383	1.80073355331201	2.08817262536344	2.04479448039978	1.91949372821832	1.9640332344759	2.04945415855551	2.05027161417824	1.95658033632629	1.93426216232592	1.80260952484648	2.0809278936535	2.04478058055782	2.34769165511277	2.2542562509781	2.05784272843565	1.96325983680583	2.05484034850631	2.15831449437047	2.10280171090209	1.86265449768821	1.96183398984608	1.89432339252484
2.15069941512696	2.18990260665849	2.36226806349062	2.18125368973147	2.2342517692813	2.24444531320532	2.3804607437736	2.43700698090497	2.21829201007932	2.33541799410468	2.33438511684754	2.40303610068175	2.04831915208311	2.23529428946082	2.34650240413967	2.42103367914997	1.98059123988457	2.5577630444012	2.38663374839484	2.39827307867153	2.15603112352246	2.08490307622478	1.95098927589347	2.49785460126014	2.02007538754761	2.41178442567188	2.28086154919653	2.53711861459503	2.23027159550766	2.43463735635134	2.12843819965914	2.24513963334216	2.30440409961897	2.18474058278738	2.14450133212609	2.53870942785089	2.38434527586476	2.52490099050212	2.00532889894106	2.17540522232118	2.21463014138034	2.41282684435308	2.35286161911698	2.44178107270393	2.06883096425399	2.22588426725556	2.573209429375	2.40722370904623	2.56591127145432	2.252686975368
2.81272077469494	2.78625393768855	2.67542918335418	2.66635204529088	2.7390163033589	2.50658235848858	2.42715043048658	2.4735587239732	2.38507079887368	2.47328215996034	2.66725789844725	2.34259094422583	2.54008497739587	2.69839712095593	2.52840562113165	2.29202807610712	2.40639063547081	2.46836391248559	2.6307960982002	2.33967999744081	2.35433383470798	2.48228518646915	2.66589080064962	2.4171148977964	2.4966769068973	2.53486105067051	2.62835446264138	2.81558015685162	2.61417522728018	2.38266559213742	2.65494828763061	2.65035691978231	2.54831287901692	2.65109524625331	2.41822357319661	2.76723906396438	2.60768567788271	2.51751131569049	2.32424450718664	2.81084216108339	2.38691951891789	2.81835047912798	2.20909397614259	2.32969236587593	2.34812675954785	2.49155957583512	2.24787265140177	2.19506150814484	2.41416680441527	2.80178327229844
2.69472287787561	2.98552213897195	2.79263924941801	2.78745490802545	2.70802549959107	3.0627763402824	3.02403424388617	3.00904442121728	2.52817006294097	2.96551543983557	2.67839048482648	3.05969850105137	2.90838686013524	2.82852019520349	3.04386101341748	2.61690861391655	2.75087740817725	2.81163451897446	2.8164787468194	2.89922245074228	2.60315044768608	2.63023532530904	3.06417450189423	3.03293524676583	3.01800256928453	2.65458375431235	2.77229221922118	2.77767801873158	2.69139432244229	2.94616026207829	2.72290621017417	3.00507370521773	3.09378776189133	2.99816967984459	2.89250457728371	2.59088277218663	2.4753185227847	2.76844506577301	2.57231879501059	2.44247145005404	2.88331030625439	2.68613317608709	2.57592127627356	2.55782929333292	3.03874497449475	2.81422627789087	2.91161972271733	2.45214271816747	2.91383424004142	3.04407282423931
3.19395535633874	2.88944462638554	3.12121730436262	2.94522864593806	2.97877165455999	3.30617094976691	3.23229346960851	3.26061868104163	3.29922523552179	3.10906654091335	2.87949604547139	2.79198399023881	3.2712652463638	3.34743999724665	3.3477004134787	2.85038616494302	2.81843578356805	2.81347421773836	3.31767742322072	3.02407380530117	3.31528609194518	3.13687088385675	2.87093207644342	3.32901330726996	3.11687975822791	2.85094507007267	2.99518743273779	3.18117553835274	2.96055451078633	2.96882272356195	3.24943236420751	2.88030132113676	3.26625273806368	3.31785843817455	3.31877110239308	2.93229810879939	3.05147293529875	3.31330312257593	2.95072105506011	2.99725325113681	3.20176002438873	3.15552553776468	3.30604818740938	3.05287465801094	2.9953283365382	3.21777472775921	3.32253644480917	3.18183251158434	3.0595163783546	2.77692103258419
3.59770785340957	3.30537747065256	3.56105224545389	3.3821491877353	3.58983282804875	3.2114895326053	3.55063177089785	3.09643277294505	3.37248720558563	3.36280181638885	3.62899448600347	3.52460047909733	3.45354940145161	3.58320393120049	3.4135168557209	3.551425483057	3.44703299729635	3.25249666310977	3.42881913665038	3.58944474810703	3.37233925358641	3.58832415119746	3.55063491227129	3.08650543902542	3.5340868929538	3.56000202789137	3.55413268224192	3.57907689880074	3.53329382565399	3.55338500331816	3.39057951698266	3.55618603663004	3.2916681483646	3.57010016434323	3.50374891540259	3.55634466835068	3.41097202363301	3.33562087576552	3.59958942248356	3.22837386281853	3.50582083791645	3.56761354438097	3.17685439763779	3.56245023546482	3.60372666406273	3.57869000207332	3.58466285160825	3.43789364013206	3.44250656882837	3.49618154959301
3.87595675284669	3.68437989735982	3.8469549762087	3.80233054491426	3.8777414458077	3.65585090711895	3.84552168224345	3.89045435183942	3.62229180390091	3.8284102050775	3.84784851438485	3.82962947900542	3.55778030619451	3.81389584109527	3.79846360635053	3.83886935179835	3.80947269660017	3.55468928132066	3.59956440868564	3.71137670159369	3.45659027067548	3.72472528986867	3.77569058225641	3.8745456153405	3.81520516483265	3.85606922441886	3.65268272076203	3.82365917786171	3.82593221556228	3.65168527165156	3.83416790500284	3.50068881706679	3.79581860494906	3.86199734132119	3.46374181742444	3.59583142410914	3.66844757808169	3.75680715645991	3.84965652401395	3.79587432599764	3.81521795610382	3.73732953854208	3.82958733991395	3.87855827070075	3.61963457407682	3.87994921280439	3.70575041598218	3.61621915680554	3.72874362378112	3.56610667831769
3.91707456861878	4.14445588208933	4.0959953866244	4.06483902083854	4.11564899720675	4.11760180104364	3.89819661433573	3.8987548383559	3.94790234938018	4.15481092154734	4.12767834306269	4.07746897144709	3.89773479287474	4.11942948451273	4.11764417942253	4.00214617094625	4.00174619624934	4.05293801813532	4.14347756622106	4.10215366871596	4.1032657980953	3.98883913552901	4.09725966908887	4.0939642274964	4.08352178145516	3.92506572152741	4.1444907555348	4.13051037020982	4.1207414183937	4.10364537804313	4.13784409072106	3.9608283982383	3.99419553630508	3.8330584974618	4.15898242381041	4.09160948506918	4.10655876760295	4.10425487063866	4.061284528472	4.15047461404504	3.971488472627	3.97945595094832	4.01549477961728	3.88152247122029	3.93077045088149	4.03279289343386	4.15157915730432	4.06058899470795	4.11424979139066	4.08503295043781
4.22907827010789	4.37961422481509	4.43968433630887	4.42069420358781	4.44298392575338	4.37969793465422	4.25065857876241	4.41739433073463	4.39553992589705	4.31538204910589	4.36564341766767	4.13941964446877	4.40346391916729	4.39598578355174	4.27653997825366	4.11307551079971	4.36682015232091	4.38925821992942	4.42482582111524	4.26218810291077	4.28369448259423	4.37771739969894	4.41665998901406	4.41490832810325	4.41217593957132	4.30366301198501	4.14393350764327	4.33802367522444	4.1897505952354	4.24098017282187	4.34537929183482	4.35612105084033	4.38939802638636	4.30065695194172	4.2996074417316	4.25604116052205	4.27992352683103	4.38258277681559	4.38193210735262	4.22945017730916	4.41445098121547	4.38988981419294	4.36876149926102	4.40831919079503	4.37385573706925	4.45193377357844	4.22812032005861	4.42216927255933	4.45103942195724	4.30498170316349
4.65913780120327	4.63742663967447	4.44198821084746	4.25343081008828	4.50135801573081	4.63735902088065	4.59925193548184	4.64176797317067	4.65553286905587	4.64472643485907	4.63055726265367	4.73466579493917	4.67414714428834	4.56431108893468	4.75822496043553	4.46422840409535	4.67957017762743	4.72634069501776	4.31173614552842	4.66606521262085	4.76203369646727	4.63269054273231	4.65510817795953	4.6647302511378	4.69510267743549	4.68377590218246	4.62211701497311	4.34825654058377	4.71843011164665	4.26417064359613	4.73515632244477	4.60836315202879	4.64740479752542	4.69259090462451	4.71909269369578	4.49450035595361	4.67205883187052	4.61343047801138	4.32466375092352	4.34501030643327	4.33340078883361	4.72451325678024	4.61073207118516	4.73095092538009	4.65220043502283	4.36771939013422	4.67273796248366	4.72734597902339	4.68659273855797	4.53052852446596
4.62361009829396	4.88337346542352	4.91205759705133	4.9903434938569	4.85450557872469	5.03964408144883	4.62652682756093	4.94775737085254	5.02615372032845	4.62771060996601	4.92668087485201	5.04604895265047	4.88041107517764	4.36182641091043	4.62570692626239	4.85047648581381	5.02290410388197	5.0563420478737	4.59629092614099	4.62872036653043	5.05900602459579	4.52698474270168	4.61907019578159	5.05998801247676	4.53860657693218	5.05648347670869	4.75630679962727	5.04217543368086	4.98836161602065	4.85177233358453	4.90090068265974	4.88164940540696	4.8784658287583	5.07350341318812	4.62870203614636	4.53511438683975	5.05465949815135	4.82135176739018	5.04387420631378	5.02096391231449	5.06304497572088	4.95056520547974	4.83613954545805	4.50524322554952	5.04580558392016	4.49959828649343	4.9561882792279	5.0443724196915	5.05662196545142	4.54747610236274
4.63560500262235	5.34698090395941	4.92545259611908	4.76730479122806	5.37949360548638	4.89116342430392	4.85604383957593	5.37114411223933	5.40346969384103	4.98401371947743	5.3087349006897	5.35061273901893	5.27493583070164	4.70641541596189	5.25919396495252	4.91616964473913	4.67271382114921	4.73153623470751	4.83154844367791	4.72883706921488	4.8756131281066	5.3520482395143	5.32037357323043	5.36448614817798	5.01594074735858	4.99783186649695	5.37499707701069	4.94971222043151	5.19522767260819	5.27378061733257	5.10884725855494	5.31738057738997	4.92135260505312	5.40186798763777	5.3920449020191	5.27681665473798	4.88210164561829	4.80153968777402	4.90806977406251	5.17135433798721	4.7529706787892	4.75427989394602	4.78863696604816	4.79611984296675	4.781365554289	4.75848148222692	5.39593670001726	4.90679763902756	4.92172716420337	5.32470082339374
5.32417298067656	5.03779112959815	5.20758592585006	5.02659923393221	5.06289967751498	4.80689194339837	5.31550675775542	5.12418394291247	5.50972070203863	5.63144362710586	4.95132200455443	5.38779911054516	5.0503697112174	5.71430926526749	4.89289976516054	5.59972789110624	5.62212664840866	5.03831419921355	5.67616504023866	5.51358834013432	5.38873574004946	5.64909008143958	5.49485823467324	5.43576158059361	5.11085173546588	5.68595402174075	5.28602556667273	5.6888765815872	5.17339228322326	5.49027774307807	5.69504342034736	5.16970612147535	5.16565290823956	5.01653873289634	4.99561732885817	4.88047606521066	5.3020813690104	5.34186003599504	5.11742958372688	4.89769713348275	5.61617006580516	5.29060711855149	5.35295112683694	5.45970988806834	5.4553723934121	5.23070744463431	5.28872369267555	4.94185679302992	5.57304527596535	5.25835351964874
5.30500658484189	5.82288248302841	5.40238169440038	5.3699493103603	5.47285592702313	5.82622643328131	5.95763984849758	5.65107066836536	5.56343851394164	5.27943266746517	5.78859166486671	5.85897525195873	5.53268001220681	5.36463827418995	5.48687302054194	5.39805436343747	5.44726913313646	5.38299005807535	5.3030960238244	5.85724030393026	5.34071893928781	5.3615004270549	5.43077506781302	5.86664735471405	5.50603023129251	5.0724971077393	5.80087271757893	5.54628030595733	5.444455251915	5.23865042750058	5.70175563553034	5.27228748116245	5.95586470430504	5.05367187997735	5.31689609836961	5.34331740360626	5.72744932172947	5.24700180755828	5.78942794947136	5.6239670608829	5.76845931008587	5.44711350577728	5.50544316071634	5.7401367885172	5.52025963376387	5.60456933174678	5.39191412855537	5.204258356482	5.38317409608297	5.4413163145055
5.48370079571852	5.64452155539251	6.03895808601439	6.15966360744904	5.69176564825621	5.43193126076374	6.07093884003882	5.67732980420733	5.58696740578704	5.76613958963892	5.48385697726818	5.808335407277	6.10176109372174	5.75583008209206	5.56349700545727	5.44261223598567	5.90675432545421	6.08286477344334	6.06872236194143	5.78306309482697	5.59452796057566	5.80144285676	5.71086911266196	5.63177006346204	6.04177306386284	5.8220491303175	5.67578132700042	5.78622156822474	5.97310758684925	5.79401069590962	5.56337115411218	5.83871389695934	5.57968283554523	6.12575855558923	6.0338066102964	5.67924525750103	5.58359447571892	5.47757147935927	6.15132153724601	5.81022914723817	5.5618464574982	5.36687104822893	6.15060699708905	5.86609852553006	5.47941487057547	5.93969649598324	5.78864046836679	5.59191767233992	5.86004164829261	5.43961382834238
6.24263156644231	6.11411185407737	5.73378586833518	5.97371260891205	6.17021979693733	5.93487590703614	5.77630593765846	6.2944584715441	6.23489623417561	5.90837129824082	5.78641259795745	6.02273038613092	6.05428397742932	5.82977259027925	6.11150027730655	6.23436049926736	5.92873171986958	5.99033442213625	6.15147109525995	5.9036348844313	5.90773619777057	5.91191914487674	6.13851925640766	5.99133387466503	5.97965730417667	6.1165300973239	6.20388739598837	5.91322969809865	6.31825299958123	6.24984491183508	5.72763598515005	6.2616686139553	5.96023847769029	6.07159148786572	6.06322813086011	5.52840976238819	6.08773377237253	5.98627758424959	6.03937128449401	5.89352253571373	6.01913188220464	5.92724958391612	6.29025847322855	5.94452800984615	6.27459101893094	6.20298035183578	6.1942480311114	6.01712063444949	5.98040291641395	5.63694437693968
6.29296609034598	6.47969144242034	6.53905271522188	6.42508583661446	6.43119446409189	6.06443803463169	5.87550307134539	6.42433462149099	5.91688360862506	5.89843616609097	6.17593764359589	6.45905377551045	6.36239471551835	6.40624463421917	6.09525999684622	6.2427265832573	6.33563016300043	6.11687481086985	6.48480103501736	6.0933657050795	6.52872517141083	6.45207013951752	6.09606002451511	5.98626123707123	5.80294066046986	6.44185405444874	6.28845836931723	6.26645495392558	5.99569453252481	6.03144976019438	6.25468372959194	6.55008767995396	6.19958443918767	6.19782829801835	6.42872121197894	6.42734099896876	6.00758124377803	6.34021421429694	6.02338583189128	6.34005641835674	6.08552502377841	5.82819910942662	6.12039842607866	5.79316865886971	6.18558310163066	6.46233469493524	6.41307794406055	6.48875814203126	6.65504735428291	6.35211295707398
6.24159953614526	6.66304033370644	6.65309715773152	6.17179818352111	6.33816653146302	6.46488468679277	6.28324798711038	6.67495279767926	6.36243902815227	6.72786581202953	6.67816990680622	6.39524056958536	6.59556006851849	6.68307380907533	6.30645406491891	6.46096422373148	6.25599208793632	6.4664369657165	6.48219075221767	6.61019335607821	6.46034776765388	6.48534834957287	6.58959193670288	6.33844425547237	6.62189383790774	6.2332759595105	6.36983460768031	6.70435545926774	6.45697865811841	6.6337055109345	6.00755223165663	6.68985985234575	6.29937365563058	6.59801712044376	6.59441645035271	6.31756659071985	6.73338355416126	6.74735709161829	6.77933707754304	6.52308928419443	6.10983111413008	6.63414126634677	6.66416257452144	6.61946269636785	6.18187704155394	6.6775061856601	6.12882146374879	6.33594496900565	6.73258387159702	6.34126320203706
6.8313622881546	6.50723105211454	6.46249513435126	6.03292240182873	6.71072161524187	6.3827875074001	6.89140955089687	6.53823296400194	6.97802397498903	6.56870255935332	6.9322538386242	7.02728976235248	6.28988323154597	6.8818083682393	6.62885618555081	6.62984362198623	6.93941526404127	6.81635019953321	6.69252045632386	6.75385799199644	6.74725272306486	6.93792407209542	6.750563029917	6.97873989061457	6.95160103319436	6.71918784898198	6.35031224238774	6.90594606000301	6.65447318652187	6.09867420772074	6.96620733286911	6.82283170100747	6.29229359197883	6.92281574585052	6.47920717827931	6.27277108765571	6.64090168451493	6.77927291420296	7.02877950291285	6.7891486300638	6.91494248811584	6.71363477012438	6.71831352848758	6.35291012027783	6.72688445583588	6.61231676230513	6.43990898974372	6.61407543662442	6.9267852471487	6.32228588828175
7.23303357898334	6.50093574182298	7.09475258028781	6.31684712028485	7.15464159915641	7.1882032376035	7.17876987603693	7.08672462511857	6.30152203500747	7.08337773071343	7.00345327695812	6.97279865769471	6.90963867678393	7.05650679791203	6.58584945474864	7.31926827576447	7.01686845009288	7.21670099016214	6.71310268410904	6.60544957411634	6.98625713640612	6.6403654334661	6.93113453246928	7.3021598572421	7.08753126140382	6.81106187856204	7.17190606341037	7.23549957199494	6.82646946060943	7.18778820550089	7.1691036762407	7.22429377071257	6.97903131979306	6.89532060141419	6.49823753762183	6.7108722898915	7.18428335507551	7.2698088014458	6.70217122531288	6.98028046378238	6.79460991430496	6.37315803378713	6.47462854958412	7.06475991714484	6.38931457869197	7.26768991420167	6.64794574785585	7.19532123353903	6.75444726607716	6.67993098090827
7.43044284889326	7.41191762289444	7.21963619348454	7.14075696080936	7.4255704917939	7.42676061234591	7.07770841260016	7.46868074051442	6.8274158702316	7.20873194516137	7.16130366958641	7.28839640845369	6.71259177711701	6.77055204760774	7.36153171735028	6.85170098642967	6.785719819934	7.13257790846286	7.20458411398818	7.42211913522925	6.80763069545662	6.96443834530127	6.77151729925226	7.48767512504068	7.33794470898536	7.31426054333373	7.30112184998635	7.14775739275099	7.43442658302702	7.36773201703172	7.4379629140688	6.69855515211209	7.15166521450186	7.45678846065091	6.81398975966528	7.36242660776012	7.1179905135463	7.31135938322304	6.75756947812023	6.48977114690039	7.05855076305129	7.45539225125466	7.3853350072842	7.33820222912274	7.04217472155578	6.98580167805907	7.36181734838079	7.37950071176208	7.45911831801718	6.97231527586231
7.36931640567284	6.53602253924053	6.89063836044822	7.19484668194958	7.04249270388469	7.40020898297784	7.4770076876668	6.70500114650924	7.48460544646381	6.3469901420806	7.43745402133125	7.5638069561512	7.20582713130291	7.21755263533625	7.18490797242684	7.42440832183607	6.83656953591356	7.22055154112272	7.24309353722443	7.56496275609764	7.44819541835982	7.4101882065043	7.18059991705159	7.46108027396768	7.31530526995524	6.96731367855034	7.03542564580835	7.20078170050205	7.51897198750255	7.09206155000456	7.54443112406392	7.50870583813131	7.37387198131659	6.9905714618415	7.620337251971	7.26265810775594	6.95345353177348	7.51004461226908	6.50030851100574	7.65711188566244	6.40997212077501	7.22882050233273	6.71056690812483	7.25391819150596	7.67951964419245	7.54061707136958	7.53413055824986	7.579005355937	7.58581698625753	7.46335528508288
7.70465619742701	7.02946920297438	7.61414136045967	7.53534102503755	7.70772952663527	6.58819536132505	7.74607521346459	7.83471302901072	7.77342657186566	7.85887576546044	7.55332240719726	6.91595895212402	6.97966797090099	7.4792740667491	6.65136267618198	7.44400295584724	7.41714019170495	6.7186364403897	6.83302453850641	6.69763501829154	7.69984473035579	6.88832555304306	7.27847840176967	7.8554594011016	6.45805271041024	7.8147568678599	7.20080517014394	6.73712420827453	7.18120894961438	7.49887951660363	7.18704545671828	6.92415872691335	6.94276210254678	7.12457539669663	7.4949668231167	7.80838087268262	7.56728700876643	7.26315758294202	7.59822124136383	7.85427146646228	7.72177260264554	6.63115179195512	7.55482019353375	7.42713243987031	7.14583064790201	7.51746772920979	7.15588453388915	7.62676252446329	7.15075389096023	7.80177937381724
7.26157258384884	6.76993029090686	7.87881189857111	7.83785041094409	7.27260518785093	7.91768673657719	6.65473946854726	7.57433396702628	7.19756232763361	7.96719972452316	7.60772617698237	7.75801842437017	7.18564486682563	6.91127099402896	7.55482755794397	6.90027529267049	7.82965127445114	7.87530245462166	6.99128379175928	7.72770185118459	7.85086237634732	7.78304257858666	7.85972860029097	7.4263297531296	7.6131114732354	7.67611286040164	7.49377916556955	7.54385008840262	7.48269174577002	7.56990892166438	7.79766382948291	7.93060633970075	6.95470147993844	7.09922030210738	7.08730565726066	7.72495658614501	7.18114518152985	7.83920367788171	7.6455506608081	7.85134866044146	6.53170168405608	7.43619471515343	6.75920429952487	7.56754067435476	7.32763187009282	7.76129701707631	7.70061781751497	7.7615233402657	7.4925425620299	7.44857713794816
7.07238125035474	7.92623678613587	7.63955075955746	7.88918735471499	6.49619942913754	7.51091413348868	7.88504512330129	8.1044333660471	8.06561681602987	7.77610622053032	7.73422997510093	8.01803730049389	7.31830370966616	7.9122626274995	6.98304241704418	7.87828982189503	7.90361739679619	7.72948889492048	6.47607246624909	7.76943182803379	8.05835365117904	7.18491511458795	7.47717808514133	7.80837746799697	6.81344194437806	7.94006019966692	7.70427953597837	7.934790681116	7.8463673096282	7.65207356608878	7.39652834263028	6.68099677824078	6.58454524480049	7.69392550504891	7.2359646372638	7.86706360157802	7.78003107671265	7.71997173281531	6.60386289707195	7.03229926664704	6.81641958857143	7.46173626733099	7.86021292960767	7.24380142410101	7.51783922566615	8.03093985982502	8.01722362764173	7.81820252008172	6.53343887736919	7.93409773398558
7.38399420935037	7.34593261618311	7.88857344750951	7.40644670860711	7.24128414902686	6.99067753020576	7.12443134970635	7.95747107261026	7.93148867797208	8.10290035134683	6.96153446296723	7.93524848721513	7.20974862702174	7.74941801836985	7.64470782396782	8.05476583376737	7.45678715019197	6.74398253234254	7.43894344030554	6.64267751642681	6.97035822116617	7.64182291860176	7.78645123120451	8.09127339624354	7.76549656194427	7.97688598310035	7.41886195752477	6.80782287541628	7.06858005442051	8.00582558012994	7.11972034927581	7.40059849635126	6.81216312634512	7.55815722891816	7.6101655537072	7.42395910383408	7.19948838906072	7.63278603720447	6.90965906132724	7.51317396484225	7.58664773663606	7.85749651549033	7.32731748432621	7.15222558681891	6.97105859265058	7.19569594776124	7.18300267613416	7.11147989676842	7.82038619121809	7.35416248520717
8.01522383159021	6.85611491639173	7.95063856013688	7.42418297130169	7.21705370855737	7.35861765977296	6.75060671979067	7.61163078272981	7.65104115703845	7.39204759163511	7.73463367831527	7.37293441375552	7.57365382225685	7.60483792406415	7.45350123321908	6.81884005528912	7.84464435177801	7.76309709812642	7.80139464964849	7.69975186311173	6.84456050150933	6.9951721989248	7.82015283825045	7.45590860437989	6.35513777147679	7.18199790983036	6.79209888928847	7.68212747434029	6.915496834733	6.45266326126045	6.80885205986153	8.07284986213254	7.15050957296905	7.31889845105662	8.17046710476713	7.8142032274546	7.87525487241696	6.18667933708046	7.87361742611985	7.90449474276234	7.2998198341483	7.59135108349239	7.3202773517198	6.31094988978255	6.57386545845721	7.69981743886848	7.72202965639404	7.6971142812403	7.7974808908634	7.47421597605991
7.74195624196323	7.32953948195362	7.29047413135395	8.10513721462425	7.81079548667147	6.89565901034864	7.85668970614823	7.6728687173399	7.84653675042989	6.40628243880694	6.50144711397863	7.30358159217783	7.08706496610497	7.79084132137008	7.0901766052484	7.30182184467082	7.07255759441121	7.74195660407131	7.19998445821841	7.55645965084161	8.05136137788967	7.79934117453967	7.65512202939996	7.15378988856849	8.04656706929843	8.01678393956145	8.04804072404906	7.88647313448664	6.557341502502	7.9953674278349	7.82965990738408	6.792402416069	6.12574990576702	7.69200767726355	6.22122983438964	7.4219864107378	7.87215353219788	7.34292460828077	7.93404990807313	7.36266989325569	7.19079594814872	7.17574024448034	6.00048913023909	8.07470669542458	7.58613215134544	7.71155643629324	7.97611353630357	6.4783131373924	7.15624228882499	6.70325339102678
7.1866733145001	7.0160103415733	6.45707715252921	6.5869264604736	6.80601973169711	6.69268026711361	6.53860338922651	6.10832286281764	7.52374820072348	8.06062285536244	7.98059954249115	6.61176920109555	8.09880424536973	8.08754645920121	8.06258302708245	8.0141552339755	6.32414304785354	8.01153362436571	7.92997643316276	7.36263409982202	7.88591665711498	7.50905889077902	7.17567652615855	7.72579554234222	6.47795402259817	6.97761879517012	6.23231282205543	6.75320560626374	7.53100788999189	7.90657188872631	8.00112853453133	8.05733784769379	7.89054197331721	7.72642666938318	7.60769290186248	8.1187656726265	6.9155460730104	6.67556787632052	7.86767292465452	8.0457751249706	7.61357522755832	6.28640797880832	8.16399009341703	8.13290451767854	7.39535498804462	7.86462957595736	6.27089553446126	7.50692962429609	7.96634274600929	6.51394560369067
7.98678148058317	8.04857996412639	6.96552240112907	6.96872379675491	7.15430612901539	7.86640791584986	6.30867916543128	7.26902126334665	6.50648490327348	7.52331802595083	6.07673537826555	7.27391188844652	7.99816802050453	7.20207451888476	5.86589479525567	6.81619006950647	5.20328939591892	7.92664604151307	5.95433712525993	7.44310061278329	6.78065514128067	7.32389506034975	7.56440874532621	8.01004470739666	8.15096744774848	6.16862080706104	7.11665906296227	6.68425094800881	7.53872180397454	6.34993256809957	6.99126076739977	6.30428721783839	5.31045135145057	7.41075268853673	7.95154343894663	6.16492733519844	6.79563971995336	6.92008580447509	6.35555059386719	6.84901387525644	6.36739143768195	6.44661118744006	7.81336564296697	6.07584291174249	6.47310429783342	7.59020767359255	7.66587404191932	7.28594041288085	6.96323508007888	6.2595557578312
7.271713641765	7.19390398544592	7.40767730877592	7.94232425292048	7.65672734465098	8.04555940950367	7.47699341090661	7.94574969284281	7.84419105975161	6.72215132439047	5.75762237556728	7.06036857928193	7.00453919768242	5.78552840504978	5.479881304222	7.52338985674628	7.74547485518197	7.56572374104481	7.48468298446543	7.47066177214215	4.68037755099156	5.90656303034015	7.64824405688221	6.45392180501322	6.49629288337504	5.89101875370345	8.02168268431547	7.84598625438303	5.53275898304916	6.32718204751668	7.80548747872931	7.96627563187284	7.73206237286138	7.53046264375514	7.0420607296517	7.24778340094162	5.96374864790256	7.99741658008369	6.92620466949063	7.22820255104585	8.08256645784197	7.77822116281685	5.85408054243486	8.1469338010965	7.76221297009257	7.86442519759781	5.34483224702647	5.9645810315219	7.911065319392	7.90488546038533
7.53062456210855	6.17663137391962	6.81594665017963	7.85299065505231	6.94103313689262	6.75996397731079	5.70166549209382	7.15792656746407	7.87937125157401	6.89653131760193	6.23162927182697	5.29224380595569	6.18704197961386	6.7041565607038	7.85777257083711	6.01917231514414	7.1246675048494	6.45074969502544	6.45287644543576	7.71316597772001	6.34086851662107	7.71957675138947	6.95390717275847	7.7103296630839	5.98417163800934	7.65848104601464	6.0377002604867	7.14838278780338	5.22524439927664	7.7317399125355	6.69955130270998	7.63514545561413	6.87315936387969	5.61761451406878	5.91912872388933	6.04092270953465	6.42848667959178	7.48254057626913	7.51279235331504	7.93863610814881	6.29378448865828	6.12591289460016	7.63497974967314	6.71501759578449	7.01787735557735	6.62003339106784	6.00579834419638	8.06597044940942	6.91632368030554	6.86954834131435
7.38199117899412	6.12900231903066	4.65876385579823	7.58172804577605	7.85284639168245	6.99268313267083	7.29151591249761	7.68989094307492	6.21145990524488	5.86884635364098	4.99508818626551	6.94487759043956	7.15027229795673	7.33596094782809	7.747005854372	7.88533271562302	6.49615687114104	5.05469392618113	6.80127024604528	6.70049578991554	5.71511224817927	7.98569863077191	6.85477997454661	6.11102961118466	7.87291815378288	5.86714314959111	6.17999018688891	7.39508384136139	5.1599204763101	7.3950109585798	6.94838105643593	5.35708599140119	7.03908368260865	7.24262682141957	6.12406355095222	4.65399528285453	7.68269178471014	7.45219752064537	6.47851080561479	7.56966910692589	6.52418572545886	7.69657921678312	7.45566647087814	6.62787805719027	6.29450813697089	6.43250536840912	4.51935586924163	6.67099306538213	4.08919836076662	6.2102474776064
5.90357436522479	7.16567103239975	6.6992145899644	5.8775852517604	7.2483882779759	5.22373267311419	7.28663334620267	7.42573401578579	7.78176787788761	5.38628358116261	5.39800261936986	5.54359692675774	5.03525937405341	7.38632939453139	7.4929253125158	6.96922821706896	7.65251072874155	5.94480094137441	3.76940174512416	6.88861430372659	7.75593330782202	5.45283150618493	7.67333069862885	5.38642929611022	5.02155338299472	3.99246791974616	6.05705421597306	7.17782652109223	6.47999111083413	6.44000857413162	5.41368837074942	4.16052409744273	7.12047075023973	6.30283871410022	4.88666822527751	6.97395642148786	5.95007485856994	6.57242168066627	5.20347521513969	7.69794434119618	6.80523153322179	7.42948788002932	6.35911347830259	4.39508300215812	4.76545791319531	7.12702659711669	4.07283548378658	6.53924695506811	5.35920145169997	4.84627230721714
5.85797992904956	6.7837809092708	6.83302545719097	7.18317922588088	5.11038192247515	5.99468180321451	1.77210887446679	7.03050231924194	7.21093949193324	6.92620449828453	6.5826049325871	5.63375833404891	6.96502671830407	6.57422882608238	6.65302775533428	5.44218597675472	6.83876910058851	5.93141507476595	7.44965167812427	7.06825725317695	6.28912357701498	2.88168178151188	7.64916641324864	7.24408063295354	7.27379467181083	7.46001424758709	6.3510968512213	6.53692239254319	6.94912055498521	7.6443016854455	6.46704200100427	6.82508145259045	7.23231972727996	4.33479810915317	6.51734810931683	7.55612756792554	3.84696370084787	5.68638966571327	7.0797742721219	5.3135774771606	7.07873806772327	4.10836372129159	7.44062160693792	5.96357659330822	6.48159546442377	4.68235907217334	6.67857422445819	6.38307964566705	7.62499393757329	6.85146705123628
1.34596760263092	5.676792629901	3.5366500807405	6.06910119221421	5.68858718966206	3.68527540204592	5.49755836118559	7.38890608044769	6.38088105160654	7.30390072368579	6.55069541821434	5.19339268278047	2.24491358602936	6.95896344841661	6.78577418408827	5.63648137169315	4.36530570116604	6.86396352371592	7.15170948970778	6.32561451059666	6.57665227278209	4.05830489183714	6.68473560130219	7.34682681189753	3.49179111241005	7.30866734825172	7.41941061262143	6.47960766060696	7.24526251260045	6.45417775521196	7.07733924797828	6.687249013157	7.38288248523608	7.41452031332308	0.0404667965399619	7.33154149220076	6.21617899988415	7.31989150959939	5.3410513417934	6.23325065584973	6.48435413247738	7.58269196143097	5.13489269008058	6.03499595903851	7.33007285380237	6.6873655912369	7.11926271622098	6.97993480248527	6.06789048539338	6.2467050458676
0.167166914187878	5.37826028924113	4.07704515833177	6.69101319516435	0.297693593307941	2.47948795051911	6.98584477578402	6.07566211007141	0.3065811776189	6.04732107638281	2.36769831498045	6.93265082320233	6.12486378128177	6.12430693768128	6.59256263575454	6.50711026040927	3.23697181371961	6.05128228566438	5.06189182962131	5.71956015880491	3.54724248426675	0.838568121014675	7.20942909159291	7.03786001631066	5.97284594299513	0.610350399859085	5.38012066825844	1.89688691509732	0.563566633902073	3.91273013645293	7.44044793627781	5.92254439380175	1.93093423483965	5.90762996912658	6.59830539693057	6.26488612108068	0.49260519194819	6.94536007093803	2.45528278649176	4.85178365378723	6.77288901328073	6.81127943033663	5.00744887871845	7.32963857989594	4.63131663011086	5.24481919212093	5.50529465302435	6.27628413641988	6.79679484736108	6.23785248364539
0.0393797116816442	7.22110760800528	6.36924927567839	5.82092991166891	5.12145745099965	1.48719307805097	0.0403351240880331	0.0404714511632839	7.14596653983604	0.0405571929357022	4.81075283404376	6.38051859710599	6.88604072658472	4.53807683121881	5.82752709912436	5.83489916870616	5.11363919993662	5.01955838076795	4.74028325173829	6.54895817444485	1.77964975697559	0.0408017350585285	5.93040884521964	0.0393626097848471	6.19087989222927	7.12014193209585	0.040499629579871	7.0829019688457	0.0405272228881274	0.0404897873040767	6.30378899662785	5.86069755608812	1.49323026191967	0.0393141423893113	6.97533912125138	0.0399045966760673	6.57086114611902	7.25485119416881	6.77357332194847	6.49859081612057	0.392842683475348	0.0400355509689168	0.597682628849044	4.74587443109704	1.45836259777013	4.54885703091696	0.0399562980318846	0.0404357317013869	1.37670597053864	6.52243141046151
4.58139911064122	0.0415871111820467	2.13454914424362	4.4673095424883	0.208188851630102	0.0406400793912451	0.0398075040184498	0.0406701050636967	6.6938456459042	6.80988875201624	6.3319752508585	0.0407313252125902	6.35263303136102	4.70974992722137	0.392742097993425	5.5917152064408	0.0402503017395794	3.70570412314856	6.56604029704606	6.9257102321368	1.29792750386533	0.984853154965735	4.94606927322637	4.43507076201419	0.0413949570449119	6.34946080698978	6.33465840147051	0.0400611938550769	0.0404992020833193	6.63808738831967	0.0397929050439891	6.72879650293903	6.95544280082115	5.31023109899348	0.0405851805919198	0.0408928522378982	5.58871104387627	0.0394305301551137	5.65918343674274	0.0398494675375275	1.47104757351256	6.13687445665644	5.86243112414117	0.0400888029888195	2.29166535960851	0.0407107139020102	0.0398172468140689	0.0410679760849281	4.20390646881345	6.07991700714543
2.17991856303273	0.260394753385936	5.6952752113838	0.0403794644068355	0.0400346402019633	0.0406347189007076	0.0398632870840122	2.45875785642877	1.18209197201662	0.485810034472109	0.0406920830303793	0.0409697742870304	3.27724245224259	1.99439973532807	2.52307599006664	6.17036678113926	2.5774385511397	1.91573550944823	6.37430031327317	5.84704529611564	0.276276527395329	6.4399449266521	0.214323234435787	3.36087442474264	5.5598084963478	5.43597783586635	6.18575010309212	5.74698156438541	6.31597912090553	5.95333612498603	0.0407623896660112	5.64195562586154	0.0409479427836891	1.31036690569602	0.0402155912908805	5.62606768780547	2.16737055097588	4.38255189415896	0.58811823688476	0.0414798633387012	0.0407994610445487	0.0399768806703718	0.439720451870044	3.61066285984388	0.0398050627245801	0.0398589979885895	6.56062457058444	6.13420665270815	5.74864831833993	0.0406547609940262
0.040635923974372	5.95443175725373	0.0405656396947028	0.0401436837117893	1.00133723458711	0.0404406972786071	4.25666189775074	3.35462615240604	6.51057268670154	0.0399684840199903	0.948884708099969	0.0406304683967015	0.0411960250131517	0.173313884054697	0.0406806015556721	5.88027997072847	0.0397875008153236	6.30255850333937	0.0399096146588482	0.941172522106772	0.0401047892950247	0.296953492372284	0.0399941418635348	0.0396661791506908	0.0397403679039467	0.647856450682211	6.2105929495775	2.91703572186697	0.0398443072281083	5.52396948444199	0.0401490187467675	0.0403710748824485	6.14131750940762	0.040618861608377	6.49427188053927	5.03042988088239	6.17283244831313	6.09366774460114	4.10819720827079	2.23037160597285	1.70014111955057	6.28195306393668	6.30047944263257	5.35450008254753	0.0396263118667958	6.37079615951187	0.0404686557099886	6.24710139860384	6.56642462600067	0.0408682567696273
0.0407714725328803	6.45921817748969	0.0406902785623	0.0418582170676605	5.29498240878425	0.962388787662957	0.0395237712819391	0.0417571697710692	0.0410631386287506	0.708295384508844	0.192434851507741	1.17598224282468	6.33729752905873	5.27345377085098	0.803683964924036	4.21445215663941	0.04115010646521	0.0410052721904142	4.36504124436316	0.0400157009855129	0.261286878225707	0.0399643461499867	2.59107726313785	5.92632876144201	6.06132671024641	0.351883414064414	4.76524345573235	0.0415063521780149	3.59914533282259	0.249079750589752	0.0407383323744428	0.0410346963011503	0.92270482246482	0.201184159612928	0.039925054654134	0.0409275102770893	5.18153419930275	4.0869592395342	0.0405053174981184	0.474283856959676	6.00203563850967	1.90727908863035	6.37019471812495	5.40244961451847	3.04730688366004	6.48477783296568	0.0405631983982537	0.0400759381851752	0.0402081110884335	0.0406821241344273
0.0409178714846164	0.0404809237693133	5.20395485131274	0.0406992351317832	0.0401243071926671	0.0409429121250335	0.0417637614010023	3.4181238385436	5.32353251432282	0.0412961270049886	0.0405903717200783	0.56625482116622	0.0404656246536004	2.45027427004224	0.0405405184615447	0.0418294622674187	0.0407951047141109	0.0401880763347347	0.0401960576597819	2.64751590584935	4.15128643670762	4.70489352858564	0.0407809856183158	0.040739323204681	0.0414993090249438	0.0404409722417346	0.0410704061945297	0.0403878555298722	5.47531161473911	1.5742556281846	2.92569204443705	0.0405412927494748	3.54065743446349	5.93538702025844	0.0403730187309988	0.0419644167540304	5.50299342387325	0.0403582642325636	3.30844978477319	0.0410387102207193	0.0404811425951176	0.0407734294811103	0.0413028273931561	0.03951883390034	2.31727572638469	0.04053191573572	0.0414009746085309	5.07069809446303	5.98476090811393	4.21609034562107
0.0404614485015006	0.0423788357151119	0.0403027529708408	0.041668652483088	0.0415327331814565	3.12955990390341	3.09022091097203	0.0403220719569362	0.0414328795983282	0.172793892010193	0.0428554971814147	0.0398866914475606	0.0398634483286618	0.0400327078217296	0.0407551915119186	0.0410862697128102	0.041351380334028	0.0413796954672928	0.0405984652447447	0.042965670734749	0.210255675203327	1.39274665875679	0.0402439109507401	4.97709542098397	1.36721417437503	0.0404407631830472	0.0398100365172267	0.0405540935585245	4.95400243422046	4.84338153578595	0.040197243123239	0.0405635283705557	0.040181840085432	0.0416859330565805	2.7911349340208	0.0417341092798032	4.01809724654625	4.90331638915608	3.60990945917078	4.63233635352464	0.042166949535586	0.0411756651136862	0.0396476967119403	4.3201420250184	1.50722006141184	1.57118593001859	0.0412465170879126	0.0409874616751635	0.0413422215157412	0.0408313494639094
0.0404672536955255	0.240139472208844	0.0413570813497767	4.49270464412477	0.0402750815958156	0.0410522028135665	0.0409937366176412	0.354669876031244	0.040500845868747	0.040730267176537	0.0409257533338997	0.306240839530441	0.0397057321959248	0.0405165149204447	0.0419400814388082	1.29057930713575	0.0408694440085254	0.0417058610628187	2.42531326595433	1.98270687949908	0.0418602142003845	0.0413595420953645	0.0412509808465829	0.0408683342632933	0.040208433605232	0.0396858028925939	0.0409783088465785	0.0411881530773024	0.0416895209496144	0.188787130852939	1.84147112202283	2.01582025816288	0.0417281567682707	0.0410304858356211	0.0413918446969422	0.041603785983189	0.0410090716324617	0.040569404274324	0.0426791460020858	0.0420909094701317	0.0426545134561838	0.0409681876771907	0.0407908653789723	0.0414165265707676	0.0407093509998835	3.58950057626645	0.0421044837915708	0.0408129326849931	0.0399928772734798	1.41416017028578
0.0418643793058045	0.0413200102932087	0.0405736655716638	0.0419394535690201	0.314219727836667	0.0405227223849012	0.0415983808741885	0.508677940917074	0.0412337235346235	0.0411023470854274	0.0415276781083355	0.0405823907431905	0.0402761152294489	0.522683152093048	0.923121271709924	0.0401294031992719	0.0426448420913198	0.0398360420086702	0.0427584096054996	0.0406615074190139	0.0416587620890692	0.04145002600891	0.0408045777442105	0.041392152375832	0.0402940452354775	0.041252292224356	0.0419241800254556	0.0413006134994895	0.0436946959603747	0.0403044683373101	0.0411235254585999	0.0400271033433607	0.0418089770045005	0.0416506313598849	0.0411247441219369	0.0431218063404235	0.0398016634345626	2.551361617602	0.0414130482291372	0.0419292226782712	0.0404669095474611	0.0423167899111465	0.0402734707158753	0.0428194077281543	0.0418542848063304	0.0398613446539884	0.0408995085147033	0.0400864530204133	0.0397561472308903	0.0429866329602197
0.0419626284646899	0.043012856441533	0.0403785057708485	0.0406041203876509	0.0411292407409427	0.0430132978574707	0.0412334503253088	0.0423309431747176	0.041239531267153	0.0412132160050878	0.0409155988851853	0.0398766097937815	0.0418981393759561	0.0423527040062757	0.0412610300284849	0.0407006637457093	0.0422437108841196	0.0404264041271007	0.0423847363928538	0.0432424791709485	0.0425550951834305	0.0411136891598832	0.0424265775258892	0.0417769004745312	0.0405066717987966	0.0416919336622121	0.0419102305292222	0.0433282601763014	0.0407448407312404	0.0404586283224724	0.0428943426791184	0.0419043093949052	0.0404345577444097	0.0412189861596903	0.0422962242687538	0.0410895977156663	0.0416877094910244	0.0412352992245613	0.0405740119631432	0.0408470930121892	0.0411902898252084	0.0405656788430391	0.0402851135798943	0.0416996498201862	0.041661617658498	0.0423533928061954	0.0407471669101818	0.0398531884701174	0.0416344745633973	0.0407944498776049
0.0417561924133578	0.0414275661838787	0.0424610879232171	0.0422407494040014	0.0402978961330746	0.0418484866592731	0.0414276066428446	0.0419158568659679	0.0415196272658938	0.0408137247452657	0.0413647160554544	0.0440624884652159	0.0409966211532294	0.0417374656137516	0.0437464806849519	0.0420272169509879	0.0410884290170314	0.041615011350761	0.0414387493193105	0.0402943905507112	0.0408951004358333	0.0414665947053012	0.0405512759421918	0.0421078660682999	0.0412904806136335	0.0419214499337947	0.0424562477151125	0.0426145437282094	0.0411863264917451	0.0423169598336803	0.0415695489569576	0.0408429702123505	0.0419958621437757	0.0421481975342439	0.0419314955884658	0.0417958862493776	0.0398127301607543	0.0434323766845879	0.0420323068336904	0.0407374711549157	0.04115316901573	0.0405618397585167	0.0411021685539361	0.0427229800349175	0.0422244953600323	0.0412293085681213	0.0408273198943445	0.0406426743760286	0.0419610469742679	0.0411680614743374
0.0408089084964944	0.0422711607860067	0.0423069259996886	0.0416624461863705	0.0417200742293131	0.0430568035481388	0.0417512258258044	0.0398225313537908	0.0418686058535178	0.0410756786879931	0.040641513740221	0.0423257895232832	0.0414458857505155	0.0425278351032679	0.0409326794803627	0.0414125806897182	0.0428601267353309	0.0431456788501227	0.0439062687126946	0.0409454382631375	0.0410865512746708	0.0412060376583122	0.0424367357637361	0.0411741721740582	0.0427523626399999	0.0410390745737622	0.0405326126839609	0.0428279238988122	0.0427812348465788	0.0421404683000579	0.0412070008156028	0.0424956266510969	0.0410964743498015	0.042667245245723	0.0437945071745028	0.0405650621674326	0.0436782265808842	0.0419245330870212	0.0421830707370825	0.0412913592535243	0.0411949639630528	0.0412825313997144	0.0423741553913775	0.0413464612404738	0.0443486341583993	0.0419356371095447	0.041443091061389	0.0419086442393139	0.0410582167965498	0.0421241051848096
0.0413540689432344	0.041666606043265	0.0423279629845064	0.0427855349146786	0.0416915446701637	0.0438763218884993	0.0417386068434093	0.0422440385397654	0.0413358735915561	0.0416814659931863	0.0424225588509746	0.0419201929647903	0.0411322817259179	0.0424401075957559	0.0424197502673314	0.0423441651477457	0.0434924670368988	0.0409198749577362	0.0414819630247585	0.0417528490044861	0.0407447667562452	0.0438759986879573	0.0421069952555419	0.0442298003410332	0.0411591352615412	0.0417358995771873	0.0423196494196749	0.0400098360180926	0.0429836019738874	0.0417738874132803	0.0436376717677659	0.0438278232890377	0.0401508859067788	0.0427585718631164	0.0414414372069264	0.041902942149932	0.0411146952997879	0.042431355460183	0.042077524701042	0.0416015138329207	0.0447028713471971	0.041348208401689	0.0437607167100995	0.0435068884611242	0.0420636027381707	0.0435439775726744	0.0416296044597764	0.041161813152758	0.0417182999586697	0.0428280434269747
0.042289234294238	0.0429664690368297	0.0438415888015646	0.0447407917652244	0.0433829095895222	0.0441403273791996	0.04068788556055	0.0411111190275822	0.0419300874368298	0.0437118634068743	0.0433481587460581	0.0453952692727213	0.041371600695631	0.0421396895933963	0.0430608259040921	0.0414250511073907	0.0430142637476364	0.0413666639475089	0.0431962932662406	0.041385666230819	0.043080171965372	0.0418665400761885	0.0419286872414566	0.0429602152563304	0.0408640686927702	0.0424062388482759	0.0428922600713499	0.042608529425097	0.0416676712976936	0.0424131143390844	0.0423007771814233	0.041886992782119	0.0424447369390051	0.0442485624617926	0.0434815720148477	0.0439489841981327	0.0404019088426954	0.0428402926342929	0.041950612249809	0.0434091864410775	0.0442849954477546	0.0414191962978703	0.0431320410596024	0.0408689888875825	0.0426240664992706	0.0422973141927032	0.0411812118368491	0.0428083346875477	0.0442648109888306	0.0419660531612574
0.043709114952737	0.0448401664561822	0.0436944278735938	0.0421938416607146	0.0441371755817435	0.044553318478915	0.0426897933928953	0.0424873165957823	0.04390512454246	0.0440324266793754	0.041678705446942	0.0418441255975599	0.0454329908940816	0.0423284251345855	0.044695542973332	0.0449366917153399	0.0426435735402704	0.0417330639979127	0.0419729889262409	0.0420298927155227	0.0415165916110041	0.0408986385732214	0.0456257029771817	0.0432850402710186	0.0433522656862211	0.0430179975436511	0.0424726444087992	0.0444072325856806	0.0429734764308686	0.0435095175495053	0.0442392657000024	0.0422486711393417	0.0418903574429261	0.0451307182995599	0.04293989474284	0.041997352024247	0.0428403466499641	0.0422503078467765	0.0447905521661864	0.0416064627707797	0.0426976706396824	0.0424291820600312	0.0456058481006772	0.0444593000662835	0.0428036685385705	0.0431034199248015	0.0421019373179021	0.0432886428414813	0.0435890383302193	0.0408849339099486
0.0420591605772245	0.0434203451836559	0.0433565122870855	0.0446385833815546	0.0434090976537901	0.0420617042327065	0.0430193148121817	0.0435257115007726	0.0431262556954387	0.0447032221764052	0.044076073572719	0.043232607845193	0.0408822983184775	0.04237117362182	0.0422816640105285	0.0426561712812037	0.0418225540821221	0.0424405490720642	0.0423808734066145	0.0424035498683625	0.0436409830077106	0.0422201078330707	0.0413692230748164	0.0441666113564542	0.0431844972236868	0.0454668466360257	0.0413882327938788	0.0425936550010353	0.043632061105641	0.0412683578177576	0.042461191441505	0.0425729190114487	0.0433485225280485	0.0426225151794053	0.0448016202308358	0.0440190590967398	0.0413278168803377	0.0436882818812691	0.0438316970186406	0.0430297444079471	0.0455357184554975	0.0422533465194096	0.0427015731306007	0.0438354995444313	0.0429279317960838	0.0437243838052404	0.0424682850404814	0.0427520982187376	0.0415521776225006	0.0433166338435155
0.0464023627769133	0.0428035295676681	0.0446088073470294	0.0459096139004673	0.045601449542613	0.0442693898527435	0.0460763027507942	0.0452060484023124	0.0432499300274143	0.0430157607255911	0.0436669564083822	0.0426354524089156	0.0454617934943209	0.0430374465983485	0.0431046118196035	0.0439827683872022	0.0444980115988433	0.043591709826263	0.0426619660902014	0.0436901282559167	0.0433645642824096	0.042970062347143	0.0423778856645716	0.0456356456305198	0.0440371638212492	0.0444198446998052	0.0431633447542243	0.0433711451927025	0.0452691823840538	0.0426888097530885	0.0435620033838569	0.044860319404232	0.0463307826309436	0.0422692664021001	0.0450183491383706	0.043448407705677	0.0414058616079345	0.0442443237857914	0.0454739610908298	0.0455645814870832	0.0455958027673131	0.0433901592833279	0.0420465877397665	0.0446276692844193	0.0465232744498434	0.0442790916912767	0.0437869428681838	0.0433289524754179	0.0457203310080178	0.0428845088241601
0.0445181795211921	0.0430356480557335	0.0467634328439231	0.0424907945304638	0.0420874550056841	0.0433625901755174	0.0447547021595958	0.0466445808893031	0.0437866366168457	0.0433271828589403	0.0444143575539241	0.0464541771463388	0.0442379679460827	0.0431400334875799	0.0446166425206667	0.0442344139718208	0.0461667494316893	0.0432187150923487	0.0429040805177981	0.0456062538279564	0.0438142967281559	0.0432021006096641	0.0446929475369712	0.0460225593089041	0.0453116118942862	0.0452536189812862	0.0432632016538045	0.0424145258685271	0.0454166453263688	0.0439109767886667	0.0448286283990891	0.045610786685897	0.0419767211263756	0.0455098854194205	0.0426536133400707	0.0450854255896347	0.0437763840384557	0.0434849120535443	0.0464993727369454	0.0445642291796198	0.0449479716241748	0.0451335789449525	0.045027332776464	0.0425350202317357	0.0441298907582281	0.0437238016666978	0.0425638935134387	0.0417365063409201	0.042886740622656	0.044537546220456
0.0446180531332211	0.0435979023448583	0.0431128131082914	0.0453465538257418	0.0433796737538549	0.0426062211859444	0.0438653271751896	0.0450312728710998	0.0463823617525152	0.0472220635225721	0.0441387594178067	0.0442114572369917	0.0444741231326314	0.0442707282684647	0.0443545132886893	0.0458311633368933	0.0438128162355908	0.0476743598627994	0.0455902883368073	0.0442527872078217	0.0446546725007682	0.0450358035242065	0.0436813775896698	0.0430245910620082	0.0441559056047564	0.0448760794990142	0.0462752334042343	0.0445184851804575	0.04693941040314	0.0433898129236168	0.0440891669236926	0.043458203320085	0.0436408422339057	0.0453856018857748	0.0449099447426858	0.0435719835343355	0.0430874440608711	0.0449029490903883	0.0450932336349998	0.0472310994879798	0.0465344268295213	0.0479414602599774	0.0448423549743192	0.0441046273108316	0.0429250878583377	0.0456075878871737	0.0450321568539051	0.0436057417064033	0.043801662842473	0.0446958126057693
0.0481392460318961	0.043475034703424	0.0461413801491588	0.0468826378107398	0.0444198126648125	0.0439312536067893	0.0447815880260542	0.045957659186154	0.0472637277745352	0.0439708891698326	0.0436106079214639	0.0438644923916948	0.0429235262023343	0.0456770291202617	0.0439824754883714	0.0460018869976583	0.0450249885803094	0.0446964857093911	0.0433983400456395	0.0440600353479788	0.0435127791282754	0.0453400609916911	0.0425089685289995	0.046027332160276	0.0437764504256848	0.0457217454443591	0.0452664816011394	0.0448391551215858	0.0450959783812005	0.0449131299717355	0.044128659361249	0.0447182328178081	0.0425635200387748	0.0466039650658445	0.0454380932055108	0.0441498369634254	0.0467497394774252	0.0429409982660982	0.0451678328091997	0.0450402008529241	0.043156671439882	0.0427096356567169	0.0445665936337606	0.0457189139999773	0.0433499221763919	0.0462322942970279	0.0456651037168406	0.0446649575262351	0.0434111254571768	0.0431173978173214
0.0478114309395892	0.046729585924529	0.0450923415733208	0.0430917986974543	0.0428577532521381	0.0450870918846065	0.046287083986109	0.0454015249301595	0.0436309514265782	0.0446539227395009	0.0456437800248211	0.0455430228742561	0.0467877358937718	0.0449036616875188	0.0438639352056602	0.0439691912625088	0.0457037585721056	0.0459229863633482	0.0478889857500385	0.0452788016129623	0.0457073143398765	0.0446338340151455	0.0429686451605201	0.0443495082937318	0.045822978579422	0.0459052082494851	0.0441452771223883	0.0437140114246492	0.0437833009545171	0.0480124459508796	0.0443674587811458	0.0453268461779739	0.04493709140357	0.044271939316306	0.0459752996486247	0.0476641123622182	0.0480075399649524	0.0453331273591711	0.0435643310425429	0.0451510134495127	0.0444389552892662	0.0433292251543082	0.0461811249087573	0.0440538362395173	0.0429978699403638	0.0482612418407602	0.0440843014459395	0.0439000896596491	0.0467818374246818	0.0460174137954971
0.047990574080415	0.0442393939344315	0.0439778944467264	0.0470846083476204	0.0460306687644281	0.0443855306354825	0.0455647431562101	0.0437493861270304	0.0442634517553468	0.0458065508698811	0.0444228118087554	0.0471582553875925	0.0444831293580857	0.0459253034076315	0.0433447987161498	0.0486491931876812	0.0446564915427854	0.0452939987630744	0.0457434604690154	0.044432305033114	0.0453692385247036	0.0451750869028867	0.0453365426918392	0.0466537638821578	0.0464633959676031	0.0467502912748321	0.0447633969051675	0.0494810878529554	0.045987525427429	0.0453153108671357	0.0467202323298734	0.0440795816006147	0.0494342977965916	0.0472481522271432	0.0478931783814061	0.0434860392498643	0.0456011027741586	0.0461906587744776	0.0449230503833911	0.0464057482102583	0.0442080885582965	0.0470368332277401	0.0449627840055275	0.047766280776465	0.0466338671002222	0.0449020315477665	0.0460755904380037	0.045581623948751	0.0444940533470814	0.044219729683176
0.0467967927408128	0.0479946846321191	0.0479427600679275	0.0439970934795754	0.0455632756376567	0.0483526878781809	0.0484751988445127	0.0472467275155144	0.0451522921228949	0.0457284540477252	0.0480216583260736	0.0485581948946268	0.0464605344752143	0.0490202398799143	0.0440003572597005	0.0469698721111667	0.0449631939226445	0.0476781805488894	0.0459616921103172	0.0477983773625801	0.0446106468562472	0.0469419253192681	0.0461200440933942	0.0436883845811607	0.0461760961304995	0.045917347232896	0.0444828848135395	0.0445127304919113	0.0482183770878191	0.0480839068453775	0.0435423117209953	0.0459493995611134	0.0457494846963883	0.0472605887120997	0.0447890133613227	0.045324044308134	0.0456967950668456	0.0440806196253088	0.0476345676320773	0.0471860321430863	0.0473040505108737	0.0449984302196161	0.0458578206092646	0.0468771930295379	0.0440090077282996	0.0476689152493938	0.0496011470566845	0.044145396082078	0.0464919073264774	0.0450161587199921
0.043963642192539	0.0459537519738238	0.0455492456311108	0.0477292405959565	0.0463885989095507	0.0446149812090282	0.0456283807616	0.047611211069456	0.0458447356685985	0.0438714454335766	0.0463639862500287	0.0444837967369961	0.0470198856152778	0.0456259007646948	0.0472583786072765	0.0450036211857341	0.044632408176284	0.0473769359004747	0.0492232569390794	0.04638967630696	0.0454391731800973	0.0454553150566397	0.0478296557776209	0.0466324768645189	0.0460117139550757	0.0449162912052131	0.0491204899004698	0.0461765301014728	0.0462584020161999	0.0476160519024425	0.0501781654616671	0.0456084251048179	0.0467985632069005	0.0457154832385493	0.0486276051046179	0.0447643708990058	0.0484726240122996	0.044546092023142	0.045581165012984	0.0453368294446395	0.047457494995204	0.0476774492414519	0.0458386406880952	0.0490596584762602	0.0476995413676264	0.0457605464903942	0.0436043392873339	0.0466077409873292	0.0468018787335345	0.0463161326848934
0.0487064764622847	0.0452244345160951	0.0457650156301294	0.0454777809601185	0.0467748522210429	0.0489549114637281	0.0463894412279947	0.0453785272881808	0.0455014121775623	0.0469299038263871	0.0473265253601763	0.0476819743292103	0.0496542175215986	0.0479268870532538	0.046104462801256	0.0467484827413402	0.0489227285871299	0.0460749435446159	0.0488116782050467	0.0458591001236178	0.0471991107649208	0.0496196273059256	0.0471944091706241	0.0467008234186617	0.0476885063552404	0.0477079992218683	0.0468468449098368	0.0461466275988662	0.0467952641330244	0.0491977654539769	0.0437926614534386	0.0478102574500404	0.047545064104736	0.0469264599602568	0.0467756921391644	0.0483592571773028	0.0454973553978444	0.044372003517173	0.0446272477586474	0.0463026456192654	0.0470219176823458	0.0449977587257101	0.0461386267574415	0.0451378217214449	0.0480745312640392	0.0473355758056321	0.0447346469975892	0.0477561878725729	0.0453012030189472	0.0493753290622654
0.0451171497678349	0.047011594445896	0.050457024843668	0.0467681514210753	0.0467537029678686	0.0474040388017448	0.0474852399766546	0.0485282895396407	0.0484893860258741	0.0471972953698242	0.0448592468635351	0.04625364521984	0.04876881464034	0.0472046498029692	0.048695359516404	0.0468011270970875	0.0486430002678118	0.0526851971808457	0.0477464564542213	0.0452752196040053	0.0482732163270832	0.0463707526654021	0.0464400546115443	0.0506515513805339	0.0499313433165913	0.0503800719443144	0.049348493972759	0.0478603213795449	0.0459959047058097	0.047835479899038	0.0449387664010068	0.0498447266343149	0.0490252341225096	0.0467878395115817	0.0463265841522603	0.0460353480632789	0.0451830467020992	0.0452344830299739	0.046232158346027	0.0447647974308318	0.0455301390008251	0.0479117054543082	0.0448778386233032	0.0463994747731711	0.0499595221054436	0.044683733992337	0.0492365681819988	0.0469097759231769	0.0479241912300518	0.0467253299254617
0.0483936239233303	0.0494068319024681	0.0480765938033922	0.0469011727748311	0.0472007364403789	0.0499740747222117	0.048466319098845	0.0482365076346233	0.0494131266637797	0.0466298970781844	0.0488485214624649	0.0493180688458468	0.0481487048569173	0.0498702714338833	0.0467289119190589	0.0458401104209094	0.0475963447760034	0.0501556592144775	0.0466838558949522	0.0443844786529869	0.0458855583136925	0.0454385463003028	0.0456541032736953	0.0471006647388207	0.0463929562251165	0.0456973679277397	0.0522664544320334	0.0477607919097221	0.0491549603490865	0.0489864124119721	0.0480253879017739	0.0462517421350095	0.0462459464317498	0.0494825628611346	0.046071021501058	0.0480307333368196	0.0473328587775934	0.048644027553067	0.0460271030699117	0.0474925126795812	0.046460950571774	0.047104980477246	0.0469839069251708	0.0474344989381966	0.0484221342616721	0.0502194276721861	0.0508226096966182	0.0464643216301858	0.0462387359472267	0.046243148185372
0.0468411002465336	0.0474075444850171	0.0496252682199715	0.0482044993659317	0.0472182826175397	0.0486644164576527	0.0463226887459203	0.0484056116185217	0.0456624021890678	0.046879995202017	0.049078530254093	0.048408985691452	0.0487440040716049	0.0460356016959907	0.0503842670009295	0.0500708198874539	0.0487960028562496	0.048866977107273	0.0466539311186511	0.0517795939761795	0.0467677011427575	0.0525629862520368	0.0463824982148246	0.0489194429139352	0.04864662146942	0.0494894141566292	0.0468863166425043	0.0473618454665696	0.0462226475738755	0.0466174045823595	0.0452687660890569	0.0459185806078147	0.0481603897364912	0.0472491384011223	0.0474630776008695	0.0485348696423395	0.0515186277985177	0.0470289126553593	0.0499747157524756	0.0493838119800609	0.0480439048688179	0.0500342870895105	0.0491005155279907	0.0486092928703369	0.0508334644832233	0.0458745592780676	0.0466127991914038	0.0481865348481435	0.0460550034298433	0.04756127531092
0.0521319106911347	0.0496136256307547	0.0473291141841461	0.0496788317661259	0.0486866125539997	0.0472767889436659	0.0487873677326981	0.046655604888883	0.0463893163318743	0.0491820257906713	0.0496751265509316	0.050502746937286	0.0477632293407679	0.0493308076829986	0.0500020922451996	0.0495671264512267	0.0479201680799284	0.0469499787790605	0.0488743007185453	0.0484252114667454	0.0515366197965471	0.0475039694078606	0.0451728369991218	0.0488088303853458	0.0513767772355916	0.0527358275533759	0.0486239891661558	0.0480553289318384	0.0481736625143016	0.0483571075880398	0.0485517404475429	0.0459144024781832	0.0482269456205543	0.0472475866069655	0.0512820560498592	0.0487935363224214	0.048815985617302	0.0466938631690943	0.0492173369604946	0.0487909535323245	0.0510232675410433	0.0496048256407063	0.0514961480212371	0.0459517403185089	0.0523986003482302	0.0497817148401054	0.0479491299100392	0.051167789687873	0.0475091686912389	0.0468093731016828
0.0519216448424811	0.0489398330393128	0.0489939763004307	0.0477043748709234	0.0478245861931385	0.0486542899903801	0.048106195408403	0.0486809637164425	0.0491302829069072	0.0504787727616934	0.048006579759871	0.0475570053705311	0.0511515033720161	0.0503806884841848	0.0514532955928838	0.0474080099203106	0.047075576392301	0.0535165031042801	0.0482475711854488	0.0484779557940209	0.0488550455809799	0.0490979307156255	0.0474023587129397	0.0508313973690116	0.0487394244193955	0.0508075183083588	0.0482201092792358	0.0507354838071633	0.0499563095336148	0.0493342283405716	0.0502138626483283	0.0477591153097151	0.0470541364083106	0.0516395437889166	0.0514145232075912	0.0507600761815038	0.0493145895710216	0.0488975877979767	0.0524455760243355	0.0503670296561632	0.0470912120270494	0.0473374147243347	0.0480840332405629	0.0474337959321291	0.0519689873423927	0.0482039343676392	0.0504715825771133	0.0475999534725896	0.0484880299418527	0.0488854871529124
0.0509065805476578	0.0489944845255494	0.0483720598445998	0.0485463411628945	0.0498000850324569	0.0479012056479717	0.0494763051658336	0.0492796890191133	0.0487345905330178	0.0494349003056678	0.0502347011803178	0.0525927364858363	0.0482126286298147	0.0469162999095887	0.0488873795570931	0.0547879653310957	0.0483232307788393	0.053073377722934	0.0503884468258504	0.047898804979462	0.0520503784411152	0.0482243731483025	0.0470117355802071	0.0502483716741958	0.04621895046175	0.0497346457893706	0.0490020684030293	0.0501139181539747	0.0479492682890748	0.0491115028777228	0.0517867379836973	0.0503663220037307	0.0501680068975223	0.0484500707943597	0.050819678577641	0.0502442796578352	0.0463556582588511	0.0499038507211487	0.0482269323539	0.0469574729366771	0.0487069876854633	0.0547327572940534	0.0492803638178626	0.0524758529922243	0.0507974953535522	0.0492035595754463	0.0527521766507927	0.0482928281883011	0.0533143087793834	0.0476835354444842
0.0507836551347409	0.0511766417357452	0.0477347466923673	0.0510601780007325	0.0523385486856163	0.0483501449250347	0.0513131719489853	0.0489864123466632	0.0485203027439698	0.049593978015157	0.0498145285541822	0.0484549199458363	0.0524563593317149	0.0503611960917414	0.0530749280464283	0.0489213199801855	0.0492306222877075	0.0512201162305228	0.0476986293492445	0.0504489531906575	0.0502518125817245	0.0492867150717257	0.0509061953746955	0.0476207632410484	0.0493541784883366	0.0508755496583627	0.0492909783147458	0.0471541897915487	0.0498149808829982	0.0517911473345192	0.0532093206204965	0.0540748298334024	0.0526968439423439	0.0535490997244848	0.0549378742659496	0.0470265109001264	0.0498976346387791	0.0489024116597845	0.0471838355314698	0.0511207794497467	0.0535526627632852	0.0465513190162074	0.0493804643304393	0.0482750991824581	0.0486379751122386	0.0489033315494333	0.0493549625979024	0.0501773309313007	0.0491840157012481	0.0510052025561713
0.0526041779636317	0.0548742782748495	0.0495328890983012	0.0535165944314276	0.0509550339822354	0.0487675563375108	0.0493477408669026	0.0496897964611416	0.0518471701166821	0.0497840004855715	0.0504959296660588	0.0494777900509047	0.0494670096069515	0.0528241227258575	0.0476066938188972	0.0489250976626034	0.0500993616817769	0.0526930067467075	0.0478936372447382	0.0503691995980023	0.0472055445591021	0.0519562281695894	0.0521021299615412	0.0491235628584886	0.0512854699089398	0.0532812241307116	0.0504755274929853	0.0486158418313837	0.0520181475106298	0.0507235360507757	0.0469235716804507	0.0483128053604027	0.0511262220648222	0.0478005197515642	0.049738551941735	0.050474399812577	0.0519096342586525	0.0557012947573776	0.0550543496391049	0.0513693622421713	0.0473396023300725	0.0482889121536929	0.0525963621832082	0.0494819917744738	0.0491747940229963	0.0481413396552371	0.0531356046252885	0.0505694693344296	0.0522558254302002	0.0513868055667111
0.0527510808761426	0.0482480404531218	0.0549523561284757	0.0494604096334944	0.0530653626005576	0.0475194890247332	0.0523478738605319	0.0490195777780769	0.0522018722310614	0.0516950772146855	0.0510656808299635	0.0503235891046369	0.0483556187316494	0.0515583419321387	0.0513179518679856	0.0484823155503415	0.0492309747166892	0.0521321308246029	0.0488075559175256	0.0504992393930654	0.0556647740005173	0.052771670530567	0.0557287180844515	0.0490372487355007	0.0492846767373061	0.0483160514575261	0.0511793646079085	0.0498062089677254	0.05148393215353	0.0510878565467069	0.0515546507646615	0.0517575045689062	0.0514205235339562	0.0482535577338673	0.0536254344997182	0.0512049616910522	0.0506020307350455	0.0549231496574056	0.0486909228517462	0.0511905259637512	0.051423070750602	0.0497036084157119	0.0498283207068001	0.0521290340913817	0.0494064202651969	0.0513666333224079	0.0502547025330393	0.0491417302067933	0.048903506793495	0.0484360269713174
0.0497987019070959	0.0526493498930994	0.0502137708159691	0.0503246662958568	0.0532071407279295	0.0510086366507024	0.0520552193370133	0.056547968608569	0.050142297536065	0.0563992876762653	0.0503947772407224	0.0549928701327808	0.0514149794741005	0.0530969858704587	0.0493540181524668	0.0491019879218105	0.0512423982099883	0.0512110777455397	0.0510006711512833	0.0522993194937733	0.050484573640163	0.048895062191238	0.0539907374738042	0.056539122244567	0.054581432587865	0.0499671219422998	0.050886531520493	0.0488691869219335	0.0516634755816613	0.0485709294739331	0.0527813762814068	0.0500099988476629	0.0550821334705518	0.0515412396068617	0.0558154286048177	0.0513356563597708	0.0510895835581846	0.0536693790741817	0.0506445678540009	0.0517434057651195	0.052045477586388	0.0512895008644787	0.0537572727113002	0.0541954534185181	0.0510533091657595	0.052306765963179	0.0510377813752454	0.049744135659564	0.0537441884770535	0.0495202083634448
0.0519593228820851	0.0495694722253766	0.052143599745075	0.0510409772133147	0.0495771858734989	0.0551654010594984	0.0521730595696054	0.0519229035885027	0.0504627810488452	0.0543355421778009	0.0494815227247509	0.0552089855360586	0.0503441419504151	0.0494916527923836	0.0538334044661468	0.0553606787730161	0.0531772600569942	0.0516942145119226	0.0534606921925573	0.0503672594583017	0.0500307367090883	0.0531435839891606	0.05006224692138	0.0546078591819278	0.0523079089327795	0.0554703789334115	0.0499063259469385	0.049466191735115	0.0532086174402951	0.0522982223917337	0.0498033978102355	0.0496432824282124	0.0537769377788692	0.0507465190922077	0.0507469414937873	0.0562348573761668	0.0485393026093428	0.0515563559511094	0.0532524147264993	0.0520045415495916	0.0525250395599123	0.0511548745529859	0.0522604279123012	0.050406757976624	0.0503367888956142	0.054490547443629	0.052193912952303	0.0524040946680986	0.0515397958009822	0.0553790455643568
0.0534914651270198	0.0508359798202095	0.0552947019574235	0.0542549128133579	0.0563959321954803	0.0497183786578088	0.0524643119221374	0.0546092448960405	0.0550348173665547	0.05065909534825	0.0508951229564632	0.051769861670731	0.0516286951141422	0.0523996268713338	0.0541432211225557	0.0496941636723639	0.0495202875587311	0.055255514019594	0.0508755284744163	0.0523536530680416	0.0543039112432861	0.0513966996765971	0.0543309457415733	0.0538546096888017	0.0542277760886954	0.0501338061274975	0.0523759491322306	0.0529449817287499	0.0547425017413387	0.051920893582233	0.0528560919681619	0.0551129069527308	0.0583210541399574	0.0609206162695039	0.0516275692946389	0.0504489422541907	0.0543685889254591	0.0540601126881484	0.0515919808386012	0.0515160406629698	0.0548576384397894	0.051351949331126	0.0540017926975952	0.0530215044542892	0.050866759884048	0.0568831173889005	0.0501698940787473	0.0490047474046116	0.0519042800973214	0.049801736632594
0.0488432668019739	0.0498426199798057	0.0515531307101602	0.0507875681169827	0.0508063058369072	0.0530434536480284	0.0541281270911585	0.0512469445093577	0.0518826190583322	0.0592273725690532	0.0522992336323056	0.0538947745498688	0.0514411558046028	0.0559343607253659	0.0498376254814626	0.0530868140262971	0.0543218968213738	0.056656683686545	0.0512646439953662	0.0515499944507176	0.057290268753955	0.0509975696991261	0.0513784557266611	0.0536923138830668	0.0595097592824792	0.0567009685984326	0.0542413104904321	0.0525286505554778	0.057682782832216	0.0562325504985994	0.055233463015152	0.05623803381537	0.0487361680414642	0.0512201514825793	0.0522519099320307	0.0499145323836355	0.0509633331099607	0.049660810553805	0.0513817814585083	0.0568978645583073	0.0520666802714238	0.0512240339191889	0.0565717913379523	0.0521631623616392	0.0521800138794041	0.0575362802432597	0.0586422881817887	0.0562009480137486	0.0564451283397984	0.0524385145154064
