# Supplementary material for: The Neural and Computational Architecture of Feedback Dynamics in Mouse Cortex during Stimulus Report
Source: eNeuro. 2024 Sep 24;11(9):ENEURO.0191-24.2024. doi: 10.1523/ENEURO.0191-24.2024 (PMC11444237; doi:10.1523/ENEURO.0191-24.2024)
Supplement: Extended Data 1 — The file code.zip includes all code used to generate the figures and perform the analyses presented in this manuscript. The folder "./ephys analysis/" contains code and instructions concerning experimental data and Figure 1. The files "Figure2CDE.m", "Figure3AB.m" and "Figure3C.m" simulate the model in the nominal setup, and generate the corresponding figures. The file "Morphing.m" allows changing the connectivity strengths with respect to the nominal setup, and plotting the resulting trajectories. The folder "./Figure4/" contains instructions, code and data concerning Figure 4. Download Extended Data 1, ZIP file. [file eneuro-11-ENEURO.0191-24.2024-s003.zip › code/Figure4/isolatePPC/v1Int_a0.8.dat]

0.347412249088574	0.323329774460531	0.326688832459834	0.338076487751867	0.344120499915293	0.319220019540138	0.333261878754575	0.348232970692623	0.319104845815194	0.323406536863203	0.327125082714765	0.320531488160282	0.346035592655875	0.353480955075253	0.338664938985304	0.325270322642991	0.324391050342797	0.334241848736456	0.320810667610793	0.34468947187946	0.330117715658377	0.338130978470694	0.321928602199783	0.338668037450431	0.320805852117517	0.326560744841397	0.348367495655604	0.344893600293921	0.323870906481562	0.3311280269745	0.318640051459197	0.316005857712741	0.351544112363854	0.342154315034925	0.33406358198183	0.340267759569697	0.353326804754982	0.322267092617007	0.338991227205496	0.343111469491653	0.331390489692024	0.342085828740086	0.318306212289517	0.328042422935256	0.314127409434618	0.328872072806657	0.325845538598755	0.316594976823269	0.337164921772174	0.329635908846186
0.332677811229185	0.341061111576884	0.338884226465897	0.355111987382455	0.332855176895866	0.331745959386519	0.35338349971842	0.334603222865296	0.341696954170785	0.348572486865534	0.361051388291795	0.33548239751089	0.333636493457491	0.342673656380325	0.34911919999601	0.342175173897965	0.327250377687093	0.351005525318159	0.348230028683278	0.356072190234514	0.359344048688325	0.329320983382715	0.351826674907111	0.350185673914941	0.348173308745032	0.350135828041166	0.328907025150982	0.33763477833214	0.344152153628336	0.357427783711529	0.354487063316815	0.354018788702249	0.33490056740981	0.339204884074523	0.361996887709492	0.35587302147347	0.347348540542635	0.338353778173172	0.34155587732255	0.342564339677012	0.340740938324995	0.328819951064783	0.330068878308353	0.341842683913098	0.356746434881979	0.344740900225737	0.350748414364596	0.340234128433886	0.364274398960605	0.352296455787636
0.354969809815482	0.33900546029672	0.380242746716529	0.337143835983544	0.350298905016724	0.351709001737039	0.339861247508967	0.350590209933567	0.341226094813735	0.369768336313751	0.338691730252131	0.34689934040264	0.372124234629362	0.36597941919011	0.366405556050457	0.370289836908675	0.364340742855992	0.380781381048674	0.373030157961085	0.364126917412515	0.349627679050224	0.351494897318215	0.341372828274083	0.377859973438309	0.368551800791351	0.33733906004355	0.362924568693839	0.365304024567924	0.361031925489159	0.353797551212315	0.345967692416745	0.339561107464136	0.366532285626805	0.347425132538439	0.338686207287227	0.36848507011584	0.347029563346436	0.35869339106448	0.340189908732301	0.350410575512196	0.370989663619483	0.347937013765797	0.381799683105086	0.368756887124777	0.346976024085086	0.342365725356282	0.377598989338912	0.347022585632773	0.345568171662387	0.377492789543038
0.362094355561351	0.36145432070209	0.347093017080387	0.367230823558166	0.38092461922494	0.356395009370431	0.387515545072157	0.373503913687717	0.374528535748347	0.379717301091363	0.39462704157029	0.377394709891237	0.361505777835513	0.372178475200361	0.381115404745253	0.37169635518614	0.367273971885867	0.356130542023561	0.351078977302251	0.371294715975337	0.362331134047433	0.350731043830259	0.395268609405094	0.379882625881551	0.346892023075651	0.385088383342308	0.350519921099896	0.349511832402405	0.38129733221554	0.381679633498714	0.372882546526969	0.352753962124503	0.368100108395124	0.354620844151433	0.353689535196423	0.356835545725152	0.39196412335454	0.364840859914146	0.384950261674703	0.370531930942445	0.363583664832339	0.380943389204533	0.347452738822678	0.356390586190407	0.382738530088031	0.357495522084817	0.374158132331847	0.360425193084674	0.368993136682786	0.377780323216683
0.411638451034045	0.398738324510782	0.38180414717777	0.361689251155269	0.407564762627042	0.37482317064447	0.373145698825383	0.36126208543635	0.414187283670537	0.387874030643261	0.379873241904105	0.361442756738958	0.379209304274238	0.413553714464157	0.374896475228307	0.386133772417048	0.416820482651281	0.376911402776816	0.367801929358985	0.375195275608606	0.381593224512095	0.377695219649195	0.387813087468709	0.37086318105577	0.370854398795967	0.367939356564285	0.390337064084064	0.403260032325626	0.411196750156443	0.390561015499732	0.362026530470038	0.41271527751751	0.386619450165571	0.364360459540203	0.405411414557068	0.390391750426641	0.358693095659354	0.397800042999724	0.365226481461762	0.391798955022235	0.409366312194849	0.406993797527585	0.413765242277231	0.4133759172768	0.360811163132942	0.398758644283481	0.370037899009058	0.406097573381149	0.362176771572738	0.368337840060985
0.396202997732193	0.408715576627123	0.430484885974452	0.38836284460705	0.373312768575949	0.421527648558841	0.378074638460127	0.41005098218804	0.407934459894995	0.378217402013162	0.433771874744926	0.409471872371538	0.376038140950482	0.382289035605254	0.416080274678855	0.421213225751208	0.412977167789618	0.384812091077338	0.429237405740295	0.429416919777391	0.411482726930331	0.402063139519958	0.406288735213377	0.383772543118414	0.437806953429129	0.429373316293951	0.411369396882198	0.399051240236888	0.38783859384482	0.393568431336724	0.403523761050344	0.410633200743973	0.424876430476591	0.4082915681117	0.385897772972656	0.38287791209438	0.434316381190179	0.396380024049925	0.430862939341366	0.419419764453252	0.409192562324264	0.422297470595023	0.403802762673033	0.41416677957099	0.420577791935138	0.39774983297185	0.433174712421439	0.425680346210293	0.393201179708674	0.38025278572964
0.424657708923131	0.446153930795845	0.399725458062784	0.459520379550893	0.419714378639838	0.397714817227856	0.44155264996383	0.447331924603853	0.3953490106001	0.413465415995671	0.446208981499485	0.419542064567149	0.436486903283554	0.437845777778048	0.420690109467073	0.407262066116058	0.423865277422792	0.451176991812619	0.444464168198271	0.401579539698794	0.41194886345367	0.423611776624287	0.41859657507135	0.439438104789327	0.405721350240241	0.460413452761431	0.409273781523208	0.396028598076098	0.394262154520245	0.445751916618988	0.42617406890689	0.395951219960558	0.405915691433574	0.405411794345389	0.462092498555635	0.456036391643342	0.424823336929623	0.426618294258053	0.395941198642206	0.44648439996923	0.431947908431259	0.424863862036072	0.463462714063057	0.441087840410856	0.395844989527367	0.418542898589355	0.440337051269504	0.41830949632069	0.41436505397642	0.418483463578967
0.459989899509627	0.463979414326348	0.469422855523216	0.438464880893498	0.42922414653599	0.423183617576725	0.477766511301845	0.439564906184384	0.45447366197004	0.484980626241853	0.444799877388124	0.443199399271409	0.458609807873157	0.424975372314322	0.436708022025155	0.414294927815519	0.456072776897487	0.433698274417355	0.426188512157752	0.4147012650601	0.415431901061203	0.449231196899264	0.438249545713207	0.447489949095541	0.484247055991022	0.421355030589495	0.449053648645795	0.460260223985787	0.491606994268347	0.455474193808334	0.465320667075554	0.420921760420689	0.4244680134708	0.418601803538701	0.48822793444044	0.475935436629356	0.443239265887271	0.423780267740736	0.446247598519474	0.425549423412735	0.433879706038192	0.427229575576258	0.413637067105038	0.448469624156232	0.428572119309726	0.490330708986319	0.476323013424075	0.414957621550491	0.442449266936249	0.46195359053593
0.467076066406281	0.497100954722586	0.492556201139396	0.461502805246066	0.446375257692796	0.457005201702606	0.434382289214506	0.447968952496275	0.437123841651483	0.485596028997988	0.460436914502984	0.471651803072427	0.464147978897676	0.515681064705935	0.46519738455498	0.480411509266602	0.456464999140409	0.461427142132336	0.509241006644781	0.497418283821082	0.510231240623989	0.481898096641042	0.518565545840234	0.44206154698664	0.458931733218136	0.498477608597501	0.445068515393392	0.437376620127102	0.495370345192999	0.440395507204132	0.4678569063948	0.506967517493221	0.435147776126448	0.44310337907534	0.440144697062295	0.513264077499951	0.443292872427121	0.446454251118212	0.495604114997211	0.489748733063498	0.467757414085381	0.434420594987892	0.477009872041399	0.520786311126897	0.440613157645316	0.457054278787136	0.516650013990064	0.51760489968263	0.441975386160714	0.504510654755419
0.502232709065266	0.546526435238588	0.489969315584646	0.535386339155769	0.539192047150124	0.506698275292962	0.462907318649168	0.507155962194314	0.527134147104081	0.522577702037208	0.521415035859617	0.494691188568659	0.466650240488616	0.545978374703333	0.517182358795974	0.474744607732334	0.502782669392481	0.498342546968059	0.472520036185549	0.486079972296633	0.514017710566468	0.508616280102497	0.459459778043345	0.517588249935282	0.483415687737967	0.47648193951881	0.545805390296238	0.496831021574939	0.461850770895857	0.473666328717829	0.48560759267274	0.512726088566161	0.509233039604617	0.502517584844898	0.528919236318483	0.544473823365163	0.516633944000951	0.557347072150379	0.538328603610394	0.48069112345038	0.459595167694871	0.497421078474837	0.502810783780205	0.50933022057086	0.469102997810384	0.482818752137145	0.4615145275591	0.460730561361052	0.520407749784966	0.46714861624365
0.5295357023817	0.491957021275065	0.553505800618515	0.513861951427303	0.485685599659072	0.494873942437745	0.517109466574112	0.512659316572278	0.598848171327014	0.588256952950396	0.577134438059599	0.519438405025697	0.506611491762308	0.51641147291305	0.514229702861629	0.546666995702476	0.507846389615551	0.529648645834798	0.523002591751261	0.536611750673069	0.599260219394677	0.536893411484878	0.518575938228161	0.490829480117041	0.560435667662166	0.488007873862201	0.551703051960207	0.498660199611643	0.578790946272489	0.514511369059469	0.500277055332509	0.523079539361024	0.505180532797991	0.558176839383701	0.483307313427519	0.508531783806589	0.516709094779736	0.596663466059925	0.56798222299938	0.502764810073952	0.495826857050004	0.543123785317463	0.565204314226032	0.55660380281487	0.52435010731567	0.487212377176072	0.510631138480838	0.565593568129225	0.55176725503173	0.490917708067314
0.612281110040757	0.563697965489534	0.536170483319989	0.561041865234406	0.554733102283383	0.537708105534982	0.617451188679773	0.558533813123543	0.593814795538838	0.564487191019311	0.560803637946408	0.526620036181535	0.56061191656181	0.584194568769116	0.517089586959041	0.55368846117208	0.625039688472354	0.557274778329149	0.565132822471942	0.552567547346033	0.546711802929217	0.55399502019441	0.523498020620132	0.634264832094426	0.522628620265223	0.61804882474999	0.547646356106945	0.589745758123854	0.552831019523745	0.636279466692078	0.627079806695858	0.642729997310189	0.607169340644391	0.628293446117835	0.518393762019723	0.594889168405253	0.525664182014735	0.51518518499626	0.575061021910104	0.597232962146125	0.588135653679113	0.538143084936018	0.563385084395461	0.583028709726315	0.52517447579022	0.528201100643783	0.518534312119119	0.552777529642891	0.580609950264224	0.523478660133016
0.58610253104501	0.680165855583688	0.599414201512522	0.646327789385425	0.560954416691609	0.593388502276775	0.645175409536461	0.649829634424441	0.648363702743491	0.616358901012461	0.627659774660307	0.683084381020809	0.64335752127065	0.573515138768639	0.579943376338416	0.658698795042187	0.681108896673775	0.581452411622494	0.614432833741341	0.588881039196466	0.656329895280622	0.682220133418599	0.590503962810202	0.590499959841059	0.584980694208854	0.662348885223269	0.560002530108359	0.558371843790431	0.588101052960578	0.574852906167095	0.600346519206606	0.58944624754457	0.57259369388768	0.664057300797057	0.564173166329603	0.666233692656616	0.560801399523688	0.649992445534215	0.661636615784622	0.654896487867565	0.67105898974153	0.565645681568564	0.556773002493352	0.571232570568805	0.668739735249674	0.660760961743447	0.576857684868029	0.667228824669252	0.617376560065124	0.610748506177283
0.686556374624259	0.691404975362556	0.600221683151058	0.723976331894322	0.614645047852577	0.609003933948601	0.721015868679405	0.715485393359897	0.73071408943546	0.598778466463474	0.735519599937828	0.707730329321661	0.703592848282343	0.629641607336117	0.734926802052717	0.689614582592251	0.695729515131764	0.65660962437004	0.687376885625405	0.678287710891069	0.708708447671702	0.749963845153392	0.721491965809149	0.608317558208339	0.660123567056931	0.655531160028391	0.711941223411563	0.63954244049465	0.670183501358655	0.643801979423973	0.705168627406775	0.721253894047014	0.723507462673933	0.73286642183344	0.637859871718186	0.594107886874884	0.737111352340442	0.600296731282248	0.743724746418901	0.669885844932691	0.733614315668793	0.748105550050723	0.701564471811844	0.699059831718009	0.598533914591634	0.722310913118266	0.666887576383529	0.679358699947168	0.664056506144707	0.705484404741079
0.669627256697605	0.755032461350032	0.767760934268175	0.708350944748917	0.722277894810797	0.701460326119089	0.686052565166627	0.722957758295125	0.647318013769652	0.742707794066008	0.729173325075242	0.768121863682441	0.683706831059088	0.706843432283041	0.748341482533329	0.687473747705483	0.640586580649282	0.715165262771387	0.704112018975166	0.63393121312394	0.69660901496526	0.715767461563456	0.727355564386426	0.761676716741809	0.720478031536927	0.646588449190835	0.772179942105358	0.712811561113033	0.656852718651946	0.80901569096741	0.784206386236601	0.712474622426052	0.803552840095773	0.736498308267169	0.719994223595227	0.674325905787433	0.710918555247758	0.731795601622886	0.653405055928109	0.750089806961187	0.675893510105272	0.660885913693959	0.712111734879684	0.644730971245749	0.636944663278438	0.744247328715615	0.709536262921348	0.738580256615203	0.768967586950796	0.700671460038255
0.839004899087521	0.715537338717259	0.746865514621577	0.696279161184603	0.778764735041551	0.73473660180645	0.85029053024499	0.734761541374429	0.695355169351533	0.861556857683297	0.85001761641374	0.803212458340481	0.889034947565427	0.711736030186618	0.795411683342515	0.711278280896965	0.876607482607529	0.748394683892377	0.772237347977143	0.852608321129699	0.811821763660467	0.715186746124741	0.774933316096482	0.840798012097232	0.797421159501013	0.695792156998743	0.772198174743526	0.793914756228088	0.709092115315521	0.716128446516475	0.740985813579209	0.707316029327789	0.740083867035699	0.712254747339994	0.733219712840677	0.733976942748541	0.722743352037368	0.771656581575019	0.683702184020124	0.835600035146685	0.698102410494591	0.832676785559547	0.737418895177243	0.750976502616528	0.731318023471682	0.800871725444105	0.731487250172972	0.735143837459214	0.733230550184337	0.775975651370234
0.774759344878651	0.7671215168035	0.86751491492917	0.798478815421719	0.921909581028908	0.756673076579572	0.760187618853125	0.917089849106645	0.771050801113005	0.763549469323841	0.812626646480567	0.775963175333019	0.892337663176794	0.825093133540327	0.759550406537357	0.933183240559044	0.803502813285071	0.915536738051565	0.900610204682453	0.929360997922197	0.754878909709846	0.883126079683967	0.779893449988978	0.797590986843329	0.906444266543989	0.856271387666166	0.807625213370246	0.98117995688627	0.778710995411981	0.751354422498982	0.748245993785357	0.754792345241543	0.814654627855817	0.799434463396774	0.909726421117713	0.767883916008979	0.851466906811948	0.850803038248552	0.835532842628328	0.952392510685165	0.934941108559438	0.88796042186287	0.789519232640065	0.932079438167368	0.820147664413274	0.802731482899078	0.776050270369224	0.922977407872303	0.861829608454034	0.927295749819747
0.945930457823293	0.9547347224701	0.916655505841702	0.830189927413847	0.854452169163535	0.8068201817575	1.02112349591648	1.01647659698525	0.92946330148929	0.948769649298252	0.871293392284813	0.924613095252356	0.900330120652408	0.843817969033358	0.845307289650815	0.9071207317311	1.03427826078543	0.825452860443239	0.917790081052396	0.989836200649227	0.844652775087803	1.03640477547794	0.896002125538369	0.822150701884997	0.823913267109211	0.982665909507457	1.03270254983293	0.93025843344646	0.984838287662607	1.00744632625591	1.02886715979177	0.928138509650735	0.984451589021353	0.845418250557686	0.877393288459692	0.866348868638919	0.848468646244508	0.943080498989609	0.915240190231354	0.861516484026954	1.05228821221032	0.881074053107547	0.814396954971553	0.888825136644541	0.990301189681346	0.901198363162862	0.909849477331934	0.998748181486863	0.862650432778601	0.962362736036458
0.992062415538105	1.0208098352688	0.90447871289396	0.941820393252989	1.01318840429799	0.939276484976743	1.09079344114576	0.909244177579919	1.13571503073631	1.13899429814934	1.13289834217239	1.06485209652638	1.05299525233691	1.09795138546961	0.97657577213786	1.05937053163589	1.01274880586299	0.942001719980727	1.018144923485	1.16336280620041	0.982893328037984	1.07859818741248	1.11929211796166	0.975287962482286	0.98185617721395	0.976300948340673	0.906318327140095	1.13262657778718	0.95659708913681	0.995529632486847	0.933687314722182	1.1739108417397	1.09637502923375	1.13929653926262	1.16542988524984	0.903278443465649	1.01785688492419	1.14598246571781	1.03856894765214	0.957954523423352	0.977013175297355	1.1432604938102	1.10206903367378	1.03235479709502	0.982247401744195	1.06212623334157	0.978722151440285	0.90729237322116	1.12103138606983	0.94909460689223
1.18481422665622	1.16025594971764	0.995907530909014	1.05660592556349	1.09652751252965	1.15447673891439	1.20786045616139	1.05171211202545	1.0205062973902	0.991462258823297	1.21998423458433	1.07596296311401	1.19371961171786	1.19502416000458	1.24693931123135	1.22150408974201	1.1849264793344	1.09046495249549	1.11697804353507	1.25636905937873	1.13278353055381	1.22721578338272	1.09167065062724	1.15738061872881	1.24488467260461	1.25688398242318	1.02464919327176	1.06545129605285	1.19590374174051	0.964022672579931	1.00469479118345	1.05300913885017	1.19057892852732	1.03162698456583	0.991853608349524	1.26370148218238	0.981704338688298	1.06642572255121	1.09974699946823	1.02239422557575	0.990325125351318	1.17705866799328	1.12328673961674	1.00782578843807	1.20684755225566	1.11646409163933	1.01946088386789	0.982284472705517	1.26209456323105	1.16187866620868
1.35774204428058	1.1029010221608	1.37765263278546	1.14732830446429	1.26992534795461	1.29350901102137	1.27302172907726	1.37094741340332	1.25990447945338	1.31169568397854	1.11104661672279	1.18086938800643	1.15848437832582	1.41640657258159	1.14303745453319	1.38431579919398	1.17804438207687	1.13007823152955	1.1287991328554	1.14437468967933	1.2042746557262	1.09789184017732	1.32477280446249	1.28645387619187	1.09955873764184	1.38266264525627	1.26842319394718	1.13453116336271	1.12163811091904	1.34874662528973	1.37133693870333	1.09711623017543	1.36421453706199	1.08817123569041	1.22649816135002	1.21097266173709	1.09517197072109	1.1741041516322	1.35596723835897	1.18135533613635	1.07430104685038	1.25755754550918	1.1483338179139	1.14706062020477	1.21154516948538	1.28251424958294	1.26521585077677	1.39332396566095	1.35408367463233	1.31389702158798
1.17516380837974	1.47797970008925	1.19260597232317	1.35038778168902	1.30276341680984	1.25404112534954	1.52120687410788	1.33547411758029	1.24234721154262	1.18731857166892	1.46983410145984	1.20517680117965	1.35181988555851	1.49415609367326	1.46597563672001	1.25340635103361	1.25323118380543	1.26732125432025	1.46164464380317	1.33773772243259	1.20248497595651	1.28152890397279	1.30529933580962	1.21899825946715	1.28703902287004	1.25252777060815	1.21525893504128	1.34492101707034	1.47601146645416	1.25418568677344	1.21644744005383	1.25309653924628	1.28297361318053	1.30165318012692	1.51169593287891	1.38082908335482	1.53036170414439	1.57568061275286	1.47029552644939	1.25257507486273	1.43535435709323	1.26643157144776	1.16858897961789	1.55508048947067	1.53306243137354	1.36176648279103	1.5056326008021	1.20636764994078	1.36223809605157	1.21405217667316
1.69602087348269	1.57700612604848	1.71618238166989	1.57184211081555	1.62902437157897	1.34628749144202	1.46977458006911	1.32243733056304	1.57299505821056	1.43349309920648	1.68796575707623	1.72903048136344	1.28722879189326	1.48379899780485	1.44419374487607	1.309245377317	1.70150097881766	1.70886260049333	1.59081004141682	1.43950651934895	1.51038126237369	1.49751748815532	1.56239234732474	1.41579204067798	1.35913989418544	1.39547680248946	1.59948194779167	1.52060281737896	1.52377692830743	1.61856706615395	1.32741782644996	1.36680497578512	1.37158048391702	1.40899594856243	1.46337022346773	1.58065774372077	1.62702064466369	1.68563519223687	1.62676671139353	1.50671638799834	1.53944823654361	1.71024960818167	1.60124410631814	1.34719644852649	1.72951698617973	1.38745548520458	1.71573786072905	1.44271978277178	1.50540230589973	1.42379547068494
1.85894438546992	1.83836275237022	1.46561725110141	1.46840500882736	1.52793690423528	1.50305055815996	1.79593568460938	1.58971954115106	1.53875900341688	1.63795272202432	1.60405411031694	1.53139187499094	1.83049854317809	1.5017873952848	1.47246354889771	1.75174391479153	1.5250496564777	1.84606419919001	1.71886972899658	1.52305387705192	1.56088274082285	1.74452502176693	1.55950670879344	1.71974041513346	1.73407255014076	1.76360581205752	1.71352810927596	1.55361373738673	1.51740938712349	1.63827738458166	1.87294163096608	1.71048717676323	1.8165967423497	1.62707798785125	1.51596178887869	1.6741545877492	1.63637913048728	1.8934938574304	1.76381559562525	1.49454919067055	1.76775898651335	1.74289626016681	1.85969441984313	1.85744525794345	1.54894013361249	1.67542068786835	1.56379030631846	1.88323276282663	1.63734373056358	1.67220131076438
1.9042825739714	1.78263575126864	1.72454361429507	1.84361438932571	1.68834857875472	1.85407147729632	1.75013111241525	1.70120075967331	1.73205728733879	1.67193123865505	1.89299955890339	1.96153584133282	1.8634543830757	1.96049811405718	1.65155464335441	1.82759745148554	1.84242440048566	1.85063893555486	1.90944382194976	1.77139143708135	1.61020030350592	1.81024456643318	2.01912875675113	1.9293345804367	1.85813851144163	2.04486801179037	2.10495703862827	1.91491756719283	1.8788189451017	2.08375619454341	2.02831578450804	2.13256344345926	1.90185617971341	2.02015666580474	1.65677866066847	1.68197297651023	1.64581378266887	1.74519048375578	1.74301273702125	2.04384098133195	1.65603925568926	1.72784518568395	2.03284321036868	1.8573332505708	1.67871971413277	1.70699123285878	1.99846700119813	1.88414261179517	2.06364647544854	1.63473320944744
2.14423283680196	2.1299385248252	2.23793261947856	2.13170733385006	1.92720563360082	1.85635628792678	1.97854092707328	1.96819647771939	2.30237222235679	2.21534020463581	2.23874813480872	1.83350106768622	1.89394659414895	2.22008687089273	1.9979180282754	2.1381504665343	2.36608250093036	1.81580579192149	1.9555544578682	1.98279890919595	2.18499673620746	2.06978638849721	2.29893133731459	2.16430114817484	2.03644017041867	2.29233983931355	2.18356073289788	2.23148841641587	2.30259568611506	2.10748775443641	2.27420443092754	2.13527739911105	2.28523512921792	1.90290459853501	1.84431246432287	1.76617580879632	1.97742848206021	2.17866219825179	2.24903357843375	2.08388037085821	2.18839168936763	1.96188183397645	2.12381413016743	2.11131805422592	2.15528599288884	2.20884056539396	2.2755238952685	2.35529971753931	2.22850686567691	1.84456497672519
2.11227113544271	2.04650875721427	2.24740846657571	2.25755885916917	2.33466850334205	2.2278531679602	2.59385201318732	2.24595678255638	2.00542810980681	2.10465243291853	2.57023401321124	2.22710489884057	2.21700244305363	2.01364844926386	2.43189894059981	2.07660254934939	2.56200592553325	2.12951217432204	2.4455497311299	2.00922699425534	2.20066812200087	2.48945339430159	2.46990179340148	2.4850067430292	2.11071452630621	2.31229363335276	2.53075955070317	2.39454661137395	2.11371380250266	2.11172902032146	2.0666504210124	2.58224575065987	2.03492343101932	2.4635081873101	2.36845470245191	2.49647247875309	2.2073305541785	2.08637145507142	2.28221461230976	2.01625995081448	2.46490008066186	2.21670386524214	2.001639644678	2.28635866828115	2.41608037932273	2.10166490587489	2.37614140939166	2.40391341968689	2.53034771631731	2.28294041863461
2.62651277991431	2.19779669897334	2.54478692408158	2.34075571061335	2.38401588271079	2.54683943199705	2.86120389648389	2.65361311419538	2.49112170679224	2.63589232014955	2.33725826707576	2.22299611362275	2.57254996841578	2.45062107347544	2.51926510426241	2.60885500134586	2.74352415982916	2.68549875755073	2.52007401175561	2.70242463508425	2.69243825181369	2.39699181475882	2.85592953791723	2.45868555488798	2.73601321188818	2.84687614096923	2.26636890749117	2.22645474481285	2.55408243488231	2.51150239575817	2.36053045447574	2.35490809486239	2.82337528279752	2.73088940929153	2.34742614287596	2.78129344579324	2.25388821187883	2.80246085117416	2.71472596426253	2.41459013527367	2.20952287276254	2.44160368783058	2.57706271562247	2.68076048976731	2.47635471691148	2.6134191972164	2.83984461685414	2.62272103368276	2.82115132461351	2.47166298695419
3.0750955274265	2.9021217954592	2.70924950858321	2.89300968137581	2.5998744265668	3.04662903927295	2.74730120646218	3.05141927827807	2.7198258256433	3.07459864753505	2.9550360730491	2.75517728305361	2.80130629859391	2.71404944047667	2.98152529288899	2.98458796118958	2.67088475101141	3.08575820379347	2.97358864529578	2.75040648506697	3.06178825043535	2.71688109930892	3.08096212630891	2.76791090102649	2.91508089050867	2.99648787653634	3.09917606882626	2.91368432797757	2.88476578651615	2.85978058113755	3.07764455750508	3.05851193106035	3.04144168314252	2.79788404461082	2.78363650028901	2.68174475260445	2.81008609295339	2.49998609654351	2.75277891115791	2.84863440251608	3.0130502720925	2.6600889724655	3.08182769208652	2.68337307450874	3.03056674344747	2.77299448934606	2.62153039496664	2.73006853052771	2.56243985768106	2.95083272115368
2.94003908870829	3.3469317996561	3.37606508385916	3.35659695735679	3.33578310387423	2.93764666759448	2.8325593713199	3.16363920027949	3.03535560373176	3.19391867596671	3.32506449666901	3.33683279725815	3.16744417822656	3.33565400346207	3.30509118006188	2.89160828683242	3.33255201959147	3.02887620644836	3.32745831373177	3.13003175663539	3.20627647901977	3.20551013430391	3.35185161680164	3.26529154054663	3.01121568424548	3.3276860142354	3.3832246399982	3.25687032150594	3.01076271840985	3.33296468374651	2.81286558480297	3.24836298988466	3.36313001343412	3.30439100335495	3.33184754478767	3.15471869813582	3.34087714441088	3.3457484101787	3.35273756529624	2.98221269039614	2.84166805274895	3.34023609698908	3.26817735671581	3.2897808871776	3.37158363778072	3.24954007725723	2.99845371145854	3.33861702998105	3.28889495000951	3.15671717106879
3.43996196288462	3.58956386053131	3.3752674470653	3.38154948804404	3.44485119377336	3.42575176406876	3.50244613631764	3.24577797524326	3.59742152120268	3.4518704720392	3.62640632144057	3.21567024696211	3.19972935102316	3.62579504138091	3.11908285692377	3.42984290889171	3.51215589657924	3.35498081060422	3.45685483264474	3.49729251019462	3.64072591400031	3.2574958562126	3.29040978180878	3.41235472089895	3.56288466020819	3.52558632958785	3.42912960328154	3.46333929503461	3.60308344706204	3.63521150548454	3.58314839856294	3.31935957007809	3.61770620008365	3.35538959502892	3.60090948682891	3.40043074643611	3.21601443715429	3.59869736303978	3.08973370776055	3.18063995290335	3.44335774662333	3.59438219958386	3.44053894871085	3.26482321017587	3.25383348345702	3.61595823380165	3.18973788724843	3.19191065275114	3.51739106663051	3.53761903955439
3.63534080637294	3.83577912348584	3.88177110005501	3.88370037510158	3.78629739958858	3.62769913087751	3.86608302277253	3.78075320753896	3.86093415633249	3.43524423761178	3.84663200385723	3.51646033987945	3.68696125544372	3.61644748155685	3.64002522488446	3.78826146610418	3.81982941500856	3.87863003502134	3.74294422954616	3.68596268191829	3.85819477959154	3.75377958077006	3.83381909689987	3.85143676716396	3.8058222032594	3.79109588649275	3.77035575455066	3.55545675251662	3.80518164738082	3.80176063689089	3.85625878572094	3.49303613964833	3.57323584421319	3.56557396951107	3.84780494660531	3.74994953166256	3.90302478831616	3.90086560300073	3.53853759985218	3.7624161781999	3.8282684348323	3.823270579317	3.56798980308104	3.54010792556427	3.74612122450007	3.83025059360648	3.61598360452545	3.82516246640849	3.84758181130419	3.61846277267807
4.15039251311403	4.10781365976063	4.15924724084302	4.00295779387889	4.0790642372479	4.17661331476532	4.08530458063959	3.95301030539657	4.05812725077055	4.11978642833317	4.11633455474671	4.16857087223799	3.95010887420498	4.17299473945882	4.07338901974242	4.11632320510916	4.14408243580007	4.12942688889508	4.02934740456243	3.90716450038171	3.94429378287294	4.02859646689196	3.84419784952372	3.99924523644687	3.92415323783607	3.91323286791029	4.11921557256172	4.14573429810881	3.98690365653807	4.08893210262359	4.13540271372513	3.79775712818136	3.89755503719191	3.82429174456354	4.14898062590772	4.11209807178669	4.01706870459926	4.13122522875158	3.97664892042624	4.1513028444385	4.03948958136088	3.88989635290646	4.15465891509575	4.00577482122068	4.09405873678362	4.11655382293246	4.17267645356038	3.97699166318334	3.83274624686445	4.08398087245008
4.37567429582922	4.20496291379855	4.45204984820711	4.44623616896251	4.43168235363112	4.41096145325417	4.46261198958931	4.44757113833705	4.43637533488687	4.2907409975449	4.424950443556	4.43441062514323	4.37454803458102	4.42283187847765	4.26522735446159	4.41386936014992	4.43876468874247	4.47309561990703	4.40049361455683	4.39185864959126	4.47125547533532	4.35567205482152	4.44738834471784	4.44810853262406	4.47229853981258	4.32311349086866	4.39877398150286	4.41112481202916	4.24585710126498	4.26206160328557	4.44079236948499	4.31088054438527	4.43107306358729	4.41973991198267	4.36203013888607	4.38921576720253	4.29120023656384	4.46603196503119	4.35264929277696	4.4465742718008	4.19414879230518	4.32150504717834	4.37654360165494	4.33945074164977	4.3467391133887	4.43771207175694	4.44829250155058	4.33069831790879	4.41457853565267	4.39462693458036
4.33186441035959	4.64663776665019	4.66157428063514	4.74279259153324	4.54600796322476	4.7679648529726	4.59729429158828	4.21733253137951	4.32050670720845	4.72752495613477	4.72549222905686	4.70846555969597	4.53148543795783	4.68185573085084	4.79708157810144	4.76920795943681	4.76744778517035	4.74087939843933	4.65001821352681	4.28813194228106	4.52117124994081	4.63483014593298	4.27620095544409	4.73944881464992	4.68603146282588	4.47107454105122	4.71167058404415	4.7348860282353	4.75171180956422	4.6597523592319	4.75801879671466	4.23746049896627	4.30713589554412	4.65725952191104	4.7669939140556	4.70777185180828	4.51040067840523	4.69591216355152	4.70035397579416	4.77721791524432	4.6729603262653	4.72564007807744	4.72876324640098	4.51811196889876	4.69475150986885	4.59076360732794	4.75295816547166	4.71515884389615	4.77099560059276	4.67902172070153
4.91859940188264	5.11188263537926	5.054883494132	4.68281173663079	4.99902704865182	5.01978015764153	5.08276411293016	5.10497241977813	5.07377554201175	4.91971492079337	5.060924095688	4.97091252225979	4.74081596962824	4.93822592548688	4.78624668818647	5.09620214250494	4.98041899043545	4.70247799534783	4.75845317076721	4.49748737314372	5.06326473519114	5.08674171682667	4.59930254275492	5.0625366382242	5.06624782551646	5.00500146941543	5.09642518651409	5.05993350934093	5.08858237346396	5.10977585863988	5.05500238624766	5.05783815533164	4.7559464330588	5.08200010641544	5.10867036515189	5.05849153321402	4.60511169144975	4.54946166486043	4.75019216743423	4.62062362778796	5.1269415496316	4.79089245913479	4.94702544182351	4.92401498760658	4.43143763098444	4.88782659917113	4.77779687986066	4.84078798984373	4.66978726592726	4.56086228698469
4.83622336046124	4.86409995317211	5.34003287429589	5.32467187893497	5.09618208976702	5.45373330899347	4.89467647631536	4.86724045309551	5.40606085541214	4.84638479812901	5.35416038487503	5.41473007593982	4.62643451039345	4.64255449603485	5.07681383181197	4.61445360290486	4.60890919098741	5.02293721730892	5.44072958882584	5.01337712298445	4.84037475994384	4.90999916274142	4.7732760880333	5.33520835124755	5.3538419148474	5.33022724231852	5.07914965130533	4.95105340911359	5.01011165295986	4.75763116282685	5.36553968966398	5.42357448592356	5.35925248192638	5.33002682263349	5.10699882397562	5.37895959433718	5.42264491841824	5.36322417562898	4.92362111426297	5.36115911207779	5.04135703173185	4.7486188906884	5.39272118837546	5.4337813967649	5.10640252227715	5.36722008679723	5.14736149467188	4.77406162824836	4.86962494501412	4.7905778492737
4.95217014823975	4.92333035433546	5.32634312354336	5.50088886998052	5.20604019838481	5.71793346209506	5.02499560046539	5.33858570433434	5.0748145391332	5.34732628866103	5.74445431629671	5.15114973084771	5.68963403009638	5.51179813311367	5.12828147169208	5.09308660202292	5.52334330469536	5.40243454904288	5.60713476883601	5.38407269058004	5.31207248993294	5.15809679439945	5.33870569270164	5.42749453831719	5.73079900084557	5.69084409552663	5.72178422439122	5.75200494487446	5.07957456794891	5.52763412193531	4.84688095028022	5.36007798496707	5.17170062317761	5.67661076058843	5.08929527388476	5.56336323278921	5.08821390687075	5.14786868785959	5.30113087565068	5.72779111346984	5.70954514483516	5.59746040022228	4.93773735649648	5.41139805146459	5.08851449550102	5.31882002549174	4.89207512518891	5.43955060216728	5.44130896894143	5.64590709843541
5.98052074703359	5.30811942290304	5.84971746403169	5.24960628421422	5.43117045702901	5.34168949437235	5.75133148040912	5.40523403483443	5.35013332218287	5.33976185682771	5.4477834963361	5.66445377521213	5.67666676356074	5.47484989582383	5.83854931866322	5.82560778284174	5.37791877573403	5.26306514705887	5.3806250194232	5.61097125783683	5.28411045188033	5.30750628953315	6.00436851787684	5.48932533866679	5.23225105200129	5.39192935876607	5.19331048869201	5.39454707587985	5.35587909401594	5.36659249210381	5.84884747228158	5.20293723513408	5.4624699571003	5.65465357537189	5.84727471404742	5.54487335509156	5.82440834571165	5.32541690223213	5.39490062631852	5.70230765284463	5.61428852291485	5.74785199880974	5.73223979855446	5.41526276971859	5.54000201745727	5.63738192374268	5.91537004908924	5.40174868974269	5.21490156284545	5.77785825608865
5.91211677536205	5.53720543451439	5.7994819102558	6.01584291969773	5.35331602767471	6.0728345901082	5.53147096962865	5.3059277591917	5.69513341013092	5.67788391234025	5.30455660622174	5.53715754006831	5.83548647674211	5.87273610022137	5.94679620842956	6.24442132182942	6.25293775160103	5.98646297038585	5.88372869204148	5.9159704534344	5.78308158719348	5.73113209577114	5.67951018082503	5.38334839052889	5.76937787142269	5.50723636577592	5.97609444566726	6.04253703441539	5.33165214619621	6.05086366963817	5.63392131198852	6.03407837236993	5.67522378813756	6.24810109621273	6.18433853018168	5.62169387080412	5.73698323255293	5.73828115317989	5.83706748878136	5.67678864845511	5.6695047812517	6.15557958923558	5.98429739752197	5.36013574408402	5.87790117067641	6.16281632732631	5.95730226131812	5.63786482003674	5.5769715765676	5.90410902965461
6.19806866405388	5.71231526879008	6.26863788313943	5.67734824247816	6.2927682573948	6.12494086004448	6.34770381927665	5.99546513214234	6.00861666561062	6.294806690717	6.0036914674481	6.4402256545699	5.98260080468385	5.87066456482774	5.71240659929117	6.28033828422169	6.13710324642839	5.87667881159631	6.45490917307796	6.1975698540757	6.29897133139884	5.73868941154422	6.12430041281291	6.42749887718687	6.18265226462371	6.21532841771921	6.24376980410377	6.2819571649979	6.16351510948107	6.26864278609002	6.30862745591453	6.10016578836717	5.7956219373705	5.96559757128257	5.86093954596599	5.82488368338877	5.95168755380275	6.23154512857322	6.23027760689362	6.26069114672329	5.86796445450099	5.98710675571339	6.42463371492413	5.69222619094363	6.06008853045967	5.77102068946968	6.21905759141553	6.06543182589519	6.33258652537442	6.33895999619853
6.28258211490467	6.30750078819803	6.51651105590261	6.22497067499528	6.53390193037122	6.34972777952223	5.96557162372375	6.33580785278877	6.56443440478985	6.14660888995385	6.43905849180168	6.55598498082657	6.29603658087075	6.32138982673883	6.02951234487718	5.82379755997777	6.43150299470126	6.30821241805143	6.58173276998094	6.24420938835285	6.4878015781572	5.99477777108651	6.34770028046231	6.20459592354558	6.51265005383524	5.61240609544195	6.15228585249056	6.02099151515744	6.15320643963633	5.88681620911891	6.14828272313288	6.49621584137397	6.2656058739641	6.15206451886206	6.3965083096158	6.28795509990913	5.84003414341429	6.25481085372295	6.22554172605617	6.07886343016505	6.22562303317334	6.19639696016901	6.22501266109869	6.49405399198966	6.10885173228103	6.52302632632968	6.2472856705577	5.85235635662646	6.29741954718891	6.51955832714221
6.51525353781312	6.55319647252714	6.51874280676642	6.77336181763774	6.71903999657192	6.76986266054781	6.78101273849538	6.63667735995138	6.82759871614049	6.67721696064546	6.1789182390261	6.53842676731401	6.22885853070745	5.98881346706507	6.10381699507062	6.70488720429051	6.72953081657991	6.72776685141595	6.41852916879282	6.35076722538399	6.69705782077031	6.36575722538584	6.69572385402229	6.62355560950749	6.6826110802316	6.05880545748902	6.46355230001913	6.72731790186106	6.69963082261699	6.66286294990852	6.59877597913196	5.97628145795093	6.5439793104897	6.40726369183228	6.52250116735689	6.45172825376817	6.74142715091095	6.78950435685229	6.77603797388077	6.7011538412978	6.6479740229834	6.73600869668067	6.5898372548681	6.40818897067602	6.59216732919285	6.169682337353	6.00520630344877	6.37051473674681	6.24247816433677	6.85979615276916
6.73218368686442	6.55548981851027	6.83968300312026	7.06858802294022	6.50679805554332	6.95899164777572	6.70839398524094	6.52674185585378	6.89673038808734	6.9998736681153	6.63579686816164	6.93269766480955	6.973650406951	6.95630458541188	6.64715280395552	6.91207227436456	6.83366752725108	6.596518086772	6.95889824592692	6.44821458803979	6.96794096510824	7.03229334697938	6.97925766289767	7.05755085266044	6.90437502631158	6.9230753842504	6.94408113963666	6.87596834247207	6.96955252568465	6.46464839662733	6.92878767506037	7.01854392298672	7.04059193762307	6.95102450042316	6.44973630735375	6.83956611416015	6.45408763287389	6.99941533213602	7.04137229946146	6.96511807112741	6.81473905499571	6.57546729033169	6.86720432012603	6.5213840837561	6.88929313345762	6.66185100822345	6.65356238371435	7.02941759121004	6.87437275857459	6.73476437890711
7.01034415690578	7.24730589295882	7.29075938661191	7.07370333437142	6.48597581154446	7.04033716393888	6.6953494049945	6.92213048051898	7.31268575031134	7.09933556603371	6.93831026980843	7.33664400702268	7.2763099131393	6.98405199090733	6.15206347963284	6.83850457117902	6.99445711753074	6.64486407057038	7.30022638128959	7.2841603691287	7.01187332917753	6.65398295145961	7.26616056794445	6.66748968366725	7.21005039314016	7.13427610594338	7.00123368824886	7.28046280849653	7.26328517472635	7.27008137563587	7.18965117883207	7.23386011861756	7.11121071432114	6.55012925116297	6.84498995726079	6.61523621121353	7.18811892186382	6.92115654041451	6.27681775170565	7.2196280902651	7.12679357840951	7.25237262066935	6.86079132894781	7.22263609807167	6.2546698075772	6.91040196451075	7.27277932708497	6.57670345749612	6.94292921875977	7.24650529760239
6.38488923446992	7.37701971447929	7.4855324740662	7.52611972307082	7.25596500557867	6.7926106365103	7.25297198818522	6.57628643759116	6.87289388964584	6.95094498847802	7.46111220537793	6.39067652253946	6.48335470438247	6.55304018636893	7.00870381636934	7.45966589481706	6.71443539209148	7.21056611379224	7.41754589277189	6.83849253519472	7.29844945030031	7.43838116691665	7.47176999025976	7.1812885582146	6.66293269747613	7.36211823458115	6.65769050728866	7.266387705178	7.29499313039146	7.33431836447115	7.45731375015344	7.49150269691569	6.97843395158488	7.22945688079564	7.31478714304345	7.43751132363457	7.5403401388879	7.23673348960692	7.15019524086517	6.91832456889221	6.80911467294816	7.42947512053756	6.72610792106199	7.42783544869056	7.40146319501432	6.98695472512467	6.60787914680929	6.83067587565774	7.52209793256975	7.10412616218326
6.89662340114121	7.72389669329105	7.64588630178899	7.66912790391738	6.64150014575027	6.34191595845681	7.54653425097177	7.6899188801179	7.62364405146846	7.71711078623516	6.75357005051905	7.52073647074484	6.04534921370823	6.29893555621451	7.50890181917114	7.72127938667552	6.76225162301695	6.62287549717174	7.13868560459257	7.31615007479447	7.19458621731419	6.85252231891502	7.67795432303735	6.80422614763392	6.84185935219458	7.31697895288799	6.8660240017119	6.9360734771684	7.3546186420729	7.61695456550854	6.65299432810242	7.15596113576795	7.73015073519546	7.17542508903077	7.58601416142985	7.2627582804268	6.82982751395973	7.6396803757088	7.34930350708499	7.72562833413064	7.17625755115063	7.50999128002133	7.41394611514036	7.01552882117092	7.68630635432073	7.63918061463131	7.48413816356233	7.37263982247833	7.46387867600048	6.95315454273418
6.85709572556439	7.15174909050002	7.02160920085757	7.55041121999166	7.76244332054087	7.77240832032065	7.72218876407386	7.18020057630651	7.50118766465237	7.23052793818362	7.76053646818374	7.68961736504598	7.46509634391144	7.24126269628109	6.45402499941414	7.90254480567011	7.06718118120525	6.58610861387681	6.59332109646044	7.67943101199122	6.88721204347023	7.71958966188099	6.0645990729778	6.97616960980558	6.53121031373742	7.20090144618861	7.47226781064031	6.38842777007612	7.08430489429587	7.73200565725362	7.33192261409409	7.34394259570152	6.23602248189379	6.39830966396251	7.3419254537964	6.31361064706337	7.02727883402017	6.84126194792059	7.55742577541209	6.78222054027828	7.0084925581691	6.84327343154152	7.85278173641555	6.67670319231022	7.311374354978	7.58711920673662	7.89046376385514	7.72507438861966	6.76135001868298	7.5973698110491
7.9654655580189	7.23398162444009	7.37207324162477	7.6965908687055	7.63483029769978	6.58450462319496	6.82682822650751	6.95488577207408	7.65276194576132	6.29159120698784	7.75344373800145	7.91031185767139	6.74233071187032	6.81923079913844	7.17902045060295	7.82366280897896	7.3457878246569	7.9600285461581	6.985734867271	7.4123216189518	7.137100299421	5.98278553945105	7.6800496953012	7.88573143430582	7.08786321676639	7.42011109723282	7.96739625853747	7.67568396270391	7.95695261016123	7.43458820908819	6.94104237746949	6.7647448377373	7.82962293492824	7.41760209623338	7.59214801894243	7.01500890889963	7.00685570248607	7.76290257429379	6.73662761297898	6.55792114724259	7.90151003431779	7.20269831306508	7.8690338974357	8.04440936095915	7.29838156110227	7.83556374480509	7.87185563817641	6.2819742456194	6.90648574661936	7.55503919435388
7.43477480293549	6.24659893100713	7.87258880083427	7.0027937722163	7.06036168084172	6.82322697323181	7.2629739370793	7.78011196323293	7.30626806021899	7.0976896883491	6.73713276743011	8.02488184534509	7.90256100055753	8.039160252651	6.51774099334372	8.03632850816372	7.457827444432	7.27793006832102	7.90204909519753	7.25953027124022	8.00333880001581	7.40152266959119	6.90237643696444	7.45702457916757	7.49675831225366	6.97883354002633	7.36680181008946	7.1528883004146	6.93895375869484	8.02672016531946	7.10684034255863	7.87994491321975	8.1105620208342	7.16324602758158	6.73167269141609	7.41383544401242	7.85696802349694	8.04851412541361	6.87364668395482	6.60305471500978	7.36645328861719	7.90212805207313	7.58073618798297	7.58143457391835	7.37054595582694	7.84578527739535	7.81038163512309	7.00387210274719	7.70549476731928	7.10657237301016
8.17619356798711	7.6648571091519	8.01725523685833	8.10752339325107	7.50629647289734	7.66599481893578	6.61524321839486	6.98244408673969	7.07983829773301	7.64895829095723	7.41074720256296	7.50622120710896	8.06493314180158	7.35415967735366	7.49222761923889	7.06396532758275	7.39951879380186	6.08248444265523	7.20501687316487	7.01953761808343	8.13803071881509	7.81800904017432	6.68441929372267	7.44976063015207	8.06241268478368	7.6774928521198	7.69074609279665	7.76396478337868	6.87260316305698	7.36328741912418	6.37818533660617	7.97557895604352	7.05319949330361	7.5091610275319	7.10859955541453	6.93846733549498	6.0557411630109	6.75352697261753	7.54602034605008	7.19770327339031	7.85484832820906	7.80768036187703	7.9288740911037	6.79203297898792	7.7203326402856	6.75481293383143	7.59866208358501	6.63215404565545	6.95763957621018	7.76225770613903
7.48001738408107	7.46146966827806	8.05327907980055	7.1084695881508	7.74415483643367	7.3990702425058	6.54105934165065	7.8338371791478	7.65238208849484	7.51472682827179	7.83584105502261	7.98424934739818	7.31595780277814	6.70478443737073	7.60719161944062	7.85731991556601	7.67854356257377	6.60682574530173	6.56661896192282	7.56219893927085	7.68148664911499	7.54954342197526	7.32470076771506	7.72308826751397	6.96308648090998	6.30182132206758	5.69269716781767	6.87682239632191	6.89811383608765	5.74383557558473	7.42013549986653	6.64894411534304	7.5903523798415	7.58049082938772	7.96221930985381	6.95273585319958	7.39623005107403	6.52121696181562	5.80011946567727	7.82730078901624	7.44056134535579	7.60286677965068	7.37195215543981	7.96005868199569	6.27664813445787	7.28017004054771	7.14290081872744	5.97305349415787	6.81758774472831	7.89257037703979
7.94170744669959	6.45975987903978	7.09189829124221	6.61617529341036	6.32875483240848	6.97655264591176	7.81374145423331	6.5327120509928	7.35302709702997	7.09751255455009	7.75024031275795	8.09521046807598	7.50494844077925	6.55290355817638	6.49453597841655	7.11785269047813	5.22087779303083	8.09831414084022	7.63950187197871	7.45120759491499	6.74359814057473	8.02150527011885	6.01296867502976	6.15971567755688	7.95387137851444	7.77698256722947	6.57494826597735	6.67151079868143	7.35513079184996	7.66108311700123	7.84023982825525	7.96959251655523	7.3863522039082	7.93524062564697	7.78075306528691	8.02095480194953	7.21764313605014	7.58368668795104	7.75320692030285	7.14831170688211	8.08818057958937	5.91081726977538	8.21577327738779	6.56072120525705	7.64378138700273	5.55351829623267	5.69750539626106	6.99991372178005	7.50865822316951	7.74094416521215
7.03836907440979	5.54620457034055	6.43071225121182	7.48276270243726	8.01983452265457	6.5852675927955	7.69329445507046	6.18379084980026	7.11591670214916	7.84185490178354	7.4635370739187	5.46170653445534	5.8963456887493	5.78999149413885	8.16183179522667	6.44923684884694	6.42619834061714	7.94262165103976	8.14270918161006	7.54441003912882	7.69326280959832	7.76878423589092	6.19421102819042	7.10822826223491	7.12984771682003	7.33278009575915	7.84733172991686	5.54675990554616	7.46204897481874	7.69574393973975	7.48551060457555	7.4725322265828	7.36534922848067	5.29668738691352	6.22939991922538	6.73614835635443	5.96269252920144	7.59687675334863	5.0367223010657	5.11667781711485	6.93102991008838	5.57574927016452	7.37987320860204	7.25148833631988	4.55158678984822	7.90369218322437	6.4970713417252	6.50567271050766	7.9525431983231	5.26966701603407
7.22374213244145	7.32757970337027	7.84161437289189	6.06364983781874	6.93005658412174	7.86467190344645	7.24286242431297	7.3812811409699	5.09509354942779	3.85425934338049	6.04374331328968	8.2147637337609	6.64649792186239	7.49906397398316	6.45245922890042	7.11154606133646	7.34862299865439	6.94814217905739	6.78266444487902	7.48101612896275	4.00104676066575	4.36914821939902	6.17024076582375	7.38746562606211	7.91308626437604	4.51355363448008	8.11963261515055	7.20370066307279	7.47083953008994	7.97987187871678	8.13761690648254	6.85198622635588	7.59868923889558	5.94849072576591	6.57267573560528	6.35832999723925	5.5741089170392	6.71577205939079	4.02715188493202	7.3742285717866	6.30296058193802	7.55354689494797	6.22347222590473	6.47855338034818	5.66420745841058	7.82025936471575	6.8814680485307	3.94670465392626	4.42180885155164	6.53031477100001
5.84703956012809	4.97927517453848	5.93678623245572	4.4412987328103	6.28902734978017	2.36787499156427	6.11787911154591	6.97056966598428	7.83056470940392	6.32616874998283	5.89393019887661	6.73640611662332	7.16073635433948	6.8637050452643	7.35081207442362	5.77039492696339	7.84286334773441	8.07824854521184	7.10700451385954	5.60197306451964	7.30733806004216	7.95242179444611	7.21024333939578	6.07376786131211	5.25984265424549	6.26126390919652	7.58519536356317	7.95774282826028	5.46336364355803	7.38325739122685	8.10713131376377	7.6943473996053	7.52561500445669	5.66775850484179	7.75894657556966	3.41496531251801	4.82165329245867	7.13929861717846	7.53230043913037	4.90250042961713	8.08484765116402	6.85296234775557	5.37019825972016	7.22548629203866	7.62735420808907	7.7636741077918	7.16809800910686	7.46999191889486	7.13844581073438	7.55715571736661
6.50539656086112	7.31234561003319	4.08751256714267	6.64736631287449	4.75037314854605	2.32437403735271	6.82421657377587	7.00250509237415	7.89683796788945	6.33870340453369	6.30561535835086	1.81447792993267	7.33227930711205	6.18898086145924	7.47122318936447	5.64390431422335	7.73041517446908	7.67875276670361	7.64776561425994	7.95795846994242	7.28337583151268	7.47421869679141	6.87065473933881	7.80139547562834	6.12725650084614	7.16184460478584	6.83992425710357	5.45784765806816	4.89107889765318	5.52343124939653	7.91746943803841	7.58844157019924	2.60780004137115	5.31330915971043	5.47787612754254	5.6148795265875	7.62420714995708	7.08446102760403	7.13058655486952	6.5509658110872	6.34075901047977	6.80369350646909	7.87027603199988	6.30461730903508	4.15150040398158	7.40747021435758	4.59650647829115	6.96260314486468	5.64503037844665	4.30734629602542
1.61500797236726	6.4502458504271	2.890205395892	6.86182523277322	5.05664349200423	7.52368453257854	4.11679374699081	7.01671728224013	7.3603619514706	5.01360697409107	5.85243627490003	6.88787895208279	2.94315362165048	1.51096189626389	5.69520930153012	7.60090460432858	5.04984210334342	7.25984916032412	6.07082447251939	6.65229391185207	4.76010099406979	5.24258785803749	6.5444712500379	6.92488614537622	7.59041061264733	7.30653265407085	7.00500014883955	5.60337375719041	4.96720939324465	6.88160707689648	4.49397126080478	6.51125744588604	6.19774124929539	7.22474588443719	7.1808266177039	6.79346792082276	6.87966681833699	6.95687223738929	7.46121384520732	5.8686463409432	2.79539596226545	7.64636823259745	6.25807609146136	7.05593167441877	7.02978808344346	6.10682748442823	6.80212724184458	7.3257995166604	5.42292608712339	7.26512796308306
6.81692430809837	7.30979717336967	5.56863416893901	5.41195051222537	7.04522623562178	0.0412556195676641	0.814267242876455	7.83286460458594	6.87854428917202	1.37267664106651	6.57812996626101	5.78669922131578	0.0415937085203606	6.52354011222676	0.473532144538896	6.42623957819266	6.85039658792382	1.209386770653	5.09486028486787	7.14824435858451	6.13970294036714	0.171800468422227	7.01845881268814	4.68373518204711	4.96220042090225	7.27551982881962	7.3606640071476	6.51484009491112	4.29032425362736	6.59667257079614	6.32377025208313	1.59427626986698	5.38323031931862	7.49018489191871	7.0436999649339	7.30119803748745	6.01933755609853	5.58753972053825	6.22186584680113	7.45765598214479	3.57370143431492	5.72161887268772	2.07863166229901	6.74503358577459	5.98477611018755	5.86847009685156	6.26084954832962	7.36511492749005	1.45168559213773	6.63857431358522
6.42419485805108	6.93199261853924	2.00771895391134	7.45354340898661	6.31914069677564	2.59931070243099	5.28861571464463	6.72320241266135	6.78247353534926	7.43660980667745	7.36043988931393	6.98321156483391	5.13656771779803	5.1660488704198	5.98754371463571	7.05192923732765	3.54867237187391	6.17351443901419	0.234355546059724	7.4354655452129	7.37543435595223	4.84787081325855	6.71724694322266	3.85082438086716	0.169398546420399	4.09528167991856	6.36187378412611	6.41942779345742	6.82451459384262	6.95352300029115	7.02968012134077	0.0413946989677979	7.26011617665801	5.5219860187375	6.60622901190431	6.68885977253248	3.29248840181261	6.22245246537111	0.18187398114903	5.37304967180444	2.26630053565436	6.02017309990882	0.202757187576048	7.45586328719437	4.22647972345411	0.0413488884784062	0.0416212961767881	6.2888512789339	4.52554191255677	6.90113664626547
0.776542637288864	0.0405642356396852	6.52405782703107	6.35582020274148	0.042125306946506	2.00584913850248	0.445709526336996	6.45764067298051	0.251190365807172	0.040260789914774	4.77983954710524	5.62524253526343	5.53441913222522	6.79085407279758	4.9602379156431	6.94080488973428	6.26209152530922	7.32547375327536	0.291328271469156	0.0406300928657933	4.68589346311344	5.52466910928115	3.94578761260717	0.176563050661955	5.38662472855046	0.0412179938964384	5.15268314751607	0.0420227553858272	6.51047617353435	4.06295453217451	0.0409782617912872	3.47711430661617	7.00697001635825	3.26290289063826	6.99867303340365	1.6396492509712	2.79750640400478	4.04515262238031	7.29828766401105	6.93778085446067	0.0404819919971437	6.53206929903712	4.38939181002999	7.10083749327586	5.50096508230435	3.76841733358876	6.84058705707425	0.0419228425448417	4.35663879339066	6.85758298181385
5.75051221288116	0.040215005065089	0.624500147688715	2.19168490681501	0.0421044265230868	0.0403624270522656	0.0422880964694418	6.92484433236798	0.0406037480512348	0.0410717314886578	7.19252860666871	6.78122728126585	6.13972997177131	6.13855579212952	0.767594868343406	5.75748616182145	3.81233253239933	2.87701289849806	6.33486973970937	1.28251319975225	5.88173254753544	6.77301977173503	6.05674093790244	6.6875848384315	0.0411359930010907	0.0413574588622689	0.0408296364659577	5.72308342276355	6.69362617902582	6.36116400013119	1.29868134071571	3.35934848055888	0.0410092878622046	6.76059839148902	6.3278985625527	6.36931335164149	3.4316503196759	4.87580794618882	0.692659910983782	0.0407370014369683	0.0413958851522631	0.0416566208643509	0.0405059955752211	0.254172518949382	0.329308356757916	5.87003655013429	6.81832015122863	5.86332537394945	0.0424311178176205	0.0408049592138351
3.24844642546085	6.48049801998886	0.0410228442845307	2.99282371167892	5.95757227549361	0.0411924382911021	0.0404225615302735	3.30351382632347	6.63560455411143	3.47112454714109	6.95859126061193	0.0397676723968614	0.0404509664547381	6.48397288365866	3.72789898784985	2.57107421159391	1.33709041316985	6.31185130895722	6.58856595522506	6.71376192497789	6.12519336193603	6.02106236896082	0.0406377412104483	0.0405340729902567	0.200758220506943	6.23388280474256	0.0404467809995653	5.19386772522256	0.275856281332465	6.55221965464173	1.72743454780525	0.0404821109017978	5.80692221714707	6.24756452784532	6.36871150656289	6.22317073693669	0.0414523341813499	3.99687864570437	0.0416859173341615	6.35865673641589	6.92161444875082	0.0417850563232159	0.0420557105403392	6.66878647680225	0.0413782745232405	0.0416297331653356	0.85396674174147	6.82152738096709	6.53975470872033	0.0412077516404579
0.533281537638443	2.93976598956293	0.363025588787157	2.76501589627162	0.0410988925097978	0.0423492711689207	6.09841582505656	6.51338815072325	1.10784886362706	5.04603609264806	0.376388650478179	0.040536244949224	0.0410115445745699	0.0405093199700692	0.0403749071816189	0.0405619119074333	0.041381900205195	3.28880877735219	2.66805452231283	0.0414400500159919	1.73285233707569	0.0404975434067932	0.194805698050621	0.0413353042096904	6.47063865205394	5.19271353935247	5.20415448876275	0.0417877200691864	0.0412167490530445	0.0409521055002071	6.63146108092024	0.041389845486881	4.59316659660409	5.58033666340295	0.0420636016959887	6.40090740204955	2.40736313078138	0.0421100345599321	0.0408991192624627	0.0409544243471418	6.48859525347654	0.350457435178817	0.0413597296702559	5.91919313229267	0.0415337413377917	0.0423077225247199	0.0428650348431234	2.03686717243131	6.62926751377131	5.64018012394981
3.40842280075357	2.92174120962241	0.358951741471224	4.32729510355366	0.0413082412808711	2.04929706724553	5.22496949673242	4.9721411233707	0.0406579897586507	5.73047229479173	0.0404274358708412	2.8276679541832	0.461162955224615	0.0430880609644216	4.97427480051024	0.0414389412830292	1.44559282550103	4.19099418650509	5.51628342104494	5.62784628568115	5.62078843752133	0.0421725388685755	0.0414552515718454	6.25382510360976	6.06006827570202	0.0425966989494423	0.0415797434690771	5.2110208402408	4.6720679421352	0.0408304614959156	6.02269015528568	5.76684611656629	0.041123587966581	0.040480631042777	6.33236688392999	3.51916060371468	6.53184513888326	6.10032375622064	0.0406579106286261	0.234366740993369	0.0407478024351155	0.0410838094235756	5.4741811875516	0.0406597170845361	0.0411933777117069	1.07814965110623	0.0412862205216875	5.32803319634009	3.39467321904247	0.0416509381568075
0.0405523377392929	0.0419053563890916	3.55264119909202	0.0423734937242314	2.01186450184597	0.0407655448082727	0.0405454341570855	3.80521330309243	0.0414438264996051	6.04298928111056	0.0424809965628875	0.0410672254917183	0.0421090911844112	0.0402548725175501	0.0416178022731541	6.10142034867129	0.0419679427572324	0.975650803517097	4.69698332184747	0.0420592101255404	0.445280992072556	2.78211494574917	6.44943054986187	1.32903286439547	5.70443696648174	0.0399465337619829	0.0411737241271003	6.14313904487169	0.0422319877885019	0.0411967719124417	0.0413189879483119	0.219959876424613	5.15789338454813	0.337264411405454	1.93368212399658	1.60828842040296	0.0420705214399031	0.0416543890356373	5.13269893300204	0.597372420848043	0.0423854928047857	0.0417031145088617	3.92115428176607	0.0413699000399487	2.11800190609065	0.0416821181794725	0.370676646453469	0.223336685987499	0.0405690899165213	6.00993679859166
0.0409290042125908	0.0408870234459615	0.0427191324524868	1.69449355244368	2.76082441241626	1.02324396783674	4.26183675825029	0.0417449872938374	0.0427570001417462	0.0423533248231581	0.0409985052501171	0.041956521299494	0.0410598225873721	2.82260707624806	0.0410721305815802	2.59750243675137	0.0414391281286966	0.0412693890877409	0.0411240313438619	0.0425092460899005	0.0415378988148651	0.0414543827622693	3.05514330446648	0.042720623053229	0.0419774791184149	1.05147335788653	3.46686162399161	0.0421973775601457	0.0403213787016931	0.0416850365381131	0.0418290705689623	0.0407412118058066	0.0409750843395606	0.0421661667066968	0.0412880514897725	1.38220325578529	0.0417423487238634	0.0420792151281165	4.22701324895021	0.0411892725895835	0.0427200414992002	0.0411756136841033	0.041085682923369	0.041630069498861	0.0406681034912153	5.81524079468023	0.0417808374306952	0.0410874160039222	0.554480837873319	0.0417266522324578
0.0430767614667768	0.0405076400338229	0.0428398153577335	0.0428945712941993	0.0416337595533854	0.0422363858906004	0.0422897106194696	0.0424920587546926	1.49660242764442	3.89739901123243	0.0420717404072816	0.0414218291533472	0.0412947461752175	0.0426007746797592	0.0414582781838706	0.0436137013188273	4.84182589213307	0.356304511274199	0.0412235993206994	0.0419883563053741	4.58770451663749	0.0418371369897374	0.0429235490229266	0.0425409487539326	0.0443932883246396	0.0412887458483583	0.0416175815115086	0.0405332518291707	0.0423516927628015	3.55465637312573	0.0411638473790282	0.0409296121303328	0.0412978476832041	0.0430413736725298	0.04262043425116	0.0416268685658992	0.0413689138411489	0.448243185190741	0.0442903170233659	0.0437820864195289	0.0423191215457834	0.0421273026938092	0.0423748122263758	0.0421127639302085	4.14159388739827	5.4600485341847	0.0423061365588795	0.0433537756947302	0.0411657781428948	0.0415443035203384
0.0404764023399485	0.0413890113945186	0.0405437881496716	0.0421306664069741	0.0406443677459198	0.0414475558456243	0.0424913218867365	0.0419803515863988	0.0423423542946196	0.0411385695218291	0.0420927221036252	0.0418520986118173	0.200915412624998	0.0415436421419274	0.041478000065595	0.0418984265691182	0.0423668241150262	0.0422052151797203	0.0421882615850739	0.0419589416331896	0.0418326634583582	0.0411400141756265	0.0427586384937056	1.4010795201552	0.0410982551863353	0.0426457219116293	0.0415096522517108	0.041475560255633	1.86442357931888	0.0436901217706538	0.175722358538627	0.042833164103229	0.444164417782275	0.0424818982101185	0.0414988998387159	0.0417629870051502	0.0429287987380947	0.0427137158591013	0.0407432181132001	4.09383481273473	0.0422120357627904	0.04078332437308	0.0430421670642601	0.0407557080243584	0.0409448444846842	0.0410520671050655	0.0411006073837841	0.695319983828221	0.0408499736933518	0.0422732441828312
0.0413991588347659	0.0411179201625831	0.044533885340517	0.226094000132711	0.0456134408563914	0.0415991333317888	0.0430829819328489	0.0409031518887134	0.0425049231425071	0.0431837303699606	0.0432904513030112	0.0419243650363325	0.0413277914941467	0.0445669770592819	0.042116749671657	0.0422548622881472	0.0420590764351184	0.042551765214714	0.0418686394220685	0.0413214651504793	0.0429078184805432	0.0450408868654636	0.0428911217640883	0.0435176928963834	0.0414542203570231	0.0452607851207664	0.0431506087848555	0.0425669345900022	0.0436563862397274	0.0411907423874482	0.0412622037069787	0.0431187573497849	0.0449645510161733	0.0454121578546916	0.042578497376541	0.0419452176149926	0.043336242425945	0.042400775973054	0.0436896636285974	0.0413148008852538	0.0421963233978132	0.0423440348709464	0.0416158460890442	0.043075349009991	0.0410917068126493	0.0417690298423934	0.0429198665588885	0.0435890773007963	0.0428500152854428	0.0405440498752947
0.0433726811857177	0.0415766680666472	0.0430778931610344	0.0408576317724215	0.0408650990441188	0.0411210624346248	0.0409074303972601	0.0422319135609292	0.0446278168281716	0.0419773495486826	0.0465259111106098	0.0445040512289627	0.0421209610950829	0.043517390879338	0.0431868611872382	0.0418401669216362	0.0451353052721839	0.0430468388711028	0.0419025982252504	0.0436312696827745	0.0439325064446386	0.0413891688324183	0.0430543024870993	0.0438368330412005	0.0417104971555752	0.0426285379229014	0.0420026107777232	0.0415413739308617	0.0430381193676371	0.0416925474697122	0.0418626683704795	0.0448063916442631	0.0449297859991554	0.0427829518022169	0.0422926333799293	0.0416256609379438	0.041182305665167	0.0420024494560613	0.0426772491880563	0.0406840884448861	0.0433099383264939	0.0409756830372393	0.0422393763450867	0.0441735551819147	0.0418630925545113	0.0417849131780957	0.0433336977744369	0.0455897765014784	0.0421708911398008	0.0414287304035913
0.0445042057777542	0.0445497657920733	0.0451103804053668	0.0418775321042232	0.0449494223794758	0.0418634812451338	0.0420877037534582	0.0432778061807162	0.0453913945383738	0.0425092737683379	0.0432571179066604	0.0445752769231545	0.0428412793984707	0.0421584821403854	0.042297935397443	0.0422518803298158	0.0430877278690213	0.0409392955231914	0.0421826896125933	0.0443495352695795	0.0420583572322746	0.0443247263076067	0.042458592976203	0.0434862160330631	0.0420473760102748	0.0445238935541046	0.0414370155155157	0.044640941243361	0.0433158175078015	0.0430693362303863	0.0440581409619974	0.0415073028606889	0.0444000205084816	0.0419176175918549	0.0420795548251201	0.0439664970555566	0.0426691482371786	0.0435071826578459	0.0437414247230424	0.0429755913375538	0.0437893532929667	0.0436419202847733	0.0423632431641704	0.0424828036046043	0.0446871735478231	0.0438633738169607	0.0414559382398176	0.0410884729955449	0.0425673255496853	0.0452960136054272
0.0432236939526705	0.0431795652101993	0.0455715540544394	0.0431659017698099	0.0446579099020294	0.0415368978847887	0.0419133450462977	0.0417843879828293	0.0448079438042244	0.0434140358362068	0.0419034490460304	0.042399131357753	0.0433979913282421	0.0418906403991438	0.042196350363381	0.0426336417357758	0.0434998814033263	0.042495258028036	0.0458990510298008	0.0459758776609384	0.0404083615323574	0.0408651251153865	0.0441936808510635	0.0418856288125165	0.044293017906048	0.0433221989300744	0.0446993336753247	0.0421154518021765	0.0433510695918755	0.0437006356885097	0.0406506356692961	0.0440487325417438	0.0421865082777279	0.0427000404570816	0.0413156823763874	0.043319359895778	0.040436702469782	0.0448891318576486	0.0432382383753535	0.0436028888257405	0.0416819285205352	0.0424755411948153	0.0433880260236102	0.0430480320712288	0.0429405706140678	0.0419326583742797	0.0426156231405544	0.0420821832578173	0.0444641541810082	0.0425671262265501
0.0461527582057263	0.0456587919261898	0.0455880447015358	0.0428526786115286	0.0425485811373901	0.0444884806235505	0.0441698606311448	0.0448097884024863	0.0438385018882896	0.0433389009091847	0.0430279908062929	0.0449616109305541	0.0419677772875496	0.0445746640614129	0.0435267909400937	0.0431254639516515	0.0428343135292536	0.0455262891857637	0.042447639438218	0.0425734770719792	0.0448969225615054	0.0435973775060949	0.0419556456373659	0.0429689631419153	0.0444353262106386	0.0418069499089405	0.042411648351431	0.0417683470599307	0.0445799464433323	0.0452467980742078	0.0418888164826682	0.0441644002288222	0.0445925171025867	0.0419544162881221	0.0445929715185067	0.0414158602652477	0.0421209010692066	0.0432971665312387	0.0432002858094185	0.0427769533997888	0.0431296850072646	0.0419301740451982	0.0421200791863055	0.0468703861178977	0.0427457051517642	0.0451364754240083	0.0447009776656804	0.0427651649581579	0.0441048902318866	0.0449628099126898
0.0455491683000166	0.0448457458874665	0.047727889399987	0.0428470993471699	0.0445301601388575	0.0424526916081317	0.0428256850986405	0.0436227642830852	0.0430268195661819	0.0469238409177692	0.0447585422754022	0.0463529299962686	0.0449611569908417	0.0428986386934388	0.0436220311894995	0.0438490748590543	0.0425475134561403	0.0432819969535153	0.0425838271565314	0.0444949648131015	0.0455001916255621	0.0427742825769017	0.0435428543011804	0.0425514637164381	0.0464088939378657	0.0432599614605103	0.0428974223593967	0.0438516203536374	0.0443096637755729	0.042278929217856	0.0454625470367711	0.0450942244714365	0.046889112872528	0.0435568334697834	0.0449860037143986	0.0429364516829507	0.0440321951444675	0.0458492208760302	0.0450141692433969	0.0453577286595838	0.0431911023790847	0.0458630646689302	0.0419106535880121	0.0417047506384512	0.0427461690091878	0.0448039669105067	0.0469393335945538	0.0447705054094958	0.043500697595005	0.0436106341929008
0.0451402187108831	0.0447955266088894	0.0455164620918319	0.0454566764443965	0.0453575859263584	0.0459075994549907	0.0478433789962078	0.0450409575180951	0.0459642683024256	0.0452088264866068	0.0428317006673791	0.0468507657126266	0.0428773957072767	0.0431384987798164	0.0433468704137055	0.043917466314284	0.0464352533521229	0.0446126856792656	0.0448923720876626	0.0471941834698301	0.0432599631688648	0.0450159019050779	0.0429547418179034	0.0474230949236482	0.0441689348115615	0.0427262789505748	0.046793967710091	0.0454515254329249	0.0449674128299488	0.0450953595033736	0.0459541671931267	0.0438974673189317	0.044624703292571	0.0436368033726895	0.0446104003964818	0.0449102365722526	0.0446876557006679	0.0441089952911832	0.0463111271382444	0.041886369309683	0.0455771993033531	0.042786081413816	0.0422231705272645	0.0425276880872073	0.0427472230371	0.0427425845968357	0.0436254487416992	0.0457797880021891	0.0422599925126895	0.0451236632189816
0.0443188144493603	0.0466677795983761	0.0435281558735792	0.0443581119789372	0.0452908557777101	0.0469506703561974	0.0442588785554852	0.0445397013479631	0.0433041507513146	0.0482728470561341	0.044960226387393	0.0494324800779133	0.0430909331625103	0.0425970224508541	0.0455835114777347	0.0435772818031201	0.0458555519076873	0.0471658299592825	0.0452531527210817	0.0443965427150933	0.0462400558647695	0.0467472587714776	0.0462193740536644	0.0464957330287263	0.0441598665897854	0.0456348120391822	0.0466706626490675	0.0459183458195037	0.0443670834879695	0.0447374788960459	0.0454458909266586	0.0456826923429168	0.0437001545866258	0.0436330061563586	0.0428599128540987	0.045582634553428	0.0422683721418925	0.046537552169664	0.049776130889544	0.0454544382308284	0.0439301052131085	0.0442485925347351	0.0447739636316524	0.0460929323365981	0.0458805614531786	0.0459004400269049	0.0439763107271295	0.0469105111456812	0.0421539090938093	0.0455299288489291
0.0479992487705119	0.0441037632570755	0.0439037109147156	0.0441642414660114	0.0430671813396171	0.0438731832142339	0.0433622894094274	0.0453192623246176	0.045770160777871	0.0495436832533865	0.0442913089324553	0.0456447261436477	0.0423877190732036	0.044378325333182	0.049213891354615	0.0453806969778962	0.0461106716049268	0.0505435031731681	0.0451718120237803	0.0449685799471283	0.0474509719492828	0.0438959542475794	0.0449141842633976	0.0444178651221815	0.044508906832932	0.0468067091731995	0.0440910785322192	0.0459349476097897	0.0466402371232619	0.0428696389743205	0.0452498530269124	0.0430839894349413	0.0449428488175203	0.0446109805924059	0.0448346259577433	0.0443785498829833	0.0466835900778321	0.0448449518964545	0.047385646896565	0.0481100437388302	0.0479830072333676	0.0435241853290333	0.0463988016975228	0.0423863863820121	0.0442005367402699	0.0427583890035746	0.0444374655088507	0.0443016720475707	0.0468815752166984	0.0433209067824595
0.0432262203427302	0.0468572253941706	0.0478113627751899	0.046800128713313	0.0454568634088082	0.0468300310554003	0.0445890542491386	0.0449461230350816	0.0456117694567942	0.0436897726590669	0.0468429237541564	0.0480215179951957	0.044445791986127	0.0440201697857654	0.0442978124062524	0.0437288179351458	0.045925812299575	0.0488286819206288	0.0446947524934224	0.043149815747717	0.045441707029544	0.0464006066899636	0.045139544407374	0.045952385293768	0.048440692302104	0.0438533743993192	0.0425264232472759	0.0431456072046381	0.0445968493137713	0.0455753088202154	0.0450935851699156	0.0447758774458952	0.044146053838997	0.0485817570958488	0.0459417482935061	0.0462927198911657	0.046792919293321	0.046632242129505	0.0456901781366073	0.0441100210348011	0.0445262949648099	0.0492642504113163	0.0453816696899526	0.0441577923211977	0.0428981728558205	0.0459655573340542	0.0454034811581798	0.043788539132161	0.0442413041276352	0.0445289821128886
0.0448828813203363	0.0453770734206102	0.0446422497516793	0.0460673913342451	0.0500801864374798	0.0452632418342926	0.047065634733904	0.0438538642750769	0.048700627860796	0.0449821869505211	0.0473676783077875	0.0457191645019883	0.0442448127091131	0.046264882314517	0.0447528721376204	0.0448996046153262	0.0460246202287108	0.0468883398257312	0.0449238888966847	0.0426842360407205	0.044317679632824	0.0448202321693579	0.0444110224786111	0.0450449641285984	0.0435895398380903	0.0465950788985533	0.045722845030592	0.0464373330154762	0.0459737193749235	0.0471668710768507	0.0475916153980328	0.0429043697208105	0.0438507341206959	0.0473903933443684	0.0489142756249028	0.0443750212270052	0.0473316933296229	0.044304107006606	0.0466227154561223	0.0458012737263347	0.0487268562747689	0.0465117284387689	0.0453528458232802	0.0471897135073908	0.0447719436562246	0.0457401362442298	0.0458801449168495	0.0509078164738615	0.0450740806707313	0.0507149326323358
0.0455604059418774	0.0465947087372763	0.0473772008856451	0.0446269152660437	0.048616855565917	0.0446170339395391	0.0453840415795966	0.0475771430749177	0.0461775140593208	0.0501471323023884	0.0460188304821944	0.0463768162684251	0.0463088111930541	0.0459819576215716	0.0456221441860096	0.0461542330982803	0.0447950847247878	0.0434079784383227	0.0443522611054717	0.0467071611773731	0.0494838623066799	0.0477501397655828	0.045190406277404	0.0453473122216529	0.0478653071163221	0.04347918725194	0.0479909278147327	0.0463904759384312	0.0487427542132021	0.0457783432136716	0.05091297361039	0.0485716746067132	0.0460591778252556	0.0434300820939595	0.0454269440575275	0.044442990502741	0.0486793854608609	0.04530143862337	0.0453483607030205	0.0455978680746953	0.0477127283016431	0.0486381484364266	0.0453032890960617	0.050763641382159	0.0482437132379391	0.0458299881424442	0.0452649257651192	0.0481276793135762	0.0460105284085678	0.0462189361627701
0.0439125864506014	0.0503696355078295	0.0448443703711616	0.0487047311704815	0.0456239481734406	0.0498290258567645	0.0457234245473823	0.0477123264402918	0.0455151807163944	0.0444398739587085	0.048865887399291	0.0446838608164085	0.047744623940857	0.0446285165069422	0.0454006609842755	0.0494843956282665	0.0513368653326791	0.0450376886391106	0.0452319983655245	0.0445228082369716	0.0453500449439811	0.0516608565521848	0.0451323415503683	0.0490962276443588	0.0457270678931126	0.0513159020465058	0.0515566024355969	0.0483484588441819	0.0488869597391092	0.049853063815935	0.0449401636100691	0.0437852950921078	0.0438743479656377	0.0503924962620712	0.0445403497022927	0.0475981261504652	0.0455940271176365	0.044624711665257	0.0438200979678747	0.0442636620401523	0.0485913103653351	0.0451155475824634	0.0464535019116743	0.0462189002630403	0.0463843213394168	0.0492493833963124	0.0453700881180161	0.0456489613793404	0.0517680198965883	0.0507597811053335
0.046371316168585	0.0445853427790395	0.0492301109351209	0.0478293730444249	0.050890189573863	0.0497309081502841	0.0495280070643061	0.0451240041066879	0.0470863191366283	0.0511783284251329	0.05098759799568	0.0462873723783159	0.0465669457047074	0.0479846557187317	0.0467042721221591	0.0461041883824555	0.0518400383959945	0.0492460713944072	0.0470942569062553	0.0463434671343978	0.0465860641418337	0.0439830775605285	0.0512688331963932	0.0468777521988813	0.0465321111129401	0.0444753108793113	0.0488326070428871	0.0502570506872716	0.0441772550738733	0.0465418029976165	0.0508641108061742	0.0472428612267664	0.0460260400376218	0.0472186486385998	0.0474613885692125	0.0452108150808001	0.0510142534583191	0.0487492728060568	0.0458979393180503	0.0447177106382626	0.0471080170827049	0.0458534266907728	0.044254471427037	0.0443828257968531	0.0453056549486257	0.050807378357798	0.0508513745740683	0.0446497420884314	0.0470759245798287	0.0459318016675332
0.0476085680052808	0.0469644995733638	0.0473648904800863	0.0507392499359732	0.0474446858661491	0.0458787539080478	0.0461083267348251	0.0511654252881454	0.0495351406537339	0.0499070626666845	0.0474070273607695	0.0451712891053675	0.0464557355710842	0.0455155360108294	0.0514355387445484	0.0451559108350803	0.052157736532127	0.0461792559229535	0.0473682236833079	0.0469762072207439	0.0452182602512913	0.0515877772506962	0.0516127404772793	0.0450705674422548	0.0477136111537547	0.0464889080141747	0.0497641160722834	0.0527664898690701	0.046206009133822	0.0468470743989121	0.0475000490566154	0.0475718161542391	0.0444510691427282	0.0486040947489614	0.0455867155541266	0.0485995770505344	0.0520683466609066	0.0458807777495936	0.0480927919040705	0.049408403171312	0.0487585857400465	0.0465406650743444	0.0505753713332755	0.0523410044975888	0.0479260837945111	0.0491576107342728	0.0484894526580722	0.0459420435925335	0.0495684882966064	0.0455083465443206
0.045411201842308	0.052420717245195	0.0509312628122288	0.0462407426946406	0.0503309395988516	0.0494436519329106	0.049265595950128	0.0459021031729522	0.0488350699153823	0.0465847646848279	0.0479213989604727	0.04772507955849	0.0506050593909208	0.0479033206575363	0.0452560519352658	0.0505285020360931	0.0464904909959163	0.0503699636530286	0.0478802650009614	0.0472190469864711	0.0479534009580984	0.0491082020863745	0.0517872572569103	0.0469034775474533	0.0493716437883116	0.0471876969106896	0.0487920114585567	0.0499509524099386	0.0503985213188686	0.0464502719687107	0.0487013026493893	0.0450386814436524	0.0484930594885222	0.0460178192835219	0.0475883361346857	0.0451382765172756	0.0466744971581445	0.0460202282562161	0.0465741975401493	0.049144581344071	0.0509499262799405	0.0480343106502443	0.049740991484522	0.0467058433632627	0.0466541018660508	0.0493520572401149	0.0467913875850351	0.045511088918106	0.0473147070406199	0.0456193521500457
0.0499675181255025	0.0520572901456871	0.0525712834690636	0.0495486995828964	0.0478086252865537	0.0473633843063114	0.0481293543947752	0.0481928230216609	0.0467475572342381	0.0522117707931692	0.0481961824987109	0.0540469316229018	0.0509999966689894	0.0487562770546082	0.0485766851660586	0.0519089129529781	0.0478049469408533	0.0477672466675322	0.0457644234163703	0.0465815863009906	0.0455049226107285	0.0461805126850269	0.0502559515340586	0.0481292893118161	0.0457525380075302	0.0467375848114218	0.0503901817043362	0.0511608214979268	0.0485880957414994	0.046944741894436	0.0470751064880377	0.0472998032747995	0.0466179262095188	0.0486116777297345	0.0487936561397668	0.0470777688602506	0.0507439315934924	0.0526697258718541	0.0519637487614963	0.0463814404378087	0.0466610743026612	0.0462724130237155	0.0472073624580354	0.0469101431271456	0.0471754195412348	0.0470194525919997	0.0468178605919065	0.0485731260110064	0.0470760879101978	0.0513248197261237
0.0519611916579484	0.0483131948900652	0.0483765504414071	0.053988215821429	0.0487431968521739	0.0478706045610934	0.050003010374325	0.0486498164713234	0.0468801561492686	0.0497305244550002	0.0461988706125473	0.0550255731635837	0.0477539910280704	0.0466360792856542	0.0488298953826685	0.0475316500710452	0.0524313190369435	0.0506588943674727	0.0473663993324363	0.047778605260966	0.0476750641680572	0.0504588245254672	0.0489853326519454	0.05199745622224	0.0482478402528521	0.0495213338589266	0.0530352638538426	0.0480786374216069	0.0494625885437523	0.0519682370484953	0.046212820163979	0.0451782853547513	0.0492077982857047	0.0509120204102244	0.050197722497212	0.0479792640226207	0.0484176810710556	0.0528163307237151	0.0523242689209046	0.0471610055062593	0.0484593048013313	0.0465689677585927	0.0531095318539794	0.0498495365264145	0.0464400395796796	0.0496003798738724	0.0543058807556968	0.0472521207169968	0.0490770764803154	0.0466604196724164
0.0487389744491918	0.0534708086866605	0.0513841368511537	0.0529105954994095	0.0482555686776904	0.0508384699443107	0.0489137566033298	0.0502875479510322	0.0490504677099637	0.0509318262531745	0.0525712349921572	0.0498687018890957	0.0489183341451945	0.0483861248431498	0.0591841220273381	0.0502707259218434	0.0482464638673817	0.0500458795760819	0.0486336270979377	0.0530904705518351	0.0524361863752331	0.0483986721435357	0.0534025029232721	0.0489519295057888	0.0529907853552325	0.0524317417839003	0.0542816367648487	0.052220655163303	0.0465766210700178	0.0515208669830269	0.0468512734659716	0.0474499976274888	0.0491485788078491	0.0478787106357731	0.0488548855232008	0.0480201448786947	0.0493919767966662	0.0519622421969176	0.0487851609411015	0.0515843393609752	0.0465532602390348	0.0521807494843154	0.0559015453375394	0.0519446847551112	0.0553710101410183	0.0493991854660929	0.0514638702088949	0.0546330794104505	0.0491876687552774	0.0478114669932417
0.0514301171350169	0.0533967835171649	0.0531412198715509	0.049610505473902	0.0488207352633649	0.048006501909123	0.0538972913615089	0.0495666968105321	0.0525427694338261	0.0487580073092419	0.0483215930890848	0.0475017132821242	0.0486687424309073	0.0482275851157041	0.0525249751516967	0.0485346111377732	0.0506334134065153	0.0528415745505385	0.0526526663955733	0.0587069604506081	0.0485037728450436	0.0490768962666107	0.0506245620000033	0.055152310816758	0.0475473898641805	0.0536600883914401	0.0505936319230578	0.054656253248617	0.0477495381552872	0.0489325856885705	0.0495824107143049	0.0527426371821422	0.0529809621718545	0.0522374279599037	0.051183516384043	0.0528244329027235	0.0499656686014592	0.0516258415307474	0.0477981563763742	0.0491058695675111	0.0553703709857019	0.0524540824012115	0.0489756676420768	0.047922428776058	0.0477587458692551	0.0505011556652236	0.0488832513651415	0.0551702484375627	0.0476248639909747	0.0476334336525734
0.0479968301877855	0.0515283685509869	0.0496340429891275	0.0546444660353567	0.0533915253817134	0.0499828436710763	0.0501293629198466	0.054289590722289	0.0533944816539397	0.051643205746014	0.0472476943559074	0.0479416707486538	0.0533334688934338	0.0576493871985002	0.0505450167730932	0.0486151477562749	0.0485978141446945	0.0488734156500113	0.0536983486295013	0.0575507183139357	0.0547836701225105	0.0506421279118814	0.0522918924509335	0.0482482383031015	0.0477027753135166	0.0486625010247374	0.0525292192896193	0.0500322274860969	0.0542802549652078	0.0500695260664148	0.0495921840355267	0.0515095959619247	0.0509857538210713	0.0524185751738624	0.0516278994639868	0.052138174264012	0.0478136898297399	0.0496624888401442	0.0503462761600046	0.0473864591153255	0.0571109000396427	0.0492408089747519	0.0487363806373505	0.047668990345802	0.0524478963903936	0.0528271431749143	0.0476649070569915	0.0506334787630519	0.0526730402128723	0.0512657196236626
0.0509548110498371	0.0505276204403888	0.0508292591261695	0.0578611813101153	0.0520382614040686	0.0487693149858364	0.0497044794425045	0.0498901758851044	0.0503386797944059	0.0484568002602941	0.0557000618657096	0.0563252421024418	0.054295192025276	0.0527828470586227	0.0562283054201971	0.0473309001637198	0.0546649304890389	0.049750648593656	0.0517081222820057	0.0504470164976464	0.050059803434233	0.0518959133513393	0.048269319032123	0.0550244509110199	0.0488175952260254	0.0520422521643889	0.0481745843615201	0.0475580240157153	0.0513795997619443	0.0531207464466333	0.0499917860092629	0.0499797158606576	0.0502689710309371	0.0522757307597019	0.0511384646379741	0.0614501333676909	0.0545120325048827	0.0486185672054704	0.0495688779566161	0.049444851459613	0.0559228006919625	0.0571850332796947	0.0506113990670749	0.0477513019165458	0.0521902867259343	0.051437682208866	0.0489014686429787	0.0513221877206546	0.0500386398495553	0.0550180428338922
0.051945956482892	0.0496292174816403	0.0497915998105316	0.0481122671989385	0.0515071803027451	0.0498653374709287	0.0522176256308441	0.0514450264034333	0.0518338825632371	0.0546563941501882	0.0589797620550002	0.0570038408806165	0.0559934211698135	0.0521508612574268	0.0484878223731197	0.0500852472508329	0.0572586149767088	0.0536501611331905	0.0584440984188946	0.0513067782254977	0.0616497102543411	0.0499730741749594	0.0527596933986822	0.0529253926773683	0.0494631798081495	0.0561391951990545	0.0535158879261449	0.0538853648334641	0.0480310947072835	0.0531621799968832	0.0606803211769815	0.0535067208851524	0.053025514446581	0.0497800727073239	0.0489109413283285	0.0492155600790862	0.0571595919805238	0.050815682238246	0.0548935446741626	0.0502507146830094	0.0486206500678479	0.0549028156958041	0.0536852245447149	0.0605941765682212	0.051207463095692	0.0596600429380607	0.0510997466042963	0.0494400438782439	0.0513002443930557	0.0584973592526923
0.0616895492765713	0.0552196498651173	0.0553920938106058	0.0540743344811283	0.0502528007975903	0.0516979134680066	0.0506922272941001	0.050719701630567	0.0518803396815698	0.054966772766669	0.0529967558065456	0.0536365589055553	0.0491797680059758	0.0534680355344788	0.0516584718455318	0.0510915457726797	0.0524700682345772	0.0519724792854255	0.0507627210026285	0.0542954139093213	0.0567112782977023	0.0673931555838085	0.0503155791485532	0.055535256739608	0.0525508321401691	0.0505053464512169	0.0505308390474884	0.0511258427422233	0.0523312242843017	0.0605131541958951	0.0554354823910924	0.0550018465878861	0.0502277370310551	0.0552211400026577	0.0532721238578318	0.0538357298003216	0.0477798193907989	0.0611437978745448	0.0510734949762155	0.0507973422663783	0.0532758770914144	0.051293818188435	0.0561485789459356	0.0601063524867143	0.0504699899618924	0.0602641633718259	0.058300380305865	0.0504359621937246	0.0555182736808311	0.0550880576390062
0.0528967640554271	0.0509931222078556	0.0552730863584805	0.0511422946724219	0.0526923108237214	0.048385592890214	0.0550443797535795	0.0540337573307035	0.051707590820389	0.053706242462205	0.0576485984150915	0.0559348667743604	0.0499448099987604	0.0549221555759483	0.0558715710273481	0.0491797773994211	0.0540293839348656	0.0534615931546042	0.0538009609470907	0.0617089283407335	0.0536382062675228	0.050102708895223	0.0544415870519166	0.0553594545186028	0.0498393839385201	0.0515106994572767	0.051327565399937	0.0543767113891994	0.0635093231998264	0.0516740173736759	0.0506866986064065	0.0502024305584511	0.0654544164681773	0.0511811176758866	0.057442815479743	0.0634175134876022	0.054958197892567	0.0503377980086838	0.0621018103135472	0.0498234555224636	0.0535127024735358	0.0540486657219118	0.0584608012013533	0.0589609296716683	0.0519515661754952	0.0622883669071815	0.0628514510576346	0.0506582512409943	0.0515803328079027	0.0535615421145895
0.0651430896291098	0.0545301961490047	0.0539111221929364	0.0499499991581356	0.0526047485899104	0.0628275166952468	0.049488443060183	0.0675877568988323	0.0563216953159586	0.0516631688852573	0.0523541463480091	0.0516438978498966	0.0533786293323024	0.0551256319682257	0.051198840895159	0.0557808917023076	0.0537640303302833	0.055732747905096	0.0499295849068057	0.0519198427830494	0.0523227100738688	0.0530789263580526	0.0519783466700288	0.0510982406494219	0.0547207027734702	0.0516487641943715	0.0512797748160859	0.0564504707743849	0.0538447938976838	0.0508832703918474	0.0523549126714907	0.0531904516907428	0.0500323579697207	0.0521360140438701	0.0610338532675218	0.0507254745485123	0.0552422536148421	0.050593875441683	0.054400910461149	0.0503129397478635	0.0535937295923493	0.0532269188861696	0.0509741471687812	0.0588618522275359	0.0537662008795523	0.0522661045858562	0.0501931728615696	0.0534516345857745	0.0551685359546286	0.0562588244202129
0.0526361676112282	0.0529315641223768	0.0546194617581672	0.0536146877331053	0.0533134247590508	0.0530142695470215	0.0531816832046989	0.0521152569128753	0.053027013480466	0.0537709790304488	0.0552705902048041	0.0510400819221913	0.0567633976655357	0.0572612085092415	0.0537112880180479	0.0529092003101946	0.0530857657063366	0.0502315441353376	0.050439982740811	0.0526239155405175	0.0557679970639685	0.0518145475777421	0.0635764939297152	0.0509215245305355	0.0599172027891897	0.052483521368546	0.0594294754552578	0.0516162523421969	0.0619192399755779	0.0528602050217002	0.0528734300835534	0.0525263399972586	0.0574124420519776	0.0561832715314838	0.0509603250830718	0.0523461406021095	0.0556259531403866	0.0516897884837551	0.0686854334653536	0.054651514042693	0.0568407913263029	0.0569526966747449	0.0637605816857372	0.0521178822747879	0.0605200704373256	0.0511131884633257	0.055846249363708	0.0516726837463668	0.059916058365932	0.0588063064790177
0.0557025542041883	0.0684663319107136	0.0553576303134911	0.0518820874815794	0.0507816588889183	0.0545564554166468	0.060887262715954	0.0608106238204704	0.0611223704385831	0.0540832620719651	0.0590756074302756	0.0511012928128678	0.0515122965223491	0.0737008803793054	0.0573794615255631	0.0552569609883702	0.0526918935719389	0.0633321287036912	0.0536714012786937	0.0509214705660585	0.0525537351642751	0.0526156273834993	0.0547201618210718	0.0542810609891133	0.0598864170650814	0.0563446981825678	0.0526473648051549	0.0608787160814739	0.0580656555935317	0.0559103816098746	0.0602023745528812	0.0592502766666584	0.0554666095438332	0.0645943095386479	0.0573797051679361	0.0630414093645826	0.0603930350493805	0.0598597541003112	0.0504955582551962	0.0538400194476747	0.0516818429860954	0.0534568566482626	0.0544118164082672	0.0574222090227448	0.0602060432648048	0.0589396048560837	0.0606631439595779	0.0711800861858536	0.0579665168668051	0.0508812795147312
0.0548503437006066	0.0520830906496772	0.0536213648110077	0.057076067734452	0.0518473568133489	0.0518791396463811	0.0510651830792272	0.0560787044303461	0.0532196035575246	0.0524533796563928	0.0545941955396729	0.064322318472253	0.0602888141050137	0.0527828707139332	0.0582403797725106	0.0614995500292264	0.0577937614439681	0.0599804107496452	0.0533701159473934	0.0586909708738443	0.0545630441660031	0.0600325306133034	0.0588272583278453	0.0531948498055455	0.0663961875377459	0.0570205294321569	0.0598380408731508	0.054921467373671	0.0547291685210745	0.0614401875801047	0.0643525644493795	0.0608030494986458	0.0603867626702638	0.0581221176883359	0.0596626619095997	0.0540581184813007	0.0630267587167373	0.0499408601342184	0.0669735166743642	0.059883558708461	0.0578298583968865	0.053458364521541	0.0506675814273925	0.0526426329018657	0.0538116207791348	0.0569323179967015	0.0581266202296703	0.0588510031325049	0.0508094922990524	0.0633714215634559
0.0538682052548651	0.0575416588107417	0.0693869572468787	0.0628980647845208	0.0635785987084991	0.0534741202247739	0.0620324035488554	0.0529044717570334	0.060929163848306	0.0637743097778877	0.0626318072850663	0.0570124370681134	0.0684624612071446	0.0557820573627675	0.0531748189655877	0.0663625308981117	0.0656680158034284	0.05487834109704	0.0528364938386159	0.0582140305654964	0.0656233602537801	0.0539099423702651	0.0520603087696369	0.056952701671999	0.0547502191588441	0.0553242816926361	0.059642613889655	0.053482385639796	0.0539151893862196	0.0555122625413728	0.0519988837063682	0.0611229635214798	0.0523043251587743	0.0592438602015717	0.0550789417078305	0.0571594912888918	0.0583207440252644	0.0535166179321357	0.0539349675854192	0.0582083463140522	0.0591964495420937	0.0562598045232433	0.0570374365476532	0.054309031958892	0.0514238247300187	0.0548547071090203	0.0567482857988369	0.0555805474198412	0.053994590303836	0.0610000955025898
0.0544165659181167	0.0549361804775666	0.0566062216401441	0.0613750444530723	0.0551819007983571	0.0527441862408376	0.0521688574899279	0.0533121777618673	0.0536162953191449	0.0641140189945968	0.0661139820567901	0.0606208318738257	0.0552387220338384	0.0524219651385779	0.0611608391479575	0.0574483272978375	0.0535006353423251	0.0673134193563031	0.0552007502523202	0.0556181819925245	0.0679774505271104	0.0582073131667606	0.0694212977613033	0.0595215659619299	0.0563760789789701	0.0625071536857252	0.0610235354464965	0.0536959073677889	0.0593775420015275	0.0727582242704839	0.0627463357684533	0.0546548054342927	0.0549935085259613	0.0604456230237439	0.0554235610762082	0.0526796636243087	0.0603188309873527	0.0605825961756134	0.0525025767641421	0.0569553021645009	0.0580652897131719	0.0529981799967866	0.0535095335557277	0.0626400359178409	0.0581567395981065	0.0593274488560871	0.0584239918093669	0.0590743046102684	0.0568593488442667	0.0584599822593371
