# Supplementary material for: The Neural and Computational Architecture of Feedback Dynamics in Mouse Cortex during Stimulus Report
Source: eNeuro. 2024 Sep 24;11(9):ENEURO.0191-24.2024. doi: 10.1523/ENEURO.0191-24.2024 (PMC11444237; doi:10.1523/ENEURO.0191-24.2024)
Supplement: Extended Data 1 — The file code.zip includes all code used to generate the figures and perform the analyses presented in this manuscript. The folder "./ephys analysis/" contains code and instructions concerning experimental data and Figure 1. The files "Figure2CDE.m", "Figure3AB.m" and "Figure3C.m" simulate the model in the nominal setup, and generate the corresponding figures. The file "Morphing.m" allows changing the connectivity strengths with respect to the nominal setup, and plotting the resulting trajectories. The folder "./Figure4/" contains instructions, code and data concerning Figure 4. Download Extended Data 1, ZIP file. [file eneuro-11-ENEURO.0191-24.2024-s003.zip › code/Figure4/isolatePPC/v1Int_a0.825.dat]

0.355718312975254	0.319741171663667	0.351850603629361	0.334401400036512	0.349343862974864	0.337177483434843	0.350184265380751	0.336126551663926	0.349039808661637	0.350952478183011	0.32765780059631	0.346873832109829	0.355233907656313	0.340630263220573	0.350379019556218	0.344546591025263	0.343688832946662	0.344272310969327	0.357777931563501	0.349059248374986	0.329338319939964	0.322473102661631	0.325292028637616	0.329424147824588	0.332236654030957	0.316930672304227	0.330329241733168	0.334997805773422	0.327159445900669	0.31858886753335	0.332566723813655	0.330043134732495	0.33125514973509	0.319724382974667	0.336988035844524	0.318527958979984	0.346896511225731	0.323179101779157	0.348566062927131	0.338734476179953	0.330524556402834	0.342900620288924	0.338341286971834	0.353508431236948	0.354590592153315	0.345957469832999	0.345339245290095	0.334121943318318	0.343520800732414	0.332436650471086
0.361480747594899	0.333985685320637	0.337797436481064	0.350754532618569	0.357713207159248	0.329327290754072	0.345248266171109	0.362474661682843	0.32919329108425	0.334101151005362	0.338320290475677	0.330810930739036	0.359895887628318	0.368463451893153	0.351432889337293	0.336240160087591	0.335194109765965	0.346426044265953	0.331118568909216	0.358386099638912	0.341709563299524	0.350832859199082	0.332391646729903	0.351485785234908	0.331099541185009	0.337669327353975	0.36257877694196	0.358647257260663	0.334586208203937	0.342856929912066	0.328709434156005	0.325703441656719	0.366233715275439	0.355471818775896	0.346206484214528	0.353344591073543	0.368272345982998	0.332818225719853	0.35185488877046	0.356528826046276	0.343188650015941	0.355369323452246	0.328295021736425	0.339370422548088	0.323600713083818	0.340288484099831	0.336875392044295	0.326332882076541	0.349796786694747	0.341154348286871
0.344604962992404	0.354155039229605	0.351693125025795	0.370217481980683	0.344807176149857	0.343586051050103	0.368275513075934	0.346790670447642	0.354891137099206	0.362806202231163	0.377122148402233	0.347800442274601	0.345627889573695	0.356036967199273	0.363340134245957	0.35550363410509	0.338421967450217	0.365562534735087	0.3623826967045	0.371409652006605	0.375091819530128	0.340802470395225	0.366416340238177	0.364656890995575	0.362267839602242	0.364518690204718	0.34036855196716	0.350252664513244	0.357783405246973	0.372981735823893	0.369531825289495	0.36893701825549	0.347191750797462	0.352070921650764	0.378187253628844	0.37116666699749	0.361322517627222	0.351101302175929	0.354668059402111	0.355902274035279	0.353821629497249	0.34018905008751	0.34166170949838	0.355048697255188	0.372205854874285	0.358344484387168	0.365314159341531	0.353191254674353	0.380798931086164	0.367010629229608
0.370009989343914	0.351723422608847	0.399143834067366	0.349594811284826	0.364710896730357	0.366300643717768	0.35271687819647	0.36492495216081	0.354293214048269	0.387070603455166	0.351345805436163	0.360705610343055	0.38975424151709	0.38262756943872	0.383074360996652	0.387673577377166	0.380722934305865	0.399622281450586	0.390774305146505	0.380490386578732	0.363847456900081	0.366077003344812	0.354418479095794	0.396253204969438	0.385549618365744	0.349805041572637	0.379109147747895	0.381876642399305	0.376973629778162	0.368663994794411	0.3597439702918	0.35239194426267	0.383320329106672	0.361391323803397	0.35139504552217	0.385599736275526	0.360926825802926	0.374244553982572	0.353154272566589	0.364807069096869	0.38844673503664	0.362014214474513	0.400913297892189	0.385865980041161	0.360900711700019	0.355528119833843	0.396144890282967	0.360876416727254	0.359271586637655	0.395924577735874
0.377980897856621	0.37727567203063	0.360887611183359	0.383879984307511	0.399617708879856	0.371498940111638	0.407365001927638	0.391201073171767	0.39236760052192	0.398275798817624	0.415497974519666	0.395527628498718	0.377314439277331	0.389506058444334	0.399917839951125	0.389059025104502	0.383916364994747	0.371242759561654	0.365388066476022	0.388652155376754	0.378317885645985	0.365153123848751	0.416199174291744	0.398566163464973	0.360705615840631	0.404608594623309	0.364813031795865	0.36366290707858	0.400059540643106	0.400561301306608	0.390433159214366	0.367266153814003	0.385008607193341	0.369445360509457	0.368455608021583	0.371959161667731	0.412488244998424	0.381136314919528	0.404382268423408	0.387735088062181	0.379795778550807	0.399732838688885	0.361324203302501	0.371442855764589	0.401757146840445	0.372809933327478	0.391905700199808	0.376088547570233	0.386016790431685	0.396123042020189
0.435053376996606	0.4199563108324	0.400412977141086	0.377390914309929	0.430293904350487	0.392626605971559	0.390578338551949	0.377046156454192	0.437989985719927	0.407565132604598	0.398340250959453	0.37712517103331	0.397502526278362	0.437147554156985	0.392596967834839	0.405521725259596	0.44088880429839	0.394828081098111	0.384554322806313	0.39288736250737	0.400330746170399	0.395710042727142	0.407325900923653	0.387921862284787	0.387882618051263	0.384654229671603	0.410255632865838	0.425216678708083	0.43439229113563	0.410521583930023	0.377910152300165	0.436175206648728	0.406038714649756	0.380444578620192	0.427793199751412	0.410408894445615	0.373975957916992	0.419023236993511	0.381453039102292	0.412059431195593	0.432455297560563	0.429551711728671	0.437470635546633	0.437008612151881	0.376526808158935	0.420011286154528	0.386956787551825	0.428546247653896	0.377959497650085	0.384936411557319
0.416810666310737	0.431204201944061	0.45639559703639	0.407724414802675	0.390630574424575	0.446094075865084	0.395981512057009	0.432834726426935	0.430337248511331	0.396252935860665	0.460249431318572	0.432091517672448	0.390630703542836	0.400849472783862	0.439691303434387	0.445699861210625	0.436192885862283	0.403606667950708	0.454921277805937	0.455228245646198	0.434437945651434	0.423499970371838	0.428399293928084	0.402543478625272	0.464955279567417	0.455191875731803	0.434382357802051	0.420010645660564	0.407135617926428	0.413798457050896	0.4251961415852	0.433534649340221	0.450066752677005	0.430859680825548	0.404907352445821	0.401476478442637	0.46082135507494	0.417118594528222	0.457057814605568	0.443534240405494	0.431684050947051	0.446897256252188	0.425658677792289	0.437601878379637	0.445041796927136	0.418618848820494	0.459743431812578	0.44686878806684	0.413364359309846	0.398511026648943
0.449284541652662	0.474252304209668	0.420556243647929	0.489812267166264	0.443552854139839	0.418235608228669	0.468957664321484	0.475536617311684	0.415571282151745	0.43639515991723	0.47428990549102	0.443317003947112	0.463009933784256	0.464678980397456	0.441908555564422	0.429305785367944	0.448494263784773	0.480218656438321	0.472295520912785	0.422819379577047	0.434581768902465	0.448051678149431	0.442244699201319	0.46642135136295	0.427510521859752	0.495653116253948	0.431453296331068	0.416467723761055	0.414224603196512	0.473712055038573	0.450990974017546	0.416369193367736	0.427730562871683	0.427032821357706	0.492714624120513	0.485788668439031	0.449476512010558	0.451632282104191	0.41619929347532	0.474551747191802	0.457928153939731	0.449524547939364	0.494438529984824	0.468390099420666	0.415970078215236	0.442224475477163	0.467533625493909	0.441969544620252	0.437466610732117	0.442179067146559
0.4897606949535	0.494545498925648	0.500709142484864	0.466271482162131	0.454144040820694	0.447149368807025	0.510618086351505	0.466042728527356	0.483426995460286	0.518930491450412	0.472353673074587	0.470350261239116	0.48830944315881	0.449271389762562	0.462938623890867	0.436952597298402	0.485010587020738	0.459298100377735	0.450755310368564	0.437662634033316	0.438298514383097	0.477297722619613	0.464699443821505	0.475273713244202	0.518185268192528	0.445186373352703	0.477263506283593	0.48997723580097	0.526634109631204	0.484619657964169	0.496043289896101	0.444709152608124	0.448708131756899	0.442110607377979	0.522649966680346	0.50821548356376	0.470286465269835	0.447896525701816	0.477078937512861	0.449923631075762	0.459575167961736	0.451859255868231	0.436210325707477	0.476442292898826	0.456476538440419	0.525150560968355	0.50887833841331	0.437889807733146	0.469603896644458	0.492162272098486
0.497591036067666	0.532467876883551	0.527121947878745	0.491135853341783	0.473478782043576	0.485804599879322	0.459972840302194	0.475236926584248	0.462845568266368	0.518837131066512	0.489858605909786	0.502684207516206	0.494085179310175	0.553996717649073	0.495386872315055	0.512978700728752	0.485084172870656	0.490972701899904	0.546644570293325	0.532640390214958	0.547989948402488	0.51453642859955	0.557613091182071	0.468629101947423	0.488183759139959	0.533910037650136	0.472203429884053	0.462974076398102	0.530213812963264	0.466627338071067	0.498422302365016	0.544015746147615	0.460686683662683	0.4698631977541	0.466404607923671	0.551076371658987	0.470070553966911	0.473743715751227	0.530616244497932	0.523762538131414	0.498503708201332	0.459758423283151	0.509157818468842	0.56003698167143	0.46707785074777	0.485913084944042	0.555065582531976	0.556315866743734	0.468480225924524	0.541030214952268
0.537398310901886	0.5895777434738	0.52336272463684	0.576489333255065	0.580678664048263	0.54295655481131	0.492195713557293	0.543487942236403	0.566616323758185	0.561452699708798	0.560241333623798	0.52905746772629	0.496343391379739	0.588638702938176	0.555246957697604	0.5059192743374	0.538426741929817	0.533077996882796	0.503106115955341	0.518942385870013	0.551488517988203	0.545139650018448	0.488259234191684	0.55571764840965	0.515948070221736	0.507889355512057	0.588425012706189	0.531413206013312	0.490968819640462	0.504724629388375	0.518267042779083	0.549956303068159	0.546138279106006	0.538139730440516	0.568544820108779	0.586853786598681	0.554278604204219	0.601719928925575	0.579629906217805	0.512687973773205	0.488315297895705	0.532015724224132	0.538430461029697	0.545889511634124	0.499185594870168	0.515200030131335	0.490566830141627	0.489583564383114	0.558856436425381	0.497103238866018
0.568730435729058	0.525239765267036	0.596596701069501	0.550388982864141	0.517928211750138	0.528343440899938	0.554169795180242	0.548970198620178	0.649525312919453	0.637230090556515	0.624223626473854	0.557241362755682	0.541968443116902	0.553683013328096	0.550925929618551	0.588653007473639	0.543491059265807	0.568732276518561	0.561010317096471	0.576601459025617	0.649981506363159	0.577483480157691	0.555859073507018	0.523890185029613	0.604636466973199	0.520408811446282	0.594604170072184	0.532781623100827	0.626115779970377	0.551358346306298	0.53466199356711	0.561041321039613	0.540535818731065	0.602143586689848	0.515224252689406	0.544232172147713	0.553794331342622	0.646737275320156	0.613667826421145	0.537547891333935	0.529539631866119	0.58430868283176	0.610419375263762	0.600299267771952	0.562772096468419	0.519779221857871	0.546552149816001	0.610818177409679	0.594761504995818	0.524028908728458
0.664098470371091	0.607331536318773	0.575620827983998	0.604193429621797	0.596955033217417	0.577618721514839	0.670369030793976	0.601882353178464	0.64274638726865	0.608505410636504	0.604218646504103	0.564473208472402	0.603851451495894	0.631355645129728	0.553456164767488	0.595706281431536	0.679144664992848	0.599961452271495	0.609040066578777	0.594479504782648	0.587618432059109	0.596101850869158	0.561070373120564	0.690025419936953	0.559868223314253	0.671295775801782	0.588850910566896	0.638070951892307	0.594861139765015	0.692140486787759	0.681627696325544	0.699556182447636	0.658453705239715	0.683022711611966	0.555069658677478	0.643796201225769	0.563057933965832	0.551312215656312	0.620625778571825	0.646674970303703	0.636315960817169	0.5776365413277	0.60703046553077	0.62970947078783	0.562674543796772	0.566259330173582	0.555063958645109	0.595049944898247	0.627370880593772	0.560759556877836
0.632573313307225	0.742463366805282	0.648043358196448	0.702886347436348	0.603119243448916	0.64070263520548	0.701803215656271	0.706816804938619	0.70500954431604	0.668026219406572	0.680859582426678	0.745846740910327	0.699186939813989	0.617801722787199	0.625462789402143	0.717502571873064	0.743464732109227	0.627336061651718	0.665613561324151	0.635858434815055	0.714499876762893	0.744915290484319	0.637695167735798	0.637720097981999	0.631366842492455	0.721536503672181	0.602231005596171	0.600405921531303	0.634935146136542	0.619656762313542	0.649115366295927	0.636399064809333	0.616658064232777	0.723675733292978	0.607042510878002	0.72609024078822	0.603426787935553	0.706750589273437	0.720826925527382	0.712987061707385	0.731370505747555	0.608919288166489	0.598302070935841	0.615510653588444	0.728966262056374	0.719646073649936	0.621916389129883	0.727238782433076	0.669037347840131	0.661115133412083
0.748366679142215	0.753885001979562	0.64791556662752	0.79200174027884	0.664580045445892	0.65801398782423	0.788586915918545	0.782512608483573	0.800680727626093	0.64602507210718	0.805787352893905	0.773766269663725	0.768509953414608	0.682149369197136	0.805286746266848	0.752301093349501	0.759558792860842	0.713483073289978	0.749496721207325	0.738642976024084	0.774428402369888	0.822747290845986	0.789174779634388	0.657135692771201	0.717799922945049	0.712114854188995	0.778247064490132	0.693407628951319	0.729928305559974	0.698438635069112	0.770440587109988	0.789535754316198	0.79193400628573	0.802674778653393	0.691792626395634	0.641003472280169	0.807916191953282	0.647896283933774	0.815598871761581	0.729273015562105	0.803979615276938	0.820409820105426	0.766193832943	0.763231687728392	0.646133582609274	0.790969932731966	0.725395697482429	0.739887070429836	0.722514019822712	0.770795942052298
0.727368802433709	0.827136978804833	0.841750636037151	0.772317590916441	0.788882568897333	0.764034029300211	0.746451726184912	0.789911575141325	0.70145140115815	0.812743054392795	0.79723057560938	0.842697246841138	0.743363097097372	0.770911198563513	0.818886040429079	0.747903628223656	0.693573059176104	0.780673928065279	0.767679809835249	0.685909857516632	0.758300214040431	0.78148674101422	0.794841730223464	0.834655168935471	0.786567390665617	0.700750664451847	0.847325306215181	0.777638139618921	0.712303015396384	0.890099867971894	0.861416520128094	0.777385610872696	0.883815135434256	0.805156306300928	0.786124486848416	0.732748517332029	0.775792629911373	0.799883645471546	0.70817943176121	0.821625460580821	0.734905413668893	0.716998663170592	0.777163450863321	0.698403813785739	0.689602785694467	0.81453595996112	0.773641239900636	0.807886935011381	0.843370013344188	0.763840185234389
0.923676599007481	0.779426395831014	0.815437539445588	0.756515594451148	0.853094291380217	0.801821116675622	0.936882369537026	0.801762274225496	0.755943177541601	0.950573027496235	0.936440791746429	0.881224587276526	0.981967581056943	0.774827466943281	0.872956879064411	0.774456208582026	0.967594151160991	0.817815081411367	0.845523195702798	0.939589863668886	0.891848319065549	0.779108827051647	0.84885478093349	0.925579480217797	0.875045237895089	0.755821929985281	0.845278582100255	0.870727075703656	0.771912041529309	0.77960179339053	0.808630115727485	0.769490594619174	0.807946658630516	0.775566640981246	0.800122801717468	0.801090376622421	0.787533453262267	0.844412339044628	0.742583248621289	0.919712349203669	0.758837485419185	0.916195647715648	0.804576860889473	0.820874487679419	0.797717624669982	0.879274695550426	0.798230004936999	0.802290832285136	0.799695917819788	0.849511294799915
0.846455341004051	0.837312363977335	0.95450176470911	0.874315081307426	1.01844684477851	0.825376877037611	0.82972624252804	1.01305689003532	0.842114041121591	0.833293769098623	0.890298776002184	0.84794069894791	0.983856792580617	0.905210473131285	0.829210897323336	1.03230342334034	0.880055627189691	1.01193260731199	0.994321589676302	1.02735206061321	0.823472540772064	0.973353173354274	0.852221877290997	0.873293348332052	1.00104643920037	0.942156556056947	0.884642185564626	1.08811741865951	0.851278355379328	0.819531126012119	0.815909623546028	0.823268633897923	0.893213631634434	0.875356000542847	1.00435336712066	0.838734135913698	0.936082696951058	0.935853147847747	0.917590522721459	1.05446779320702	1.0346306441939	0.978969536634783	0.863507504151163	1.0312277289603	0.899591885691025	0.879551024295012	0.848147255668536	1.02011030343705	0.948225043617582	1.02506608865253
1.04458645276903	1.0550405708457	1.01002512459195	0.908952478250942	0.937232422088713	0.882255563573392	1.13255960738697	1.12769019412974	1.0252431349848	1.04846261126486	0.957632762732375	1.01955147823662	0.991087276049309	0.925248477842794	0.926900096386522	0.999017351324137	1.14856997312229	0.903638654818189	1.01184483666485	1.09580520376992	0.925669605296406	1.15068919892334	0.986443349219387	0.900133687039032	0.902027392485249	1.08771238975729	1.14615140877606	1.02634123457558	1.09062064204113	1.11662718423517	1.14121992491394	1.02404131257057	1.08936439424953	0.927558605059356	0.964389180372705	0.950974884691687	0.930487320881463	1.04067658760275	1.00931205193681	0.945342751735326	1.16921762891813	0.968233008745149	0.89099317343099	0.977724917293057	1.0969278352365	0.991993944576377	1.00230124816351	1.10588684411088	0.946450429446404	1.06358636783312
1.09584351709781	1.12935722808584	0.993064381822519	1.03707899872205	1.12118098478831	1.0340980230471	1.21199290619989	0.999455672971561	1.26406050212597	1.26772699306188	1.26031203435826	1.18111330608183	1.16762266653452	1.21996439348722	1.077727729167	1.17510202602505	1.11998145250157	1.03784233362023	1.12576712479274	1.29615345592328	1.08477609535561	1.19684326676608	1.24472658813074	1.07624679369333	1.08373691903205	1.07777242886522	0.995626831468543	1.26050433411224	1.05503381543303	1.0997231084033	1.02794467935396	1.30827651300848	1.21874514863667	1.26848517490531	1.29913534061305	0.992053291627577	1.12563023195821	1.27621007375472	1.15063300483657	1.05596857945573	1.07852424953927	1.27368994137792	1.22455991415344	1.14284696507456	1.08433507958692	1.17709150914384	1.0799834446722	0.996679957985191	1.24716210408767	1.04511357422648
1.31937868851007	1.28937451552227	1.09778515483502	1.16893619307339	1.21457265238553	1.28271164904749	1.34568291280025	1.16240641871523	1.12615908786328	1.09257692158194	1.35928869495401	1.19098282757841	1.3297294176692	1.33108149053434	1.39108941826579	1.36100079466706	1.31927185385457	1.20864180872231	1.23921870621428	1.40218624744951	1.25746859814978	1.36911271466956	1.20999929361164	1.28664370697756	1.39010276570135	1.40368179014049	1.13047397224129	1.17915139056879	1.33159687810601	1.06122679336045	1.10810524157245	1.163855139231	1.32515713333428	1.13961098291096	1.09241436376735	1.41080214249712	1.08080391871418	1.18025237974471	1.21834402655448	1.12851079262044	1.09164004734324	1.30903092324118	1.24688836618722	1.11225260222814	1.34470539512423	1.23826726078718	1.1255514606721	1.08183069780972	1.40954015936077	1.2914536501284
1.51642896202984	1.22012104840508	1.54072064902414	1.27069311923417	1.41431355619214	1.44193917468077	1.41907571522218	1.53338201546205	1.40245032632605	1.46290617021769	1.22823528104254	1.31077675375391	1.28523218418645	1.58515953938059	1.2662790071251	1.54761980994479	1.30634796445047	1.25107065755691	1.2499594658255	1.26781583166382	1.33857039015957	1.21388370103055	1.47864003287692	1.43358347296339	1.21627670584271	1.54641793317368	1.41335523576472	1.25707528604168	1.24179170984157	1.5072392168287	1.53306389731028	1.21289670878251	1.52556494570677	1.20244448581963	1.36481876585628	1.34546656696967	1.21038824199997	1.3027230403576	1.51639500582254	1.31241034951628	1.18606814116151	1.39991695966692	1.27281960939239	1.27053172178362	1.34681157777286	1.42984629600551	1.409269737908	1.5587835128336	1.51296119375321	1.46751544237775
1.30111650435454	1.65506303412037	1.32163616237171	1.50615457497234	1.44991281364311	1.39252639631544	1.70492947004575	1.48890743537328	1.37955863841353	1.31536441588751	1.64536820388761	1.33551687614662	1.50760920894257	1.67191372621221	1.64035717714628	1.39198398369621	1.39191153983394	1.40764646893947	1.63523506844346	1.49027259245447	1.33239580031903	1.42517116882253	1.45228939429175	1.35184799629432	1.43195358014802	1.39146919532714	1.34711006185319	1.49811147076571	1.65032642884479	1.39211086072863	1.34845643833739	1.39164215453877	1.42587291938467	1.44932822125487	1.69388274050414	1.54021690962095	1.71439438145842	1.76514627669617	1.64525832347383	1.39129084647655	1.60493087892209	1.40824108505814	1.29308679065731	1.74235715041336	1.71732014586811	1.51854688423431	1.68643564795142	1.33665245503107	1.51885767673375	1.34716933795328
1.90337932144479	1.76603657566964	1.9237877863876	1.76028672580625	1.82596466135488	1.4975548668436	1.64139929760372	1.46823669625543	1.76069250599607	1.59873942967697	1.89421740409754	1.93907463757702	1.42857955546727	1.65774020875467	1.6102119833674	1.45435485732974	1.9073328599728	1.91531484973094	1.7820454484916	1.60526653254956	1.68749554496145	1.67370890051248	1.74845671624225	1.57846409163278	1.51214429369491	1.55457048822724	1.79071084958307	1.69918642916998	1.7045740707453	1.81431210652609	1.4748377024279	1.52078920721448	1.52582506339769	1.56990140622795	1.63296240498154	1.76920451317839	1.82340420595781	1.88926294039115	1.82398444301169	1.68455427778997	1.72265864193129	1.91863039415659	1.79430303412951	1.49884831112471	1.9378345279498	1.54371281709597	1.92534595562559	1.60952963150252	1.68166758393673	1.58755120097588
2.08391537176033	2.06360845266967	1.63116343581357	1.6350474259262	1.70522028698969	1.67553069497035	2.01415646730772	1.77770089513636	1.71712432975502	1.83376617718404	1.79380487387524	1.70859757421207	2.05251252494478	1.67458580621975	1.64054448060082	1.96352906131964	1.70184215552553	2.07255376717409	1.92531987612116	1.69778427287488	1.74237944940344	1.95700147035548	1.74138354283103	1.9269502365812	1.94261936940879	1.9776769700017	1.92087239838286	1.734341741535	1.69252657652945	1.83268805552868	2.10118828890628	1.91762135836661	2.03848079823981	1.82030815674559	1.68965307889268	1.87412650163148	1.83218753154447	2.12339492842428	1.97772009951816	1.6650390649973	1.98312539011702	1.95326500791427	2.08612212558359	2.08467057314759	1.72930463032572	1.87661525164075	1.7470002019431	2.11231468681252	1.83080466011268	1.87204328811604
2.13535173706317	1.99527804437018	1.92861511920747	2.06781160255221	1.88525388275705	2.07979797871722	1.96025644260448	1.90143442213712	1.93649391287967	1.86715942211602	2.12271027731015	2.20147565807293	2.08848630140964	2.19880010320217	1.84461688571438	2.04888669314299	2.06605613780684	2.07306209220409	2.14298334253429	1.98341178706014	1.79575706592627	2.02657854258566	2.26453315464734	2.16414741744698	2.08197974943447	2.29353834050446	2.35944241475993	2.14980331311607	2.10673684273845	2.33640109397043	2.27485256483189	2.38543300933179	2.13260888956786	2.26491136256346	1.85113489927834	1.87951048780308	1.83593542958182	1.95246070145675	1.95029614728265	2.29303075104627	1.85016922447163	1.93215770177596	2.27970865641287	2.08179020175036	1.87616040154555	1.90800170211075	2.24016353794221	2.11227859752818	2.31163592148011	1.82445962247996
2.40580692430748	2.3909613428404	2.50842433429081	2.3929551561353	2.16048396984397	2.07737286852615	2.21727325798289	2.20801593063841	2.57663711591909	2.48329579024764	2.51076416860556	2.05097666400329	2.12080910209146	2.48728907537271	2.23916664675403	2.39975536543777	2.63350042084842	2.0295057647568	2.19143626840233	2.22410832649361	2.45107168024316	2.3227186249485	2.56985438122647	2.42763232060329	2.28459645863442	2.56854328294361	2.44756175322793	2.50206487733458	2.57774426297164	2.36623073108579	2.54913988095856	2.39531319000689	2.55965819001486	2.13079924284297	2.06248321613812	1.97321519898756	2.21617397866856	2.44168075216032	2.52209849976541	2.3387082179521	2.45335215836485	2.20025566303206	2.38176001317517	2.36706511283653	2.41586642101376	2.47816154644919	2.54856169883198	2.62736407787131	2.49737573961201	2.06217148562434
2.36719720733013	2.2934817894721	2.52414446928765	2.5320216777769	2.6178416850688	2.49974578039835	2.88117500060241	2.52183841710634	2.24483846651203	2.35882975067159	2.86239510500993	2.49888871683727	2.48831764711651	2.25381834110047	2.72589256622665	2.32759862017853	2.85125675724268	2.38846510306561	2.73535984501541	2.25023050022559	2.47045927075858	2.78140435040504	2.76555975230401	2.77657255206917	2.36641966251308	2.59300666514392	2.82211991626812	2.68362502941585	2.36904284536089	2.36878546977568	2.31693745702262	2.87243344949098	2.27761667584817	2.75143124409183	2.65662498760997	2.78736112429016	2.47532703877453	2.33945624835794	2.55972056527237	2.25726027269773	2.75574746542653	2.48578256673051	2.24106283087127	2.56358745410982	2.70452640507024	2.35551182754104	2.66230328912758	2.69356748771757	2.82284773695865	2.56014729729457
2.93874766733888	2.46326866112028	2.85285637593127	2.6251232063649	2.67368098457959	2.85574330915617	3.15294922310794	2.96215923475433	2.79158518798065	2.94744855606899	2.62134558281971	2.4910494995851	2.88264733963269	2.74782544642995	2.82610093634599	2.92079911098493	3.04968549916092	2.99453868743546	2.82467569323575	3.01436723414845	3.00732892364971	2.68886984824199	3.14739930197223	2.75883223636161	3.04831478392325	3.13477641269152	2.53880889573548	2.49497672997701	2.86395042478329	2.81423335503405	2.64601069593955	2.64041021870873	3.11419547231701	3.03695530474614	2.63358354373839	3.08280338256024	2.527622689631	3.11046524294128	3.02804724871247	2.7080205303818	2.47647398181238	2.73855398990671	2.88600087724143	2.99052329467953	2.77937216178653	2.92864365268032	3.11864838912827	2.93493392417496	3.11947532054044	2.77082212722211
3.36772447386591	3.24038831330169	3.03289094875369	3.22960724168847	2.91464078643994	3.37080923421966	3.07956821947894	3.36549023929584	3.04794603969441	3.38431464161592	3.28838068462258	3.08931734175725	3.13691606801049	3.04008883864413	3.31475063962919	3.31409990980809	2.99217753124519	3.39884558414139	3.30543780674395	3.07889228078937	3.36610882106326	3.04544365095144	3.37578512205051	3.1001907377291	3.25022810176273	3.32511896366864	3.37171298239354	3.24842709677457	3.22277730414371	3.18897939835832	3.38568233592286	3.36233021889168	3.36082358397206	3.13259497101929	3.11510804104089	3.00624612212152	3.14568701792293	2.80394530395373	3.08543006471737	3.18046200624374	3.32355007243689	2.98084298758141	3.38771049433384	3.01052128229049	3.34847007806405	3.10377808806122	2.93719260306637	3.06149980223388	2.87308830426045	3.27899320216272
3.29013047824908	3.65105975830878	3.66787446488568	3.61120996233431	3.56067947414166	3.29135223065797	3.17348032684595	3.51619840812581	3.39170826130877	3.54335703679519	3.5873194631531	3.65446775411963	3.51761768948074	3.63201321273868	3.62453502644098	3.24129943336428	3.6038070812141	3.38732818153563	3.62280332998221	3.48684209851327	3.54993079858328	3.55657986626656	3.6532515536381	3.5971034945239	3.36847240422645	3.61504845075649	3.65855327505735	3.59271686021474	3.36757927947274	3.6515455858728	3.15307129227894	3.59002579746409	3.66694818343585	3.633844506183	3.64526378131936	3.51606063232531	3.64639970294945	3.65617435669294	3.59172937435986	3.33877343353739	3.18175986784644	3.62340149534219	3.61345962587578	3.61229706604527	3.64992424288539	3.58200632558522	3.35516213981983	3.55475295636509	3.60568061848828	3.51052295766455
3.80789892248135	3.90749236055916	3.7500328988839	3.75315792586842	3.81413223771156	3.80217569976831	3.8667260380974	3.62304836262814	3.82805700373957	3.82441956829004	3.86842052711406	3.59142423929512	3.57449554245623	3.92328408585195	3.49240192554071	3.80594751156901	3.86426775113443	3.73536806084202	3.82663902112899	3.8632820103724	3.91830161419033	3.63652274870543	3.66952258573164	3.79168495978768	3.87624142082682	3.86487122993681	3.79979562562803	3.83577084174367	3.88040180563929	3.91292017532149	3.90180050875484	3.70322389301304	3.92061665904606	3.73642056284731	3.92510170894897	3.77355889936116	3.59330954626465	3.84633917267993	3.46200915288051	3.55613021057379	3.81972291341186	3.89581244734797	3.81571855069935	3.64455838812855	3.63189230416008	3.91207640477245	3.56522344618706	3.56488824825565	3.84899670135243	3.88334530345779
4.03621383378059	4.15621890577717	4.13844763914557	4.15684970481148	4.16439935776239	4.02484211838973	4.17896500877062	4.16091255277549	4.19427985805557	3.83787055637112	4.06155750237546	3.91961292278456	4.08952106925065	4.01492807337222	4.03768519797462	3.96968735682868	4.18172731937447	4.09183063584135	3.91319640859423	4.08409952490366	4.12100209944787	4.13268599322689	4.05997440335414	4.12891763128382	4.1752973515695	4.16353685393	4.14956629526598	3.95491564013336	4.18775941619053	4.17448796296294	4.1129514559951	3.89317198597431	3.97997346026527	3.97196647483544	4.17132422458199	4.13126569889204	4.17288098248985	4.21308813194986	3.94061818107912	4.13512056220757	4.02017674380645	4.17353323907129	3.97092259189937	3.9457657795944	4.12958044139991	4.1573938207939	4.01296671155514	4.02622698593906	4.17575376888989	4.0178553140938
4.51475430023138	4.49580880746171	4.40790519339402	4.41223352025761	4.44989521385577	4.48035969614202	4.45751125163882	4.36278619252163	4.24999593886249	4.33478170443038	4.32475179606846	4.48787584001793	4.35803046359295	4.4615279017123	4.27697276432883	4.3856355327877	4.50063830579387	4.48297516795693	4.42135924443431	4.32888471272226	4.1053584396933	4.2115641479048	4.27524638225043	4.41274179567308	4.09002341413702	4.33818564860466	4.35161375929561	4.38499364655537	4.16733255282183	4.45603948648067	4.41550236581964	4.22705323534554	4.3190120424366	4.2535933179309	4.44004003200203	4.48526102303877	4.43348909994184	4.42142446567028	4.14755924235256	4.43478741756044	4.44042821368269	4.31023501621294	4.4556158550755	4.41421726984424	4.31337493420872	4.33824065334995	4.52628602209654	4.38375226760212	4.25987321670547	4.45362884640111
4.59707622265999	4.37982020302444	4.69443888863899	4.78212733957666	4.69952762908898	4.63492291916647	4.7909004350513	4.70123265068468	4.70189849122028	4.71982212743581	4.78367953730719	4.79621300171338	4.58086755552078	4.66997616218149	4.6944069700571	4.63282068441867	4.80081276930169	4.78725506373681	4.77025563714202	4.6371495649646	4.78926978450622	4.57253235493789	4.79244812824092	4.69146345665145	4.77275610144337	4.75262368468855	4.63241472758476	4.7166846702416	4.42325678192338	4.69023049790488	4.75782974516303	4.74372151705639	4.80480118478353	4.64921044777352	4.55573863875973	4.61393085103159	4.72589253545191	4.79479898344186	4.75898873664016	4.69250496890178	4.37399753801658	4.51964260971249	4.78296973030987	4.75621464888887	4.55823810707704	4.80623373598337	4.81206667885141	4.52749969815415	4.77298758607112	4.64317163260485
4.52068673567424	4.88004713538673	4.89792335029423	5.07522890760429	4.74717064967043	5.07208134951317	4.80131208294563	4.40936743909225	4.51142773004715	5.13823164276477	4.95387177810533	5.11846270303943	4.72533176310688	4.90754478215862	5.10856411086096	5.09644820817414	5.12499061990985	5.05436562703329	5.0777310035862	4.48294732004527	4.71337059758321	4.85121646259246	4.47093654925949	4.99102061285211	5.09117226646895	4.66255317771576	5.08827108720928	5.01657598746895	5.10293641537241	4.86545744201464	5.14479753733036	4.43589491105856	4.49832120424224	4.87543579806959	5.14323243250597	4.98696313711487	4.69993688261257	5.11311446784506	4.96738530267284	5.08822631593673	5.10648057535145	5.04214515457737	5.00506070454114	4.7153431134637	5.11211328233569	4.78758980944558	5.13549083899813	5.12914917349953	5.03552361481527	4.90435670927683
5.13044485903711	5.4471355332967	5.38136206347856	4.89663406482726	5.23739899652035	5.28215680173018	5.45575515076337	5.42692911617203	5.41576298080885	5.14327013401393	5.35979806809941	5.20124221318674	4.9465309454001	5.15651502579731	4.99223029682825	5.44106120180474	5.22796222218607	4.90763311732848	4.96706852437211	4.71880953557389	5.44801097844587	5.37426862895598	4.81246905209909	5.35336404284943	5.38135309272956	5.2442300187161	5.40852087692139	5.36306386487696	5.43905258390591	5.42181704674686	5.46620349261494	5.39947130698069	4.96508348449688	5.46808858079691	5.4645390902286	5.4166953740847	4.81835777473414	4.76155487677965	4.95435120281	4.82951684217076	5.47774335016632	4.99418737132682	5.15835607684356	5.14894945556579	4.64691470153813	5.09920320794851	4.98643093997665	5.05579793706307	4.88068486495753	4.77633391324554
5.0695623509516	5.09860134860062	5.60466386110912	5.57348031849868	5.31806157942623	5.82441065091105	5.12501811888392	5.10521158716327	5.67650137689795	5.07959144304367	5.62404341002152	5.74737280243045	4.85472680731759	4.86529144911896	5.29763150860772	4.84196455525876	4.83072224508729	5.24707883261746	5.81816468175679	5.23675005735	5.07396779967786	5.14322395094221	5.00880092486019	5.59967766822473	5.61657380152774	5.58106392467588	5.30208939197172	5.18434111604898	5.2343706775926	4.99079609385349	5.63854680901838	5.74178338588465	5.61569125120618	5.58387138006292	5.32719373352643	5.66081724061199	5.71513699995656	5.62149492473297	5.15342531346832	5.6575467450422	5.26269089904368	4.98290463467432	5.69752389608129	5.77463577615967	5.32671017149484	5.651199272958	5.37089230134718	5.00581746365531	5.09934000534582	5.02348913325266
5.19481526638637	5.1633325223657	5.56950376826696	5.73674186119058	5.46230190583367	5.99030629975427	5.26918441680137	5.57794295170138	5.32735371739475	5.58392209631682	6.03771753399232	5.40052293810245	5.96251578931281	5.74187019695917	5.38090440039861	5.34910038084988	5.76062568914917	5.63251935387668	5.85611507784087	5.61880351578879	5.55683916291311	5.41228376706747	5.58215959773153	5.65829653152038	6.02713130558538	5.95149162463249	6.01113322270513	6.04016833371165	5.33040510317996	5.76281867691597	5.0712604395455	5.60050606559194	5.42102470706054	5.94502559173981	5.3425763760048	5.8092668497696	5.33801625136458	5.40216528618995	5.54405714215818	6.01216782015912	5.98310987230917	5.84638145154075	5.17742608481873	5.64283532185898	5.34109464365631	5.56386455326612	5.12564195755031	5.67364603755533	5.67685891771901	5.90612962658979
6.22925881941592	5.570296230256	6.0955642671908	5.50133125127581	5.70050924005365	5.60758754070984	5.99737937236191	5.67449717112641	5.6109069181774	5.60305091482336	5.71545318897049	5.91277755128939	5.92604788125208	5.74555323854424	6.07293147519561	6.06894396159575	5.6548515910142	5.51135113679275	5.65321911244475	5.86666395898842	5.53670843182843	5.57259318009681	6.26064940851015	5.76048715309841	5.48648111898212	5.66295686836828	5.43199440836993	5.66641448603358	5.62696187898247	5.63310666377558	6.08743716582932	5.43930412419662	5.72833652470843	5.91136126405826	6.08280837242112	5.80753554739103	6.061207570573	5.58401873493609	5.66666477460298	5.9507769224155	5.87330195682039	5.9886132393075	5.97486970667261	5.68940828904054	5.79993221290482	5.88596860891026	6.15562314528227	5.67206477950919	5.46870169993533	6.01464281154765
6.18357926043222	5.78307223170069	6.08137188220721	6.27367222554553	5.55418868777818	6.3223168750227	5.78435210535098	5.47833226071575	5.9726887417588	5.95662923705034	5.4885348747326	5.78516041710877	6.11786224947444	6.14640247166633	6.21793545917044	6.48295060977899	6.4930556410529	6.2448286753451	6.15402406555057	6.18082736574802	6.06613310009345	6.01026882664817	5.96152573866232	5.59433182908671	6.05064453886187	5.74074118596588	6.23633985682037	6.29614310471894	5.51399779011081	6.29570098023652	5.89323628170232	6.28655642683078	5.94834238118657	6.48976280436796	6.42307634140765	5.88296822986709	6.01948587901819	6.01963808103257	6.1123700811896	5.95833752250749	5.93551561354516	6.39390616871544	6.24155034961155	5.55700764295689	6.15166096544668	6.4042596003818	6.22561389036469	5.89910512395797	5.83602041815688	6.17434458718771
6.48167398369114	5.92075892069087	6.53715330436656	5.86488235596775	6.5579119991224	6.41422965950239	6.59977337720376	6.27812265223749	6.29480811611718	6.5564399302826	6.28718058893388	6.68017759361065	6.26487677770546	6.12405181580079	5.91714732043325	6.55916938446544	6.42066099727069	6.13328059789811	6.69547964419708	6.48075988637359	6.56410070039206	5.96332753425273	6.41118875671413	6.66707791231894	6.47002082327376	6.49637728844054	6.52023972525624	6.55455698958761	6.45257250255257	6.53763614198273	6.57091043424122	6.3901820004228	6.0148611987791	6.24169134134674	6.1055087214631	6.07785582052831	6.21199357372968	6.50733550613034	6.50681250736359	6.53370635168222	6.11136291151243	6.26152633639397	6.67273466996882	5.87765129202686	6.34802984144762	5.99957727822629	6.5021078540816	6.35406287997077	6.5886179431151	6.60177188163901
6.54501010598861	6.56476400111148	6.80345703612462	6.46307422589297	6.81025004516257	6.62714652938934	6.1341746701681	6.62421889820484	6.83831881320982	6.38400987836409	6.72770894476907	6.83019510360413	6.56411182077107	6.60298107842066	6.22607654992084	5.95356897932329	6.71959384742442	6.58694496264994	6.85596144881269	6.50318873711822	6.77395874632603	6.18370582376767	6.63127977327914	6.4370878338861	6.80054623159948	5.61839457249489	6.37266513711186	6.20356285442177	6.3667884679698	6.02004650063725	6.3714510207083	6.7837958885134	6.52050970995108	6.37134474423031	6.6850124866499	6.55191120554143	5.95492516016874	6.51731472681269	6.48652419661105	6.29354483878899	6.49002572339921	6.45238633176356	6.48676078770115	6.77488829679452	6.32921470253096	6.80231744397265	6.51167322407473	5.98801593819609	6.57809814318599	6.80175730367308
6.75212029388012	6.80237123240506	6.733944828016	7.0580494882799	7.00575695967756	7.05774755828222	7.06339811689198	6.9137812130472	7.10660535920027	6.9470668044809	6.27526106373307	6.78277894185029	6.34980469808131	6.02112575883647	6.17789277173215	6.99327309905861	7.00963862561021	7.00807208538364	6.58961901344655	6.52495078032762	6.97959649156357	6.55289088769867	6.97589655271144	6.8987553149868	6.95340942103503	6.11364001328438	6.6648975080935	7.00412871239322	6.9769888555402	6.93594784966028	6.85536575688094	6.00381879003165	6.7921287272759	6.59736545264644	6.74067070392192	6.67930302502356	7.02254702997066	7.07271820603078	7.06398434835702	6.98075404371129	6.91408256042463	7.02309976339955	6.85539010538421	6.6052265375053	6.8487906354673	6.28946157508295	6.0550307294036	6.55873224891772	6.39290340182343	7.1337373024112
6.91494086935843	6.65558046322085	7.06980811652538	7.34411576213092	6.62650635200166	7.20950337752809	6.86284073799346	6.65063572854018	7.12891062755197	7.26867082031499	6.79174379876298	7.18510975629297	7.23624712413363	7.20806750001556	6.78437467572719	7.14697665507575	7.04723361051661	6.74250928465238	7.2198227449665	6.53639827843266	7.22964581569555	7.3045821073189	7.24023543833424	7.3287718507423	7.14805426455228	7.17431497595038	7.20580503619761	7.10232963615061	7.22270499269485	6.54284715963543	7.18145101412978	7.28644409259566	7.31073221148812	7.20188311849915	6.51807657919713	7.07239866062299	6.53558121319713	7.26167861875412	7.31272704948791	7.22080695157925	7.01907711390146	6.68712489320963	7.08736957000512	6.61675420471086	7.13820373876238	6.82219166039807	6.80782570585306	7.30045430744639	7.10030271120876	6.91211200381749
7.15025314119318	7.4844980649815	7.54110296182226	7.25168377115472	6.45116985205893	7.21512068829015	6.75860334956144	7.04241613279524	7.56337437075271	7.26978187161711	7.07900160937583	7.59116820559967	7.52643713081219	7.13077984699598	5.9725891118668	6.93886463083148	7.15973863602066	6.69455697903085	7.55002652006909	7.52599984283331	7.16750479860197	6.68250351018365	7.51700588416528	6.68590451177714	7.44012841473386	7.33197039936119	7.15123589652474	7.52565624388378	7.50501116424693	7.5168549932397	7.40870209283051	7.4653203978859	7.29439814824513	6.55167357217449	6.91597734816801	6.61794663734592	7.40560627532746	7.06457884394059	6.15460001487252	7.45564379470051	7.33453506104564	7.50121169519201	6.98155613775228	7.45181377291546	6.06036406795238	7.03415192275004	7.52162909173947	6.55605237172937	7.06823213040402	7.48695143133265
6.16465031196278	7.54603516300045	7.70106984253729	7.74359733349079	7.38102961156703	6.77093135690686	7.38127366354345	6.46466010416581	6.83225235854015	6.96375126092415	7.65512594232353	6.15774001050984	6.31973781371768	6.37327310024052	7.05526415345695	7.65628326798374	6.64094037979484	7.3284799525242	7.61581718908406	6.81560520165699	7.44016608572157	7.62011143985249	7.66559282659795	7.28173673328723	6.57082689284646	7.51328291745088	6.55657773148179	7.4095729776527	7.43061548710568	7.49462248549801	7.65278259304646	7.70314642067984	6.97935003386375	7.34598100738814	7.45145201936716	7.62101575158257	7.7659722863883	7.35115753599166	7.22550733027134	6.93498350873453	6.75925774220766	7.60548885979713	6.62655653793289	7.60429701008523	7.57836635408622	7.03039586444173	6.50649139494391	6.80618135815652	7.739641275244	7.19070153607519
6.78283478683728	7.90471842324285	7.81457384654341	7.83490833840388	6.41065060815805	5.92680716162664	7.65901990196242	7.85859095214848	7.76213970424605	7.89498240255912	6.58225367820642	7.63629085509169	5.42222982928778	5.90944121817728	7.61781285502551	7.89662683622668	6.58031750276032	6.36966727304273	7.11305642365244	7.34607166056054	7.20381659503312	6.71640604772418	7.84775204346578	6.66181934769242	6.71626356858399	7.36844208158467	6.75246368193568	6.86421645659628	7.41319525907726	7.75733813274483	6.42873260253559	7.12840990002178	7.91203334142209	7.17196152066935	7.7037138619763	7.29086834667409	6.6711462072137	7.79039669992228	7.42213919459231	7.90149635626952	7.17049556947569	7.63283057914272	7.49940572394669	6.92264238983531	7.85053500999863	7.78949125981342	7.5820463925322	7.43748481294513	7.54847447255833	6.84707262924571
6.60361693860632	7.03954901552008	6.82249841202896	7.58087382219626	7.86237697786108	7.87815415844422	7.81175612649122	7.0937511783215	7.50448134152902	7.13677235264922	7.86361617194244	7.76653536588599	7.47285047598791	7.16843055210508	6.0104058586709	8.03999626605958	6.91281939914719	6.198640825889	6.17203249154204	7.76097346843027	6.6469955049454	7.79528398731558	5.20606032785112	6.75786237038624	6.07908328782275	7.08430646197683	7.47615264128953	5.84253164893675	6.95351926069841	7.80279565765407	7.2766103128416	7.29096664943654	5.64604201722882	5.90867888743443	7.28043675764394	5.75196879877847	6.90186911585437	6.58609728007623	7.59357446127234	6.52074991011461	6.84961216556198	6.57542353467213	7.985181028929	6.34944690623012	7.24336257610705	7.63354576795042	8.0216381156179	7.81345125681159	6.47104202039411	7.65327474380932
8.03940677306152	7.09063799944022	7.22782827336409	7.69337709631504	7.58767411671139	6.04275000987929	6.44120236745976	6.59129817918068	7.62783377638705	5.55248308709417	7.76663001611613	7.97059236921078	6.28329795779973	6.44899878188665	7.0016226100471	7.85558910890391	7.21854445522036	8.04291437779632	6.65711481816529	7.30556381001395	6.91820052874764	4.95199630346742	7.66907022381079	7.94142142087747	6.84608565218289	7.33497058973671	8.05551531993026	7.68101798671429	8.03961372971012	7.35745679105985	6.65593834128488	6.38172932435665	7.87454235280864	7.30726784619119	7.55191139496412	6.78126032711373	6.72447649594689	7.7728443554655	6.3176773955926	5.89976459970115	7.96312673558758	6.98177166487141	7.92694486251836	8.15340925870533	7.19287897925048	7.86842985193117	7.92513953234825	5.49982387944715	6.60235915013173	7.52661704155587
7.257031074592	5.17129085164784	7.85912301791336	6.66026516559927	6.743892454188	6.29300006486548	7.04242183334471	7.72407423678282	7.05187259368852	6.75290879527811	6.18635415818741	8.06227929255746	7.90848185184208	8.06866179176879	5.72692958438248	8.06596972595109	7.2952817503504	7.07321015888231	7.88325180653545	7.01223415525109	8.01377404116024	7.22918775846057	6.50079259633291	7.26223202205646	7.36148122376264	6.59120646699754	7.16361693748099	6.80812374776205	6.54888475601011	8.05612525707413	6.80845765437325	7.8685413671803	8.16780159523154	6.89849686241489	6.21888301537845	7.23830385546674	7.83177713330333	8.08372465247908	6.44628855260343	5.94637542919746	7.15701229891492	7.89951049487583	7.47349914860638	7.44013519621371	7.18059591550924	7.81398163961159	7.77558012405991	6.65359670464306	7.64039301595454	6.83555359415774
8.18823190571178	7.54906350682481	7.98901505005812	8.09707504340446	7.26993511490173	7.49323185300228	5.87490611259644	6.5252034584268	6.6835319160209	7.48980242824702	7.13656546981878	7.29124572445934	8.03922998396464	7.09103918284274	7.27628398666006	6.70218389817384	7.1359012051182	4.79004766553464	6.85832495881538	6.63999437985253	8.1360906147051	7.7362117540959	6.01654925789598	7.2342474033478	8.03533724066923	7.51814030479116	7.56738278059337	7.65065340066525	6.3730100449628	7.07804265665727	5.5128576159091	7.92558866198887	6.70840705344469	7.33523063995866	6.67311731131969	6.48331793095356	4.63537738387431	6.1713288984996	7.38128009722419	6.88814618682643	7.7634520522839	7.70578055040919	7.86713218891032	6.22284856421915	7.60515078675453	6.13617860206472	7.42585497194189	5.98863024757384	6.51916718118223	7.63447860814431
7.20459887152989	7.19509126603926	7.96776457580258	6.62784213945091	7.56318896547004	7.10572926243137	5.6149747713966	7.70451362159597	7.45595953562637	7.26249778965468	7.68486697503648	7.8811001074165	6.98280759401379	5.87636229729267	7.39284918389006	7.72222583210153	7.49388864469757	5.82040035143924	5.61308461781657	7.35510919547664	7.46863863284848	7.29525869186837	6.97230314486146	7.53317600545188	6.428968520958	5.01565258108767	3.61747423748287	6.262850856201	6.35332382670995	3.5911802126628	7.1367229538254	5.86423409509926	7.35604688047522	7.36652445477802	7.87061810965802	6.38055740705009	7.08614980471081	5.69195530378339	3.89002606495167	7.70592971481621	7.14041860781358	7.40696122245009	7.07578172711483	7.85659036121547	5.12631914035232	6.90759049924575	6.69011459852035	4.30262575449616	6.2569910390422	7.77936997388824
7.7967697754189	5.43974683602797	6.64390483466048	5.71120626294637	5.04527942119056	6.36744591402119	7.61463379806829	5.5838439638734	6.99477814331879	6.60372300666037	7.53370549638766	7.97671223179228	7.2066189606055	5.55364104771646	5.46380693013442	6.62336156301272	2.19911776227962	8.00392056213715	7.38890812605788	7.15503009917205	6.05262675561517	7.89632646208107	4.094200211039	4.73000226325878	7.80420535161901	7.60468322465361	5.64845041586498	5.69797152939583	7.02017093693041	7.4186622886465	7.67725032611501	7.82186959612724	7.01519964009592	7.79790105007755	7.58558134496879	7.88773168881313	6.79876150802643	7.30377642420993	7.55033626377573	6.68495304754303	7.97717308332725	3.97647686662638	8.14802495842352	5.60412413816463	7.36692795633128	2.8881219785619	2.90725009733682	6.46777492010099	7.2152911122091	7.5379254727529
6.39190820782448	2.51467450630064	5.18369370160084	7.16148430151295	7.84426444961275	5.39945733734626	7.43581027609623	4.54375600221609	6.59219101824235	7.61823236965702	7.0866225357663	2.35086119302324	3.51648841918091	3.51128210767672	8.03224052449224	5.42000412292007	5.2919353533245	7.76875554110053	8.01116841737232	7.20949097468822	7.4432641825822	7.53046649255131	4.68138507800764	6.62259272718008	6.67718162312464	6.93185271766887	7.62601435585864	2.73962632803964	7.08047258354466	7.44358993713448	7.14888178770018	7.08686710362461	6.96663973396816	1.7044439003892	4.83576094037091	6.01268149966607	3.91411397118978	7.31466096990186	1.636041682352	1.65393976848628	6.24818464247038	2.97771069291433	7.01165828038537	6.78845325677365	0.383133108328966	7.70665153839294	5.37102521668926	5.22116148266456	7.7407632996678	2.0676345992965
6.6975736973704	6.87687874631555	7.60387333813422	4.1490433420558	6.27975977041847	7.62557931083735	6.76075140609673	6.96047598748134	1.18826527794968	0.042252696109299	3.91735096316855	8.07882148192894	5.49459720107048	7.14241424275289	5.25010046394764	6.55231614768638	6.9455414068737	6.2292339062667	5.8113645962882	7.13287240562302	0.0423292134127174	0.150945197694662	4.34009240252345	7.00137564751926	7.69301776735105	0.311651600780571	7.95591153467301	6.63088254233918	7.12021047772182	7.77742500179559	7.99139348819553	6.15505417549762	7.27976409576521	3.77059606964035	5.51805212746651	4.95732146198556	2.44744108079707	5.83906949478677	0.0428540548886048	6.98302648244465	4.82292309493217	7.21681570284282	4.48016383457233	5.19960542149111	2.45807626467667	7.57219039328743	6.14999094342416	0.0425946312426477	0.041799133801878	5.37817873304661
3.17617995711461	1.22236644101429	3.89779233242394	0.0424360971852644	4.53687824183584	0.0431833895817418	4.03049578021858	6.22003376227233	7.53488458315999	4.77700546910204	3.25847007537064	5.87900908625577	6.67106159499631	6.05974765984276	6.91559501679195	3.17171440715375	7.55408795879656	7.88382879953684	6.54925540290311	2.38837515128404	6.85645279389455	7.72045276101347	6.71922857979816	3.9944741299899	1.70066824265603	4.41433307365965	7.21964186910928	7.71578414786181	1.93505181779519	6.94654915458782	7.92578994071752	7.36653397666723	7.12971641009927	2.95048573344304	7.46330163788725	0.0423367369632867	0.790046110453069	6.59796980118888	7.1774476960989	0.943800789748562	7.8846300611786	6.10155866244386	1.98481105363866	6.70118266520307	7.29868276126295	7.49075103759879	6.61316382829531	7.06155611346862	6.59849717989306	7.19264791080015
5.21396501631334	6.81462454924761	0.0422680792844988	5.52121085111898	0.258545209690635	0.0428541365757131	5.98931490468229	6.31915558591153	7.63745028151842	4.53854147191035	4.66288051120826	0.0431674219942483	6.86517041730043	4.24878340980306	7.04606039368424	2.12663786436712	7.39318434201138	7.35566175893845	7.2668682910489	7.7013392892467	6.82988640261918	7.07538965523125	6.02589404305219	7.51167292640492	3.96445187179101	6.65173888619886	6.00995604452076	1.40633535299473	0.286738010738895	1.92776797386894	7.65456974143429	7.21114489457752	0.042765116674187	0.971027718829108	1.62274702247935	2.59212827921123	7.26942178288005	6.55848457003576	6.54913933147448	5.13074852372253	4.61769430537584	5.89921912961065	7.60844183520367	4.31524957382248	0.0413930939411217	6.93226573042709	0.335251498313675	6.29706348714693	2.53182702678485	0.15812971081893
0.0435153266217252	4.95595787215366	0.0421252922067536	6.052399796943	0.805756443110779	7.10989100994704	0.0412230555190899	6.31563498975933	6.90221393816666	0.520287282141655	2.5219794242566	6.12281561749886	0.042688017850009	0.0421668840885473	2.15598033364435	7.24140568095646	0.575551659524771	6.77715664079308	3.66293406662055	5.66465680760878	0.332153163449501	1.15946136969695	5.34267952538249	6.23265245374313	7.21878139441286	6.83049419502097	6.334536287136	1.8479934946754	0.451263970789692	6.12610234641433	0.041662575043623	5.23213033200932	4.28296441356511	6.75705563366565	6.68560897075904	5.89961399538499	6.13148397095774	6.25262417664914	7.02442714996454	3.15058003258199	0.0430256497017639	7.29718084349532	4.37787153834168	6.42374035074579	6.38855894815937	3.67226528339235	5.93557423685174	6.8869837135484	1.34164128866082	6.71443014275116
5.95527108905883	6.82594684910704	1.73287877259661	0.845905858948087	6.42747787384295	0.0439610009610648	0.0429824654812299	7.52451702610975	6.13753285231953	0.0423140207349969	5.43616786299518	2.60000242961719	0.0442657762097022	5.21563550930945	0.0432240959659789	4.56580705735594	6.11585839129092	0.0425631053324073	0.470647101793931	6.58016690467959	3.94473237382085	0.0430404079041517	6.34891891371397	0.182775541767024	0.524386928457375	6.78801366013861	6.91946900665442	5.2912682063485	0.0428129591648493	5.60434086441064	4.65754732665282	0.0426485731954884	1.09387213431821	7.04294529253555	6.37354597265315	6.81784411697632	3.42367602906085	1.52638170059003	4.12419863881068	7.0255253900252	0.0416415949610057	1.75696333507233	0.0430609966695193	5.71494333655087	2.86956774053261	2.70555870176691	4.54468087127186	6.92057288093626	0.0424658934279888	5.6182707389482
4.99053944115383	6.27909690515491	0.042686005152713	7.02223720484857	4.42247460229805	0.0427535944639442	0.458378617869728	5.85591830987998	5.96425196382687	7.00642886592676	6.89756936472039	6.33831755707191	0.305908958733755	0.654072640315922	3.41168445527577	6.45691454020809	0.0421879180845587	3.74656007726657	0.0428931849057488	6.97073111394152	6.89635750911625	0.193950854439975	5.85482469314664	0.04236629107334	0.0425069649155701	0.0428076522777635	4.68059071802971	4.80924038138182	5.94209152403545	6.26472000914904	6.42492170347979	0.0441228236310657	6.79560571703931	0.98359284338016	5.47668623874063	5.77917115623495	0.042546417372054	4.23709922075791	0.0430527622183295	0.861266722354284	0.042493275106495	3.59466575616243	0.0425045825212063	7.04391312998008	0.0415900344780414	0.0437710838388426	0.0442304481053126	4.1390510402124	0.185147759541325	6.12766764027258
0.0434559139358766	0.0430356083946802	5.35286187893429	4.58740591260345	0.0456858973956233	0.0419169590117926	0.0422393423134833	4.97259555785356	0.0422426599872245	0.0423365897747753	0.0417473482319294	1.33872977328682	1.38942846979541	6.05432705860752	0.171132070896084	6.31501763071358	3.89900744077719	6.8864784888699	0.0428591428147844	0.0427675497712758	0.0416911282989977	1.32730024037081	0.0414526065641415	0.0432324840455814	0.648000741752884	0.0434975506820687	0.341944529978804	0.0458151272540733	5.10701337863562	0.0418135429463257	0.0432859450940122	0.0420639032677302	6.39800499176413	0.0425826895226548	6.35042013937395	0.042703770286657	0.0420627963631667	0.0417723983957374	6.81425711825374	6.26609468656502	0.0430396478617132	5.40003709096237	0.041122953659232	6.53682069188684	0.817868412926775	0.0422729214160753	6.14792131387362	0.0445231634160318	0.0420093447206869	6.12438249449936
1.74068077987224	0.0423134141998681	0.0425086045847724	0.0430006661191943	0.0450529869811921	0.0423650179663359	0.0460576772951391	6.32723190262298	0.042622752557783	0.0434586930844028	6.66698414150948	6.05350616329967	3.14062011416573	3.6912050983622	0.041988363522959	1.97029800726574	0.0419825459009023	0.0413458159261366	4.71092992533947	0.0413485173314237	2.31296380193448	5.97163848880608	2.9975538167266	5.75909275219307	0.0434839953725429	0.043619642122829	0.0430391580768293	1.6439543784837	5.75742697916275	4.71015034299489	0.0421501983416703	0.0422330625922874	0.0435093897328166	5.98141680970115	4.49400566070828	4.64876637708514	0.0426388017117514	0.0421118958522025	0.0429146467650871	0.0428580039908726	0.0438823781428347	0.0444572827132085	0.0429845960059719	0.0418850044844297	0.0432162901055347	1.84169859017311	6.14275447915987	1.72838541179658	0.0455540473631015	0.0428276739446396
0.0426803918262658	5.27648790422792	0.0435638172877778	0.0423574497036623	2.16103775138387	0.0436784023334076	0.0423814300497258	0.042895060997619	5.70615025486948	0.0416562944776326	6.34446314376125	0.0415734090544002	0.0426686784977062	5.36076215570097	0.0415349960045747	0.0429249349032847	0.0420403508936548	4.29999961798092	5.61593952786316	5.91662583982195	3.47416666806034	3.28043827518527	0.0425133634389281	0.0426937041985757	0.042044266171595	3.78756092838952	0.0422698810103633	0.200868489638928	0.0418832546844176	5.58582785568429	0.0424847626931231	0.0424861415827213	1.90699683166275	4.00386086432013	4.81719976418591	3.98548379116892	0.0439131526272358	0.0415920596780835	0.0444374666122449	4.54803971432514	6.333852638396	0.0442967764122251	0.044984523560598	5.78421036853519	0.0440360567811236	0.043993650714385	0.0421870448082511	6.11203643784549	5.36661777017737	0.043604564179655
0.0424988067790506	0.0418995459358179	0.0428516905540206	0.0417870864839873	0.0431422358271898	0.0451120193741579	3.58861419261691	5.54054281939437	0.0423205473186197	0.0419509754372099	0.0423502225062775	0.0425332751334054	0.0430221826137484	0.0426316420116706	0.0422647614135888	0.0426671859178477	0.0438251701614038	0.0419776506486401	0.0423487126553469	0.0438505874640879	0.0425644040508457	0.0427448091956595	0.0427827894436804	0.043573521316984	5.19661149064493	0.0422629717292589	0.0425318696698956	0.0443110737683457	0.0435456716156909	0.0431321321457656	5.79336408344896	0.0438390539324957	0.0430055994578584	0.734084741482042	0.0449879859709845	5.03951468317133	0.0419324522711035	0.0451234500811704	0.0430204400303056	0.0431644967847731	5.16823782341658	0.0426358261236358	0.0435494607877673	2.0349781028178	0.0437902561981528	0.0448908306622363	0.046349073686288	0.0428866917149361	5.7768492973885	0.764370055160001
0.04206899877105	0.0422808942486956	0.0423757208738204	0.0417970240884269	0.0436076415285379	0.0421260108879609	0.0416735379686962	0.0413646154606332	0.0425171342450504	0.769533140995238	0.0422539042167296	0.042490362973602	0.043503162267002	0.0465934299555316	0.0425541152090257	0.0433988702515325	0.0419951215287803	0.0412991604475352	0.475374744690607	0.817733386599669	1.00954416295386	0.0446813966503042	0.0440467245878915	4.2390448704384	3.15790367336246	0.0463926964268818	0.0441698309879396	0.041980863816074	0.0420469868393482	0.0430594686146145	2.71001418169243	1.07073342538835	0.0431772812897669	0.0426778433025697	4.92824815763442	0.0420057082278349	5.53561747044529	3.52723195523445	0.0427604128983358	0.0417846652525192	0.0429850627057882	0.0435262061825092	0.621121391999584	0.0430330303135432	0.0429628795772794	0.0418259613702229	0.0432723340349072	0.231453823508399	0.0417367205286949	0.0440472458631758
0.0426367990039246	0.0447341925962414	0.0416783823276467	0.0452289046285995	0.0430091370775794	0.0425589660470453	0.0424027594662408	0.0422218577904684	0.0433172696323463	3.02630922388251	0.04547691039102	0.0434579274566122	0.044616440176042	0.0419479162843157	0.0438006164502642	3.64830686780877	0.0445465435964413	0.0425136531958868	0.0420537962247501	0.044536274689515	0.041574055788358	0.0420835885810587	5.47482835868178	0.042034294951352	0.660285055514559	0.0415552118474772	0.0430132626039172	3.57610862418224	0.0450014292233628	0.0437806822927083	0.0434150257370014	0.0435222547666296	0.0424060837303301	0.0419622761459921	0.042122081454506	0.0420763597178024	0.0445570816061198	0.0444366142365952	0.042494110923381	0.04239993840236	0.0452146080612353	0.0437561339549946	0.0423909137269739	0.0432802711039934	0.0427809035851437	0.0438769793486955	0.0424136288355104	0.0416053652378298	0.0423398317442503	2.79487479760345
0.0426956553841026	0.0428993349944237	0.0456912938301015	0.0429804463109087	0.0417983292201346	0.0431213652669775	0.0416576807481828	0.0443193775017081	0.0456660338283073	0.0453762030946141	0.0430619071881191	0.0447603120823789	0.0429297735626684	0.0424980951021993	0.0428439687776244	0.0418491901986075	0.0431892062555405	0.0435346436469521	0.0429627936832835	0.0453183145060182	0.0433890824175983	0.0438579494748211	0.0414688393953697	0.0463148624697124	0.044129493442221	0.0423949181988763	0.0421476680696432	0.045018803893504	0.0419696680492498	0.043765206452085	0.0445569165249104	0.0426422845005615	0.0426582157919188	0.0445000544255591	0.0429834459643727	0.0416261384437689	0.0440326817677321	0.0448021680070046	0.0421516900548443	0.043331600569064	0.0462757484778938	0.04299614131197	0.0427999891632981	0.0436541202908149	0.042552517149695	1.27639809443112	0.0445910465680197	0.0431515853857974	0.0422799309776196	0.0436964086091618
0.0467210383715905	0.042467183369079	0.0468815115296496	0.0459338338183531	0.0435325914270037	0.045073581151761	0.0447476062790738	0.0456203115221024	0.04196878459008	0.0421161829821375	0.0442225065481164	0.0433474793900428	0.0432935514057595	0.0451647948891011	0.0434111567740554	0.047502264913784	0.0416305840226691	0.0412711043849993	0.0435560767513216	0.0445625237990648	0.0422833550221436	0.0439457217836835	0.0458202310062657	0.0449732566283511	0.0492697286804773	0.043252067307851	0.0437466422464799	0.0422126239702203	0.0448237920081555	0.0421664115704336	0.0432624166604461	0.0428066590153887	0.0432197597103196	0.0466663393265739	0.0451929930403211	0.0435503161520057	0.0433183007031449	0.0422329063083575	0.0484811583001444	0.0478712889304578	0.0452235500761857	0.0444194549477693	0.0457084994151327	0.0440942403553958	0.0424808113825208	0.192136836996431	0.0444699710721657	0.0473552961888841	0.0430743733874626	0.0441031529433751
0.0420396741046774	0.0433927530493603	0.0421460501090743	0.0445655270541055	0.0422575313948409	0.0431988120119378	0.0448455930538141	0.0441895672833492	0.0444406441622635	0.0431046817192951	0.0445520684683827	0.0440587111716524	0.0421023190198782	0.0432286682634243	0.0432953397313942	0.0441166398386456	0.0455041847086539	0.0451301815803968	0.0447554730045199	0.0441772571170614	0.0446633931612669	0.0432726568935843	0.0456725595651524	0.0416910811560964	0.0428587237416863	0.0461284552809562	0.0431985239935735	0.0434294981187486	0.0423992300063616	0.0474646808489089	0.0420725437310926	0.0459383879732704	0.042913583817757	0.044966312741339	0.0436236045620183	0.0438897094984967	0.0459009105347892	0.0463662987356508	0.0426287423684899	0.0421684919818329	0.0445592648739867	0.0424201853882675	0.046383846984289	0.0425065808215411	0.0425576884308401	0.0426704413083087	0.0430439794145504	0.0417247816805151	0.0427385185907554	0.0449607640453954
0.0435455951983874	0.0429962142910833	0.048734426632099	0.0422284067362454	0.0518280798374196	0.0434428466500826	0.0465997867754145	0.0426310040727308	0.0447621466109206	0.0458949538129895	0.0473667197350739	0.0442096486801338	0.0431565241815453	0.0490099659149472	0.0444864254678562	0.0445152166715533	0.0442514560533825	0.0450707649880108	0.0441790693051264	0.0428779521362775	0.0459281321105102	0.0495123319986324	0.0463398953954082	0.0470205677700624	0.0430434799627312	0.0509325677513264	0.0460922589420116	0.0455899276402861	0.0475560017858371	0.0429549918588884	0.0433841166621706	0.0461396513662377	0.0504894808697885	0.0505981465096879	0.0454796983800638	0.0443688209130608	0.0468837410384889	0.0450315486733787	0.0472977885236215	0.043100508254791	0.0441451406397675	0.0446326370709195	0.0435392738972029	0.0470081633166165	0.0429960185907741	0.0443055518551696	0.0457283647951741	0.0472921926801747	0.0451691966474759	0.0422906094801393
0.0459997015548137	0.0434373927628164	0.045953425535641	0.0425730585823471	0.0425795085171295	0.0428020566129218	0.0422895015702572	0.0445239021637136	0.0489287927087085	0.0442560233070826	0.0542582153506043	0.0486990861483317	0.0441180877046646	0.0463310319282724	0.0461193747270806	0.0438641604262301	0.0507234450109428	0.0457947679792613	0.0441065560209881	0.0466857902371184	0.0469871490429094	0.0432571603994737	0.0461661020977365	0.0479376073942578	0.043478277757421	0.0452839033114211	0.0444021595598071	0.0434152885796305	0.0459880088584757	0.0439396613861072	0.0437173423032295	0.0497323240642785	0.0495076929510917	0.0452533224048103	0.0447627016410012	0.0434620825376698	0.0429085740338638	0.0442828050767801	0.0451435305148551	0.0423166406156713	0.0461055821402199	0.0427775366038592	0.044908462027243	0.047747686692364	0.0438595773042874	0.0437461812936643	0.0463984287456497	0.0508857793311295	0.044233636763283	0.0430912552732138
0.0487809497266594	0.048439635159647	0.0504952454895005	0.0436304907434023	0.0501240971371785	0.0439040518294277	0.0444558270243509	0.0470194926656048	0.050202515051221	0.045076626011862	0.0462126795812847	0.0487574812389416	0.0450441011243254	0.0440679882648951	0.0446676190326645	0.0442740943569785	0.0459319970595794	0.0427130718140908	0.0442814132784048	0.0482423071414319	0.0439175615954714	0.0482382592812712	0.0447484450451909	0.0465263216246505	0.0438955326421679	0.0477364606781902	0.0431958246877256	0.0483812441313345	0.0463827065068776	0.0458245914367986	0.0474732888041054	0.0431809269032827	0.0483656483373574	0.044231772281083	0.0442406213348007	0.0467745462829731	0.044929954067116	0.0463117948847032	0.0464236610090757	0.0463417114721596	0.0470453875785274	0.0466840501835257	0.0449082929595259	0.0448142310292672	0.0484597535839609	0.047820239393659	0.0431762630315467	0.0426449503755535	0.0450289384974354	0.050904960418643
0.0459516281043215	0.0460159403375581	0.0502622083375196	0.0457792187757613	0.0490707533289965	0.0433320340795866	0.0437937780330349	0.0435949905197773	0.0490847243156521	0.0462670829227584	0.0440011059475058	0.0449099858948326	0.0461421557895988	0.0440900342180726	0.044061526079816	0.0448981594113431	0.0472825335618873	0.0448178301476047	0.052323583272799	0.0536445893698174	0.0419237139199315	0.0424236938164979	0.0470550096388582	0.0440041571901827	0.0473638102255916	0.0460052424161197	0.048861504368429	0.0443246286525094	0.0464426263406533	0.0466445270647	0.0421477895491525	0.0487068530184437	0.0441845902623104	0.0450429926662399	0.0429880751216782	0.0469674016081559	0.0420050488715461	0.0493058971991417	0.0459953026870965	0.0466751604741715	0.0437109207505191	0.0447930387173268	0.0458036167714464	0.0453892724872397	0.0455105671717294	0.0438382945238208	0.0447290542442513	0.0438877468803984	0.048277409545945	0.0448412948852439
0.0528333934822868	0.0506636914629945	0.0512036094541141	0.0451604339902421	0.0450391360341038	0.0482026205352026	0.0480986898615101	0.0488677111157854	0.0467828594208761	0.0457233003065526	0.0458974769986587	0.0492161779819107	0.0440863608688108	0.0486939642627037	0.0465759147429465	0.0456333438478862	0.0452341903966254	0.0502157331753455	0.0445789314455734	0.044691600128942	0.0492440924220144	0.0465558957965886	0.0436747181473521	0.0451801134382149	0.0472836641673277	0.0436066467515831	0.0444657822266019	0.0435488747711559	0.0475626362751743	0.0505961127196646	0.0435450692205356	0.0472593521380487	0.0482682916773412	0.0441405313564002	0.0484894952126525	0.0433180021269597	0.0440429466570615	0.0456963143129777	0.0457993251603201	0.0449446290588143	0.0458200975135056	0.0437518915735884	0.044053558362422	0.054913823586579	0.0450236566749384	0.0488959918802706	0.0483408492279672	0.0449889875117175	0.0477436463275185	0.0488556602797764
0.0511597251803448	0.0492115769021193	0.0553692880017197	0.0451989001019246	0.0482811300923394	0.0448052582152576	0.0452559499828912	0.0463125484405628	0.0450435747369794	0.0524680650815572	0.048679046828972	0.051443957706601	0.0491117513385378	0.0449474706308543	0.0470170803724907	0.0467553758261986	0.0446573576160129	0.0458169687429225	0.0446073355289244	0.0482558306341515	0.0509996450720076	0.044586116343952	0.0465371317172874	0.0444815876483071	0.05262532141333	0.04563319143514	0.0452921034113259	0.0474600879663226	0.0472019113932325	0.0441002429781097	0.0500551850144532	0.0496647061048943	0.0538718718759176	0.046353695404827	0.0493824352702459	0.0449899903858129	0.047482347303684	0.0514638779303131	0.0496367831926556	0.0492878897458798	0.0457302889489806	0.050450215687517	0.0440153815181115	0.0435301854294444	0.0452467433054539	0.0487097750452726	0.0531224831433132	0.0483859761068265	0.0461405528797197	0.0463529559695571
0.0493646226895229	0.0477594033280034	0.0495510406428939	0.0496537146698324	0.0504186079117126	0.0498532945855866	0.0554285948955945	0.0486847936168604	0.0504252562555511	0.0490752057892175	0.0450050791214466	0.0536118997206016	0.045149767131751	0.0454640749391403	0.0458672391672523	0.046592050569781	0.0529049213479444	0.0478278892980157	0.0488971368040721	0.0526330185353689	0.0456243813605181	0.048645196359038	0.0453980802704539	0.0547884902243941	0.0468474463040942	0.0448349570130807	0.0525786881759398	0.0495660963973611	0.0489375804629611	0.0481065142545207	0.0507485688874541	0.0468202422139857	0.0482550677175852	0.0462863295252654	0.0481732398287931	0.0490510036849051	0.0481814272886595	0.0470010359438445	0.0510464721548352	0.043724989813832	0.0506712655014262	0.0450347631456639	0.0440310677102732	0.0444018690597458	0.0448987163753912	0.0446802814095682	0.0461885769935683	0.0514875310074476	0.0440837752214403	0.0495223079389786
0.0468304712449734	0.051380303811698	0.0459014303776535	0.0468099977284866	0.0490353862118302	0.0522717590292726	0.047869807503602	0.0485678032150908	0.0458705718958304	0.0557873069033035	0.0481205271448687	0.0594406227992705	0.0453962171977109	0.0445872678688013	0.0495440828601846	0.0459397311266007	0.049744590672778	0.0550761014718825	0.049113924835588	0.0472783561517356	0.0505911173229693	0.0516922381469739	0.0504780592020265	0.0507681616670508	0.0468644195853185	0.0504268117639854	0.0516247591707669	0.0509869686725512	0.0474639354900536	0.0477777733763243	0.0495809276632088	0.0500365197778836	0.0460884434077832	0.0463853225671683	0.0448909833682226	0.0501715250226601	0.0439590991024874	0.0508252033652166	0.0625517774061949	0.0494609937394993	0.046474631335574	0.0470929441025003	0.0477856250001722	0.0509779448027109	0.0499084867264723	0.0504138757937071	0.0463448084538753	0.0526707140839604	0.0439946737418286	0.0494726632912164
0.0547013551693789	0.0474880847402198	0.0463796713401039	0.0467125452450402	0.0451825877768264	0.0463800835106734	0.0455234967986042	0.0485968791532805	0.0503110222519106	0.061471173157078	0.0472000520608417	0.04870327869954	0.0442559915985982	0.047905883456997	0.0604222453326495	0.0486901798333151	0.0508583632377206	0.0630075575815101	0.0483765771862116	0.0479189038526548	0.0542850842531535	0.046055424929911	0.0486135572075876	0.0472017503778704	0.0474900064206621	0.0519748304762048	0.0468292924315067	0.0502019151298966	0.0517906010641682	0.0450443690705867	0.0489128871217747	0.0452058337682498	0.0476169164889454	0.048362955204453	0.047505676248964	0.0469747526093711	0.0524332750199916	0.0489771464604979	0.0529967528201134	0.0555153178763803	0.0551754124258608	0.0460327955347296	0.0509786682144435	0.0443345278689176	0.0465270590585155	0.0445820204230422	0.0476300346898595	0.046910266842099	0.0523039408141245	0.0454865910134768
0.0454434697693553	0.0523171584642159	0.0537250265122061	0.0522979381793837	0.0493476066650003	0.0512348150938456	0.0472077759639604	0.0479678056868146	0.0497709604454556	0.046180216826098	0.051407531951418	0.0542988983793272	0.0469595841458262	0.0467333036533201	0.0469488232019301	0.0460985468951211	0.0498096988339768	0.0568182259289488	0.0477420613759019	0.0453687169932883	0.0492176991715677	0.0505879695037784	0.0488372854569975	0.0497432595007949	0.0563733019822058	0.0461238670680331	0.044559231472863	0.0452062993074033	0.0476211249684892	0.0498406049415967	0.047873842734355	0.0473533784181992	0.0465689090186423	0.0566870380216824	0.0495153986447249	0.0502925506360745	0.0517815358756421	0.0514657585142572	0.0498569271983699	0.0468570745356603	0.0471698721127142	0.0583705964225013	0.0485778336107607	0.0466771638476252	0.0448502901758977	0.0504742253574335	0.0485205787505697	0.0464329670499034	0.0464487404201089	0.0480745109057207
0.0476208787256747	0.048397245533202	0.0474386323362751	0.0492329048976164	0.0611323173852252	0.0491285237914119	0.051288804538894	0.0462428194587013	0.0568774285711885	0.0479052600175368	0.0524253495955523	0.0489696501632414	0.0466850775282503	0.0506577463014671	0.0475796708761985	0.0479159962679074	0.0498289240102046	0.0524319216179722	0.0481420747011364	0.0446444641938396	0.0465831601246007	0.0472983655965041	0.0471283677089322	0.0478712976854625	0.0457561422996021	0.0508880497553693	0.0488792498991144	0.051318450531412	0.0493767284202409	0.0525555897347643	0.0549846656027814	0.044803083833327	0.0464693701760154	0.0546594471985951	0.0572948014236462	0.0471306126441347	0.0534150493699872	0.0468837917671221	0.0511260079746058	0.0494881150313059	0.0549674659280239	0.0507685928032885	0.0492519452033494	0.0530207882293321	0.0478546589361344	0.0489633873274419	0.0491151320539363	0.064560702592793	0.0477401830476021	0.0637115390167789
0.0481338096200339	0.0508639542297485	0.0527566218966087	0.0472381718852561	0.057279021759242	0.0468872544063118	0.0485217357673144	0.0522422688077152	0.0494227337921294	0.0603313540873891	0.0502460956217165	0.0503178685008374	0.0504754191192677	0.0498728531960069	0.0492476005044998	0.0502281656717407	0.047670904735265	0.0455782028640583	0.0471653898991944	0.0506524045851276	0.0586337514391646	0.0537069754264145	0.0480085696804975	0.0482532768169104	0.0538264837868787	0.0455988472735692	0.0533770700909981	0.0505692852960226	0.0560367946881791	0.0496369495219172	0.064525199012754	0.0555250923340526	0.0499726997850903	0.045525334510773	0.0482054875559394	0.0467277111713218	0.0551735693014717	0.0491639667966548	0.0483485134332282	0.0486565990561191	0.0538081551853248	0.0562754272586197	0.0482952198153537	0.0621583121117661	0.0539289516522097	0.0487237692724833	0.0478920921981203	0.0552258545975985	0.0490149341475318	0.0509391477076949
0.046250418778069	0.060223121643776	0.0476807811470533	0.0559333242293069	0.0482935064147092	0.0594213377694705	0.0486535650035029	0.0531439230010475	0.0489542449166188	0.0469579552069345	0.0559237267191567	0.0471137148315288	0.0541350598575278	0.0473395347937595	0.0480664179880163	0.058650907702058	0.0642663929907123	0.0479326792901055	0.0480434141927312	0.0470199185365044	0.0477633978608653	0.0652783843696171	0.0478052821165481	0.0568619219986918	0.0485553306091318	0.0645463953394361	0.0629423105384725	0.0538742108505943	0.0572659335439744	0.0587207467231627	0.0478253463150961	0.0458560507222763	0.0460366382335954	0.0621135602024511	0.0473289864040808	0.0526277773930613	0.0482214236872659	0.0469586736273755	0.0458461107863574	0.0466021120192352	0.0550878477016656	0.0478306868547278	0.0506608558276349	0.050007988713051	0.0496051329422779	0.0556638748654064	0.0481289283299035	0.0487663132885709	0.069781796067066	0.0625745687818385
0.0503822833152865	0.0471388280073832	0.0571598940244216	0.0531974412640063	0.0606803047826777	0.0563112467654488	0.0577462957678081	0.0477864130269043	0.0521257477552005	0.066038808799581	0.0620817939557478	0.049277866825298	0.0505689375851335	0.0529883476076511	0.0500217746763851	0.0487223060870716	0.0639551527286878	0.0550677735618423	0.0516901002589	0.0502425078163721	0.0508423117813582	0.0464449415665599	0.0653976291231444	0.0510336951960007	0.049803141012803	0.0470712602885333	0.0539726521020443	0.059274426465002	0.0465442502625562	0.0503784180552018	0.0596873975905817	0.0516518547488311	0.049251936204253	0.0512842184942628	0.0517935999801371	0.0478212475961366	0.0634210253464432	0.0554233648353364	0.0490568394058566	0.0471830846166748	0.0521812391615205	0.0487634917966108	0.0468300108559634	0.0468034735560239	0.0479667680827473	0.0625465837338374	0.0621921490678321	0.0472548132547773	0.051727342126407	0.0489595166613742
0.0520504361994928	0.0508633172846741	0.0518554222808263	0.0620366957213314	0.0519436194751186	0.048683587491278	0.0498452849469494	0.0631462360301268	0.0559842490031924	0.0579637069723906	0.0506498833424397	0.0475860622223131	0.0494294536423276	0.0487599270242145	0.0627476276787244	0.0481329935467964	0.067174135667574	0.0492650262487969	0.050648767902413	0.0509827869152098	0.0476878218470079	0.0623519227953013	0.0642758795916172	0.0478488588978967	0.0529100400960779	0.0503010223050216	0.0577815175148497	0.0667832520860107	0.049286261599172	0.0508151188021022	0.0520965767436127	0.052860630332188	0.0467295137712772	0.0549455544896178	0.0485852166525128	0.0544957506405492	0.0663287098623161	0.0488168780687703	0.0534731010775142	0.0565596177233579	0.0537743286265758	0.0505854953124998	0.0607297734867261	0.0655269531191632	0.052674228476284	0.0557137108588429	0.0534484499043263	0.0490125406814097	0.056360465979663	0.048362585021567
0.0478908107953355	0.0649097858638636	0.0591864593527872	0.0488540797555253	0.0581956308723966	0.0551247945581479	0.0557236660908391	0.0488206392579345	0.0555255141258155	0.0497510265079391	0.0534198122570777	0.051222747528394	0.0585493714581417	0.0532733573637589	0.0479462139366757	0.0610933876491795	0.049596444943995	0.0585059480762472	0.052386500160574	0.0506696791044915	0.0519760586674835	0.054726807103915	0.0635286607743128	0.0499807899897811	0.0568487432375357	0.0504041901944387	0.0557270643034241	0.0576146154391321	0.0590480109510046	0.0494499350165079	0.0551084469074109	0.0476102458486162	0.0537188599035626	0.0491332496988708	0.0515338265183791	0.0476155751486505	0.050011281122475	0.0489462366172422	0.0496356382285125	0.0546038017417479	0.061421187980357	0.0531274134204137	0.0575218660153284	0.0506025379065343	0.0506004979265068	0.0573560795537084	0.049853131332354	0.0480153655662822	0.0503999260458743	0.0483834804793799
0.0582881803823308	0.0643912962728781	0.0656090885372647	0.0548462220670905	0.0511292326364063	0.051657536535102	0.052683106430064	0.0529288973203053	0.0496456297617114	0.0648506280654416	0.0526302322175703	0.0714124942535024	0.0602535391577792	0.0545451156586734	0.0531014922124261	0.0643038670883146	0.0522953939141565	0.052182036749306	0.0487865165692658	0.0497448291342905	0.0482569655450485	0.0492727040144714	0.0580044930588071	0.0528900139988489	0.0482940141501654	0.0499090928340957	0.0603021560611701	0.0610497334454597	0.0538715344529196	0.0503605308868145	0.0503428616188852	0.0512191759412351	0.0498645432225864	0.0537097845664574	0.0538149667521438	0.0504112992577833	0.0581267102218875	0.0668791312064533	0.0632997857317453	0.0493428705762884	0.0498170539733225	0.0492026399318122	0.0511579382637146	0.0499601394413926	0.0512157632603325	0.0503724171629224	0.0500311575889312	0.0531842807850719	0.049965488118877	0.0611160323596489
0.0609570136479279	0.0527583474194344	0.0525245369822355	0.070977859263588	0.0531873962480702	0.0516190254494399	0.0565426565837558	0.0536513520380257	0.0501280306952099	0.0563678536483932	0.0489888066371492	0.0751794542630073	0.051603499704138	0.0498715211892496	0.0540367131598559	0.0515366506997338	0.0651539957727189	0.0590977196277092	0.0514159625765625	0.0515796545201275	0.052193340599937	0.0590137695147771	0.0537081100486179	0.0619112120475292	0.0526046711591046	0.0548675942574174	0.0673580734681048	0.0528781699012102	0.0553656794824371	0.0614537571940962	0.0489955743238537	0.0475007008257253	0.0545711515346833	0.0602158130720489	0.0555183230094934	0.0513425409120613	0.0527584760386186	0.0653492016859873	0.063056571461186	0.0499702136027446	0.0530914461640199	0.0495081500595962	0.0689419990020254	0.0567018622842495	0.0491196123787082	0.0544778405101604	0.0719898080414961	0.0499618728634405	0.0547321604297409	0.049720794170361
0.0544856150006038	0.0679132437791546	0.0611328592123531	0.0653633905533937	0.0521282907800483	0.0578018784701886	0.0541353641305079	0.0567823921998417	0.0534145930797002	0.0574786638860662	0.0639783672916949	0.0560548617058214	0.0535644955930878	0.0528779083968296	0.087587387868769	0.0580683019816405	0.052546040550039	0.0566130171965066	0.0535232922883503	0.0690928383361131	0.0641599160478964	0.0528238210592361	0.0685996690660184	0.0539599937543096	0.0666651784092789	0.0653345001313848	0.0710554763597992	0.0622681835939547	0.0494630602654976	0.0602055038451606	0.049785843412101	0.050662250190126	0.0539276774015098	0.0511979394966355	0.0531268202636523	0.0524863028977933	0.0551051834886811	0.0626469779519349	0.0535399932555613	0.0623847119665721	0.0494481914286319	0.0609100164325666	0.0772831800562261	0.061094317253723	0.0757090363120076	0.0542689726361699	0.0606869531623838	0.0733228553111135	0.0544831979299784	0.0517850151766208
0.0610865766704899	0.0678642722633235	0.067308250006555	0.0552677406741053	0.0529531205246765	0.0519757039022576	0.0693449268065129	0.0552690792145369	0.064194054359205	0.0528614420348476	0.0518618246570999	0.0505622294658373	0.0529510853090054	0.0522747344620292	0.061407206615128	0.0528394203087539	0.0564362054288057	0.0645830493834959	0.0634995794225581	0.0871763194601599	0.0530714448976087	0.0534051576790145	0.0571489029281601	0.0737081748765743	0.0506846808071494	0.0662499427951619	0.0575159631775503	0.0720352182928785	0.0510692178415235	0.0533222552510313	0.055475507303981	0.0636815318417165	0.0660554010611673	0.061645529744492	0.0601961115190564	0.0638927395168371	0.0549137657500857	0.0630521597740097	0.0508740356242886	0.0537048711655066	0.0760146380012859	0.0618541316931421	0.0529654970838851	0.0510269198436842	0.0518771221168661	0.0569602656101207	0.0533637297340877	0.0751343065813515	0.0510666028371734	0.0509022208268123
0.0523737819659822	0.0605274467661713	0.0544822608501703	0.0721786305932116	0.0666572046582702	0.0549537503331593	0.0553960218184244	0.0687955031471843	0.0653162849852329	0.0590513385782093	0.0500515886730773	0.0510470870847382	0.0671234786628805	0.0825763426013355	0.0554506312887524	0.0529157644704187	0.0527260650151038	0.052435350981443	0.069511446385076	0.0839796817572306	0.0721527025988877	0.0570511879214218	0.0612459209434091	0.0514053075560297	0.0511207183882197	0.0531394885992933	0.0624009501736541	0.0545411348572936	0.0689119588724261	0.0551777540130806	0.0537791630380922	0.0602024982630506	0.0589096178700667	0.0644028098674175	0.0602573044307972	0.0605391851631773	0.0508981250486392	0.055876016051393	0.0560440080221604	0.0504209258579211	0.0808243773345171	0.0537380644758142	0.0520211803430161	0.050690420746622	0.0649212670072823	0.0631130630763783	0.0508361341143684	0.0578971568749576	0.0637024532397334	0.0602161542779583
0.0586175429127809	0.056599027597319	0.0587178228328	0.0826621713512983	0.0610815284752122	0.0533733080557281	0.0544024662414658	0.0543150842978895	0.0560355358306028	0.0524841111914731	0.074257545727495	0.0790629050840886	0.0704381931906537	0.0615787153868047	0.0774534777952492	0.050353122635276	0.0678607214118134	0.0553791863144549	0.0608336050053177	0.0570198704137708	0.0548447087076123	0.0587706882000256	0.0516478286593334	0.0752548853658149	0.0531038953322139	0.0594443586646367	0.051565595173973	0.0507541354551202	0.0584201958180711	0.0633754514005419	0.0553753948779444	0.055280272412947	0.0567895974068047	0.0600431141851737	0.0571964080117676	0.0928791048238203	0.0714578911205754	0.0521919512880408	0.055006847961483	0.053807027763361	0.0742006453410337	0.078368297806238	0.0573133617927405	0.0509133140642197	0.0608694945672407	0.0600290834111803	0.0527570524109308	0.058691615408748	0.0557055281678368	0.0729586793601304
0.0604516727625565	0.0538389848371548	0.0548195685929757	0.0513701732261592	0.0576490167265068	0.0550164528288472	0.0610822478798416	0.0592729394903216	0.0604381872074386	0.0685716139266707	0.0862671633860438	0.0808148222506487	0.0771642546169058	0.0604450884633426	0.0519053883053	0.0549592911792355	0.0800805254417947	0.0669261407916594	0.0840074185196622	0.0588974262663547	0.0941817994468495	0.0542223271871189	0.0619280075988263	0.0622368605150226	0.0529437638121178	0.0745456523627697	0.0650486394474302	0.0649776534322956	0.0510623344110986	0.0635007814058437	0.0905612804307294	0.0642902413919203	0.0611258197371812	0.0546125362859775	0.052373784761302	0.0538092175372208	0.0796432120711572	0.0567224166156184	0.0713264336157829	0.0550195384417583	0.0520559250737066	0.071220757516266	0.0672935562586043	0.0911174064917678	0.0570830287645393	0.0871345341653904	0.0587092966007429	0.053767340485363	0.0572273500342994	0.0833368604176216
0.0934080858175799	0.0695172449187855	0.0695176855062307	0.0660806333538791	0.054935796660171	0.0594585468725354	0.0556036052614195	0.055150813777492	0.0600549388187173	0.0733811312563077	0.0607759683870097	0.0662628113510566	0.0533685316696511	0.0635205842637379	0.0582187531323183	0.0573538983089841	0.0602950228053752	0.0599856864370721	0.0554240033428529	0.0664562856384987	0.0787688695206619	0.107470121028267	0.0552265121841135	0.0704790465781927	0.059853968875431	0.0549080943457192	0.0563985939737966	0.0574037960423948	0.0613272504803552	0.0892922422199241	0.0717373836484795	0.0716981449913049	0.0557553548886282	0.0694268387310462	0.0613349641900593	0.0638119778357981	0.0507112714202084	0.0909453174379472	0.0562685633367206	0.0566695669716845	0.0638847226953934	0.0568574701483102	0.0754350092773462	0.0885023550766294	0.0557321159166459	0.0904780933614533	0.0838212458021032	0.0562701176510858	0.0693025530496523	0.0671198618110744
0.0615468394004195	0.0565226350987073	0.0713845059328571	0.0567480133013894	0.0587663662066032	0.051283378123208	0.0698492647395088	0.0653361858692887	0.0597285357259765	0.0630168453761213	0.0781189086462831	0.0724086154946823	0.0540284873615035	0.0674289707244783	0.0754621685062262	0.0535804696158049	0.0688669560259639	0.0622878570004721	0.0637240053556741	0.0929819848671676	0.0642155033071206	0.0545029096462154	0.0692319930867828	0.0725576502885054	0.0532941394378141	0.0575091518459946	0.0572671358527224	0.0640979168587526	0.0986813337809929	0.0579638523937772	0.0552816790622942	0.0549801023437184	0.103711033574002	0.0561030216618952	0.0796858772506659	0.0982326164210108	0.0691135335674053	0.0554973198969053	0.0939809034639526	0.054503657786772	0.0625655432482883	0.0654314090497875	0.083073386555519	0.0864660213337531	0.0589448227461857	0.0941747030593957	0.0953613578972614	0.0556114236022033	0.0569993238112653	0.0662050259478211
0.102607922668179	0.0656008406658845	0.0631863240311135	0.0542110629553133	0.061144778752806	0.0963641324098422	0.0535936924534749	0.107937698275808	0.0741407588691425	0.0577087785694897	0.0602102679804064	0.0564044305901829	0.0610620732573476	0.0685309760687768	0.0564226960438208	0.0714721485757417	0.0631616599802993	0.0676303221409933	0.0548186556136349	0.0581035024364795	0.0579877914317694	0.0624233414197951	0.0573110415819675	0.0561765528865635	0.0673568720484851	0.0571924694942467	0.0566687380394794	0.0757324130341907	0.0629437802349621	0.0570790436220607	0.0602813963941419	0.0631555703936859	0.0532533299687289	0.0575151054391259	0.089929670084158	0.0558690339912839	0.0696713877179712	0.0556951365201433	0.0660271627679488	0.0546853936673263	0.0623379468634685	0.0627368267025231	0.0557190460354726	0.0836589873320773	0.0621659150324396	0.0586708517289784	0.0548212866748449	0.0625083360236215	0.0675243767110018	0.072332267582912
0.0600907693328338	0.0596134069466513	0.0669878895313818	0.0600692837534751	0.0616186646140206	0.0611350554920727	0.0621552778501013	0.0570368080499654	0.0603138281534263	0.0634817071177559	0.065697187018342	0.0570023408623876	0.073850980824848	0.0739564466296336	0.0624988342838667	0.0607980267529501	0.0605733462138389	0.0543103272662948	0.0554726193627946	0.0612325284560634	0.0677996632013355	0.0571537376450688	0.0975997089871052	0.0558282016976116	0.0877290671371428	0.0596057780975006	0.0858765442339313	0.0568457853756185	0.0916130673913513	0.060956082852402	0.0606763444789123	0.0591757812908694	0.0748097671695749	0.0723197871116183	0.0556264850166429	0.0590710483732766	0.0721894552085401	0.056136186028688	0.110625959355543	0.064130038843284	0.0744983470610836	0.0742182504054786	0.0984345152494747	0.0579483957428551	0.0887910196007596	0.0567839525511763	0.0705275921030325	0.056872234247088	0.0869718334960235	0.0847720640861598
0.0708882369748704	0.109853367227436	0.067610991559252	0.0569332123826673	0.0549966995654596	0.0639940691095863	0.090296106296651	0.0895791072222566	0.0906880921892847	0.0627247745130301	0.0828137724939079	0.0554469932273536	0.0567515997998442	0.121752246007584	0.074654999951885	0.0662934167955485	0.0605690483561053	0.0977296299316029	0.062662303216679	0.0556086606493873	0.0598539527310036	0.0580422048579589	0.0635821520564184	0.0641836875507746	0.0857594411077564	0.0716952161000129	0.060151343718698	0.0895380330003255	0.0789667231255095	0.0706316470123513	0.0880217924555507	0.0812996775794485	0.0669513180765018	0.102004305408397	0.0776174668940272	0.0971146140167838	0.0897753178518454	0.0855065594864162	0.0547906509539492	0.0619543037726217	0.0560903506730792	0.0608503035167013	0.0627077414998233	0.0757252148384433	0.0880117765456772	0.0825839704222184	0.0893876294776427	0.116407708609861	0.0785747435429537	0.0553070494740944
0.0659741513259983	0.0579036753654715	0.0605254440855688	0.0714692737466345	0.0570068420390615	0.0563447779142776	0.0553358959293509	0.0686446664446852	0.0603246578189548	0.0584422666236189	0.0642450891818401	0.100058859565124	0.0873476425115716	0.057743101435569	0.0815300770812898	0.089653023739306	0.0792190615291382	0.0869158132474865	0.0606704848936515	0.0830969333875574	0.0653931152169345	0.0851329376450854	0.0810462343824022	0.0590906314235989	0.105692486358994	0.0726435889942489	0.0867285133106587	0.0649872799589784	0.0638321757614759	0.0892350333043721	0.0997624982264657	0.0884210539242147	0.0895904596951266	0.0796391704133593	0.0845893257889512	0.063592333291375	0.0956428508603282	0.0538097322261627	0.107065937391451	0.0848016904064887	0.0743415779750057	0.0606259736592736	0.0546345400625409	0.0583804108608408	0.0608153094409835	0.0744596814652873	0.0776537224938375	0.0801870050789216	0.0549191564854712	0.094902284161438
0.063032932908926	0.0753097409484625	0.112242783642187	0.0955435525715619	0.0968508374437703	0.0599766340972251	0.0927524004413313	0.0596008719241199	0.0907170208200454	0.0981933394429974	0.0947858093353653	0.0734534838228527	0.109699541587961	0.0676994143360551	0.0598996348104831	0.105545457220597	0.103198392866616	0.0637951286869371	0.0580952538723174	0.0785062221162741	0.10291651377593	0.0618345253129506	0.0568585905588627	0.071906967994553	0.0636772888949486	0.0655231000361769	0.0810051976069159	0.0601357694845282	0.0631227461547195	0.0669663359694545	0.0567097954475303	0.0885326905896438	0.057877152954824	0.0831689570794547	0.0636089092414252	0.0712873111409651	0.0793628266401809	0.0591167728779327	0.0614974739701695	0.0778514409578831	0.0820636668711815	0.072155467413937	0.0739238412441308	0.0622620113405464	0.0565511752160154	0.0646817393802161	0.0707876363979293	0.0694721967863046	0.0621367575778514	0.0893912236717105
