# Supplementary material for: The Neural and Computational Architecture of Feedback Dynamics in Mouse Cortex during Stimulus Report
Source: eNeuro. 2024 Sep 24;11(9):ENEURO.0191-24.2024. doi: 10.1523/ENEURO.0191-24.2024 (PMC11444237; doi:10.1523/ENEURO.0191-24.2024)
Supplement: Extended Data 1 — The file code.zip includes all code used to generate the figures and perform the analyses presented in this manuscript. The folder "./ephys analysis/" contains code and instructions concerning experimental data and Figure 1. The files "Figure2CDE.m", "Figure3AB.m" and "Figure3C.m" simulate the model in the nominal setup, and generate the corresponding figures. The file "Morphing.m" allows changing the connectivity strengths with respect to the nominal setup, and plotting the resulting trajectories. The folder "./Figure4/" contains instructions, code and data concerning Figure 4. Download Extended Data 1, ZIP file. [file eneuro-11-ENEURO.0191-24.2024-s003.zip › code/Figure4/isolatePPC/v1Int_a0.85.dat]

0.358037917657926	0.321053860613843	0.356151268982503	0.350433053203041	0.354711180293685	0.325471010972629	0.333654464564134	0.346491257327475	0.353854782257402	0.331371146084149	0.331603163017317	0.32718372639621	0.329015880659272	0.338425292529991	0.34993830867045	0.328608435016717	0.318874979607801	0.329334102360205	0.336527755409668	0.345855782527634	0.316877056930737	0.337595817628515	0.325401728063183	0.322995412075711	0.32824206286444	0.319817528083978	0.32458046304382	0.327159395275109	0.327127627277668	0.354264863113976	0.326389131689347	0.319805584863544	0.32456630751929	0.354807832150985	0.324733004887889	0.337594272788172	0.31740150640284	0.337168728104308	0.341539617737359	0.325857503564832	0.331247116416348	0.349616812184713	0.34821653249562	0.332383394816215	0.316071735997026	0.324904828050348	0.326981772411396	0.329184309541015	0.32682208638105	0.332632008955677
0.363932013063017	0.356638585636386	0.342164374173011	0.331228614361287	0.344100423915915	0.352942969567249	0.338179065641034	0.363952970165552	0.329348799494423	0.360781113124735	0.327921745511306	0.34068020986324	0.343726433645351	0.361603960182556	0.36677974344893	0.362842657600512	0.367564255960672	0.346319243656785	0.358690153970713	0.34441332526255	0.356438491948174	0.358945104402702	0.347894747591892	0.362466673620704	0.325434374462675	0.359560861452901	0.32866587258946	0.356747237599385	0.3679558012968	0.361252375978346	0.340209431790867	0.362276531775373	0.34216187140941	0.324463067601659	0.362193587837696	0.37343426991473	0.361652858427492	0.368100577889936	0.330005181183972	0.358252470826115	0.323612277516308	0.343897872457687	0.332079310857241	0.35162317827523	0.335067294831488	0.334234204161328	0.362958227558043	0.330398963471634	0.330583710020365	0.354292810539627
0.336068804358573	0.372935283358402	0.386805182753647	0.375028815362749	0.37991596122669	0.364814908473476	0.341230048572921	0.378220362061893	0.348969254254131	0.380677795713111	0.35776599270982	0.343553981299452	0.336480810437374	0.334740238432298	0.355472464118243	0.35541127443871	0.33826565774463	0.340639798643845	0.357568793852693	0.337209969473713	0.362396835459599	0.366666090863495	0.372403675963549	0.357640847723218	0.363150046029214	0.364085718023215	0.36488382527284	0.362541351727243	0.362621352822437	0.356849316411064	0.345637082346099	0.350170957302829	0.377464298043914	0.362157214518938	0.339425443002201	0.349238797646637	0.375502296424245	0.365787449124617	0.344968617010402	0.361900736790276	0.34258640013788	0.372337447196258	0.337766089408836	0.368655489033152	0.381700219354786	0.369506425705526	0.370899825001587	0.351481532007742	0.338096085664968	0.359579207863523
0.348974745418679	0.400997491407819	0.363099210038761	0.350505668272575	0.382381952281995	0.365681102800385	0.373540231260775	0.358174535594781	0.373286029135578	0.399103103690883	0.357677921474306	0.350903957010635	0.368486435330465	0.351137802713108	0.354049668430638	0.404087152277884	0.399178008744326	0.349657092519186	0.392320571399629	0.359711623308834	0.399908721000785	0.352207077946394	0.362420884296388	0.398442372944543	0.396012200345913	0.351628112030911	0.402225617109369	0.374255107505092	0.392348439152511	0.373632012209305	0.394367620269232	0.361780592362653	0.395324492708645	0.386081513954454	0.403323673675331	0.396133052306918	0.377322815401185	0.361949277178893	0.348978083716459	0.39334865417096	0.385534980695025	0.397815340141598	0.38614294323354	0.391465515367496	0.352645142150227	0.346757275594318	0.402973328193568	0.382678439368079	0.379327768490547	0.360521432608614
0.364711963745375	0.396424557478524	0.372709830533278	0.38999386511403	0.418456529500223	0.373602956264881	0.378223352897448	0.375918143588681	0.403091958897046	0.372843348538738	0.373158258859544	0.367680104299672	0.370544916195606	0.405715432143496	0.395389657033268	0.407206944626668	0.374550848401802	0.40431821341042	0.400275912698797	0.420151794389924	0.363202433149646	0.389334242702934	0.372935507756053	0.365988690220779	0.384727107352858	0.371946087164172	0.393701055558094	0.365269282123861	0.396232490086064	0.405429916896314	0.417361490982961	0.38796157005252	0.373578137349195	0.367214494209299	0.362071713024412	0.374360426481556	0.403279388963669	0.36172734118104	0.403900828315899	0.396014813748056	0.394711652269674	0.405745914583977	0.36231155203637	0.377516671132651	0.381124635668995	0.4136995229729	0.395849320892771	0.39966743846289	0.373835643992662	0.361800386283556
0.439866639602278	0.405687824796545	0.403468547109663	0.404304697113064	0.43352807811456	0.437317918295044	0.398737182857904	0.420067682463293	0.394319426989596	0.41909488483425	0.391079175603478	0.379290502695928	0.403506610879819	0.397376392672761	0.388001586097533	0.439392707231436	0.407243863092621	0.395456499375066	0.39465375154298	0.375266834532499	0.394220500296278	0.381227383981627	0.389360737337841	0.428089728784118	0.381721886398082	0.374111014743379	0.418196761546269	0.40985954913906	0.417511983528744	0.407336202443548	0.430323412596257	0.402350394584933	0.401739457099165	0.424788405287768	0.439483999534019	0.423261137976232	0.386969562919229	0.381917784703894	0.413318391369315	0.373726940407345	0.385461194703034	0.4301161316637	0.437326416316583	0.40341314804531	0.382212891531544	0.400902013036213	0.389191166996307	0.398933046354054	0.443784704948919	0.391082536660345
0.433045492757641	0.455689812769587	0.413992043168075	0.452226015002508	0.428040250382695	0.446433301012682	0.464337472426719	0.400962316229938	0.399387553886907	0.393513883610406	0.398864174017568	0.415630363872012	0.460511365755769	0.421905480187462	0.406265953088381	0.393020749906675	0.407346524906299	0.396394918962512	0.392478311850462	0.4297687236718	0.393432703165467	0.415138900523133	0.416854304993343	0.395961789007834	0.437448165481748	0.435671796555858	0.405938872345959	0.43633696570976	0.422598325475162	0.40282230067872	0.417971485101793	0.443349040894516	0.419514709781361	0.415601588177294	0.446786232097108	0.455349781788266	0.436698017462106	0.425311686268843	0.422879834168105	0.408114766749393	0.439708549157847	0.409107542921143	0.395426525071962	0.43832816651526	0.425944431483881	0.409858902538928	0.458401643994966	0.412207507488543	0.444809501762897	0.406561047589587
0.45694644165521	0.481376553733926	0.43236940283946	0.418197239829131	0.433868207127108	0.451262883176661	0.443256509265904	0.411839934836715	0.467487157227653	0.447065408257678	0.476159518302649	0.418085475542642	0.423470147595363	0.429930033139742	0.481370025143022	0.423560404507839	0.488183460516329	0.424078151651798	0.48520924070734	0.433946475765355	0.44740573070234	0.41807897311424	0.433456831196632	0.42629466207447	0.416495909600169	0.463040976179506	0.441043290519152	0.498582071863771	0.466313038271123	0.456750458155543	0.42362008796514	0.479502210236679	0.445185065953638	0.426965977594151	0.436520393721679	0.435885625473181	0.454496388017518	0.451717862170761	0.490687864901024	0.443126894721456	0.424851875164666	0.490589956698539	0.465950078903353	0.455357098560972	0.470923168999772	0.486106656955213	0.447669604678916	0.441139115260074	0.500023458138755	0.439413333568894
0.502660379322724	0.466563431314092	0.485601185848258	0.503336064798983	0.452800834596899	0.440348667670931	0.496341608702851	0.469354096929228	0.495145997036488	0.469963326730295	0.457379714558462	0.527450540218706	0.509459763277126	0.44800605030579	0.470001217583479	0.505147368167076	0.471117077940753	0.467153608084524	0.522702406392437	0.449719887524462	0.474967041131822	0.488894574009801	0.460218972577624	0.462212007675461	0.460850734900372	0.456759208472996	0.46102269946448	0.527910415186845	0.518657810152464	0.451814664968103	0.508153507163127	0.506997668509304	0.511567756026605	0.489722573731432	0.437160452234804	0.465124886021807	0.499561322203583	0.453310033607868	0.50888491737274	0.521725733814901	0.481306394503469	0.457724384728738	0.466123460581725	0.507884824137513	0.464967312061223	0.508049751627286	0.437914120495216	0.435549194188989	0.514265687329467	0.479900003792713
0.509724493135394	0.496433736535935	0.498429929598598	0.475405096590102	0.470603951425564	0.463371717198575	0.455804903994514	0.474844596798473	0.496184626872305	0.470552939305379	0.504649538907126	0.484839730172119	0.487956118065231	0.476681457004735	0.504364638734429	0.5574994561199	0.464608100776187	0.461949341817867	0.47788032833903	0.510234180845994	0.526479164094859	0.510778232874412	0.469613604962832	0.517033682452184	0.466473304205441	0.486088414538301	0.472070573644719	0.549109347516911	0.498759814582303	0.463917624720935	0.49358119065622	0.498720876451321	0.518538887892548	0.542691267851769	0.476809838368193	0.487465168880895	0.523435898759615	0.482589806104035	0.537193104516254	0.483298591200003	0.479022072481921	0.460451524768401	0.473596092545746	0.49348479293979	0.525899770862858	0.526428030049692	0.526692060068287	0.533826087589909	0.472316015666859	0.537372671299534
0.505609313462027	0.512549041194842	0.56693911173325	0.532760671180966	0.546572418840459	0.503825389016918	0.556379979458226	0.51367196228381	0.51935149779379	0.565474601426431	0.560459428184615	0.565216669027174	0.530064922996044	0.493441489058859	0.524291244112174	0.539263687916015	0.570093458480857	0.555462989425684	0.52660855495992	0.590995134311516	0.541124449070047	0.529115645480131	0.520340693863469	0.579098956687532	0.548692436767688	0.533355691874111	0.574177007227119	0.484728977995257	0.566282296544718	0.498037889337805	0.583015560978748	0.504789043377248	0.515024611188143	0.592501019236637	0.491690770333745	0.544729819348793	0.548841816864444	0.58623413048967	0.530970566560112	0.606616174229019	0.536821148555065	0.520516430140374	0.576727574069243	0.54768463459085	0.552030711410599	0.580272389006126	0.545562265511113	0.501080285572688	0.541587938779896	0.60430577453621
0.622715401972971	0.585418434861661	0.531159025787017	0.640689245960471	0.594526137017639	0.523764908616853	0.547779051012583	0.543761911407218	0.518567212073191	0.645453285608201	0.636196038797026	0.643051927843445	0.64261536362411	0.518874576060377	0.561674056517035	0.642701247328851	0.556489182635496	0.544586746420872	0.547234814870594	0.555184923917294	0.568738742639585	0.528245158143057	0.615378268608376	0.58227666793059	0.552804012050456	0.530920123919165	0.577363859378262	0.646458874750779	0.601844470055088	0.549641261141384	0.55565794740826	0.586512269754324	0.568806034443774	0.555322322954728	0.542361263351837	0.535724117922562	0.599676069699486	0.632778756193835	0.594334977574068	0.624794146803811	0.582428559391324	0.563098724005332	0.548956424684807	0.607801521969551	0.596475518133584	0.556692214288036	0.526809721715899	0.526876933300088	0.555214770784959	0.645419930967372
0.550303082739694	0.660352782985404	0.677076443141931	0.644640511643684	0.684678917845817	0.656221632922443	0.628726582637187	0.559695999770505	0.59649599927277	0.620438106354454	0.596418452604053	0.602920475538087	0.590146243765984	0.624624294528266	0.629175845938459	0.679410713204174	0.657096541734136	0.656678024192001	0.571715772928843	0.648980587919175	0.601677302990728	0.601317749897007	0.64968227704292	0.627340140177473	0.649579867133897	0.566891270294801	0.608782120182568	0.57301057667188	0.598667036017268	0.579480945800924	0.57646998862299	0.565710652089672	0.637870583070241	0.618296314766528	0.553688764724599	0.666081273631431	0.573930067156663	0.555596341816146	0.677844997435017	0.593118745723328	0.683350084571082	0.686430127342641	0.664406458934651	0.554296937204915	0.660891432117469	0.631908903094146	0.593123756262999	0.566257514942747	0.637280041096969	0.577833262578618
0.693706184615991	0.685284259922661	0.736701653473217	0.610627692277775	0.633059973800681	0.657356914052696	0.644606679027901	0.753415967105844	0.668180967172568	0.680052068266849	0.642944162027453	0.658844188938648	0.693915548084463	0.681479311108344	0.697089981968498	0.668281041945344	0.652175387183567	0.733803334480222	0.602650288816374	0.663643675200574	0.66576386810277	0.61304169267238	0.665208502065415	0.636422641211439	0.642256077922287	0.704774396437862	0.645623464396928	0.609936295193422	0.735563937223731	0.652712789448464	0.690724823905883	0.622693647925841	0.721542439384616	0.627878556674046	0.621257480280295	0.629221074454172	0.642084015906557	0.609713996853871	0.75916140288836	0.644316326132394	0.650438289534716	0.73939278074001	0.727215911884176	0.738976578006046	0.679427498888961	0.661400060089375	0.75546016570694	0.690447227467402	0.758995374809101	0.6285488183707
0.69251234374786	0.704520053195881	0.678278261249193	0.773485175073253	0.720649960085002	0.725131888216332	0.664673243348181	0.644209833962519	0.643831212765486	0.744207714733069	0.804007393702784	0.801682309155932	0.817389598381307	0.82419798781047	0.754139381357204	0.765022018941706	0.719636280505345	0.675312241174551	0.703823638181496	0.806023764473946	0.699024643420314	0.813522288149476	0.716454120184181	0.677482751449244	0.683430512124794	0.688895312468389	0.653958895628393	0.670450662704245	0.832202234791675	0.755141290089775	0.728661333872185	0.799316146067016	0.7183632972104	0.744519067106525	0.702133869604534	0.694988664113269	0.644875224736206	0.778405620260123	0.777631035971314	0.750740785812209	0.67996245485886	0.763372218756247	0.761349468264612	0.74186830334588	0.799434485142456	0.77002596317936	0.733866110896737	0.768433265143964	0.701812606570612	0.670898138587568
0.827887717360194	0.698125891736861	0.810936252400445	0.877922542316841	0.752241471676488	0.87939987982336	0.75668289715458	0.77681872750383	0.781516977222579	0.748801555812035	0.800380720568947	0.875194833841832	0.704558562859917	0.868331717688442	0.703714935632446	0.726418796038119	0.881392160404889	0.744501483935078	0.728702059528823	0.721267809239897	0.816985811827662	0.843258950612941	0.785607879711474	0.781573865289921	0.795321355407536	0.715077804578381	0.882491352616161	0.69904588667259	0.708905818302225	0.698515811892364	0.872155047863039	0.801309293886534	0.846280709842262	0.716007328315589	0.860526435740753	0.876184270093103	0.725971329274309	0.871354475814893	0.865359686669112	0.825860333298376	0.786569270214058	0.845279991467766	0.801977341650933	0.75094842993966	0.764100602724789	0.883019215020603	0.7169295573382	0.70382826575273	0.739342095229678	0.812704311259866
0.863050770222303	0.936714987447942	0.947175118916014	0.892793571481931	0.917500342128158	0.95013227206355	0.9718630251598	0.935586429429144	0.783388374888413	0.833841896944567	0.984946764082976	0.795810684133587	0.865041376537618	0.957592404433714	0.935988015535865	0.93329078659107	0.764033103900135	0.76022788158675	0.852212342954769	0.774232233155925	0.866355130092166	0.819986324018825	0.824303693996192	0.861005055682453	0.844085511320104	0.794098487819789	0.752148826557894	0.782436410747929	0.821340572376725	0.843279522860706	0.870602640061906	0.910204452366505	0.80426589414907	0.798417336683191	0.831321939990982	0.752620122052853	0.850546942836334	0.85506585010142	0.835427145958388	0.935904360189998	0.866894858742216	0.888233842883995	0.809399246057117	0.76673924902697	0.936350885568606	0.87110760956188	0.877082228851893	0.770145680636933	0.757605700717477	0.961520547346075
0.867013538058235	0.899654589795628	1.06511354883571	0.864212295414434	0.893516030442224	1.01629472769517	0.864481099661908	1.07131293519049	0.996154208886835	1.05444441594586	0.850241121397356	0.970365109644449	0.906357192413177	0.842888822944043	0.839168823388188	0.953818554222408	0.815602308537925	0.845806267260457	0.853304244182225	0.896106587103426	0.926571335169996	0.843511185815648	0.936291620488705	0.957493473978407	1.02105417247851	0.83020375252915	0.845640498274506	0.915298698327114	0.831455325127118	1.07255893941902	0.987538541332209	0.819281353203464	0.838160507041897	1.02228000225755	1.00362708162263	0.982360716289547	1.05395602669806	0.812976944728086	1.04480894171084	1.06111773116801	0.847906816254755	0.867620156065703	0.833458897378205	1.03661060635973	1.01906358067452	0.91349989547025	0.897815451423495	0.965545970600289	0.903568842282976	1.06110246020417
1.14994730839104	0.935009521128223	0.882336125497169	1.14358615051215	1.14886510530556	0.948745363835605	1.05235180293979	0.936868240194328	1.09102594618955	1.00139169555683	0.943422880966304	1.10117938021715	1.04603472683913	0.95170429106537	1.15171246009936	0.998209289047681	0.999429536953463	0.989665751851092	0.934416864060482	1.09499969956387	1.02271145266389	1.15434731009891	1.05701435892263	1.1010297414391	1.19623901262482	1.09495017871378	0.970199605625264	1.18994069435136	1.09063507264772	0.963681446607496	0.896602690155894	0.957330455923153	0.967671627400876	1.01760698144944	0.945742051600997	1.06397736684788	1.04510201327825	1.04556426236829	1.18027905178078	0.904824200785239	1.16915648099987	0.921719250504278	1.12946421665141	0.948343091625285	0.907650776864103	0.971971492400146	0.968012581086194	1.0131375176642	0.912552945918775	1.03602707019413
1.09660628568882	1.170532713619	1.18701067396075	1.19448412825121	1.27934929009082	1.17552104999172	1.15493023126807	1.22898418586647	0.980565621233979	1.24449048067361	1.07458224258371	1.2951488562275	1.07856048928445	1.01571945758777	0.999183180235296	1.10070534709938	1.14501811330679	1.14764578497146	0.985158674046017	1.31112820485131	1.02688862973136	0.996627461950135	1.10311900501054	0.995471316254757	1.17458159017251	1.19110493171346	1.13485866829696	1.16721244614184	0.984037955118533	1.12429288517511	1.07728562181229	1.04102135981323	1.18313884894687	1.25300965679696	1.31389193690277	1.3065012391255	1.07642017206246	1.10023973858049	1.11294636019409	1.28318593523056	1.11438781964232	1.19186165768354	1.28273522607818	1.24457059725526	0.987759689233431	1.03084635511452	1.05271920506457	1.06099049272628	1.1856978212273	1.18698652048972
1.34896717784479	1.25829517436404	1.25167962808967	1.08390583178902	1.07331892501435	1.19660395939973	1.44896241487537	1.14531226235519	1.26325356709699	1.17160887597078	1.1262963022558	1.23850828923119	1.08404543568296	1.21299853575324	1.32933421458752	1.43797437881646	1.15877282921059	1.25947980382137	1.40429067473724	1.23527139586265	1.23413277739421	1.20907698485617	1.20941000889067	1.38157805459279	1.18549420315709	1.4043196367699	1.27664601224421	1.15535542157016	1.27340475552447	1.11075318719602	1.25345388532519	1.40265963507463	1.16130869352106	1.16990826061671	1.42069755443924	1.33936335340614	1.39573021824869	1.44081193752744	1.12369779126088	1.29820526192917	1.1874038140788	1.30308810115524	1.15798048051448	1.41713005081091	1.30612469697039	1.41079254847357	1.25428718649737	1.24272912535493	1.28458465344379	1.13634690831505
1.2339731876688	1.52739084184927	1.2523870557488	1.33715014870126	1.39614718962953	1.24465205273282	1.52462497619429	1.4085611276328	1.27558201300364	1.28303105672853	1.40865538103602	1.20851102951158	1.26793266561801	1.35476194109799	1.49999299506279	1.53062465879743	1.54277690165503	1.28678926332752	1.58863004246711	1.20790388319362	1.57083634325531	1.32175363771902	1.55949489349717	1.52467218025309	1.56397751054097	1.51994317792304	1.3653756447372	1.18502066926116	1.20599014807307	1.33007925227881	1.36226275010597	1.58497227812656	1.46203409745576	1.26229436938244	1.35725000585037	1.29371802898179	1.44488895863315	1.49488823577038	1.35000313238567	1.29232630706534	1.29119727442729	1.49068895150391	1.4379810816355	1.38586056467503	1.44230852420472	1.3572816524283	1.17550969011246	1.28126602166275	1.25694513911602	1.36305330549926
1.35868217834954	1.6290853124787	1.6250939724767	1.77230399131053	1.37070188852698	1.33286992435611	1.70293711413431	1.76440940775368	1.31623193686851	1.68701027808551	1.63498309132215	1.45119238398476	1.75181985191405	1.63382567547347	1.53220445337893	1.34281623818929	1.47868562191903	1.50545268018305	1.47457499353214	1.48627955701521	1.43998465120441	1.77942907481777	1.46552532392409	1.51211380338996	1.39901116384496	1.59013120190873	1.40334657862335	1.65744810282737	1.37439733927661	1.42771552796742	1.69568015009081	1.37727478447201	1.33308360800424	1.35411750815855	1.35088002928633	1.38991953199624	1.5363669356725	1.60603933161907	1.74000858526264	1.44024601509589	1.67055783934739	1.61756797550054	1.4765376296799	1.7410017931638	1.71602334023016	1.36560793196588	1.60511659498238	1.69474685234505	1.45061562180004	1.67885101195355
1.44086984315723	1.77184966428932	1.52135335031684	1.62084241146122	1.66563504228284	1.4497353294031	1.75408045725356	1.63394095694946	1.44762507421594	1.84540560257199	1.49241460273521	1.63738902826269	1.56278130390943	1.97494379295037	1.49326265269426	1.55577287216259	1.83763115202824	1.7053465589651	1.56925997752654	1.89124257918128	1.78964266019844	1.50136570000721	1.52377356896652	1.87637811020486	1.54515721567106	1.86804276408981	1.61785055668223	1.95779994138373	1.89023777851857	1.48931737315134	1.87786205093832	1.96711384699807	1.66059910478447	1.78599121684373	1.97087493263416	1.7348536103937	1.66478199809099	1.46373230759693	1.62613488800285	1.92233495964868	1.5125598344002	1.96393422634284	1.78222241634766	1.94822985337015	1.7667626035046	1.85901426003268	1.7018394890751	1.8989516486558	1.6289439880095	1.86213115224919
1.66171455412974	1.81391559054779	1.81726464514484	2.03365883102224	2.15689099457594	1.61061033557421	1.67665862868482	2.19341439864481	1.63942825428722	2.04108381348074	1.74205941609926	1.63926330163866	1.76774745663438	1.73727100181573	2.03850573731034	1.96894816499574	1.65538795937344	1.81025943192537	1.75348706669416	1.68493968778745	1.7845061425425	1.85004588943573	2.05576831161952	2.07275540117057	2.14241608284584	2.16661260985695	1.87015860103031	1.91478232103963	1.76045059966556	1.82856580140939	1.91942030813687	1.78844479879989	1.9510091567534	1.67673428345003	1.97743278737738	2.09507383891915	1.86243605002304	1.73671510797162	1.95376043723184	2.12066526859796	1.9501100470695	1.89286192657373	1.98309672861131	1.88385244860893	1.96569869853142	2.01251656940781	1.72895135648406	1.76514942638314	1.74384919366074	2.1173493090201
2.34158274924337	2.19214352296404	2.1541787181121	1.98823014691368	2.07623506569281	2.21024884904379	2.18622371121394	2.05197687418756	1.970446162773	2.02058988938966	1.95182005075005	1.84157682099934	2.295887662918	2.09464685649052	1.97361894133146	1.99530332463733	2.0700890122529	2.10950702423686	2.18000808801429	2.27428831190246	1.78012449572845	1.96993729138689	1.95131787527958	2.43559416110819	1.88047931652904	2.22809524024093	2.32689608780084	1.79268455589992	2.34964504689018	2.28530573138024	2.34106160012996	2.23752113442391	1.94706962658063	1.90192116855573	2.38074554146204	1.964527802641	1.86347193417643	1.81809819150369	2.13125444856329	2.34102317994549	1.87027789536617	2.20794358963263	2.05665731282761	2.04996466905364	2.12853271612705	2.23976901436855	2.05358757488935	1.84309031537986	2.13238768590419	1.98800513572653
2.33093813325535	2.25824189353335	2.50744264335265	2.08197960453188	2.47877328340051	2.35536749318144	2.02388166929141	2.49251352066129	2.025823532276	2.04679528447913	2.35718587226418	2.21372103498618	2.4560826839014	2.26597648641336	2.14797614037492	2.00289864270739	2.34981899628433	2.07272364410103	2.06314058365104	2.22983180175441	2.4331094135362	2.30200592070847	2.64993430042059	2.33721343219669	2.03123610752787	2.42929662454306	2.61007983322557	2.04175040540035	2.10615719497846	2.22236116753928	2.23422183325789	2.165438976686	2.16121053814382	2.1666932951922	2.04173137271147	2.43374784383896	2.62028988785525	2.19173331648381	2.04310313262234	2.43723902427761	2.58579557849343	2.34263577556791	2.62423755821725	2.66211340529797	2.38998189663955	2.02716474600559	2.55706777467489	2.34279789780858	2.02788265379974	2.03638911114236
2.85834575650241	2.63958447099036	2.40813280424196	2.68493290788479	2.35416885417773	2.4432046734615	2.38856413228156	2.22737139462875	2.85620138812251	2.83875543396037	2.35795119152739	2.68228188905938	2.80193718569614	2.904810268666	2.83951579373763	2.61241216601176	2.43140865389768	2.78128686202053	2.47972995752051	2.74703786626706	2.84292572207495	2.67225055863419	2.30491563850743	2.69210022921482	2.59864449761302	2.8705054122436	2.29774967590219	2.4468563008467	2.8206814693473	2.54496571509686	2.54740683388898	2.6856043002726	2.53020925845969	2.83333883889393	2.31541172612408	2.41086485207233	2.66612679816574	2.44753661020139	2.54491193349194	2.79636456459463	2.62228263720315	2.55053124036631	2.50641918145346	2.83377273576664	2.65160820231361	2.52828777764261	2.59147094062351	2.48199683798936	2.57709653344208	2.90930204417393
2.62481208924305	2.89651011252185	2.56733102560441	2.71415746950735	3.14025468381533	3.00255072874729	2.52948971921332	3.15787162117692	3.1474688863804	3.07757209211026	2.53729409615184	2.87367227106344	3.05008300673574	2.86698315164005	2.75798770424547	2.86324219377014	2.62646673091869	2.63385888809619	2.60351940912546	2.7862047297305	2.90647561382976	2.53423237711844	2.58672270494726	2.88058437824576	3.15016344383208	3.0371849297442	3.14069771734374	3.01972050558957	2.61945777811262	2.81331769636772	2.92604160144627	3.16578705587735	2.90913966646126	2.559521280327	2.57570207111346	2.95292141752907	3.15816289537164	2.81008839817729	2.80868752560121	2.65998223407092	3.06944627969918	2.51430876425638	3.04553159941285	2.56727980301988	3.15373914391198	3.08610850721769	3.07135277533958	3.08012156098242	2.79921399051156	3.02823694702511
3.37189720540568	3.20887023075399	3.06686645681904	3.32327854333306	3.37778558797017	3.34259780382005	3.17645552262848	2.83949877734699	3.37513217769314	3.31115145407542	3.15696317029926	3.01649055585619	3.24001425731766	2.84849463833181	3.21142197676561	2.96719740987406	3.12326847876083	3.39504355449361	3.36116317793975	3.32451628135171	2.81918998669035	3.3621898099473	3.37699664446219	3.03475131953113	3.30163933762471	3.00285509576778	3.40237703745974	3.36946256358524	3.37247919783241	2.95852317448976	3.05222697972164	3.34829843887863	3.41672475163647	3.4058831203371	3.11471439211801	3.08938233196744	2.85393779584181	3.37330079812944	3.39876836709856	3.42292142213129	2.84509616035446	3.42396814097677	3.05972820541991	3.07816940385593	2.77835759426054	3.38643440802211	3.36912217668621	3.18186686977867	2.81542374588198	3.29433815672121
3.60245479941723	3.17987461537803	3.66632933505772	3.57085638326383	3.15719151150836	3.19652620954169	3.28223081661417	3.48128339579555	3.25760954612431	3.63510820607456	3.44822971974486	3.59496853999191	3.64117744784333	3.10452907730623	3.64801058004245	3.66225369876708	3.30802631583097	3.49957505662584	3.66070109762271	3.5404250750872	3.66242935646418	3.62856384576178	3.22203007279786	3.34239536827178	3.39093334377406	3.21766085261089	3.63554872882059	3.49595277852019	3.13172325563835	3.62599300950684	3.64347420557159	3.42732242010712	3.48570641768997	3.32504458612962	3.38388170388201	3.60701166258423	3.62349564375684	3.50276940258485	3.6044852900505	3.2897683255755	3.65610118640291	3.44195155266764	3.54470284503751	3.68249255282145	3.49962637547306	3.64706669392261	3.35132455262005	3.64333945501337	3.55908377210138	3.1649968942933
3.90558909879182	3.85490491289317	3.59284993023747	3.68339024014998	3.64448890167895	3.89043216118682	3.91843997472706	3.83286639731381	3.91967968190213	3.81603008441762	3.95576899199452	3.80468624635685	3.73040955541632	3.91401638326582	3.87706718287711	3.77739121059799	3.58149161896443	3.93897161094598	3.93174053338065	3.57776095530315	3.90004301516514	3.83391447620714	3.91849781679416	3.8340296235849	3.87875766352374	3.78329445260903	3.78005194384502	3.74888322567796	3.91222976382231	3.54340914093904	3.90221530550443	3.97217065529484	3.54195429256408	3.59478995406886	3.71990263447676	3.74290161998775	3.81363574097769	3.91149260646	3.88702661069883	3.87122431290809	3.91177517468433	3.87465676482824	3.55003205106677	3.75074431921682	3.73514265447024	3.90745519541826	3.71149913696479	3.95651460311464	3.88573802936785	3.86706156465654
4.03042458242847	4.23901143064926	4.15387566201913	4.19087640077896	4.16125654263951	4.16900226623051	4.08816135536625	4.21253461124527	4.03237964305917	4.09810494799609	4.2133885759679	4.20358301852913	4.08746151206268	4.11246163630379	3.99585079776926	4.21508563833308	4.20973138674948	4.20703397969482	4.1700943889828	4.06043870114303	4.21818350320163	4.17882212399229	3.93242165618441	4.0299153749736	4.10431659238622	4.22566677588773	4.02606048441883	4.10262493276553	3.89404209293576	3.94037974837007	3.92841579506888	3.89630909609216	4.19444201177844	4.17590725942728	3.85092521568926	4.05074332456713	4.19048499630492	4.19237368792683	4.18487745198565	4.17130997577186	4.22481087115168	4.04397117772733	4.20127804473089	3.98793366580031	3.97930938788798	4.03995745413221	4.09542045225077	4.14129156159794	4.21423420538769	4.21742170807587
4.24753806684097	4.4952298263471	4.37697514242394	4.39873307599273	4.39312916564158	4.45517142424033	4.49374077375245	4.32920002717653	4.3569151292341	4.38907142381814	4.47459535450411	4.38816628910628	4.27607537527063	4.18861516530005	4.52150950587137	4.35213184511678	4.47193047201691	4.53657370155269	4.22580950359894	4.41381875312513	4.52199360326955	4.42036722111588	4.26487988008362	4.49146838961385	4.42962282520441	4.53496403738237	4.53650043787901	4.39732280585552	4.50942118513617	4.50028186856645	4.39569538102886	4.47899100373444	4.42219718092595	4.48036595585407	4.40152536322978	4.5497101203356	4.38559053072719	4.49334959543119	4.27178515770787	4.2216085061039	4.30590205103429	4.2390059771261	4.34606335293483	4.26524712575015	4.3969519759116	4.46043451120115	4.51332995957363	4.36307771971512	4.21556876307049	4.44186644697826
4.84487698380318	4.60182395769941	4.48889387730894	4.83016180972393	4.77154469201661	4.80099046953991	4.63330407290753	4.62069796567396	4.60858453313018	4.79181846736997	4.25015904167678	4.64473661636346	4.55216064633572	4.81100994184604	4.82020078647637	4.6698795328636	4.27007738996229	4.59070948417037	4.82860558790961	4.38680537552131	4.78031448952956	4.70043938862666	4.74023948372486	4.60662128148292	4.83047007987837	4.41070494518331	4.33355617159977	4.61127890884348	4.73583769903191	4.69184358286431	4.68317030403237	4.76630819590851	4.84264953774869	4.34708704694929	4.53527560363991	4.74684998260014	4.70594921594761	4.31266437595701	4.34754450989187	4.78399125055882	4.6134452303525	4.28987006570439	4.80725668467176	4.80846189774618	4.56509456667037	4.59305498547927	4.71717120542205	4.76701999722138	4.83330846272747	4.82827949745413
4.92158218076751	5.15790524490402	5.15247766567562	4.94657704954662	4.75727511120446	4.86412611097278	4.85435655880255	4.51258642835188	4.72693092247391	4.72422387822092	4.85926180049864	5.13506054487133	5.14062859149271	4.87245583240567	5.12555767736879	5.0833918668961	5.02175085418822	4.49237304889563	4.7063904294453	4.87802891816652	5.14680962261859	4.79589563436787	4.50847325158951	5.0966817241401	5.18980746236351	5.17534892776327	5.05638785011643	4.63277735985883	4.94688133921508	4.53935849932468	5.05382132483258	4.90982801938182	5.04710816017225	5.17778204509874	5.17282085194174	5.14367295038043	4.73201840628844	5.16908935066008	5.12635491213317	5.12897525195892	4.7760920548282	4.94981125707546	4.57107273436033	4.78233314570548	5.13374659657096	5.13872979259349	4.59479837636503	5.16712167873294	4.79960790702267	4.81010189719194
5.28463886572494	5.0364300604087	4.73033774445969	5.34312334371571	5.37958417220593	5.09787127982488	4.90428880048243	5.13175393056726	5.50566196076936	5.43134345737884	5.09863717456315	4.94454371311008	4.64878549684473	5.11119804099593	4.88178922520612	5.02173478168707	5.4382243362497	4.66620829762693	4.98269351805613	5.29699727908929	5.46406682895115	4.89324793992451	5.50148679229043	5.43980239582695	5.16918935446171	5.23218309675589	5.13047193261498	5.33238863241063	5.49127966059917	5.30031088114199	5.06856514107747	4.70935900667083	5.39858143079711	4.75683088721347	5.32209924798943	4.84409355064274	5.50927321563429	5.403515012472	5.15872655286657	5.02955880188072	5.48306797915778	5.49963968365021	5.34512620339519	4.80104309453592	4.72040154048644	4.7139512119619	5.14851548174004	5.2307473193485	4.81121074539949	5.52610856098023
4.95007068298149	5.43179023679407	5.77505844565857	5.15855347551815	5.28627022788478	5.04249173548563	5.25235043030046	5.27734969326051	5.01018758849956	5.39755201573909	5.59148104066337	5.73090115821484	5.44809770844878	5.00281449404797	4.93232254517397	5.11789829797975	5.55024637531691	5.83219174248207	5.0618764298013	5.7816681235443	5.68485761313673	4.80518476842902	5.1527871536123	5.63166258300078	5.13739601494836	5.73122282801207	5.36460665983188	5.69383718941713	5.51504663628096	5.19300394780903	5.54418915489921	5.53127013970805	5.41796580819253	5.43307699705084	5.39230462597288	5.30585587852591	5.78431812690988	4.8974311335866	5.62301125511795	5.00111204645753	5.21430042808182	5.05070526489004	5.71140926635277	5.85120614055928	5.72698149911299	5.47676741383721	5.48166920222944	5.49106983214909	5.84322869937989	5.52051255973862
5.19396084274165	5.71120494868188	5.40232057112245	5.73959644982382	5.37939334429954	5.72703183305575	5.8353309848311	5.76191545827155	5.69241287721227	5.69952685810051	5.6503896343213	5.50762369871727	5.42459804274265	5.34416530752521	5.8194004651834	5.33922270776655	5.65289579337637	5.8417685467601	5.76263281901085	5.65615719648128	5.26788929947178	5.22870551089644	5.6080067342586	5.65051012726864	5.33470214660968	5.45345575244918	5.23538317649728	5.45935948716299	5.60141157691785	5.61121928433633	5.10596466594948	5.0057914951898	6.03668331958937	5.52388597494404	5.7777266267274	6.06210567173652	5.19724810647156	5.77264864520013	5.64469531863001	5.94261262716862	5.10970183054852	6.06114929815285	5.80402284677788	5.56657945200808	5.27134679563004	5.66222560217439	5.27536726118097	5.54319256706946	5.10382633799059	6.00814754606014
5.67783308912183	5.88626812698067	6.17796563336985	5.57524192400523	6.21928143849422	5.56905865007091	6.1691165441831	5.97496667377133	5.68424829319465	6.19877258317818	5.84473591097336	6.12140873470488	5.78685419259688	5.48871211057526	5.60997303284134	5.5848417629342	5.89826194640958	5.96389658601618	5.705455236722	6.23188290668013	5.81016473320668	6.26287541143979	5.66654850430039	6.10696221529478	5.80577216372038	5.61590855411272	5.77536749507375	5.61234943840932	5.90610206267507	5.78199883065229	5.69817273793257	5.82811338276562	6.00772613525965	5.81425049091786	5.91248946053217	5.84780178721204	5.78101930075717	5.52881701652827	6.15990933572494	6.21544404769165	5.88784971443507	5.88488611558687	5.83384694399692	6.05904765769018	6.22806464302709	5.45651579710611	6.29231255112441	6.07321452873575	6.03778320435588	6.26037456120331
6.24021331901609	6.22205380110594	5.81684329354976	6.38845845631047	6.44123817900931	6.41353057834698	6.13765438205321	6.20930279636265	5.77431261966566	6.09387256045577	5.76757685455212	5.92494054802309	6.31081073138464	6.18268302871314	6.47950182006381	6.36342698301083	6.38602602415477	5.84403143626339	6.46910186889968	6.20274449365758	5.76797893026697	5.77474283537785	5.80731409763619	6.21778324977616	6.26362078786016	6.13266284913104	6.47026379755666	6.26550654904085	5.6988250077788	6.5128975408514	6.34218746244328	5.73679646707741	5.5917389081641	6.09629914372192	5.9875707461505	6.19076019414195	6.35519859516255	5.70891333644058	5.89425894280997	6.23270255547321	6.09459579847496	5.9678196725847	6.16389224177847	6.0351112823348	5.91131832666696	5.61751529751832	6.44694353226984	6.13824226806086	6.23291780737131	6.27150019107272
6.29480878348979	5.54223735782797	6.63609607332895	6.44206629938879	6.05959303419592	6.44348340787121	5.53921915031469	6.59941544879333	6.35837139809443	6.69350495181502	6.42843395949439	6.4471726645843	6.13962717619791	6.34618271883575	6.33314878566407	6.54231854090353	6.36823646179891	6.2488092098032	6.13141040459101	6.65143871689779	6.27412518047976	5.69162498703009	5.90013165977592	6.64105446819096	6.60920619204325	6.22678907527943	6.01803532895226	6.34986293991764	6.29146699603047	5.70447137728414	6.70185458387939	6.48036249369853	6.67640175715167	5.952504111709	5.9461784697708	6.241541385704	6.55359969917829	6.50560157140006	6.34061497309056	6.33526626015465	6.51715130346144	6.37431592367184	6.66341073193388	6.49888304005583	6.58369579579889	6.53422786647236	6.21325297507772	6.38127049646777	6.44619229264229	5.53315660879488
6.74294420706739	6.61055106913574	6.39586999508082	6.55727221044922	6.83188321637804	5.91855747035342	6.78335531509645	6.58240526802818	6.63791951520743	6.30813547403175	6.70168799054001	6.81668615893648	6.44950382128696	6.67779668065749	6.75450037895736	6.48108118004566	6.49630829993044	6.64725501783731	6.33100459597265	6.81219613982092	6.20976772352391	6.5516250654249	6.48581860670462	5.96463822893536	6.66352723565957	6.2252850417904	6.72029528082645	6.54154717501425	6.23017365294912	6.82564091372603	5.87818148077266	6.80333055185334	6.70794410580358	6.83821018806938	6.83128018344027	6.85284929259603	6.70508652472238	6.86467999893753	6.58464365799336	6.63742024382022	6.89122213853208	6.50736452060039	6.57833199281357	5.79565820565974	6.03587889942746	6.20768178438309	5.9799834748446	6.095464080219	5.76842713930585	6.80886017259182
5.52822763742612	7.1119333362753	7.05974087624413	7.06187390179502	6.92556224125537	6.61355226479291	6.97871481846003	6.72552513545297	6.65063998028731	6.78757905961574	6.82255100606169	6.96946467835979	7.19291674511794	6.41485026511485	6.0245368796181	6.82782067622228	5.75249206154966	6.16373080738409	6.62389749094413	7.0889161238693	7.13031110782212	6.46304534498354	6.13289395026371	6.71286366830719	7.02219969135629	5.83819192655955	7.06078193775084	7.01194852500989	6.6955566785851	6.16732704260724	5.85160076848515	6.93667510185158	6.56676395354004	7.03207719764954	6.58943177262914	6.89090708731609	6.88699732740453	6.53033408231307	6.5077773642114	6.83239484784039	7.02021092691375	6.49011985421761	6.3523232505263	6.18269428862554	5.89047349639375	7.14560973675488	7.03429382485441	7.12216309074543	6.52526629390633	6.83092773066631
6.9168796943135	6.33660076919267	6.15346493268472	6.55470712787797	6.42714882941012	6.2765741416357	6.63180498716833	6.70589320988107	6.11544827429256	7.25430963581412	6.75816550732724	7.09448395712434	6.27113845640077	7.05942098292539	6.5591889401546	7.33557907238563	7.07588900911632	7.03450280001983	6.99076538478829	7.33320796544253	7.24452090975119	6.85314645219087	6.45205741208444	7.05841732039798	7.37516397327061	7.23926027309768	7.04936445003415	7.37391405233937	6.83879975668376	7.12792247266638	7.20870269524706	7.10888109462889	6.39681274937873	6.8567238869075	7.22666736044232	6.58840055287759	6.35218136383899	6.86012052428913	7.34728786532721	7.01248256791508	6.92866037799105	6.51362291550446	7.3908494120697	7.36907591086985	7.43087010407702	6.63860501066573	6.23867419602095	5.92197584766041	6.0673820079905	6.57489599058572
7.21134071140631	6.92921658233897	7.07785572912675	7.235577123329	7.54651573633588	6.5899129811313	7.65355368326495	6.64053448514008	7.4169640551869	7.40587728881535	6.50671420714337	5.85116919401981	7.38408350042029	6.63167330794878	7.61697934629052	5.96302750972861	7.6403098790208	7.57704019569565	6.17575796470081	6.39530571148917	6.76431633504971	7.32255611953809	7.42542973262386	7.56686463466629	6.53453050824636	6.12708315399349	6.51943393790603	6.5886566664	6.64123626594837	6.49095017129046	6.03398499272011	7.25160083485867	6.70888181547128	6.66201015977056	6.98428341000746	6.79157336513882	7.29015605126914	7.39804797805197	7.40957734420975	7.32858255972646	6.30290429792736	6.46105733075458	5.7819366977317	7.43440713468614	7.50707699530053	6.39698760245832	6.75020446469752	6.17806623132238	7.42229750112776	6.65564172817618
6.12973094833821	7.67866973131897	7.73650752228107	6.56043583887545	7.54138147968388	7.5800089344894	7.55712467003652	7.19133120737787	7.71146394642929	7.43423968998797	6.93209728783112	6.04809885088165	7.45340085222802	7.16526446111807	6.17182836036156	7.30040310975259	5.89457630709307	7.14026941532421	7.13415247132108	5.73842201077383	6.6402894346722	6.90479463948579	7.40452794472553	7.1471707271513	7.04145338270126	6.85267812350159	7.31340358214475	6.89403493027677	7.54012976436902	7.70546543364761	6.06482476498765	7.55062137668418	5.78604085447185	7.40250530206814	6.75871453370976	7.58833053931369	7.1803838976677	7.6511681605093	7.65261385467254	6.85084356779041	5.93034976401949	6.42599082889899	7.7011944989973	6.68904837919036	7.44627037492233	7.55859764498255	6.6580815353453	7.40575075714364	6.87231406218129	6.38510279474231
7.74019898837926	6.58218684709145	6.85450541711153	7.50836438387882	7.09461489332545	7.56086926105682	6.20365718455323	7.23804642867886	7.10900536240082	7.82216764557039	7.39975341093353	7.44082953705537	7.37758624609689	6.17431654439419	7.54004446861601	5.8581216980578	7.39872117551026	6.95115002639672	7.05469193542343	7.86919873056681	7.2048515410529	7.18513147560839	7.05544229005528	7.72043242750729	7.50740742525179	6.64272230757392	6.44641270868775	7.85980509257576	7.07026297421433	5.45687874754085	6.49638898240196	5.12026160454396	7.1430696736274	7.87414195362898	7.33923617658318	7.51832151269099	6.83067382707481	7.11227971464052	7.9654749910101	7.60598491213471	7.67227822632523	7.54457562583475	7.97135096526326	7.25082988065703	7.86397903579778	7.61467204201258	7.37500182158731	6.18813774083711	6.95772543033699	7.67614560334968
7.76148269777217	6.07162594403907	5.46353705896956	7.26593491328846	7.30388615195435	7.96364218317535	4.35798643831701	7.77458935149188	7.52167247771725	6.76709788598798	7.85819912429238	5.30872530382222	7.71004111153933	7.69676756130967	5.83669345884635	7.48468118897962	5.09221317110942	7.64958416373844	8.03291983048299	4.8968690347255	7.46935279569516	7.50788483983045	7.5207866581612	7.81986321776143	5.70568556746949	7.62639119383128	6.02433651584128	6.78927827387073	7.90081958013927	7.89415282431102	5.16479672815727	5.79823308732165	7.51944755495155	7.96398466871765	6.74877507922523	7.6682508186246	7.7572274432554	7.83236844346834	6.9615037297604	6.33848463412868	7.79486344227775	5.86397599170253	7.72667186754077	5.97202466464106	7.21371587454007	6.83249540703802	7.39773462833006	6.70651031728797	7.96337034419952	6.61059298313842
7.78290769391966	6.61104507587401	4.85042659636647	6.95667816717698	7.28430966429483	7.47805289102183	8.08371763774583	8.00649551973474	7.88045665950396	7.13175309345854	7.73410385150354	7.47158945696697	7.85076756530571	7.5017723131844	7.49837554613914	6.07881535742884	8.04758423985425	7.93358304756835	6.03083189293243	5.74388596698183	7.16562490321875	3.62449303420683	6.21648997370158	7.35344295270704	6.26492434825431	6.40999136492016	5.32621349066827	8.17690274142073	7.85946791027659	7.63818914059846	5.56154562037144	6.36966763313715	7.90766009793484	7.0352722290121	7.51095303261193	7.86841604578977	4.47234771396152	6.08525701130667	5.94527420738186	4.76309870725092	6.23884659084778	6.41819257254481	5.46118050063763	2.24889284841373	7.28288928236489	7.44153833956475	5.7346921569495	7.74196065955283	5.26383939639114	6.28519641869445
6.76352905498756	7.07902632197716	8.01729714463715	7.05394064627724	6.93424804148078	6.95107512991528	6.01746213903647	6.22071364178706	7.33846132037792	7.76137282304245	7.54816749093185	4.38797158332443	6.84520763971967	4.38340857808408	4.9673534208125	7.75072730505021	7.17251327815547	8.06406178089215	5.60842963772789	2.17604659261078	7.81770501874713	7.34654480696208	7.84725325394276	6.32557492184113	5.1219016955578	7.05165646069872	7.11304375061747	7.32229154774853	3.52735271581999	7.90924287629002	6.22238679591455	5.69057168448306	6.86965162640301	6.75997433555892	5.49198221810994	7.52059381625606	5.05157413376759	8.04533129242645	5.82004570724584	7.52981340606048	7.81136842719805	6.38994962829888	2.76182699171591	6.10089823979894	5.93844536553348	7.76607845297988	8.18859804308436	6.56061925853807	5.65678495560352	7.28631338284703
7.70950210961538	7.67902228542725	7.37366291803374	5.30482256104853	4.30755130088912	7.26831597311197	5.68241663254955	7.03032272819202	7.02283150577723	6.31995668562542	6.0372532309983	6.95613427825246	7.77323647326752	6.64379518475215	7.46460399919197	7.9649419186371	3.95212819923373	5.27236112248274	6.25652963770205	3.34615288768556	7.78407685904392	8.03751306092893	6.04910410547253	4.50033056532084	6.30631734810645	7.56521431002512	8.05745338271348	7.71391072582138	6.70587641685049	5.75372382166314	7.93483781127568	6.57052290807862	7.47446096397388	6.6472696323872	5.8458207880295	4.06850121170541	7.89374490434016	7.301833691973	7.8206991387425	4.62611311079451	7.1833853677159	7.24764855138139	5.87892180875122	4.73151347987819	1.87371479888964	7.84388306869412	5.12085952281766	6.04829157000114	6.16102234529134	7.26486439643082
4.85123118846773	1.33680016058971	2.83725813187625	7.8760724206316	0.51020353747569	2.12136818101426	6.51900904800501	7.25288511921277	7.184604575418	5.7773450521118	4.57214528047613	3.68049969541987	7.6281113361287	7.21473399226022	6.10051747961915	7.43656504322311	7.59738306606708	7.60188354654749	6.36636221320998	6.92917762481287	8.07703695901193	7.47078995033904	6.36583369556795	6.91097383775002	8.06585866616054	7.07211627961253	6.45950226506503	3.94604030886855	2.25908048498695	7.59744562925024	2.44262048828891	3.78459641833366	3.25330825002001	7.24975046587594	6.37312836503708	0.32965295753222	7.76964853353571	3.84813923407806	7.4017822287002	0.04438133620917	6.62739917509902	3.26996597249177	7.54459574814463	4.91277784917308	4.67886394086745	7.58989343150688	7.11197279018367	2.27301610737775	7.57137663847229	0.045463036729827
7.23493609154326	0.513226526767373	7.55365582625718	3.85585436863012	7.82096552587697	4.45880312588501	7.76637419089078	6.80000859432756	7.60273612400217	5.1694118241428	3.87268959011817	0.927002406771424	2.06791422971519	1.95006868813523	7.8280864880044	0.434855891189846	6.21828568369443	7.78614456553161	7.85577094269171	5.81107879817537	7.77245260542653	0.0440935561950019	1.33797093667729	7.22790356097878	3.02600924373463	1.2186112816286	6.28648819547004	2.49264751815709	7.79775576192303	6.59077126231345	0.533870338457194	7.51877861193653	0.0446106991541636	7.53661254419754	6.59888461637272	6.3775515780242	6.94158628395716	4.6102906356753	7.24713969942412	7.45382051166227	5.84979587426483	7.74288513103684	1.212749413527	7.21179874086013	7.80460379681419	2.03382862550261	6.86674071178756	7.80177531711181	7.6678294091425	7.91112588028069
0.0445527154366562	0.0438337473354762	7.01119474334719	5.40626596100534	6.29063878589348	3.36581794521044	7.58287846821278	6.63969711963925	1.171006392206	0.841946086947555	2.83702176580331	6.75570503316058	7.23761696243667	7.09668206828287	7.55479641870386	7.04095828239558	6.40315331761595	6.05607874471341	1.3364126045948	0.182368485855504	6.52244393793209	4.86192617794975	7.0937878782081	1.13241049282718	0.0453061653185017	1.73096199331156	6.09234818879459	1.07767241434931	1.37540138683371	0.0437242438852312	7.20880446523902	7.94213293961993	0.0446847778520331	4.6835952823507	4.83781778134549	7.73772399968042	3.17485837234985	7.64138269798885	6.77498927971248	6.80545010273792	7.4544895550252	0.0445035656898999	0.0445051343709864	7.04656433044058	4.2857196916595	6.93141408185273	7.07783971955555	6.1834689904194	0.0445548298705709	0.602055127530792
5.68095735458304	7.33691618640328	1.83420097693662	6.76366994502257	0.433642630541723	7.78112501000245	6.21135866385136	7.74227300621556	7.50932664129855	0.0445804707650269	6.6780174031814	5.24163203222927	6.23840471928978	0.0463235726307029	7.34863511681577	6.9910587956378	4.18439362234042	0.0446767596028373	7.28008592759906	0.188427896051803	3.61245526106954	7.17579506181966	6.97392544698099	0.432255741793247	7.04495134349679	6.73387158272011	0.0432812487439796	6.49566923434167	5.61584813146553	4.96843560431965	1.10317229190877	6.82705838179548	0.191550451886484	7.51284034857655	7.3154459451322	0.0437085434380443	7.31709587080183	0.0440906644240723	7.48242331134606	2.72895749142048	0.0440248658564612	7.18091964826796	0.0442937868535994	7.09618965074675	7.14508704371581	0.210078255552874	6.47912445002308	7.51703141386731	3.59277521674115	0.0433808070405319
7.30912665976922	0.0432685341060037	0.0442264659503557	6.24701749889114	6.34363037878241	3.04168715915511	0.0436160418043046	1.2522309942305	2.46063986836148	2.6158028517527	0.0459005148215448	3.44224644644427	0.0451488550204255	7.42881683630735	0.0442884786978018	3.96477629207884	0.0440133594403453	0.0444166243017695	7.49259970268859	2.6303923035856	7.5029063044675	3.76468655308405	6.9414985610995	0.0453468527108479	0.0436576312059878	7.23073824456453	0.0437428370086157	5.1779204155472	6.95243543935235	5.8560199363724	5.57715129826882	5.47474987052548	3.36275470587331	6.04881441986806	0.648388146882546	4.7281673220382	7.55461776412007	0.0454459613349947	7.21552129683204	7.54224614908418	5.07866374639648	2.55348121250052	3.35525957503408	5.15478518672968	0.195429995763821	1.67333281167613	6.64214014672528	0.0446164241056713	7.66146329978048	7.26443134164517
0.0459834711667887	6.34325378571947	0.483159547559199	6.41041099752709	6.20321180275965	0.0426821416488578	0.044523515578016	0.0433803615196167	0.874006684181913	5.88189065609549	0.0436914201365305	0.521232676163923	6.09130092489132	6.68477099340262	0.0436524091801697	0.0439599384334858	0.0435498871419462	6.90000375081683	0.0465285892032033	5.62696595101953	6.27500994990571	4.47205261485349	6.96568842121268	0.043280557221049	5.98262611639881	0.0434071845891001	6.84433258920762	7.4415177262545	6.50781294539054	2.14545961148555	6.24935380329778	3.64691167588214	0.0438704701806463	5.70336345311854	4.12391620725512	4.79664528340124	7.19773152352205	2.38090147270401	6.80166741006374	6.75982408614392	0.0465500924576534	5.43951224163948	1.07138974003667	6.42956987522684	6.88212351136314	6.48642182498495	0.0443874373713506	6.32963905610722	7.51218800415184	0.0443019113059025
0.043529021440307	5.84664222881926	6.77463445175987	0.298328424581911	1.58450752358443	4.81557602907087	0.0437978058676851	2.5335936973757	6.92126877603783	0.0464481775545947	0.0461992277629878	0.0433142608134946	2.16120019559417	0.0437537263567143	0.384239443919533	0.0432507128613884	5.09462611211656	6.43608512248192	0.0443388767629253	0.0465330242380353	6.13215911983666	0.0468571940726029	0.0467425360567725	5.36682482437834	7.2068044878075	0.0447160957331834	0.214778887400177	6.11272787196513	7.07719771229008	4.00665694848328	6.76754756680783	0.0440183147695079	4.95407745278783	6.9494813196671	4.40882904494133	3.10217441128265	6.43896761506588	0.0443372729243524	0.0474368529137301	0.0434988341341262	2.86808257709682	3.88655570202284	7.05410877443913	0.0444826107173326	0.0440712773946973	0.0443109535185702	0.0447540774714265	6.23650246825573	0.0452562462026564	0.0443270849984429
0.0453901461677433	0.0438360168108889	0.508787827002755	0.0440322475295952	4.6543274463082	0.0437176558305899	1.02445402251273	0.597511984645583	0.0463569742186166	0.0430028603739458	0.0435747001322713	0.0436457844369435	0.0469561233562658	0.0460005569831431	0.210240134523532	2.81451527458109	4.98129423401366	6.29675020812914	0.04431200110845	0.0458342395517909	0.0444172572214946	5.03823628511378	6.53009996219749	6.20432498957282	0.0439603817803758	0.0441977138430162	0.872355025579568	5.70289744511238	0.0439388711980702	0.0435790565297596	0.044172966028083	0.0443676176388421	6.49716971433502	0.0481925097911214	2.93032974347397	0.864355109984374	6.41438941373194	6.86019885224096	0.0443486634194368	0.0446605218637525	6.16773623614107	6.91452255687432	6.69306343666522	6.07686137719036	0.0536124460795051	0.0449298830400068	0.0456963948801601	3.95126826096999	6.65089030848228	0.645882678407782
0.0451069397597062	6.27988426004676	0.0475561813495842	0.0431096088702225	0.0494860890877405	0.0432420271975014	0.0458142507603553	0.814185432173525	0.045006444202498	0.0444698198519176	1.85704953394375	3.20957103204661	6.0547726065741	0.043223682005478	5.9209020400409	3.8573932213962	5.46186624071166	0.0438896994860206	6.96705476027486	0.0467815463795818	0.0445217435414899	0.043341783277166	1.13459614378946	0.333856227409347	0.0443461550381984	0.332162873059692	0.0447923024580121	0.0452614015077564	0.814694010847285	0.043231676948804	0.0508553272307742	0.188275173289765	0.0497055574912206	0.0474753592263901	5.5497195519149	0.0440152819164175	0.046319902904917	4.56375126960632	6.2482684005909	0.0435809788146327	0.430105126904352	0.0490191418697254	0.043920569666335	0.0438870827668063	5.71299743693463	0.0508294512953674	0.0485182828473998	2.11900391828985	0.0433100101927693	6.20650435681871
0.0449125058919455	0.451380018840824	4.87052536196466	0.0450057231097445	0.0535867667717804	0.0434049444586217	0.0431931522893005	5.38375591497412	0.0450200639542436	0.0467832509790527	0.0444667274889374	0.0441050482624396	0.0453899473797717	4.10588002065443	0.0453584375250866	0.0473507175583121	0.0433289816633785	6.3016419993934	0.0529032774739088	1.80770385450033	0.0435309424962044	0.0435692937116536	0.0438250512757387	2.7755460253835	0.048593419742851	0.0472514898278861	0.31183182471281	1.6730747055885	0.0452400406470715	4.70942361056069	0.0474926264663321	5.80047869589204	4.97913574312253	5.33640973749924	0.0447855633808866	0.0458841445309259	0.0435790858160854	0.0507775571039515	0.0446513345822345	0.0488237133448164	0.0434338824084431	5.6381244378303	0.0470932660346586	0.0452828306726127	0.0477443597944561	0.0439797037505384	0.043765899974542	5.66901245118315	0.0439790630703852	0.277898902341971
0.0448693840828289	6.24852528064733	0.0449967332624429	0.0438806349471565	0.0431139432486323	0.0447154519977708	0.0435064413107158	0.0434249516842855	0.044734915645273	0.0438605209748218	0.0433735230987916	0.0451237347346208	0.0493222440380187	0.0446264013979085	0.0457352120457464	0.0442548943612977	0.0500917542413148	0.0444418565487965	0.281348001505576	4.33117188256464	0.0456033852678968	4.63041692002712	0.0427948120052612	0.0442347119369052	0.993650055089107	0.0442127104890742	0.0426508312027633	0.0453531036180526	0.0450005356971457	0.0465012568781941	0.0466627897651766	2.13817144351991	0.0436497291946705	0.0445005426841844	0.0433813137376559	0.0444776448893975	0.0449178055709032	0.0445518579265453	0.044390702267434	0.0455785916647937	1.82837250233672	0.0435761944033372	0.0437926747255961	4.1769673948723	0.208118879463914	0.0460820731523616	4.77826584102643	0.0446966562938828	0.0435776592332902	0.043573983919932
0.0470119295551479	0.0448524227646047	2.44967320866149	5.08644297787172	0.0435748663910118	0.0433889698597451	0.045433001824232	0.046554224634797	0.0443716828809083	0.0424997415728659	0.0443475856451068	0.044139454268476	5.37337811735373	6.07319643242592	0.044810248309836	2.14847914180873	0.0601854439572166	0.0428827684168619	3.62134294209875	0.0449055393271927	0.0425122225066243	0.0464931477288881	0.0566439281520368	0.047269455633609	0.0445648404796507	0.0481977706408689	0.0482129852404184	0.045398843978794	0.0446121688553777	0.0447653585168478	0.0445393695192133	0.047755507739511	0.0457935951688782	0.0530875040012562	0.0438492405227202	0.0485833503767752	0.556589107713261	4.74939023044831	0.0498394725187595	0.0429878727800596	0.043458560391762	0.0439725593958833	0.195390326141127	0.0454770809030692	0.0439950696444384	2.05010580063073	0.0472617640510853	0.047436511023301	0.0507963784766821	0.045280591608357
0.0457694602001379	0.0480256771458979	0.0433304032023018	0.0429425067057892	0.0424476249866305	0.0444622199140803	0.0434112717192961	4.5273032942933	0.0492785548187145	0.0452231439957306	0.0431063944619752	0.0468835912271987	0.0500016693276455	0.0440717918821266	1.43188960464406	5.3196277146965	0.0436464568920234	0.0436293971413398	0.0465807441584721	0.0442555428357592	1.36684145301169	0.0439914242824423	0.0441140101338932	0.0425237532591039	0.0451285809960953	0.0480297963757293	0.0439029084752521	0.0479723189308246	0.0429682177249089	0.042243040206692	0.0444105339904801	0.0571600996044024	0.0453322644376616	0.0463434833998132	0.0443452203023865	0.0452399574327866	0.0446062408755793	0.0436618506495267	0.0438833713808918	0.04616603403434	0.0441213641365513	0.0468144089410371	0.044155475218781	0.0429444425367552	0.0430832466835982	0.0450802075991663	0.353952093959414	0.0495904188854377	0.0445005763738287	0.0438898887362271
0.0459795680528546	0.0432029329846423	0.0449598905886413	0.0445337786235793	0.0428327915454728	0.043895118649319	0.0463482953494637	0.0473815452897736	0.0538065605735673	0.193987674347902	0.0512750430217889	0.0485468713699519	0.0427838377379215	0.0474019300636069	0.0456708667970769	0.042550489116634	0.405294152812004	0.0439155266733128	0.0464298172701348	0.043502993267036	0.0450013128071843	0.0453081288864283	0.0451856459314304	0.0428965367293653	0.0443826224768133	0.0450508052839049	0.04381449040435	0.0441253019486639	0.0466093551301906	0.0463038185365903	0.0534479101365545	0.0436236819992652	0.0452345949128961	0.0443526901273681	0.0498044775700422	0.504625619600278	0.0447138629262494	0.193016385938958	0.0434233594133915	0.0483448873669838	0.045893755291789	0.0494446427701221	0.0467130839246191	0.0452911271624508	0.0556516182591974	0.0442426653356175	0.0470439019806152	0.0491301714934173	0.0462262067339031	0.0482266403509632
0.0471926867657005	0.0463650251979111	0.0462126242800018	0.0479439516184053	0.0479121461675997	0.0587223676950255	0.0476689932116095	0.0434231623335371	0.0446138133188026	0.0429044154991648	0.0512612509546672	0.0528588904989661	0.0489284544791688	0.0443146031791457	0.0439954165830098	0.0455367791616332	0.0450603531510588	0.0434477124306844	0.0437179886797515	0.0497951114185764	0.0442600777757989	0.06098642076542	0.0438472672707179	0.0477955817271979	0.0448836797741336	0.0461842899590513	0.0493272619599025	0.0449211821704918	0.04541537779225	0.0473014160970371	0.0443704938501571	0.0457311717649976	0.0438436194058716	0.0463903148953994	0.044707860082652	0.0438881882789013	0.0435974151420866	0.0436557421585922	0.044979809492188	0.0478268828068372	0.0468575105578703	0.0467999967475217	0.0457030616893541	0.043889622652199	0.0652433228623845	0.0447435637853336	0.0502898924363008	0.0433465020988251	0.0609673777514164	0.0517102755996905
0.0450209375793216	0.0473045246564002	0.0465453899165951	0.0502951486728727	0.053039433350903	0.047482386753812	0.0506843776587471	0.0439550310066156	0.0446613833203464	0.0444800524051776	0.0446037073969299	0.0435041856662167	0.0562554092698324	0.0481583276134332	0.0463858503271935	0.0461390245169365	0.0474213706608677	0.0444247818582882	0.0447350893753412	0.042948569043131	0.0504734363989126	0.0446177877766917	0.043469966581779	0.0474598001099909	0.0436367090676829	0.0485367855939472	0.0448227616108601	0.0457893567388851	0.045156949213043	0.0439381552468247	0.0420949453152871	0.0481074027023847	0.0447424118150945	0.0448857420519258	0.0513329648284642	0.051545664608758	0.0468297619062097	0.0473634706771106	0.0476274453531029	0.0453665534594136	0.0487991345528532	0.0456470366427598	0.0444841326974499	0.053715693743368	0.044180136676088	0.0474972617353076	0.044792585121	0.0437914224245754	0.0493168592210106	0.0476563330938974
0.0450728876974905	0.0440140937851248	0.0541232719899583	0.0536202427712323	0.0451741038223168	0.0436488933282998	0.0449488545085928	0.0464625301818463	0.0452024771196415	0.051985571896024	0.0450873179962501	0.0443451546803835	0.0485548650938066	0.047106391623554	0.0587912716315483	0.0498381854682443	0.0459689246085913	0.0489082890464864	0.0559489543533158	0.0453451517477603	0.0439706572182798	0.0444311501574188	0.0469420029497742	0.0445454086718316	0.0452738874095255	0.0519540394299735	0.0428507282307403	0.0455767715171275	0.0443997189844734	0.0503541956149582	0.0446990475028714	0.0463722712953921	0.0431676202516837	0.047182698039796	0.0464396063594969	0.0430991363083103	0.047061126630765	0.045182914432745	0.0508148646852256	0.0567608083939015	0.0494376906065589	0.0680049750795433	0.0445413459512346	0.050646733421735	0.0505572007406931	0.0493043187688165	0.0427994497327915	0.0471905790866977	0.0515133705817583	0.0477056674356939
0.0434396218976736	0.0557150542016206	0.0564911162915108	0.0467330060236671	0.0431855847630319	0.0552632340930358	0.0498330330715965	0.0515065210679704	0.0478920845610098	0.0485339882115148	0.0524764864909712	0.0437592344603007	0.0591520080025085	0.0490972003220372	0.0457751631748108	0.0459180240439143	0.0606208199544005	0.0436624730755642	0.0458181637064137	0.0471120505244901	0.0488546813074885	0.0439436709003749	0.0456409269108698	0.0486705160231987	0.0464273950086617	0.0485582895372783	0.0447145602145632	0.0492351971266509	0.0434867782194712	0.0463309324777517	0.0580584822094323	0.0514974057237897	0.0457701972298582	0.0454403806895954	0.0459458799243306	0.0450703331586242	0.0521916322743416	0.050542210552215	0.0462923968444111	0.0448240395188541	0.0433769619298187	0.0435883494019091	0.0563685697527912	0.0460267173124472	0.0463132928966919	0.0429225207784156	0.0460218460890426	0.0432945911906815	0.0645257279196636	0.046164938173872
0.0476271495987705	0.0465935322106598	0.045648160016255	0.0562566602563116	0.0456737039056459	0.0462381970492617	0.0439536648366711	0.0476836005135869	0.052691833081875	0.0459578975914542	0.0485675949904355	0.0551935592994619	0.0487378214568859	0.0446205020217517	0.0449087662362333	0.0494468376447976	0.0455658248049367	0.0483508730136162	0.0445872572501442	0.0463816971375681	0.047542108290518	0.0465964463060495	0.045184969283068	0.0485980354046303	0.0553578689744333	0.0495608478747885	0.0456896819202152	0.0492154654430994	0.0609944299045414	0.0492779461048713	0.0507728168707892	0.044856199152288	0.0452388452343686	0.0491376807951521	0.0458169994112204	0.0474829515566468	0.0501819581175878	0.0514741134393275	0.0443384241632138	0.0588752707121054	0.0448583272894163	0.0571640186673027	0.0455427592740178	0.045074956795956	0.0456695564409232	0.0568576690978151	0.0466048260490576	0.0626289119697008	0.0475082602785435	0.0509962374276781
0.0457688071730172	0.0588562153185232	0.0672310123894992	0.0463047544615551	0.0527574393377493	0.0485356276362533	0.0459793124256062	0.068787093237355	0.0448626513538771	0.0485761062256575	0.0481333951238463	0.0601786562261937	0.0478598784581848	0.0483911077411163	0.0542988146479677	0.0457546631078592	0.0453023995383156	0.0456580520453825	0.0547069172937759	0.0497509641618366	0.0601405820603478	0.0443746878090188	0.0466682773779744	0.0444234988222292	0.0505535018310932	0.0482722912452936	0.0486601969421515	0.0441655936687149	0.0457432906562339	0.0675782194911677	0.0489216449949553	0.0449285581132168	0.045818371650829	0.0540130826008957	0.0557914305236789	0.0591002145450858	0.0443584381703681	0.0493662123151482	0.0460500853692793	0.0460912423834247	0.0449511247909736	0.0491742568317364	0.0454678883376234	0.0594778494507949	0.0464165588042642	0.0477522410814056	0.063856255477113	0.0522319774063179	0.061660665679075	0.0481247841796823
0.0453948822600355	0.0627478226063522	0.045543643536727	0.0605932867227172	0.0485453291712427	0.0536517277605763	0.045147145507776	0.0482721014942633	0.0472550171622896	0.0745414055762809	0.0546594065622254	0.0607835106593696	0.0578009636267601	0.0459391121511637	0.0728505797386517	0.0554276364080835	0.0546691936415449	0.0526165845606028	0.0475103337944785	0.0614642763555487	0.0692033729147309	0.0597473917928715	0.0456009378595559	0.0487008021927954	0.0474057276966207	0.0495765246758857	0.0528640506834579	0.0458264049741453	0.0506389120611644	0.0498912470926999	0.0533033735623356	0.0563865715163265	0.0509683123554898	0.0483959733419486	0.0521557815764109	0.0548965770006794	0.0458366138946255	0.045387444627161	0.057294773031921	0.0474427352366248	0.0588122354932974	0.0454356941884007	0.0598219347937384	0.0586251453042579	0.0447529633211737	0.0496285507525097	0.0455421279671406	0.064290118639384	0.0542998905233467	0.0448761956482079
0.0528742599860392	0.0612759056485136	0.0513312107892601	0.0665735668079865	0.0744693788673124	0.0550550911503462	0.0468256280665887	0.0499141942389313	0.0501919554500438	0.0612707983240568	0.0595368071097877	0.0458686508460459	0.0494866231794955	0.0682457144063219	0.047050029397283	0.0522121376220607	0.0548618710245604	0.0610509532076904	0.0498067058412629	0.0505594216282738	0.0455674386196437	0.0622364626222892	0.0553944578148049	0.0491206047841651	0.0452568076955315	0.050439417332719	0.0517280942841456	0.0608315703620746	0.071869825990201	0.048419545390272	0.0561574384110464	0.0630667101198313	0.0604219034977108	0.0629657449976141	0.0598039053656424	0.049611310345544	0.0453815392932664	0.0590933215034474	0.0612231133124155	0.0598620646845057	0.0637386649552651	0.0449688952172068	0.07068081316742	0.0442934742776998	0.0572597922897495	0.0593381811626528	0.0498545078271365	0.0647782269841286	0.0470724498519857	0.0461972534503227
0.0473531473512919	0.0462667672693764	0.0484041952732661	0.061711552127799	0.0580008142465227	0.0562086746670442	0.0533358880869165	0.0598756877641245	0.0587206416281571	0.0497712166602359	0.0475349236565987	0.0614657707630023	0.0459905064890592	0.0479351139292854	0.0527518205903401	0.0490802410793661	0.0480512980101948	0.0510214110351787	0.0475104958879463	0.0477533840143326	0.0477070181842781	0.0439823256789873	0.0458429060466761	0.0464705182731151	0.0576612077612617	0.0476649406143265	0.0705134986692583	0.0453457007757022	0.0781178330570746	0.0479651745119422	0.0466504778109483	0.045923459018149	0.046708845300291	0.050230121973024	0.0466597525199263	0.0653080066285199	0.0613479598298192	0.0544132184781535	0.0484781975366409	0.0501645707846941	0.0472747771960644	0.0471013983819616	0.0494560360926054	0.0468408976434297	0.0594612172648493	0.0541666295892054	0.0548591663990403	0.0744711234739585	0.0572847727433179	0.0518781281258227
0.0588095932142749	0.0731133755471643	0.0504941950643556	0.0589210965256461	0.068451711027411	0.0500242437245934	0.0635310277834552	0.053868915178737	0.0671174950514807	0.0570186943297691	0.0506649314811212	0.0514079623823135	0.0667963025777124	0.0541784823493264	0.0509777841102018	0.0523806493677287	0.0517004801235875	0.0452936334217989	0.0491492153431797	0.0551857740673188	0.0607669408964205	0.065942797504405	0.079635993603052	0.0480424463956198	0.0502315617029737	0.0483915988260265	0.0506891428230549	0.0505182808547102	0.0483986484637569	0.0486842055458189	0.0489538452726344	0.0664749323997554	0.0531753832020334	0.0828563505256476	0.0617876692957391	0.0564082231769548	0.0635663684767469	0.0621485698471676	0.0462466223097567	0.0556843055700251	0.0504666833614018	0.0464977928312297	0.050752985279647	0.0668739756842995	0.0819785983612769	0.0619693806715376	0.0486006172947287	0.0683463415718359	0.049942603019081	0.0529635152677902
0.0761537491947319	0.0468697776758366	0.0609144623992329	0.0617785850983205	0.0469052205841716	0.0559729897131838	0.0514239819405826	0.0493452391086437	0.0495350518213462	0.0468794977234305	0.0643853576038172	0.0646600819263678	0.0658772065270178	0.0504301831522995	0.0642905951658708	0.0459257695766521	0.0698153137136221	0.0647922150236346	0.0712447065783389	0.0810729547639492	0.0650992066152501	0.0480453988707916	0.0498993718259023	0.0531409240050042	0.053385559015059	0.074767226011829	0.0661491519070481	0.0485238524588547	0.046910179868205	0.0614616819204492	0.0490374201972122	0.0749276380259102	0.0485798219782768	0.0471849610265391	0.0489263918727312	0.0490470440157104	0.0533016890776754	0.0458810876805607	0.0550819055044418	0.0534573422193741	0.0497813243427533	0.0702249767779702	0.0566351147537201	0.0673266284070324	0.0583389865013742	0.063029760670955	0.048211910858076	0.0744314008062513	0.0458328535900463	0.0717125839646993
0.0570398143805051	0.0567852742968582	0.050183423506041	0.0531482840381774	0.0477910114479021	0.0472722707363584	0.0600132993951809	0.0770135616994911	0.0491577143138558	0.0700748191293187	0.0775436498110813	0.0574534869917828	0.0652336524216664	0.0687598786474665	0.0539092499225601	0.0765869592522995	0.0566795033788697	0.0542076497430738	0.0490503912756088	0.0724745347655219	0.0529001033715629	0.0496454325142225	0.0735603251361941	0.060969267828261	0.0489027349225097	0.0712698061671167	0.0543672871336174	0.0502300657805846	0.0502455881442673	0.05305211551373	0.0715630404310071	0.0591938975601894	0.0698123189257885	0.0855785380837131	0.0516306721662439	0.0497415771072871	0.0470249457596264	0.0485337533232449	0.0688804366906732	0.0623593167029364	0.054508213750591	0.0507314845672269	0.0464021465909351	0.0508372322843519	0.052684782634394	0.0803736216269179	0.052277779732784	0.0471720814216681	0.0805013651795565	0.0509647806003788
0.0538652035269133	0.0549846375757354	0.068008732710557	0.0580300504935676	0.050465404390191	0.063517489399685	0.0536845594236912	0.0623230324316413	0.0592010541614622	0.0490479123418829	0.047298305070878	0.0790442864880036	0.0507254038723784	0.047661980569088	0.0637111529542594	0.0629946940271284	0.066934028887478	0.051956457089027	0.0813122823061056	0.0517142297078805	0.0525760403930963	0.0502919109441308	0.0546961754900386	0.0655458112787691	0.0504929987639977	0.064232372326695	0.0729013142602573	0.0505157132207781	0.0507382419336055	0.0508929423360516	0.0528863554992598	0.0543071794046047	0.0640987941642215	0.0682916547537929	0.0602559491672092	0.0485899776329112	0.0698759720743959	0.0716573931704685	0.0706281541963757	0.0504754526093058	0.0636187885146952	0.0704591678782916	0.0679481797906451	0.0498485651784992	0.0514183757924642	0.057482432032581	0.056654427193809	0.052815715205543	0.0517619985101248	0.0490951254636003
0.0656808541183002	0.05503181610473	0.0572039736231636	0.0499489854928931	0.0921432519478367	0.0610561263401713	0.0523531740712494	0.0559638626020639	0.0582778137325643	0.0539050832933763	0.0475410614473927	0.0497823830947257	0.0579417364424264	0.065408305876233	0.0548248520188998	0.0519078601855227	0.0492681751971429	0.058697529786124	0.0517976540094928	0.0499627035155924	0.0698961778121247	0.0757866628196783	0.0632196093526365	0.0544044459093423	0.0506048617053211	0.0509833168568874	0.0719922395440542	0.0634153079108881	0.0504146273388433	0.0577056854750937	0.0569235545473395	0.0500714678715103	0.0703270014144537	0.050035164929944	0.0493662881030232	0.0517065916944987	0.056820239529889	0.0650023792902953	0.051998027525695	0.0484229927703666	0.049858755556409	0.0499029372269587	0.0525245258377043	0.0529029016704185	0.0461362133631226	0.0534243761545013	0.0919105360011743	0.0529480975083268	0.0619534229805109	0.0633536593952823
0.0528069063826411	0.103505324151509	0.0944034560220569	0.0604391505658937	0.0766406992180396	0.0626747919143442	0.0760091428201752	0.0549971065696203	0.0519143055112651	0.0505784093496599	0.0861136830486639	0.0607586463548794	0.0702909754682691	0.0465987798437057	0.0724893950853788	0.0750328879782049	0.0753541325244408	0.0504712690248607	0.0746197950406575	0.0507647876978776	0.0508983165702974	0.0497393374085302	0.0493465179609514	0.0592487769656556	0.0672662805463328	0.0625930333053053	0.0518454514126618	0.0505717014506628	0.0715428601438256	0.0654963011221415	0.0490372882224251	0.047607982614384	0.0712902127163478	0.0505391136659171	0.0486986073218537	0.0532895512287955	0.0671895900085332	0.0572639525348515	0.0803684304662522	0.0861481847981744	0.0554040533122221	0.0755207823423065	0.0508700094701634	0.0526461725738349	0.0657659988786987	0.0813619476248645	0.0857813890541997	0.0787767667883579	0.0495977412037074	0.0946802302952566
0.0502931903800075	0.0693601352431657	0.0864605920558626	0.0547985335416517	0.0510149811038089	0.0503212682318072	0.0574223282048874	0.0760942094595744	0.064582222439378	0.0547510914563014	0.0517825625843117	0.0530230795946051	0.0597138204182425	0.0481827806734772	0.064488410079551	0.0494058131095177	0.071773094770214	0.0535353656296145	0.0783002146744382	0.0559494783892025	0.0581683660892266	0.0535757705124914	0.0796123557607946	0.0622766490391507	0.0604186178487629	0.0551168417923319	0.0565196446039667	0.070625622374437	0.0651033567395163	0.0522738948639885	0.0903718093708592	0.0558059770100656	0.0527788524669618	0.059563340240202	0.0507072506334028	0.0594008187730797	0.0515579680794037	0.0791222941294608	0.0621663009016991	0.0827213501033125	0.0493053470602822	0.0896771832675955	0.0572831825866073	0.0507607053638568	0.0716665823823621	0.0667451400239629	0.0538502524291795	0.0917740623225194	0.0904189687097404	0.0794947817552947
0.0714229684327286	0.0931735108691638	0.096982604248996	0.101095951730698	0.0617502956975426	0.0627407649377826	0.0555267939436057	0.0511463626500453	0.0549573245696904	0.0711588810619807	0.0494485319362981	0.0778672233296607	0.0525660577689653	0.0946367685468708	0.106015653477723	0.0619051902715664	0.0625009508891243	0.0586309021217701	0.0779290193506204	0.0637469031195513	0.0834746386304936	0.0605266241676332	0.0524309993224754	0.0492335490933082	0.0659363236710831	0.0663683641321537	0.0520268983937891	0.076840850233609	0.0804900180676928	0.0546813844159307	0.0829821250237723	0.0710359103546875	0.0846384534847594	0.0793680768650729	0.0539085430083885	0.0887117605554789	0.0522522309650672	0.0649988406439977	0.0772315011706081	0.0537167470623116	0.0566294081134071	0.0784891332450537	0.0595647753007847	0.0670578463606517	0.0849974656505637	0.0576215271164932	0.0852072901395645	0.0735391539507088	0.051190111854528	0.0661898848499255
0.0815598244678631	0.0633797762994921	0.0758039536023071	0.0705597248697347	0.0543539940448567	0.0502795038148935	0.0567818421081469	0.0520863227853427	0.0702413219217458	0.076613139642184	0.0529762317137447	0.0512258802974101	0.065223860148121	0.0576337466630631	0.0519468146589173	0.106866854172808	0.0610950563622501	0.0904195062933302	0.0539463748962096	0.111395392634414	0.0827781010312624	0.0644890947591584	0.0809733191767198	0.0590456391834249	0.0710779270459509	0.0786102249367556	0.0520727264549637	0.0570189533155607	0.0624243502281734	0.0519123336548197	0.0849259517087432	0.0742365348737812	0.0503061842896298	0.0728142416000121	0.0542451371418127	0.0538832803537863	0.0496246806721532	0.109567315091305	0.0973517664774781	0.0887675755020297	0.0514038814347467	0.0532975370740142	0.0695264158366451	0.0517382726159058	0.0534820585551212	0.081560181578864	0.0842079372668229	0.0557946354010448	0.0636964744184577	0.0531388094516607
0.0987974097541546	0.0927587427628995	0.0620886590735831	0.0691979955990537	0.0515817413929784	0.0884079673165637	0.0829967793089781	0.053619092325798	0.0513207515852955	0.0642697198424234	0.0723076102096998	0.0534571807158465	0.0795511437302454	0.0933025796603417	0.059867669226064	0.0590911027415398	0.0510060371061066	0.0691286400298466	0.0822598289708642	0.0574033171116891	0.0534835363699106	0.0687955291894353	0.0524540284485343	0.0865550390481932	0.0515867570696526	0.0659449796446541	0.0725741598315502	0.0551637713586544	0.084769098206687	0.110612714511138	0.0554635051604724	0.0510736531971142	0.0753535577576347	0.0870288798596693	0.0999953083289665	0.108376351847474	0.0557769442079286	0.0532614243301742	0.0585803152570071	0.0592941450489557	0.0513606889530631	0.0519884699708748	0.0985996619656634	0.0742185559716038	0.0625031050309589	0.0604662393012253	0.066180834930447	0.102829597132538	0.0540953025801741	0.0512413977042522
0.0723221438740394	0.0643031911650194	0.12577309743726	0.0561242614813523	0.0606945958431075	0.0681396885722681	0.0533298034775773	0.0632382467870366	0.0816265998523052	0.0798310373415541	0.0539390567842046	0.0513499188514005	0.0602997521097434	0.0513463629663354	0.0902638313496498	0.0580661087577089	0.0642224714475975	0.0895310755114951	0.115127248743331	0.0878128537368088	0.0733450322653492	0.065371153765337	0.0585134330342457	0.0547586446260181	0.0517094597948642	0.085341891686263	0.087305948436734	0.0977330941043279	0.0518572858247091	0.0729897947294223	0.119542574754969	0.0606273955967423	0.0934587475042645	0.0632909630230328	0.0647100673949348	0.0536861250405145	0.0541470992203594	0.054740799772196	0.0855542777900968	0.0723996622722178	0.0959647227353794	0.0901849078149989	0.0940842489449292	0.0872269467265398	0.0548192131470583	0.0499589346462488	0.0557904102761396	0.0593432313036116	0.09318977456036	0.0592614629975539
0.0912836146377739	0.0519710025407926	0.0524967223112607	0.0698162224939614	0.0762491791335613	0.0556857439966869	0.0828293523034177	0.0521123522920236	0.0591013654608813	0.0752384789420396	0.0978361557149409	0.0607704810157928	0.060947691688743	0.0621883782067798	0.0708556810571407	0.121324114002997	0.0760686200814172	0.0694025825864798	0.057395505819981	0.0579722291101222	0.0562653611965639	0.0846144495013012	0.096292878077391	0.0592010255744257	0.0914269840788853	0.080291488930294	0.11666092828568	0.0550199696840706	0.109452234353317	0.0574302345926038	0.0538625821956604	0.0554272412840641	0.0786242863447962	0.124897600628825	0.0508546398495135	0.0998683055443373	0.0556097075417568	0.0527380598009703	0.105431094033714	0.0666348887636935	0.0586584977956829	0.0822901830828735	0.0617436865082639	0.0830508702961403	0.110192465171662	0.0841428042001641	0.102661628038857	0.0690073140323098	0.063520473750149	0.0691601372694669
0.0678086645019736	0.0660178568276571	0.0828690093960285	0.11351455896574	0.0974333244894427	0.0802473298830005	0.0931345902793011	0.103475231585122	0.0586992261328947	0.0537221876848513	0.100038868541753	0.100433707910104	0.0943951393110421	0.0649554329202465	0.0535411971272946	0.0516863840531268	0.0685393425851182	0.055743412390666	0.0585228960546101	0.100633718500055	0.080718200714014	0.0640650101132618	0.0875297384568951	0.116430030869942	0.0949344411145324	0.0568401575378958	0.063175919179839	0.0787492633662357	0.0534830756757055	0.101262272106646	0.113648035090263	0.114359215378879	0.07812600899158	0.0944809473864753	0.10176253352916	0.0565630054808469	0.0846712697653679	0.0893953797304601	0.0557277893655115	0.0584043888534225	0.0532425099054415	0.0841531126993479	0.100369880397846	0.0673625306774427	0.106052819811863	0.0705985065846601	0.0628347425721817	0.0968570726309388	0.0936669911956368	0.056714757166481
0.0569898130606527	0.0605974964470256	0.0713822230118246	0.105009396481394	0.0583752516265191	0.0631360674236599	0.070596212929428	0.0671814079536452	0.0681158409731844	0.120291336597407	0.117476051736912	0.0554033453570847	0.0736585783254898	0.103911286443133	0.0721273982055292	0.0775519289874242	0.102413345731143	0.105383913411867	0.0558448100174542	0.113384258843689	0.0584583616903485	0.0765735688825895	0.0611250761949905	0.0557956324592224	0.0772965712306733	0.0670960206291092	0.0655128657769961	0.0872966738965487	0.0587882990067888	0.0686743905682022	0.0751961760968094	0.076174130227962	0.0767661477207347	0.0627165757007351	0.0675846887223506	0.0717080490755201	0.0534388246334886	0.0841819015386824	0.113870108176556	0.10158473012563	0.0557505279091144	0.0751238965758263	0.102560824889911	0.0798387183381262	0.114630414708867	0.130665366720196	0.105529602968698	0.0844103682341634	0.0873969779120783	0.0713078129510641
0.057501824129195	0.102243304360297	0.0898724430148948	0.0787097810439147	0.0584453458978746	0.0879797102069377	0.0657614007484907	0.149382278768425	0.0973960799569118	0.0555189324527092	0.0564263127849632	0.058162618167181	0.138119134398546	0.13026185357681	0.104199671739976	0.0681262757219302	0.0618766037535957	0.0559536749758962	0.0832563162657219	0.104088022177927	0.111426599746291	0.0606401501853218	0.0727414967638413	0.0608351867407374	0.0870866617707623	0.0761931298591183	0.108450163374239	0.0657566911869078	0.114088939981839	0.0540599194638597	0.138624403198448	0.110506065057634	0.0664220599668078	0.0982736479364035	0.0572410546176569	0.126863154029879	0.0638260616398753	0.113541453917101	0.0587582206051818	0.0609132430991421	0.101619292841968	0.0669867253658497	0.0609298832469195	0.0587720520429566	0.092579045457892	0.126670920319239	0.0545287603582275	0.0545910286435516	0.0773797345188557	0.12864909380799
0.0597561240171645	0.0566868344351847	0.0995068912942333	0.0610116005843221	0.0579728414139819	0.0613339729136008	0.0555013847466955	0.068357557845708	0.0785815239221131	0.0541308991727525	0.0616889986702048	0.0895583628756121	0.131217718977385	0.137556145449889	0.0661444951265613	0.114120370467721	0.0624963049356517	0.108436645287873	0.0783978118980366	0.0560761044205899	0.0877721699957202	0.0566121320426828	0.102461031723818	0.138723713257962	0.0812087775411378	0.126467192330604	0.0766798123950871	0.0657827359307174	0.0899665350269397	0.0740516536201506	0.0888233897839106	0.0696294089268812	0.0846822007543561	0.056223590611716	0.124377673860166	0.110051190288208	0.0679619950807433	0.121796555101001	0.0638829783872267	0.11586267069221	0.106034722454045	0.0800673287236503	0.0690672835030719	0.0550061185605768	0.0663056538456748	0.0536679994866704	0.0633510328435197	0.106690815574106	0.0948107089948391	0.142929544776756
0.123803916364712	0.0804626824822952	0.0960130089734333	0.0858946697714614	0.0840001793143166	0.0585214941515715	0.0691032460996634	0.136403232465288	0.118138531214946	0.117773874690732	0.0906388570943938	0.106960674797952	0.0937263763128434	0.104550165894513	0.0844085948545973	0.05852710903435	0.0874456122997978	0.0681377898328368	0.0975055608392427	0.0724805939290255	0.113929273734009	0.0815055065015395	0.0662350676007577	0.113956867020506	0.0617243126353314	0.0946571983548649	0.101442601011608	0.0714243632736971	0.127563752766452	0.0618265451411014	0.111578233140775	0.107526531426774	0.158540366648429	0.0984855057683735	0.0726562781966378	0.0828680109148264	0.0821942916898294	0.0925541968853475	0.118642346053219	0.109767371422778	0.0844575696365657	0.0890878685799581	0.0817296803529451	0.0760740680831324	0.152545194514236	0.086854284068893	0.064532007041825	0.066668448118625	0.0690362900476361	0.0855045466490151
0.0948322453856652	0.0594455739018268	0.0788472766335035	0.109494163387691	0.101185873605186	0.111688150613681	0.142741383240316	0.0987802851701767	0.15250060545709	0.066013631586169	0.077821797145556	0.0673317709066014	0.0613854325970404	0.0897690750169253	0.0993712558100492	0.110403389419788	0.0630482817223148	0.112253058729014	0.113593920023107	0.111108003651977	0.0882988421548739	0.0711648988487571	0.1178345769799	0.0673893507956011	0.093186996579077	0.0725593585805005	0.0996991180888664	0.0637242493617891	0.060358233313441	0.103223338064162	0.0740194921876176	0.0567989342858537	0.132087369392357	0.141510909531851	0.089142398821109	0.060116341516575	0.128810543508673	0.114529197831232	0.0988719793996317	0.103873857765481	0.0581796287606543	0.0829608292471351	0.0625471477035386	0.0873126623441529	0.164441142624436	0.127670137437702	0.0698095708326018	0.066359707811922	0.0909705625694389	0.0851953664385684
0.0639975655029768	0.108805527051968	0.0975937402236848	0.0860160080126013	0.0779956043917662	0.11535545648688	0.0854078554687792	0.158644099413842	0.111865961322238	0.0717399252941573	0.077340878118897	0.124100396290728	0.0934333864984959	0.125827638796776	0.0656551749149061	0.101844095046814	0.0807497641592698	0.0897021038412982	0.0690123048953346	0.13368603912038	0.180882753320821	0.148316306597948	0.0852063303839152	0.0884992778513257	0.165277236698602	0.111996210476683	0.0990870263790786	0.0993291074481816	0.0861509583632511	0.0759177122752892	0.113706898754702	0.0963380880363819	0.0650047902462742	0.0717058362960199	0.105032006751276	0.0951166734614825	0.109412382680385	0.119377767125416	0.0777222382097513	0.126361148178635	0.164636596995619	0.110499399460829	0.0707152694415427	0.139378004699513	0.113875190024798	0.0611159555278179	0.0894104460879738	0.06189697412384	0.0713478473854534	0.106429117868681
0.0791597395265447	0.0588423776602342	0.0928185074348467	0.0684220136632547	0.116322605211515	0.0999200299381066	0.0791805866764349	0.0903950734104531	0.0774098066742089	0.064346512963484	0.0783840130946909	0.161815211457209	0.120830854211012	0.116898991154399	0.177065165350111	0.0982169605888481	0.067741123371039	0.118790673810008	0.101762370838923	0.163563842353785	0.0985360996676331	0.111068069133841	0.0860809998323119	0.0614673703777222	0.0851361564813878	0.162626977202101	0.0656336430750448	0.112352621504836	0.0892706625822784	0.137044964015863	0.118519437900744	0.104252277411797	0.0829266166997633	0.072203902550353	0.0847552548335259	0.100681094450729	0.102245547045378	0.1192816832703	0.135873924816023	0.066723727853968	0.0683624066034849	0.111709892958393	0.0983544531162771	0.106390487236046	0.144786356890527	0.0958937208959594	0.117668555289204	0.0859415833404184	0.116002380732004	0.122001843333166
0.0805843153839529	0.104448273410082	0.141013824673913	0.0872149088912221	0.0682457794661152	0.130859016685553	0.15853166230716	0.148730491558825	0.0722968438934117	0.158356429392143	0.0808933701447926	0.109348166642841	0.136860657058932	0.0786563381990528	0.0650855632096096	0.0879778932068806	0.13140612883406	0.102561100645259	0.129876141675901	0.100538275253847	0.0663080355511282	0.0823452539386652	0.0941728982779981	0.09417771404361	0.081345549851856	0.109131258099784	0.124061817504016	0.0853025117771838	0.159175255695054	0.0789537921949011	0.0645169651448054	0.126847686273015	0.120782208901191	0.0709827419321085	0.100796800821753	0.167267354641092	0.0875938803506614	0.0918216331693419	0.135410540862909	0.15433966691694	0.0958920063506328	0.124794050023536	0.122430738561999	0.161566903964591	0.0625266254316798	0.137138847723347	0.0633903535961608	0.1116710894523	0.0962861395689781	0.0862110814695489
0.0863108359303441	0.080440651774012	0.11354047152999	0.0750881244981173	0.0822343443760151	0.153009135183585	0.154514547425682	0.155343701636984	0.0794441721898518	0.0748445451198677	0.151568320018613	0.0958483635200119	0.0708613055192824	0.0930087375759449	0.105373003777044	0.09016434036489	0.152271424920641	0.146704142458304	0.100121614821461	0.0623659838818464	0.0794501569289534	0.0950144592786552	0.1290871282415	0.0912747425141559	0.0712860683375234	0.155283772701712	0.12163995994898	0.155540396242052	0.151685473091364	0.0675796064300752	0.0999984820044205	0.0903133991446531	0.108173483935663	0.168502135366004	0.111482482854261	0.0632132135447952	0.0822912067060246	0.117004420489618	0.106244915365748	0.0864062305596507	0.0687396750142501	0.168955826569194	0.0595466985749463	0.133665630990659	0.093387802189811	0.188733560045549	0.145709259397798	0.097272208772432	0.123926846524101	0.0686283701248574
0.106261793356987	0.106036141718635	0.0867506175401952	0.1572511195553	0.15205796304487	0.0751729668268015	0.0714280522333267	0.123676383522345	0.0836653983215411	0.14260439674217	0.070100351379433	0.101990294373429	0.0857561652052984	0.0812464896480416	0.07368876162623	0.18318373126168	0.115376217357466	0.0883053328073198	0.0684798117384806	0.0802798318738626	0.0971986896595002	0.13949463024288	0.119992998879615	0.0661449070772533	0.0730008086964429	0.0702027935839649	0.098807218560369	0.176782879188962	0.0792451230796228	0.133977365858413	0.0810036291845238	0.132990938961405	0.0796910847995376	0.0944841008119045	0.0889170401991526	0.0880860774392082	0.0957274481592966	0.0789738436548147	0.101245891983445	0.107117491316002	0.0898058186671983	0.125130228083186	0.064285162086416	0.107462130516894	0.124670745548456	0.0955211557174627	0.0852190350474076	0.134454555579902	0.106623991322799	0.157909665633736
0.143522524570866	0.139180319903541	0.119515255627182	0.0867230555242579	0.077663445743824	0.070834630279755	0.116894942749029	0.11750028935442	0.129554217332218	0.0981108484799848	0.132152704745466	0.0612583510072126	0.0879978451971608	0.167042972705449	0.105409156493805	0.129321694270183	0.0884940825158237	0.0620163157431478	0.0879048794632039	0.0963080591245412	0.0646083484840782	0.183414582754871	0.111660615312716	0.116401774706199	0.0888400295641843	0.0967351026932641	0.137778459289396	0.118150219764231	0.145282279176258	0.124855659324295	0.0789068255987311	0.145004466113571	0.131997663432297	0.122195447477372	0.097710003705872	0.0861277920527668	0.0928877405837402	0.0966560743598516	0.159195616345847	0.0915942674989351	0.0989098554435452	0.163640084162401	0.120091945547604	0.170199251688059	0.111129402089883	0.107411378523738	0.197269492396685	0.127173923763279	0.0987635619363095	0.0779616874504184
0.158234335650582	0.0837774545252328	0.0759888474524694	0.0903990384681578	0.0806323077974602	0.142601770601226	0.106222008336448	0.0892786689299124	0.164309138001311	0.144127270883359	0.0733147248684438	0.139070603934908	0.0831894862018679	0.15215334664281	0.0687414080578979	0.105142509941794	0.0803835677406631	0.107922655419001	0.0760193843395833	0.0865981810836792	0.0784199250954503	0.10876005866458	0.163177685552659	0.144148023135109	0.166986351197686	0.0868569140018335	0.165369352147916	0.202924133076887	0.138239019795563	0.164279938623187	0.145045772016493	0.168015998063929	0.161073937795259	0.156383351584274	0.0961495169078204	0.0988356362834865	0.183474412437462	0.110541756451408	0.0855713053733264	0.0737763127962409	0.123881154385368	0.115641618313912	0.0814127728898842	0.158357734190685	0.193423428348	0.0973176045569573	0.103683301584866	0.10749210236101	0.0796683673771365	0.119132165473014
