# Supplementary material for: The Neural and Computational Architecture of Feedback Dynamics in Mouse Cortex during Stimulus Report
Source: eNeuro. 2024 Sep 24;11(9):ENEURO.0191-24.2024. doi: 10.1523/ENEURO.0191-24.2024 (PMC11444237; doi:10.1523/ENEURO.0191-24.2024)
Supplement: Extended Data 1 — The file code.zip includes all code used to generate the figures and perform the analyses presented in this manuscript. The folder "./ephys analysis/" contains code and instructions concerning experimental data and Figure 1. The files "Figure2CDE.m", "Figure3AB.m" and "Figure3C.m" simulate the model in the nominal setup, and generate the corresponding figures. The file "Morphing.m" allows changing the connectivity strengths with respect to the nominal setup, and plotting the resulting trajectories. The folder "./Figure4/" contains instructions, code and data concerning Figure 4. Download Extended Data 1, ZIP file. [file eneuro-11-ENEURO.0191-24.2024-s003.zip › code/Figure4/isolatePPC/v1Int_a0.875.dat]

0.327481626402084	0.339294342205727	0.33611120470087	0.35550482577187	0.322658899995134	0.317246014209058	0.323506540793352	0.321926314982151	0.318486053233604	0.356155141111762	0.346391070487389	0.342691133576866	0.325548582412578	0.316965449084112	0.342767101733906	0.339356236936486	0.33121338812968	0.361252951507808	0.334109574438653	0.32990053679199	0.357350375228042	0.329085549419101	0.355376225284051	0.34162725372786	0.335597969178161	0.353167925153945	0.347769074654064	0.323061935060575	0.340927558903764	0.357688347175556	0.345966782882852	0.326897953317078	0.324216732300461	0.345692648565103	0.332425703218407	0.317704344107458	0.337587034296675	0.348101436909459	0.322758186922893	0.338822940871011	0.334897162690291	0.31805340512777	0.326757576436781	0.349649471950079	0.33839143981305	0.347194959076632	0.343647720102838	0.343667810243472	0.333341681478949	0.340921471739492
0.37354435814819	0.331328574974871	0.371415928551645	0.364854550266381	0.369695127782342	0.336292614470594	0.345659428989663	0.360317849605983	0.36873676368173	0.343031945786358	0.343286025627829	0.33830912188565	0.34036429168435	0.351086453858346	0.364213752790559	0.339953275148313	0.328913323574651	0.340733926482177	0.348924537990421	0.359594668094305	0.326605903836042	0.350146647342	0.336249652024186	0.333560709196366	0.339510167922506	0.329973203190983	0.335310136575602	0.338284086544528	0.338186260975912	0.369202499835924	0.337350182990632	0.329900181938127	0.335356251101501	0.369810322701934	0.335509792691853	0.350181719168924	0.327215037880117	0.34965409851786	0.354610308797615	0.336838112822144	0.342913729598554	0.363843305471153	0.362250038024103	0.344165473670425	0.325714162095751	0.335690356943115	0.3380708607054	0.340555360758358	0.337872144893543	0.344445872718634
0.380289412515373	0.371890290897879	0.355320831677357	0.342908159693529	0.357530934017579	0.367645061536742	0.350771944024233	0.380262335645608	0.340715916914416	0.37670144050436	0.339140181403116	0.353560755447688	0.357109688630562	0.377630227235007	0.383608191835392	0.379020980006727	0.384394578025374	0.36010115210911	0.374252476465845	0.357883843485548	0.371556767009773	0.374562536766492	0.361864016951597	0.378583227308091	0.336321297754073	0.375229294299926	0.339971607358048	0.3720008808445	0.384816838906552	0.37711447748856	0.353140935919918	0.378392704987601	0.355345298049645	0.335199455500955	0.3781866265512	0.391171063382116	0.377662090348721	0.384973837971178	0.341483129710895	0.373757233465265	0.334282329445195	0.357309971550056	0.343857841967255	0.366088632603894	0.347240098263436	0.346270285779754	0.379213084046337	0.341911187683675	0.342197250460128	0.369186368496829
0.34836928205222	0.39053555728507	0.406514010372723	0.392920313353685	0.398472708895532	0.381192828125297	0.354167497774909	0.396623637712064	0.3630257710382	0.399447728558028	0.373121567436085	0.356822861708095	0.348783570707566	0.346841591964577	0.370449047266186	0.370385142309532	0.350839222993477	0.353512243496389	0.3729224933853	0.349565878453881	0.378340781174872	0.383358116627976	0.389801985332681	0.372969437612711	0.379191984051713	0.380417072037695	0.381275132111789	0.378538120032895	0.378646467676087	0.372044612137332	0.359241587013229	0.364380319499368	0.395699073026048	0.378108895719741	0.352237360870187	0.363368244349714	0.39356835097551	0.382273499258544	0.358431482352541	0.377870877271787	0.355714980076627	0.389801443783667	0.350321939120616	0.385601801818594	0.400605854865432	0.386613066161908	0.388139399853572	0.365897052250291	0.350634229139955	0.375198033352319
0.363027612535583	0.422691672126074	0.379099864054346	0.364687055855379	0.401279109022899	0.382064310402971	0.391005007191302	0.373388327836259	0.390706037013449	0.420473798151382	0.372828426253261	0.365127414906647	0.385236225492743	0.365441438456203	0.368791386222438	0.426144132935265	0.420620963389456	0.363734701151365	0.412752646543514	0.375251470991377	0.421328628796566	0.366657037754274	0.378294080139383	0.419698640166265	0.4169294945804	0.3660206694898	0.424073693700882	0.391811066832963	0.412541008730663	0.391151345307432	0.415030361832121	0.377529334092557	0.416147675454092	0.405397873180256	0.425381005694123	0.417051725452035	0.395456514565216	0.377774353604659	0.362991243963109	0.413921055881597	0.404840778783996	0.419054773232857	0.405572363515303	0.411680292411026	0.367158056754215	0.360465132854765	0.424878130717031	0.401574880150472	0.397626748611688	0.376058153011495
0.380908401164217	0.417148992583405	0.39000814710118	0.409748549537492	0.442590555860635	0.391007214930248	0.396289378043015	0.393563124622537	0.424921403823325	0.390146779073993	0.39046142406061	0.384262502733202	0.387473212393823	0.427874397341057	0.416000548214417	0.429713320815524	0.391993208577353	0.426279816143424	0.421517289314204	0.444543829413512	0.379074246818109	0.408992588912295	0.390189238493732	0.382262018628823	0.403733213458936	0.388990469475055	0.414002326474787	0.381407137952085	0.416934802519207	0.42766537713949	0.441429218079193	0.407379641206561	0.390955439881641	0.383622792120626	0.377822631093654	0.391870061099686	0.425061936218922	0.377369953947418	0.425835126866798	0.416802363966957	0.41526719250773	0.427971572217961	0.378172569881744	0.39546710109636	0.39961584164226	0.437219293484562	0.416498159701303	0.420944980938181	0.391232648119049	0.37752921202104
0.467323181401538	0.427697840984267	0.425026439990534	0.426065807612825	0.459805877235889	0.464307132961522	0.419613672054013	0.444244030539495	0.414477360180054	0.443050675181643	0.41085939651633	0.397184968696946	0.425016253247097	0.418114745346551	0.407285075831539	0.46636911126918	0.429265804981387	0.415845579993594	0.414851199678821	0.392793119219395	0.414418066307152	0.399572902357637	0.408817700883613	0.453508430382214	0.399988146233786	0.391470579164125	0.442163613956887	0.432438089130305	0.437083424604526	0.429470273790548	0.455979808938213	0.423788474896425	0.423016475253879	0.449772444045398	0.466733062064494	0.447808850354303	0.406168146259457	0.400321867267332	0.436528121125397	0.39099866647469	0.404373809926719	0.455980434216734	0.464341050655737	0.425020479682536	0.400642864493196	0.422086560907692	0.408525574367411	0.418725580078831	0.471714162160023	0.410880580075994
0.45880290927471	0.485241951461278	0.436777494305864	0.48102300987772	0.452975024252863	0.474417344164472	0.495129777268348	0.421887943814213	0.420988441031945	0.412046601176187	0.419525028212496	0.438770148501855	0.490809655448302	0.446072076808188	0.427929454111201	0.412872781456762	0.42427228867865	0.416553926707984	0.412220780113479	0.455214484843846	0.413320238533772	0.438125390714697	0.440248588072804	0.416245995992777	0.463922074524772	0.461663026194769	0.427569801453676	0.462486024345108	0.446897610450881	0.424194183227156	0.441392028510995	0.470742064336951	0.443207500034494	0.438724598315063	0.47483040518695	0.484849829135595	0.463252895749831	0.449961167034445	0.44709092598169	0.430107665798213	0.466659338151435	0.43130496885876	0.415565709362371	0.464998554711135	0.450644751726787	0.428726217612715	0.488262013256315	0.434749960819026	0.472484609114177	0.428432404082751
0.486224558125668	0.514523935667051	0.457881729277658	0.441441233599554	0.459464593641839	0.479515748957111	0.470249974542224	0.434095000758849	0.498232228995259	0.474683276269245	0.508619143913815	0.441241866198747	0.447565664029099	0.454947153138798	0.514538507753812	0.447478592582107	0.52247757183054	0.448291764832009	0.518964213404282	0.459619342932374	0.475027028545858	0.44121572850543	0.45896741553378	0.450633165127905	0.439419606441532	0.493244548095614	0.467740065559791	0.534438497191222	0.496981537876688	0.485914068300723	0.447639330630537	0.512342171516558	0.472608625176606	0.451458080987099	0.462514646887236	0.461830953264689	0.483366041425771	0.480098536664936	0.525241158440903	0.470175026040787	0.449123362994412	0.525298400043217	0.496601224155629	0.48440679361125	0.502292142726424	0.519974279795998	0.475306800762179	0.467836158227782	0.53618313211296	0.472000247526992
0.538681547248362	0.496670797484169	0.518862081963669	0.539591166455613	0.480806630580504	0.466539708536998	0.531454198781545	0.500060063193049	0.530080868361485	0.500782502073794	0.486196922885046	0.567553192003648	0.546656593922661	0.47517014074595	0.500858279523812	0.541602796971745	0.502087237103125	0.497450804858301	0.562168377292654	0.477274277233575	0.506422262331311	0.522575191045603	0.489494549154786	0.491597584063293	0.489985313234848	0.485363023540526	0.490497699672728	0.568200351231418	0.557341248428631	0.479651665116871	0.545124702360311	0.543812774956823	0.549023001202763	0.523514681574453	0.462781741890412	0.495047181856266	0.535028282316509	0.481260752293699	0.545739063430071	0.560849216835709	0.513799481363809	0.48657615596215	0.49616860036726	0.544903898942498	0.49483161612034	0.544842521827093	0.463681342919834	0.461068113867549	0.552283811707476	0.512280648877695
0.546130696536302	0.530974923285991	0.533346922355479	0.506499230623603	0.500800952409873	0.492526852417533	0.484012877038221	0.505832196801825	0.530455038758203	0.500899764412554	0.540426253195437	0.517441604572814	0.520940404710778	0.507824259451084	0.540109558323011	0.601999550510235	0.494058611489471	0.491006100764456	0.509302220363659	0.546934947656459	0.565891895707008	0.547619384535995	0.49967099911262	0.554591627467478	0.496228808128771	0.518694680252981	0.502738565102438	0.592143328063101	0.533376068765993	0.493207940094838	0.527417791743844	0.533471237320501	0.556314284679421	0.58445611667214	0.508137655346262	0.52023041952067	0.562249439997624	0.514855060270768	0.578041527838658	0.515510328981915	0.510604443683341	0.489354190226454	0.504388094829871	0.527581294741986	0.564927777909476	0.565817587514802	0.565840331164367	0.574241802196315	0.502914355354566	0.578595655638783
0.540689270504441	0.548714715363027	0.612128483131084	0.572448792443368	0.588357278910124	0.538907249716858	0.599888900055384	0.550257800117642	0.556702851540496	0.610174580010364	0.60446988843492	0.610039104515995	0.569018992570592	0.526761650071839	0.562138063343023	0.57959481049525	0.615708386194002	0.598721011396357	0.565246306358884	0.639842498895182	0.582105396142845	0.568186675523265	0.557805753254225	0.626082744717555	0.590714165776261	0.57271152096978	0.620584636106766	0.516587942633564	0.611022326837712	0.531910320287963	0.630814367168606	0.539734222503788	0.551591809287729	0.641655273165768	0.52479692579373	0.585957807443735	0.590823018102846	0.634420196538554	0.569881834544424	0.658344727852081	0.576808773165133	0.558090660314123	0.623549407915072	0.589441909925344	0.594515133168018	0.627596448946265	0.587144077541404	0.535405662853982	0.58264231333337	0.655562729597407
0.676146831729907	0.632414215721472	0.569677602343642	0.696959084951376	0.643011173142652	0.561062134387199	0.588819972236165	0.584221926819328	0.554942200404332	0.702552500111991	0.69218452403299	0.699997240214411	0.699524844686975	0.55561282217342	0.604960251615042	0.699561563988631	0.598975578630946	0.584880766806047	0.588192725124309	0.59749751524449	0.613121197142679	0.565992521348838	0.667645576969068	0.628856943996898	0.594649765482102	0.569365695197601	0.623212273818054	0.704031805064776	0.651778627090824	0.590747860749254	0.597949991582643	0.633703417485674	0.613367253249605	0.597452841684672	0.582731240512851	0.574838157881055	0.649028874241376	0.688010604980879	0.64292658098519	0.678478979668821	0.629316832788586	0.606587607270153	0.590350908624454	0.658655510399709	0.645517170345706	0.599070968843296	0.564486785172188	0.564651874567358	0.597359735969383	0.702406537620394
0.591000258207052	0.719105422380355	0.73814933593998	0.700767519396473	0.74742040956142	0.713863128383514	0.682037870457067	0.60190395820865	0.644448629864778	0.672280494447529	0.644460664444646	0.652007441710992	0.637167744752375	0.677570825651613	0.68238236083997	0.741517416951551	0.715130144582736	0.714913178142924	0.615692086756298	0.70549122255732	0.65057946510155	0.650149364873759	0.706175360088453	0.680404489381156	0.706465464234171	0.610199453924876	0.658898280568663	0.616994921108809	0.64690780971573	0.624681414846881	0.621338735260541	0.608880089254495	0.692731193847114	0.669967708145584	0.594836904561395	0.725784562064883	0.618113430373966	0.597060668035304	0.739327100725954	0.640426701914991	0.746282134938658	0.749623252597197	0.723950483528762	0.595491228167181	0.719478275305104	0.685812200271454	0.640796751250651	0.609235678262009	0.692031537580223	0.622658645347126
0.756447382450016	0.746887442968825	0.806572472042033	0.659881249199576	0.685997048460295	0.714357657589768	0.699392067251292	0.82641156963559	0.726765031761716	0.74097372698244	0.697743449344779	0.715847397077351	0.757145022304882	0.742501622769624	0.760300025816742	0.727142348837147	0.708096248551437	0.803730992059735	0.650408180250792	0.721647829889333	0.724055508259767	0.662639799315939	0.723454599746351	0.689836402059501	0.696773469264083	0.769182568344532	0.700468170639569	0.659415602779488	0.805274546994898	0.70884277633707	0.753020498621544	0.673958493190495	0.789059908249341	0.679912436088173	0.67199129393467	0.681755734632725	0.696551268541513	0.658768235875147	0.833366634268497	0.69871333620991	0.70591786117589	0.810576443533689	0.795617671586835	0.809994210332646	0.739782004027991	0.718817183778158	0.828816212206862	0.753067315443182	0.832919929793666	0.68078866525693
0.754008421818037	0.767350886007003	0.737122646047409	0.848173890865688	0.786631284825238	0.791739704561027	0.721497942540446	0.697870174110738	0.69689563535813	0.813932467337846	0.88400166841857	0.880916509566758	0.900236344917759	0.907436171788655	0.825638259566589	0.838714064270827	0.785432792899707	0.734175066571626	0.767004501030409	0.886907405468762	0.761547673235703	0.895446648059352	0.781934447849925	0.736673380540805	0.742930871717413	0.749229455467869	0.709094784805057	0.72794771190685	0.917041646149045	0.827303313652386	0.795920186291105	0.878626458435956	0.784290148562843	0.81427045351627	0.765017017600587	0.756351712528716	0.698433277539937	0.854721592084683	0.853229417915727	0.821994546122153	0.73951230255752	0.836801370866411	0.833966369562897	0.811400289057241	0.878776494901392	0.844292266213157	0.802250357168223	0.842446710097346	0.76461139274532	0.728417765156023
0.910059218265922	0.758668375886861	0.890522523885233	0.969575514956545	0.822091720347854	0.970748780449311	0.827250866228211	0.850360896845601	0.856245432419323	0.818079839927117	0.877936379275263	0.965727527067093	0.766612744054235	0.957819569856228	0.765483209306763	0.791975092573591	0.973585355839415	0.812750149367855	0.794782975537178	0.785801747608027	0.897442724308013	0.928654759578227	0.860963090616037	0.855648428026259	0.872114352615435	0.778364223821728	0.974967322012586	0.760107825905192	0.771106452717551	0.75935532335974	0.962094543185526	0.879007823599453	0.931820545892138	0.779618488717276	0.94885256020323	0.967008252054457	0.791050508159244	0.961214538165204	0.954225675532092	0.90811817032452	0.86201421841836	0.930428793680775	0.880142687734261	0.820789658259459	0.835532023307316	0.974457625049362	0.780947798905816	0.765031011714969	0.806838574811535	0.892895304159206
0.949562269564567	1.03602146004149	1.04794150935027	0.98438930882107	1.01379582026406	1.05182172497862	1.07699887803844	1.03440175006005	0.856739266786989	0.914842402372329	1.09230432582361	0.870474731091433	0.951989899300537	1.06018721487968	1.03506286601632	1.03210687829767	0.83375443975636	0.829556260037605	0.936402426818252	0.845889330189181	0.953006831402982	0.899002187252741	0.903966850066836	0.947012400503946	0.927498966104033	0.869162118583433	0.820479011931427	0.855483405228398	0.900746368336121	0.925873295738347	0.958660469793186	1.00487805440817	0.881162556609619	0.873751464115339	0.911940609272958	0.820760806105338	0.935059884640823	0.940383787070287	0.916667752102424	1.0345787856591	0.953768316589213	0.978605740200196	0.886846993235897	0.83670623411227	1.03565227942413	0.959171177849832	0.965447760108666	0.841085521777168	0.826472136915785	1.06531185577242
0.952128511082522	0.989810070373243	1.18347924571612	0.948685747571602	0.983024616569633	1.12608041627715	0.948729308723774	1.19101272359021	1.10356551945126	1.17146277626985	0.93215684557611	1.07263094133014	0.998189954300622	0.923382106900646	0.919083043174686	1.05342201934996	0.892219495050523	0.927237293857627	0.936083054440124	0.986156308835712	1.02143264491305	0.924931918370844	1.03297499193834	1.05749137942346	1.13223593335426	0.909011333465781	0.926488867162404	1.00843858639148	0.910807749540223	1.19275350230794	1.09257511737531	0.896503226893432	0.918076246489671	1.1337761282573	1.11132263040262	1.08679950462467	1.17119737859352	0.889236065190945	1.15987511706536	1.17921689081394	0.930272097765525	0.953321308531777	0.912203239595626	1.1512859176884	1.13061812518416	1.00581479452589	0.988168764242358	1.06764825340585	0.994722020941405	1.17863698580681
1.28058528805755	1.02862524334877	0.967888147885139	1.27311111685005	1.27987689534308	1.04454683187063	1.16613213252859	1.03091763113586	1.21222995604884	1.106308392337	1.03845305279565	1.22324189153214	1.1586068517385	1.04839603464443	1.28292523166996	1.10273024856735	1.1045642985283	1.09269098072097	1.02885938870213	1.21566319891625	1.13138706153376	1.28610450130749	1.17120256321943	1.22313149970998	1.33451943178845	1.21591086052326	1.07006385966677	1.32691508390696	1.21072061157792	1.06234290561079	0.984751954790165	1.0552952997263	1.06740439429695	1.12595084036095	1.04141223727157	1.18025193448104	1.15767294443088	1.15816120904008	1.31542425399023	0.993827373346565	1.30338900385137	1.01424816746046	1.25662298249553	1.04455192105298	0.996425377816984	1.07243840349776	1.06822301797247	1.11980409252883	1.0034240196342	1.14706391590815
1.21514838540949	1.3008912198568	1.32061816446336	1.33074578690666	1.42876032298943	1.30746782475258	1.28315472595746	1.37052802782306	1.07966813390112	1.38714232045059	1.19001628352794	1.44717556518409	1.19361436806528	1.12054309171898	1.10159240463395	1.21974558174934	1.27141095893353	1.27468681848497	1.08544119010516	1.46463568540772	1.13402844499761	1.09856472866859	1.22264982961766	1.09741506678431	1.3071126978522	1.32592579787654	1.26058551953154	1.29769317286273	1.0834709054556	1.2465979529692	1.19281325705692	1.15052724378606	1.3165053521496	1.39801747649277	1.4692749742988	1.46066092089625	1.19249496575774	1.21960261880068	1.2346573892416	1.43313892607409	1.23552004390489	1.32677947635572	1.43321428821999	1.38753982525274	1.08771097823621	1.13846136280988	1.16427745929692	1.17339323437642	1.31959863996906	1.32145852385435
1.50793341503273	1.4012342677952	1.39348209674753	1.1976040623058	1.18507915981245	1.3294684304312	1.62257773972368	1.269253379487	1.40619512118162	1.30014115457256	1.24661905636425	1.37838410874829	1.19810360048403	1.34788868637118	1.48432292159971	1.60992348035631	1.28383362139378	1.40185920642694	1.57083219891228	1.37439484087553	1.37339407754734	1.34421179708313	1.3440836263818	1.5452795797316	1.31644237029958	1.57269148859672	1.42311268651719	1.28082855686025	1.41891813545248	1.22894659727912	1.3951118966298	1.57052541096287	1.28744539488114	1.29720788672115	1.59131453518973	1.49527779307258	1.56104586870643	1.61382291517953	1.24355614895068	1.44823299156035	1.31926269891194	1.45349017526055	1.28371286457361	1.58571669592458	1.45701088047743	1.57788874695766	1.39587991542349	1.38285449812928	1.43112774972204	1.25776412609225
1.36877640129787	1.71192544446263	1.39141457522712	1.48982713626427	1.55877510925473	1.38231265803627	1.70900807683285	1.57294409772209	1.4182241732162	1.42716983108637	1.5743339209514	1.33925396888953	1.40879960587581	1.51067609437622	1.68004500348772	1.71601787506263	1.72821279429373	1.43097909338833	1.7815434427267	1.33939357036713	1.76090348197512	1.47187023587547	1.7480038224725	1.70930431407955	1.75470321214262	1.70325291119392	1.52308973592301	1.31309460049903	1.3362639747289	1.48171808232895	1.51935018924964	1.77676096588653	1.63612475905163	1.40181217565674	1.51274304560918	1.43860911463064	1.61503313631899	1.67472286721468	1.50445672910904	1.43726185190783	1.43631033901997	1.66776285565442	1.60776168059477	1.54774881698194	1.61257213499478	1.51376766383445	1.30177322311078	1.42513761578868	1.39648212407517	1.51979424623891
1.51219931697713	1.82518963993408	1.82130135042867	1.98837668831005	1.5257760459863	1.48093256601108	1.91043620288492	1.98006013521117	1.46211774165876	1.89320061099237	1.83205171892557	1.61912063105632	1.96591755008489	1.83121069067906	1.71484670142021	1.49250149992246	1.6496317287533	1.68391630886893	1.64520780890185	1.66011631211008	1.60512771714821	1.99510209360689	1.63513792784634	1.689798716087	1.55820092129165	1.78171581782214	1.56367707722466	1.85701812474865	1.52892087708401	1.59254980251429	1.90346722305457	1.53416391205925	1.48104015409591	1.50611051444537	1.50235307128046	1.5474784271693	1.71727968872602	1.79860368557508	1.95357470449328	1.60556294001798	1.87295405749908	1.81439896215935	1.64813586665941	1.95393872534207	1.92547322202079	1.51920571976888	1.79938006010224	1.90161051805519	1.61826727850208	1.88212666564055
1.6029574785485	1.98631537457155	1.69695594199328	1.81400705723549	1.86524498949753	1.61382189333959	1.96618223329978	1.8273512185956	1.61129309111624	2.06947463301859	1.66334461751819	1.83327078004846	1.74464991590139	2.21408558016696	1.66451357602133	1.73735415608507	2.06363963788931	1.91072402927203	1.75278912600685	2.12181569334743	2.00869740287399	1.67474555314809	1.6990944560124	2.10816093540648	1.72545556995243	2.09779088409724	1.80880121552923	2.19789030361104	2.12002719710366	1.65906046307488	2.107900961271	2.20634914797619	1.85895651408135	2.00427533907991	2.20832548671741	1.94454776104989	1.86397817578581	1.63100130419609	1.81855191135049	2.15486406275347	1.68753565426436	2.20244994474455	1.99907317310011	2.18730115927222	1.98143316893392	2.08718514860638	1.90684634536901	2.13025632542792	1.82276091303536	2.09082148578734
1.85715872693243	2.03353388870647	2.03602648665847	2.28126244231723	2.41970792466427	1.79738935016216	1.87377734300376	2.45259162648889	1.82968922558209	2.29043700902765	1.94951772306459	1.82955824263054	1.97835582908567	1.94424464623218	2.286144116012	2.2087611015104	1.8487357748269	2.02766405850159	1.96281548338434	1.88255903517627	1.99936410928695	2.07450477146056	2.30888225930745	2.32628189140468	2.40278126672978	2.42720524847182	2.09810124072004	2.14831482312535	1.97251564852894	2.05053862369832	2.15295563986004	2.00229367098946	2.18798197402723	1.87324379399084	2.21976525064258	2.35282970386307	2.08951957366057	1.94347905547	2.19474389928371	2.37588613165536	2.18917567128867	2.12342018687489	2.22772703368134	2.11316650227209	2.20464919030481	2.25955892479671	1.93265162529038	1.9767490537169	1.95089221102943	2.37387923194742
2.61887391081724	2.45959645353471	2.419991743096	2.2298093152861	2.32964455108312	2.47879661634084	2.45535649203	2.30461344157582	2.21010454599157	2.26575509581137	2.18793276838119	2.06034682192002	2.57647632288686	2.35122354551955	2.21196788141125	2.23945705722977	2.3250168946517	2.3699569220188	2.44600447741839	2.549290271355	1.98956049370443	2.2082915872828	2.1884922552311	2.70319961199339	2.10479074053972	2.50188638730645	2.60756284833484	2.00454896192179	2.62827263769025	2.56470603460777	2.62162263203896	2.5105227879819	2.18213808235906	2.13149394153116	2.66199468676054	2.2020685415907	2.08637914342288	2.03344553527585	2.39022152235674	2.6214945022082	2.09434426680073	2.47739793263287	2.3092409458426	2.29918712861044	2.38979003968453	2.5125366521253	2.30413656012276	2.06211961460265	2.39222104307948	2.23068593380275
2.61723223561953	2.53672771942923	2.80923611604407	2.33459397255092	2.77700273248336	2.64550812895086	2.26704359228049	2.78789788436948	2.26907795292662	2.29271877500376	2.64535587172335	2.48614350931609	2.75657662110545	2.54380828031696	2.40909930736693	2.24237431522526	2.63844944885838	2.32263848440097	2.31163785117883	2.50433477514255	2.73066370192337	2.58494014430825	2.93418480391591	2.62215320769135	2.2755732140897	2.7251340918669	2.90392470012011	2.28719381678565	2.36132184217457	2.4960551666918	2.50787995611765	2.43177205635312	2.42491935025829	2.43227160939631	2.28721053130082	2.72827956043061	2.90772681389823	2.46099312461514	2.29001482866577	2.73148729645786	2.88027173432357	2.62988006670194	2.91994618438386	2.94523359676102	2.68219449823144	2.27233666526812	2.85450467134068	2.62936465917061	2.27258230360545	2.28050191550843
3.16892023063653	2.95626951226786	2.70469163450138	3.00420497375816	2.64244792872638	2.7413211012046	2.67978716910608	2.49894725351866	3.1702729916882	3.14102091099938	2.64857230501264	3.00741929899211	3.11446453812519	3.18354528430966	3.15151705650454	2.92983362001794	2.73044391863188	3.09511497253643	2.78557082228068	3.0627762207716	3.15710058583939	2.9956234549459	2.58435286741974	3.00950118720609	2.91261727309735	3.15866061325086	2.57918817409216	2.74634522002706	3.13794608296909	2.858388284518	2.85860582109946	3.00143766194254	2.83895314465375	3.14087323504382	2.59778722272893	2.70614863834352	2.98366481635224	2.74932011045704	2.85733984009246	3.1106580822222	2.94088877146273	2.86294030444081	2.81055965993434	3.14784418779522	2.9709516091224	2.84028785498389	2.90548636256516	2.78578727647912	2.89225606408061	3.21406364850967
2.94496657540465	3.24362909442202	2.88139758356826	3.0443650648655	3.38777809918008	3.34240418708875	2.84107246394035	3.45462206537401	3.40341010557637	3.40552066072179	2.8441714775282	3.21275002901088	3.37176451622339	3.20617307040263	3.09382519613323	3.20861608625128	2.94838090899769	2.9561203227476	2.92349042121932	3.12544854973188	3.25325344286091	2.84411897988935	2.90295012016297	3.22483015575737	3.39199204075349	3.36859153644491	3.42173107715466	3.35197410942612	2.93993244575412	3.1509349962843	3.26260291212136	3.42229691526752	3.2468705395017	2.87137950986065	2.89036870985074	3.29141780210565	3.43850169770641	3.14743905301967	3.14801358482623	2.98745162085303	3.39476125389487	2.82305467092201	3.37632511952714	2.88099176722809	3.46474550553318	3.41085172342968	3.39862334006842	3.40987156321307	3.13856851574075	3.36210421769426
3.60300543181795	3.57507055119244	3.42804243746284	3.66263578288425	3.60879675033296	3.67795411482056	3.54353546160215	3.18862028861386	3.64667788193074	3.66282494612138	3.51712893733313	3.38111922832457	3.59010092150307	3.19284402151742	3.58098167903709	3.32480012502565	3.48791298505654	3.6307846802259	3.67238747792166	3.66189716193282	3.16277804523038	3.67519511878982	3.66330920315358	3.39629885244743	3.64946677793731	3.36215500396254	3.71610813156808	3.69990787304462	3.6935677110878	3.31462849854072	3.41761461559015	3.68461561591271	3.69003839836013	3.69597169673446	3.478621089822	3.45249809867822	3.20360655332323	3.69961249371847	3.67103173777507	3.71688973104376	3.19382581439961	3.67830738857896	3.42392453014461	3.43945888075487	3.11879342635191	3.64904511558576	3.64250178168333	3.54933356305897	3.15890961800557	3.64681593871914
3.94253808523521	3.56166642995222	3.91391851216594	3.93766353733938	3.53656856028029	3.57790791028027	3.67190774144183	3.86498107528766	3.64310939126317	3.96433925064911	3.834093166898	3.9389700541442	3.85666053187159	3.48249105961635	3.88228130387315	3.93290303341563	3.69859708981864	3.87667242277053	3.88194424298278	3.90409792107095	3.90941549243297	3.95977514137102	3.60523486771702	3.73045906554714	3.78059401787206	3.60221653209131	3.93461927730529	3.8765801017645	3.50954893177971	3.92999073539282	3.87052948051842	3.8081322551043	3.86859427022191	3.71539484819611	3.77552350154242	3.95876435221918	3.97356786591838	3.87158466194356	3.93337494486424	3.67716580030268	3.94204336085462	3.82932151657566	3.91813248103627	3.93104636168203	3.88325193884166	3.95328799945534	3.74308023136552	3.94369381800256	3.74010134016141	3.54559590586291
4.22021695214543	4.21676799159547	4.00368295766393	4.09222967494765	4.05493433110915	4.25783494072875	4.26175042842071	4.20954028968819	4.2463678793562	4.21465279212971	4.26030611204791	4.20518111684595	4.13561436684288	4.18196411074566	4.07927815853705	3.9492029214011	3.99378655495467	4.24993301398619	4.19668914894381	3.99332922656412	4.23331008073764	4.03914910465319	4.17783377960622	4.22566591580082	4.08502300695907	3.96414279943161	4.17890968926389	4.15290818481115	4.23314631046404	3.95245106312437	4.15903954468514	4.25614121360604	3.95314239134725	4.01168853026171	4.1285405939512	4.15116999353195	4.19406129875937	4.17160858012242	4.24798678150595	4.24709632296748	4.19450623757777	4.07949901597154	3.96306726115626	4.15558298519648	4.13658619116326	4.26064044394927	4.12155680125844	4.23251925399659	4.10877886945901	4.24416463771798
4.45690441518912	4.58314034290343	4.40332193660218	4.52638377711084	4.37926769111388	4.40313016774797	4.27588483664271	4.50658037664777	4.46274374521556	4.50081100390124	4.50269958437701	4.56302432109688	4.28577901402729	4.31391684897401	4.42009574700145	4.55227552955357	4.45443761468358	4.43973248606516	4.54691454461465	4.2552295953839	4.49424310153141	4.40971448219085	4.37125096378106	4.21553226194123	4.49581518567328	4.49179665286811	4.45740327184858	4.28970567135391	4.33810877917669	4.37485881325423	4.35739771294874	4.33386892955778	4.49131552226611	4.39036108049107	4.02665146231123	4.23702954550785	4.42579470478967	4.51783203624116	4.55476365931818	4.39311784004749	4.54764069907226	4.47430380356825	4.43037210698397	4.41378201948025	4.16190651077035	4.2317558196633	4.50621557674124	4.52632737811569	4.53284755601966	4.49754312303504
4.43351304445129	4.74483598031666	4.81838987216458	4.82937080569049	4.83055164012933	4.6821573940241	4.75438500234817	4.7599973094086	4.80607879541916	4.6105250376846	4.74352633861446	4.82048346452889	4.73403100119393	4.37540106431911	4.85348044112321	4.79119697661834	4.85895159797483	4.85483367735249	4.41569478018686	4.83040989058046	4.84095249846122	4.62115827057558	4.45490335776823	4.75472947196786	4.66912488431224	4.82156275863127	4.8122840309533	4.61614997181228	4.83617973110512	4.86383516919105	4.83611350720109	4.87398785648115	4.83808677253983	4.77016017600693	4.62224726381721	4.85820294543392	4.80441709322861	4.88235956845636	4.45960404785363	4.41644615831784	4.50051460770161	4.43045737048779	4.77826972617006	4.45728266131041	4.81134872738595	4.86137693181043	4.82742067078514	4.80408833248884	4.40885074621729	4.84374185265594
5.20208575388589	4.81468450971763	4.6928486646933	5.14849017393811	5.19413963730074	5.10889539456866	4.84887798896919	4.83669662021453	4.82599396089463	5.19506895720419	4.45414584384491	4.85085497145517	4.75567380038977	5.18573404223007	5.11564365132665	4.88733755125063	4.47744385740159	4.79835255542124	5.1776847781956	4.59501560279836	5.03473503791697	4.93809676015312	4.96664855284425	4.82044573630017	5.23183636603944	4.61023236719759	4.54402350070997	4.81689884710368	5.18076089706055	4.90426780455694	4.90890173356565	5.18057983321471	5.17363627955807	4.55467658201052	4.73637233734031	4.97721035095705	4.93963311662448	4.51975253263597	4.5615945820162	5.07033908484507	4.82261070138281	4.5032128079705	5.20638089815168	5.11939794989155	4.77356925947001	4.80169136057025	5.15625422781282	5.18427526019957	5.12547104871696	5.16874007414349
5.13736649150339	5.56273528022239	5.41980402779314	5.17424636428943	4.98052065176838	5.08649072899509	5.07131117936675	4.74146414999981	4.95255948204267	4.94908600767072	5.07767816470869	5.54967476472911	5.50616539613748	5.09337507356278	5.3919629418003	5.36616701897947	5.26830663803098	4.72146065250985	4.92855216685775	5.10240562380089	5.45925130524935	5.01412415606234	4.73417812207657	5.34914081489873	5.55595497443555	5.53259584459459	5.31274980602144	4.86251948168585	5.17554699795925	4.77010470693152	5.30144830337492	5.13325278114832	5.28239651134509	5.55658045495883	5.57713320412633	5.52292732480619	4.95917385925449	5.49484837235403	5.45103341115205	5.41314259516432	4.99486494735303	5.17392233236591	4.79583858668747	4.99911396334217	5.42734224878834	5.53322442015252	4.82790382290387	5.52638885083546	5.01496777078688	5.03012129843054
5.52153082997996	5.2708021631291	4.97086796882542	5.59466695411561	5.63898885791351	5.33770707428569	5.15102450597681	5.3669977433449	5.82165252984833	5.71715383471072	5.32803310085418	5.19258098459005	4.87526224355952	5.34067080586533	5.12733805763804	5.26336185486261	5.73095888583242	4.89160226539833	5.22586710547176	5.54187428779278	5.7650202198361	5.13961831380056	5.81261526706009	5.72636073568311	5.40354219746655	5.46483874768102	5.36350862853147	5.57003832464775	5.82177401784444	5.53786004331999	5.3054296882062	4.94665524580192	5.66392811834654	4.99361137354291	5.56536633662267	5.08889141866339	5.83937618743438	5.67579039842229	5.38758847042095	5.27150029666159	5.82549826964293	5.89134010890382	5.60036234763702	5.04840499010128	4.94598175588801	4.95149160120744	5.38143377237317	5.46270377937071	5.06422667922781	5.85472509884448
5.17353267228643	5.68486669227072	6.06954243431858	5.42500885710557	5.54777033336827	5.28413001416576	5.51583663826208	5.53366999746406	5.24332540849894	5.64259925108459	5.83446332252892	5.99252119364552	5.69124432727723	5.23511471824037	5.15040608636768	5.37445857834571	5.79247162537707	6.12455559732083	5.31637060645195	6.0701995371739	5.93773880889635	4.95812589510829	5.42022002649865	5.88117970279654	5.40403990107666	5.98756053576399	5.61753478345875	5.95729252642489	5.75973301030809	5.45476064877584	5.78000599419336	5.77561968003333	5.6684496419697	5.67829500477013	5.64586155813965	5.5698933900093	6.08407562569724	5.09640889372828	5.8655746381425	5.23980156351622	5.47662425971858	5.30393783519811	5.98381391290733	6.15624665278072	5.99080853421335	5.72120828192112	5.72512335599924	5.73418949683432	6.16649410583367	5.76798344768539
5.38118397912261	5.97655794036802	5.66460290450383	6.00129469486957	5.63576637987222	5.98874219636614	6.08752545277703	6.01989398922419	5.95648985790687	5.96589799032279	5.91874363167827	5.78839088176119	5.70469651238592	5.59541268669424	6.06939831374667	5.59889559049387	5.92476436581672	6.09214799989454	6.01565630957704	5.92688594032747	5.4934563355285	5.44641026725172	5.8836655876415	5.92291536786374	5.58391536133512	5.73190260447285	5.45862700942022	5.73220719226144	5.87532094219302	5.88393663668201	5.25334608129767	5.1086118125752	6.29572383397054	5.7996810626842	6.03823667830756	6.32427248395353	5.39862621395808	6.03237678750057	5.92177856896977	6.19604774005087	5.29088783171721	6.31502933312595	6.06142398251687	5.84530306218942	5.50684458266891	5.93703765791855	5.48806893157111	5.82530464387517	5.25890169355412	6.26470481791439
5.93985102957575	6.17287305468127	6.43127078042321	5.77426165955552	6.47201219549621	5.80687831704442	6.42677965965441	6.25642444211538	5.92726274432592	6.45171763584789	6.1434014025234	6.38380360314985	6.06902420297611	5.67383680706205	5.84736795646567	5.8066812083821	6.18915186494622	6.24676026170222	5.97405674062963	6.48680494446835	6.08460093447377	6.5123654520169	5.90161102454449	6.37000448994542	6.09730071125996	5.85632177720419	6.05478749808367	5.85452589623177	6.18958780125459	6.06853342568995	5.97287818086983	6.11165829661515	6.28644360029647	6.10218026248097	6.19826688785531	6.13650077158923	6.05532743058405	5.72412811008526	6.42126739080542	6.46761818721814	6.17969168381877	6.17979754381569	6.11976417473454	6.32174050917184	6.48051795455632	5.6272534929912	6.54372683057491	6.34617322297106	6.30881264978932	6.50717944753211
6.53424576642078	6.52124206126367	5.99812738840806	6.66138387461953	6.7024218624522	6.6769835162459	6.42655016551543	6.50958676035496	5.90743986892652	6.38636931779245	5.89279322502465	6.15025899634841	6.59038228099077	6.47379173168536	6.73473532864531	6.63866659920798	6.65867972478232	6.00797487663349	6.72206395057994	6.5017925877482	5.9006411229111	5.90254995024796	5.98168280449186	6.52004901986644	6.55611230541272	6.4310620687716	6.72705770415313	6.55945043616225	5.73399027054423	6.76663409249266	6.62012275691153	5.82581195204959	5.60962487303222	6.38100981446205	6.25036392343293	6.48948783499224	6.63433298499119	5.80265818598309	6.10522124480428	6.53133701473369	6.38866612634631	6.21620154733782	6.45677218707482	6.30006884216188	6.1477907452843	5.63328265183684	6.71022714913742	6.41382280645138	6.52843768657484	6.56236669647512
6.52455861460315	5.30358680867267	6.91547801183751	6.72567743667148	6.13476614987875	6.72992849581973	5.17073735905404	6.89049395920524	6.63463288308222	6.96239139871689	6.69979850446106	6.73918421213747	6.27281082322802	6.61345571306205	6.56157162946553	6.83695477404655	6.63501148202871	6.430552062619	6.30091120995836	6.93831165366903	6.50138418605318	5.47230591277058	5.91500960361285	6.92567270347786	6.90492405447428	6.42008723187217	6.12185609393861	6.60156388322287	6.51200444399416	5.61121130070859	6.97447202459613	6.76219063563275	6.95078007291695	6.02985945624241	5.98558608258709	6.47750069520351	6.84413984011637	6.79955225488913	6.58724896230056	6.58250319225236	6.81688612287916	6.6341201371605	6.93805759424918	6.79095101567913	6.87430401768557	6.82939103527314	6.40700778863436	6.63132416957054	6.71767004698832	5.30680207395632
7.01067365430775	6.83401878499406	6.49938095278948	6.77402740442808	7.12206282518499	5.64786297248595	7.06622194528359	6.81449019579199	6.87534506013095	6.32637492386771	6.94143887618093	7.09735460876653	6.5602888765327	6.91038517517342	7.02118488001992	6.61554256522164	6.6368849729541	6.88495017155639	6.4159914648765	7.0985485987118	6.19452167350193	6.71792670460242	6.6213274261277	5.71199039446042	6.89477967763185	6.21304761258888	6.98082795257547	6.73255988711118	6.25107224225038	7.10076623662201	5.65279882097632	7.09615000001044	6.95743998478304	7.12537404162126	7.11670232532667	7.14003458825879	6.95550817645448	7.15353053383958	6.75391999734115	6.85367076519542	7.17817283349063	6.65486557667557	6.77776222047201	5.43295519618083	5.90530525300288	6.2092221859086	5.77889986736227	6.0745217234368	5.39225971459915	7.09435687951933
4.56840789239883	7.38427109632158	7.33236131293051	7.32599733154275	7.13581420929392	6.64832538845593	7.20470260009399	6.80952834748373	6.70038608609282	6.90118452846275	6.9707644334805	7.21340443866908	7.46677344093288	6.27450053372667	5.51613806901108	6.95577821731294	5.07199698300438	5.79988192733754	6.64092213368756	7.35360572798893	7.40819842823642	6.39862456944009	5.72181563698526	6.80490343755988	7.25492358848509	5.32538472142805	7.31524402919251	7.25938309234787	6.75877058500943	5.91594136057793	5.35932775053063	7.14858929443637	6.51085158192074	7.27222895484023	6.59465155415433	7.09144271893864	7.06570536925118	6.44931791181215	6.504312708198	7.00488889008341	7.26228912475963	6.39230695201468	6.16728112370432	5.91305991952963	5.30469149051945	7.42454773301371	7.27796511462708	7.39489924912348	6.53041305134047	6.96550893978721
6.95022862355569	5.99764590740437	5.68292165760227	6.36360509858487	6.03483567597208	5.72945748353005	6.50054105989761	6.5859976581478	5.35054550990385	7.44526571156955	6.70700760136027	7.21916122097118	5.83304827232749	7.13820379549104	6.33383577401252	7.5644083994773	7.17101851260588	7.13544347262696	6.99939881833289	7.5685285316749	7.41844388430123	6.81812185256218	6.11600317023736	7.15223177570564	7.61754648117416	7.43779794317458	7.15572062291849	7.61812260595984	6.77240802099242	7.25950250808409	7.37106961754414	7.24276889694173	5.95754750512526	6.85466292480808	7.39478845429191	6.34511638979931	5.90953061979291	6.829538895505	7.58619472460182	7.06880457586591	6.95789939292754	6.31689981951194	7.64000566292794	7.60276920035277	7.6839173044821	6.48774752544532	5.6090266366117	5.06916797498132	5.40619350284365	6.29910790871701
7.2166317588237	6.74968477791247	7.04137092974309	7.27251712697207	7.74035060323539	6.22392762821096	7.87584046613585	6.21445782016918	7.54594663533103	7.5412696261023	6.03924809159521	4.4653498945101	7.48336533684425	6.24248159283981	7.81845292766305	4.8195636267041	7.86611016276693	7.77233977956476	5.31741066628326	5.76589266557274	6.44562030863735	7.40951719201847	7.57204412554845	7.75902881391201	6.05662433495353	5.36519935068667	6.03601748636368	6.15476438897668	6.26125997070546	6.02066855354399	4.9348786274447	7.28473026728285	6.32496879466001	6.29453600751537	6.85907543707514	6.49544155422231	7.33459837857935	7.51504944037414	7.52444597481855	7.4081616764598	5.64426565587074	5.93175411474196	4.26110690681815	7.57365877078282	7.67143984391091	5.82841745897061	6.40958827790281	5.36024501662456	7.54840798039378	6.24728017016001
4.7862265057984	7.79634695220303	7.86137674686503	5.75430916244929	7.58929065671139	7.65602278019016	7.60626113574861	7.03536842924308	7.85087115995453	7.4533673131592	6.61887164030284	4.82129236304805	7.43304478266807	6.93767682794621	4.99907100145354	7.22376796164708	4.57661630627957	6.94332208667735	6.95220572148455	3.76307424802853	6.12726356790316	6.51709950374134	7.40690010685726	6.9586876548081	6.8133191951447	6.43807435261176	7.27381788940539	6.47294321860554	7.6012323308861	7.83539939168138	4.7448044116418	7.60593559513977	3.80260484169832	7.40705319651363	6.2467360316396	7.67198158655351	7.0297658624573	7.74047917377506	7.73715914121304	6.4452180612581	4.18934098559929	5.62351859567902	7.8192804732505	6.20180703317783	7.44041733440111	7.61021793688587	5.92625925656847	7.38978655774298	6.52536243166131	5.60184606313449
7.73785088999617	5.77268589016514	6.29342702983868	7.39749708820318	6.72490793933423	7.53157771281929	4.48700757423697	7.00785059986555	6.77144251265843	7.88935347768492	7.21778280879413	7.30617446850659	7.22402642998076	4.54981030303489	7.44499771911805	3.4874498164754	7.23152133418296	6.51329668023195	6.64614650773466	7.93728027649966	6.92814767900142	6.86279076856049	6.66012433788107	7.75618091332962	7.3944664293995	5.73810390261958	5.39341073921358	7.91358142244086	6.68410046473257	2.4924583265949	5.55134728263001	2.83834025429917	6.87044067407886	7.94391499255649	7.12380447191535	7.4717710151421	6.28267227361252	6.68430063458534	8.07828441290529	7.56350849175063	7.68179909460212	7.50429571679238	8.08258366358399	6.98915260735789	7.94318026102896	7.56665503802147	7.211411872284	4.71488549040333	6.44197972973417	7.65847844797841
7.70360591696766	3.57379240761107	2.23313814499448	6.90930116256077	6.98983257690461	7.97560017076476	0.236754284171517	7.70345232100415	7.29205570032902	6.03905229361783	7.82859329116336	1.61970431786547	7.6136648972211	7.59260515712433	3.07672381674645	7.24245710191648	1.12247115378966	7.47682104433135	8.08174941754757	1.08391986074224	7.23132462594791	7.31804240966593	7.34598009073403	7.76015754543319	2.71944699950447	7.50902036648767	3.86572786017041	6.05689580567598	7.8929559890606	7.88283282243472	2.03360062181756	2.96472331278274	7.3230929398833	7.99077235119646	5.91081100661946	7.54868658492256	7.68575910923244	7.80056366798256	6.31868157648963	4.52504897860844	7.73632539926068	3.33124610828049	7.6139157021328	3.88642550538541	6.72638504097876	6.09286756279292	7.08983670198594	5.67846787329757	7.97723432149332	5.45469026559157
7.65376631621053	5.21909458472773	0.688878331433936	6.05719457327476	6.83598750244856	7.15991870253079	8.05822234599018	7.96358870569909	7.756129752665	6.58797054517624	7.55515595062132	7.18055785360133	7.72153964345001	7.21300870875243	7.16728494674316	3.76897555199326	8.02086640463883	7.83827791032509	4.00795068395147	2.91711949126718	6.55293387456607	0.236499933091784	4.03845570267616	6.94907953287614	4.09621833407756	4.47265446322105	0.924240548384459	8.1857863357121	7.75968507674379	7.38243103177291	2.28422052870838	4.7205336335025	7.82730179002408	6.32982649101942	7.25434627968043	7.75995209730143	0.510144443202507	3.27160229328931	3.21607995386565	1.19390501528872	4.53182776297403	4.78963998709595	1.94321857814054	0.0881657250255221	6.82586526943348	7.02470170945433	2.14807262924013	7.58611443632393	2.99265832748008	4.51126686624832
5.53773515414603	6.29476611520618	7.89266264043121	6.39637541264978	6.01543361390235	6.00953153695725	3.25198152290457	3.68872293919364	6.87654666433199	7.50905866126228	7.18443023893578	0.359024963843943	5.83816493472249	0.485552564558018	0.0472301077909369	7.47081788547138	6.37135538354001	7.9718608266868	1.88292161335087	0.0970817329018322	7.60444966526874	6.83806193931959	7.64106881481213	4.24598304338267	1.40560560284448	6.30966705561022	6.38561045477895	6.85151390430618	0.176970675304541	7.76234421166012	3.98611364648352	1.59628437066437	5.84020031429066	5.53861433713667	0.818830457260074	7.18069158367419	0.307544148180576	7.92764387655967	2.25720874209323	7.09167532494698	7.6270433515007	4.60402151081065	0.126833939374161	3.51020443768641	2.38598130062604	7.54911500608547	8.13839632695409	4.82843787686537	0.946982255759667	6.74867130598959
7.3764585743868	7.2881509949456	6.81595461256705	0.746255015968766	0.287832773009218	6.57726231389599	1.8308038964358	6.1724201797957	5.96996339306747	4.14176495747373	3.06060568840952	5.90942544987627	7.46170437189837	4.79810213691946	6.94402804414204	7.77542974673018	0.209428843589487	0.707707256522941	3.68198742451819	0.170920009840482	7.52098178570508	7.8676467627142	3.11374134466216	0.0778930176820058	3.54605225083639	7.12559067501723	7.90697940349291	7.39729157037335	5.47296499444689	0.751215753371272	7.72200330177919	4.82769047058156	6.93793234515195	4.74883352808726	1.66171120883561	0.228248705507938	7.68007546811248	6.73871574092441	7.56758039328351	0.0459811855483551	6.51928281174884	6.40385767330019	2.17455022659873	0.0466949909447516	0.0827770357042671	7.55197812027606	0.0491176396500883	2.36063521355508	2.51653977877494	6.56842445048747
0.0469666046715692	0.0799441620965737	0.109607344108821	7.55162498148258	0.0736696844158516	0.0867048385205073	4.4186329689203	6.36968316536335	6.44509692538595	1.40252798191891	0.0587486294294734	0.108434944805587	7.17951452684507	6.40204086741462	2.8533913249938	6.78564284616696	7.17115824923447	7.15966223518998	3.52127072473934	5.89256039157774	7.87507666309462	6.97839170307783	3.73734634359437	5.69476795074409	7.85941453360205	6.03155909194998	4.32237209336266	0.229911869849463	0.0937269323628984	7.13040461449809	0.101258185060035	0.168527921543083	0.119318545623684	6.52757594828927	4.16842416651968	0.0726874340410049	7.35461309485268	0.204350060255	6.82499424271212	0.0701370994277343	4.2249687928844	0.149978683225261	6.98016170743565	0.0468395257405839	0.0469333665336815	7.15613312881862	6.10728527901574	0.10081522146125	7.13268692041608	0.0701235308023186
6.34211941303796	0.0725141824184643	7.01847568990087	0.0477033593360216	7.46283633353436	0.0467417841487526	7.38748827209654	5.25036408017658	7.0896626911953	0.0467833855001188	0.0463190627642212	0.0707643095582173	0.0743572268192971	0.060200287389161	7.49993591224926	0.0693610077560029	2.99320789903544	7.42798974992483	7.49687875602093	1.34432554590245	7.37348628525287	0.0680387907921201	0.0733130479034888	6.37178434050067	0.0667490495278268	0.0807009855658911	2.89858930882699	0.10511210201827	7.43259986536584	4.27295022133614	0.0696927025458753	6.94332504595468	0.0684524172595287	7.00387702342753	4.81069450733213	3.42688312103396	5.87986989971513	0.0464072621348504	6.5010615195259	6.87588495726958	1.11541337310927	7.3398558279559	0.0757783589587396	6.50095334453189	7.44108435568928	0.0723603761720654	5.56542928864477	7.35885425423463	7.20448889231459	7.59155246055344
0.0652296229635892	0.0679351820008983	5.81942925028361	0.0469195624120281	2.77525622398507	0.0567686344094123	7.02034685322722	4.19317742322018	0.0752194798271962	0.0639690005088399	0.0522111523217674	4.90753942065138	6.46447330294989	6.19655546452884	6.98006867329736	5.95762519914298	3.40446688362585	1.65661301860142	0.0786975677823108	0.0682156963934443	4.26016523686089	0.0467954185998304	5.9781657269696	0.0655180055511646	0.0668512691229857	0.0778768756773324	1.61479786430641	0.0691069491009994	0.0708362649287411	0.0612762427616626	6.28282527238688	7.59048728495644	0.0629912019255114	0.0472298523077514	0.0457785371093572	7.26695611559976	0.0452373483581969	7.14597639455316	5.10787879918309	5.37698195156071	6.84353455625118	0.0642080379205342	0.0640687548022664	5.89329395576743	0.0461646104000308	5.63063990822276	6.07044276726395	2.87350196733646	0.0681496109416467	0.0597018531921783
0.292304273398199	6.55849440883924	0.0462533441644391	4.83746392631596	0.0640169956879782	7.35082330180368	2.86316601388408	7.30249247815691	6.89987569799265	0.0640246392913347	4.88864789076022	0.0464787944209538	2.65129513734153	0.0696094588240894	6.59894653531088	5.71845341925904	0.0469232036374858	0.0608169866740972	6.50028140277945	0.0670348199260796	0.048228298627132	6.18136117640454	5.85672564483557	0.0495707712419669	5.82313225028142	5.00109084559987	0.0592279901566233	3.75736243816788	0.187239763206017	0.0459905934373389	0.0675314894622303	5.01294750473671	0.0590798689026409	6.89136070298339	6.57533767235748	0.0565977644631613	6.60358436539191	0.0604374990058621	6.8441838645421	0.0471100472603318	0.0643428289563406	6.26229096543152	0.0615406194337506	6.09760425187486	6.21269868735106	0.0609660451073087	4.12328965003451	6.88059041149411	0.0473447115346618	0.063771612958959
6.57960201374403	0.0553301725336691	0.0622066256347356	2.22349630307521	2.86937944011481	0.0491237461466014	0.0536689055738426	0.0479166576925351	0.046940821016786	0.0453185820040047	0.0677148052761436	0.0458480178896849	0.0632837042135955	6.8092632860676	0.063488406506264	0.0463260437148833	0.0635216784561883	0.0618649690215192	6.87332537871923	0.0465381416335723	6.89049893202668	0.0458084713088934	5.53805171119775	0.061054304115606	0.0546075737097519	6.324222953422	0.05415755219612	0.0445047156709362	5.84451226224003	0.543860672076892	0.204950877323725	0.201284275790138	0.046357826437795	1.23606633962129	0.05028939826951	0.0462491465678157	6.97764142098428	0.0639631812369999	6.32914778425925	6.99700167229812	0.0456797461941731	0.0465688019114041	0.0457216444764499	0.0452720034535858	0.0492506803714628	0.0503871204348723	4.24648935406758	0.063427378027014	7.17092741521933	6.41470119705035
0.0656989692276955	2.48222948535166	0.0467499320201493	3.26212624382431	1.44741193803667	0.0553135374499191	0.0629052866422914	0.0529810447090913	0.0472619738529286	0.346006389770144	0.0538330594108132	0.0493245712019886	0.825499608002422	4.48451333455004	0.0489191409353098	0.0600547307090172	0.0582141869039185	5.55596119180654	0.0681251130334281	0.222712734772183	2.28515977188556	0.0456839237035396	5.58831156433436	0.0509114852646252	0.869816910753201	0.0551442282077049	5.01805202508357	6.81315992542121	3.04967622933883	0.0473474646739004	2.22817261907095	0.0446692561378933	0.0585567803590143	0.235074147765813	0.0453643408736297	0.0471238363418025	6.29601960951699	0.0465121161425952	5.13710446768882	4.78622490696017	0.0683013076948653	0.0458657673118852	0.04692014745242	2.5557888444035	5.46099810410788	2.81210925033512	0.0530532030378052	2.71181464602051	6.94533750056087	0.0626364083286475
0.0531822551543332	0.460021866254948	4.81912963393258	0.0460736848789117	0.0455554436236088	0.0472505967303639	0.0550542959351998	0.0465591413598609	5.74527218914902	0.0660076597887878	0.0656773044819028	0.0534208519624215	0.044783974601941	0.053713184871077	0.0469436977714794	0.0507100311133104	0.0461476875899397	2.97436675411791	0.0548986595647078	0.0667677674305264	1.27746932688467	0.0679460487984829	0.0681283358367825	0.0456917814829791	6.44985237141114	0.0607107737898166	0.0471855445414561	0.87454524078073	5.94357994271327	0.0462742762533989	4.85094892079246	0.0598512294989668	0.0457030359404628	5.73414821568704	0.0459054917676622	0.0460232404940946	2.53099551771394	0.0583666172470063	0.0695568694575573	0.0497374395171218	0.0460102126011562	0.0456201291277732	6.02798583824043	0.0494001929396509	0.0560276597442212	0.0521371294802534	0.0600692623509552	1.92976885928595	0.0622622600806774	0.0508270827881701
0.0621792313619006	0.0554616752327273	0.0451323503916751	0.0547069034428252	0.0454378955024374	0.0533631736364826	0.0457978208291649	0.0474300186098324	0.0654734577661482	0.047061246238931	0.0514522301414412	0.0489438753901589	0.0675514497174228	0.0610199380430124	0.0462015029114238	0.0457841720156719	0.0459100598697578	1.89469309589388	0.0555729015657238	0.0658080281634578	0.0559335275947173	0.0461548094831241	3.33275987072188	1.48887716707994	0.0561269661117127	0.0568039118530885	0.0466757831094732	0.0463933704475511	0.0486017485478364	0.0482176156444628	0.0521199016735185	0.0541868804029483	3.67714274996004	0.0719511651603968	0.0462079360704101	0.0457600138626463	2.94906288462467	5.63259601749881	0.0569422857393118	0.0615294555908645	1.7808106223959	5.75950361546898	4.54727985881939	0.566691813103389	0.0821663697177189	0.0605748456955827	0.0649498538644949	0.0458412103646647	4.77389893657705	0.0466233211175114
0.0576512743602228	1.61575647860067	0.069810871043811	0.0464141266007979	0.0740396862907554	0.0476879604464022	0.0636685599231835	0.0467798698502718	0.057652867444551	0.0487237039235638	0.046109906562898	0.0455509431365881	0.72521696927353	0.04748539347794	0.152224924323119	0.0462613429064944	0.0468144302293538	0.0525034974777187	5.8933110224763	0.065100277657809	0.0585404149551723	0.0495981707446164	0.0469768789585672	0.0461297546579299	0.04861668102082	0.0467671246033424	0.0602471295378092	0.0631039619804582	0.04653097324909	0.0493952856994639	0.0775711657624834	0.0477694196441688	0.0748165236989629	0.0705972668536261	0.0467440830683234	0.0481499341968576	0.0625201828336198	0.0456106814176693	1.67594613780179	0.0486427933254612	0.0452750276817886	0.0735874130731099	0.0479812337852021	0.0511270384456136	0.044918820290512	0.0773437984229595	0.0721639813728503	0.0453924015383353	0.0480583247642854	1.09358886894374
0.05768237416339	0.0469880727948482	0.0465125085109394	0.0609847310402604	0.0832518504811673	0.0494728192691459	0.0493325915678226	0.0452457709846666	0.0574474403972803	0.0654099102740526	0.0511186394283619	0.0494902690172667	0.0593484076256259	0.0454665080290297	0.0604097785125112	0.0684915143122106	0.0482403411997295	2.19299969694937	0.0817237486057927	0.0466961991438227	0.0473300829756341	0.0511339248185907	0.0558109508378896	0.0468973950093146	0.0721682711252721	0.06773903682838	0.0465181366614662	0.0471180870249112	0.056225185138513	0.0457316478388108	0.0693125313255827	0.0449484447346415	0.0454874922962837	0.0455222204554703	0.0581740554839162	0.0634190801655336	0.0467752705043083	0.0767699130590167	0.048652074437417	0.0726314245609659	0.0468862748499357	0.0449420445818065	0.0646554973976954	0.0620573966659475	0.0691366633015358	0.0540378345776911	0.048275850236079	0.0455051398569662	0.0480262470360342	0.0473499843094202
0.0586536290766276	1.95596812127602	0.0608673603020092	0.0478231292961524	0.0472542251535712	0.0539718405677766	0.0472158499633044	0.0471413758686764	0.0522384593269283	0.0479480569331766	0.0480037744865727	0.0587267548162791	0.073818306837102	0.0556855486088052	0.0602398126937009	0.0499618898021351	0.0752721977876356	0.0488915056875305	0.0466681309817977	0.0458713294038451	0.0537716519153323	0.0447653037282965	0.045716272134739	0.055206810912925	0.0452333085976382	0.0567041117637097	0.0463413239156188	0.0623650129123035	0.0527320679763117	0.0642944517515665	0.0666478120752678	0.0454869656497158	0.0513465038053568	0.0478582597113258	0.0466435803346373	0.0527224051867451	0.056242399089062	0.0530581498518763	0.0491083603431033	0.060878156082812	0.0459076732541369	0.0476450991900634	0.0470535427834177	0.0448682386010005	0.046335645650013	0.0616351340944582	0.0442803635163829	0.05542850841923	0.0475060437526876	0.0467619107176421
0.0673360912287542	0.0488746671270344	0.0456947902981915	0.0449432728855725	0.0484652896517134	0.0485400927078232	0.0585168789542985	0.0629643313614475	0.052840719618183	0.0452323278639317	0.049286739389434	0.0494652177403952	0.0454334897932231	0.622252178324791	0.0577064327181118	0.0455929889752471	0.0959359793677774	0.0461635129561128	0.0457704020534435	0.0571789631071261	0.0452123949682336	0.0614163923166113	0.0899767857261521	0.0675947526732102	0.0485132917310049	0.0689851096632064	0.0715583235264159	0.0570986397436391	0.0489896305696302	0.0593471716848566	0.0516389926553213	0.0707483037191117	0.0618174898842789	0.0825406623247291	0.0501550863689909	0.071490878203422	0.04575303789088	0.0453865082179539	0.0742181366941937	0.0476173152259651	0.0485019104276919	0.0508956201789814	0.0445318891924332	0.0602898660662242	0.0503400591122529	0.0442389008285055	0.0640334188266695	0.0693715130289074	0.0779628140775557	0.0530458367146251
0.0573776113333926	0.0685206598270828	0.0462005986878687	0.0457073077461809	0.0454392420486802	0.0507620821434686	0.0472974509833089	0.0446408654208877	0.0730640904259336	0.0536192778025998	0.04587596046742	0.0618836850114033	0.0747746514583251	0.0474324458359628	0.0448879026830784	0.044277041752028	0.0471683592361144	0.0466301832747698	0.0619297457150886	0.0477199547695019	0.0444818876160089	0.0473048412792271	0.0515654823676554	0.0455642439176586	0.0542704497810909	0.0685602137972842	0.0491680794298955	0.0689870371869667	0.046581225236828	0.0449957652604323	0.0493509957728352	0.0904566379087694	0.0545660782570381	0.0609301914456467	0.0538915812135423	0.0582226568437421	0.0491901504618066	0.0467876293071347	0.0469662109456018	0.0635094269706454	0.0477604881958851	0.0665644820606739	0.0475806662948998	0.0457159163490309	0.0463294939017168	0.0545427099226728	0.0460293808768187	0.0747163709896218	0.0527381207286864	0.0491793486772714
0.0598754304694935	0.0462548238214037	0.0531311854382717	0.0494992092382461	0.0454377056271999	0.0481906252623293	0.0575281187098242	0.0621808634020037	0.0838825914423718	0.0454043390839856	0.0783625844249744	0.0710519006053196	0.0466813541699724	0.067315545151625	0.0587001564165174	0.0454432301315753	0.0450898589662688	0.047630194081089	0.0614496768019489	0.0476344799005094	0.0526412709122159	0.0511439725177942	0.0527974714584663	0.0458517161871541	0.0479887379891328	0.050765346756261	0.0466673073305199	0.0488571773355544	0.0622067898324223	0.0612081983996179	0.084030318094231	0.0485114267294375	0.0519979763147607	0.0501778916059948	0.0751499291447881	0.0451583310344409	0.0544646341298427	0.0457378221603023	0.0477100396899601	0.0718227140741943	0.0528143948608109	0.0742088042512793	0.0615344697149058	0.0541887985646522	0.0884172376676648	0.0474084336800452	0.0624222519791878	0.0724310719185383	0.0619960244895931	0.0697521814059469
0.0640059590177219	0.0578605361040102	0.0576158379879749	0.0699617255097657	0.0663528625833273	0.0942646862035598	0.0663126175902176	0.0463062232067376	0.0505803321172399	0.0466031925823772	0.0782792722003144	0.0809801839287745	0.073453171464302	0.0477500962862087	0.0485326330964471	0.0548633770138612	0.0533206584695549	0.0463636634990512	0.047732749145213	0.0750365091026826	0.0486774528572834	0.0986549300065938	0.0472637098396955	0.0640370653039029	0.0506447191411359	0.0600757211732008	0.0723542126311572	0.0550235150083555	0.0535337791880871	0.0635441087015236	0.0509984855504169	0.0550875744938583	0.0472890261426838	0.0634968402485385	0.050404259320157	0.0471371158964194	0.0467033415240972	0.0476764457887231	0.0529800174920261	0.0676709958530377	0.0638320408897071	0.0594939066711549	0.053823322201971	0.0469297381415519	0.106361186395615	0.0490019737476587	0.0750525789680559	0.0460960263555655	0.0985350750014628	0.0797918179488668
0.053913539996746	0.0619206867510194	0.0605291964734821	0.0750272106985438	0.0823799905017095	0.0644969387951349	0.075745000355384	0.0481610235842231	0.0495502543542647	0.0478691858086136	0.0494291584748524	0.0477274306339409	0.0898276860009992	0.0692151312174473	0.0602017873805771	0.0572745138662924	0.0665190572163134	0.0487015653510565	0.0543937387384133	0.0453088508761595	0.0773270050878841	0.0533568127165608	0.0468498388953154	0.0655982130908806	0.0468547410778998	0.0671460920313808	0.049583933898057	0.0579724276992135	0.0529620995294822	0.0478567783256401	0.0445045689967219	0.0656628941418525	0.0510442391330712	0.0499060251166524	0.0778360781557976	0.0777617440724431	0.0603814759712787	0.0628687123764726	0.0628836020736609	0.0533406083999465	0.0701115863024315	0.0525478756656802	0.0488352350852969	0.0841145301308127	0.0494405132695741	0.0668127214764005	0.0518929871078697	0.0469023358340101	0.0734609927498223	0.067897900944138
0.0495153973091086	0.0480645652492535	0.0847274066397321	0.0833393131668913	0.0504276276779813	0.0478912261054107	0.0510979140526962	0.061310159033311	0.0524750540489729	0.0787181786835502	0.0499408068475562	0.0489117076477183	0.0674265917308206	0.0611872971653342	0.0956249849278229	0.0730214403518511	0.0577968491722215	0.0709864351758533	0.0882785537524922	0.0539767091335536	0.0478737713422094	0.0485212332933611	0.0610982531942927	0.04865485415978	0.0515615456232162	0.0785306622557337	0.0459706078887595	0.0530687416152307	0.0501188768465643	0.0752444966758554	0.0530141300256935	0.054059480633061	0.0457578776690578	0.0614637308045544	0.0599437104988164	0.0459231968717515	0.060561679231165	0.0516761624994634	0.0765738635933062	0.0907128163423979	0.0719152753247434	0.112473072523965	0.0494377314863802	0.0768761857994639	0.0751091492454253	0.0725119406235177	0.0457207832945765	0.0611174452778318	0.0789746227833811	0.0609688885917292
0.0463455321199274	0.0898600357985311	0.0901462046525035	0.0608092632892666	0.0461147874796103	0.0874217937414793	0.0718343123590802	0.0782274288191405	0.0660083410944727	0.0695395782937522	0.0806983992478562	0.0471865724765763	0.0963340302380445	0.0702026862530829	0.0523310800969828	0.0540381928516216	0.0986324082417598	0.0476639225514343	0.0523760077549207	0.0585111563282083	0.0668143482315553	0.0474436100892676	0.051921224582756	0.067011135650877	0.0561485077091124	0.0704446459114464	0.0482747674394679	0.0698426161575009	0.0476458409922582	0.0538863822040904	0.0936654690245754	0.0786811680571522	0.0526137765133747	0.0545969203005127	0.0542402696703879	0.0528994349407343	0.0799763696076244	0.0751320375328513	0.0561580514935058	0.0504711825585836	0.0463265774151275	0.0471623761118264	0.0899443349022451	0.0537706649109533	0.0565998621003793	0.0457306551624922	0.0588158413066781	0.0461690500172954	0.106461698047249	0.0543832767860021
0.0600067163538893	0.0546265376402959	0.0524477612689336	0.0899090673070752	0.0527259749143001	0.0562656921478198	0.0481887834537581	0.064180379421163	0.0810658682116432	0.0538399995231327	0.0662860773123409	0.0867345657734087	0.0671636286079155	0.0490167124048426	0.0505956122364337	0.072872073973184	0.0554554636947815	0.0636330727473628	0.0490450123133718	0.0575930450691262	0.0607297919863148	0.0531978604626925	0.0517514017411382	0.067720448476468	0.0873940454413334	0.072847029437033	0.0541182588295401	0.0680498666462064	0.100155156639473	0.0712417437701727	0.0742149542895108	0.0493043783331733	0.0524579958869289	0.0724885948749769	0.0523120612561653	0.0615074099660008	0.0737709548713455	0.0781843849656595	0.0481856026366786	0.0954485085291371	0.0505822536553862	0.0911549648943988	0.0547772865931856	0.0504967917857511	0.0524911609244771	0.0907627534719248	0.0574971570534194	0.10347544318077	0.0625479783396473	0.0761292939738739
0.0511733802316816	0.0953946606318609	0.112007142329188	0.0554094038284859	0.0812700275005816	0.0675980045002613	0.0536934630397738	0.115897718083721	0.0492340508826069	0.066257837963879	0.0640924720417724	0.0981492293282475	0.0615892663079924	0.0642077603840214	0.0848274212800687	0.0509922261852894	0.0496943557258585	0.0544448450272614	0.0867445513113986	0.0694943607143034	0.0979144420087229	0.0485637414710433	0.057528914473617	0.0483815042988955	0.0753494226913648	0.0645881999360328	0.0666476918023389	0.04831765822165	0.0501476704446981	0.112287430792982	0.066824714099879	0.0491880440993407	0.0512765178550595	0.0837615501086109	0.0883014826559399	0.0966269661631179	0.0475755591365061	0.0701855995392625	0.0537767569691491	0.0537686301130889	0.0499968243284531	0.0689742851520175	0.0509036997643158	0.0964880387230671	0.057252231945565	0.0628640930701334	0.106228290549621	0.0803849304629051	0.101243190405733	0.062239869842284
0.0499564545637107	0.10480167765734	0.0512414683406754	0.0994777623888072	0.0673309638145539	0.0845539659626195	0.0516138630343408	0.0657522167365337	0.0609535115961038	0.127101514049332	0.0866790015483547	0.0991873156351591	0.0934984933791941	0.0518857774297501	0.123761418379882	0.0870014275208686	0.085970159905	0.0816637292795204	0.0615235936860728	0.101108649590992	0.116654259757269	0.0976838612135926	0.0498832679882774	0.0690477374419965	0.0607208342865533	0.0696413717674921	0.0820496370315099	0.0518402554809627	0.0749796341205802	0.0740256063299884	0.0836082466677154	0.0909405665723856	0.0764305481315688	0.0655195267130631	0.0807265639218698	0.0859040243256984	0.0513177341878031	0.0495976566777842	0.0917267743182488	0.0599827866965587	0.0963433169951326	0.0514628866737833	0.0966287041766202	0.0948864925161129	0.0501746245479477	0.0705994961668188	0.0516791650406176	0.106815274808477	0.0857388113393498	0.0497328704770226
0.0811440393697334	0.101298849328285	0.0765181986095009	0.110988133279737	0.127499961342796	0.0864738156679088	0.0566931597314744	0.0693473001995581	0.0691840484658217	0.101886549153434	0.0974431936268199	0.0520876986154034	0.069167930206685	0.114930560648267	0.0552517046355607	0.0785035362718496	0.0872597847151279	0.101083513946439	0.072453217565209	0.0710313898723808	0.0507399324497492	0.102463473051731	0.0882807232071718	0.0659520716876549	0.0503592876312444	0.0697656181256857	0.0766340729535623	0.10025427390071	0.121751150861212	0.0645978491789205	0.0894777822199485	0.105791395819132	0.0987989714694848	0.10370416710718	0.0984826581023136	0.0659315943083839	0.0508222365726197	0.0961173801029656	0.101057832801804	0.0972359847051512	0.105421687025782	0.0501846694526465	0.119972540144841	0.0477351869906102	0.0927588838696355	0.0972901559024274	0.0724562682628452	0.107956002739878	0.0573822264622461	0.0532453012098663
0.0579641679054978	0.0523018075528156	0.064880111939109	0.101783635860449	0.0947701533941056	0.0891529136588916	0.0824888280102416	0.0985252366588204	0.0957167773475167	0.0709017799437717	0.0546773060322017	0.102050306567889	0.0523141859230781	0.0620168685989156	0.0798357852575716	0.0618407010272492	0.0603280573188374	0.0750247754759442	0.0579806174696056	0.0597859878973973	0.0604418922878842	0.0477075921088228	0.0515007375749183	0.0530966132510403	0.0929640885480841	0.0595080920864751	0.120217887329833	0.0501147751459153	0.133798921990531	0.0573781155303645	0.0546547005095853	0.0515613624809978	0.0566048402480896	0.0731108105201717	0.0556433952517273	0.109749659565845	0.102081169247015	0.0844012436349851	0.0610244279464403	0.0711282708179427	0.0594514081600822	0.0559364807508715	0.068665241453199	0.0555423802769408	0.0965781953422463	0.0843149790049794	0.0866502680435724	0.126857853261345	0.092488427774317	0.0775689030836199
0.0952670768138015	0.125864282515957	0.0729362630173183	0.0965655504486924	0.116157830461113	0.0692427574086547	0.105824834120544	0.082414205355991	0.112767309327675	0.0919653144052166	0.0699514416689526	0.0761389051708091	0.112863062262244	0.0849313181171553	0.0756825901721697	0.0797837679327545	0.0781024787860412	0.0497980016429074	0.0644705138771476	0.0870936178511166	0.0997152642782134	0.111090126813206	0.13812358730663	0.0601552523066961	0.0675109154695932	0.0595784597237422	0.0696374615646661	0.0697075501542476	0.0593962585743612	0.0597016751838386	0.0642871483123962	0.112465286636463	0.0823245860287437	0.143574061114458	0.102204456295506	0.0911278721343401	0.105424171353533	0.10337010613438	0.0540035574794628	0.0890741096321275	0.0730602001237842	0.0524912716212085	0.0701100785013319	0.112845150606645	0.141629453126504	0.102298556479341	0.0615940738507846	0.116419673671354	0.0714518038179382	0.080607862663917
0.132094386906404	0.0545579142155222	0.100874728282871	0.103089578878296	0.0532339454099535	0.0898105418202304	0.0759934728107491	0.0675624928956001	0.0645409269874746	0.0528357813334269	0.108796966132231	0.109347684039484	0.111536048926655	0.067177579921043	0.108504452309343	0.0514969839673933	0.118960436742829	0.109403401957758	0.122177362286761	0.141420059499302	0.109343227824418	0.0594138909027761	0.0662084853064897	0.0807553051092541	0.0812657145484118	0.129236216455306	0.111898612966441	0.0634493098145487	0.0564720673470586	0.102347382241962	0.0640335022939742	0.128334144632937	0.0649225677963266	0.0567932391496545	0.0635340467298755	0.0642388433509903	0.0806910871579371	0.0503380429074191	0.085299244783964	0.0805102068089709	0.0659062497662806	0.11966699007742	0.0916154957899131	0.114866417560534	0.0957455310848271	0.104454700524815	0.0601008025640599	0.127277844023772	0.0508839669581964	0.12380674634338
0.0920792201216977	0.0903911730701176	0.0647966478671573	0.079278966639253	0.0552800768713412	0.0579825983115735	0.0986996044386423	0.134420802798301	0.0631968678082039	0.1200837212102	0.135238801548414	0.0929710330539382	0.110468793857028	0.118400766430325	0.0829853974349557	0.133214882624643	0.0904749905351553	0.0836048818913526	0.0610281308776615	0.124196996130746	0.0789954399738599	0.0649030679739989	0.127169910971856	0.10126358916838	0.0609846595968379	0.123118700866561	0.0845830908930514	0.0669819101773584	0.0664370187725371	0.0805073168841114	0.122937121969489	0.0960708969932093	0.119645430413266	0.150326627616404	0.0756528462839023	0.0632148983129132	0.055899553842051	0.0607103031074065	0.117724779154621	0.103966104643152	0.0849064440303841	0.0717147271810909	0.0534895580529053	0.0703776858055871	0.0780532355167454	0.1400624454666	0.0777885175928832	0.0529880714701395	0.140371269503872	0.0721492378206955
0.0826734211105942	0.0862867413520551	0.11621652787022	0.0931449305719826	0.0661057793645305	0.107389133978865	0.0819384155819269	0.104699900783922	0.0976799470857137	0.0641179791861104	0.0543995014684953	0.137951759322177	0.0715507403195591	0.0585022819020453	0.108237004489127	0.106031989153595	0.113485219255866	0.0754064988195918	0.14313029139248	0.0761577258442961	0.0784698671532476	0.0685499930168372	0.0852305157362317	0.112017652844437	0.0688704764541355	0.108261257791934	0.126103931132832	0.0713799837070426	0.0685983293419631	0.0684924421465789	0.0785278047432182	0.083590441500596	0.108164270092588	0.116533715130369	0.100362824919279	0.0610933013070205	0.121256003707938	0.125087729991336	0.121713478634712	0.0697042256021455	0.106953423088321	0.122249943016062	0.116545209395517	0.0621813840990105	0.0709659514787876	0.0926945186039708	0.091316907137181	0.0771640585500939	0.0741886534960049	0.0595535961720635
0.112060637267057	0.0859151766520046	0.0930312548729694	0.063301914601511	0.164713107077991	0.101355865090124	0.074331035299295	0.0893124746004053	0.0948745666579831	0.0827101085663008	0.0536523059110038	0.0640268552162014	0.0948319299250982	0.111592999644572	0.0854881592270665	0.0725668200598416	0.0640158280865934	0.0955468823595652	0.0733127151071848	0.0655405826759619	0.121192990531475	0.131822139842922	0.107259087752642	0.0838047839068033	0.066560588870018	0.069732137226368	0.124603438294474	0.107478418277563	0.0676499583201519	0.0941590466541104	0.0913973019402893	0.0689313216795042	0.122279447351045	0.0644484893409711	0.0622086115291637	0.0717992292164784	0.0918109624923232	0.110237362906628	0.0733698423194092	0.0600675140407541	0.0647964110036218	0.061198542039158	0.0760300077781226	0.0796422194192023	0.0511629216929831	0.0820034824791964	0.162782244116948	0.078120108163126	0.104152380370385	0.106942196148754
0.0763670683158611	0.185701263189605	0.169462725225244	0.100262066728022	0.133995902090428	0.10519235094775	0.133872961318522	0.0857890971035598	0.0752781210190804	0.0674702980882466	0.153196969489792	0.100771953452501	0.121763571620008	0.0522683161889375	0.127875907036155	0.131785399035529	0.131812606709647	0.0687574941002026	0.130842663455973	0.0696932006825683	0.069087173181816	0.0624567252422755	0.0624493276925534	0.097242080600867	0.115920131743141	0.10552907495038	0.0761094440745141	0.0651811622976091	0.123953866394829	0.111578902645621	0.0604444265360715	0.0567227533240252	0.124948318507148	0.0663720588898822	0.0612995600448046	0.0798278949887969	0.115286386593795	0.0922968916704237	0.142813679735156	0.153530588893502	0.0859937596218933	0.134149291351593	0.0674701605877769	0.0764054753159184	0.111831289232742	0.144259784338422	0.153171778550278	0.140123286045199	0.0637141829863019	0.170296981648095
0.0656452040326251	0.121081689116176	0.156185171532852	0.0833223626161317	0.0684785689458482	0.0621502951363844	0.0932008887397456	0.134195675225973	0.109891317683447	0.0840083985511365	0.0717001268583761	0.0769603460814283	0.0989609107940053	0.0561370353412934	0.110467779270767	0.0629776279895247	0.126290206438209	0.0819893539173378	0.138527419680264	0.0876505764211474	0.094128586939783	0.080656065440463	0.141126517173595	0.104671885426676	0.100692057929409	0.0854292057527725	0.088863575069278	0.122526467045032	0.111849284035346	0.0740601847762255	0.163277222071044	0.0871690239603248	0.0739993813939631	0.0983964217135103	0.0677268806994154	0.0981518293745013	0.0689863566307448	0.14019979103695	0.104719818313142	0.147561274384506	0.0597355052913579	0.161427072400732	0.0914294097161289	0.0640779516426174	0.125492730277498	0.113931372097518	0.0803604452135521	0.164766512927018	0.163269073630817	0.14171396038507
0.125006472107096	0.168083786702323	0.175841204767482	0.185398528605931	0.103649518097718	0.105862781840338	0.0844588398344535	0.0680939904761306	0.0834587261616868	0.125068786743395	0.0619217151760728	0.138546863357548	0.0746011081274625	0.170969510298365	0.193930066369817	0.103571045598796	0.104775421848068	0.095920055367187	0.139141132693676	0.109128859424807	0.149630975995223	0.101123435350601	0.0727485830478994	0.06030743194047	0.113992042489494	0.114250649261398	0.0764046200210924	0.13632966922094	0.144928883285577	0.0834814260340286	0.148527703020064	0.123836995878623	0.151618553996894	0.142253387413191	0.0794066372094621	0.159918450425886	0.073805082511032	0.111924731213705	0.136540929522776	0.0794625789614335	0.0890082503669426	0.140585505472785	0.0977854698282253	0.115668717277141	0.153196767490371	0.0929910077363029	0.15277645435497	0.129827370447388	0.0684057443991609	0.11451427157836
0.147594360276516	0.107785337752811	0.135443314433302	0.125141441524537	0.0811593129434878	0.0615305663159001	0.0914600249515974	0.0692110608219422	0.123109141657737	0.137723744120445	0.0761298305901571	0.0688071753998997	0.112140291190029	0.0928334683424953	0.0697286786390952	0.196803063841747	0.102394810768639	0.165319847931804	0.0794767793556649	0.205241886240205	0.149909689095932	0.110382803180957	0.146095809596912	0.0963927966510985	0.12623648076092	0.141566902997553	0.0687732162258909	0.092496331015539	0.104830338236196	0.0702593528381894	0.1537831525809	0.13159536603142	0.0618540725466279	0.129847219760732	0.0791976667951244	0.0797443535093159	0.0610842880552219	0.200973400754308	0.178030896091511	0.160121647121012	0.0680255736090699	0.0751765771731174	0.121743169844587	0.0735039378798324	0.0763500795617499	0.147252527397487	0.15154649517487	0.0883869030595549	0.107429796496356	0.0767744646160806
0.18176802785673	0.171068379392953	0.105399689178138	0.121293020936266	0.0675254872205646	0.162232581744729	0.150485824385797	0.076664769497206	0.0679185938060913	0.111118717603715	0.128532715766916	0.0763714919548632	0.143021898953164	0.171980146958076	0.0984178217906283	0.0958400411899329	0.0663780344268599	0.120689576286336	0.148614919319103	0.0903954621311734	0.0793176234412603	0.12010698148147	0.0693039098184695	0.157366460250569	0.0675005666715821	0.11385751765582	0.128416228924674	0.0841038924077198	0.153870202648186	0.205178361208113	0.0852249500577777	0.0690154268552951	0.135669805100913	0.158514026062576	0.184372209376325	0.200124735447636	0.0859874352448437	0.0768243355771493	0.093796730178676	0.0976907365733831	0.0688458555634345	0.0715162258771441	0.182674319584044	0.132141739806788	0.106201246829044	0.100383615265963	0.114626255047176	0.19104075140374	0.0808673910787656	0.0657996743155707
0.129041613245543	0.111680562139645	0.235721058395188	0.0868702056168333	0.100507959342604	0.119259547010362	0.0769035535261854	0.10892561360933	0.149024898399371	0.144392708377213	0.0803071847317106	0.0649852895888407	0.0995934374399844	0.0686798329943432	0.166948001491874	0.0931450108548682	0.111374183339842	0.163530851880593	0.216329151957795	0.160732264724783	0.13166158333064	0.112524285942277	0.0950466196231268	0.0823963145244874	0.0705096985957209	0.155969690377463	0.161051186031475	0.181715954325537	0.0715336344605068	0.130648058400016	0.223235829585571	0.0999543600464543	0.172703903893972	0.108348985983098	0.111802276194854	0.0773628955660983	0.0772601727316936	0.0808486956756094	0.15686088854365	0.129521351521259	0.177216369754716	0.166087314717598	0.173203631703809	0.158368772116396	0.0811361186459865	0.0613387787050759	0.0868218113183197	0.0974663279666789	0.171865184487726	0.0981069339949319
0.170140901760992	0.0690331356505067	0.0718757208103726	0.123572229038823	0.137035991525548	0.0832203489203821	0.151614759031559	0.070125899082882	0.0960825641469658	0.136592694781964	0.183491420654767	0.101488464984317	0.100345747961875	0.105819858211192	0.125711200264991	0.230522744013368	0.137897999305861	0.122580398969237	0.0897504161753094	0.0940738116727439	0.0867750774652056	0.156541703228815	0.179288173509763	0.096108068844576	0.170375335837745	0.147333875375015	0.219742339438809	0.0838469446443778	0.20559050268473	0.0910819808114312	0.0762715344301012	0.0827877317344259	0.143000034137537	0.234730188119443	0.0625733624470344	0.187387376428783	0.0837543567792063	0.0745329765656432	0.198889304211638	0.11602276967991	0.0970458350892022	0.149950822881436	0.103882909478621	0.151623207841809	0.207264073621025	0.155245149418361	0.191521768474984	0.122519019267141	0.108785212696192	0.123287319038701
0.120742823158609	0.116444596082047	0.153004463902423	0.214371782625779	0.182076995656788	0.147633729149689	0.174397140720029	0.195109344873823	0.0942779136417932	0.0759287095222844	0.189720275135242	0.188323755502556	0.176652355788053	0.11241483484315	0.0784711129010165	0.0638818426193349	0.120926032611397	0.0842462430502886	0.0955025325170822	0.1896411976706	0.148408816605633	0.109550490715223	0.162788709490967	0.221575401124946	0.177701781870574	0.0889945637496421	0.10804877698427	0.144581861162079	0.0743515648177415	0.189119704081769	0.21614599428788	0.216241419856625	0.143988270587373	0.175400535984262	0.193123433404162	0.0883880326398127	0.155682194758889	0.166332301134289	0.0857413693953804	0.0951071938623068	0.0743450045320562	0.155143601970477	0.189167675822004	0.119052033804472	0.199652553984318	0.12595381677534	0.106369052174198	0.180681648658436	0.175357517887401	0.0887881079345645
0.0894520161950246	0.0999454868210274	0.128712759175067	0.199073255309604	0.0939606746757917	0.108017889623978	0.126874300425461	0.11820628977978	0.119805888285773	0.231520062243361	0.223992062267221	0.0818863073747573	0.134514933212868	0.197945665941185	0.130051741783227	0.14179780399521	0.193812231849137	0.200240572562183	0.0838090994709929	0.217035662861944	0.0933593791937629	0.139023192343632	0.103384046851996	0.0832243187588827	0.141316358590922	0.118546482196896	0.114153610287522	0.164803864380141	0.0955958604932932	0.121584261075273	0.137594266552028	0.137610615857294	0.140343384203225	0.107577797860512	0.119715622808633	0.130793317243727	0.0748213406620378	0.155338621030857	0.216493745237687	0.193774323943455	0.0846098210268157	0.136669416082853	0.194181622531092	0.148086844106489	0.219037280597928	0.251794940755802	0.200605330033012	0.156601104662116	0.163037876412648	0.127535270300597
0.0922278442101365	0.195606202971437	0.171053979775782	0.145767462407772	0.0932445793845722	0.166125986192997	0.114989843543134	0.292634465822781	0.183938023929573	0.0852847202064718	0.0875489884119559	0.0924000187874594	0.268224045741752	0.252076518845094	0.197994575833621	0.120852581206561	0.10387137725021	0.0838361628784886	0.15596995481433	0.197892951895848	0.213557543845412	0.1010694835472	0.131742408924247	0.100962336531553	0.164602199501936	0.13933169722708	0.209050744293959	0.115170018506892	0.218174322125514	0.0734379334596116	0.270557265994782	0.211030901662283	0.116897096959932	0.187213334928834	0.0908460132403204	0.245062564961574	0.110072106682888	0.218609139964996	0.0961950342352139	0.102522355653119	0.192005570556777	0.118353496248771	0.101476622284964	0.0944427378384805	0.176105834326381	0.2442225387355	0.0802428648444238	0.0785357445069751	0.143736791165523	0.2479146736218
0.0962689453430402	0.0869871508946169	0.191526215359177	0.101104881084731	0.0912103651309127	0.103421729229777	0.0838940665184343	0.121306658888251	0.144980406521957	0.0738198806116788	0.105612404402126	0.169922075966595	0.257157116255689	0.271788206443265	0.117513810503048	0.222641833809838	0.10689682200821	0.209520759105605	0.146721455234232	0.0860583350695278	0.165561296405753	0.0845665033517202	0.196499582861668	0.273346802755695	0.151119655722655	0.247672664426953	0.142746424572803	0.11649789837301	0.171587780207691	0.136353289066214	0.16817527822961	0.126438202713819	0.158723524993234	0.0818355724131179	0.242762585738038	0.213410094800588	0.121025153775084	0.236936197537792	0.110887629445588	0.224625696849014	0.203558799858433	0.149305835552697	0.123131762563237	0.0772978922245281	0.116427760193442	0.0742947564113772	0.109247685473012	0.205432725687043	0.18155273253773	0.28002091057842
0.243548500254677	0.14998986851081	0.184209557087786	0.163643171301231	0.159645839882921	0.0930425860504285	0.125612187780491	0.267716613757183	0.23176901134839	0.230518831133321	0.17366009939452	0.209465434219676	0.180001466615607	0.202660403015262	0.159946008328707	0.0952226942491475	0.167286297953627	0.122499822422474	0.187077166433914	0.133559822710436	0.223992209827209	0.152542478491356	0.117299857766464	0.223161440736364	0.104522302083564	0.18186599529169	0.196761515316832	0.128929522272573	0.249172588484294	0.105445001954084	0.217876068192222	0.209959385546702	0.315869059765387	0.189645822713094	0.132865239379354	0.157402878227418	0.155222446611557	0.178237813276363	0.230806379264444	0.213174592239964	0.160615426331447	0.169509874818137	0.154275475861379	0.14242296985049	0.304366596838928	0.165633033727131	0.111122933398223	0.11775478999496	0.124383356354938	0.16278246069341
0.182782955738314	0.0970558437070216	0.149957629444209	0.213780791442706	0.196283126766657	0.218663672617089	0.286941189573751	0.192151544636961	0.306663709916465	0.117905000217552	0.146016401684728	0.118850638965915	0.102694224642027	0.173089735046605	0.194069089324282	0.217353426452425	0.108814141974922	0.22176133444474	0.2218674886754	0.220019478326899	0.169576985315995	0.130492509513633	0.230992834309346	0.120006037848653	0.179832285118534	0.132622171982267	0.192227043167874	0.111104881023294	0.0990880124457193	0.200743891787777	0.136272085765607	0.0853366264361305	0.264569251008411	0.284239443924981	0.17032472602343	0.099521819093282	0.255080630448846	0.22664997603245	0.192466579174604	0.202103754640511	0.092316565409113	0.157903025156491	0.108997029114973	0.167262732496923	0.333289624971942	0.252569743065008	0.125903270807566	0.117082623412468	0.174961940555969	0.162706817881129
0.110648030982236	0.213949587182504	0.189079731065125	0.16497410712823	0.145891729554716	0.228792824462813	0.164912907258063	0.324276840132097	0.221101342695111	0.131981718847982	0.145243961367163	0.247070129742143	0.183402688276171	0.250347255692411	0.116000179741336	0.199173278665825	0.154613589688043	0.174372299743	0.125888386418336	0.266947275977514	0.374060001315577	0.298477373488571	0.165485459649132	0.171262662527892	0.337169769012043	0.222129640997704	0.194473498869709	0.194845840524966	0.166749673902022	0.141280992458565	0.225514415862517	0.187361739868735	0.114306148483217	0.132130881673065	0.208773210894999	0.184981101062942	0.216764879588095	0.236889583685897	0.145880912840619	0.253391156256476	0.335232099903393	0.218386446191317	0.130748395946691	0.280847311786398	0.22697297879438	0.100848619827275	0.172749074873195	0.104906524869966	0.131444441986138	0.210361046202742
0.1505824500296	0.0943428707225029	0.180300619928148	0.124061185555104	0.233759923057801	0.198589915658644	0.152051523150538	0.177347317458755	0.147343922797459	0.113277743641343	0.149484812560756	0.333855272686081	0.24209411619744	0.233545202264707	0.368716355026139	0.193509872870369	0.121425772694707	0.237354364287363	0.202826422314569	0.335676291382043	0.194393634661941	0.221924942111808	0.166155891079334	0.103529008919717	0.165541731138284	0.333938085566343	0.115727304500953	0.223725311945321	0.17513489577161	0.278047720045632	0.238056983973894	0.206620648944563	0.161283498581092	0.134074681373962	0.163731437310678	0.201003398122001	0.203151489154015	0.241212599685356	0.273603740561731	0.11994247935414	0.124073898220696	0.22282415227434	0.193607689482146	0.210902189377415	0.293218950870728	0.189188187612691	0.23595024338788	0.167146362480071	0.234147149266311	0.244201511847427
0.155327554866732	0.209949454811225	0.287660432644154	0.169732118752293	0.123716698707274	0.268071979976632	0.329546860320132	0.307593888121834	0.135109098958999	0.329739437773115	0.15566793702055	0.220284593787115	0.280485324065454	0.150331419719184	0.114028167904511	0.172870743690649	0.268658327060739	0.203322129243357	0.264942966272857	0.200012333381922	0.11920029183464	0.159137695628538	0.187800238913619	0.1876418582631	0.156809651722352	0.219151393653583	0.251521326277412	0.166525501093041	0.326925669218575	0.1508736012688	0.113528397303149	0.258297222536873	0.242410825423682	0.130885395760954	0.19991807021332	0.347661848808505	0.171746264523167	0.180370214982311	0.278375077788656	0.319452491926169	0.18960958325933	0.254606910515964	0.248503811386195	0.33601170525347	0.107288573112416	0.279132607063301	0.109001010066167	0.222542594971863	0.192193782129552	0.169095555805168
0.170505811225096	0.154484573599156	0.230330916792572	0.14301423159888	0.160172483211613	0.322211765347243	0.324685814881511	0.324030757209718	0.154020594071376	0.140330340121374	0.316745040530922	0.190035558883058	0.131216835210869	0.183811522807422	0.213716414781669	0.17816474855428	0.317371174855894	0.303553353050075	0.200964407671141	0.106328022139064	0.153245312075861	0.191567944457549	0.265130547275055	0.17983373999828	0.133957738335177	0.322844443324784	0.247860951962998	0.322654779944624	0.315969346190782	0.122718640793693	0.199792967669536	0.178937861526602	0.21907679206833	0.355186415857804	0.225196833937579	0.110204749921399	0.161134757106454	0.239612755180091	0.212525595984278	0.171047447880502	0.126471248634004	0.356087846764121	0.0967184624446197	0.275737780051473	0.187517466177982	0.400579003453166	0.302718899987329	0.195745343058607	0.254216389011199	0.127153628954549
0.216047031895857	0.218119504687361	0.172249392196754	0.328951099987063	0.320440516759732	0.141842431577645	0.133704834465563	0.257470473954321	0.164369854250178	0.29695678821697	0.12985756231519	0.207709532190252	0.170470520016822	0.158462037945855	0.139676745965409	0.392497419019304	0.236692439542732	0.175889903807677	0.12331535050041	0.155994902714612	0.196211431709104	0.291264976276979	0.248056018201073	0.118442413581718	0.136232274906539	0.130541005578346	0.2017697700543	0.376469651193346	0.15428695225972	0.278918559649644	0.157837601301101	0.277140676810332	0.15641092587388	0.190658583762372	0.176728500834534	0.175857490607636	0.194358620646607	0.151764851884669	0.205533452372382	0.216522236329761	0.178975086273391	0.258179030166435	0.114601704671127	0.22028411943977	0.258100262992475	0.19299448065088	0.167950923335821	0.283198575280918	0.21853620539763	0.334320958871882
0.303111166709307	0.294060272394307	0.249069406821994	0.171907574002397	0.150835958001319	0.133707760076345	0.242570371254237	0.245147360361304	0.272649815247738	0.201200466479877	0.27758148953273	0.103464391491056	0.176332906699017	0.356234785314356	0.216788623934956	0.2729661898267	0.179160788711994	0.105718706746118	0.177129974532026	0.195925875440507	0.113651554774378	0.394371145453629	0.233447789439324	0.241991821177035	0.176736672102924	0.197362739720925	0.28959697220676	0.248151605900383	0.309009104043023	0.262508389407023	0.152529501482373	0.307182491079931	0.276559541034553	0.256446564418787	0.200000907003488	0.17233457327713	0.186524672019117	0.195935390526458	0.339104370950799	0.186194271167245	0.202376865246964	0.349170872446283	0.248935444067155	0.365809916169911	0.229417597006123	0.220432284768173	0.431050789604627	0.264893263891126	0.20243857012662	0.15106649324674
