# Supplementary material for: The Neural and Computational Architecture of Feedback Dynamics in Mouse Cortex during Stimulus Report
Source: eNeuro. 2024 Sep 24;11(9):ENEURO.0191-24.2024. doi: 10.1523/ENEURO.0191-24.2024 (PMC11444237; doi:10.1523/ENEURO.0191-24.2024)
Supplement: Extended Data 1 — The file code.zip includes all code used to generate the figures and perform the analyses presented in this manuscript. The folder "./ephys analysis/" contains code and instructions concerning experimental data and Figure 1. The files "Figure2CDE.m", "Figure3AB.m" and "Figure3C.m" simulate the model in the nominal setup, and generate the corresponding figures. The file "Morphing.m" allows changing the connectivity strengths with respect to the nominal setup, and plotting the resulting trajectories. The folder "./Figure4/" contains instructions, code and data concerning Figure 4. Download Extended Data 1, ZIP file. [file eneuro-11-ENEURO.0191-24.2024-s003.zip › code/Figure4/isolatePPC/v1Int_a0.9.dat]

0.350835235574317	0.317409074215049	0.341161061361262	0.359485963073665	0.339674820485884	0.320950472189544	0.341721827218818	0.361496428390902	0.352930456996867	0.348471156930928	0.343962801133399	0.324702453672595	0.349176432415319	0.344683490132532	0.335092186682875	0.352651261427332	0.349238783212587	0.33000181439953	0.32030804964103	0.327410284273327	0.337470426062809	0.33560232551867	0.350291178284613	0.320903202756268	0.348039828452614	0.323864129532377	0.324775053695919	0.323254401324403	0.335388766897125	0.356363390746288	0.339745827755329	0.328605282188476	0.34177622938657	0.332476894844065	0.351907304315733	0.327607814959612	0.362539255249034	0.31958694723856	0.33665512499826	0.346150263671537	0.347922055732682	0.359311723720453	0.345257246415636	0.322809533257265	0.324998068083885	0.34294574091576	0.34598902184983	0.322460728216076	0.324795973269838	0.326112191557932
0.375524133825072	0.342181541880843	0.327500970632533	0.33613650492585	0.341944706488702	0.355663573773988	0.372403262011198	0.329973506482973	0.344166813701768	0.356356748252158	0.341472723416817	0.370983705138621	0.345970025638388	0.338102500531343	0.369799520315255	0.33058592098762	0.332287340959087	0.358057174243126	0.343735840954111	0.339439980316466	0.33863642164561	0.356778299700956	0.351121825891261	0.353556237880409	0.330412721197268	0.360333613379877	0.366215407007625	0.340581214188907	0.363173577115996	0.364133030742976	0.35427927260866	0.363200643001279	0.338778328821583	0.363626832544897	0.358452848611371	0.349497679784539	0.360102444893957	0.334023068006141	0.329822017631971	0.354460815440714	0.373496623113763	0.335203669940903	0.376166616342739	0.343453035533565	0.364362800850318	0.349077572146536	0.363946215647537	0.347045811681773	0.343256554183444	0.326292358330472
0.391135931311216	0.38183889114743	0.380139262424763	0.351403291946498	0.344562448523315	0.367388586646387	0.360175359129038	0.364976605719921	0.365333918601186	0.38489503907426	0.36670705881775	0.353730293000667	0.356332852304016	0.389571867876428	0.337949262879922	0.35539996888583	0.383036572970484	0.38621219837985	0.38751070275337	0.359319202417152	0.335903340652279	0.337036062736403	0.356132398423958	0.382404396671361	0.3820162027783	0.355082894086814	0.378317148466922	0.350047084012141	0.370150639378352	0.382815505978674	0.351546340526398	0.343843648408988	0.341607846551147	0.339013551333706	0.389707265630047	0.372742623411573	0.347460441481444	0.340604841762638	0.38549753399949	0.384493586356198	0.337265787454545	0.338719732173796	0.375540767650366	0.379497624820842	0.352680074902658	0.33855047984181	0.339245873724535	0.339796727303607	0.36520256455542	0.363817255169161
0.397037189903321	0.388639083404369	0.368181778112001	0.380803900517302	0.354103641428194	0.376256948739851	0.401641587831941	0.348014526019019	0.35063775397636	0.384460401647025	0.390001058622783	0.359070155329652	0.383338104551214	0.38117091548312	0.375262175568048	0.376864092126063	0.40132508244427	0.388145198298059	0.367153814099957	0.408202267608179	0.365301784102806	0.403093957912587	0.388636644613932	0.395979272961175	0.354968395812017	0.379117300554495	0.368688779535537	0.377684678735601	0.374215179083739	0.381719887159807	0.361419542851417	0.352682334230976	0.394355876552564	0.380934512368764	0.35491122259155	0.406009637422669	0.353073032742538	0.358797668619103	0.362412810883282	0.364060581095575	0.409162332608407	0.351141401982072	0.361230780026268	0.368543477378118	0.355059747894249	0.379054903917755	0.357977187433305	0.35539656729167	0.379142495066778	0.393540147741571
0.417055409868935	0.383396451199956	0.378228215778674	0.400866062940171	0.395366783358128	0.417060216976117	0.378197718732228	0.404285587080522	0.385951961825707	0.378292433574352	0.401733109946015	0.386723346072308	0.38047019817378	0.417470319935978	0.408393488046216	0.418372848715135	0.36282644095129	0.40319467767619	0.373423505157409	0.427399467386369	0.419958070957799	0.388536428422724	0.372676063461342	0.364905279554471	0.369425698027009	0.384162084515052	0.367741444188182	0.394249064548129	0.362963898847976	0.381343545098115	0.40930191987218	0.389563562258234	0.366662992677634	0.391971270313335	0.399248956948718	0.374255071784281	0.369180895025121	0.363333900218819	0.391458786047354	0.367374868633765	0.371491658962937	0.381640961599763	0.401183750217191	0.394016653547398	0.388086042429629	0.418313470343316	0.388307220766011	0.424291363291019	0.417148017523125	0.398501583247618
0.413892848774065	0.436834979696494	0.426378458367952	0.423899470592452	0.44314852656178	0.397554187721257	0.430284373595539	0.379470038771252	0.397442360635753	0.445401571041528	0.404731474436157	0.401198607470216	0.395676633168376	0.383459423280411	0.388734107968835	0.4044387663063	0.386714147367258	0.395363910024698	0.419039961448606	0.415924903670381	0.396356953729495	0.450041155333773	0.403738473424893	0.390691402920681	0.4018466705974	0.399775638126636	0.414279281961481	0.412294535394153	0.409284689137056	0.378821109602093	0.40263101629354	0.406807547466124	0.409846611522397	0.410632091331022	0.437950325206739	0.433423499187061	0.406558651407249	0.437320261381619	0.446376454235821	0.407726590872584	0.414520596042513	0.448842646922387	0.433872662618646	0.382118187788438	0.387987643737948	0.376542356327241	0.444877091735363	0.431548014227408	0.381700981536668	0.403009098231312
0.40894444383173	0.42982871595226	0.44273415484614	0.462288480800743	0.450995802197746	0.401363999307487	0.473974754448981	0.418816883632333	0.410195085377616	0.448116416034831	0.418239129333121	0.406880905091796	0.412196941891559	0.4026793241357	0.406138422829462	0.450783011025692	0.402026749094159	0.470980154491759	0.432637862753971	0.448425114183083	0.466976724729586	0.442455695917831	0.420794689135279	0.475381587382719	0.398299588797567	0.466101912250624	0.431600146599702	0.413240238539074	0.439935877635249	0.410654304297525	0.469064160562327	0.402324310516978	0.403446209724068	0.467069230462273	0.410724841170266	0.452855512384858	0.399369592572675	0.413984390676894	0.432668507723994	0.4625009529898	0.426165306030945	0.405199227111335	0.421193675591566	0.413491409444657	0.478790786698813	0.408698817256707	0.408367760297028	0.423032520714162	0.419738185672357	0.472754716687361
0.466455109389707	0.441904374092417	0.498752824677335	0.447625213026187	0.430242426337418	0.417074051869993	0.429593867727902	0.413269995554996	0.422094738781237	0.471041852166094	0.477530332145409	0.415466893418442	0.427617532648884	0.419646419113765	0.444054302940556	0.494436178939692	0.442552477737656	0.443426426357676	0.415592022906755	0.44010912819504	0.458365060146927	0.428583407655178	0.49317792190959	0.436522433100792	0.462671720113577	0.507142471420506	0.457112633587367	0.446733622868467	0.454237954296459	0.453076520140216	0.471374067832188	0.458568759634321	0.485588990172191	0.432576686667752	0.471394347565892	0.448543376773189	0.463456689275324	0.48805008615828	0.439650428419931	0.468681856217065	0.422249479315408	0.428187334079889	0.495813712388513	0.433613701404689	0.443669196947328	0.485596029972304	0.483732499722247	0.464339728390423	0.489333420126019	0.413781150428591
0.475173428987542	0.509359634697342	0.514191933816821	0.467015736754741	0.489918766871616	0.441993027453012	0.447386645066934	0.449100952280269	0.45712873421438	0.530067967111683	0.507026959511804	0.484450359969304	0.535398367954644	0.515630430587873	0.493739758997831	0.503170996129406	0.528463298646264	0.525320390760305	0.476266332946109	0.507094338610245	0.47351622747123	0.49555422906164	0.477154548005811	0.498043491482978	0.472992979636628	0.465586392779112	0.440813367567885	0.450716762914241	0.469252534636193	0.527288394169409	0.503624428918402	0.483742684931939	0.506419795734004	0.499450319618923	0.461828827087347	0.440304572606955	0.440449535290051	0.450247083167779	0.491749169913969	0.439812338419836	0.484311535582837	0.511271408369199	0.453119596586958	0.437556213415081	0.5283590387347	0.518312191062443	0.452075179993261	0.530557734727589	0.521110367170917	0.500404031301619
0.509079605897614	0.489496196350684	0.496985233817578	0.516707462749247	0.531416046051483	0.456833868935154	0.506768627698039	0.524721418956108	0.493717106469912	0.489921401416574	0.559788365353856	0.486261700427478	0.499210067199142	0.516273820934906	0.520908108158457	0.541813126554581	0.49092487244383	0.488705322592918	0.463591434162946	0.504939589249848	0.520206568073244	0.49108974462128	0.500273601121984	0.520112533838912	0.531065809792014	0.495540797344072	0.518608023795488	0.482042868163268	0.480401048387938	0.485199838014401	0.544315350664666	0.532297065651689	0.526540828693521	0.569900357271897	0.505371020557547	0.565755084398684	0.536002739992589	0.537906024545463	0.466811556631209	0.536467048166575	0.556644382428807	0.493820389660365	0.47528560808604	0.568106923387716	0.537366982683192	0.470497002795874	0.48798399916509	0.506419916368756	0.532735550949655	0.547084082123969
0.527404191897902	0.534672152507551	0.54961141529472	0.557505425383686	0.587570162943761	0.496774694960977	0.601592680976002	0.517502950109149	0.554133159104706	0.577019371973891	0.521111888569413	0.497714089251568	0.559657786069889	0.533992557008231	0.567134340272851	0.500126105455312	0.52439934887218	0.587991890744286	0.582164620714705	0.495578435789597	0.555386987154851	0.60422116847376	0.542696145583981	0.542569922789331	0.594688042393865	0.503268542965106	0.589486613352617	0.593424581274473	0.51112982594522	0.492987694423243	0.578498279938463	0.516169101237759	0.490293360329983	0.552979205495655	0.500822402281569	0.492216055208292	0.499876265289811	0.573562956985634	0.606098169223519	0.609794130669347	0.505914492885483	0.524910655068482	0.568362971200766	0.517908279090843	0.498857185448497	0.61324997905598	0.548180933035758	0.569581565824933	0.491748907548931	0.561590443896535
0.526638476781288	0.560516402075837	0.543476788497494	0.637150876131904	0.565488403224667	0.640884619746591	0.534528379908061	0.592509277741875	0.556095763198674	0.551953855968157	0.54243604776127	0.643434870027478	0.61715075816688	0.582125295283133	0.537360872173374	0.605193559525341	0.58275114736409	0.560313084456938	0.631359279594537	0.529352876104754	0.583739189615185	0.592862291689314	0.561197680271159	0.559497702546997	0.639223861377145	0.63375708091863	0.637717390474365	0.62441567831933	0.554810898091618	0.588501781500248	0.609351848737099	0.577941491145951	0.546889209640129	0.57494450456333	0.558564017233528	0.545775254786048	0.534181511831557	0.641253700940308	0.607049588175417	0.581619558119922	0.550077780278173	0.649109120834502	0.55858835885647	0.597610467458283	0.595083671437404	0.64588296315451	0.549692204675792	0.584464036032196	0.538289574153441	0.582487762469816
0.60288964944233	0.62538392978517	0.653054567271592	0.682534962031937	0.679680568475062	0.55888744961639	0.614189040401699	0.63621209880057	0.577240312627124	0.575549241736261	0.662911778769834	0.68357874909905	0.618426466959384	0.586185878812834	0.621669342555272	0.655506194626643	0.572983905851693	0.705225445776931	0.604930256186841	0.714794470471552	0.586652947340424	0.580459746698736	0.641984856408108	0.559789429517745	0.554955559746495	0.569385071577756	0.595495811975049	0.570999706460312	0.685289587186036	0.646552085525059	0.584133235269745	0.576891599377808	0.658938241393022	0.62110612570968	0.56146285622175	0.617354585783297	0.634707123490726	0.669783858296664	0.572404201995627	0.675245396071478	0.67682676702998	0.564568223932501	0.592858827405722	0.620057118645402	0.560099403470389	0.705601969914351	0.58624494895788	0.600983390132722	0.618392177691575	0.613495220089245
0.77387412951746	0.601817555513645	0.650267860381552	0.711205521792324	0.66445585458988	0.674458900313292	0.634951058392185	0.684562595338518	0.621806724468482	0.726325288211299	0.6580908226512	0.72268208617888	0.594532505642639	0.678389210990606	0.651704827785879	0.618645225525748	0.771604099787351	0.738833995909879	0.742232129535052	0.653836137994568	0.726820780454251	0.724821717547748	0.653172417517892	0.748907970988691	0.701085067137509	0.661132297022624	0.684643417683314	0.664315743665873	0.638852992310313	0.743843504637176	0.732212796994908	0.666991564141578	0.634453009417362	0.692456738131434	0.746121985198143	0.730428708566965	0.68121468790955	0.743051770113874	0.706183708648999	0.774268643320566	0.702048267763444	0.735530255381776	0.71490969284823	0.758839552049207	0.707936310207322	0.602808991539391	0.63912343909857	0.707640006259268	0.738105612636676	0.629542734871413
0.655747825887759	0.840634520172549	0.754959843576615	0.69432234373644	0.640131641889102	0.697778975272942	0.795656527239911	0.813745513332408	0.814724502034884	0.642699857405792	0.651743908884387	0.6684426993262	0.797013132784697	0.682952933358907	0.670952252208377	0.729818870859174	0.806626967272791	0.795278688844013	0.761530718015729	0.650803440531998	0.843399403340164	0.701016845065481	0.750523513656013	0.739819885317391	0.68724236537581	0.679909714750602	0.652826290310129	0.790520062744799	0.733314163676172	0.801534251110084	0.774472994513094	0.818665272026377	0.73788589813449	0.783379002567973	0.679877586887326	0.714643971278301	0.727138095417054	0.746796730734924	0.703951545244825	0.701741140533894	0.663061367273733	0.646626101485592	0.720558989269277	0.802941230319322	0.779672182398543	0.648923599066855	0.666479804294625	0.670918206012922	0.692293687928494	0.764570020993912
0.863775769317928	0.791350849890592	0.809462464330354	0.880252002630799	0.736978966674315	0.793941447465051	0.87437520605877	0.795552736353657	0.758947034136369	0.767135767746962	0.851158385376052	0.908910111394385	0.780142927934539	0.780981860949809	0.848441949335624	0.848374673015834	0.720959850289968	0.804968407432622	0.87404924854755	0.839846761015921	0.703562937907092	0.74118845393294	0.69303777889406	0.797342811288265	0.812816483908773	0.837449611535934	0.729928006413368	0.777783961007525	0.837907549066722	0.822201645517769	0.697475517856696	0.894016618603571	0.799662931180569	0.71374867211595	0.718815972893113	0.813470746985731	0.816456128199222	0.73198456918479	0.888426084548156	0.817693601988056	0.761825842842497	0.767400727724109	0.873828822100676	0.850310461660077	0.841273727741671	0.722742683218152	0.824985507722892	0.702185187101061	0.758095536834917	0.908092579265653
0.825969865005274	0.818246166908495	0.762300929365662	0.859296701671613	0.799396220384091	0.82401857117258	0.99917716987693	0.815915764953393	0.904422268613049	0.759770296278342	0.866695938144512	0.92992374493592	0.7886245426293	0.835331416460641	0.84200525202899	0.835334017210455	0.784737050516025	0.97980521523018	0.814759473198619	0.798285286346457	0.875310543887055	0.770224100175533	0.888347130335627	0.960546667267517	0.876299612254988	0.963092524348073	0.835807483727735	0.960020246701658	0.800035688389422	0.828637367908947	0.778020178285697	0.759172799589405	0.819547799003285	0.822925108372947	0.801974733688161	0.916481548260899	0.954747916858189	0.973344354083923	0.900655122568514	0.824713258374053	0.819831283441609	0.914383868195984	0.899218436562549	0.782865539332344	0.860159479412383	0.979760821254694	0.893838002354096	0.856953857183744	0.879053614097677	0.912638334843671
1.06102175886894	0.970831536464548	0.847816717822147	0.966267819317615	0.996165835087937	0.817430821981324	0.903376068736016	0.818974588289269	0.869607152871199	1.05832622039344	0.972191483306296	1.0745266811763	0.915624923611934	0.94247860106378	0.92852767478179	0.94575036456162	0.981562934675371	1.08791713760365	0.843690348154878	0.876721620574476	0.913075752018834	0.880868239609435	0.838979469446977	0.907493291539385	0.877653784967451	0.921106506276942	0.869453239746901	0.971885128615824	0.994539778689325	0.926876128954227	0.878181680968829	1.0960477313506	0.955319102142204	1.09904457899243	0.812035109416854	1.04502997188812	1.01412625750682	0.986688083168381	0.840446696172249	0.969888470137044	1.01680413477697	0.876266342256651	0.965077867173969	0.925116344136506	0.882215702327172	1.02672479119005	0.971395118360599	1.07540922867884	0.938172637591272	1.09004024567499
1.07423670298914	1.02885340143471	1.03704234516574	1.08497008966319	1.03513691894556	1.10629729175825	0.957431082776076	1.04051690845105	1.05442769977923	1.08595539747792	1.05236756415572	0.939667419172487	1.11785422851487	0.932087013413342	1.1744866536158	0.940096255573655	1.15122778792688	0.907501212870148	1.14175714825531	0.993809394786766	0.893573858262017	1.12016728373586	1.14604511438421	1.04934456424403	1.12510065863486	0.980818367248876	0.893094002569643	1.09444910643527	1.00882656844715	0.916469923878163	1.01269643993962	1.00430836807066	1.09576673953296	1.06757260968138	1.05592235332746	0.901739442072961	1.08436387509638	1.06461252513105	1.03073313024784	1.13546843057001	1.09178460580172	1.04548193298136	0.938179318425967	0.923435126320075	1.0881382933497	0.883453596327749	1.05653965802775	0.9849306019357	0.900132828539858	1.13300343811412
1.09161709450925	1.11124192435257	1.25731782270957	1.04759073294688	1.00242663818373	1.17504518597222	1.2761997973129	1.10146032287581	1.12642339775765	1.25164076985829	1.20352503088185	1.17052517128503	1.32589135268203	1.06659883218443	1.15824057940513	1.04439490594527	1.26174657173241	1.13306587346923	1.25242693467596	1.24545549907636	1.30394261670206	1.31671054030275	1.23524951917654	1.31288591383901	1.09003115200614	1.32155594223943	1.28243108887393	1.13177172072525	1.11341829288728	1.2705270024279	1.26311842275228	1.02524280829572	0.994546952307074	1.07632151634953	0.980984268012537	1.20284433036449	1.23142934121881	1.30548951479378	1.14668778047644	1.1959608233228	1.03306885150634	1.23149984170767	1.04856903047991	1.15331812129462	1.25439467100629	1.20291424489741	1.27149208591109	1.03569069349726	1.04657857052807	1.20534228169205
1.11255403567166	1.32216625579252	1.22327125016825	1.42603118867902	1.22876139014001	1.39832487242835	1.12428081549643	1.27283566429952	1.36630330952205	1.26598499468375	1.20632546251545	1.23085651326909	1.29788246524236	1.14426603949657	1.10123967932923	1.19122835951316	1.1596373085844	1.32733583368514	1.08396341934278	1.21326554377866	1.36734923631703	1.40866258276088	1.37133533988104	1.08475364899968	1.08192350318808	1.39647659728706	1.47965640312425	1.39922866512884	1.32536076493164	1.1169865771894	1.33412760073849	1.17726724992912	1.29552199528903	1.15288561309615	1.28310865259583	1.45089257699705	1.37252639210307	1.35912133840012	1.43972734765565	1.42375654875235	1.14234464031253	1.47792048694465	1.16175804908015	1.42421470564401	1.17760598231361	1.12522673428038	1.13190302289351	1.10259513553231	1.27142168396149	1.1335255430219
1.5672135403014	1.35813144505861	1.5113951418243	1.64502161774302	1.39956739304291	1.49326174485619	1.54932398203671	1.32289335964298	1.34251833626315	1.57829932318138	1.36231402371394	1.4389275993459	1.29641441846456	1.25482398273476	1.27330752343859	1.51462416585708	1.50182341527558	1.34663389511926	1.63493742068537	1.29114771244589	1.39991165106293	1.50614171904628	1.53565987449558	1.35645855315024	1.41974708953537	1.46911490180601	1.59886975707621	1.39922395293521	1.31584326006825	1.48052891465984	1.28979095303473	1.4160087844894	1.33518064637268	1.40776898349023	1.63451910617102	1.57456189798869	1.57536220911244	1.47859650997894	1.52048994985926	1.50990766458032	1.63060673014106	1.25757141102017	1.39472648247402	1.38258044169833	1.53221198899402	1.48591765247812	1.19689204798065	1.46901915057985	1.3061769862874	1.46188270528264
1.77262662065547	1.74603199613875	1.71728231710032	1.51441221928772	1.67693422788819	1.62778081584163	1.78408175535953	1.45582287824917	1.47440180191838	1.44009388138336	1.46812623505876	1.79069873300684	1.45773468299781	1.6082641397254	1.76014121892611	1.75881707126717	1.74603146552206	1.72500954546616	1.72834757839771	1.376334545337	1.74590097491217	1.81277202717961	1.36265609488641	1.55565330890671	1.53886461030812	1.49522465541875	1.6289286041396	1.44737066159522	1.80321435409772	1.74372816616177	1.30892654271232	1.43032097821217	1.31584811361156	1.43942690850334	1.38292227122421	1.41021388707622	1.61749967062761	1.52211530970309	1.46701944173172	1.52622885015214	1.67243009166757	1.31025425782137	1.51379229229565	1.39698433004192	1.71453229791005	1.67251880350424	1.32716092279796	1.33405815608758	1.43947421337908	1.48492202362422
1.61224156433646	1.68576779145143	1.62248957457004	1.74731211503851	1.48708260874948	1.7285049508413	2.01231756598393	1.69363915034718	1.57603086664149	1.75343682911915	1.88489594908121	1.7453383199103	1.64459510973968	1.7087052055551	1.59227374556983	1.86375359211796	1.9288805195812	1.4617483656139	1.53787023390359	1.818319534795	1.99150724971275	1.87929832177732	1.82506164373671	1.81825523370754	1.61851802449669	1.68102283687036	1.63250587547143	1.71568399887514	1.64709543317399	1.84038118777967	1.51628736981943	1.86159224120383	1.51802504835119	1.80604547952649	2.03495054413069	1.63223938938287	1.73028604725127	1.61647775128683	1.74081061479905	1.59375083631072	1.64325496644809	1.90092393959907	1.96971336229121	1.81629052883956	1.89991262635632	1.74089848331936	1.78516524640604	1.80398361399888	1.86424937955521	1.53540826855461
1.9766881113996	1.71989760405643	1.95335174204977	1.85715623894112	2.04823410118617	1.76430983997051	2.15065627460992	2.09837036933878	1.93738618741111	2.0598209619282	2.20202785318058	1.73589555503192	1.95330000345044	1.95610559624804	2.15716436534386	1.9605372146307	1.65823208796478	2.04173742619071	1.98602815086596	1.75700128985218	2.18482913224345	2.23190048758494	1.89301919548078	1.95426858893218	1.71978997004515	1.86536571295187	2.08444415887785	2.16216614865688	2.02106917121831	1.75192337138899	1.63297015517723	2.19550543206891	1.6196833547837	1.73265657457808	1.7125894475892	2.20325868593616	1.99760564856456	1.65840588602342	1.760867100503	1.71539805185921	1.89639140900247	2.0667891008361	1.99193396886524	1.74774432276534	1.66990820023193	2.10353908370961	2.06813008815235	2.1854242536978	1.98128336431965	2.07085983558179
2.37722886701841	1.79239295477941	2.03104508118758	1.97844395984651	1.91583695407679	2.32995964888691	1.8991006313578	2.26074097880742	2.30728976151137	2.26778142163215	2.4516175082103	2.22747021204227	2.19292082674615	1.89563448699998	2.19899581994086	1.99513109003342	2.29773546759386	1.91303446929739	2.21217794579653	2.20057249048536	1.94412057485311	2.46409581716636	1.97675003165402	2.01098892057314	1.98141412157791	1.87901974215317	1.88931373925652	2.28943311194502	2.08641560403841	2.17463005503274	2.43718636321854	2.08397675993993	2.16603074339447	1.80205986213176	1.94432722194922	2.38343585013857	1.8332633986041	2.14420518051878	1.94355516189748	2.23212475257352	2.44370211159632	2.39293574949067	2.37182537434163	1.81608480135536	2.46314013067378	2.31870537287459	1.93541337258216	1.90581654999473	1.80759092537125	1.91884658941324
2.12619276192227	2.39700210745541	2.16065380362827	2.71153816659765	2.10991299905846	2.71942287917389	2.30117003309382	2.44984764057571	2.33841505251742	2.28343900928484	2.58352114642311	2.54769328123191	2.68490715401688	2.05811879129635	2.04746181054712	2.07027785421641	2.333783487919	2.34937974889426	2.49556308212012	2.19024755908497	2.1821723392688	2.19644410358308	2.01927204863417	2.34794865509065	2.20155891835187	2.68842059147075	2.04566909180731	2.08404728294496	2.51252015807811	2.68773499872216	2.20282729084572	2.25480682425949	2.39248933088097	2.22076298055695	2.5540730526187	2.46959967613867	2.56215205553336	2.45250630723509	2.56009541729187	2.4046413765997	2.20452737391707	2.67282233950456	2.40217830217444	2.64039748166413	2.49300761075983	2.53492383192	2.50182614029547	2.34691767814844	2.51134302987434	2.26913623007676
2.8628327028617	2.9279071987492	2.44817022950376	2.61096620014541	2.93157680048488	2.6016624045683	2.92748154024721	2.80899769028555	2.64765301198909	2.94127033039978	2.59661121751138	2.68698961295194	2.26424743498023	2.95603852187357	2.86278996665843	2.85334455780351	2.68533234867887	2.34301584453208	2.76525177059304	2.75011169007659	2.50757157684602	2.25307437989292	2.94358540042163	2.90131120589088	2.73984155809636	2.57568692213607	2.43670101981058	2.83040587833678	2.45139640003975	2.36513044390431	2.39191351642118	2.285036280616	2.83600090116664	2.6429932496732	2.61212039893901	2.95659000590298	2.23300763858893	2.75413200878028	2.45330977794465	2.67468657994952	2.63107356443853	2.3981435876888	2.60852439698609	2.41915808668403	2.29669205775145	2.71478224708644	2.27652730350045	2.9254719388119	2.96543298823133	2.55975960562762
2.94073804692984	2.76137844420926	3.17693558533884	2.77591951504871	2.96431385059229	3.12899685776834	3.16008299132557	3.18243771350555	2.54914290808453	3.2035166322506	3.22134059316992	3.18774126687532	2.86722378786093	2.53444518115976	2.55013343143462	3.22310487026363	2.83440064147276	3.19328699655771	2.91531607149288	2.50698914710375	3.04601264514857	3.18403226400753	2.85632601563659	2.63686566227469	3.17917731029994	2.55336597238063	3.19196133384511	3.22003041235086	2.91566494216101	2.96454271539601	2.62979819428827	2.52438137752012	2.99298988795333	2.57477257304135	2.48665841816263	3.21840394692874	2.70036104977217	2.75974518943236	2.60440041046783	3.07970866759595	2.81648745094495	3.19848227261222	2.7088169985605	2.78231513930592	2.68084727896992	2.97503711959737	3.12388848601304	3.1083815270371	2.62439512863763	2.54517917126514
3.45363627141041	3.40119902176459	3.33982756624864	2.95573413814992	3.29577999730129	3.46339609660444	2.95829608688007	3.45993257722823	3.24862093142757	3.35697434951657	2.84988603591575	3.44572099961366	3.03403455671395	3.25949843758508	3.03152967877189	3.21729544383199	3.13816239619463	3.32618235756052	3.29019308654402	3.44483604443506	3.48808788807884	3.05787232909623	3.31580587542406	3.16696064697588	2.9421682338586	2.9298407172943	2.84248260721045	3.37919784625503	3.00538114464794	3.31234964817151	3.26490038339722	3.41115189625549	3.43714882191022	3.286716362984	3.43594858921459	3.40462650036539	2.95965763446629	3.05560299047214	3.46242806356824	3.28533067975569	3.31295670232332	3.12894736660289	3.00118206592916	2.86466281714299	2.84468453920928	3.20306577042915	2.92443633468035	3.17181327753413	3.39543571368544	3.23139410402466
3.50764813298806	3.52563110336715	3.28728668552405	3.19933033681665	3.61426676652426	3.6581097812882	3.4619277663262	3.26099510583955	3.37327984692752	3.5153354958107	3.66648813695771	3.57617732696781	3.44322737586553	3.19830538561458	3.52799672452905	3.7495641555881	3.2770859225711	3.13734269087445	3.69811616378575	3.46141450623513	3.63784902653748	3.72713375986466	3.65605394671875	3.51419479116714	3.73352882791904	3.26224962176572	3.17346896636541	3.70399695238448	3.4595568346765	3.43952590450038	3.27365329586671	3.60869280543421	3.64953060641652	3.68081924867639	3.6937907088707	3.12435807317162	3.676721510084	3.38738322338018	3.50480170094554	3.53857055366853	3.16549811018507	3.35824197284646	3.17278263427532	3.62564463153868	3.70407220128642	3.23128636816299	3.28195268649306	3.65615350565488	3.29589488213572	3.68548514558198
3.85351888931951	3.93175221427006	3.96014441165771	3.83693783751022	3.97444706210699	3.72701092497304	3.96567726282193	3.94389461186917	3.99198829123147	3.77793025644517	3.98200068492608	3.98260266964662	3.92855698520212	3.80429534955664	3.94913780269213	4.00302510328098	3.94675315945509	3.6275373108859	3.97553715393599	3.66213407240005	3.68908903734523	3.92862668905525	4.01367473811377	3.96872620518954	3.78866137324516	3.52316520599291	4.01940535825613	3.99480358233691	3.95931046893964	3.9967887549493	3.55640580182492	3.62888244933768	3.86235553891735	3.87815744961027	3.83068273168748	3.9434495625952	3.82498132864082	3.97239135934699	3.8748033474044	3.91937537873909	3.99611994216281	3.82385977617491	3.59560272674652	4.01036023984223	4.0067496090125	3.92954340180905	3.78581780269428	3.92694106517805	3.78897572558563	3.60020244939022
4.15118691185585	4.21397982369339	4.19616074986075	4.18840413712675	4.10726344876347	4.19878182417394	4.09967534061536	3.99939008726961	4.23378636625002	3.97804686402398	4.01569360515625	4.17156057879227	4.25681332831	4.1285439592874	4.24796766171454	4.28651923489148	4.03816464969688	4.25649640022721	4.30247661311957	4.02115520044209	4.12412513086117	4.25798039888827	4.32038190894501	4.12760704718704	4.25906633907148	4.04996674720948	4.21458673046473	4.01246724174899	4.24331264206592	4.2224179019235	4.27863495020351	3.86832130731132	4.22664205273527	4.1616383133214	4.2730749615627	4.28752483343526	3.95169212737012	3.99788671536416	4.2868483504597	4.16643096260744	3.98379160958351	4.24814640583399	4.09051144747274	4.14481626389136	4.20363518346441	4.26937224079472	4.22193633083788	4.12070596805118	4.12633751749723	4.12779856080388
4.56624180009057	4.30321776058055	4.2889484867843	4.35033583999266	4.57645864266081	4.23293862273038	4.56118910007483	4.55743944180202	4.55757265654072	4.36987300931502	4.59475724698063	4.39105882469684	4.56718638372216	4.58545059168658	4.53648322356816	4.3996654015218	4.55850921433887	4.43122360311335	4.47091657837506	4.42461074565308	4.25102503748194	4.4857839053057	4.4071145164163	4.44595001289202	4.13796679821724	4.52548715883292	4.40551802733247	4.57842960661919	4.5279082646564	4.41772855210139	4.60967716513998	4.37146781750371	4.52106021968175	4.40695255754689	4.53643835564419	4.47735939937896	4.55700553406623	4.59535751731446	4.2846906765875	4.50391865123586	4.48583452386346	4.41155565912319	4.58430258120455	4.42786452822575	4.25720564226481	4.49762259621353	4.46259264278193	4.34478850160631	4.60789751470607	4.16672551188641
4.45575744536062	4.90216160689208	4.40738245834529	4.77574365678636	4.85367643441095	4.91997523731741	4.91745768403341	4.52407902783764	4.89457985138575	4.89415973135909	4.72444097861107	4.46540372453145	4.81924053165619	4.85418815559176	4.85214130479508	4.67372096269807	4.81694832918254	4.34997272896957	4.90186745881224	4.45344955397577	4.79839096597883	4.54527807014654	4.2617356629489	4.71227645468382	4.811532409582	4.44347977056047	4.72665377356422	4.43512795524779	4.9075763219846	4.76614531792927	4.47372954553236	4.87512215550922	4.85901128531673	4.86326566479548	4.54889683872468	4.81846434689139	4.92401185048738	4.93459374467972	4.65448882722013	4.43035492037128	4.89571233769338	4.38963653542406	4.83744108194241	4.91548298886229	4.88031084115152	4.27463192915764	4.6580140581336	4.90219546349076	4.90714869880908	4.87191774067153
4.61876594967258	5.05945195465463	4.87333397013184	4.74070514654746	5.07190441202281	5.22749205175488	5.23899244273472	5.20042609430944	5.10655284577626	5.11326011919935	4.93133291355188	4.79167021111529	4.94908217379482	5.19382075018896	4.94824235005583	5.19190732903898	5.25578414614263	5.01744634503634	5.22236384855779	5.1774169512899	4.77249426349478	4.9582193035301	5.07477735933244	5.18319355313534	5.13784800594871	4.79896006558973	5.04247769214786	5.14229802299877	4.93068221712045	4.63370189051196	4.5156644283316	4.71060237236639	5.13426123259381	4.69053429146179	5.207546178284	5.20062711742677	5.22909719044832	5.17518956370296	4.67235406661256	4.87442069106961	5.20389974036464	5.05412185278214	5.24259483101484	4.85217644153398	4.54272233757626	5.19355583011616	4.94759260630455	5.15751555694013	4.71700199780241	4.97042656934138
5.25175243121883	5.43579245868281	5.5868685807916	5.56910395116682	5.54688804769617	5.60713296486257	5.19507811551976	4.82860987816625	5.04390403900289	5.5601935827186	5.19164714661502	5.60254772442049	5.45628272374489	5.40931620204391	4.81701343032733	5.38283113931818	5.5059282408897	5.10841277239344	4.98460170235944	5.5611087122213	5.50478299332774	4.91316825886406	4.95065699340582	5.56346798370452	5.42487902213514	4.91653023835618	4.83113378694694	5.1921763277527	4.9545304305881	5.0526285719928	5.13582930094514	4.99605874659727	5.44614496369433	4.97227474542291	5.60817813976962	5.60093584767229	5.06082374122979	5.30388289427702	5.21466746169821	5.10222389670046	5.49258066278936	5.05078031528034	5.5594619812203	5.30168894317388	5.46883659333948	4.96730435942829	5.00710444352928	4.99443952127771	5.15709865726218	4.70838676198554
5.30987466487581	5.38122887290804	5.46805989614981	5.55042489283393	5.23666717637805	5.44766959815662	5.72410737014329	5.81009756408691	5.81321103278792	4.93908316901376	5.14677678236057	5.51409066203657	5.13746904247196	5.6735980487202	5.2464229385634	5.90642697058523	5.27450201728855	5.8961925743989	5.08815297611781	5.85980628037963	5.28621974683417	5.25479450476207	5.78394593609646	5.43242636437781	5.85179402599642	5.20158771255568	5.15696414083276	5.40647463552542	5.34253951872118	5.8174063114766	5.52302792984025	5.34640238936617	5.08736523927408	5.29873072367287	5.12395212396058	5.1398470461435	5.34052204590698	5.66133181049538	5.73586817935779	5.03841780784181	4.89004265973752	5.92243523833503	5.51602670329643	5.13973073740474	5.77381659063171	4.92968881760349	5.5658859813661	5.82648673638034	5.65411668462058	5.16033275327351
5.29787936698066	6.1677634471951	5.59674804754257	5.58911766363485	5.74979409525737	5.40305633715488	5.30241077813847	5.33033412555567	5.4102364461839	5.34697371529111	5.23115594690311	5.88994603992416	6.10971160371845	5.2829565876278	5.76015018214748	6.12868503790327	5.64344518571303	5.69006130394279	5.91812440336583	5.79183058883691	6.21339486868542	5.60060593089572	6.13676045924378	5.4411566573045	6.2121726123149	5.25995851073555	5.77399738867407	6.06596116882751	5.58388826586939	5.62367732411184	5.82721544469652	5.28208448575247	5.74467762605622	5.74125034113008	5.62484392644595	5.48130375005337	4.95251520095423	5.66199029278845	6.04398106290517	5.85368836213404	5.75885926282835	5.87137716864977	6.13818552770872	6.00062223430712	5.56620397174352	5.2117526810527	5.49311647731659	5.32332380582266	5.26759978969499	5.40729661576895
6.35827032574216	5.73047734831921	6.06526112289115	5.87552344565638	5.9233149204415	6.33455245601403	5.78026632757795	6.44397462107777	5.73725214558732	5.41269905543152	5.64244703204173	5.97831859534644	5.88668162082879	5.64674507394245	6.33257922396655	6.14528432903777	5.28059345468174	5.84037622149244	5.58691142181321	5.66830380676906	5.96126873111052	5.96570854599524	6.18195031519136	5.83363172484975	5.2567275677482	6.21156097585858	6.03662528093456	5.60807718573633	6.07947625874003	5.74173785433309	6.12620921391382	5.9513154668353	6.47795930652306	6.36754765383096	5.52054514206524	6.19405974898284	6.08287467524315	5.23936389583716	6.26362329270017	6.0629918879043	5.49409081559527	5.91095244901442	5.39682948313689	6.05911256790027	6.23952018943331	5.40863454087415	5.78312029177358	5.34048247123494	5.58299459789355	6.45842457383411
6.44922062802763	6.13739417709941	6.46855986819445	6.07331833232002	6.29834154846246	6.3069833057581	6.24001301185102	6.11127792567103	5.49398847791767	5.78288194838892	6.07688958254539	6.17612846657558	6.38605212209508	6.38029089257675	6.53366636522155	6.09079482106479	6.09212256187115	6.41019871046453	5.91889747036261	6.1768817791614	5.67952735431111	5.6264155842325	6.07545503841015	6.40048640383594	6.41546905613368	6.28609252204538	6.37616454335621	5.72127076142766	6.45503263113927	6.3857729350744	6.14093155237465	6.34120983802068	5.88098500615103	5.76613088215457	6.33392088262079	5.81021654575338	5.55710650470127	6.22934813931215	5.90734775894555	6.03398624100817	6.0562063335911	6.00031350492563	5.76015416911503	5.30251317995148	6.39233708789266	6.66892011610303	6.09160833962845	5.38283565604019	4.84403109576425	6.30317333870695
6.65439587957241	6.83825052281695	5.97737263522421	6.30787892684232	6.39898440960121	6.26367924734117	6.47714927959841	6.32469866706421	6.17028173565353	6.07684896891688	6.70288224626667	6.29597753692821	6.38364633277763	6.64924588201534	6.35147777646248	5.83346764909374	5.89565517317154	6.22069977787282	6.90314541717663	5.36302613259383	6.28344321295485	5.97173053711057	6.20401000713792	6.2162283100475	5.58932542320952	6.28427355920295	6.71742837262567	6.64674383694854	5.3865046748225	6.54158519352664	6.5715819317879	6.47572902576277	6.6944975120714	6.60115429974613	6.77687766387125	5.31606272356234	6.79473939067995	6.49294352484014	6.57380585908325	6.69695090441831	6.28977245823888	6.3176034905711	6.25649491778678	6.52333442867809	6.33723545094387	6.38359551344579	5.43986847572857	5.44059433109319	6.62940112265527	5.99057686031326
6.18856617283898	6.58795089858402	6.90484060544543	6.83985543959417	6.90965402397219	6.87175322480426	6.12991023247405	6.25230074126205	6.86860161574257	6.84589505222824	6.74238646409151	6.34494284402748	6.63928305178658	2.64338612650502	6.25970018318142	6.35946198235786	5.48275229947225	6.87236372344775	6.60781867761941	6.53529731898423	6.74689739277406	6.28682305148448	6.35773667670639	5.91968898035905	6.53534820575153	6.00164351370534	5.48812790005112	6.9874630548713	6.64133915487845	6.75047833722686	6.56516691406402	6.53569956979537	7.00339014022327	6.97134594333061	6.25878835459703	6.56285676234308	6.43225225068396	6.94732070365097	6.70799008170696	6.62302229192627	6.21567958050681	6.77669023823562	6.30045380319206	6.80203109770323	6.84176040751998	7.04337021021033	6.78049939566224	6.20954198153514	6.74942138263434	6.82663733923857
5.61387520416404	6.1982157997538	6.77979032179918	7.16991818593336	0.734909249803465	1.06321752853837	4.95767239095219	6.25265565784405	7.17238473884376	5.009073488118	5.88708569728453	7.15949266159415	7.14162203767381	5.86087859730428	6.08398888340639	6.7840292390499	6.25615731846798	7.10430000489002	7.09557952336686	7.04948504298363	8.20680363127133	6.26262094473586	6.9326370421992	7.18244747103102	6.04323570457296	5.73763228647949	7.02228564651597	0.149609107190112	7.14599819147392	7.0654480879498	7.09201003166564	5.78088991771138	6.18932450788383	6.87405364341593	5.96041872159084	5.51174774891755	7.30288104502574	7.14536527828432	5.85805566611857	6.92756599447753	7.17808263826784	6.89195246688697	11.6314817827923	5.95545418948912	5.42593591196342	5.56848288851097	6.84736309039097	6.47162112013241	6.30815446156126	6.57311311653807
7.44175994245314	7.32045373382782	6.39883509077973	6.60702722306784	5.66141024131027	7.08468516570937	4.97833851846556	5.3697751278519	7.48814757819424	0.360873075577385	7.1320921696244	6.33863602538229	7.27023510721625	5.96124112317658	6.22476964520355	7.35715155483188	2.24334733261258	6.40256199943684	7.25867528446052	7.38464890169599	6.0266200452789	6.99206279243571	5.2438008968152	6.93039293178323	7.26758280032606	5.5404272952739	7.39085359261693	7.02156809186614	7.18555006370974	7.34714309349349	6.86747140101025	6.99782079119323	5.73569630111057	6.14441225141575	6.87705378660258	7.47586255257601	6.01654838983837	6.56039697003985	6.82650339268179	7.07507580779679	7.15098712717328	7.20951797339253	5.78230721312299	7.43732341458531	5.02440033094659	6.9899551893056	7.28055531893828	5.38571767585529	7.26947069392313	7.49667492013635
7.34436397518584	5.11200068378352	7.44968729798725	6.1717925904379	5.96259975630698	7.48611113596365	2.41708352513677	7.40823759963455	0.497898100659774	5.7178563629309	6.21358790752312	6.72971662875936	1.08301469180257	6.91961852522601	4.72671345938633	7.07167341669683	7.13753796660855	7.62971083471474	6.8388680182298	6.61041698176387	5.9538456703914	6.85538626204102	5.56848039567615	5.97278018089904	7.35864717260806	7.35065579459194	5.15836862437746	7.58347067151673	7.01681056331156	5.84993252998989	5.3036742949663	0.166871559803017	6.46244335215538	0.130223352457924	5.58673999221067	5.77412708581267	6.52803343511299	7.4064002050405	7.07386660672989	4.26664009041114	7.24569733723975	5.2894017296299	7.56265012969083	7.42700646299123	7.10410965294259	7.61885440789829	5.58190629911789	7.18306889580245	5.07420545891027	5.20475582502051
6.56664840550626	7.8163460807249	5.37627073041581	6.41644903787631	7.40731965754277	7.31965673694013	5.57669040630177	7.75377858469688	0.835523546289194	0.101339422839401	7.70378089952072	5.98775598628486	1.13542255107734	7.55775394351984	6.20583173666258	7.70406102637017	5.8199498074782	5.08049043092601	5.45487252621313	7.65215765759378	7.28102358796943	7.62290162259034	5.55808893983243	0.108172556333833	0.175621410363411	6.38557201387933	0.968072757222618	4.55573212344047	7.12652923635024	5.32057373402045	7.83106482385663	6.12784526253615	5.38627459636896	7.71165755621793	6.77027687688451	0.362501649854895	7.11560838709783	6.54411929243349	5.63648042267307	2.43691617109167	7.63024181787717	7.83555895023812	7.87125482176623	5.99695223397774	7.46762531025783	7.47881832946176	6.71224297722132	7.72989597907101	7.44916729171192	5.91254088534228
7.19861522115562	7.77140706608921	0.425601746162278	6.0656084244194	5.02836748508176	7.62595651194135	4.46991278489839	7.43435203850425	6.84528124427562	8.01234561439916	6.54345244830469	7.23895989056875	0.1554791466613	4.31951080204012	1.56657863821219	7.90311449482083	7.62755182033722	0.15179027385653	7.74302650904913	6.02817201134666	7.34900436676426	6.05631253544592	5.37072604961669	6.74005008241201	7.37076299130842	5.95104216259694	7.86782570375094	6.8661728779856	0.279644928771275	0.104335514424455	7.11687350648651	6.70761481733532	7.34765416280559	7.16561871115622	1.31980092879695	7.17920597812524	0.109531662739799	0.790848575664103	7.40045276654169	0.380705070698183	7.00056532754975	7.89252806413759	7.57157366967312	7.89914648201761	7.63932835902624	7.34756507533716	7.90570014933908	0.581973205893834	1.065185007507	7.63922038917543
4.37780202019537	0.359036397838351	7.9569952092617	7.88867836418009	5.4838312878695	0.144547665606704	7.9318820438066	3.865030051558	7.83160506518451	6.87005872027939	7.59223858995481	6.65669559986	3.69980733972006	7.76850997503564	7.20238547117427	6.07591109212546	0.122352008399593	0.096218932464297	6.84949560122697	0.532477964761447	6.50056630094362	7.47461851606591	6.68557520590217	0.593948071799072	7.79033880455733	7.22317043398643	5.91538709533123	7.07528869138716	7.91360681595131	5.28715041682987	7.65427547817388	0.102575914739938	6.59567501256203	6.13809890353818	6.21335736744948	6.94005912730292	3.93150868689264	5.27888105712193	0.095468892734286	4.11006170234722	7.66098704813427	0.626963140500949	4.36804636701141	6.39851474767508	7.54793542605927	9.21333988839946	0.0971878276255881	0.116969459559245	0.640928331680679	8.0168972780294
0.899592010387854	7.70006546483336	6.10211672630075	0.152561254005482	6.26578273435156	7.28137588879193	7.92540181481424	0.111247361979209	6.61183853173099	7.58293216366477	0.0952055605575349	3.89789185755437	7.48168589517207	7.59711188818805	5.5815624798646	7.65525196327531	1.15028904926116	7.6138901098003	7.84290558255632	0.123086123158189	8.0443575539231	8.11553456098964	7.20347702842081	6.55407713697697	7.85290916473823	0.0961760123554618	7.20735537370967	4.89792209394517	0.174445335100043	8.80323577804702	0.0995163636864218	7.76460252312775	4.34324182854985	0.261152421741803	7.2579402128168	7.26790219806767	4.93645450978086	6.48968499443056	0.962176444105954	7.42554077643768	7.77386152099473	7.55152731981645	1.1639591888436	6.58163539208443	6.86369012964036	7.70264728764923	3.92741709724832	0.0948030030496916	0.0939941464332686	6.00729458264731
0.150258088669241	5.16264280635004	0.102667086266822	0.0914457799740732	0.191705628960683	0.23023273626858	0.0956787067547443	0.467195377259283	0.0901926486051115	0.110985024675361	3.7064631455513	7.28941649226971	7.38403861598761	5.22034703401695	6.62070804715657	0.896056542071687	3.81920081565493	7.49683685578103	0.168381831464142	7.16106646570452	3.73784898961185	7.90034192234004	0.0922753294896975	4.02372939919419	7.68679422457576	0.357673506446015	5.62736759448075	0.205147931317033	7.90140038998542	0.106078556955089	0.0914333852144033	4.89193912312094	2.72815230520738	6.82323744468979	5.06396936323921	0.0893445924627938	7.18407428245664	0.0909381508239417	0.44765883012311	7.31140804842987	4.23664721735383	7.89781670649349	4.30847830126132	5.6074362648747	7.33344733871225	7.76146454952746	7.98959296701029	7.75996939004277	7.71810771914519	4.83097087548404
7.39110030912003	0.120349819566591	5.99030587074036	4.40377745999956	7.85996067276529	7.827140760961	0.117293242656916	7.37380688858826	0.132194595728298	1.00192373805771	0.0905349380081078	6.97822891040182	4.13466487556502	0.324859865805866	0.957574167653628	7.31667685048514	0.0934589056667717	0.100018516977599	0.107514297501475	0.128619323117664	6.66171686452292	7.03424214089568	0.283370548525167	0.0939508177440474	6.88509190681514	0.0909524611162535	0.123185308622673	0.0873526891760691	0.0866278397875482	0.0919474295164946	0.0877595039674633	5.07149749607856	6.33368308566038	0.708059194999615	0.473984801887771	5.14999057169171	4.05316175539007	6.46256017549398	0.742391820465912	7.00141544133992	7.69401927720465	7.95797888954684	2.95083411887216	0.085050818401157	0.387293321087872	6.86296358236232	3.50159438610489	6.95906814138061	0.100452969548536	7.11373616903675
0.0930552129591156	7.03317299229392	0.0882349117063204	0.088558335103499	7.66016123444581	0.429550334590139	6.08633572759664	0.10291101875732	2.22047011704141	5.65057578539682	0.739247243666353	3.88534302838297	2.05376087433234	7.04101525350836	0.285340143056722	0.083958489093627	0.117083650467779	0.0887717619814071	0.0876221764363259	1.96979837162242	1.27762876600371	0.199052511985868	4.44970632819588	6.4410221915558	6.71367613499399	0.0946397796841461	7.5538453925674	0.0896496735757632	0.084957512342233	7.37451824685605	0.202209035518352	6.97634148555317	0.0879284866640175	6.13712600529556	0.527688313688955	0.0919869590695913	0.159789527881632	6.75047526437792	5.53281802418062	7.75198741748309	7.71399098616743	7.63908443816612	0.0884540806869529	7.09626134972049	6.11528350527692	0.0925794008369556	0.404835249437353	7.20143245458629	7.88209614076155	7.03032370645651
6.49769190671656	0.0855004681827153	7.34795688781538	7.42611717088432	0.0883996660160649	0.0847964091497549	6.76323294692411	7.18470491739203	0.202545715411992	0.0868041177754406	0.107029050203453	5.70785162932162	1.34867491995157	5.29782697316852	3.85770830610533	7.68213415480402	0.103163851860844	0.0846904745052831	0.0834905968105659	0.0923903552585375	0.127282459602404	7.56481388631531	4.06505953559238	0.561579196902876	0.0814369448801042	0.0847752969509184	7.33214671176309	7.32798501924379	0.316023194313273	0.0846743490514894	0.215031448683527	0.0906062500488783	6.90745160583907	5.24078155295273	0.0905682403145668	0.119891682218473	4.81577454085257	2.06375907278663	7.46691876895955	6.45617106814871	6.3443285059338	7.42093431766913	7.59345166371686	0.0890635725905874	0.230815172152007	2.63603000539162	7.28976449604297	0.0893121074136428	6.49713892204647	7.68169181988418
0.10957282795479	0.103679711913316	0.0813044125914668	2.99883058533132	2.17559080750939	0.47146195262205	2.18974617585048	0.126289052470734	0.0806099904804242	0.0804422481367467	0.637193488659238	0.0979903558249648	0.218303959204021	6.82065348629688	2.63920743556718	0.139023006430613	0.730974452621706	0.177912304621787	0.14609954214307	6.9066548723441	5.33683382862942	3.7727658096314	0.0858458790091688	0.108020029571634	6.22215455539627	1.94750271662021	0.0846147002635701	5.33784721902956	3.46542910033712	5.98644417855482	6.4560404486381	0.0849844953857524	7.08449538759407	4.62998928067619	0.0829532224232665	0.0847039008048081	0.0828197800972813	5.07969631329881	5.54633422724164	4.45633144519731	0.0819107923994943	0.0867184845901913	0.112486974896528	0.0846139328064218	0.707473388984959	5.32437466224034	0.0869245020258114	0.0816589242610199	0.0769214415455953	4.11087158259182
0.0827891584190761	0.16246058837524	6.38670515909398	4.36152209962049	0.0834561035233773	0.0911832754284268	0.0788466241030496	0.0848019331844083	4.05719310570825	0.0842556608888722	0.112043511003879	5.24881186535817	0.0828663652300862	0.0910368239811191	0.0805173734690137	0.0900982076692587	1.86856856526715	5.90708451185379	0.0487895103399469	0.110926638131405	0.0849572744429692	0.0805112303023434	7.34269506000141	0.0777656989758408	0.0900482700532843	0.103866468063156	6.47000941299898	0.0820571571345113	0.0817869853674042	0.0886040923749056	0.101873159847871	0.19302266950459	7.39327908874386	0.0827240461606038	1.20839556385506	6.96128007975119	0.14169420768376	0.0823337449025648	0.171484076272293	6.23630775994552	0.548289073319267	0.101088770904772	5.35692925025104	6.57394232357246	0.0832297189332951	0.228895009829203	0.0838262700004423	4.92141014783862	0.0782431765967051	0.0878873180351975
0.0810709732256772	0.490221329262475	0.0838638236640459	0.0979105031099674	0.0939982561549919	0.10610325111266	1.17018771550898	0.101136274779816	5.06049170424777	3.98427527483194	0.109118027747595	0.0820553072451824	0.111576949767357	5.01998789879122	0.0877250527574756	0.0918306785538151	0.0845605345878214	4.77114316907795	0.105673436203571	1.38697944068516	6.26785221812739	0.100330325626839	0.102446669680405	5.80274974453821	0.0895673323501697	0.0791421295971137	6.03220184957567	2.62327228400671	4.67895720325837	0.105562129933391	0.086013395633452	0.0863144016943954	0.079441242561058	0.0486172981145896	0.0847715794990759	0.115567839391056	0.0896416265688103	0.0959258759430025	6.90085582267381	0.0817728822758709	0.100620317838066	6.36469249736695	0.081232069724596	0.083087310960595	0.0783133998595269	6.42160123494807	0.0500971473836843	0.0941904300886376	0.0835784030440542	2.16636234424046
0.0806923219156514	0.0903714926340959	0.0508723181742443	6.33975549338477	0.0742557238061485	0.827217137315069	2.25354741262042	0.0842397178413983	0.0806283906054516	0.0887553108365451	0.0856921297076334	0.0848495391275577	0.0855316272123104	2.24562692339883	5.24873407923531	0.0833478930937136	4.3113380440921	0.084040522517244	0.086121511126202	0.0801871655764912	0.10335428948422	0.0789056485757249	0.0825328428985489	0.0804470343531755	0.0910247462540156	0.0480688576247184	5.79406581273263	0.0817364019990209	0.0478370731871019	4.28440985116671	0.0785076593361038	0.0796856546774431	0.103987503617359	0.0743616507055637	0.10198705622236	0.16325213115919	0.0783339900455585	0.0760271350203918	0.0771729818352924	0.0848300688624961	0.1012715584739	0.0806066051530401	0.0789503122535442	0.100465248559203	0.328185671611249	0.0557448379750349	0.131153760684376	0.0747340102516211	0.083480007351082	0.0751753949155746
0.0494923659396356	0.0942199147740895	0.0736910051190126	0.0844553494217441	0.0837595146954918	2.86153531289142	4.6459280088542	0.112037713693113	0.101987823504271	0.65768367157184	2.00360792152126	0.0925516627386756	0.0826887751956072	0.113102576089709	0.111216806080212	0.0839762898581151	0.825989034874963	0.0734797645172593	0.0693962723269373	0.109041769789714	0.0906607527619339	0.0496998179717378	0.108522648232769	0.0801942681154695	0.0493235855997925	0.0809035874230058	0.0765614729328082	0.0747670843314498	0.0788973418220134	0.0793216362294712	0.0473196832476415	0.090661532341767	0.117451087338498	0.0850810325977312	0.0930623350922876	0.0871884910713799	0.0847632666098608	0.122961067390696	0.122150746652208	1.77862629353762	0.091269704351765	0.118074815772694	0.0951428663229698	0.0801568150045045	0.100524316634797	0.0571805304736129	0.108965254436447	0.0859150150993766	0.0505225399589848	0.0504080218627284
0.0989197674759996	0.0935418161029568	0.0716833289152095	0.0797337068310683	0.0722915354629817	0.0753479585453719	0.102891537637716	0.0920343899246329	0.0747685381120836	0.0901799800536732	0.405593466175696	0.632443830060083	0.0838970067515571	0.049356906577502	0.0492360977277582	0.0487713337693837	0.107761633525552	0.0469932963024691	0.0914791775167569	0.0746266765277173	2.7896759385601	0.0779209025333649	0.0754759154047202	0.088890487115211	0.10145973191884	0.085279331507787	0.0615122742289929	0.0882776473713272	1.32214618510903	0.100234209848991	0.0490280116432485	0.0758031860941443	0.0881952830767727	0.068099385694975	0.0687412569984032	0.119180889782066	0.0707074043406304	0.0487232464757562	0.0506394789485703	0.0704713911946064	0.0774795997375853	0.0497798500229283	0.0475522201638472	0.113154300705358	0.0699590053572171	0.0808307697808197	0.0494797409094135	0.0734307462778934	1.60677163800062	0.0801532874115579
0.122793389645724	0.0643392590420134	0.0645349044488009	0.0822360533639603	0.0791533312311037	0.0493305900748728	0.0678134327595011	0.095465876053513	0.0791096007680292	0.0884853610458869	0.0944329779409842	0.0775120510387944	0.0479263597118616	0.0852000633700981	0.131569026498598	0.0796441057950281	0.112724878591344	0.072925761775399	0.0764434932934236	0.0685235939171464	0.0650459825654639	0.263547467232579	0.0791911500446042	0.0507530227203917	0.120257191719455	0.0702483545909614	0.0909997307352806	0.0699014146325446	0.075258894121627	0.113648782524884	0.066929452495731	0.0486916319918204	0.0694410003355331	0.075126737456582	0.0838424994749314	0.0995268122152145	0.113332833753353	0.0493436694481041	0.0791786533873968	0.0475329789791571	0.0931187724294487	0.0842822123659428	2.68486267621879	0.107492379001115	0.0483770101212083	0.0725386144735804	0.0520479062562377	0.115721480255052	0.0910223351752367	0.0846436651918975
0.0722360147975729	0.0934873677970879	0.0793274284732493	0.130095258773552	0.107673046624499	0.0566406193183426	0.0653903199547703	0.0913785266906969	0.0856773880766511	0.0911015045625519	0.102607420584726	0.0911918789873876	0.0469732749433479	0.0892774210119724	0.0699844017917017	0.108730795476299	0.0733301143348027	0.120189957863995	0.048043822279548	0.0484017444498898	0.11286191596927	0.0488334455544283	0.0486158783531023	0.0791772509680899	0.085432803073147	0.0715934123259468	0.0621567195786034	0.0950612197854728	0.0991496585156946	0.0498445765118553	0.0859896654493275	0.0993451532321423	0.0682928649987725	0.072317014733408	0.0515718714948861	0.073129730003354	0.0927603273466192	0.0744758078380991	0.0835701281986819	0.0719464239840387	0.507139796904468	0.0655689388269569	0.0706024908544286	0.0699400252130457	0.0730942394099522	0.0800504579952772	0.0698136348525364	0.0553180448330595	0.0678013074440112	0.0478170598227283
0.0503410830525343	0.0669570638293739	0.0790515963726197	0.103761252323297	0.130468108204233	0.0786158512085944	0.126809152040228	0.0729439048504681	0.0493121635811975	0.0824784587291733	0.0503443240964261	0.068093481567926	0.105184261279516	0.0808156515139883	0.0917357863696139	0.0496670934451923	0.0763565135293108	0.0905441516696166	0.0725507054112504	0.0477584299151431	0.0964820189340469	0.117857379360733	0.117375445197407	0.0700942990916008	0.105028652835117	0.0492859362730227	0.0721282437706303	0.0547260735514663	0.0606670964211301	0.0693817540843014	0.0769181254010671	0.0622239511919974	0.121346837213396	0.114404841610969	0.0704807547610579	0.0625740283295301	0.0839360241398318	0.0764396595490241	0.0731122667024899	0.0895866925599502	0.117810389142759	0.0481071461323859	0.0611147282357599	0.0699967450713558	0.067403616073747	0.0669832581529055	0.0607645316957494	0.0994739909530059	0.0910467129567031	0.0479089707511086
0.0631439148830577	0.0817857257945093	0.0890361297787403	0.0799690849537344	0.0655130672216815	0.0763520445705068	0.0468617555509229	0.0910079309192965	0.0922532966016797	0.0769832065073881	0.0705433565038402	0.0486671973720628	0.130621254367877	0.0786816042467212	0.068479024356098	0.0978232066504365	0.0498955897037155	0.0498609294698344	0.0967948019505657	0.0964658346138244	0.0641544553089751	0.0982322449604589	0.111885021883695	0.0822934592342572	0.0507636322340737	0.103298964119815	0.0637076947322487	0.13253951613269	0.11279904741745	0.0669016169075608	0.0636507185993799	0.048771690130309	0.0672768223460647	0.127312844328139	0.0633446841966488	0.118186623084327	0.0663597434864891	0.133291846848179	0.117149378714997	0.0907197546287946	0.0895853331966311	0.119573716079045	0.0837622160664834	0.0545325845139407	0.0485156885495449	0.139377564482776	0.0913032937329014	0.085137913360034	0.0807839752403234	0.11313857128277
0.0505145725669916	0.0798158216762621	0.0667091159796611	0.0963824193278793	0.089664274070491	0.0485573445682749	0.0865485690469467	0.0897927568505696	0.0938640511682438	0.114042779865667	0.100638690907163	0.114982877104678	0.0762943085996499	0.0526624172523027	0.0817854895637209	0.0529787464246774	0.114320671938717	0.0561308964864809	0.127633923066793	0.049964260104536	0.0955977054988085	0.0950373431650818	0.0940497210111296	0.0848673921491416	0.0965040781049274	0.0726495289683782	0.0840949461826192	0.073233266338328	0.0672221906081979	0.115416399094247	0.099631021138621	0.116967402845163	0.0634487885773925	0.155441777277292	0.0702304032299933	0.0698169857052997	0.0841577117361172	0.068826025180898	0.0700412883584506	0.124970614534615	0.145780020021348	0.108595339424906	0.0625540928987554	0.10726321814407	0.0497468169463387	0.0766797045833008	0.0712361327737101	0.0777090500049933	0.0644246132712773	0.0812608896812094
0.0612351868939754	0.0971665628153356	0.0482048718698379	0.0924767321405724	0.068843720987144	0.101496684377835	0.0807588439827043	0.0768329358497116	0.148550561291487	0.131198905282214	0.0731546410316315	0.134492515270512	0.0557909859274193	0.0598726857252616	0.0667509595004584	0.0775136115282264	0.0505546182592817	0.0973867967921219	0.0661716518389565	0.0866847941825342	0.130945633075681	0.115780909492008	0.125749633828353	0.0609955411610066	0.0703010152531318	0.134513416109296	0.0661099650565699	0.0582237909491594	0.120768361537318	0.166695477326464	0.15454426320126	0.0602003452642114	0.0722905154762678	0.056427128267014	0.0721320302531659	0.0528402203149526	0.119329833670441	0.114716069884171	0.134179673504778	0.069011818784668	0.0820563695958833	0.0575416087003558	0.100389693163187	0.0939849234686204	0.0685847992009552	0.107043195584021	0.0468933390067444	0.0515746010178045	0.0508875194104718	0.122206618877025
0.0553327120305438	0.0779479672015951	0.0876820161224269	0.106793569992714	0.0982741920229661	0.068843489344489	0.0683013366081155	0.0867375157402685	0.118424724430971	0.0514356560082876	0.119739824390268	0.120369909992216	0.0737831837672615	0.0576401963522225	0.121056490055887	0.0628718661972951	0.0734612535053845	0.0952388879737627	0.14217971413702	0.0722274192530696	0.0762149598080967	0.129163710884708	0.136434462142336	0.0493421736086513	0.0770123727212767	0.0904760426740901	0.128510997808705	0.0568072437254813	0.137437447033612	0.074539361282995	0.0589711824544221	0.114708090972689	0.0969785229434759	0.0641317700143306	0.0732717264290629	0.0696395701468813	0.0725523284988308	0.083938657474489	0.169677509206879	0.129401618630801	0.125231332034233	0.0650450515135498	0.0802714453426146	0.091824475456624	0.0611658515601468	0.107673713798112	0.0839268572685831	0.0681298624888494	0.0664093320127527	0.0661180156594686
0.0773134278233498	0.0672983242375798	0.0682349488430801	0.102466313314037	0.0629563394126887	0.0831313571652696	0.144112286135081	0.112916879336836	0.105378798707659	0.0628636396895852	0.0568675871584442	0.117117114941549	0.0763279536242296	0.0982293020910765	0.0984069464302334	0.143103730636498	0.0756466962277359	0.12484062887597	0.0703595549371634	0.0883260667746363	0.0713843350964292	0.1088301071557	0.0978907970371342	0.129556882952723	0.0822265366604366	0.135796727391216	0.140105429930751	0.0653053372785263	0.101900588499272	0.0862676555795708	0.108967934024108	0.0880948804267283	0.130976649608776	0.160792539059494	0.0700528617819942	0.0616213197965444	0.0499333655296498	0.0535413751995752	0.123957399471651	0.0938408000376302	0.0964766295091954	0.17638549896743	0.0713704500024549	0.101650504070823	0.161983937660587	0.0643913247175096	0.108713995535726	0.148448018512687	0.0649506959360361	0.127311297966924
0.127018019850237	0.112772859155979	0.147290735027892	0.0638131150811613	0.171727005065829	0.12090818701576	0.0619419896614153	0.141887644613983	0.106494355309381	0.0958603975625664	0.119897848936747	0.162188595753022	0.0927676274656164	0.0954627653255442	0.104761953025686	0.120830226848086	0.0748601305925706	0.0874247269331259	0.0619263031870444	0.133160193128787	0.0915257283551094	0.133091070478506	0.0837955514125497	0.147105809631661	0.0999047167871734	0.0807680187985327	0.0892670510440226	0.0899610624444489	0.0752866066853076	0.10887723740133	0.108345827315712	0.0970568674278011	0.0893324879551617	0.0885814228001701	0.0980237343846768	0.0995609882511816	0.143107867189304	0.0793664443431915	0.130249320090026	0.104292101811604	0.129826550628946	0.0730971387728457	0.0640319443280735	0.11403868090767	0.104906340547221	0.0865666019069411	0.138843041464714	0.0550672476982339	0.0814391940458583	0.12180356130628
0.0583791036850407	0.130503767680928	0.119812704575982	0.112400972402774	0.19656257716323	0.149849244464435	0.109178217061322	0.0765434546829036	0.119201448089196	0.0679518555536807	0.127717898819166	0.101545576017925	0.0978064919033107	0.0942035036472552	0.0551810990633524	0.142991519863858	0.071105976913701	0.0998731996057558	0.160350123772384	0.0611863402609404	0.136852560530386	0.101529150040082	0.0611580373952437	0.124356789953211	0.0652148989426375	0.0716839405844421	0.0947368258821643	0.0750520407537729	0.186370780074903	0.0810200195153094	0.0782590030784299	0.0502638076103266	0.148845043374688	0.0983663205618712	0.0567234805974612	0.0786415060914992	0.154034914413533	0.133100025207608	0.108060952037585	0.0559803401798938	0.13343383327782	0.101685444271454	0.0559184991138047	0.0740351103817207	0.112181226133287	0.0744661907247169	0.140462361756128	0.171349001222954	0.102133656310844	0.132563058044944
0.0759734276745558	0.136746932669058	0.107518021058716	0.107115897315553	0.0831141912738505	0.126573627807687	0.168655233496149	0.1105981243334	0.164910308686923	0.126066798689728	0.154484898055583	0.151618411596417	0.108859850272973	0.0768649771792403	0.0700463890875458	0.0652673573692271	0.0671440619311147	0.0797751472789341	0.114772377833881	0.0870657973939528	0.0976204582239265	0.0708189877639079	0.11647671972963	0.174609579247094	0.124521673958584	0.151307897717652	0.0546738463775177	0.072054837172639	0.161002674376295	0.167264657261641	0.0816251272501476	0.0831654961200747	0.15720323846416	0.129528205369355	0.0782989303476916	0.0930326487168254	0.0814589063266003	0.104386854818622	0.125085282068014	0.0956503266854412	0.126199160603446	0.109911577542346	0.177665002167876	0.09283397989582	0.110433997134536	0.0736061059803816	0.196168476060957	0.0647099251822293	0.0601009816827879	0.140885578756062
0.0869219911554002	0.142009651414822	0.163665740378671	0.133919510936227	0.101611274843824	0.085128586815387	0.0643266329042855	0.164417000099803	0.12054791170904	0.150468834404923	0.144127325662498	0.0790044164636124	0.0598239600262772	0.108082464327096	0.0808255543701694	0.0905640536672275	0.0945221561561377	0.0885875563645166	0.103195786094538	0.189335942438143	0.123553505917429	0.0914301734385243	0.103700472944591	0.0623802910104849	0.083297181980021	0.0843923843916662	0.14972419289581	0.116235080349313	0.155088601476941	0.112172105766224	0.140629201902055	0.129147061477108	0.179870276399381	0.140413475693087	0.113128183787129	0.186448129174768	0.0758099198576024	0.124062779048194	0.0949420660620208	0.191746843641414	0.216715127559625	0.111111080457643	0.185929027081459	0.0588600835915664	0.0827409863889687	0.0900472240810251	0.102189220814522	0.157165220253122	0.104177682798678	0.0783960871892623
0.108732441786474	0.153457332471325	0.197656322923028	0.0981462544564781	0.136679874331982	0.108807206871809	0.185148640306932	0.148291174014337	0.0746499347188884	0.125904376335469	0.197413225663098	0.154540063670538	0.166956651988324	0.157407767464525	0.158944790804608	0.126846624552687	0.178492889496077	0.0698420610435208	0.0781514634760144	0.144447343748436	0.213043189505326	0.0659443981939336	0.183441667822809	0.0777073264292048	0.176812434510544	0.135272711692504	0.142680836958031	0.143563368918954	0.116856523475702	0.0602222144248575	0.139743285087023	0.145506719516175	0.0640830357999332	0.157092409724492	0.238120777394239	0.148742230039869	0.108020697080348	0.0605393965503071	0.135308099473391	0.0826400866854688	0.07519445663611	0.0656148094782629	0.100379685576098	0.167291089599932	0.0834638930051307	0.105841619884378	0.110857138917501	0.121982643209699	0.108874141951323	0.169131972414711
0.115302075534241	0.111981645361731	0.12242675784644	0.112801966906243	0.151090295307741	0.0676808559538158	0.0899656233050564	0.172880150486798	0.0870345974982137	0.142937956819549	0.12342733839149	0.0681380989792317	0.0812030704707434	0.184860765837083	0.102578147367496	0.138915588884645	0.0709343214909484	0.151910739902044	0.14463993451652	0.0707058039511548	0.176358024860258	0.0720199006379922	0.236160901959842	0.140900568279307	0.061931086590843	0.0831053802025019	0.167253895992066	0.143920806158966	0.0693226005541729	0.124690360971417	0.0756148069260884	0.130524377202258	0.0664194968918056	0.145354907580047	0.0693379388876195	0.186043063288999	0.124387688451635	0.0771859319706085	0.194556008014031	0.174344709093293	0.10742587648283	0.213639219259618	0.0774648883061423	0.0705922791503166	0.147205985103856	0.196127530983278	0.144963661670079	0.129367884472521	0.209852016553902	0.189301439268152
0.181717278801932	0.206125790809559	0.11398263240029	0.196846425829384	0.0696606868122349	0.0673913605714746	0.166196604262927	0.156944048826155	0.0721108797048205	0.0622000212160506	0.0926370922686063	0.224991904211709	0.22337353286048	0.164496667000952	0.113802357041211	0.0933266430215953	0.109085196998779	0.0695422142383616	0.222792150206112	0.125635922984183	0.187289590982741	0.224725921044227	0.109189772101136	0.150615890228822	0.186717033503063	0.173476985040141	0.111333865696706	0.0933978781967197	0.16800723027047	0.171097685204924	0.106153763486666	0.0870412277208888	0.157839792076719	0.0871338102915685	0.0861747466821862	0.201444120209012	0.073601700719021	0.0699341432952599	0.178023916792882	0.116074738060275	0.170907035999369	0.180788877241775	0.107992280656695	0.0864205686286454	0.10512145934475	0.0871282570622746	0.114775362476297	0.0973015609376837	0.078581611904406	0.0715973636921128
0.0845758077343975	0.155068267503818	0.101150343948952	0.106412523750202	0.0698112339502373	0.11000632351136	0.165258261749703	0.241940910628972	0.095081708886674	0.200622741282168	0.0766285752653154	0.106275168517486	0.164882433181811	0.101296439499695	0.0786272007866161	0.231800072545801	0.0900964061835787	0.119310678366311	0.170427491375658	0.150615472812538	0.134579966583427	0.239214704979117	0.0748199326669571	0.161250902610745	0.0629892418246898	0.104448103335687	0.129492225462634	0.14216283697188	0.106519764309124	0.124762287600328	0.0871696554272017	0.160221209367894	0.124733028919695	0.124706949256993	0.0830905204160989	0.106336180259582	0.106749799079446	0.121432119412909	0.109034678840694	0.141850125183258	0.0713094313395911	0.134595091453829	0.116885192854113	0.125657085760107	0.1072775067543	0.0771900836266711	0.232846215300652	0.0817896895477584	0.0859228176631425	0.203180336623837
0.141745376205949	0.0738456390057428	0.0833639506705718	0.135091159576512	0.0846509516215523	0.125101359859472	0.168644171869202	0.245267810164652	0.117240659799891	0.122065721478827	0.200004683943545	0.124660152654826	0.123392251869802	0.0897119623943042	0.0893614882526578	0.134237879613616	0.114011012274741	0.11080031719284	0.097026272526189	0.0891283093443776	0.0951583135532608	0.109492128700646	0.210589359845273	0.0778960651225537	0.110818925035985	0.180476667008076	0.12275249709939	0.107673367785113	0.209131700040808	0.184156429746962	0.179966586330855	0.0713017165937451	0.157446702405126	0.181169124312358	0.0741465568622394	0.219741994943852	0.161609460836556	0.152030589748355	0.143197036918326	0.0964813578188591	0.152683677873343	0.185952524193294	0.0882167308483233	0.133836902913467	0.0831634855967712	0.0644421509653122	0.200784668231621	0.0925635471568568	0.185751326503056	0.219655975280893
0.183712636970076	0.0950554093105014	0.258583680490043	0.196804705610991	0.212797875946702	0.173631065191076	0.203468817855576	0.17424634676135	0.0931903068196518	0.150947587690033	0.0970776169232058	0.29649569259936	0.161356025992991	0.114441586355981	0.1188661736305	0.107590404700928	0.117768657762353	0.203341036522255	0.199992663462126	0.117762776083132	0.0964464617346715	0.130798575403199	0.081350110591931	0.219983717490799	0.245034507418168	0.159540380307762	0.166438209636682	0.270014728838942	0.119220127720937	0.190678704801933	0.172251972382184	0.200467045342014	0.243898219695946	0.0944574659859307	0.0649707302215985	0.182471845552425	0.262642201984752	0.217757554244553	0.114914564914768	0.169983898040174	0.174079452795495	0.24227459601558	0.216441027278883	0.253271697723026	0.114831220280653	0.107046972527571	0.156178807202601	0.239694624057883	0.104282535208189	0.268604660729403
0.122039842195074	0.131582835723137	0.0917132237392339	0.0843940653591005	0.242198821968933	0.140241988341683	0.0870018079324994	0.120819323274424	0.190033266217539	0.125709015073044	0.0954241506765973	0.146645540097284	0.203387939777146	0.214807867740149	0.0842403822776968	0.228314768553639	0.165832156208892	0.164238832176191	0.0960245176166439	0.0835717298292656	0.0915538157959579	0.13308064078951	0.101945922560482	0.189686093745769	0.19107727948868	0.078355855388103	0.205807631083459	0.139372451593521	0.108875813316364	0.263847862918231	0.23184300228877	0.219671742322128	0.101895151222615	0.0871744185171618	0.12492987760596	0.268400775438071	0.0877430849859607	0.230417804275043	0.201090872381686	0.144915372896963	0.218000342656998	0.107971082613076	0.209567217000701	0.106811431218698	0.161756939706122	0.188391844277556	0.124167229872438	0.1378367991349	0.163154494824712	0.22026335562142
0.101876797249977	0.117483600694125	0.14179750807341	0.105392485893705	0.136088884354275	0.101253158171778	0.123458847828283	0.164665626160555	0.125804166008535	0.0905996211014594	0.279420303981824	0.122042557063779	0.2831661774847	0.171359155629148	0.219671653552717	0.254617729175424	0.236530913135375	0.134159729862362	0.127177075740369	0.171639606229826	0.208569286558623	0.161022686014596	0.240146795008473	0.196669616040026	0.327536070345768	0.0908532953177338	0.259378551153136	0.138237914540211	0.0929384264150206	0.130152590255779	0.244318651750826	0.111827114818921	0.0774888195159953	0.17124173441758	0.205996828835135	0.213648025846035	0.234854048222876	0.261284954309078	0.21841280257791	0.12036171488609	0.0760461220223204	0.123238117169774	0.242059328590155	0.174957429756257	0.190354655237792	0.122957680459873	0.133318015185168	0.190046845044498	0.215673367465862	0.187337763681212
0.278288836742479	0.105955467161588	0.246289692539646	0.121526028955873	0.108387988874873	0.130529993472648	0.25882034363414	0.216737447770366	0.244362285335641	0.308161773112081	0.175082778935901	0.144386593775878	0.247784809182368	0.107152252743768	0.180434888922957	0.166181812705126	0.262204992584615	0.114552493448232	0.178720749339356	0.195547398231478	0.111391870946485	0.30935495253087	0.261972052852932	0.199433369823196	0.165393051357655	0.227668280592201	0.103763809914151	0.263562899195204	0.255295142462414	0.125084113675373	0.214357640917951	0.152626179387978	0.251240307837638	0.108581845886313	0.229700738043348	0.117190359439433	0.142734330458082	0.173677013183687	0.183911187591657	0.133190538737819	0.114214624461951	0.21079421690089	0.168132513150308	0.120831041301868	0.239165348117993	0.401022133353277	0.124340156579736	0.274518178818333	0.217816452545737	0.151764001286763
0.247575931882754	0.204958337831733	0.30343998395031	0.106918352188788	0.147381241724252	0.272122373158002	0.190671750971502	0.300653661856768	0.079534081809677	0.164599062535492	0.268908444339267	0.132843152594346	0.239312033041886	0.163899936986073	0.228214204376045	0.193683821573317	0.259628721423388	0.0953359549406826	0.174483128621942	0.123559821686813	0.194446160652526	0.140177384028118	0.286418883979834	0.119649090249248	0.211862620612248	0.120394545060088	0.231082993315068	0.278922223846925	0.308486965192029	0.136988029485012	0.339164466599565	0.177286671074143	0.139975168300436	0.0954123754883118	0.130884298900209	0.352918062031603	0.239169063853505	0.31370069942805	0.129740696589783	0.155760391565435	0.298684194573452	0.230184946955323	0.189538787166721	0.177343130917473	0.326876884684194	0.10238470717401	0.186753921388389	0.101794699947063	0.153695954549393	0.171867999781287
0.292287406894945	0.129259092902288	0.246080385847885	0.129870245739111	0.191421130367113	0.104800073983759	0.0879014180111379	0.1141681208747	0.332104633285159	0.123751001284844	0.111388679090075	0.286128713192012	0.259079127557488	0.285180282843074	0.217390685058385	0.351539659502449	0.242520887210934	0.127560657587625	0.421040575565393	0.128711901525746	0.114817148382836	0.152193699717687	0.121744044407794	0.174055215252356	0.243349371534071	0.30522515442666	0.307797199940051	0.274828018125721	0.291626804736497	0.371883923556417	0.112169292987454	0.338475596155625	0.256150811457823	0.131010353320462	0.115533333252491	0.170938837810496	0.163820220516682	0.0963639601962303	0.12989800921645	0.125753367716759	0.402083662699872	0.255270893643148	0.235068269863322	0.110380823602081	0.0778159810671362	0.2465039608726	0.127833227214608	0.320671912997083	0.159656937991139	0.179567621228579
0.219385745510953	0.122270915503605	0.251620726706486	0.303361514922706	0.286921472660218	0.154293527614898	0.304804780907602	0.217694794523569	0.118932523263978	0.169978122167523	0.331104035233894	0.313143665800263	0.113074151675585	0.17024000672657	0.34083678443345	0.147674779807273	0.366992124022221	0.345490563088254	0.229764726687685	0.348104655488248	0.36633664862061	0.173156173792102	0.218537986757863	0.148487768387739	0.197268255436758	0.24766765206902	0.19903026529317	0.134469088738254	0.144762919806942	0.0979226409586945	0.4320208714928	0.164494152591033	0.321907657378795	0.185071010512521	0.119976586182215	0.325405604382129	0.369384424280707	0.154007028763125	0.146723604987959	0.123431398927122	0.28414193885866	0.141481359262725	0.207207390259384	0.120086647495047	0.143785671604383	0.161453956289884	0.0955879528495118	0.12943073733752	0.134471664121083	0.324289344934673
0.110074311849856	0.11405873228282	0.177577427340321	0.286097577081903	0.259361765712734	0.137303885978429	0.236523976653941	0.159980070483832	0.220063274393472	0.328998400487492	0.301741810556734	0.174701433491229	0.256344807045367	0.166709540604639	0.185333307949634	0.286363791743334	0.316148642915557	0.134476577682344	0.235548376304155	0.297621274426041	0.288721577961772	0.145885021912753	0.15163870147387	0.163173541656303	0.139587004481843	0.140156304941935	0.182091597008586	0.159823270447591	0.205970793569858	0.120316871293193	0.16902456430374	0.154859158396085	0.133086976170512	0.37924662615652	0.401607260974659	0.254732575689448	0.128799610918362	0.212384991242616	0.211392737953551	0.160889944982162	0.149908604148445	0.19985409619895	0.099853510082169	0.31842421828744	0.203817734193066	0.41530260712894	0.295906204107492	0.144288802486519	0.291088655600224	0.144988554115076
0.20561209644711	0.24065229261855	0.396256621220975	0.209605036024952	0.318099264889639	0.471123967854093	0.198979660611597	0.125559204588174	0.347430993073694	0.313171743052457	0.15051522727359	0.204630156477671	0.389452562364214	0.288250968180498	0.209506596387068	0.115326671424239	0.314583320873602	0.267805621645743	0.151193093901424	0.177897771883884	0.257622514106792	0.27158329030665	0.39193216690121	0.165763209955994	0.322153033466679	0.147489940639082	0.215303669371394	0.455696155820996	0.246631817250502	0.167077204035496	0.323664544289523	0.178151507286988	0.208340620279352	0.156672859620842	0.383184249870663	0.394933308545761	0.315187189946864	0.218983451993957	0.350242049054674	0.403051701047742	0.35682448608461	0.106275903886702	0.294894227499121	0.124512127246318	0.366166958557583	0.128961897203275	0.409905377585104	0.275869826917963	0.322692749705144	0.193218694450218
0.276670810342916	0.175074796077638	0.294347905041232	0.262336092081951	0.340789874473941	0.40737251293229	0.342616070921716	0.22904742942996	0.116585174088857	0.188966086156494	0.173146991055477	0.541601714448872	0.294380909055162	0.268509895483253	0.242540408816391	0.378854362296143	0.190689733992606	0.133912893947906	0.214384652819636	0.200025284869283	0.337949851666714	0.2611030902709	0.171481833050742	0.366708433973825	0.194541411734997	0.246095908231467	0.204487826246139	0.326632886553692	0.207489017319701	0.304150601440706	0.111317035571033	0.198358280426671	0.315707181891022	0.144275978752119	0.115413388458529	0.172406512296226	0.16279234875926	0.271968836743736	0.293865098679382	0.263328173326101	0.3120714744814	0.220274018491354	0.272463095584403	0.369196368629297	0.35186407253175	0.314996001510778	0.226066595574804	0.163957364620362	0.205210409537843	0.202666328322019
0.412231549517758	0.215599715184283	0.187194553817984	0.357237703576249	0.344090472150692	0.131017711632706	0.185865089705274	0.191813419849635	0.24534212963628	0.226982620235393	0.178568293660246	0.293948763759954	0.243408480085424	0.361053402335309	0.298383854942141	0.365689996913536	0.240005469122962	0.408826556726268	0.559138621320069	0.185623759161887	0.134506081250771	0.181104874805081	0.281787078953342	0.270394379886638	0.389568534940448	0.1565077058825	0.404342258046063	0.318198278731615	0.210567046887859	0.189826940074745	0.373606496449811	0.177085955988607	0.192158555902082	0.229370712897648	0.315220699865484	0.291521077113708	0.184066509962557	0.244031248064295	0.274543908502762	0.132119749428401	0.235683318928049	0.339633078921209	0.226632139328199	0.240416358347771	0.188893003934541	0.260904903996936	0.268760987678037	0.214873962614538	0.180594469790889	0.321186757154069
0.350897385156815	0.345617278825035	0.243384357258721	0.322865950156598	0.257598557007163	0.192759817365452	0.277667428673285	0.190969322968325	0.1742518502571	0.170722684909196	0.15921320698095	0.174253278472693	0.126174417634321	0.133388051297852	0.465211323432165	0.135645374178574	0.336297323550776	0.150457610435457	0.559030305679161	0.274689825409049	0.223099079382633	0.364402124497907	0.203183143058693	0.416195474769017	0.203564415180139	0.210751473429409	0.308159234834755	0.264214403422045	0.150372246762214	0.202336551232982	0.317582845126735	0.290476551389424	0.205706849061267	0.338329575290548	0.28895018779808	0.301293388740086	0.304678421728208	0.195125385462396	0.425936473256636	0.270567840147974	0.244788574258786	0.229519633786072	0.194806321999905	0.199359982950668	0.226801088420551	0.288322153669571	0.171665159863175	0.258543587649893	0.212636118001348	0.259910951986906
0.307067736728877	0.279770554155816	0.5405807659199	0.272017125173535	0.4336773790498	0.305972969590916	0.233055367985695	0.141609249682221	0.417980031743671	0.1718262179036	0.596697354943313	0.40221675293293	0.131630459255926	0.328310332098784	0.375486340465932	0.128974028744983	0.148125677799164	0.183185215848624	0.207573607828704	0.1740209920795	0.205530390910415	0.193003436302235	0.228891488924717	0.270741414458483	0.187439806873401	0.154889554334321	0.249079921165277	0.22948056865487	0.27793083776377	0.377581402674092	0.210017645012756	0.270057189347654	0.195311421114004	0.440925377879791	0.405351340483002	0.426330662881882	0.17469349684915	0.459900649603086	0.319918406941409	0.510814459332928	0.292657315340985	0.491457584274889	0.388706781544439	0.645410751680693	0.220850435167157	0.300282844343474	0.361313060531391	0.534093589838794	0.154146262185204	0.281124546502064
0.646128564491388	0.461277218074749	0.229068472361779	0.228863822750237	0.272078411867925	0.277779922391838	0.360480438890684	0.306667026858897	0.258990509666848	0.228365639196389	0.37220894147955	0.259715203285657	0.350406943376273	0.261808983451187	0.185721466944926	0.515413690666294	0.187047989052926	0.574369690041148	0.421258760768147	0.353567309330056	0.385999239605659	0.467058184121959	0.408642341582458	0.260948683285947	0.151749982675388	0.220284617442923	0.227123175423226	0.266288056385757	0.616791748749934	0.193307135941354	0.351770940070969	0.212629180005771	0.169328026632108	0.419928865105778	0.149421651830284	0.163483269821256	0.251270672524595	0.40184198633908	0.430759591673515	0.153352607237971	0.373736910625993	0.371767339803496	0.292188549034247	0.248406518457916	0.304907135769141	0.235450069846127	0.380619432487092	0.538765663659552	0.436936198594509	0.473576796350117
0.309223434562274	0.169515658792777	0.237105559881517	0.173668853832975	0.284883223829363	0.579811679799609	0.310772426601713	0.585409733951337	0.570385216495756	0.168514667649527	0.245612379097803	0.537487036975182	0.174453370283053	0.354999828621416	0.505322092600304	0.23470452799905	0.561922942980527	0.306038529779885	0.369473810857324	0.195352326997414	0.334577739067909	0.294000845121147	0.46333780452678	0.317045362737442	0.310041761990593	0.277030612634362	0.570677507992808	0.494046667358441	0.300682682812467	0.450693146310055	0.26400649711417	0.23911354516931	0.422310538783788	0.176000957790576	0.24182931205635	0.346434319303548	0.368663302486996	0.55902655199791	0.148566851500386	0.49395020171129	0.289784212211908	0.321502223174601	0.353025366621424	0.139341182372825	0.388022286590583	0.507455221315498	0.243923286505197	0.508326449517328	0.222480025784601	0.274866696322073
0.52130745590694	0.4488569453867	0.55357058269769	0.217570384691879	0.523434375637635	0.616831969383458	0.472471753418407	0.24182148470428	0.377418177279828	0.628990358789616	0.214721165915152	0.188939359823268	0.398292842398929	0.438415054824986	0.723964812843964	0.441037911248556	0.305299234881746	0.598238222777046	0.270297420853294	0.385055591529142	0.364504241472099	0.29919308461908	0.699798922057125	0.431117508768957	0.682447379899499	0.396886401576225	0.315111790706439	0.619513083908322	0.461573267363243	0.528745246393288	0.23571986606684	0.218326364787322	0.523665771340972	0.536811252086878	0.230001928726334	0.343299983050623	0.278553333069317	0.727684703065817	0.493603071431229	0.18423342954116	0.653994677370964	0.592574698333315	0.287572487487538	0.582076704135441	0.28889226518709	0.225501903893765	0.279465142961138	0.407575952144279	0.392664625702792	0.350802944033914
0.519856763538775	0.395583996260201	0.64436180123123	0.278453502835245	0.225541084585382	0.718938299978758	0.318392830511678	0.415176435544109	0.542577369135685	0.833472483000716	0.29446239815505	0.440732121650534	0.226309382297215	0.216035494105241	0.550718348274933	0.304224089980927	0.341070852852152	0.71550799590877	0.21924621874099	0.258490082943026	0.520221896201596	0.656077550544563	0.372740382350885	0.244798016911996	0.399822030297947	0.268450851594974	0.593525947312478	0.279753518459871	0.54404939168787	0.675927052477289	0.618307833063442	0.53448215565756	0.324624126108931	0.401039077683032	0.763157387433739	0.328532708706288	0.215004215895617	0.311920720539715	0.618629174888078	0.199769727850811	0.47818448339305	0.403574511315197	0.17531639200413	0.850208228324109	0.589526663705255	0.641084406524803	0.204235790085167	0.305434800381011	0.706265091261027	0.44395443162973
0.668972851097067	0.248172166818778	0.502896335104793	0.547972240322213	0.292733135621071	0.81277202708072	0.613853278407868	0.637813823954024	0.382415633929944	0.816202002082918	0.278454598286354	0.504618861825002	0.666246045794452	0.325419121531285	0.875603326406279	0.83366024994789	0.252880081031846	0.453460362538056	0.454627261483955	0.266489077642968	0.625230952751117	0.283577077905702	0.29572778721646	0.526478380587867	0.356565063911952	0.340195726881469	0.28764393957186	0.524112514578753	0.585486229590253	0.71634468867054	0.40006950728535	0.368952674815811	0.64533733706977	0.534906070844483	0.772401384370491	0.259915469067387	0.244902865987523	0.410669602573872	0.321059757647917	0.402061718499453	0.473749982266231	0.77281456453778	0.645184774085079	0.615407351063769	0.245238963752943	0.812847967411873	0.709179980473487	0.479175230823615	0.305857563023206	0.518504954965147
0.366295426536566	0.535811745074418	0.398401511401248	0.597818858451411	0.765687808628514	0.270220120672336	0.332182390539073	0.352330576541688	0.598698029766441	0.520367663887903	0.384577856004334	0.765318468169618	0.25382405221686	0.578457584449516	0.605899726709604	0.636664283623549	0.288597316752191	0.918175880190069	0.23583851425547	0.437430786990596	0.293292173010035	0.322380542897024	0.695353480270071	0.623807342441673	0.309827839097937	0.472310782053989	0.513223712291315	0.336299993056188	0.348073225647295	0.724684822489629	0.749033658162456	0.529955980116138	0.484449059765112	0.387253035337189	0.248126871310691	1.10071358719712	0.348788127196573	0.522807558246067	0.274919353061342	0.329774107142505	0.47977717583116	0.37469279908912	0.197697243612254	0.204040701024282	0.301010458036259	0.879953163067971	0.248184352572877	0.333479660286777	0.82014413232177	0.452303412266403
0.291613430013265	0.579306746215232	0.272227263184998	0.910421446583188	0.255822512455863	0.218455159290311	0.351160432355599	0.379501850732344	0.556331755482238	0.655965350992917	0.437103920984571	0.347299895569621	0.266075252764889	0.592280141073267	0.353999739121102	0.716934306093785	0.609939155524387	0.383591801843627	0.327265779356621	0.409241472603776	0.830415093912718	0.444938709914475	0.297873944728458	0.653211137448292	0.286701833656923	0.681556194175342	0.47926355869153	0.400757390371693	0.728720617555716	0.25978700811192	0.520827951900201	0.538454857502017	0.588505426298237	0.435326611188913	0.248094157689005	0.631151236425774	0.307707034719073	0.340579580415803	0.417455609238871	0.329410757543829	0.235548494868997	0.582699076976101	0.297064443968283	0.611625104366585	0.423393684464284	0.344740051579395	0.356042106474275	0.746539268740958	0.454573115297137	0.249953535570196
0.446118801307279	0.756445634521776	0.349945302799969	0.846261640258627	0.277597869273884	0.476622175872044	0.762506270684801	0.339068565111199	0.333010930020722	0.491802807633041	0.396459920398398	0.554275721399127	0.338885663095998	0.826296835879482	0.665048246256605	0.735845149066883	0.436159169962149	0.862903790959508	0.986153660048187	0.355991814684358	0.66580785990054	0.73749467821459	0.437186164639069	0.963550586549081	0.315975156678276	1.17942515967821	0.249369810711362	0.196263572038433	0.68205011294139	1.05255657694954	0.692141527591909	0.588396851895757	0.311528516147277	0.772485368093861	1.04684333534298	0.834601361677166	0.763747176486803	0.353488638863789	0.521383654411272	0.682223492375987	0.567368652156075	0.515470228192043	0.643314109816288	0.508921488898251	0.326579950953637	0.499554550052165	0.931809462393293	0.6161057297245	0.347076058957726	0.903826280006439
0.442303655660442	1.04542447198399	0.471845395171259	0.342174994393863	0.792966893017278	1.05649743531974	0.427332919927929	0.64479377323032	0.578939082455762	0.597192173009891	0.745197460682342	0.548220833204041	1.15500813099782	1.13251561168237	0.670381046473236	0.459816759971313	0.83571745960666	1.06698201772964	0.39665672325622	0.906354748913623	0.546936903695124	0.417465246453424	0.328811305212233	0.498376918144173	0.465085387741137	1.41370251164493	0.356592760647413	0.297089782816	1.27202480119804	0.844658575356943	0.449219171781188	0.823271139047983	0.552893807282424	0.387019468749209	0.631938924570176	0.559256498780935	0.567033159862757	0.739556637486775	0.329445584129874	0.962372989175325	0.302936168543519	0.451168414244814	0.706728968125936	1.13917207215589	0.304709356799071	0.578063468366797	0.346394544103442	0.413102233139675	0.408200616406154	0.290760056119695
0.301440826518382	0.424204521712894	0.816331756923558	1.28587475401654	0.446160135567031	0.504196319247656	1.38186677717184	0.812792923774089	0.819233311222785	1.38151860324774	0.667172816078697	0.653988269088467	0.622552168023627	0.862663145699718	0.661465807263233	1.28675261986955	1.50495972364065	1.10345637612297	0.533761174341343	0.469555628344535	0.544366084963643	1.09987203443818	0.697453260621788	0.423772462708399	0.393629966374101	0.527102916008702	0.521207876673685	1.7918620612523	0.459221952795168	0.648927260210803	1.28785106012124	0.350117059059648	0.537184896634946	0.707938673542375	0.977784524131903	0.890492171288996	0.278160238903558	0.526899436062078	0.613958827177163	0.972953966315881	1.20109917440794	0.299307928692413	0.526514918986584	1.3394283951851	0.498336058511632	0.659272949498497	0.987719610625821	0.993493873819429	0.705558663920265	0.372303166242801
