# Supplementary material for: The Neural and Computational Architecture of Feedback Dynamics in Mouse Cortex during Stimulus Report
Source: eNeuro. 2024 Sep 24;11(9):ENEURO.0191-24.2024. doi: 10.1523/ENEURO.0191-24.2024 (PMC11444237; doi:10.1523/ENEURO.0191-24.2024)
Supplement: Extended Data 1 — The file code.zip includes all code used to generate the figures and perform the analyses presented in this manuscript. The folder "./ephys analysis/" contains code and instructions concerning experimental data and Figure 1. The files "Figure2CDE.m", "Figure3AB.m" and "Figure3C.m" simulate the model in the nominal setup, and generate the corresponding figures. The file "Morphing.m" allows changing the connectivity strengths with respect to the nominal setup, and plotting the resulting trajectories. The folder "./Figure4/" contains instructions, code and data concerning Figure 4. Download Extended Data 1, ZIP file. [file eneuro-11-ENEURO.0191-24.2024-s003.zip › code/Figure4/isolatePPC/v1Int_a0.925.dat]

0.34515861125623	0.325023489334693	0.325238954039262	0.327930463678351	0.319872374776647	0.344394604029686	0.328469578968447	0.333821219607917	0.357874136731229	0.34868832681623	0.319217267418432	0.346929371055617	0.320762756260488	0.359245998529313	0.319230462611549	0.330117587518294	0.327620382905403	0.333775186337542	0.323433652251288	0.328154623469659	0.325740857671737	0.329894700383757	0.363247868450254	0.338365872147375	0.348332806401448	0.32865556887881	0.352885549477817	0.356596523786077	0.35000558518709	0.358562244374289	0.35915409893336	0.352389953917188	0.353823884153703	0.348124440180158	0.331377458004187	0.335420559178759	0.359426970223356	0.332891776962657	0.321886084650466	0.323557338159653	0.34082829922288	0.331999956657525	0.324446713833185	0.345367247133932	0.361957398656715	0.328384835528136	0.334690452337323	0.334105823700336	0.320897274266427	0.33657053391115
0.365132106752097	0.327141401803305	0.354084373983794	0.375092380388445	0.35236281387955	0.331149612253593	0.354743201879376	0.37734350497684	0.367496447097317	0.362442036060583	0.357243584226525	0.335403740958907	0.36326119682622	0.358102382101774	0.347176058468114	0.367190814424626	0.363282130547655	0.341391173091844	0.330421969937737	0.338480656971983	0.349852642748125	0.347733634722281	0.364540343270395	0.331057905291152	0.361977477746416	0.334422358912968	0.335461025737686	0.333741898976674	0.347488009765223	0.371493677169579	0.352463397891174	0.339775719711671	0.35475729550805	0.344164855763372	0.366401319683611	0.338639919544733	0.378591057177321	0.329567092666619	0.348936842194488	0.359770169882473	0.361836108611775	0.374867659434342	0.358728339520966	0.333222692133569	0.335743629352555	0.356081100430169	0.359591743051032	0.33284519142127	0.335528527527365	0.336970484108336
0.393450445274737	0.355224162183199	0.338587024853006	0.348369193880023	0.354981474455314	0.370630995421397	0.389902170574465	0.341373764984049	0.357475042125885	0.371317105703396	0.354434807579586	0.388184873774408	0.359503492353576	0.350562656952706	0.386780430952062	0.342111354189036	0.344021268105062	0.373309659927309	0.35703105797195	0.3520645913934	0.351212711466903	0.371844727158544	0.365402904928952	0.368215788587946	0.341870754383481	0.376002033238109	0.382688884424016	0.353355499481007	0.379186025506065	0.380313355868785	0.369090639419805	0.379270859330964	0.351432690889316	0.379843800263492	0.373839086256629	0.363621911717449	0.375692961095518	0.345953553933747	0.341230554558814	0.3692073029453	0.391101445372391	0.347301964981479	0.394121743284024	0.356623517966474	0.3806022202605	0.363169194558409	0.380108581085075	0.360747384151991	0.356495950289056	0.337242584424473
0.411321532460261	0.400549884680826	0.398664434243571	0.365741277748298	0.357899110776986	0.383949969389794	0.375770170946548	0.381194976103211	0.381584632864506	0.404176242560425	0.383140669707307	0.368422421357933	0.371339787312365	0.409511516053822	0.350326163585111	0.370262879964026	0.401970054211587	0.405660472556411	0.407103615933652	0.374781210294983	0.3481349613436	0.34942736067155	0.371107494280649	0.401197156342082	0.400776401434005	0.369947987898919	0.396520361528327	0.364150031588859	0.387102302047051	0.401616088688761	0.365879608427677	0.357094826634042	0.3545583110105	0.351628873062521	0.409577586243988	0.390084927367884	0.361210866054281	0.353422763564459	0.404845096334244	0.403576504692401	0.349661250845064	0.351284858512741	0.393377711977773	0.39786561202045	0.367187164992559	0.351016093893593	0.351892797541344	0.352468592023372	0.381392219487772	0.379860523337184
0.418004427914358	0.408273430929354	0.384784774162648	0.399209068372553	0.368789175096366	0.394048189097225	0.42327536598467	0.36184506852238	0.364721059402784	0.403446230844504	0.409852609625311	0.374413153227557	0.402149786732303	0.399685965505606	0.392787675652577	0.394812986418979	0.422801218965714	0.407760544542681	0.383633982532462	0.430834563231844	0.38151021055327	0.424892490443225	0.408301142737585	0.416727056227153	0.369745024095356	0.397263430422989	0.385388599627041	0.395706323929763	0.391712441161212	0.400263710013409	0.377036486780153	0.367047989203006	0.414855847919655	0.399379326210816	0.369616563101175	0.428331515407794	0.367440656517049	0.373990273809435	0.378256385065744	0.380015999226955	0.431835916886362	0.365323078068174	0.376874747023662	0.385210645617481	0.369786245232947	0.397265824855911	0.37311030093374	0.370164801614246	0.397312844286511	0.414018145690697
0.44089070678727	0.402068597777071	0.396242519166385	0.422206380550005	0.415875643886074	0.440826313681905	0.396162270375026	0.426113302760347	0.405036394039935	0.396182155947561	0.42322146174332	0.405850970967455	0.398612409323516	0.44135230343836	0.430871886424427	0.442359294694209	0.378519272154432	0.424827008094098	0.390574264637909	0.452707434488409	0.444214346955344	0.408075959082523	0.389752716726519	0.380932176216115	0.386210186648565	0.403007096587697	0.384134025890722	0.414560188742208	0.378732047944217	0.399769034001699	0.431883317300066	0.409064942130275	0.382936044953393	0.411861316231504	0.420286710353646	0.391577910876967	0.385845274390423	0.379237071427155	0.411404225220742	0.383827442008315	0.388419096063441	0.400061490103011	0.422591001395434	0.414397145219899	0.407519657356767	0.44227265757376	0.407742777468952	0.449242775706876	0.440919189167569	0.419502955157928
0.43698847656036	0.46362670827196	0.451222909028398	0.448477303622481	0.470780578860314	0.418216650179485	0.455635857805144	0.397364867280772	0.417915987490058	0.473319415221802	0.426494252931526	0.422352543481197	0.416013609614913	0.40206133067423	0.40794529984758	0.423732312641589	0.405707060513832	0.415597616278684	0.442891245158685	0.439230870548266	0.416770260622275	0.478685405244784	0.423244693858659	0.410265971558725	0.42302294392406	0.420604185598683	0.437252870515618	0.435047062657003	0.431673470633422	0.396633383044629	0.423951391887074	0.428722905478866	0.432239431885482	0.433188543677047	0.464676669631373	0.459383316562533	0.42850189213809	0.464029438300621	0.474594952842965	0.429755372652422	0.43758945302177	0.477465190539035	0.459936566560195	0.400484509721252	0.407282066511024	0.394110044348102	0.472677920046162	0.457421444868958	0.399925029589303	0.424325424305227
0.430912850804641	0.455039473387207	0.469949600463046	0.492651013120635	0.479434771279047	0.422396866794199	0.506122859768272	0.442367518084088	0.432376650112308	0.476266698944017	0.441665453891783	0.428572825467897	0.434651723760358	0.427646036525744	0.42780509101357	0.479206443504368	0.423089862969352	0.502666642894763	0.458207289076924	0.476405325461934	0.498111486245621	0.469548391619444	0.444528104018265	0.507785259283109	0.418725503595812	0.496964203431813	0.457132645184093	0.436037415091525	0.466768707949137	0.432898343177929	0.500536589360089	0.423348547102107	0.424714347046262	0.498192095792711	0.433010277969147	0.481774553380446	0.420027685106463	0.436789563764217	0.458392166605919	0.492877619891543	0.450770693949485	0.426661949468837	0.444924401215939	0.43613933497332	0.511274180250016	0.430699262352043	0.429422598989234	0.447191223492435	0.443305585620586	0.504771825493941
0.49695694803501	0.468765163179634	0.534516594327092	0.475154338847716	0.455182913014521	0.440147286847029	0.454487758047175	0.435769068929372	0.447932895992923	0.50228228922489	0.509958344711197	0.43824766340215	0.452095071772453	0.44296234810965	0.470959723201334	0.529568870705919	0.46934944277534	0.470284836554886	0.438408018286976	0.466463715936282	0.4874702613293	0.453238254865785	0.527944404340127	0.462405632260257	0.492591318077219	0.544268034889244	0.486105438368166	0.474096417063574	0.482735507366293	0.481388640207511	0.502703903477459	0.487761263211214	0.519249929014179	0.45785791585576	0.502786813963378	0.476362313771639	0.493543446197146	0.52208939375637	0.465980165541369	0.499641424573001	0.445981433285133	0.452784100609835	0.531022801772518	0.459051981425985	0.470558350385296	0.519327595128582	0.516976157604341	0.494370953692081	0.523453535777014	0.436274655180239
0.506619489886376	0.546279519337907	0.551782298758564	0.497141045079396	0.52358760438673	0.468299293739106	0.474526026673533	0.476499087636553	0.485740015776319	0.570177763896219	0.54361790761744	0.517193384320971	0.576608073911135	0.553766160270195	0.52802277742209	0.53911862686614	0.568561768550212	0.565008040519654	0.507834058353098	0.543443173633163	0.504622951126789	0.530132410959142	0.508741078479162	0.533054996485754	0.504137467963605	0.495570820908646	0.46693244958897	0.478501134328653	0.499698625812701	0.567133226134926	0.539568648746659	0.516536630616134	0.542905908758222	0.534653047636328	0.491011048747664	0.46638803178865	0.466662176670442	0.47774843980516	0.525575277839704	0.465899135650388	0.517172755261955	0.548391129693475	0.481104414287886	0.463164619705948	0.568440529051959	0.556713065157768	0.479845126414314	0.570977427604389	0.559948556219309	0.53592966826884
0.545177768523471	0.522659251367279	0.53117786249059	0.554325156853579	0.571291068022931	0.484953539503235	0.542768762051477	0.563294064189246	0.527555802666926	0.52305699948808	0.604184077462726	0.518645943245764	0.533768515631151	0.553572271568457	0.558985251879995	0.583174922551639	0.524299746601555	0.521647924431777	0.492886785943995	0.540440388553016	0.558286371817107	0.524469927728663	0.535042581378675	0.557900490124766	0.570854658986279	0.529482348816481	0.55626068340226	0.514080856803181	0.511998408633704	0.517731266682289	0.586043717962253	0.572006685603373	0.565564169246889	0.61617684289483	0.54075586825995	0.611174061977911	0.576482101660594	0.578776160974841	0.496483696002712	0.577097748365573	0.600598423749348	0.527710704800329	0.506153578249673	0.614055678095935	0.578085207997048	0.500856100521993	0.520866997437091	0.542339935822513	0.572789339663097	0.589716348030461
0.565962354963696	0.574227201369633	0.591568696639951	0.600786027698746	0.636043962252043	0.530373768447463	0.652260582558408	0.554296069563647	0.597028210459548	0.623723392754545	0.558648926374315	0.53164930697316	0.603124114202105	0.573384143057175	0.612060512271655	0.534274999565588	0.562536085264299	0.636446286840463	0.629248324577156	0.52882146201402	0.598327506733097	0.655228806327313	0.583479374423568	0.583490808866527	0.644243519492102	0.537622923480532	0.63812299994235	0.64274379138544	0.546890100446157	0.525933168035672	0.625096437532239	0.552963914476412	0.522986970085623	0.595721639519295	0.535236552595638	0.525023559422049	0.533869983426698	0.619502741545304	0.65726377996459	0.662003940102839	0.540914074691516	0.562810902184934	0.613398837981767	0.554762205119462	0.533108237837805	0.665626144381534	0.589762583769888	0.6148646121448	0.524589551164302	0.605575629011079
0.564147561300478	0.603469902071561	0.583898154104425	0.692662991226292	0.609192402968852	0.696917150310776	0.573345124330057	0.640554552243593	0.598330740238721	0.593831627878654	0.582430956647631	0.699962008287485	0.66935651812408	0.628848403216018	0.576407014000827	0.655470430258526	0.629349874698198	0.603141726868324	0.685791079812049	0.567350103595779	0.630425429461048	0.641215454559815	0.60438062877467	0.60234651405648	0.695224262083416	0.68856850206126	0.69335275551845	0.677969560734897	0.59677350327011	0.635754689364799	0.66022875853979	0.623624451591659	0.587737997734814	0.620372257762091	0.601385973891432	0.586682807915044	0.573112510163193	0.697672551346832	0.657714876996728	0.628171134272284	0.591347126880157	0.706517671055162	0.601177237632088	0.646653375319461	0.643778232766413	0.703120999344271	0.591093003868068	0.631252191273514	0.577750977150797	0.629000337284643
0.65148704585204	0.677821412687077	0.710106249071334	0.744441305872786	0.74159012073614	0.600505155310181	0.66487005335152	0.690636002349351	0.622171197999703	0.619960523326595	0.721492570216824	0.745579574767158	0.669582246429873	0.632365837946025	0.673694889773444	0.71267807994526	0.617318917371357	0.771074634871871	0.654177653118229	0.782357950961531	0.632899815980612	0.625894768371855	0.697122151313202	0.601903248663365	0.596152276243554	0.612978329136	0.643093182514106	0.614591372584617	0.747936132366498	0.702247632160791	0.630071016186132	0.621580050345135	0.716843815232165	0.672666910854273	0.603822816271475	0.66849250472934	0.68861860515408	0.729460039637281	0.616427957498826	0.735904593389238	0.737760062816423	0.607271421014647	0.640173449544352	0.671689765773527	0.602194220593363	0.771691813272872	0.632422702743828	0.649480612678093	0.669830121164694	0.663753476560457
0.849961640183798	0.649364364253093	0.705968516231992	0.776590665182633	0.7220741727173	0.733565484889195	0.687793450677895	0.745936523178075	0.672572259796826	0.794558135578638	0.715191195062824	0.789870334936276	0.641307096124679	0.738475697779878	0.707278389486675	0.668882217197259	0.847096109202474	0.809152055225035	0.812949039744312	0.709732998055342	0.794832633041957	0.79274549408902	0.709082726985874	0.82116696983815	0.764970302364737	0.718348563201439	0.745619802673679	0.722155381486047	0.692633696487151	0.815013545756803	0.801111023492946	0.72510427438477	0.687226377917382	0.754919110517365	0.817491327427921	0.799534260909405	0.741812496422505	0.814119302927366	0.771198056905152	0.850491978841434	0.76606313873088	0.805096384052372	0.78076008537207	0.832585653113471	0.772811066013534	0.650629423689309	0.692607950977259	0.77252110977882	0.808564070309162	0.681592668787548
0.710557815299105	0.927053290737891	0.826509940032897	0.755757431343271	0.693219946972319	0.759607219863582	0.874003562529068	0.895422724514784	0.896351843940729	0.695981952697618	0.706538527099166	0.72554337329874	0.87542926132357	0.742642930597853	0.728606096552421	0.797301021847454	0.887408798048521	0.873741024096166	0.833623069052906	0.705552172272764	0.929883877077749	0.763364097936256	0.821228283724559	0.808911919414704	0.747089849158656	0.739088733152518	0.707316951470942	0.868126007438077	0.801291745280902	0.881314922752009	0.849265506010122	0.900934510164906	0.806912659710621	0.859907084418957	0.738736902840705	0.779551580473583	0.793549051144383	0.816888220409315	0.766932692412105	0.764600396497999	0.719560497689535	0.700489511957762	0.786343064989335	0.882756653611778	0.855339979126069	0.702880198705391	0.723570991132296	0.72831506085517	0.753363289717035	0.837531739117521
0.9517846411833	0.867100448254288	0.888954358208155	0.971582933656575	0.803679620722497	0.870832668722252	0.964464331297488	0.871890062263569	0.829760151860979	0.838926723223156	0.937587340767815	1.0048982185463	0.853971846963223	0.855361960719034	0.933933239151629	0.933779024842374	0.785159122372428	0.883107782417142	0.963828097659515	0.923648317154495	0.764692700259287	0.808920266961317	0.752744797238362	0.874536062290016	0.892001433285769	0.9212582692298	0.795447701530035	0.851675451861413	0.921495671136295	0.903174921680719	0.758396094570512	0.987463849721686	0.87698192071507	0.77714433064094	0.782560281247369	0.893455298664262	0.896695058925537	0.798143024147023	0.98104035680259	0.898519646074812	0.832678328546627	0.839795211247297	0.963546081000749	0.936449663827892	0.926055274156744	0.786999180188383	0.907043163165029	0.763609143052717	0.828703989029961	1.00367444643675
0.905730072069124	0.896615618838507	0.831626994422894	0.945067913214838	0.874979009812888	0.903770430062986	1.10822535408591	0.894777864824105	0.997999464037199	0.828794639204108	0.953396428887879	1.02779503194221	0.862279502855069	0.917021505496808	0.924329230883424	0.916602831378209	0.857920623801703	1.08627425946002	0.89291025676458	0.873708332335148	0.963920954775291	0.841149279906945	0.978875265969439	1.06331630392626	0.964587271932028	1.06587976543949	0.917695395546248	1.06222089652077	0.87548312527631	0.909293699600283	0.850361407939432	0.828179407005579	0.898198231955922	0.902334018602436	0.878496281225445	1.01156429874025	1.05635173359284	1.07817443701385	0.992628600420216	0.904575669968394	0.898425011441402	1.00923587288973	0.991902075191805	0.855831519557832	0.946492594248506	1.0859139967234	0.985351509466524	0.942322307426817	0.968215422549349	1.00719372844875
1.1786603286193	1.07260184706319	0.929941775798368	1.06755180140932	1.10275294040175	0.894372592256778	0.993950424846718	0.895960047374287	0.95445106179751	1.17523471267445	1.07429363823797	1.19445937716568	1.00849816856248	1.03973772279566	1.02392343042801	1.04364116814581	1.08556515893094	1.21082917447086	0.924378493627972	0.963018896306765	1.00575110228711	0.967531542986276	0.919492908722962	0.999167214070405	0.963506114621418	1.01466757158693	0.954921201472921	1.0751111089804	1.10083833442829	1.0215989122529	0.96425127505091	1.21985149711501	1.05490942679303	1.22302598321858	0.888341257031447	1.16034944502542	1.12339447876919	1.09115988783153	0.920773451225139	1.07191575642492	1.12682620519757	0.962580586247912	1.06601515266637	1.01986471436591	0.969985261337659	1.13924631711835	1.07379974708327	1.19550412518923	1.03528532355735	1.2126324480362
1.19150062833437	1.13901936638282	1.14846566187829	1.20378642591354	1.14669638425737	1.22970229221592	1.05530757454508	1.15236886756186	1.16831678837303	1.20532906815594	1.16562551157243	1.03409776491813	1.24323921770662	1.02519988887957	1.30926732496074	1.0344684454804	1.28155679796408	0.996331950191692	1.27130925383617	1.09772057532823	0.980869886586695	1.24560069237215	1.27587525274338	1.16263844094356	1.25161956687032	1.08248811078315	0.979940096193875	1.21517464943866	1.11497624421095	1.00721536377001	1.12031934742633	1.10935224139484	1.21650185824729	1.18417616926238	1.16972588287033	0.990050825205286	1.20279220703353	1.18075558853843	1.14081703162789	1.26281723203053	1.21232241330259	1.1580387346264	1.03275751941086	1.01514590907113	1.20824687490471	0.969125871078759	1.17051535812699	1.08781386880345	0.988816583720269	1.26036825028328
1.209145175616	1.23172796578359	1.40333269651367	1.15802139043742	1.10551963885455	1.30681917018826	1.42442346448984	1.22097914366374	1.25031049617982	1.39595635136778	1.34055062143761	1.30164524375821	1.4826153962982	1.17989518789569	1.28657001915021	1.15415956909162	1.40930578824217	1.25765137340248	1.39762196551039	1.38942831969666	1.45708294031977	1.47194187833726	1.37641434469465	1.46792161108933	1.20735784596491	1.47802587728094	1.4320355547103	1.256195176164	1.2351251167629	1.41717038773237	1.41020703454063	1.1321586280642	1.09600639374688	1.19143174101204	1.08028981112181	1.33884858808769	1.37327756610208	1.45820764489984	1.27362915682855	1.33109293960386	1.14117631447267	1.37337457826534	1.15853546576234	1.28135580969499	1.39982588979823	1.33976369017315	1.41970167816824	1.1440771124109	1.15648785236787	1.34184345083479
1.23076310219636	1.47627045734933	1.35995326335309	1.59742435910521	1.36638245200128	1.56421931157045	1.24415302959588	1.41798393881815	1.5277979112959	1.4096777610369	1.33964300172453	1.36937867224901	1.44781052513301	1.26806409864674	1.21765121762915	1.32277882084163	1.28511153267661	1.48151849811767	1.19744070306356	1.34889824490148	1.52910135610868	1.57768854402237	1.53280046210825	1.19833968943883	1.19495111825395	1.56321064419471	1.65800440118533	1.56627783221882	1.47957630886545	1.23592586518424	1.48902504584998	1.30600934526278	1.44517939661057	1.27719576499095	1.43011218458797	1.62483816022964	1.53410959187063	1.51793018195908	1.61268074190706	1.59394400177279	1.26542206733015	1.6557779584699	1.28827500406639	1.59534365913492	1.3068692300446	1.24564407723689	1.25315075241033	1.21980728251851	1.41686278207297	1.25587429724458
1.75720372205328	1.5146329041099	1.69403998721446	1.84636718810101	1.56329567968427	1.67101394282879	1.73719516811608	1.47397364126096	1.49502042046552	1.77133858591795	1.51890759235208	1.60982280752882	1.44284173117155	1.39315928387929	1.41616297943407	1.69593765700986	1.68222984278269	1.50048858425363	1.83463189180427	1.43552926656584	1.56285038112806	1.68646005425986	1.72194818914005	1.5129446076958	1.58704587967236	1.64289786000007	1.7951885823489	1.56300655671937	1.46549475600747	1.65671285993764	1.43472330941191	1.58174501224122	1.4875430671189	1.57233032813987	1.83360362333818	1.76730211931002	1.76641549206672	1.65465220454928	1.7041801456273	1.69143758570565	1.82981513728108	1.39617483780146	1.55763949228332	1.54256976251913	1.717936925922	1.66287783560233	1.32609253849372	1.64330286730396	1.45408492537751	1.63492747228761
1.99132057527	1.95976021728846	1.9286152370113	1.6924250240579	1.88276474293791	1.82405081674786	2.00402949392117	1.62422557499476	1.64667083174554	1.60561764025805	1.64007873687409	2.01106903338178	1.62811263500805	1.80305649595038	1.97495355237386	1.97397684706594	1.96164046417799	1.9372487011557	1.93997452751907	1.53181633819646	1.96030208894515	2.03589188170062	1.51610369920229	1.74110377550025	1.72071183483122	1.67074129048962	1.825772631988	1.61406410308125	2.02579251785296	1.95590866590182	1.45403423673176	1.59521509281686	1.46175842958892	1.60609471385576	1.53881732293118	1.57222716243535	1.81378850337442	1.70209884577324	1.63830914607368	1.70734878454356	1.87668073180985	1.45556356798616	1.69205702968202	1.55522787125847	1.92460119112549	1.87572202709251	1.47522479618964	1.48306027593456	1.60540262852845	1.65930833014236
1.80250055748909	1.88984756765528	1.81571269914802	1.95954213417401	1.65810771183085	1.93846078875076	2.25872363176125	1.8985427769327	1.76068557516396	1.96702588130605	2.11805578778572	1.95819986011417	1.8408122087447	1.91580621454795	1.78068748628959	2.09266039858555	2.16550628477138	1.6288123956141	1.71733462437207	2.04202981131988	2.23565398535185	2.11202812375462	2.05047577384492	2.04290888644663	1.81143059998842	1.8836941057724	1.8264660972289	1.92213007662254	1.84317000497207	2.06690559799396	1.6910477593578	2.09011825071277	1.69226541312496	2.02918769882374	2.28041834194752	1.82727239153944	1.94069198313364	1.80796025021651	1.95099240183286	1.78172776126952	1.84041738084186	2.13713227046862	2.21382188246374	2.04050145902143	2.13368921709784	1.95299186587248	2.00408514667825	2.02577529597491	2.09472945300622	1.71337584377669
2.22002751967389	1.92421294401734	2.19396762562411	2.08264844485065	2.30301639549861	1.97608610579276	2.41649181798606	2.35841276674127	2.17537706253073	2.31537194848072	2.46566448934381	1.94332632646613	2.19278145952767	2.19711638357925	2.42166616065885	2.20159488397473	1.85336128396815	2.29560332272896	2.2312011926674	1.96784632418375	2.44735131598513	2.49542210767895	2.12353504646614	2.1952332076065	1.92503931308391	2.09442883615948	2.34175766037908	2.42912004673619	2.27173626098602	1.9617909147768	1.82303618477777	2.46464532212943	1.80904192773316	1.94100530676397	1.91540417538316	2.46979019105934	2.24411225897241	1.8540721917363	1.97207785855412	1.91996781446214	2.13027375152187	2.32383500091351	2.23938812803952	1.95623505485806	1.86547768509833	2.36108842987056	2.32595583051357	2.44871507783621	2.22629529140536	2.32762314713025
2.66113770811553	2.00370669122454	2.28183475129751	2.21919525395676	2.14809362389691	2.61342851736298	2.12701740125904	2.53825145154223	2.59248541047062	2.54727332377478	2.73289293881551	2.50400159715618	2.46259219992598	2.12362441298336	2.47294265282721	2.23821532385328	2.5816371025865	2.14390885896075	2.4848945024056	2.47324053092446	2.18156510551592	2.74483525148172	2.21750306678643	2.25727196747074	2.22292134501031	2.10464502629667	2.11554907390204	2.56799919787502	2.34323865965987	2.44298605965296	2.72151273735134	2.34030239057785	2.43414580460857	2.01624934485493	2.179234802071	2.67451974062426	2.05240355953415	2.41209483329929	2.17904958825629	2.50689086622507	2.73181464245576	2.68124392501485	2.65360992715936	2.03124764362319	2.74974360745991	2.6048157721869	2.17033468030295	2.13652340461218	2.02144917874868	2.15012656102357
2.38554693238985	2.69540893802242	2.42725492581119	2.99865827158642	2.36858155012764	3.00813199264049	2.58649083380056	2.75055261025455	2.62892869590588	2.56590368843944	2.88889644118923	2.85555575599122	2.9826928638743	2.30692184337751	2.29357285179594	2.32141340989305	2.62415066579679	2.64019976734463	2.80150116907397	2.46056475923932	2.4501165605661	2.4671528936698	2.26423606681623	2.63908361574589	2.47328299306796	2.98839022463832	2.29388821623522	2.33783692822613	2.81854432693061	2.99190473818635	2.47517393194394	2.53414731878929	2.68780056773216	2.49683534005674	2.85905620664633	2.77104160975944	2.87273776569172	2.75448750972509	2.86533290870091	2.70348640610405	2.4751070842754	2.96879201929331	2.70131410488628	2.95144845716611	2.79616125765847	2.84293074092569	2.80803858075942	2.63843655010053	2.81388005936474	2.54932984698071
3.18882785132423	3.22953942041752	2.75052691668164	2.93452452921823	3.24644436812389	2.92415436849859	3.23141104525529	3.13470556486043	2.9696847970761	3.24070183094405	2.91726736724299	3.01102118134985	2.54219663664867	3.25266264370932	3.18117953231309	3.18496574021847	3.0130281685825	2.63308641371554	3.09840807921761	3.08081500697954	2.81554248045056	2.52861880044011	3.26164673693572	3.22194193225505	3.06465710914728	2.89434078765811	2.73858225961236	3.15276434865734	2.75602921539006	2.65621542418302	2.68505881629786	2.56390556698126	3.15995247588394	2.97007259309922	2.93472545355173	3.24361199320629	2.50679436107017	3.08255424961895	2.75906722964994	3.00439524569777	2.95499617375186	2.69445459524774	2.92720329461903	2.71803327100829	2.57753587324208	3.04318931194411	2.55562423596672	3.23103206319406	3.25818561232111	2.87616013351434
3.29467142592785	3.09886672430752	3.50221260081936	3.11791725165365	3.31945237550129	3.45264853963431	3.48700305415129	3.50291786957103	2.86119684905549	3.51796532704872	3.49345307718315	3.46714786534617	3.21387948759413	2.84557483648624	2.86368379862776	3.50700468787587	3.18076918249686	3.47099243575232	3.26288640484419	2.81648644904567	3.39658176064539	3.50495379093688	3.20727130216353	2.96225473202078	3.49486769546129	2.8687416698918	3.51781662978413	3.52300114290259	3.26427504806064	3.31232508195229	2.95391318612248	2.8351957450262	3.34406048947321	2.89344575047285	2.79540859612009	3.52954311150413	3.03520759777371	3.10052737752106	2.92728870650943	3.42781565385818	3.16411641907827	3.50404407289898	3.04248018782197	3.12696878359186	3.01407433589625	3.32213599283991	3.45457897237834	3.44522650895525	2.94961419957682	2.86020844151433
3.69299911043127	3.74142576761875	3.69335662601142	3.31925951329356	3.65936386728795	3.79253938235381	3.32089814765519	3.74516752883518	3.62623802369271	3.70856476785601	3.20202878546568	3.70679271945713	3.40393676299548	3.63765139504825	3.40246072956693	3.58859162970784	3.51041025010445	3.68978574001657	3.65604576868726	3.72528879853349	3.75289024560878	3.43079937194683	3.67248783268649	3.54493475624433	3.30422435357787	3.28982950633646	3.19092863401171	3.73487345079094	3.37008665794891	3.67979124431913	3.63984765583511	3.62733456730981	3.74948814105891	3.66056730804204	3.74418237587987	3.74281651614378	3.32229633406615	3.42776295809251	3.77031789419068	3.65264436569713	3.68110566167811	3.50297216813345	3.36687758230592	3.22014337711491	3.19701584812901	3.58005387585544	3.2835546177798	3.54930981806371	3.71531868160834	3.60544300206862
3.90107108705356	3.91458562688767	3.68489618145377	3.5885294180743	3.98401815627298	3.87908038983434	3.86484475255425	3.65389303534302	3.77540387757436	3.9107412841773	4.03270576798723	3.9556956851752	3.84154925827726	3.58857521363532	3.91510872212755	4.02876424082651	3.67122637803204	3.52418984427483	3.95592692555082	3.86364116000875	3.99959343176627	4.02444739823336	3.8594443422416	3.90296944236633	4.0058457176733	3.65711639849235	3.56160612112743	4.04619396713842	3.86140266349986	3.83633025586165	3.66953304933889	3.9890475940391	3.99631874573136	3.90132839969184	3.91665174482284	3.50750727176182	3.90058077809931	3.78334086332108	3.89982671546853	3.92864451959328	3.55504751798916	3.75895348787408	3.56050558903596	3.98047281984368	4.02492598209812	3.62233631415911	3.67951054739601	3.86338702377249	3.69321994508806	4.02678155750633
4.26119668366203	4.14381035931666	4.30418597654369	4.23869466360567	4.33538141810013	4.14943414407166	4.33925076280635	4.15814113918944	4.32737602338901	3.97406813072891	4.30024196831563	4.23367602675551	4.14808465034151	3.99639293709425	4.21138777689925	4.30994360169785	4.32936346467303	4.05577503521784	4.29947587022473	4.08499414402498	4.11803270643622	4.17205583630742	4.34275438064631	4.19108539418959	4.20851592790328	3.9452140193754	4.32347004218789	4.3500661201187	4.28619265836778	4.24005731607777	3.98021872393754	4.05691386994195	4.06949448819755	4.08612915403009	4.03496914765482	4.30763690761046	4.24503862965591	4.24467726187216	4.07752005560567	4.29879332977354	4.34425131640631	4.23289298485352	4.02345001435577	4.26978648309984	4.29549256260235	4.14400963401992	4.2054546828642	4.14083426810832	3.98169362859432	4.0284309322719
4.36175238436034	4.60936801158481	4.4240323086924	4.58441622855301	4.31708821604229	4.6107029226855	4.30780737059899	4.4437355187567	4.60834823612537	4.43091447635363	4.4655567426549	4.59868595233929	4.49840441539251	4.57024370849125	4.54418929764489	4.58616952102447	4.48726396682335	4.65211190873108	4.60153625830436	4.4643108834656	4.54857108517295	4.50934662030477	4.6334495621842	4.56258799296338	4.62037228446888	4.49271900067566	4.6222889053443	4.22753679414197	4.48486013794516	4.4779606403941	4.57236342984537	4.32357193245348	4.64174457034692	4.57954294048191	4.55001395115498	4.56389920959768	4.40241830151085	4.44793378696014	4.61331695576468	4.39730076437354	4.43082080520579	4.61756012115732	4.53059771802845	4.55782077393662	4.44467849918744	4.59939574262431	4.47985447970027	4.32563783052054	4.34668540538278	4.56330431895242
4.86356724033497	4.52036085404802	4.50993769724273	4.82226678529931	4.94720294807345	4.46307005730923	4.86316283541353	4.82598126977703	4.96027375301007	4.58494046041216	4.92172938197046	4.84136473156175	4.89737170204248	4.92123109855508	4.79688409033584	4.62059238076299	4.93678826517131	4.66236062374444	4.69852991390951	4.87351079115497	4.46168840523821	4.91789122340806	4.85989289667212	4.66788193754004	4.37779664520845	4.77016012754879	4.62673309100838	4.96288384944541	4.79756700194566	4.88567392037129	4.92509641623419	4.84105271277553	4.93023154149965	4.86612828375256	4.80026012392348	4.90993940883939	4.81717082753849	4.88158134436909	4.50268563693248	4.92431417071229	4.71476883530292	4.86916291900995	4.86778381827387	4.87988991285077	4.48077082818353	4.72720463979508	4.91204665916624	4.81192856636155	4.9312339997855	4.39272452306032
4.6925970268247	5.21341568055133	4.65161472197837	5.24635043667827	5.28920530494685	5.24642742373118	5.2301712715566	4.76328841226881	5.30560310186032	5.27909106054108	4.9519461090961	4.70281656209219	5.05879840655922	5.16197993293331	5.27969602284054	4.90244945002681	5.24485259893198	4.58729824099926	5.29024009706838	4.69786422254861	5.05917670931857	4.77786207661661	4.50820291978353	4.94823017618261	5.05887599668323	4.69419651229115	4.96743897901011	4.66422491204608	5.21710061438692	5.01565688425774	4.69978101624555	5.23218909829274	5.13044106035523	5.27546108878032	4.78054782329227	5.06981400843067	5.22701977563371	5.2703369249045	4.87749121725518	4.66781339376947	5.19952790424882	4.62558769943832	5.28863298744573	5.28898732392409	5.15059471927128	4.54693703153579	4.88635040849032	5.21409820537028	5.3142812607812	5.16151056044405
4.87583494494013	5.30436857016137	5.11796764228351	4.99951125761727	5.31305935644632	5.55303596088282	5.61440825784962	5.65749037921436	5.3573693284015	5.37906825731479	5.17319546121422	5.03557468832794	5.19046485009626	5.64795573213591	5.19481882520214	5.48298026729007	5.6013293820599	5.25594699469295	5.56677729787508	5.49368109025636	5.02087079235682	5.19769944895208	5.33201499014264	5.4647462389642	5.39840368658954	5.04616050087656	5.28496943353474	5.41227482533242	5.17050952996381	4.89317637412351	4.80570289461664	4.96036560971825	5.3868820669721	4.95342167770643	5.65178871539443	5.52538065998259	5.54635466204978	5.46222369001858	4.93206131243903	5.11053590450089	5.58342915076315	5.2996787849903	5.64636334341491	5.09472859166168	4.87665262751146	5.46908624464949	5.18434116938544	5.43411377298915	4.97076553912536	5.21116475368631
5.49908409130065	5.70744002437773	5.95496873476422	5.9222769538766	5.88569797815747	5.97755906209711	5.44852745886493	5.08157156690396	5.31410616877889	5.88886508574505	5.44682661676724	5.97926414454471	5.7404605075779	5.67163913630239	5.07429676504516	5.64158615800104	5.79287011205622	5.36770763137451	5.25905050710264	5.89008181414159	5.79743367936288	5.17538723703592	5.2281390417949	5.8640560942891	5.68435303129441	5.18278940386415	5.10886707934401	5.44593409949885	5.21169707120434	5.32257894371744	5.39605572333346	5.26533998453584	5.71188565573733	5.25643685383463	5.96957046241318	5.99363982071968	5.32778277111764	5.55091035432543	5.46819163290079	5.36401980056807	5.76301258457771	5.31933816560081	5.90872815938289	5.54542547588261	5.7354407495787	5.23027229654521	5.27193240714004	5.25895887079645	5.41913272069448	5.10981246218083
5.58752693624217	5.65193179070544	5.74116248903289	5.80810388594552	5.50928146770427	5.72288910950272	5.98647948438702	6.07984518630095	6.09719624168955	5.13479443261173	5.38396337612877	5.78335071501828	5.40026844467273	5.93402161126152	5.51986639435551	6.20041140422794	5.55527333253813	6.21537900690094	5.30466937202003	6.15763438568361	5.56958542047978	5.53178148900859	6.05370065395513	5.70281218619455	6.14137564632661	5.47895034517396	5.42514205912527	5.67753689972392	5.61947950888407	6.0895144734267	5.78775081395654	5.62626456813782	5.2938036252531	5.57858059712386	5.38283980457124	5.38831440066993	5.6322736565226	5.92028594787032	6.00337500606657	5.29241707872	5.19426002574558	6.23826112196471	5.77734691970735	5.39555725164657	6.03166341038025	5.11894720992054	5.83125965461162	6.11412417194493	5.91239086185945	5.41222802929623
5.52664242993142	6.44504754873556	5.87467390677913	5.88430815790691	6.03319229451795	5.62083043689621	5.44868662084105	5.50728063980413	5.60574134722306	5.53345319198022	5.37667312422064	6.16184748890237	6.37928525995979	5.43874381606785	6.0433970647945	6.39554402685157	5.93746313815627	5.98534463159572	6.18668511012897	6.07199840514302	6.50897545953923	5.88001081775853	6.39917314487853	5.69056651156033	6.49535286425653	5.39272296409077	6.05311679668223	6.32784923492976	5.87808432156393	5.92025956714731	6.10064065041017	5.43738617591871	6.03013421863719	6.0248418795899	5.90892182638223	5.73118016841273	1.63942010637198	5.95648900947979	6.30727978350348	6.12429065341643	6.04261013198873	6.1395162581115	6.40731918336162	6.26322914087597	5.84501246763887	5.34865915783073	5.73749638360531	5.49702522939381	5.4801587065663	5.62238263451819
6.61926489952045	5.88121160846512	6.35645215946475	6.17108543567092	6.21196630584708	6.5954842081694	6.00544958757058	6.70729038775488	5.97973295693715	5.82810548252138	5.71544942498311	6.28548999469488	6.15343946889882	5.82546014360109	6.5955543985071	6.42999162887039	1.44046070979769	6.12111143732045	5.65078239193286	5.8772698279405	6.26677073413913	6.26668445348412	6.45628149001314	6.08286080758881	1.15343307191678	6.48823500245896	6.3328075921712	5.71612196755315	6.3713475351967	5.96889044120049	6.41423814455626	6.2483791526791	6.7437912166182	6.62674930419332	5.56652347440743	6.46835281034137	6.36902183914486	1.28840433234268	6.52912813997235	6.35477288055556	5.58371993320395	6.19929599490796	10.5196723259221	6.3488984214191	6.503511715798	4.03687994609664	6.03962486998291	9.84057088268948	5.6902991147398	6.72101195548362
6.73572175208242	6.36426635755614	6.75505121772434	6.26281373108403	6.59164354626163	6.61284347045562	6.51893459016016	6.3593447309942	0.516240442773746	5.90401811473244	6.29686857307714	6.42068783697387	6.68333774841334	6.67368863130912	6.80879071702404	6.31437758942957	6.28719187189341	6.70760800248567	5.97172826231994	6.41171002720434	5.97889416814062	5.82088374849647	6.28072477956131	6.68472031867868	6.71169820776886	6.59325097110771	6.66912329429482	6.50702842179693	6.746593563626	6.67692625818387	6.34554117911321	6.64158285932685	5.91837208202936	5.83963604774699	6.6307021959159	5.77137810934306	6.04918022850463	6.51461538375736	5.96438967552288	6.1932437058694	6.27207462787138	6.09368739773441	5.78215561430159	0.462691907292224	6.68591970559413	6.9277637762704	6.32689989077795	0.719600793664852	0.17474186209342	6.60465853408327
6.94821916998544	7.10894807236606	6.0609310522525	6.37929017741543	6.57852635664635	6.29176813540293	6.72402514677112	6.45557480918701	6.14117702731887	6.0295404386021	6.99518542643686	6.35738524909278	6.58363946277495	6.93872814146124	6.50527264639413	5.67972049471566	6.08726770062674	6.21459829082225	7.16878438039607	0.442401986911699	6.3640002944739	6.08122696331314	6.18330477705588	6.24215153911883	0.763372678375777	6.40731223446191	7.00683032043867	6.93083924958135	0.228908098903027	6.82163202648627	6.85778183203221	6.72937339818829	6.98922591333653	6.87990120148725	7.05819412841682	0.175305009748003	7.07703436514891	6.74244952125516	6.8489648292121	6.997182638107	6.35660807061121	6.40775863798622	6.35317944510655	6.79937174101756	6.45073413730517	6.54606386122086	0.297895150975065	0.369241251996588	6.92692446471952	5.96140547377464
5.92398410222276	6.69148641357376	7.19049736983536	7.06237241518333	7.18398746270428	7.1454337300591	6.19668851762279	6.0230528152097	7.12610297783859	7.12039156019057	6.91768276471375	6.10961843543444	6.73841890104248	0.146721061591076	5.98307473362222	6.21632394241357	0.28047282859218	7.11994060992192	6.65585382974071	6.47672173850458	6.92627653667154	0.159062361345988	6.13318840175554	1.05622085977626	6.44858106116244	10.2974938666842	0.236290584664207	7.27572702350633	6.75758173615478	6.96387197313866	6.50694089759298	6.49822464723499	7.28627116708385	7.25956372547142	6.02188000103862	6.50947596983075	6.35098897033453	7.23245117501038	6.86419605675661	6.62978416601372	12.0737772273368	6.96968810793559	5.94476714904221	7.02986670917857	7.09271228646027	7.32806213767232	6.98049757798123	6.36215041864512	6.93420373030656	7.05587521772902
0.318362621821185	6.96954640949016	6.63911989879953	7.40480649757832	0.146478934516481	0.147096810735795	0.140778554161562	2.77983854647918	7.42011603793012	0.152261267507005	2.94619382518983	7.40716854414243	7.37292204960021	0.303608416374897	14.7337012450506	6.59480502290544	7.23989455787456	7.29585518078397	7.28194070249434	7.17577638266106	0.137580021874678	2.42530642977775	6.99730233562533	7.45264515047809	0.606884901057477	0.734838040353893	7.1374867856938	0.160499670703611	7.37446015292297	7.25000399720531	7.26865148644341	0.93684364813411	5.55684556296866	6.88255792812646	0.64754778428941	0.399543301724595	7.57674661617119	7.3639555010771	0.288924782076291	7.00021407485933	7.42503982556296	6.95061322720567	0.14144941357891	0.818095551385877	0.193999099646937	0.207601524244221	6.82066385913699	5.98252411748603	1.88072591984051	6.18689057759801
7.63813597718405	7.39872464005265	5.51898274167643	6.06102136209998	0.183398738502363	7.02375208147532	0.14021963209586	0.15310603768125	7.72530041024757	0.141685128241763	7.00781222369086	5.71290549557472	7.37979063595247	0.259991302391078	0.791484777909967	7.51657736779551	0.138996333452042	4.05345065010036	7.29719325380401	7.55866132678368	0.454901127956414	6.87604869045306	0.135986935044385	6.74268589285625	7.35383409101215	0.171708381761776	7.58089305141401	6.74713602365016	7.19248310928629	7.52547129706175	6.57115809565672	6.81377985634265	0.201333949355129	1.74024272137951	6.56936149666566	7.70968536500221	0.548542548086384	5.87969928438184	6.39218033263807	6.95768563171875	7.15027487286956	7.26652984760154	0.19088211898095	7.65404680521875	0.148275043281628	6.85052961387539	7.39722162757101	0.160964327466276	7.35927677129977	7.74120484356777
7.25099853657092	0.14013725085396	7.45293571471244	1.18405005569938	0.277061904459368	7.52678488910117	0.138768625531819	7.39784045396389	0.13083984936704	0.193700816697926	0.516857187692967	5.89219232434124	0.129913407557915	6.37455067636351	0.129675387034462	6.63367087384876	6.82128729339132	7.78214725066373	6.15091831145568	5.74826790153358	0.764232916603234	6.19387652487182	0.165155411875496	0.468303791662177	7.23686450774814	7.23747918682342	0.153880092169026	7.6981050809978	6.66025291789236	0.362953051378674	0.153296613567855	0.141451108235741	4.8261623649655	0.140589590548311	0.147849701923068	0.28462898031076	12.8632689072926	7.35679999539037	6.66574461679839	0.136599474624922	7.00124527676387	0.188268522280301	7.65395046341516	7.42236162283716	6.70420662039046	7.73965973619657	0.167965442858045	6.85052039279901	0.139370259133076	0.15263975711107
0.824518924871908	7.88389832909351	0.137240656936834	0.966119802814599	7.11897482240791	7.00231101780762	0.183246865334872	7.79283154068792	0.123019277293328	0.154717728450238	7.70584337593448	0.244100905299113	0.129328898042435	7.39965810864243	0.770095629578009	7.6888671322172	0.219537815833093	0.148021768374033	0.131276244677598	7.64575991494717	6.90231357268854	7.53956074573999	0.155101809529802	0.154665335096011	0.139296211822249	2.46485904585751	0.127767271971608	0.142990774647955	6.4853498240472	0.178741655426196	7.89960221717267	0.447695640670351	0.151076685507043	7.7376373130569	4.99437091672244	0.139212383355561	6.38756650625112	0.92414136582421	0.179394093343145	0.132360447143168	7.59647487738777	7.93037839058733	7.96265743129093	0.36295982279161	7.21959145820823	7.2100181580939	10.8339385920841	7.74409357026173	7.10267899051454	0.291386575678279
6.46296658239477	7.63082324074653	0.12321813034013	0.323153426539895	0.128842194148724	7.33411011065973	0.129598894756299	6.969638562491	5.40142387604372	8.0496375966468	15.3213017626091	6.52715434216201	0.136512434586675	0.13049396726064	0.12616403412786	7.88323824625432	7.360213610341	0.134502025613652	7.54441143392959	0.259301880333101	6.7144078023932	0.38609125952559	0.150333363320197	5.38084253164138	6.73655792121087	0.207075371611786	7.85239735952894	5.58916377646736	0.134059760776211	0.169452461862367	6.17695381450967	5.9417298836233	6.78915552527953	6.33775497973121	0.123971874183355	6.20491411773809	0.139331370145142	0.123276979066368	6.82845742070154	0.131425925629191	5.87126366215477	7.87347967437014	7.29250392486181	7.88061616430016	7.43449116918121	6.79754422819399	7.90031070339721	0.123749223975879	0.123814482887674	7.40800139463733
0.122022618076577	0.125418017867677	7.81982192322067	7.69318899791221	0.160828142372693	0.131342119023477	7.79158933002346	0.121725615728111	7.58191103137771	5.79111762084751	7.09441339360654	6.67148424921772	0.118051803916485	7.50667332312486	6.23335647564791	0.334696188806181	0.133161478312128	0.150029944063268	5.23144790797818	0.122231818443765	0.895064486574622	6.79591568064204	5.9460810109013	0.11752536759387	7.55239729137152	6.12444865520315	0.242365998767502	5.5649002955493	7.73301315150015	0.185443400030353	7.19808991755714	0.13286542486606	2.79475137708674	0.937773294984763	0.238673336944767	11.4358931903161	0.122240109881844	0.166659741966907	0.149354894348346	0.118856651517769	7.28888973127923	0.119677614927588	0.123794177182579	0.387493485129817	6.9720460425347	0.129678547704578	0.144755295997466	0.132429378401965	0.124282463935524	7.93339212325862
0.12256971795211	7.23613286513726	0.744006716020863	0.136422951172367	0.515463576359191	6.1437958032915	7.59055539771228	0.134120159753134	4.62204765375159	6.9549703136157	0.159167859427627	0.120714028665355	6.66241920370934	6.89530114473006	0.236894223804187	7.15292805558417	0.124405442528788	7.00700875154522	7.50086273202367	0.126750331274532	7.83552745511643	7.95620561434182	5.99655900912289	2.17947352990141	7.47312409274697	0.162149714280945	5.82675440125277	0.134677000607137	0.119529073584559	0.12330347633472	0.138380240158129	7.25221656022542	0.141713163288636	0.115106814245792	6.12254951463866	5.85250294264067	0.147334479153574	1.15635523172252	0.11361142880313	6.62742053856065	7.32841824637501	6.78438871663269	0.124740184729339	4.45873031522684	5.10583742733555	7.17284112371873	0.122753546708881	0.154248236324416	0.142740322759784	0.859529471637235
0.118711205557618	0.170763232602478	0.125821521367059	0.137996957809889	0.123988725192889	0.116185236468527	0.161186789620116	0.120997456410384	0.148934704303317	0.124166560281295	0.118675842178293	5.99967451599731	6.1400231150219	0.210912043395524	5.76449575630937	0.110582772633699	0.112237207682621	6.70485737479952	0.115400233025455	5.43934795972387	0.122773065463161	7.47448052256264	0.152972695300446	0.127007346963993	6.82813102400914	0.119358288263411	0.231702838722278	0.123087798921998	7.43186992662033	0.130831248595814	0.149365530135539	0.140939450752988	0.126097591035011	8.38966290657101	0.117861126395814	0.145517585869149	5.37398058819026	0.151617591953006	0.116170968934116	5.77379654118909	0.135582090344716	7.49150165319574	0.128341121037785	0.173414479222743	6.25693917677493	7.15511429350111	7.68022968374869	7.17597972226957	7.10044382919491	0.136756353966658
6.10399467320487	0.1313672136651	0.445940685935838	0.135428111212395	7.298784908598	7.28322399936571	0.122229818672279	5.80048240571119	0.121011881193259	0.11366860584516	0.149637159862821	4.46369662891954	0.130432281376422	0.111284548647106	0.113599538810088	5.65667204734558	0.125432386429608	0.175924294552	0.124051056512574	0.115247169603366	3.56263587929103	4.72711851328772	0.110870352096026	0.161029972375746	4.11226704877816	0.124532469984506	0.131482815282359	0.145612694913701	0.146680653817725	0.158053639992102	0.143843111207562	0.168647818869125	1.20207817329351	0.111129149236415	0.118175555714778	0.187801571802883	0.127875271847638	0.722104205097397	0.111046617334662	4.32178142552305	7.05093542196024	7.467734363194	0.117143506399368	0.127663360722335	0.114279236403171	3.82223895727498	0.125942502686707	4.52835417588248	0.175416500289178	5.38298715119016
0.138647903590931	4.35806815499167	0.149006786024911	0.149413575813199	6.67607597050375	0.109427029267649	0.598665547192096	0.132256778253441	0.113164809632996	0.287260727583829	0.115056905292474	0.127918860728245	0.111796350076966	4.47222824562656	0.112075798532875	0.132551497605093	0.128116881663043	0.14026327492456	0.140255642150275	0.112561112680586	0.110456071861534	0.122391864847014	0.153260097629525	1.2893473603126	1.97383521832397	0.117994034202881	6.64756276249807	0.13183845637564	0.12659440005101	5.90379963018898	0.120510216828856	4.36229174093539	0.13667699920239	0.735883657041839	0.106694736893619	0.127649128260251	0.117557447823587	2.71478116551339	0.225637415244818	7.00610571480161	6.92423318317312	6.70560562027433	0.133345088434231	4.61038731211877	0.66753550482559	0.162020012370627	0.106774656896049	5.44701164195618	7.33235087179342	4.23830516968485
7.36606697196542	0.146675208063254	5.97346480506634	6.26134750096231	0.153754865281605	0.131797497825054	2.42378046497536	4.71920729247514	0.11427022965711	0.147727404341434	0.193140200447852	0.20930648676231	0.111368598666329	0.238242590141434	0.15230092439388	6.8299495473496	0.114902447860604	0.122435124926231	0.134443343408006	0.1652747568132	0.110657424784167	6.53796449058245	0.136140733896691	0.108927859158259	0.133160939069421	0.139008839941524	5.89233483732987	5.77492367331474	0.112182541389485	0.133235094662665	0.116977394465971	0.132821009373223	2.82013268407614	0.28123207475936	0.160928350613281	0.111392162067085	0.217619706928005	0.116779445507769	6.27326012204628	3.07987714733505	2.23607208610839	6.09597251054057	6.63393180165372	0.154826599374355	0.110819667377627	0.10701189872559	5.58350945263701	0.156779210143655	2.73039613331095	6.83450759590436
0.11644281341612	0.114955708603624	0.136741599706819	0.132000563642646	0.116299842098706	0.111245726336413	0.117619543866714	0.110175376207058	0.137021618020949	0.132992142481377	0.109732438172982	0.177642173609693	0.110847836017556	2.99953784390729	0.121252811849933	0.111722059379863	0.107095750810171	0.113592507626786	0.114740666250706	2.77412641219258	0.227862416709763	0.136197115205438	0.149803346757697	0.112986490025542	1.30130073035458	0.115860966912217	0.147435055557572	0.435191138181936	0.134134025846546	0.560549875802229	0.054269167755359	0.139121049283772	4.23111963937177	0.249706129420434	0.122962731972957	0.138156022193798	0.13654968506405	0.205916839051926	0.360015908436731	0.173049913263499	0.139180026890754	0.129412266973096	0.206607092333225	0.14808946791945	0.111265057260237	0.247396507093137	0.152024805573626	0.138275794380748	0.126189370706743	0.140205686470508
0.145493146544283	0.106049478405167	1.32451679194211	0.175884843762337	0.117360061667822	0.120313480405497	0.130399616936852	0.124755115385981	0.205717499574276	0.137327309248407	0.207542277052783	0.228132504429551	0.145780060127707	0.116005576465681	0.14028610226683	0.16182512142561	0.11900777980345	0.359728790142312	0.104092396874132	0.205352729052942	0.149521087584504	0.135665189063285	5.76112992248215	0.126569657680175	0.117421443854246	0.190127831802663	0.0533311422330513	0.138353129215064	0.143818030256819	0.116932808111207	0.115215348769457	0.106728002157852	6.13001982680993	0.13391450120109	0.115386354104471	3.25573960057518	0.113871252675155	0.142246865767428	0.102845917108913	0.931704742607012	0.110677775031951	0.115780565478724	0.261428081109603	0.611120105017642	0.146511540016042	0.106004699718785	0.129044218044058	0.228241944599844	0.130137302452867	0.154477457527587
0.142015933435095	0.112267264517419	0.147559832687148	0.179899159437657	0.173734599813802	0.196618251891238	0.115793299446312	0.113825781575705	0.252333833087315	0.180683797885857	0.099874774921519	0.112884597034299	0.207507100860251	0.244556155359452	0.156783541930416	0.167128993985063	0.152337424829914	0.266057198872614	0.0986162562050099	0.116278374770997	0.0518556231651681	0.185691728632924	0.102709287095398	0.325558791677489	0.161092126132501	0.135657128506994	0.0864544876386663	0.145813179741546	0.223746841552273	0.111676427374145	0.116912569780205	0.154647318506281	0.138815041404551	0.100263792152022	0.127503640701647	0.103549996183302	0.162770543725683	0.175458800462566	3.34055138722844	0.125892781363195	0.185974489886148	0.815064026885143	0.137946733844443	0.1500784582712	0.137531354637854	2.1070098064431	0.105154668510047	0.174705023486835	0.14518479294514	0.134499230720993
0.142395708874199	0.0999124100279578	0.104024578374722	0.0531891195185174	0.123862347298477	0.116905653241455	0.134984736252666	0.153967320221255	0.12388001118896	0.103040460027209	0.106729908018168	0.155194906109912	0.116491585262463	0.143777799203229	0.318581064014486	0.149093081683133	0.183199094062024	0.152290309776709	0.157943485121102	0.136737382455047	0.193410704198368	0.141261723875217	0.149185887256024	0.142993376467359	0.169206125826957	0.103633651799968	0.516549988817523	0.13506166900513	0.101587476438165	0.18441628574285	0.101289080662805	0.143051541218839	0.193560669202368	0.123053431292501	0.102545411703835	0.106578423582922	0.135938369519884	0.0995434952274783	0.13512489965296	0.15474321413787	0.190591433631381	0.117504679069767	0.136530301737208	0.106890177219474	0.108526793751356	0.101343170493682	0.101667245244171	0.120886644114227	0.100377876026998	0.130747681512536
0.0990076432768545	0.17677504786101	0.119911386644901	0.155944333021523	0.152242132424284	0.1404486511524	0.201548841315377	0.213694980418501	0.190882716820801	0.117032847337993	0.144639692757126	0.171414125394041	0.150656165057616	0.215766623723082	0.210776225001355	0.156216101479568	0.122558696640105	0.120894594803994	0.100149967996056	0.206866017554265	0.167948389165379	0.0979738908875441	0.2064310529485	0.143351126178806	0.101096549135746	0.144411340475127	0.12916867577508	0.107873327116964	0.112260177198048	0.143812788118975	0.100529692606861	0.167711594925216	0.225532682711773	0.112551126267419	0.174506793367593	0.161748990509107	0.155766654348357	0.236684316415761	0.234038523998753	0.127266295588911	0.170685878193469	0.225638155440852	0.17949464287206	0.144065597310616	0.191702303576998	0.101126028760019	0.206208444109331	0.105003489608085	0.0972298612526085	0.10385444722379
0.189007021905741	0.177623390676602	0.123720475881937	0.110791032848998	0.122852148311496	0.13547295015143	0.195056324233001	0.172046656542636	0.13391415646485	0.170411761096536	0.115882717863504	0.118395242580751	0.155334863857405	0.0990756583560864	0.103842061915927	0.0959183850770541	0.206783210864271	0.110735670959179	0.173062727101419	0.131008589195615	0.136080775545816	0.142397912421395	0.101883829214579	0.167553999225317	0.193708642529798	0.15832290741296	0.102955129151202	0.165950743346471	0.131508525023675	0.192095428121615	0.096136477422766	0.132631864515422	0.165980413370424	0.1028183326477	0.10325477647144	0.231273058076342	0.107144458739393	0.109951159778868	0.103131245470991	0.113405375489125	0.122912940281173	0.110653882693787	0.104145440109822	0.217463810515309	0.104261840148941	0.107632236498768	0.107281579731996	0.122844657081851	0.129804700330512	0.122541550472539
0.242017956043123	0.101856168593378	0.103364098186553	0.154397595303538	0.146339738477339	0.0988775904641868	0.107733285531648	0.182685850884439	0.143408573937547	0.16973400717118	0.180175712034143	0.142383390582345	0.0927912484309645	0.159489341514182	0.261238578460106	0.146766369418941	0.220883400892736	0.129047860184762	0.136163467971655	0.112114600526369	0.102313434196503	0.112795283748392	0.144723761153583	0.0991649119685579	0.234979546183314	0.118144984012309	0.172327084648706	0.120181637714415	0.135040820278053	0.222408569389667	0.111210224894331	0.095552822266114	0.12064636227283	0.133809996302821	0.156931354391146	0.190858085665562	0.222076527103554	0.0929231940381929	0.147661139741086	0.0999122752237484	0.178608940626606	0.158834116782346	0.103359512828392	0.209229786320232	0.0940042001311316	0.109873345206421	0.0996517137343086	0.227350219405723	0.172760795571421	0.159512559118218
0.130754013547142	0.181276902696322	0.147896326917307	0.259914268041536	0.212558592453198	0.0997595091431886	0.111625757704011	0.176509649944969	0.16254124547412	0.175318818519097	0.201270024794454	0.175971425037597	0.0968748381172788	0.172365117215344	0.12224117724097	0.213361316598912	0.128946133701093	0.240193933107743	0.09331072873054	0.0960256086990807	0.221226935317944	0.0923360387386947	0.0937249090618111	0.149097976068238	0.161627094981453	0.123806470035029	0.105021588934196	0.183165030314253	0.190880630778463	0.0962327331771624	0.165176411894315	0.19193531832382	0.119815179554823	0.129149750936738	0.0960826681752768	0.130619071429762	0.177750373651242	0.137388181398103	0.157583316651624	0.128633583477941	0.107129826144079	0.107465635081308	0.121498807557342	0.123216397733819	0.134295411461832	0.151696434409415	0.12322852486667	0.0983075508934937	0.113982209831088	0.106311800404836
0.0968736923265471	0.118676410853271	0.147731564251996	0.205488330501932	0.26568482050874	0.147985464838178	0.255303737516498	0.131885524327697	0.0939688373797098	0.159326811731964	0.0955554915585824	0.119372796364995	0.209552014121395	0.154836725527406	0.177417964854347	0.0967743296843627	0.14401215721157	0.174851587140506	0.131951940302855	0.0919270858182539	0.18974861896856	0.235761669796215	0.234752810673511	0.12515652227616	0.207907442630175	0.0932494713613062	0.130381500594745	0.100471699097629	0.106230538738549	0.123137710952764	0.142405775461739	0.103779761200483	0.243542467605517	0.228829161072346	0.124659808323114	0.108311962114165	0.161329231425504	0.140417299547605	0.134791306173711	0.174523786285692	0.235704203421347	0.0950224525461832	0.106045874587882	0.126135834857368	0.115737058031407	0.115870736930556	0.105231380213014	0.196967884533639	0.176402193336343	0.0919029864511729
0.110510695421213	0.158376983264	0.174399517246008	0.152677035320953	0.115042148961743	0.143341020599273	0.084406347092487	0.178629726522703	0.182007424463585	0.145774264702399	0.129440935438731	0.0920589636180891	0.268538666830593	0.150304434166117	0.11922703923722	0.194183138639982	0.0948136041532682	0.0954365065883284	0.191385433912329	0.190989830299216	0.113165212130033	0.193699086347243	0.223340500045441	0.159033726425677	0.0969003941336182	0.206097186453172	0.108669307455448	0.272465919949564	0.227460136473737	0.115802012600037	0.110279210464923	0.0910557700744157	0.117878597438931	0.261034924115311	0.111779591136728	0.237724883211199	0.11443698750212	0.272302005769511	0.238803776348047	0.178830237485894	0.176658945891418	0.242621922729725	0.16230214247633	0.101309692744679	0.0905354964424627	0.287833978468469	0.178732516912162	0.165576088996662	0.154355315160931	0.228037780291003
0.0954849187184879	0.154790710220502	0.120936693831322	0.193493691116392	0.176718951544899	0.0904088014124937	0.170588936933525	0.178912627303131	0.187022930592943	0.233328590296333	0.201569648713028	0.235456066007635	0.144043226504784	0.100045222463135	0.158241045000323	0.0996615730592106	0.233772224035278	0.101826998291251	0.263850345413078	0.0950040759221878	0.190828401842958	0.18882894273252	0.187599594828745	0.165764740410876	0.193416099277396	0.13572004210646	0.163485306167257	0.139785669842466	0.123640042761723	0.234427870608653	0.20142888323591	0.238499487054243	0.112092680111198	0.331532294974823	0.132418834719807	0.129192629188475	0.164705806633319	0.128586660409569	0.128598346008789	0.256464219418003	0.303896507169169	0.219482848327321	0.111738148157242	0.218596251234213	0.0931287437892788	0.145531974182519	0.131684171188873	0.14867399859954	0.116344573689969	0.157779389658075
0.110088263769622	0.198338738320435	0.0879918555787527	0.186824885451464	0.129930691749658	0.207760598112515	0.159204221162849	0.149358264900579	0.316731341575525	0.274033693842665	0.14022487804682	0.282243527225486	0.102246244656918	0.111059777675326	0.121967873865304	0.152117410891828	0.0939717319244044	0.19580815853678	0.123279924099057	0.172627449854064	0.276398858511124	0.23865720280108	0.260343379266136	0.11179832947269	0.134628927480468	0.285148285709481	0.122447016656964	0.106593269834707	0.249566348429437	0.36227189172657	0.331462219415696	0.109051632088804	0.138016096997579	0.102853921880471	0.136778074676934	0.100643455818146	0.245818627627918	0.237803914437723	0.2826700383115	0.127776347396794	0.162259201189672	0.105124980837018	0.203410420192438	0.189055702663032	0.12939657373849	0.218797558824191	0.0856831584747169	0.0974582939372528	0.096344340924804	0.252293322929735
0.103887585968923	0.153035580811266	0.176709069881234	0.222680267212644	0.200205319383893	0.130585993147358	0.12798230550572	0.175244246419345	0.246178669455202	0.0975826245829523	0.249615347754008	0.251357000665999	0.142222945985894	0.106522572828299	0.255624930868628	0.11740777147114	0.142435334571025	0.195970853842582	0.305610803907762	0.138950220131022	0.149375639843107	0.274010639992124	0.289341560354922	0.0914100421338541	0.151474715364748	0.182233086354268	0.272840189156982	0.104587477667015	0.293113803718191	0.144131293309278	0.109076824841225	0.240712791506919	0.197304393175131	0.118173577207935	0.139581497454832	0.13468523218945	0.140800646362086	0.167831288738982	0.375624727339506	0.275432213940112	0.263229274084568	0.121377339957462	0.158855359160739	0.186453003543706	0.11246737018317	0.222047785092078	0.168979948924179	0.131005304908538	0.124476886194726	0.124782431334999
0.152908405629333	0.127788629956475	0.130580213731959	0.212637003584893	0.118223578839805	0.168509356257918	0.314900990679626	0.238560940579606	0.219614783270281	0.119339228737152	0.106507245879613	0.24623310789906	0.151829809712527	0.20312868767747	0.202753503971582	0.313703613199474	0.149406416876743	0.265661194986755	0.135132327041554	0.181223023696033	0.139506051099875	0.22712552092683	0.202594063020771	0.277519161119448	0.165882211366045	0.292473014848958	0.301529215467939	0.12244599656798	0.211679104790826	0.174999043157406	0.229978402271063	0.182147787381311	0.282506232171464	0.356619202443029	0.136482536503237	0.113900164702911	0.0943543172560632	0.100786240170864	0.263646759656642	0.193865360892474	0.20140763222156	0.396478654901884	0.137986825174673	0.21228990818022	0.359401540983036	0.121000185555777	0.228775887698171	0.324368398587242	0.122385308617612	0.273170403445203
0.277567912057361	0.241979912054142	0.323736947558122	0.121005073925041	0.392673274509379	0.260741971958205	0.117884825637323	0.312029255080832	0.225226872014472	0.201865641784139	0.259380402127208	0.367332442266425	0.192191886811101	0.198762341669627	0.22140991979676	0.259121798983179	0.149578934871174	0.180693533574461	0.116867713820992	0.291727453865751	0.190305366141189	0.288943797510529	0.171729443698287	0.322588664399353	0.210004407221929	0.162529939811381	0.185030813169765	0.185179964550567	0.150700839080184	0.232417051357918	0.229072619178264	0.202411959172757	0.184982468425057	0.183853745731261	0.206022383381964	0.207423246795	0.316058043643006	0.161465056220837	0.28161585070755	0.219713778567589	0.283145353091817	0.145007628275808	0.121906690924645	0.243876885746865	0.220773319839311	0.177608108244582	0.303820483907271	0.104758516289199	0.165667037676292	0.263528079851928
0.112870659239813	0.288592906605459	0.259396719324447	0.24362368290668	0.465028705794006	0.336884995490747	0.235468169526134	0.155666737968261	0.258621333353781	0.133162435148462	0.280833229884168	0.216119383916328	0.208597726619618	0.199225341918609	0.105518044718266	0.320320957497283	0.140905754234901	0.213735018886026	0.365396546560719	0.117315104067405	0.306979440956263	0.217955617719206	0.118149539415859	0.270151234859644	0.127655061404522	0.141846024215746	0.200796312104662	0.150251274482856	0.439021091474392	0.165026601702445	0.15853873253111	0.0948008133013	0.3353772535504	0.209237331649975	0.108616810795268	0.161083103272536	0.346106468349482	0.293763996904634	0.234093814940323	0.106845185316599	0.293660337014717	0.215023873043149	0.107027529900347	0.148832639473889	0.243635131370441	0.14959272690317	0.313818115768006	0.39660193954411	0.218245081967662	0.291111798760298
0.155649385294904	0.308693536108256	0.235434560452241	0.235944474020192	0.171706256141344	0.279720321258406	0.389733681506485	0.24274785226339	0.381328860290992	0.278475794504589	0.351659295668521	0.346441310927097	0.237113440970237	0.15941344056281	0.14123937899135	0.128364845011662	0.13255847922067	0.165008120859993	0.253856335425923	0.18394460276369	0.209975189096701	0.141815091337956	0.257037806344309	0.40957424878318	0.273913673303366	0.344785248190897	0.105578193801345	0.14502585840215	0.373003120424066	0.388998508467181	0.169457867628315	0.174471918526548	0.362196943349711	0.290395372638315	0.161662645263081	0.19756356949305	0.169366467241888	0.225468642005742	0.278528959439986	0.20552514858849	0.28148545697878	0.240322073884081	0.419002696533026	0.19697592327799	0.241152720336195	0.149625876194827	0.472659799871432	0.126968729154527	0.116246236506353	0.318148797946964
0.186186926920566	0.327108248947889	0.384912306601347	0.305550450796104	0.221424429944608	0.181476642854171	0.126520774046278	0.386113067530298	0.270900680741796	0.345353856527614	0.331338056837246	0.166586610794333	0.117573389459834	0.239270834655874	0.169383829263016	0.196214196159765	0.203099603288031	0.190400827444909	0.225552845576236	0.459023439519535	0.279577081234832	0.198340932598441	0.225945070585895	0.123583546484983	0.177883556131657	0.179087767825662	0.34617937037214	0.259626535836942	0.36353728977097	0.248727498230628	0.321469557166548	0.290871048438499	0.434096107128431	0.323458367099219	0.251678106504409	0.449775865783668	0.157385817732408	0.277240906847241	0.207467451832157	0.469314371186354	0.545781799211814	0.245985793413304	0.451333871003211	0.114779332329266	0.17458601679088	0.191094096659906	0.224966209289884	0.368219294455026	0.228865681585651	0.163741801870471
0.243752659852595	0.361639651637402	0.490495059873803	0.217540005551436	0.316099080682043	0.242081097912476	0.455972133975187	0.347011248804058	0.154660611928594	0.284591056489619	0.491544930989018	0.364814993552116	0.397224024098809	0.374720675819443	0.379964371125027	0.289489755974089	0.434975407037673	0.143634869683996	0.165454487745224	0.338381481353525	0.540367398980732	0.133004380596206	0.446156502034756	0.164892178536845	0.425845707111493	0.314702672247252	0.332944255829276	0.333925149133595	0.264467419023455	0.119459657350324	0.325002140354638	0.338609289841251	0.12912309221676	0.370755788589938	0.622960411296447	0.349218641090299	0.240920219426614	0.119439285420683	0.313019648386891	0.175931721557284	0.157840930574675	0.132025011972108	0.222122534629412	0.400491743202256	0.179362471428481	0.236076190298215	0.249810547295153	0.276206446786552	0.244430608432948	0.404800631511103
0.264439061670134	0.256993714634903	0.282900627836111	0.256621754543413	0.360935786330817	0.139704440069531	0.197457796752446	0.426354342946925	0.189672758021998	0.337828232780919	0.288124980894972	0.141310959497979	0.176312082621548	0.462211707837884	0.230257372676378	0.326809234772632	0.148661971623306	0.361587058902617	0.344424309270239	0.147370287214779	0.432801892515548	0.149921692348553	0.627129273858284	0.330445294781947	0.125994049961521	0.181379981794284	0.410075323137212	0.340842390101584	0.14565207147246	0.289403025405034	0.160196001498025	0.3028207444493	0.135805318091921	0.345152480805113	0.14367281769587	0.466152485763814	0.287413260846371	0.163890626158919	0.491362103716039	0.428538588272484	0.242858653218853	0.549067104574867	0.165249267980405	0.147536419893034	0.347890184897869	0.500104306224943	0.344430554537231	0.301982651017693	0.538563954030204	0.478237138930161
0.457515645912585	0.535879844508389	0.263021326856843	0.504328954123846	0.146109169771974	0.140266462774888	0.408541850653406	0.380155774108786	0.152726831120182	0.127434634673131	0.207142220831264	0.595847764001919	0.592187119618993	0.405215428752435	0.264360015341103	0.209441624728562	0.252363777235477	0.146598667391855	0.597390137036574	0.296258938557563	0.475547620934366	0.599313087209787	0.252099040567835	0.367191025086038	0.469611152761395	0.433426468796074	0.257034713110361	0.210824761530473	0.41645771769804	0.42430781702134	0.243423488423198	0.193485386630712	0.385926871970133	0.195210726858854	0.191058922277845	0.521464559818962	0.15694285842768	0.147336496513942	0.44510169811345	0.269798981234719	0.42546654635255	0.455288190869168	0.249929975937197	0.192266947966006	0.239809803661077	0.192732731289749	0.26770608978164	0.2205009525268	0.171526467873849	0.150807339228738
0.188524097214459	0.386647735545002	0.232868781406787	0.247540921049673	0.148403713126351	0.25887976620124	0.415964821747639	0.666933598239795	0.215752077151459	0.529723553735739	0.167675392532876	0.246042311225029	0.415464907487333	0.235814947342446	0.172350882254959	0.633803987909897	0.203903370981389	0.283378192037397	0.428183462861619	0.369064436775373	0.328085450037899	0.665346064191657	0.160626310947286	0.402105233421657	0.130438526418544	0.244601890581204	0.309387874060685	0.344407291905699	0.250756618415882	0.298827150863584	0.197494880275401	0.39747799366508	0.299670129823269	0.296550650392962	0.183998635101383	0.248183037440788	0.249618502162582	0.289591458940874	0.256936950507681	0.346250923701099	0.153288158836749	0.325199910560593	0.279166508656391	0.300496870003644	0.249140569452945	0.170289652291822	0.64312115792015	0.180645985325557	0.192926354858373	0.536709792446111
0.351407438929788	0.16054666661922	0.188106511007162	0.333467417473596	0.19319978494152	0.306707172276856	0.432933174107323	0.698884691723484	0.283165765558857	0.295002913169654	0.53380744083451	0.302748148738888	0.297139731102837	0.207328748021939	0.204829828371188	0.33038449662948	0.27303443845038	0.26461810240112	0.225228059189617	0.204398982797067	0.220280567305443	0.26036217296064	0.569135887526592	0.172224602812214	0.262618298471181	0.469257931931376	0.297859247876151	0.256372412994331	0.562450760479011	0.482545469709812	0.466345905109102	0.154336591618433	0.400642146770188	0.472879231349645	0.161404338250939	0.599815406393099	0.410538975511466	0.380591102849435	0.355656661638205	0.225261748972124	0.382607927472741	0.484638733524902	0.202467156340655	0.326419965187821	0.188291870370651	0.136259288381603	0.535573656228787	0.214021133108876	0.485239349950527	0.605235647358535
0.492075773581844	0.225253794520071	0.768504627550473	0.534173675100964	0.592449371280272	0.457866811055579	0.554884589537355	0.461837939548436	0.2186199550034	0.383667102019527	0.230223289958435	0.923458967861267	0.416592261925642	0.28015564611532	0.289932151662462	0.258272755671752	0.288659401644286	0.556709312505569	0.549036234158168	0.287516372628819	0.227720383115281	0.322597480159447	0.18434647342449	0.614072949523651	0.715787508212877	0.409396085833727	0.435213426624184	0.81914894738353	0.289336001220513	0.512017573967593	0.452572611486376	0.54651071414502	0.703847305440862	0.221403854705158	0.139107359575272	0.489287166079373	0.778987394127857	0.605773564197316	0.278742281143117	0.442835585722963	0.454604016741812	0.703336122979451	0.603846705123304	0.747742483760363	0.281822162457504	0.259595633381438	0.40219096376771	0.694730494317324	0.250541217190512	0.805158169275685
0.304565702947952	0.333293502371658	0.216234925942637	0.198789684391067	0.716722080402215	0.357797855959155	0.203362434232444	0.303328262479791	0.517809280021946	0.317923515423305	0.228191978092889	0.381028325556907	0.574024613909064	0.614980272050927	0.196510129146342	0.662616415757039	0.439439435818694	0.432254087882052	0.227338596693079	0.194036416582793	0.217283746626812	0.335831641358616	0.24621478057077	0.517411728323208	0.522875750142871	0.179401175006092	0.579194956779633	0.358391244937184	0.269071308671264	0.798105793900906	0.675102110219408	0.624770714524474	0.248423187426191	0.203908807111695	0.31355366810348	0.821342361224272	0.20412354948932	0.663653531094133	0.557345325704303	0.372680292583336	0.617028315243201	0.26494168070431	0.590032315954457	0.259943200159779	0.427638703575355	0.517470604473406	0.310620766531407	0.352425979093724	0.432652638352978	0.633887158191059
0.250306555353892	0.29850714889552	0.370085028413751	0.263281457682372	0.352522056833546	0.24986557640703	0.314409890122167	0.439586833764283	0.321991105140087	0.21926746499644	0.882385050527191	0.309665526102832	0.910054694590325	0.467844126099431	0.642934521193478	0.786727305948667	0.706408278877143	0.348304721115029	0.326537445371035	0.466811049296802	0.598848004806419	0.431704215880929	0.722916299328017	0.551185158532082	1.11881131237829	0.217070447639754	0.799654261549229	0.356850902294563	0.224354223408451	0.33204527014195	0.741239281575485	0.281173538110378	0.180424534825972	0.462717280533359	0.583835769617982	0.617119071172686	0.696396889394525	0.805556098078142	0.637714449586593	0.307577362282193	0.175732879888394	0.314305103033126	0.732506438825884	0.47837569033349	0.536186522863204	0.312802950150351	0.345333152520702	0.530050915665674	0.622186915636479	0.519052475486617
0.899917487714259	0.268550561499849	0.754617066833735	0.314600653556412	0.273496683242637	0.340716188838693	0.816577589255329	0.641012130811211	0.760749267343643	1.04739147888472	0.488108600159886	0.387853176474821	0.7734084920355	0.27042256055405	0.504945046368543	0.457678239534711	0.825888852554029	0.294203778366716	0.5010027653201	0.562354730699547	0.28541181872437	1.05624967188927	0.831073593493586	0.577158412424723	0.455385929617325	0.677703153861701	0.262999748498863	0.841067842852608	0.799696837428596	0.324619017132242	0.630718426469987	0.409985446039745	0.784251300360806	0.277988407392244	0.692948894573122	0.299571395829958	0.379300551455164	0.479721971875351	0.521075708120785	0.34923348084786	0.289618527616463	0.615304182787943	0.465714403295859	0.312955856675256	0.727472698039365	1.56468230174966	0.325571094774479	0.885970810395086	0.642288343441528	0.408643751453582
0.785810391056133	0.60595809404792	1.04817275495961	0.273604928009443	0.402492814358875	0.898567303262555	0.552780564536861	1.03482021345428	0.190938509441668	0.45859590355157	0.878281390173886	0.356113170538326	0.747885194915072	0.45585418704141	0.701298823005948	0.558572718389393	0.835048341784182	0.237947610290767	0.499360631950156	0.327131416227807	0.566720631132087	0.379309988408074	0.960718973846461	0.312788377997902	0.638398441720078	0.316543672677153	0.717172919488912	0.927999942931301	1.08075422691125	0.367921841173609	1.24318253795818	0.506337738051096	0.380896486083503	0.238660194115311	0.350607882615046	1.32685297087935	0.747427811124933	1.09270602337395	0.346502724172074	0.426318972153363	1.02974228376239	0.709664352042381	0.546131770295064	0.506638218581344	1.16284108884334	0.260175978953811	0.540075615813517	0.261236855352672	0.426140512175593	0.484406247109086
1.00439653725602	0.351619286528369	0.79988026806581	0.35224932051338	0.569787908649818	0.272310383960921	0.220597036421475	0.300497450180335	1.21954044977859	0.335070592879054	0.294265975324366	0.983454865687833	0.857960570251375	0.97912106216699	0.673862588712362	1.34106447409555	0.78389741568011	0.344910231428529	1.77413465407937	0.34928502070709	0.307027586286655	0.426722260738828	0.325057014453393	0.508571645112893	0.786191931928965	1.09399032479142	1.08723603503878	0.930781204827113	1.02073054572413	1.46067177481971	0.298463220939169	1.24884932780444	0.837868990289038	0.357394472975635	0.307004463294112	0.490154427419667	0.470860237358849	0.247157205753173	0.352357596372291	0.33852528332704	1.65093747208577	0.850212263617146	0.748041236283894	0.290551160871103	0.188602516571408	0.795627659653596	0.348168684698007	1.18236061105379	0.452968823317792	0.527186515682854
0.689391872458423	0.334334490330221	0.838531569747775	1.10088675495664	1.01397179037469	0.440231037623885	1.11967782979564	0.694247528527013	0.3218339058488	0.50128631577041	1.2432824900996	1.15093353330957	0.305738847560332	0.503705700340044	1.31020140607608	0.419823385052715	1.48809118013567	1.35433384198108	0.747858553135233	1.36160635369554	1.4698392578005	0.511646879223836	0.697853866220103	0.423275365819037	0.606502702416866	0.815028753145627	0.615708755436778	0.374447185720709	0.41236283307298	0.256477806474132	1.91598124327492	0.481239132801482	1.19640976951072	0.551164772367144	0.327521913403952	1.23176490977319	1.5018136286303	0.444717214960577	0.41938379423887	0.33999528685988	1.00047580669332	0.401838851525107	0.643612689549185	0.331615077100001	0.410556796587295	0.472724831525889	0.249976689862175	0.361918140487188	0.377377598115181	1.22687711386336
0.300363077666168	0.313044821038907	0.535980395445411	1.04494215314749	0.89638284968849	0.392912646085203	0.788971998801508	0.475942083828523	0.715885577103929	1.27702534505508	1.13272045867037	0.531570769051635	0.885998672024849	0.501135629587391	0.567561734144564	1.05202343005427	1.20802409293058	0.387084467522117	0.7924200247007	1.10785514695509	1.04957222784396	0.423687848325029	0.445391854499167	0.491046709743472	0.399873699852729	0.398497960694269	0.560460716894784	0.474910226162611	0.653713297520057	0.33547987890109	0.505838384441907	0.45871435787516	0.379994352528644	1.58043017604604	1.78091753763393	0.887620077668977	0.366525659859755	0.687739108709081	0.67949251261666	0.477826651041801	0.439752476788314	0.625440475743489	0.267746967168636	1.22531523940381	0.644134587888065	1.84684377757841	1.09568885984683	0.417479461910083	1.06192577565805	0.423136127701794
0.672244697520994	0.826185784732295	1.75224832767272	0.687053068934134	1.25069883339652	2.32098648512659	0.641692455825961	0.359945846854139	1.44605061251458	1.23059316903848	0.450434291337207	0.662774005639551	1.69209589283771	1.07721916931245	0.682945631245958	0.324146154018388	1.22409885709211	0.962604434134979	0.453013437245669	0.557629610692732	0.919796045640343	0.985998227324389	1.75492889356834	0.501477669403823	1.27646358194012	0.43859399728277	0.716895934703808	2.21573899293735	0.857261363673181	0.515722465884696	1.27449893161692	0.553861545174646	0.683307669779918	0.473280169652243	1.66523201174761	1.7487004605257	1.23468795930109	0.730881233210446	1.44249387771517	1.81814955364335	1.47830258366487	0.293196920025523	1.12193517896749	0.356847314991469	1.55068591729121	0.37319351222946	1.85133528760094	0.998027466790772	1.27980088426022	0.619629041406691
1.04501754322491	0.553360562952545	1.12835361434687	0.958564289488143	1.42830530191075	1.90090490807098	1.44632140878811	0.79256722393617	0.338129610347662	0.614095294885681	0.55657297888209	3.05186465431364	1.13349649664054	1.00596353189748	0.857904614375805	1.67536387830481	0.627023651040416	0.397954497446437	0.722444923435149	0.668510976660634	1.41789284370514	0.958367276474423	0.53743893416158	1.61357787765967	0.638396422164752	0.876148943216792	0.684391397395328	1.35004748678545	0.686607320058582	1.21609402460031	0.318419617977526	0.653575037633006	1.27487792484527	0.439956442827305	0.333065456029357	0.542477964589067	0.509203927482019	1.01663705061218	1.14306482367744	0.960868480775412	1.2297603584924	0.757864462636628	1.01444792625899	1.61354339291168	1.5093049706111	1.27462184500448	0.775767643077235	0.513752908114446	0.677100390532903	0.671235740419266
1.99091329392851	0.748029231981016	0.622968588273653	1.60431315920347	1.49565125703445	0.395640322751965	0.62269037828542	0.64421263940785	0.900468301084624	0.798150684750875	0.585408499644276	1.17031673544346	0.892363367535888	1.60901890751868	1.20359925069096	1.6678839292246	0.868100265020394	1.99752472050258	3.33308968501701	0.616691013768647	0.412919753047623	0.586329365391386	1.09095415285282	1.0412942498401	1.83754100208345	0.491265740705745	1.97634549351749	1.32541341851331	0.729197570780657	0.630791818457441	1.71636056554859	0.578451823252857	0.645398473934982	0.818397203801708	1.3055661134802	1.1639946039038	0.61007392238048	0.890275738433844	1.06097234035334	0.401218501572842	0.840095720877139	1.48093275666503	0.797635583058864	0.881565310402275	0.628905201988341	0.984651202237204	1.01851619917871	0.751461752232594	0.592726631225106	1.35489114453931
1.58149369477177	1.54897202271533	0.908123676696279	1.3877259969895	0.980067375069974	0.658745893059241	1.10442048751413	0.651495411186233	0.585374858102997	0.567080972725641	0.520012710147214	0.584732786206158	0.387734109299225	0.414337820062242	2.53466460338539	0.424353533186185	1.47887307626945	0.477000216644253	3.44471435628959	1.09275089876128	0.808572072145101	1.70564417802274	0.719694708936269	2.10060204005663	0.711850792153543	0.744003994835805	1.29764959751365	1.03080389613882	0.479568440084044	0.701967852637337	1.36822577015715	1.18315803920462	0.726512809335397	1.4992700994844	1.18376895634403	1.25413205541965	1.27141336689592	0.672692583103143	2.2110536424833	1.05257458093715	0.918186899857017	0.839908788376458	0.671192076829318	0.684779302146102	0.828865305952756	1.16170772779097	0.569948571245548	0.994484554601559	0.752429498782802	1.00801124157209
1.34189539323978	1.15296985443644	3.46187212788913	1.10180157349322	2.37853892478468	1.31629600175159	0.885369814794755	0.459124836689184	2.18956095390313	0.585364190960348	4.00680017420564	2.05807530981288	0.417203220888689	1.4675097338874	1.84355101924374	0.408878734383223	0.485942357198372	0.632232218906644	0.751429090036689	0.590228342950746	0.741051699639594	0.687554437185328	0.86525193130804	1.09484112899209	0.662175606077454	0.512333889394697	0.971483816025723	0.857424826093019	1.15759739722818	1.84288231582859	0.765877334271497	1.10505475071804	0.693825390359521	2.43837126784339	2.08568274414993	2.28795476742872	0.604646018698303	2.59392191156511	1.43537490925929	3.08823632826407	1.22263180361185	2.8712829458172	1.96563153737114	4.57917342033605	0.816115678214125	1.28619431456821	1.74118439772415	3.36820010753444	0.50805549487758	1.14619046952135
4.80749433139505	2.76244660757275	0.884739507335155	0.872084701960942	1.1406006730847	1.1782253677288	1.78489044518853	1.37197219636436	1.054521627786	0.887735573902367	1.8635451935268	1.06101422440258	1.67238561013775	1.0741458410963	0.664958108528066	3.31775049374916	0.66876554086798	3.99643322074915	2.35145957220321	1.7435040090869	2.01853398779338	2.76605426605659	2.19193460807675	1.08326037568302	0.510932031096184	0.840536916742991	0.875008219153616	1.1129053724061	4.44934342963939	0.695607061212359	1.72049751347732	0.799862501529429	0.59029809104614	2.31705029434481	0.506012581154962	0.561043311129863	1.00886771251189	2.14762553378181	2.41683983715905	0.520926846251118	1.9064685974145	1.87995624534374	1.27293381341951	0.990898293870196	1.37052198570868	0.924988324548917	1.97899619084786	3.54224361476913	2.48805456479448	2.83823828282718
1.44834845635455	0.612195828313902	0.957336488971456	0.628520570060618	1.27315023930783	4.19954293805222	1.45447698770232	4.21934787457625	4.10392215708284	0.603018018254658	1.02076359742622	3.67344002945066	0.631734048331142	1.78386089098881	3.29392180053655	0.959003276565837	4.03047576906687	1.42444808777156	1.93075814152928	0.732523645909191	1.66233601212707	1.33728127419693	2.84070616160011	1.49718699395986	1.43128576945305	1.22374973927062	4.08578848052229	3.23828187134497	1.39054784848768	2.70867113165261	1.13548217286707	0.976596404588162	2.42623567716463	0.630398810135378	0.991229455283152	1.7378522996503	1.92295022659064	3.95053680002979	0.512648915959948	3.19913476238759	1.2826823584858	1.51305426923949	1.81361300519174	0.472262917921733	2.07543716799261	3.35720841127606	0.998133700803832	3.38597340567906	0.878582509495954	1.20253567127834
3.68661269466212	2.78483881247015	4.09973686507062	0.880636377120244	3.67704836408937	4.89128419614199	3.11410867431414	1.03850908984099	2.08187827334464	4.97335101393443	0.854523094600688	0.727160664834963	2.29305250935317	2.71830597149772	6.18067702552808	2.75453729233677	1.49025065544931	4.55234293682021	1.21669597953734	2.16161209336365	1.96206377078537	1.40356587306123	5.86405774628663	2.64469427154399	5.68804436129244	2.24560123982883	1.52256357611268	4.86340623668756	2.91465096830888	3.79343755457354	0.993554054629184	0.885579424100626	3.74113939388799	3.84747128437773	0.96008721815599	1.75803010889219	1.27497495148472	6.23290193982545	3.42342156266082	0.692812790450824	5.27694355477968	4.51931040561454	1.33311401653562	4.44551799311336	1.35995441613354	0.909596809621374	1.26324793084547	2.34085456477385	2.23372925048557	1.84997031675206
3.83757007807842	2.3368524962866	5.45917096394419	1.30673851833164	0.948602114958525	6.42281269022108	1.62884861265141	2.53489748353644	4.12000609118199	7.6036969105727	1.45700598294172	2.82597134348498	0.964984016916161	0.894920582950321	4.23574628190682	1.51093399486219	1.81951764500331	6.32836506852405	0.91957324811538	1.18283660138874	3.81280151296576	5.50761449107413	2.10544662738584	1.07337263456424	2.37878677851066	1.26361478979359	4.78494771492775	1.31517847046345	4.15990790830881	5.82313198119466	5.07910220535428	3.98413129423914	1.67423243263897	2.43510071428069	6.83674971481794	1.6826913631775	0.895837778289646	1.55332272394949	5.06965501016902	0.808494397662566	3.24804751972222	2.42664293022092	0.672427782764943	7.79185310672949	4.8069944243183	5.42693336548051	0.835435551396884	1.51462291289788	6.24212824131077	2.92919769442069
5.9477659402718	1.13501823580994	3.8149404768472	4.35953196800369	1.45833661705903	7.75332498511807	5.28692783457497	5.62151560684035	2.31048183138731	7.82777868286601	1.34958949854971	3.81545918437656	5.94772335765235	1.7244346269788	8.32162847047869	7.94423219621295	1.16701342563236	3.1464757425891	3.13981987665592	1.26838291131383	5.45688716685147	1.41837392981951	1.49880765505934	4.13577092977615	2.05638494745649	1.84603897362653	1.43857964003476	4.07058509549761	4.8519844026376	6.66213243575851	2.49673350109689	2.18874099515053	5.79208592784186	4.25530748867189	7.27729720414974	1.21992534715659	1.11860691555936	2.60248946316753	1.69389429062399	2.56671997427504	3.33850356756279	7.29799060911358	5.67032426268203	5.4122385411704	1.13771159908288	7.70689176150725	6.5920036049023	3.46307685709137	1.57027416447223	3.96521359961754
2.25992413047652	4.52220099832506	2.5614049494266	5.3206467920812	7.58399543962518	1.35443797538293	1.88012854823302	2.11493330615829	5.30723871414267	4.12648101898624	2.42691033577397	7.50777601263582	1.21736066139933	5.05736412726967	5.53436868318837	5.86276955352909	1.4789881234097	9.04390439958357	1.08029203888591	3.1281065767195	1.52469773093389	1.8065121271678	6.72321387574827	5.66286296258158	1.67347945312355	3.55073576121549	4.12244364642527	1.9486017010445	2.08040116132141	7.10050515139335	7.35101666630086	4.36467634015601	3.73256101467593	2.46008378163337	1.16835360300097	10.2816986723525	2.07105813288677	4.21335383827746	1.38535349492747	1.88990440529735	3.62690942632249	2.30605361013793	0.842810116489882	0.886015744471297	1.61073908755514	8.70964146076292	1.19722647668025	1.8965288691849	8.09725240329276	3.34578672459185
1.57617036171753	5.33408703198183	1.40745582073883	9.36365874564328	1.2833141113684	1.01309065511509	2.15757662572328	2.48761315180517	5.05336607193171	6.55861498739186	3.17920415799915	2.11441640727647	1.35756191730821	5.49189746596683	2.19919272861999	7.33541306738557	5.88296209063807	2.52916427551155	1.89850474274428	2.85014086029287	8.66713943390349	3.37450858224196	1.64833640478778	6.49478448220137	1.55567959747307	6.76025736028576	3.78976750726227	2.75352583974202	7.40789989850415	1.30834626638726	4.45202120828516	4.74617650342502	5.47687157000636	3.17720795675782	1.2019669650321	6.13815846681656	1.73401791078142	2.07758310532774	2.98241984234132	1.95192361274194	1.13916332466632	5.38333816639212	1.63007665489882	5.89457621773165	3.08598721192481	2.09967837453868	2.23266915321041	7.6762746500225	3.4509988842246	1.25090437915612
3.52446717549425	8.10052677114349	2.29086827839682	9.10358724759583	1.53200644506895	3.97677823477192	8.22445047110406	2.11526754083356	2.02880338930957	4.27129328549584	2.83865628258952	5.17308607508148	2.08361672686475	9.017963006389	6.91052183859735	7.88310091618648	3.38378414861114	9.2503871651929	10.1833760286425	2.36116516578368	6.9133645231602	7.9068970342234	3.48014949609166	10.091929021103	1.90259303408961	11.1619217721409	1.27930722228695	0.895861134083885	7.16663164081238	10.613795978913	7.33006488108492	5.79407465119282	1.84839174140119	8.36611499600087	10.5690192492538	9.0354632588001	8.36238528199003	2.25063148376632	4.65276346209757	7.25838343691299	5.49343367862421	4.64949527052902	6.71040865947192	4.37744885270364	2.027395663888	4.34360347499724	9.84906265126565	6.19847497739373	2.25248203361579	9.58874105594131
3.6240311661884	10.792568724747	4.14650813098335	2.29335854600449	8.97845164178803	10.9766071537665	3.40133722523056	6.9905978965089	5.88749350079703	6.20519534917275	8.39029891475343	5.34320848577579	11.3924470589938	11.1776610068378	7.4705084359661	3.8792854799217	9.42488736534306	10.861225579558	3.01917794336797	10.0860081689837	5.39312138652661	3.34465098690558	2.1384585720812	4.50279059015777	4.03816209610042	12.1645509176263	2.44776293527611	1.75892327549395	11.7946300872261	9.43068434625246	3.75112005044199	9.22223276068825	5.49480023801718	2.86716327126189	6.86126372780796	5.53084762066455	5.7112983437156	8.2546494940961	2.13699750366616	10.4594150448263	1.83287984302308	3.80652375779413	7.8828085366419	11.2543716040294	1.87468335513688	5.9902071555332	2.29627907420416	3.17644737681947	3.13912682900378	1.74159269508077
