# Supplementary material for: The Neural and Computational Architecture of Feedback Dynamics in Mouse Cortex during Stimulus Report
Source: eNeuro. 2024 Sep 24;11(9):ENEURO.0191-24.2024. doi: 10.1523/ENEURO.0191-24.2024 (PMC11444237; doi:10.1523/ENEURO.0191-24.2024)
Supplement: Extended Data 1 — The file code.zip includes all code used to generate the figures and perform the analyses presented in this manuscript. The folder "./ephys analysis/" contains code and instructions concerning experimental data and Figure 1. The files "Figure2CDE.m", "Figure3AB.m" and "Figure3C.m" simulate the model in the nominal setup, and generate the corresponding figures. The file "Morphing.m" allows changing the connectivity strengths with respect to the nominal setup, and plotting the resulting trajectories. The folder "./Figure4/" contains instructions, code and data concerning Figure 4. Download Extended Data 1, ZIP file. [file eneuro-11-ENEURO.0191-24.2024-s003.zip › code/Figure4/isolatePPC/v1Int_a0.95.dat]

0.319545285443729	0.324025755467962	0.326605463876316	0.344151719636165	0.332227389401265	0.366849392828995	0.346699540726014	0.343110661079542	0.354023442168239	0.32577126322144	0.348566516699172	0.355716733759834	0.32382332828805	0.322084655341806	0.349570290115538	0.357072262170914	0.330781924422551	0.34511482995669	0.348019180069679	0.355293355936903	0.363647599247603	0.334251880339225	0.360438180251295	0.356345700220446	0.337414713425174	0.339813839921659	0.337317196761607	0.34817718831853	0.337491279262073	0.33188128925041	0.335921526077313	0.324284152292707	0.363038919907788	0.325569571207916	0.320344755127245	0.354516451493123	0.351190828866141	0.338184138776273	0.322240036902937	0.357013083893581	0.351190813887912	0.322722832367645	0.347546976822541	0.360184525673512	0.335714975127115	0.353323444813389	0.333949925517616	0.317085302831021	0.354351468528269	0.330680840794747
0.340654099282691	0.34237620190617	0.379750586314928	0.359680915303533	0.334579422670116	0.332023420223024	0.376412401589845	0.344129000315968	0.343827113397207	0.357424238800013	0.334612550178509	0.334998111748597	0.341396880581628	0.35857605497964	0.351526514331677	0.373733618729342	0.345638270007124	0.375733137353899	0.342415424922484	0.329286820510628	0.341902813609162	0.333976916878124	0.378741497013141	0.375914836321314	0.335914324325484	0.358643823631848	0.34001272360556	0.327987665587215	0.364845148366419	0.378871056147775	0.330897939842334	0.373886042264397	0.348700675369861	0.341843271422627	0.361441547183558	0.33256673243688	0.339263142376395	0.345060211972313	0.367885095995735	0.377525456896219	0.328887240577695	0.373146012338675	0.347622155084209	0.34228837761424	0.354985445016944	0.365300629926813	0.378648505577999	0.354667741888983	0.347712384537298	0.337046633695647
0.365206296740246	0.343770499310388	0.369216353480583	0.345608804401362	0.352857681916515	0.372355380199789	0.343785022599587	0.390112325214807	0.36313441994739	0.376232869908302	0.376985780067268	0.376812404258792	0.369206581534077	0.35083087094561	0.358433124933521	0.36899934184777	0.342951937930314	0.350029512208574	0.358751488365385	0.349495689087209	0.341401035177612	0.365161104588354	0.375388254862025	0.383900831560534	0.37072048632959	0.384248057854568	0.361047435644375	0.357025510062761	0.342095099143724	0.356642127541353	0.3590537277127	0.342611864535902	0.367073807499788	0.390922612079035	0.34067341380976	0.371225839599545	0.393747616684903	0.37094797267218	0.356510414009081	0.396416819214493	0.375972222184184	0.351340134112208	0.379785134856447	0.37510391572574	0.354958703114442	0.349462365520101	0.351892186247048	0.369502073158542	0.356793961257101	0.374561204086038
0.397417791448596	0.407123996914407	0.370887831755976	0.363829916726919	0.38802220203581	0.351549138064452	0.374821362682071	0.354315613422797	0.40423037567038	0.381053739211439	0.35809822361443	0.394414018451078	0.39298892925966	0.39437267974443	0.388004853160343	0.399058623773473	0.352161001941999	0.402026500430961	0.398164515263377	0.35637939942334	0.401130903356474	0.362670404062622	0.381078436329438	0.399514941236144	0.393977728001562	0.394994490684697	0.353613379012415	0.364143494840527	0.384379942750188	0.404613196441205	0.355637562261129	0.360466197047171	0.386370216926126	0.375517052047613	0.355845125679359	0.400987219464261	0.381211195896566	0.372622976940514	0.406568565275838	0.404521268365467	0.364255672327687	0.410421947728964	0.394946860693068	0.361803845906745	0.382784635138014	0.349110239287342	0.393296849737851	0.352586348227366	0.381442960567616	0.388300531530526
0.39474860050618	0.408913048493919	0.432496852464263	0.387003233758389	0.424698866923467	0.399006112190774	0.381727025160871	0.366131114482857	0.429866458892404	0.392909093331037	0.409611855214551	0.428353599835474	0.428878788934814	0.379694231818303	0.425919578934296	0.426979280792757	0.365565815308227	0.38310743271712	0.413447337217615	0.381785913338661	0.417542011058724	0.376039246623696	0.401522236809531	0.372826867244376	0.386995534657502	0.411862878964472	0.419275387600526	0.381715913834965	0.392453957681644	0.382139246443451	0.388466587243093	0.425122904924519	0.38402279717207	0.412642959184113	0.428864603359744	0.376048434813327	0.380499810106831	0.372025264856597	0.398075451457643	0.417884967269472	0.393297090840543	0.428763287669722	0.404233989983507	0.424734413082051	0.390076088572053	0.383832728854365	0.430458796971368	0.432047625198794	0.409301218148427	0.362629527991947
0.387551814303818	0.426009163497948	0.435874825708006	0.383440282244898	0.398645890820094	0.417116812228625	0.430524794232455	0.43815049506407	0.454094900149716	0.399963581780924	0.397953706917235	0.427209046787308	0.451573462429505	0.455255100553338	0.423755948027098	0.379761609840493	0.446508728036366	0.392890335590317	0.446462073446691	0.390884972220354	0.416032052235749	0.436138949738322	0.41314038570526	0.445768192827606	0.425869947443634	0.442119751186258	0.430354039260493	0.415038622750437	0.385180702062648	0.387583250234883	0.452335460474959	0.401314008970044	0.446377457987149	0.444193745552885	0.405573298019836	0.39565083750743	0.440794097839464	0.45810378658315	0.391890969255667	0.419742726766277	0.43810046656284	0.388166269938727	0.420120907631841	0.389640850306673	0.412190851994462	0.389654891880871	0.451271100502706	0.382179472181217	0.398896620070932	0.434511601270272
0.401948675918494	0.474046044371127	0.412513480051298	0.41762442062754	0.472162638042904	0.403265702298403	0.420910726495472	0.435591442688869	0.443608664481118	0.398031782366146	0.453080687391094	0.432111647291881	0.464819036635548	0.429594161703934	0.413396397520706	0.417983085921874	0.458123043493216	0.468636948576193	0.41534966468019	0.464100248937254	0.462273966945195	0.414049086268009	0.404551221855554	0.406833064555618	0.442013685963872	0.425200873980333	0.472743920082934	0.412065406122453	0.438331789696212	0.443004607697975	0.479585414588974	0.448803511509602	0.395906748053397	0.472239706627296	0.416980336487123	0.46422738004847	0.414423572346573	0.406834715488086	0.472181473627798	0.473354201199953	0.436223103401427	0.419217741295535	0.435919072034687	0.456063642241495	0.482886057396305	0.431869025857911	0.479850641757517	0.442884773926879	0.395385748791731	0.442827128273085
0.491466199186849	0.460840840299524	0.481815842768756	0.506759799966693	0.421567477266933	0.454907622035198	0.458108491146934	0.438677210238442	0.499259954820543	0.446428709021732	0.411363644259226	0.417717185064613	0.425441909833828	0.423408103581486	0.421803419191241	0.470232328162513	0.422894231905284	0.420215737334028	0.407634024466648	0.452453178223511	0.432413685845582	0.501894918880009	0.471404320243305	0.43971119290638	0.450823670915662	0.417950165138896	0.501083625431173	0.494818413705192	0.459228898351952	0.45860514580811	0.427949558557824	0.47014538050979	0.458659164291965	0.508232320579859	0.500472036658633	0.419025958191935	0.423460732907857	0.446933336529138	0.450731543394486	0.49041218215286	0.46463392463076	0.488427531809065	0.419408272574634	0.477042651040814	0.439493635476232	0.429090692962259	0.430602822586171	0.484378994614818	0.465529280700851	0.467594891119449
0.446426865204812	0.45671944205814	0.484502331828233	0.466231314916641	0.489013301563354	0.467573979172186	0.478563151905385	0.55209050972821	0.539170891352105	0.524759421620884	0.437111108189257	0.445714134804764	0.43878956138575	0.497988774525361	0.532921796023715	0.483228231509921	0.456735644567223	0.468461683237637	0.486773527768585	0.444838342180136	0.470694758658177	0.506122580576652	0.487133738765729	0.458279939441529	0.44399307029279	0.497063803029618	0.524838054915088	0.522136441987895	0.540055001258059	0.458654654941532	0.441429083808826	0.528939587830096	0.475389575572453	0.455793521777875	0.528491821079952	0.53069642365186	0.511503127620398	0.456183695199606	0.543844008805264	0.449218981636065	0.481937266001612	0.513186622612111	0.475027913609399	0.541709568790778	0.540998931221921	0.473379223489575	0.49921234756691	0.478714214682375	0.492452219045534	0.456267412054659
0.556135234657147	0.565323838798069	0.493984453252018	0.48568377337813	0.471718158193447	0.47037962837849	0.470688673665665	0.555271851085052	0.564257730221089	0.488009790481345	0.554483494345774	0.516163177589637	0.545775026056579	0.477735250222453	0.483157787944424	0.567930753902085	0.546267211550489	0.528390183057948	0.570364163319004	0.476576662341537	0.481453710075914	0.547290806166772	0.475044530097995	0.46736604244089	0.534586828747509	0.465250761632726	0.497036416721305	0.513701754355269	0.483678071900102	0.503278863043118	0.534431415502206	0.480134652309098	0.48118168172636	0.510812833050075	0.539451417071657	0.511438392666864	0.51758854459011	0.491380187702508	0.473209931097189	0.518269744439281	0.586340440975617	0.472583321402924	0.495772247599432	0.573747096932558	0.505803799708098	0.567010012603576	0.509398585785223	0.576602629617527	0.558632880174387	0.478897522683875
0.527697322569696	0.524873087220683	0.530984493886834	0.503983689240464	0.518412979626621	0.629881617180116	0.561329736926462	0.607683516449928	0.531960091275018	0.589542739250817	0.508339083058942	0.506970096118999	0.60320204706882	0.531437083206484	0.514791619134825	0.520216409335637	0.550623003562681	0.564613066620025	0.525623223855112	0.544249852050298	0.580783979771051	0.602968266083066	0.5427153237524	0.495724127148137	0.51027343753022	0.572902564287666	0.589834597055585	0.560285685126007	0.486330667164276	0.55697158720016	0.626379770315815	0.49605704899022	0.621476036964164	0.512421874235038	0.525975302656964	0.502708385079901	0.571500657908798	0.601575869957854	0.513229135554647	0.547394418487177	0.547156006989809	0.550176072460185	0.577981966420054	0.502542736071067	0.502159409251969	0.492521078569293	0.491786458236881	0.533832541403746	0.492666392332188	0.500047218447627
0.676037393315135	0.607151893112594	0.551009249798146	0.532668999567885	0.673632211373005	0.5395700015042	0.578122040711215	0.606041587123601	0.6298989765073	0.604953427298353	0.645742729014572	0.547043174122498	0.64916988196774	0.596818641099551	0.546953103043998	0.613642366721002	0.604977991818282	0.633658037207799	0.571467194078358	0.591832010831246	0.632774272596618	0.657987436582755	0.542412522947883	0.549561789951395	0.522188881908965	0.667506103478971	0.535238004014199	0.610684295621969	0.609182334506334	0.600689428783449	0.534110762508032	0.535096598195264	0.570662173117176	0.642512186113046	0.558593143662337	0.573832117566238	0.661523102212505	0.656990005697599	0.638463777987791	0.580410902630605	0.560489206956006	0.553671614995426	0.576415832925574	0.582721356199456	0.540053439861077	0.606130835016651	0.595681721249572	0.552106478329763	0.560385598109964	0.603606170757629
0.705504140294395	0.605431730621158	0.704840699957429	0.561002264923115	0.637518185319647	0.576890260378636	0.603835734427169	0.687844143378529	0.579711006306649	0.622230911602545	0.656442622325912	0.637168329015767	0.642145032912104	0.557546830585919	0.582106672127488	0.622816784664032	0.726707271848746	0.636839948883858	0.614507186154575	0.664828826499756	0.593885619070442	0.556315784452716	0.669254255826413	0.622368310911784	0.591841869353452	0.572231934113686	0.581690093711891	0.637068750309416	0.689342340311605	0.607907587530714	0.609061250047296	0.652587172698862	0.576790217116948	0.619866913030949	0.708310806290667	0.718268955651921	0.638334100836337	0.681286649162545	0.606194674761643	0.621999648074732	0.605772454120836	0.652712595165933	0.654896528790616	0.594756047782315	0.703210133360433	0.6296142383937	0.605522111066673	0.647349734070962	0.611758033036546	0.725434342949616
0.652645868423161	0.739331758932999	0.742633997470172	0.705127987853196	0.606498659032	0.737670004498838	0.60013189071502	0.782664816936162	0.709535340253985	0.683002090396966	0.649112242591341	0.725892528561712	0.739731778811257	0.597833491522678	0.692059361542184	0.614134551612512	0.617207883754845	0.611204268569847	0.620258639985761	0.707049955968625	0.727341493439882	0.689035652685886	0.620325105868739	0.696856755280904	0.637440451870277	0.666709265321091	0.747840990567545	0.788610389632845	0.604206033205672	0.659154838318312	0.747902164870318	0.611232464694999	0.618644867197407	0.778177033667031	0.730555701050198	0.618764303104379	0.625879624492382	0.686713217722871	0.649144919426113	0.753315741175215	0.661107834334657	0.706430608495806	0.59542380305743	0.632557946386	0.748317166191271	0.676908066514288	0.594758599658784	0.650308631523157	0.681411002961467	0.739764314438139
0.7800475496891	0.780355621104142	0.672257676403027	0.833419451785682	0.757264170364506	0.742914034687707	0.714217504893454	0.648878651296691	0.651655114698391	0.668500370783486	0.798866010895536	0.726587396433033	0.68870490077425	0.833508652469337	0.827519545460933	0.673639131786485	0.799256638999693	0.666824640071365	0.832582598944419	0.794805132141839	0.792038913070953	0.810201760661168	0.660086838295833	0.781120632611159	0.667052643025199	0.795126726742952	0.765481500214514	0.712764586232349	0.752542165535724	0.853674803725258	0.681131398140726	0.832792619321926	0.849640942665972	0.819591100849765	0.705320126372759	0.663556868222116	0.670871961661061	0.768574052520581	0.703715872272887	0.843690822790522	0.712518948508425	0.670234609636623	0.772223106532454	0.843283728024944	0.768609151547726	0.792296345362751	0.774681091817215	0.656197445719347	0.847358767867204	0.803218331473715
0.811529516563983	0.765395557381359	0.71650743201308	0.916166537730886	0.801405471641811	0.924200358889857	0.858067940320016	0.895508708432998	0.766809770200691	0.822747791818791	0.900378630811579	0.892282387811936	0.739040690187699	0.907660674446287	0.752059653500089	0.870213462234252	0.888204763901713	0.7188582803953	0.716885694319097	0.916854064809763	0.912776287808945	0.780116131682418	0.884578881900597	0.84690260981461	0.782727458722016	0.836795254896113	0.771526375711855	0.700593013043999	0.818388786939717	0.716183147416304	0.749391184085983	0.723012750538945	0.699140860941035	0.935040968753937	0.772909471849529	0.773195424534384	0.778650777932932	0.719710042494838	0.928399156696364	0.798611168659871	0.908950882859399	0.762949604040743	0.794105058660604	0.933757578728112	0.723395018168696	0.722987987649111	0.845721214421506	0.788845068107869	0.799888347374583	0.911590693125689
0.873041365572699	0.932674942665097	0.977525857050819	0.801531915512381	0.883565317520355	0.812219837731002	0.931767946474913	0.988491422481335	0.768564889571114	0.771484878347225	0.966867398283102	0.969310938675633	0.979437234688694	0.817337959318794	0.859435903546926	0.89363801419968	0.950718005804312	0.85145586808645	0.827503546597081	0.885552357299783	0.855589692865653	1.01349960174039	0.843936188092506	1.03177747333659	1.02195259054098	0.816183999040123	0.972553563561419	0.753922903268598	0.920878342538731	0.875922516630064	0.932893263305347	0.975766914382045	0.96978478460383	0.794794738451506	0.896841571499133	0.785649104539749	0.997330217183599	0.882760341666287	0.775372923280236	0.931971099426784	0.787439549405811	0.810939302127028	1.02185370126902	0.895870278466681	0.793134462410754	1.00566637229618	0.852226429404055	0.948541709914903	0.871637324984996	0.91241374433024
0.847740353958959	1.06589895684714	1.11220407991355	1.09966509460101	0.989007288365644	0.981239016053923	1.04923425014492	0.837561381850621	0.87743691083255	0.956363508014576	1.1016160416581	1.02600395154388	0.859003481266891	1.02357065343705	0.901081350572124	0.951544644615903	0.968417935297362	0.902010045509174	0.90166626138011	0.990581207544326	1.02379200148018	0.883316427058353	0.987903204464797	0.910093775145863	0.827579917275493	0.916077580219438	0.968336027822279	0.92489833493483	0.865925845104312	0.833032758706132	0.942063096728525	0.893737831377887	1.09445750883285	0.847683453401143	1.03463593672461	1.04668626015552	0.99662334856476	0.960004456013233	0.868179353133053	0.830914781785155	1.01850622898404	0.815586004505576	1.04626145877558	0.954279798362996	0.947471218985037	1.02045227843256	1.07618316006287	1.004925166809	1.11814195084267	0.845962333452778
1.00982351696727	1.05535504790853	1.09383078561397	1.20582194043574	0.942942552321426	0.946787310223413	1.23166960904802	1.01888262311496	1.12977397679492	0.943130195686069	1.20988453210626	1.20028795718026	1.06593559901484	0.91265858114755	1.2044365350847	1.10563090979798	0.979196757277992	1.13033441770383	0.966146366674176	1.25490276493359	1.06826035086369	1.21067806505043	1.22001827265146	0.969692392456705	1.20436305200978	1.14062982290721	0.932513456273928	1.15173641758021	0.98852921056969	0.917228161468323	1.04490288633185	1.22738590667982	0.917744378378971	1.18531145226524	0.955416875790369	1.13784761323246	1.0399122731848	0.938671517762065	1.19734313355333	1.04085575735426	0.923699412961869	0.930291065516518	1.22920637632684	1.04781276223265	1.0963995980173	1.1545921878853	1.19389710621367	0.99629582823117	0.987427784064352	1.2284499693332
1.15062075463273	1.29919948717804	1.10318481425673	1.12739527039118	1.155380490456	1.00655827164465	1.35378783487023	1.17904167469569	1.30212505864362	0.998833505330295	1.17242756610675	1.32731745467113	1.07555266445633	1.01818606292687	1.01667575906784	1.02461460975322	1.20090507813916	1.12485679887268	1.22526561377826	1.08090066271613	1.19616272550998	1.17185508288111	1.27253821197728	1.22435279800942	1.3461205773708	1.14259353660288	1.26680370895974	1.28250254283803	1.32952424440906	1.16555844076227	1.2932370571638	1.15938674037268	1.1395291753789	1.04122838090914	1.15470365642457	1.11970295443496	1.06600916111052	1.33896388123654	1.3724006375412	1.11134541147746	1.03729301358728	1.26042031298794	1.03170169438846	1.22692940681568	1.16827468019856	1.15537939331867	1.31298131593691	1.04429798139915	1.22232465564788	1.32830260308688
1.24974772058521	1.30869915257837	1.44914648915739	1.34936288347772	1.26407570558162	1.17731550415569	1.09022583201299	1.21600512098284	1.15551556495804	1.47280295488857	1.41186975997067	1.10717237066501	1.23105816589155	1.28787844958108	1.14267915657671	1.08169043565058	1.40322648679955	1.16007476722182	1.30535264003832	1.13529574543045	1.08661640775477	1.47153637379138	1.37994393195164	1.10804556114812	1.19145266051768	1.33751870730554	1.48686434053515	1.18924056095064	1.46712312037514	1.3397596820265	1.45066941214835	1.50872237067265	1.31417634599237	1.36381824339229	1.41530602328789	1.22563252241074	1.12603222307515	1.28495730537953	1.27882591307594	1.40693974520271	1.2624728002111	1.49264358629596	1.23062955980968	1.44784641319787	1.15617694530997	1.25201522384505	1.49277714598443	1.17258048321257	1.37811491652097	1.39355514378074
1.26303421333762	1.43579082697804	1.21610305410017	1.23686338191473	1.24448601836376	1.48618283833126	1.34876061610972	1.27705749061261	1.29132115114719	1.65097903799858	1.61091267207174	1.42516026670958	1.49743927809197	1.55122892348608	1.28277333381093	1.59869836426252	1.51668317667147	1.65708759242336	1.64105125649759	1.32727307443778	1.59038775079159	1.56833472537461	1.37198823937927	1.48684016102781	1.3612645974303	1.47140455065372	1.41058709673414	1.53207071574691	1.30589518504224	1.2601197605943	1.31424217427137	1.32717452908316	1.33656223414966	1.31281106194219	1.53014706542726	1.39629231415985	1.22584954537795	1.22371105097477	1.27323201079169	1.3547279029087	1.25974893001245	1.45332318841697	1.56002661501272	1.3936273265548	1.35099125342708	1.62268066981305	1.56749581838447	1.33837432699075	1.26876243823533	1.53981848875326
1.70917266965436	1.53678468516061	1.54109503970125	1.36391884236216	1.41586981689803	1.88544158695468	1.6263496243531	1.77615229043408	1.59322554277513	1.35020056215101	1.72162558520392	1.3913493272053	1.63313875122603	1.51349398890014	1.74092880545104	1.39665246104334	1.5795419795928	1.77685858289514	1.47359761153579	1.69709161557519	1.64142854723834	1.52333859481949	1.52821659290033	1.71782094329863	1.40026362549616	1.3981544759382	1.66794566892953	1.73772786029907	1.33165903247034	1.80247208552523	1.51553799814141	1.35253367980042	1.59905727876132	1.53270439540951	1.41599671558209	1.65806379156423	1.53570619716504	1.63958586567324	1.63403185563762	1.86831635843473	1.73400186728504	1.80190141248875	1.57480923393667	1.82693255368273	1.74369890294369	1.66352588307206	1.79771901639952	1.3961193041297	1.62226945246855	1.39238819859686
1.9652219365584	1.6779280553176	1.96441632539859	2.01596149482443	1.82106403898833	1.92426474006244	1.75738850102613	1.88267034907825	1.48350340723238	1.97669164278894	1.69896298803448	1.50329929132324	1.51020806718782	1.69756689968693	1.64286950289754	1.78784536385298	1.95072918298272	1.73007930412732	1.749962352372	2.04314905300236	1.73876344754562	2.01373534449238	1.60984121312924	1.75856255204178	1.52617525047586	1.64218543920083	1.97642535887317	1.63652779954385	1.54238888662775	1.55755295442108	1.76645546926713	2.01515816528337	1.49389668766499	2.04377538340163	1.75845469653936	1.97605971123747	2.02397898250109	2.06634799828714	1.63246137215314	1.94235799630951	1.70029748108941	1.6963804565074	1.47921608716802	1.55127019515142	1.71379835706925	1.91693967316506	1.61179625288361	1.82551416368897	1.71166932438796	1.86905171157605
2.27933108979399	1.877592538618	2.11040108057728	2.14725361236161	1.75082679637833	2.07473301953522	1.94154923919169	2.091377512204	1.78582107911646	1.88740522237938	2.24213669643245	1.78825505029938	2.10608974717074	1.96250963949759	1.67352755478435	2.09447303128833	2.02457296559519	2.18271147351586	2.20991906330046	1.65632615575733	2.12289931307687	2.15272635565926	1.92098687908592	1.83161877064256	1.93381809839195	1.92829615848098	1.98782987381554	1.7670345231609	1.6662125583506	2.0759567354993	1.80730918390263	2.12138579551124	2.01981074986723	1.88612815205156	2.20065367533934	1.74653834445391	1.86140154138512	2.12822009182661	1.69748032002787	2.01827705920209	1.83457218839459	1.91939406586656	1.92693208681575	2.184441034154	1.99819854882159	1.92998682021376	1.81933243161378	2.19759641438798	2.22654018129765	1.82217622873966
2.11684060621546	2.18854606363449	2.2301834185505	2.13134138769105	2.52046122935564	2.35917295954686	2.35562862238006	2.5062701382236	2.50802471917175	2.09092781403218	2.16653274199139	2.48978258602101	1.91564519010083	2.42515340116337	1.92745774970773	2.39745993649216	2.48985565203577	2.10129232812921	2.01189138117103	2.49337248334976	2.33377193141399	2.06281363720823	2.25872106816748	1.88156353349417	1.95143466180049	2.21387805111269	2.15818675835354	2.36687538511059	2.23493836490078	2.2556325651557	1.96844361713935	1.88514121184529	2.29847354357467	1.84421193641544	2.39309646526498	2.22383753222562	2.01425337717015	2.14331544296318	2.3165945676294	2.15778344861393	2.04254038562669	2.22811511220917	2.46249681412345	2.06445945590859	1.93265953814383	2.2896948328394	2.34661210852473	1.89183652558572	2.05265572755792	2.2873265412829
2.6401362337436	2.15931379790971	2.45861572908002	2.3156878794855	2.79310474401562	2.31098803191777	2.77793764280977	2.33010588241149	2.76132215677438	2.43456652611258	2.26116240838481	2.07116916900267	2.67744915319945	2.66289744051094	2.44027090098561	2.6311397798282	2.52470008292143	2.58019314625062	2.06138325856996	2.68777253342494	2.32070154501872	2.55453748330921	2.00906968579194	2.77525770773761	2.62559365381164	2.41387410506279	2.23436056766138	2.32829019329683	2.79340533049335	2.73968276701245	2.18756242333012	2.42331085528503	2.3072878628873	2.2317038568348	2.57880550756969	2.69982464892766	2.6394254786912	2.15438631379141	2.76174143739374	2.52677749943746	2.73337128156629	2.44447335227863	2.01136632766977	2.06408549019173	2.13160220660424	2.49863200356019	2.61980096908421	2.77217910966199	2.47984170295592	2.28990272663262
2.3042171205247	2.55813213897676	2.70994203671528	2.33668306773539	2.90395761941734	2.31737352355301	2.98031494472618	2.54281870401	2.3690710038771	2.90845369428595	2.42243328519789	2.77438363927788	2.24021150850588	2.47988359626123	3.04708343926013	2.80688941353081	2.76619923848832	2.80504028650783	2.95498798592628	2.63500022447868	3.04224756514356	2.26992029912748	2.81253920861879	2.44321920712628	2.55513201437584	2.86367442496737	2.65194887332616	2.32957330359999	2.3681444345969	2.67788878636054	2.92645159397997	3.00262766294441	2.44736303767259	2.63945341855501	2.66133543059797	2.32359264729955	2.98914282994921	2.81484938832148	2.9361011369933	2.86703412437595	2.4549054003839	3.01142116981265	2.9354175071987	2.57871098480592	2.44100001996688	2.65045507063236	2.73803839094874	2.70553868355776	3.01560263802666	2.52763761658173
2.74505747323785	2.59049868074168	2.65912614899159	2.81954121756053	2.64871715474515	3.14390445848989	3.10277218891489	2.81376783960189	2.58228122726225	2.9822114256415	2.632931511642	2.70378618235531	2.52340146777261	3.27131134855008	3.27927640930188	2.7127960311198	2.92072369559187	2.65605162485718	2.64002114402429	3.01069863222489	3.13961395978441	2.74947844764042	2.88814869454004	3.21982535502629	2.97645953214606	2.97462141400612	2.86520916525305	3.27247506999968	3.18520083745778	3.04997656174921	2.54651194579728	2.6801960599132	2.59297877601331	3.21894922917846	3.27871305374616	2.82969788562916	2.74108583273018	2.83069940928819	2.87935391088601	3.02211619729357	2.72679750300434	3.2735763513803	2.65828616222579	3.28172042057016	3.05497254578133	3.29206833030081	3.24902359031958	2.67042346447746	2.59638348492056	2.68267997295772
3.42139044273048	2.98758530836544	3.55107778950493	3.44111917084743	2.89784500627986	3.29063545523936	3.45803624481006	3.38755476238994	3.01534741125748	3.26418064868785	3.12704542573717	3.53550850135214	3.13387105534303	3.50054855884607	3.45623061792557	2.96440384588519	3.04555755060177	3.33832951665411	3.15234537166118	3.41226439952463	2.84634503394198	2.93848145671867	3.02500733968998	3.51228403747925	3.12515159217731	3.2352329874515	3.55757957034079	3.55683900856904	3.07321290465552	3.36955439300842	3.39486052822409	3.40724183748608	2.99067296783363	3.51820929636048	3.35739582600497	2.84438127377361	3.36365904082388	3.2315869661589	3.49992138845976	3.41940398650919	3.55315676051305	3.44337797039016	2.94145446274992	3.40828040211581	3.52479987234548	2.94398280489595	3.40686645027223	3.06627669455031	3.51684675435165	3.39212964583561
3.76898976578316	3.39462402143455	3.40594121017274	3.7677357002434	3.74125601621021	3.77630728051807	3.55531187232382	3.80771120548829	3.68391758616764	3.20898867868332	3.62404989388445	3.77013028577433	3.77235226592799	3.46915981035987	3.78941803952348	3.80208551409668	3.25086905351616	3.72640833132604	3.4634880982178	3.7780147027569	3.81296326184133	3.51337204253862	3.2178542990524	3.22695855315	3.78692634873867	3.48860984619686	3.57947706441614	3.77055374469521	3.44755731717352	3.16379672976081	3.81940605832026	3.19647438689049	3.78402605953964	3.33736903149241	3.62744782707652	3.76590274039306	3.5513178210278	3.27566576172947	3.77607225705781	3.75452756040576	3.21157305874153	3.57632069058523	3.6877605941745	3.74135672277702	3.46393056272155	3.48656913900364	3.32432913103577	3.81869794754771	3.25465841036371	3.29020647126723
4.07927447049192	3.77202567576224	3.63871556773061	3.72846944523019	4.04307405514585	4.01505612623263	3.52391143388095	3.62021247274974	4.06473976964566	3.63294571841155	4.02109726053667	4.00144845390438	4.05679007642768	4.06759400905765	4.04333123490868	3.89671389408732	3.92720091675148	3.9577636482593	4.09293023990285	4.07248300969195	3.99556285661812	4.09038957651328	3.51363815598096	3.95722254837966	3.7078516872483	3.86535020394614	4.03078754186387	4.05765420631421	4.036069325439	4.07362656352568	4.02211609320311	3.90802016765946	3.80146612829637	3.57899838418495	4.01499334457614	3.96853883930588	4.10075068735676	3.99151779080308	4.04280784020299	3.97942914901723	4.07924873500096	3.88326408838441	4.08116221085103	3.76370150732362	3.90813709920785	4.02357381316992	3.97731714532128	3.75344011884853	3.99882883424762	4.06906361232837
4.06995984108981	4.27309577455177	4.12565927150307	4.19323357138017	4.01715675417144	4.18801297999813	4.14455284619932	4.39615974285939	4.36648114273634	4.34066815570969	4.34870241502279	4.28988779331303	4.35267249809405	4.18442294298539	4.36300512099486	4.2056298912425	4.33936060708352	4.36572017390402	4.35375124823875	4.30098769642322	4.37337324003408	4.2085544060774	4.30808632309793	4.10822481328575	4.19211879296638	4.2050463690503	4.21110748814056	4.18258670259469	4.14399046200885	4.39589261450562	4.0783663341602	4.02428254024761	4.30482867353595	4.38139333905258	4.31423438024799	4.1641455588379	4.35653155996256	4.2537563876117	4.27270696282353	4.3046216361977	4.33217753306566	4.3294047749615	4.26368729224663	4.20352608038357	4.30046642363811	4.26996529351245	4.13542542095183	4.21355450214156	4.37581699620152	4.21583072578172
4.51588426762995	4.66635607198661	4.55897001945502	4.34720533673577	4.37953061067754	4.41318140057796	4.59341700832359	4.39123112568161	4.40387355347896	4.26453480860296	4.59849648600342	4.47695584577184	4.49465548714072	4.67988223720682	4.41370335141233	4.66606711657613	4.52449762669311	4.46526434575398	4.67596427455024	4.36256047800874	4.56103080240922	4.52856619237785	4.44886900068597	4.62505027344405	4.52167585601727	4.45186763543947	4.3487118354301	4.40027963078453	4.35892322787501	4.59408508356967	4.59530903887378	4.6653704752643	4.58423782402739	4.41134380990104	4.62292284920197	4.64701708509824	4.64567686636767	4.53194837577423	4.69478494940296	4.51913118196996	4.39566667712539	4.54872942779882	4.65906406732516	4.55670074664105	4.66776874854018	4.61802066700467	4.52252061629762	4.61308759484492	4.4515500916657	4.54797721998236
4.66925258910779	4.9443529478864	4.85631663741563	4.50039749220159	5.01997181469512	4.98715371731513	4.61917230738108	4.97998924699264	5.00464959256448	4.71918622022104	4.91337238918621	4.99174682888669	4.55359547800016	4.77433290441633	5.01195403809792	5.0182246110261	4.56041314346753	4.88358173472736	5.02813333776808	4.69745344009577	4.57879456277606	4.99012663359902	4.82821380558639	4.97729479977318	4.70207178102821	5.02971006722662	4.82472003984688	4.99494741193548	4.95615482501696	4.66873928049089	4.54028959038667	4.90517940872446	4.87219947457872	5.05124760501599	4.56930448244559	4.61346213342239	4.88506089127165	4.93607259837382	4.93840459307239	4.9191205000209	4.99033923597454	4.59082354482539	4.63731023425135	5.03602717782245	4.94005188400303	4.93955244907012	4.96777851384067	4.81635242296642	5.02903702801975	4.96367007449934
4.84456818474639	5.34662093292416	4.84999441845066	4.94450693316698	5.3406800604873	4.94886058293286	5.32437751660587	5.22879210154328	5.32704901682637	5.37665663124101	4.82765106440925	5.26748562635709	4.99097337547312	5.31348373057539	4.73469749269624	4.91505528984324	5.33516401785313	5.34868318943891	5.02359268575715	4.93214596306524	5.23076914699201	4.73922554793004	4.85849604867481	4.85396764775315	5.34110092891457	4.85697344836438	4.69458930366743	5.28792618262249	5.12508156605318	4.78661955475882	5.31691395999559	5.27364898353804	4.97450960108649	4.82686469698417	5.25238116653826	4.76507143602613	5.32890614486873	5.31226494273419	5.30451681792004	4.95586544155665	5.26924697079222	5.28660152041397	5.10794680258785	5.34568505955071	5.0222376414325	5.35428610457305	5.20814118253332	4.80086962349042	4.94083505278626	5.34981293631843
5.47323393789057	5.65209047645079	5.52260538527527	5.62578936495034	5.00162959150497	5.42262757942117	5.08451165642467	5.6147506911008	5.04561959163179	5.04859653774979	5.31796368226966	5.55570182975971	5.64854002843754	5.67988246464676	5.4418863637586	5.68454236697173	5.30975837410144	5.47741203700592	5.7173985351009	5.42877180942362	5.7420298947751	5.09630047178525	5.2433586006812	5.70219112549606	5.35934806562151	5.6939884803734	1.39224056423645	5.72551786717808	5.62446660843448	5.42173385385376	5.1234374587323	4.97793864285351	5.70616705688515	5.66306169591063	5.45304004024029	5.56095124945178	5.30894056422991	5.46698195448357	5.24120601668711	5.49211407364842	5.46641857099626	5.03578474502437	5.67234810051507	5.75233488098276	5.70724091542192	5.14858274313216	5.02874044913514	5.25977011483871	5.67993113432444	5.05967193865502
5.43614324373388	5.82589902955018	5.56576859023267	6.07339979773958	5.59856231682713	5.99766016940129	5.51305460928463	5.50880904293011	6.04119679249257	5.52501892475804	6.02854448442246	5.48003603059503	5.78506202734528	5.94497760167783	5.50211500884478	5.81206334091436	6.0951290559092	5.65129857393215	5.55308229833335	5.84723861368207	6.01227163890689	5.71122679709162	5.52052564345538	5.37991419458514	2.13003023635689	5.83737951492061	5.36389706478898	5.74998644350454	5.49393810791312	5.42300189228366	5.63459797179343	6.04682272196936	5.36165260472104	5.41005646402002	5.5062332095621	5.63374955710992	5.72041128607428	5.35132995894675	5.38235776501271	5.6313720824406	5.6145594094524	5.46813249295684	5.82717109269018	5.46614045542807	6.05108662809556	6.00583840309517	6.00259734529786	5.50452447250773	5.51182236292089	5.51545034021658
6.45042934266455	5.68501276278571	6.00229794245499	5.79572603532544	6.3015397075243	6.37771344374161	6.16672222889617	5.69030481752897	0.79792117079887	5.86955207662183	5.54610791765941	0.85899344105265	5.85483881147477	6.22704084761125	6.2992451889531	6.07944472333748	6.2652553834471	6.05123122281929	0.436284828627279	5.95032221822023	5.78980367961421	5.57012559925709	5.85714065348214	5.74536687089117	6.02682099869493	1.31944255779602	5.86737914995818	6.25105390099356	5.72564533548301	2.79685712277734	5.58446724685582	6.28505945541267	5.89938049610955	5.52333806125395	6.23319239008076	6.11924012608576	5.55215798361075	0.575401247971579	5.87046129278002	5.64717370343663	5.79905401957756	6.02079673407381	9.69784434162611	5.62352018128651	2.43689322652519	5.89645999651987	5.66582585829063	0.317375823032932	6.24387083580518	6.17596018618102
6.03744508458526	5.89073077596732	6.21604071536533	6.45110645017818	5.90671539709193	5.81568008960758	3.39539109528947	6.51072161405372	5.97694951213091	6.02500152695606	6.0556731336017	6.0571960839281	0.620821487396109	6.08735646312546	5.9183197760922	6.38837584233138	6.30270709795344	6.00548044449956	0.286196738044384	5.99541733664635	6.3992033830969	5.80019056871571	6.27643402837438	5.79100128372795	0.662548666332189	6.22819732483825	0.660116642235104	5.99553956541367	6.42894598768127	6.33607890715667	5.68856554618012	5.97285671502045	6.00313389008162	5.90410190352022	6.61059650326797	6.24583604336315	6.00570043166694	5.86455216062283	6.37665644781117	6.15931447735634	5.80642851574793	11.1575983236858	5.90720333693649	0.735299961152178	1.05106239313508	6.25898276224236	8.15986405800395	6.53501684941453	5.97757520141459	6.44776924134354
0.350779256180746	6.22088792931399	6.45919561943364	6.52276078297934	6.69731884710789	0.884024553409328	6.16070854637234	6.44622269373016	6.49403855600294	6.21527103789342	0.382938352292912	0.279824066423197	6.29231658985093	6.62119011847146	6.05845588730246	0.46847658631083	6.60645281063515	6.51965249164039	6.2551452602514	6.65086978218055	6.21370756420855	6.31965696720261	6.48025333968392	6.05215046960006	0.279977590408176	6.2910897594095	6.39144787855368	6.26912972413483	2.1127455092632	1.04040365313575	6.36089482020357	15.1422539871395	6.23162651493657	6.49787935604079	6.09215453008198	6.78059906139958	6.40746681703142	6.44459850586804	0.633484294815041	0.292571529815495	0.290282349832383	12.2806693237809	6.46822817605149	6.46068825672856	6.18411492244267	6.422226057047	6.43262310551766	6.27698163568997	3.78393364085611	6.43400818340188
6.26432769956539	0.300210557318952	6.56778198836932	6.71068721059693	0.35781116418842	6.44157035973605	6.90194923585462	0.243809859328355	6.89588865099286	6.70155513326991	6.38081514288414	0.261283793560112	6.33113005391619	6.52241834596719	0.247144753008003	6.73449012989316	4.43410583686062	6.82317183050407	6.92002153874061	0.288437922461812	6.23448227346495	6.60509422366011	6.2757749448365	1.20222064021255	6.27308047493856	0.339157187459162	0.336669908231999	6.3467440486828	6.45355209682841	0.259411954696561	6.77902376862153	1.52030748097185	6.25340748482353	6.41500175447495	0.317737880367471	0.317295632250484	6.98621928020588	6.40751349824053	0.561872027221803	0.2636007416459	6.50116263385345	6.71549528613863	6.69954956875464	6.24876316142463	0.880664357208396	6.49587040532007	6.72829182815317	6.89298200722925	12.6145217518286	0.272026107030615
7.12702136772985	6.61490485611267	6.62757402225749	6.60907578610925	6.99559171325964	6.50526590580949	0.257818664121852	6.98666959503525	7.08689825663778	7.09570892747192	7.08857293455396	6.64843723698553	6.55803620673061	6.73330276514963	6.62935167904692	7.00055746425145	0.393295403008653	7.03765904146794	6.88199009404067	0.254744236702441	0.982756847180011	0.822582683258871	6.70363450897269	6.86733241136942	0.25959671856237	7.17455985291481	7.09680325725907	1.08165765671025	6.50272577558322	6.77840855997458	0.368044824485233	2.55799231589729	6.97445976569973	4.28912078017509	7.05992114896256	0.251925793251561	6.94668021906314	7.12635622758618	6.82708264770813	7.02463750126325	0.252741845160387	7.10640868937747	6.72179652004461	0.244989940025677	7.03299089644871	6.43677259862012	0.240809039406277	6.80858887020127	0.254107984063893	0.333947989264371
6.89376944846366	0.513358969367846	0.268764315484224	7.38115223929087	6.75696813593312	0.310911291961604	7.29678982535629	7.239580148965	7.00024828040614	7.00490348138383	7.21835248560838	0.216309745414058	0.240708138930943	0.229747690627796	0.293189475295021	7.27441744444305	0.23867095283658	7.24761813312436	0.213877450110225	7.0003567166535	6.96339305942461	6.61643730682135	6.55571294585245	0.222739098630165	7.14491352844306	0.21861620229197	6.83094929426743	7.21509273226507	6.85770575592149	0.219837423623133	0.260093970840422	6.82664313292493	6.60602182605211	7.33102600034663	0.255189855329227	6.84311347394539	7.2908909178253	0.243428458448778	7.10675650557968	0.255528763658945	7.19565185506233	0.485463287525142	0.544720794954062	0.243223172174259	6.63123928417125	7.38643729977844	0.271586704549874	6.96924506679351	7.09762504321315	7.34696343326371
7.21867243050571	0.458965007186778	0.236768682011569	7.17623793455244	0.2124818218097	6.54079147736145	7.3009388430722	7.58954091693904	0.240990046352669	0.247768231571959	7.32553298313625	0.556097181841871	7.49425005011919	6.52760131798142	7.4925124049648	7.4685279480543	15.8913737932782	7.01786867142201	7.036056686613	0.251013274251614	7.46310757432939	6.8707756161815	0.237365355510425	0.239110605897407	0.228693476103802	6.28499877035446	7.60142566879601	0.521157029328678	0.23403967719729	0.221046743554637	0.211587892881422	0.226407191274165	7.31467853317921	2.71075095374254	7.31454302259305	6.87937378586426	7.56977487818319	0.217804111355856	0.340999900102739	0.260810666158138	0.21301846582902	6.67425938420987	0.400787410758426	0.554361747764159	7.52930812884754	7.19444875662132	0.293544309630258	7.4842441427543	4.26971229511195	0.220395055356388
0.287552754941151	7.6580313182342	7.69416334465576	0.232077498463706	0.212779661032615	0.23625917164793	7.76632303573393	7.61806496027959	6.88036457655684	0.206761899373705	0.378607802363928	0.235189472469352	7.33847739914691	0.223595323879245	0.305256010890289	7.65839580517552	0.220984829699182	7.03353665793563	7.65346300030775	7.49323216620413	0.229056369413995	0.238459043349558	0.710726548931644	6.81658114723783	0.220883201525779	0.218404695890338	7.67295063936568	0.245564616231099	7.79388854837639	6.83118436111119	0.290877762689798	7.68657950221896	6.93472805201671	0.217011783327144	7.58912662969124	7.34602179536718	7.13798655468622	0.392313665531528	6.96850035439463	0.280412435110746	0.243427421620719	7.20545814012604	0.21848660492511	0.390258550588565	6.59294213416896	1.80508510049178	0.22099779497912	6.92468361675872	7.4520279262873	0.820392488430001
7.41430053534768	0.227401036974074	0.768052083829004	6.91385551544828	7.81491534864911	6.69403579272781	6.99818733709455	0.229650833175434	0.229833557137005	0.231108841058217	0.294159055396538	7.7643031724761	0.427088545521747	7.45512713867264	0.253771593826862	0.266111422468857	7.92570177240434	0.232035417618266	1.33709690082797	7.78307210585342	7.49832900725983	0.227708623946973	0.193043129801256	0.219237286393064	0.265271970064228	7.9275835385871	7.84614763395768	6.78421786063488	0.239129662058455	0.220428229778348	0.255005786648194	0.319331353422383	0.228799543709434	0.257221345103115	0.254961223404769	6.85173826248068	0.24741346841082	0.22505729463891	6.78234906678711	0.390959921620988	0.257550221272564	7.23855866281739	7.42408161089516	0.231567676598242	1.81304776355041	0.21910535692994	0.208443207631626	0.40501472315589	0.250988185148952	0.252919022113521
6.89834173644227	0.292751043788622	10.1221518812994	0.206077928644136	6.8156882909933	0.205047198709951	0.20900442830159	3.95805878731686	0.21759334262544	0.212530472130741	0.20085216182404	7.58019669734206	0.231591969340657	0.376552197855515	7.07879543945832	7.19401142290053	0.228543029288377	6.45151308520259	7.28909831086896	6.65419274942222	1.14541397728443	6.54765863792218	0.213734052962396	7.56484585034709	0.398407895252206	6.80406293040838	6.67236029881478	6.6256257011717	0.232627825695559	7.66465446382279	0.61160448115872	7.16572679060339	0.202698434857589	0.212558302796935	0.407252267179429	0.566403755020332	0.263969564492817	7.6787413762388	0.221513714668808	0.228530751736353	7.67600526981558	7.10414797273116	0.208573691024076	0.257588558302177	0.463606250155725	0.223506806151137	0.237312039584531	0.271443623903687	0.202626245627653	0.206748101016977
8.07471986524278	0.192028467154814	0.230820020650657	6.32700513549788	0.2128264753226	0.194082039910534	0.190560889552912	6.2922421146537	0.242057301308448	6.99024639273484	0.216824203278024	6.11265814923655	0.242679582492899	0.22761797084541	0.203557454188207	0.204171992019037	9.13003563430778	0.347103022474834	0.2329268904095	1.40712462345448	0.326026540286479	0.230801075670642	7.01155207186516	7.50648485044494	0.200837494863851	7.94225149562797	0.589219184056331	3.7680258599579	7.29093326181126	7.56266067818578	0.236711426618175	6.19841084898918	0.215733161820195	0.194592744521274	7.12690458976553	7.85726544054009	0.265274964007498	1.44457796755208	0.192216441006477	1.11805752087155	0.231593717290792	0.226992185513647	0.195597141089263	0.329390442570179	0.246426121795493	7.52070134506739	0.197653689624241	0.34486146949599	7.68539377175444	7.31148076576121
0.20368869496717	7.60045143805031	0.255590277103495	0.191909289007734	0.234714749259049	7.84020687429627	0.24932731765984	0.297788231101961	0.301176698656417	0.18667908703805	0.276511754247608	0.20297817720921	0.402241494113109	7.61502425189787	0.220609634866315	0.224115011159465	0.176269544657428	7.12198280836892	0.188582766482737	1.65269636019967	0.23416898004328	0.194326328361848	0.211270987407284	0.213246327154568	0.221905138265596	0.282187625400577	6.63671294268436	0.184532918992935	0.224715921021822	0.185774138825099	2.1587966313259	0.231439251591839	0.272609915756547	0.252640318040003	0.185904970007003	0.247492116797414	0.735886993663477	0.231881903469693	0.208454367572941	0.288150193020355	0.193485960353353	8.44770208539267	0.202601781628122	0.184641812004072	0.206894910727379	0.314527575924555	0.202040017279185	6.51891696860069	0.183637578872588	0.198731654663101
1.48809691103584	2.26879191820639	6.96177768743908	0.190912899531746	0.194648992341625	0.195869372175711	0.194910332281621	7.29388708432853	0.228517998232462	0.629094402330738	0.20051725334532	0.184961620511737	0.18840704767546	0.181327593646664	0.211620158146138	0.602050385702546	0.217513276652033	0.212405531374111	19.7499961527362	0.196804893269482	6.88179734493239	7.25568431494287	0.23568402862209	0.245793384592162	0.3110941017442	0.337214136943566	0.196634099464276	0.26742335094587	6.34172697991209	0.247200803169704	0.944710764859219	0.242680660625639	0.190136240856625	0.188709020718843	0.207868042087863	0.184223039940344	0.206696615195681	0.226776272339293	0.206975794150242	0.195784659682316	0.231386028684018	0.305188358579208	0.189154014837081	6.18628404645035	0.205595276559434	0.188580399664414	0.200109313942935	4.75183971844334	0.209675936871944	0.415429969493165
6.84374087861798	0.170011034722751	0.272129972211314	7.17567957978449	0.204425923960645	1.18800558315465	0.244020604213924	6.11911183728912	0.175724645396681	0.223417243467446	0.198836380303798	0.362286449907685	0.180094147338536	0.189868123467435	0.194403368255425	0.254934608564223	0.231896948272325	0.27313479143483	0.209143109243638	0.318839388418277	0.532835409216306	6.55494120804965	7.0390894364223	6.68702163764157	0.226160225193031	0.1860556684884	6.68292342291924	0.21031945569638	0.177886115629986	0.18792063093976	1.51944591132038	0.300185525860037	0.322635018407582	0.344173556439778	0.180006643309932	0.196306174441455	0.182150239919754	0.187114034650219	0.197570126657188	0.220417849302432	6.46345841830142	1.17348902147625	0.183316974930261	7.35471234986014	0.205986127591933	0.185082711492049	0.20616467389537	0.191495352131916	0.229097721524585	0.189533578967347
0.216126596574665	0.20414977891901	0.203522560296772	0.203211747879007	0.195470608072588	0.199883968565574	0.177647810053093	0.243453738118887	0.241671418198029	0.236560649081504	4.04361225288011	0.291996010423732	5.89718969990633	6.03959682022395	0.745800275196121	0.242094880939385	5.65539633718255	0.175452751033021	0.185230045347277	0.194092205256932	0.260343269975599	0.200938439596427	0.184317504414516	0.28309357116797	0.225200483705256	0.235138594203445	0.33344017357987	0.17915386398594	0.269087261278673	0.284023239997072	0.211343008362777	0.189229255024655	0.261845143296199	0.227897392086346	0.256947493761906	0.2725219997195	0.273087290901287	3.63922522497375	0.180636345362912	0.203378328999455	0.443182143747387	0.219830382861813	0.20090067947084	0.249355824317789	0.322056186324092	0.251597489214434	1.16553497615398	0.339984262260679	1.30677031286843	0.304363151475701
0.195860628964711	0.225026280926406	0.212620532896356	0.288478317327488	0.291413350408967	0.175320116303488	0.205069814396711	0.181420765365931	0.337638809031849	0.181742773976326	0.175349150032051	0.290048666400308	0.869284359113337	0.242397511964168	0.225850602263651	0.213252995713492	0.280822254259196	0.203746310541317	4.99381330688323	0.346145313420002	0.203779260273797	0.182625428356483	0.231952842615471	0.183634396978691	0.180894806317339	0.268660984531581	0.254670052655609	0.226609410838269	0.21295075127425	0.205406442703073	0.226765216132383	0.220794202627225	0.23098938745935	0.230176243954351	0.317667624896709	0.325517123659885	0.333052371429452	6.05042878548877	0.205795366198771	0.242065743810502	0.197276334188089	0.178665387847613	0.188183242587873	0.349934897076308	0.220751757057779	0.493715816674672	0.184387822406784	0.206448031141953	0.172815557440834	0.177393937502097
0.294488619711842	0.258551611049484	0.269534161722962	0.195907110073125	0.249204458869766	0.202951907706208	0.220444415525077	0.253199710734546	0.187185740714944	4.60743129822557	0.241083741688397	0.263805571548104	0.18661135460872	0.189012997244516	0.159503149010658	0.327340193341335	0.188063282114867	0.178858864512115	0.32752313668836	0.240499595339068	0.242141644543651	0.173581360543038	0.720010156406729	0.267239279394738	0.226493356781333	0.302129676042233	0.223816521034119	0.33452862050534	0.375738569396441	0.191484470574116	0.267459780141183	0.18448938616584	1.00933350415179	0.176448808111245	0.275457576276342	0.189801876026195	0.202341367420536	0.169156527339906	0.213960757093104	0.197973764993511	0.240311519398418	0.206893544374997	0.359365663784219	0.250735697132476	0.330690486162967	0.177729451710117	1.88320358435555	0.264669795445994	0.225185112313456	0.238668051787182
0.368884828834404	0.320880391034717	0.184380765029294	0.192216740175349	0.200220394920748	0.164954592658201	0.263214364613899	0.354275513118684	0.175371972836907	0.346489373272231	0.17706201240762	0.184266814104783	0.164595422285736	0.284392193851861	0.197882124288443	0.180043506094826	0.18705317792073	0.234401010801722	0.203427693709025	0.172148996920424	0.257311881823955	0.214855693414883	0.16952593502557	0.171198830928555	0.281619689895949	0.290465713013694	0.162940354024038	0.177022372507566	0.242062687727553	0.201755193115294	0.340720494953151	1.13887738039468	0.185368905381478	0.318999457092624	0.228999239600421	0.171863756065901	0.250618854078318	0.189323804868115	0.227125507101134	0.226590457733701	0.221838273236196	0.21010204123197	0.23225099689036	0.223696972842991	0.220631987827122	0.176543189307934	0.247293004989503	0.332947154647565	0.254061185029053	0.275183297521865
0.349861228272317	0.452197090677599	0.332589316230422	0.187817910229078	0.224520525056415	0.227822454313139	0.406762631902333	0.225947796702221	0.415367076892801	0.34733534549521	0.207544787343393	0.183776099664337	0.308245977181414	0.179113196182463	0.191790435780487	0.171602478732479	0.173075099110947	0.305282046657291	0.39238097381777	0.349631855510937	0.19201993808001	0.27752265425599	0.267112290589897	0.18995723228614	0.159182548985444	0.252403893436851	0.168892470695665	0.282062857909342	0.262401744674387	0.177846951798061	0.214302820773125	0.324240281855212	0.26249199638002	0.252876611384336	0.277697793227212	0.207654071361862	0.305169230919144	0.246788985017793	0.229865381982801	0.274980560916007	0.242878716884439	0.37751119265118	0.343347349665635	0.347704185468041	0.232983239011598	0.293594232140116	0.267630308994769	0.191721080846847	0.290723905322095	0.216647219352667
0.165746945752048	0.384639091669359	0.239329284200049	0.230650928335888	0.225386467616336	0.393369592314137	0.184598149031332	0.172422151803035	0.56057186590896	0.453672952672358	0.210165776721088	0.335731263264128	0.39314775117452	0.168736089090071	0.47898603930063	0.16510495165871	0.248736075116555	0.297287444833654	0.284183817790984	0.169642993212329	0.172353465650039	0.463362471253068	0.171009985686868	0.334264986657721	0.169426954703856	0.277161913193573	0.269789716164183	0.440164162505729	0.187512814469504	0.17862611298861	0.154351359789618	0.320528154962882	0.251968451757956	0.188897513696836	0.170549252411342	0.234090878911395	0.379239594938761	0.436566934443727	0.220159009553375	0.217278108865132	0.173856483262988	0.187101405352365	0.311128560170493	0.376192764506097	0.273422928330976	0.212896920919956	0.208519120157232	0.303040668285308	0.191945074768913	0.163067875857546
0.188855358390374	0.420604452377573	0.428078736687734	0.282245347528539	0.214338797108791	0.172943035249383	0.467079859529205	0.184949346299142	0.20374190272782	0.381638595277945	0.315513594542609	0.217822775274573	0.165734881744538	0.317415418755246	0.178680196131526	0.234668072312816	0.189076549514298	0.176694635301495	0.182330596531068	0.277235456594597	0.256809805745189	0.489841513669448	0.175756251147866	0.233874021852689	0.329251830698008	0.229841659114726	0.26322880077593	0.314123542366177	0.554275797349868	0.169860718121306	0.245825743928023	0.212887578048864	0.212365412261171	0.331919678771207	0.322371503940695	0.290792752312735	0.257584617260911	0.366685677735929	0.165106021367438	0.253486284413431	0.439471039771075	0.179281978383215	0.209226130396126	0.16426815302567	0.20961687337931	0.214540818303761	0.258109234363716	0.263046472935558	0.352973985104117	0.353335157013676
0.167276726849235	0.378220935484445	0.183900257210908	0.28646641715913	0.402538111903739	0.252505779086807	0.344799034965336	0.403046373232409	0.625865902318728	0.197026101249522	0.270346227914192	0.287466604194836	0.344687979029249	0.175224480112448	0.278110697064811	0.412470321175051	0.171513493129902	0.363895196621897	0.199969023388212	0.160437650238389	0.210877682946111	0.219070739310615	0.202898916635123	0.292042165705871	0.20183728217128	0.212184577946525	0.244967445026714	0.468475684623134	0.163552279375529	0.197365736567031	0.201081303816953	0.170821393876085	0.225018891720001	0.254160923631195	0.286661761329363	0.182469495011661	0.166630397951897	0.192991092879742	0.206204045169396	0.532939766292075	0.162387650613585	0.315914774374388	0.309409644847351	0.30778186010224	0.19269243993077	0.26861604574525	0.169089396443292	0.411660235527175	0.411154400393656	0.33227963487503
0.277632642077376	0.162807561275851	0.451064818763602	0.619064283068088	0.27136644861099	0.196326870638219	0.185334087987397	0.177728934266216	0.453979998454087	0.185800496863947	0.184397618693305	0.274242817620071	0.20028006462099	0.460484170190583	0.190709092779427	0.219596693675235	0.214696588895956	0.257537589853365	0.672216307129932	0.461618577597509	0.295724649443999	0.232858974006849	0.48609056772556	0.48955610175051	0.254137415923705	0.381309854244799	0.710884510681883	0.231374357547164	0.748818297364784	0.404272813090706	0.163829539258096	0.173027748392356	0.676730368237514	0.515885953701383	0.236705552782139	0.282912408321328	0.587190302957216	0.213145013518587	0.161877241690066	0.203818890768045	0.274422692575699	0.647121812078936	0.696777799640133	0.319724010317226	0.261799553653481	0.171874238263743	0.2640707846213	0.711302060249961	0.207624554576306	0.167656574106046
0.320915464925186	0.180251818130681	0.411323339536919	0.267585632200816	0.400982264323294	0.170642058284518	0.171107570731463	0.637282041366094	0.193659322169355	0.344440624807041	0.606745247665521	0.589008257683978	0.684476982994312	0.306145270250711	0.417827756914969	0.34370307267144	0.39303237008619	0.286962906996333	0.345763726971733	0.224011127764294	0.255713047177248	0.475459939424233	0.328108192406325	0.29456431018204	0.25405689293229	0.163520457708681	0.226671331723552	0.467890553619622	0.351343991875137	0.335257114104489	0.458224147584327	0.321611233558876	0.366202709022518	0.394206867271019	0.337982579518476	0.44703164515948	0.275124358392104	0.468404706932745	0.427695065083773	0.582245639682352	0.210074421303836	0.264290359554762	0.160278508656922	0.187015795286817	0.475655852243038	0.526350080824455	0.243490996186163	0.448985721074055	0.235589547839493	0.269203433771704
0.495104912868357	0.576444070232816	0.175951496052212	0.436152801773213	0.384270776554699	0.622324286537802	0.277699883165271	0.329817277597923	0.302303475057938	0.803768921712739	0.35590041392746	0.280531298537624	0.650714043413866	0.558408436989162	0.368782842073774	0.243248547867485	0.226386842799792	0.2903560413315	0.255190096764994	0.179553945071762	0.19002349954574	0.37282781137269	0.308168990577712	0.196113399286788	0.208386261204695	0.340392171547355	0.329145589668971	0.30844117443373	0.221707646042203	0.239830155926802	0.831355930473196	0.430257348460727	0.512083162828602	0.466483861711388	0.361959939233372	0.306482423310975	0.442779192449068	0.471165769942973	0.840514406512153	0.900789049839303	0.331932721834802	0.571797033259574	0.264123815401415	0.296347856059817	0.398197864287832	0.248086556658751	0.560312237360747	0.917788062017405	0.185969097201214	0.179080729736677
0.226459120315554	0.223351964791227	0.32042921572881	0.580015451230366	0.503720704309876	0.3591359076073	0.301032950204583	0.233725982648603	0.46976894104413	0.828925012947067	0.260708479448316	0.258498826218817	0.326549229750722	0.25934207623629	0.613504671151436	0.421607422722757	0.52774967922869	0.851819368307726	0.364493234625227	0.301796552508863	0.186971003940621	0.185862466079923	0.517013442990471	0.34893199850487	0.3170983763307	0.595890449941812	0.788736708467658	0.762710355373994	0.55371073455486	0.185879994531461	0.202813147196209	0.440333695341354	0.305846166513802	0.737888397457639	0.253475510406083	0.267992986410633	0.221670326257909	0.509808873005728	0.198591315872918	0.299999792271624	0.636365208397578	0.220781518927736	0.252693616876167	0.227716345881588	0.226783665822376	0.418748434804673	0.431483021992776	0.633186866584199	0.350718376123348	0.548383861726026
0.169006555013038	0.43912111894258	0.527166616209316	0.49071164814166	0.420597996606706	0.449960957377157	0.681269950966711	0.645241506155616	0.387973355560991	0.189582227931778	0.264986344278723	0.606813079131647	0.255823281547024	0.353202222434455	0.27476611514403	0.870836459747237	0.536731295209569	0.252518014074052	0.750557288399995	0.786677935197074	0.35088681076111	0.387660714961322	0.351565575846278	0.438079908330247	0.513794609778781	0.305571634172234	0.218545261329859	0.285626766444992	0.387878771964772	0.555126205152396	0.368304350670398	0.972630453248522	0.680619604455872	0.395193739353446	0.294088325556711	0.257215782117071	0.292463425805987	0.369656865099429	0.736763999657702	0.264704032405936	0.796287956002347	0.173681253295363	0.217497227849475	0.318333298086859	0.18841992125706	0.99674446508127	0.301760252336535	0.288091259665284	0.300706802731073	0.65782377757676
0.390534694382056	0.447013918394023	0.259754535515176	0.314793433784138	0.456068400408484	0.616600890664708	0.485189671360262	0.188929304132851	0.211041015239378	0.244123591381289	0.425994091925168	0.52146889429921	0.735450986282633	0.424392306470756	0.345193864832678	0.314818469135023	0.437996466071268	0.385521229949433	0.719023731493865	0.441942694924372	0.474887007232584	0.275710465241831	0.697874108615275	0.620762001222479	0.55665097473005	0.303473459623182	0.548951805767539	0.673512685134707	0.341049808177505	0.238780920401541	0.176233087855436	0.387749352372338	0.393218236994801	0.395894619433875	0.518642482083348	1.09782973238378	0.474434980788951	0.797250348204752	0.521028481797248	0.240517424413234	0.490657950998331	0.214455452230265	0.297396740118169	1.18495797758357	0.641079582525134	0.21913982296782	0.266159087511934	0.330274971713985	0.425181233218778	0.23761890574863
0.999838971278195	0.545649350441165	0.777223839230008	0.529834733932894	1.09768635438656	0.495492104238669	0.492210782839123	0.923992344735713	0.43740808870719	0.923180070267368	0.463234958091001	0.344954034744056	0.426054913162833	0.503326554766648	0.547673276126589	0.865851013867693	0.308322888972943	0.353997432004846	0.286183298439612	0.59655693448167	0.478330421935334	0.497706878341156	1.08168656030222	1.26511273073938	0.279903520497139	0.247850964446396	0.504458489742456	0.468511705589436	0.389999466222954	0.536066911311201	0.623526657398553	0.437633286464494	0.336449492795506	0.403180946983435	0.310328273384274	0.4148354687208	0.772115772099758	0.935088671113834	0.545603509191474	0.320656726175029	1.05856907721638	0.621528953538585	0.766927725007806	0.260631484412633	1.07080963879435	0.618631156430238	0.53471615733042	0.583911513681452	0.356683494456183	0.294794478693233
0.58207762223372	0.393069858815954	1.39512670063978	0.472875559213714	0.739592901582129	0.584430140142488	0.715440138468375	1.09105920994535	0.450236604051091	0.86756462468389	0.474993853353925	0.484986496866689	0.301645144817254	0.989583276576919	0.550177249686035	0.469541251318778	0.402980770068276	0.23311555917832	0.229802560113749	0.390766016461359	0.372062920459421	0.755078449932703	0.741203920215168	0.976760399926214	0.465040908615185	0.314678690139714	0.537027013130643	0.577286411311264	0.561033191451317	1.16933914036945	0.271028775525455	0.712963078548381	0.437668831598638	0.298030177747826	0.641830890033818	1.29711744833328	0.237718354867702	0.784313085531089	0.433215837885518	0.764831887809668	0.367505705917927	0.854993853543375	0.269674544328419	0.839800148081588	0.257856975982496	0.344353905488008	0.609522503224235	0.412888181328752	0.385809006532145	0.536702662921571
0.62303945752336	0.761862285001674	0.332758443418872	0.352639393602008	1.89567277117113	0.417148517733295	0.586774732706083	0.311442557152537	0.280038191554167	0.348936020184658	0.418858396792775	1.16945170978437	0.553967506498601	0.416031214418704	0.757793710379897	0.428074725932482	0.351642112042328	0.290780023939522	0.409056430616102	0.487097683638168	0.463407174202575	0.699803312900951	0.398434342209464	0.674800318442867	0.317235148406869	0.778407552873356	0.346142669498871	0.556974196516189	0.534794422633556	0.606963788346683	0.481027236484237	1.29522514345735	0.747989370977253	0.721919372935143	0.49487449180501	0.43531248159656	0.577384907976351	0.572634966521072	0.288586754502872	0.781040221506721	0.227256422131329	0.382461238481037	0.329211589969299	0.289490688436354	0.527215008446589	0.542736582835863	1.21587872920058	0.298186932566953	1.20564134452789	0.591960984420072
1.46490923990437	0.380550757038295	1.23110948651177	0.638661546201897	0.560440849796669	0.258282323753074	0.671339861474111	0.256929555201597	1.42222191812121	0.505233066726515	0.826305747865117	0.673069321128823	1.43753432736549	0.646780172550253	0.774311150994759	1.87451027812197	0.306022749344789	0.4665099944481	0.531213440707193	0.433214428886678	0.572478034682671	0.640669263667805	0.57098472416191	0.231617643530389	0.327505279820916	0.717317411324814	1.61191817241588	0.318350383307434	1.62972633485401	0.596349302866284	1.3120403638333	0.569178806918936	1.31388138048002	0.48847300591903	0.349868023077459	0.819439449949212	1.02853207360137	0.491108112125788	0.488019200358301	0.968420914192957	0.419992612634002	0.896031685959199	0.405875541654079	0.373323816791282	0.381704219366821	0.534370970116084	0.347387503003029	0.763605749378758	0.831556622127883	0.558928794490122
0.484597501412089	0.845202957434548	0.526277688132255	0.360022373497052	0.528083075795501	0.624593651736884	0.847630664747954	1.55171099766767	0.464823045479929	0.352826832611154	0.276701779160168	1.3331187288528	1.48964649500292	0.644919050097165	0.409473757650213	0.393368713727959	1.14422555731905	0.636216743581734	0.653900582425778	0.452291868113828	0.598585575724467	0.45839287928302	1.00652985611405	1.07841753161864	0.800915930410789	1.39864038747255	0.487945236418563	0.437338549502019	0.639665782830362	0.353197696383144	1.19930450443192	0.52077824198703	1.38980402951563	0.544637378666441	1.58337414337363	1.47822308181215	0.477932777184073	0.942005225374665	1.18748320587149	0.437466589219312	0.420690268695157	0.299498213387893	1.12396726911346	0.982475443762322	0.407052016133559	0.948164014852908	0.827178173954982	1.74669675309964	1.20429121166946	1.12921049475379
1.5666686824177	1.10487179746263	0.436015765609656	0.728366330916695	2.32377933577294	2.67566386781919	1.90782156368432	0.535765568708786	1.86284948607172	0.436661275708299	0.522171068213068	1.99819924746814	0.898299087398937	1.78028867930136	0.528207316886504	0.399260705626189	0.733265902142139	0.710230371111055	2.25344953101869	1.20028511897221	0.564980215053669	0.568694624043493	2.13846637086216	1.06180264305982	1.01877576431475	0.720078835551839	0.941639758051344	2.1289044591059	0.332726054935729	0.706424769386829	0.545602889246614	0.374310628433222	1.42596510951861	0.99317212811613	0.570671416699453	0.538281059891961	0.315863695433443	0.553546333791096	0.462350624769563	0.366406784852093	1.00201481153875	1.41933977803454	0.57043483047641	0.590316639361261	0.371258120268883	0.505442103224575	1.04623306351726	0.464408685288156	0.769903060876021	0.600750209593259
0.444721750226592	4.52291932639952	0.426640351431533	0.755005258735342	0.340522536363827	0.440011543477649	0.51915613579996	1.43407919666233	1.32610658951226	0.773358557139011	0.664175890111117	1.12708618949178	1.53001946434639	0.540551172975476	0.732966130110787	0.612492332889186	1.14993769121236	1.03194062759456	2.28448773193409	0.414233031299727	0.624555617288805	2.11815006225975	0.483461368962094	1.12776514618245	0.378273347198218	0.520876757736094	0.525638904286799	2.60677048430354	1.65770839802652	2.42058861593068	0.550924225977077	2.07567069889074	0.449698851407296	0.699166912842108	0.472488227438368	1.76055600237667	1.82474233615125	0.693919466814546	2.29840698038016	0.682153290845634	0.442792005849018	1.11020813289071	0.674096076221527	0.388335383126511	0.786580789571329	2.39848609674225	1.41468930472552	0.761164867075148	2.6159761648671	0.556612993682578
2.22551592319861	1.3656595826649	0.536671064952858	0.425963935908379	0.53161262966747	1.10758447999358	0.445801289827556	0.576019526565888	3.5759008694507	3.03902476104319	1.49852657102812	1.06453487540308	3.58713674541461	3.56651180136808	0.998428417918957	1.02134403809081	1.14973695082292	0.779222985948201	0.955566508310768	2.93026923958496	0.443485225016151	1.04227773506645	1.28224033561563	0.64621453695353	2.46507156798555	1.89835676521272	1.03865465315539	1.37400583547852	0.503387563643192	1.14888516800057	1.00390534062212	1.30341991656379	3.08625665215479	1.11914073305536	1.90957786126028	0.729276521187142	0.633198247289468	2.5461404105323	0.501013635582732	0.875994818593258	1.40383404350866	1.60527856539835	1.36006029138017	0.993384676228293	2.40469328472841	1.08383864909825	0.631382922051985	0.532020117721826	3.2150935550253	1.26472480786555
3.0386377462719	2.23328136672559	0.778069517156166	1.66463024369135	0.958973353858797	1.74299749533542	0.402819471910889	2.38849386285336	1.39137978026555	1.3513795085576	3.02763811462274	3.47216917461159	3.13355665915494	1.5075655211498	1.02319596939971	2.71338086144254	0.983722300199417	2.58070094546392	1.29713115110703	0.938549355730868	0.818946917606429	2.50215455229428	2.38003930049033	0.710905953503532	0.530922433136703	1.88432641748231	0.520667975441477	1.08837681807829	1.28118294310613	0.785406367080736	4.46858542324003	0.689751164130222	4.42627792366465	0.739834912367304	0.574696443007506	3.12888901369814	1.45954139618666	0.386522531010643	0.559316961551225	1.69423956287111	0.797368669141426	0.738295658882161	0.702826334483432	0.616733677888382	2.85242754986665	2.99619388847372	3.20749130072997	0.407276687000987	0.447140788592002	0.713425927001287
0.567346544673552	2.20412388569362	1.75885721151371	0.7508626996887	5.36469706134571	1.7267412506777	0.962033882604188	0.831053651422428	1.79400010476841	4.01586231366602	2.801503641029	0.747136850233954	1.31454274267897	0.773220284575689	0.566656731129129	2.42004274219343	0.996173770033372	1.79223351037774	4.64454864214993	0.603910676778949	1.08644484278019	1.12352860128811	6.29453271805055	1.92294158276695	1.03682556337998	2.08851753059362	0.650213544996733	2.22449100548754	1.78834863645774	1.72095046061718	1.88652398514512	0.6685062554751	0.921321364349168	1.13382197143076	1.44130989119568	0.833718321336216	1.56920649523613	2.60957873617325	2.40122086925209	1.339413260409	6.16918479743189	1.72868048471887	0.560127399349058	5.32720186338005	0.477010489676805	1.39181289060693	0.614901311308795	0.892894544393244	1.2574684869102	2.21851010972539
4.86374715407145	0.88672198916535	2.73000918947799	6.90470324060886	0.639556436502414	0.76602543235515	0.934809954999571	0.495497875735881	2.33049321249085	0.563934010665946	1.37185438216599	0.85824941270404	1.71784276382145	2.70248218590137	2.06521776227691	2.88783275881311	0.919205656495509	1.54995197251822	1.15762407092923	3.80634180507792	1.71971069575472	0.708851545032831	3.2415436314957	2.54555116611567	6.5029701660986	0.713781440886949	2.30048969812704	2.25663251134934	2.44829341914345	0.640480304685169	2.33898188124033	1.42876301643956	0.734742228557049	1.06322453855168	1.69273157902539	1.42081128513845	0.911677603256907	1.66599191914732	2.24489892161379	2.8589270160022	0.902160582138767	8.01010830147959	1.35122699354316	3.42660886570658	4.1997191340793	0.627123589936705	0.679208816972479	6.18364404334561	4.88645791131275	1.80806959589749
1.62859034644105	3.99053357333895	0.746380130662173	3.17940730909985	1.34730916024521	0.621045518593611	1.75006883312948	2.36856144267461	3.69627157944252	4.42531500820999	1.25427137973499	1.22669732481466	2.81066073582	1.79521751065981	4.14478534767378	8.95395814021554	0.584969925772657	5.37249359085367	5.39436027660985	1.62482167138825	0.724728418429156	0.905873260192965	7.05955172832423	7.36868929814651	0.605856714213618	2.12133673934403	0.765870715498475	3.84519770951907	0.696370382067954	5.26698097339069	5.89872076850802	6.36257160939464	2.08045307870827	2.7765899435065	0.853966387407629	1.02021025300092	5.65844984267289	4.00696547274371	1.21591495440462	1.2000875181792	5.34920747967672	1.33186066110414	12.2393740516851	1.3860154076027	2.91418316489429	3.49205872739696	6.22183640472812	2.4108119085428	2.32381807197134	0.57574322994444
10.5276398469132	1.45803266378564	0.916097437069417	2.43263773658274	2.92783896559973	6.26299891082208	11.3402130497017	1.73403354703455	13.3045467273564	1.6209870242299	1.71007933983811	4.73015375970386	2.73025378889695	1.13888378050429	1.31023532171022	1.72895260921126	5.19277803263332	6.11187255897377	2.811201330591	2.1655171677639	5.6685656955112	2.78509048869332	4.75289073006352	0.924516270687871	3.31519843254422	0.932219843894173	4.09898299772187	1.28186856781237	2.45903244997565	3.55110236998915	15.5650766825122	1.56986191228002	2.88575278270747	0.767871941138072	0.816270121833241	1.19027934254012	1.61874704326568	4.12997252376346	0.607959679258787	10.5267983722863	3.40847835482179	8.24280861324032	1.47081381195191	1.29384601043335	1.6544796081154	1.93841014426787	1.06326914479528	5.12488522194774	1.4539475317199	4.90238513492879
1.85179064088429	4.80808640067496	4.23537587298973	13.0010063680331	12.3350155847617	1.60669709896925	8.77739025659285	0.79951918728938	3.53281143817828	4.48405148659969	7.30415337950344	9.99204063498316	3.90477666172033	7.26514792395041	0.934271423767941	0.979215227430497	0.976025536492186	5.61339953125426	15.9792151342088	1.37091251241595	6.01967530863989	16.4293235645514	16.8020923000248	1.7236475489204	13.4853589205343	2.70696898613589	11.1456017171467	1.00844505995202	6.63858737881914	13.5247154354816	8.86208652431625	0.806816407528424	17.2243398249467	11.8684138108449	5.17978888371061	1.17552118633788	1.07322184919425	1.53659691364576	0.649578201786037	2.16476232826542	4.28080933942715	1.54866779267044	2.63766846670273	13.6838949764408	1.74223948457359	3.1877259510316	1.78573570358482	11.5393361972065	2.04462407812587	1.04018892722171
11.1939403157006	3.7774967012597	1.13234317650318	1.62365874008635	3.79641226587313	16.0727434256804	5.74299485536669	17.2454523474767	1.35155983995034	15.9342624453537	1.55605339842527	2.78142792810537	2.35493416260679	1.66810289897921	9.44036467245247	17.945528538902	11.3662561943028	17.5045993414692	1.63496877739137	1.60868918549111	1.4630870221323	5.83737454697206	9.57060699130213	8.89517024920579	11.2072370715181	3.15732579122072	1.0335762458123	1.84301409624105	4.46609329760942	1.71766742810457	6.30914793058022	1.60011676498654	2.99423751224711	15.2049504993141	5.50609767605855	2.75931480360784	9.56662763430199	6.04767685695289	3.45775098423443	7.22047490338514	1.39149972919432	13.5071681741571	6.48184130854592	3.93266646442972	2.75166110223518	14.5832977867316	2.91310219963502	3.69270562759834	16.6131840581447	3.26708719315945
1.22124062131542	8.22251788195373	15.7365858616373	18.0133306947632	12.4237690047832	1.79102246292196	9.19298911646937	9.88347048036198	17.1966117569435	2.6367203841603	9.83215364214631	4.30180405621328	3.85526554613441	1.74693620546904	1.17786926367761	5.50122860474257	3.0703761116838	6.64674257203041	2.50806036259445	17.4663382757938	2.6815786994144	1.50595196185712	1.54020815880458	9.32830573858114	12.7840701800382	3.82360664897058	10.6483403474316	2.9153290050387	5.50999947031624	5.07739394192587	1.72808944533675	9.17761845953226	8.98424306521675	1.39143486512092	2.36070093762885	15.6783508752288	18.5382265103927	16.6198735885718	8.15522850265625	18.4426846808579	17.1159203029077	16.8487629182349	8.39746287145263	1.27289724861472	9.58179988403418	13.8665091348977	2.31475867829816	2.878176701346	2.35247392235125	12.7041829888462
17.7740537138657	8.96225295878193	3.76445346969678	16.3639856537275	13.0773268022503	3.04392860388311	3.68684403453588	2.31854165492062	13.7350949656105	15.9123190974432	17.1632838794312	17.519858611795	18.2279828795959	11.0575929963113	4.07143597379645	6.98460736402069	16.4611243114676	8.0057261524347	15.0565816966582	1.35822128302586	19.1958616141575	1.64560388488997	1.36187512602431	18.6181193820914	16.0547450169945	15.4356074330752	11.2317255337186	14.9038678365894	10.1123350023803	3.70005302652625	18.0419259590825	9.23181587069534	12.7010555234598	1.50598984382285	1.28895581404752	15.5717129408751	11.1363794023042	16.4301627616707	6.15465183116878	18.6275343198481	0.890001774599648	17.2484814582784	1.99995373109792	16.8481204326801	1.36904213286581	7.42896998788491	13.3535462428643	11.2734106151999	2.46298639117416	6.33807533930507
11.2691903415272	12.2488991354984	18.4803502983764	2.27390926424862	3.8038437770974	18.9623650449595	14.2119440480008	19.1328864237129	6.92053197650698	3.89839166877831	3.17974091562396	9.303822477546	7.82170566541851	5.97418323400153	1.50804321115372	17.4829085484485	11.4664160686201	18.8579729289656	2.25937939244899	9.71936388781091	18.9789758261492	9.5873573000378	17.2550581770108	19.2993937103112	4.19014504093742	3.95118037887805	10.8650156988096	6.51942097000243	2.04031718457161	6.13192287340486	14.4929700284433	14.2602721412754	2.15543905953609	3.69794898006402	18.3760434243934	2.03896068755841	9.34392201182517	1.90192717290256	7.84307872629792	6.30767319917856	16.2494632713936	12.939526484572	6.38908797801347	2.09938383671337	18.9786792326489	18.1673234415903	19.4230041694961	15.4589558714644	3.02871012356595	2.52074020435088
20.1952108426759	18.8610841512941	2.68775464583865	14.8673983887009	1.92815359850445	16.3782456646973	19.2642337511292	15.702841314343	4.00979649617395	17.9422307937339	3.22639419361928	12.6743403762447	4.44110798790099	4.5101255537402	19.0366063228999	9.02457916909997	13.4016031972795	5.57970205260525	2.35708013796772	16.9305416861468	18.9211281460792	19.1008764711026	18.569839874775	17.5846450500845	19.2969303284288	1.99019396191335	15.7417914810689	2.96781878648742	18.9830849404641	17.3397335708711	9.3801335504759	18.4214052240122	10.5063196980757	5.75646727477728	15.3024296216445	2.17285679020701	1.97041629846109	18.2170615361161	9.42968749796821	15.3377408844094	4.79808850207535	6.6756115001375	15.7914856276358	13.9877911437296	17.2244845035851	4.37159192296532	18.1975253205396	3.50793277385979	19.5264500247085	5.1947247795296
11.8688648063285	20.1630656053054	20.1928521292951	18.5169501727942	2.94033022575586	9.17331686270694	10.301148241835	19.0941992622027	19.5680529299843	1.33233399060427	19.2699413494342	20.3358297947817	19.4410840399305	15.9474095656932	8.83230663924523	18.7794699837786	17.7390907381133	19.5928151426703	4.94689603618714	4.48705247210162	6.35994854041103	19.9486530029649	19.531873889793	18.003666864554	18.1967961873973	16.6185137329521	19.9531949002747	3.92239251300587	19.1733574331735	10.9912877012802	14.3659419109881	17.0211509890579	13.0012523227142	3.73003177679327	17.5693395796112	18.2527691576707	19.0885150373474	19.7833446954409	17.8626438128009	13.3863771120074	19.7720328814519	19.8328796753825	18.554193044678	17.6532669136329	19.1624685691677	9.4350505286741	9.66545449962045	18.69850836775	20.093791371639	17.8709674019532
17.8601717564099	11.8779689578933	19.0212001347253	1.66691437363416	5.35798799218527	10.4275317059043	19.6927581396591	19.2702171425248	19.3239009759255	2.73977443441422	18.0577528982503	15.5620724583078	6.14577167939643	14.9745235486453	10.5295890296622	20.4959401686284	17.7265814486493	3.94096517498292	3.36940202796326	19.3556503933237	3.0251377857186	18.2585255525486	11.9037334542222	18.7871113803952	9.9811477720768	3.38339083766339	18.0376418743952	20.2193855598024	19.2266386421257	5.60897754960978	19.517621981191	5.1732108384738	11.0965173145914	7.66379654412109	19.9571346100542	20.0190705131515	20.1468565757551	20.1866731042007	20.8369386447899	17.6870113078826	2.50427087931035	19.773100646663	18.8375488262013	20.2704831907243	20.4306774288186	19.8869928478575	5.00024804723616	19.8410644009107	19.9908061583749	6.33296112697955
19.2223300507182	19.0153469114205	20.3035635675995	10.5955714085588	6.71276430984579	19.8585448699644	9.95362655050256	19.9199895246651	19.7788304804361	20.8689116636798	20.0610157644259	15.8935446433029	17.1978186562099	18.1204093646455	20.6285977469247	16.9345636183678	17.1574130127579	20.1565483893626	20.6254477675821	6.28562403937535	15.5951608910795	18.1242396446089	14.1364670452444	4.90508955301623	20.2309450844161	21.0637150289324	19.3528593996935	3.30557498895413	12.3557283639224	16.4232850986176	20.1755887611221	18.9368539582493	20.7159361763312	19.0920478939713	16.7260728661242	14.5145251975482	19.1372694583697	3.32525253333695	20.9063541332154	19.7110385615454	8.25230313327677	16.8935125286149	14.4944551448998	19.4553824252244	5.24356926125891	20.5457607111804	18.5537253371453	20.6974186008957	20.3301625489396	15.5606072777769
21.0599913851722	20.2612703323372	20.8369413251151	21.1787968957063	15.9768488110621	11.6925223994384	19.6155884948434	16.0731818403741	18.112335328552	15.0086236534086	10.8099719642801	18.8779151638386	12.6419727443599	15.8878911967224	21.2097459598641	19.7309045134059	6.83372044725921	19.784582144038	18.8148626603723	16.7663293553096	20.8141798375067	13.7732208965814	19.4223014390882	19.8180485910292	19.4850240806976	17.8499301227027	20.8468715236686	19.7363526841005	20.8583360843821	20.5510156432248	21.0387880749384	19.6345453168409	18.8143398082456	20.261690310214	13.5178999787163	19.524382975794	17.0704682801898	21.1110246195292	7.70954243095033	16.3317120913988	17.4638280392057	20.4767946439434	17.5192861600661	19.0574518858073	3.08700872892332	15.177359345155	20.5754302083017	20.6747169922136	20.4109376066128	16.505926768819
21.3188909850021	21.3052436825499	6.32442675152712	19.0345701249815	3.86313944554124	15.6573445362731	21.2056803772455	17.6359379527185	10.4573971487549	17.9977076480921	21.2598654768922	21.1613840354036	21.3864540141375	17.4706701810164	21.1800780945766	19.689047470645	14.2139431442298	19.2654671365523	21.2499674214204	20.694419346354	21.0552558759145	21.1118368046962	19.677578092369	20.7189072775526	20.685974424663	20.1364311467214	21.0323522561733	21.2389284399177	18.0527048480989	18.5824010940244	18.8358733966084	21.0613210850373	21.1364592475474	19.6453470943049	18.8522017658367	21.0653247309619	19.0862589760325	7.56462598540037	20.3187117749871	20.6946100533203	20.4852987407701	17.5962957606288	12.6393982107407	20.7450585187104	20.4914609909495	20.7402379524137	19.4225763911154	21.334449419904	21.1424597376057	20.47519573475
20.7200984869922	18.3742973784905	19.8453656270692	21.4054432445847	16.528294536245	20.0751418186842	20.9291970062749	21.26943390666	19.8075042724768	21.1310638539601	21.0351929981733	21.3275672296125	21.5167104733046	21.5178470924698	19.2664264423057	20.9969542190086	20.9711809192087	21.1904986439876	20.0017807682376	21.0770195632971	21.5848982369303	18.8039424452018	21.6391044366552	21.1426120176996	21.35227195098	20.9789421478205	21.3476389068478	21.4675643094081	20.9966782316772	20.4559518007848	21.3163289861028	21.3528923859849	21.4093604350447	12.0684028207735	19.9326108614405	20.6689618250713	20.0778124604281	18.2503680670156	20.0368970363974	19.9902781967208	19.6602780499118	21.5807576145133	20.300090260736	18.8757770270145	21.5659105801719	19.8085520447091	17.1070423217459	20.720469677448	20.0904171862881	21.2579268524192
21.4667637235663	18.6346413801654	21.3387643696607	20.2975337473975	20.1157632717069	19.6913434659686	21.4194868475026	20.1475881960697	21.222255942782	21.585118127455	21.6287089318395	21.386948426698	21.3124022948912	21.2592038663626	21.736422207192	17.1789921810164	21.4882832298036	15.2544659050954	20.7293805038866	21.4530051413483	19.436593030776	21.0208242992315	14.2184109351894	19.1934944327966	21.5973229384366	21.6100893001295	21.6366198902408	18.8169688295927	21.165324449938	21.6646296565365	20.5613257145232	20.7382035379523	20.3285462535565	20.9994760058356	21.2155910685169	12.6511940612667	21.4766341764567	20.672725682297	20.5561109474943	20.7865865934218	20.8432987059544	18.6312065919839	20.2540286554372	21.5727704721605	10.4859677453575	20.3715522141549	19.7443699757858	20.7989587984585	21.6665474910431	14.7850608055096
20.11869762136	21.89860376926	21.5286089108522	20.478110635062	20.8528423335085	21.6536326996145	21.6973591331169	21.674732825634	14.63991302877	21.5280972413147	21.8382742725378	21.8817767421485	21.4412865194151	20.8998838199879	21.6412647863316	21.8396662350975	18.9324493104466	22.0166381657411	19.5225328991682	21.2305894903735	20.4827651934357	21.5779862880223	16.885408198909	19.5520149564279	21.7681498832292	21.8766575927884	20.6174924279123	21.5815955502419	21.7961336232283	20.216984850766	21.8455731962028	21.8348802988662	19.9809369973566	20.3494167010929	21.5089203194777	21.5266282429205	21.6650935195047	21.8012475114951	21.7217756737463	21.7427284757618	21.9341624088226	21.7985098718509	21.8793073550142	16.7498168558439	21.7337355569426	21.7868377104815	21.1204372179062	20.9992593547324	21.973647034916	20.8940730932222
21.8061874232084	21.5399608847824	21.3200962473156	21.8132791701124	21.2770200361107	22.1078294262552	21.7124766370336	22.0150207773754	21.4253359248366	21.9575353309542	21.4526119873755	20.6004160666111	21.1326788242814	21.6811925389846	21.7637686689193	21.2707113695859	21.7415400569385	21.7424002136785	21.8433764633123	22.1102437248662	21.0278525876994	21.5308155836855	21.3972891752733	20.8859583875328	21.5517054038823	21.1345326469696	19.5025288797637	21.9753484913327	21.2168943165852	21.9499436733853	21.7202001803631	20.4930345547386	20.7658091853908	20.1854756596938	21.2354032200818	21.9325432452848	21.9517746255593	21.7379591059537	21.8985735935356	21.8673851820562	21.8311326112616	21.9082311671131	21.9364975764184	21.2020013911663	21.0811889099716	22.0156363005339	22.185261712808	21.6582253486446	21.8265537061982	22.0543216476985
21.8475152881236	21.4100716482293	21.4285851195211	21.9309005468295	22.1223890216333	21.6402830973118	21.7276744320093	21.5574477803457	22.0650777640563	21.7003798050611	21.9572390201548	21.7232696576669	21.8531542701146	21.3056648786789	21.8066647939559	20.9557832494153	22.2185656899935	21.3230297058631	22.0936556255048	22.0678555372097	22.0542561281893	21.7179883334065	21.6989575088096	21.4265945481037	21.5092742685338	22.114823944959	22.0780739709561	22.0413042095967	21.9732548101817	21.9773282344431	20.4389856069642	21.8730642830693	22.1534293512138	21.4141683066559	22.1333746035032	21.8209776344772	22.055419020214	22.0357292514007	22.2108081030261	22.0089585238647	22.2463272735775	21.6877618681438	21.7440106175466	22.1649913652717	21.3901925824833	22.0356849785791	22.014683049038	22.0131462214819	21.7668511756362	21.7909124325714
22.1629066739842	22.3014521879127	21.2253388795528	22.3128034809614	22.1737178258426	22.2292600130461	21.6053443801182	22.1139699051774	22.0348256875652	22.0120424972704	22.3612030021674	22.2740849365087	22.2134636358878	21.970066537271	22.0238874405367	22.3637942251642	21.9028547218869	21.8696576516691	22.1121053893807	22.2953419068252	22.2382826828725	22.3786854587899	22.2684614214967	22.2085666034401	22.2287162100217	21.601050136531	22.0889323709907	21.602347940844	22.0880690476108	21.0235733929153	22.2240811965511	22.3588924172359	22.1283444606124	22.1003807236954	22.0108093050222	22.2588579499488	21.6206037108862	21.7811281704089	22.1663627501911	21.2618729009195	22.1424766612598	20.9919202197317	22.1815749041707	22.2301324633072	22.2547031479489	21.9436463887297	22.1728537166097	22.1905244865038	22.1803819529743	22.0903110004543
22.3384816126733	22.3068301845296	22.2376454155378	22.3467321375834	22.2275300906268	22.2970809308674	22.2085614012687	22.4090325552553	21.4866247376348	22.0298884270271	22.4166189703335	22.3291409154735	22.2281472866819	22.4640274607996	22.3122511886611	22.2881549059484	22.362255088139	22.2941104572926	22.1308487121506	22.2955244625936	22.1660719606086	21.5003437150892	22.1844838199549	21.5602691036595	22.3197910419803	22.1723225605679	22.4162673445602	22.324007671156	22.3232506438047	21.9448757390511	22.2910190011667	22.3171337496999	22.1973569285785	22.3694892286923	22.2516748475224	22.2846868858717	22.2221796534271	22.3704657335369	22.3893341554148	22.2801815398769	22.3960282024327	22.3463850447249	22.3460694896567	22.496582325024	22.3670984665842	22.0617054727281	22.5570982296616	22.2606204644353	22.120015298298	22.1839355917944
22.2172860485435	22.700903543948	22.3868803864189	22.4445360054743	22.3752378180161	22.0359392169305	22.5412729495976	22.3456600138926	22.690278863412	22.1905687203626	22.3533266573906	22.4636250559087	22.3463372061221	22.5582069105142	22.3073949667135	22.2521701364977	22.2851288098225	22.2533487515676	22.3709899536844	22.3239783245061	22.3774473073151	22.5351158228642	22.5267955018454	22.5966275168105	22.4595298184587	22.474062459832	22.480462207696	22.3793399766324	22.6014837477207	22.6408584777024	22.4534608959252	21.4618451253824	22.3981045709	22.2496058997553	22.2936662008645	22.4702882287986	22.3658149227816	22.4029357025828	22.5109243805901	22.4779678926503	22.6657743743905	22.2130937877253	22.5051537017276	22.3394029665194	22.4457725990682	22.4628762792435	22.3093471369118	22.3174274269163	22.1575641276018	22.353439737939
22.5242765091115	22.4315486864219	22.3704869526349	22.5331438828657	22.4482519092865	22.7563118274971	22.5463042357189	22.4165882442735	22.3129031435344	22.6877975069158	22.2855320520819	22.4481769592536	22.6099044991173	22.579811469323	22.6075437069471	22.5994222127082	22.592420854798	22.4297926895577	22.646206392072	22.619269876268	22.6066993137593	22.4905916889021	22.5557261390613	22.5376921603159	22.3656103541512	22.4041060593699	22.6227161191402	22.4462464956319	22.5117441570446	22.4766272249432	22.2849990948212	22.5059227526665	22.3964361758083	22.5248442718806	22.562918975163	22.2241828168111	22.5655829596127	22.5739381807562	22.4579323550626	22.6056310751004	22.6822721004169	22.1579723347734	22.6336525896117	22.4290104062823	22.7056675775789	22.4180717012968	22.6414480439825	22.4802372078806	22.466926566983	22.2118307604169
22.6410118714605	22.6901171170711	22.6374531885028	22.5890938774129	22.7384755656601	22.6213830635943	22.7658771808874	22.4411033579898	22.8041787586823	22.4611780546146	22.8033574389657	22.2783659018909	22.6279549541986	22.5335772067669	22.7231620002049	22.7859382409382	22.3934685427811	22.6777863782617	22.7059572108077	22.5202753495191	22.5970158243994	22.4584692785711	22.8164206373769	22.5554350944137	22.7397363580105	22.6910938627441	22.7464199813714	22.538348301348	22.7989411569164	22.5715530281285	22.8225323784294	22.7890559928728	22.6214222205611	22.7343699569208	22.8393407330088	22.6501946898014	22.7910306161834	22.878497523143	22.5336829187674	22.6606337498755	22.6763834268251	22.7668559614506	22.7911424311013	22.6115853705109	22.644304131263	22.3303732152114	22.6012254029481	22.7064907779723	22.6972294743913	22.7595007253698
