# Supplementary material for: The Neural and Computational Architecture of Feedback Dynamics in Mouse Cortex during Stimulus Report
Source: eNeuro. 2024 Sep 24;11(9):ENEURO.0191-24.2024. doi: 10.1523/ENEURO.0191-24.2024 (PMC11444237; doi:10.1523/ENEURO.0191-24.2024)
Supplement: Extended Data 1 — The file code.zip includes all code used to generate the figures and perform the analyses presented in this manuscript. The folder "./ephys analysis/" contains code and instructions concerning experimental data and Figure 1. The files "Figure2CDE.m", "Figure3AB.m" and "Figure3C.m" simulate the model in the nominal setup, and generate the corresponding figures. The file "Morphing.m" allows changing the connectivity strengths with respect to the nominal setup, and plotting the resulting trajectories. The folder "./Figure4/" contains instructions, code and data concerning Figure 4. Download Extended Data 1, ZIP file. [file eneuro-11-ENEURO.0191-24.2024-s003.zip › code/Figure4/isolatePPC/v1Int_a0.975.dat]

0.320928363813817	0.323997634598714	0.354003445806222	0.366906897854441	0.33745401754134	0.332076855692766	0.364861517943364	0.342672430980601	0.344983829281983	0.363767126630842	0.347897546226432	0.339373132996735	0.34217535262306	0.360647012772232	0.35149040610103	0.366939710095333	0.365504287728765	0.365085531222329	0.328899193436504	0.334977759332012	0.339162559786739	0.366947379080484	0.345342967838192	0.332596280616804	0.329282228823512	0.339392337515486	0.326696832008023	0.368714042855403	0.333091208232335	0.338637841124919	0.361684519090479	0.320373060873576	0.335486723355873	0.3442771312581	0.355873576115616	0.344429375497504	0.320317260370869	0.33602712392531	0.349124699590919	0.351188681009706	0.355986788324477	0.322002474281227	0.327386246102983	0.366846558719521	0.330327332668831	0.34512574181821	0.352262319782642	0.360412130078879	0.340088001751455	0.322824191677915
0.329453046252124	0.334549217746488	0.337442740618768	0.357424233780463	0.343822757032003	0.383376165977259	0.360250868527501	0.356177475014148	0.368611190367157	0.336501393728061	0.362372936226737	0.37055639847571	0.334300219113159	0.332366514167269	0.363544314740166	0.372088621509253	0.342171299212035	0.358486791285756	0.361752965743845	0.370134810268304	0.379682510905089	0.346118257982522	0.37600116903733	0.371299076917216	0.349716463969848	0.35237461924663	0.34961670519367	0.361962522887664	0.349779807235591	0.343457520751747	0.348007723782724	0.334870572005939	0.378971661432102	0.336271668183059	0.330351480455813	0.369190644700603	0.365434256821501	0.350606571083916	0.332520545672144	0.372054407820029	0.365412888907763	0.333051208272708	0.36121031024506	0.375656098201815	0.347812127560046	0.367852173240271	0.345783572715196	0.326715856314063	0.368995253769877	0.342051273694068
0.353452135572372	0.355366857165302	0.398132985325502	0.37507862735752	0.346529410249608	0.343590743043886	0.394259923665981	0.357373415922018	0.356981729919076	0.372540263407291	0.346565210351326	0.347028801289962	0.354262157117654	0.373810650071079	0.365796024074276	0.391191804079371	0.359039737622845	0.393553953473776	0.355384198016914	0.34046807811832	0.354766329101596	0.345858629450811	0.39696185017713	0.393696041046909	0.347993817193796	0.373847680672326	0.352658417843597	0.339028966881968	0.381039575499174	0.39703825756745	0.342304647020369	0.391447068503032	0.362572196544555	0.354803477309701	0.377167415013655	0.344254693579618	0.35183630811107	0.358415415720747	0.384460594196499	0.395602894770378	0.340097429151207	0.390584473717388	0.36132454253848	0.355285888576737	0.369676619067147	0.381516207114537	0.396905780487758	0.369319300817528	0.361415585376203	0.349247024979551
0.381282786181791	0.356959484658422	0.385856571759206	0.359068430037343	0.367295438060022	0.389480870119131	0.356956287081083	0.409974154178171	0.378939807642836	0.394008439359258	0.39486411101854	0.394637964476289	0.385988269457576	0.364909051474265	0.373652763543095	0.385696381655442	0.355994548624118	0.364086764265327	0.373985254455802	0.363442575680096	0.354232016457412	0.381352792268988	0.393011221860853	0.402725782525177	0.387568930347787	0.403195733522297	0.376621594190974	0.371959856321631	0.355001397802693	0.371533927452038	0.374345501256378	0.355611829398621	0.383454291884413	0.41088977494202	0.353479113844498	0.38827404284433	0.414076002229238	0.388035338502086	0.371442979016157	0.417178790295401	0.393688343233471	0.365534007944419	0.39807750833051	0.392760036265202	0.369636785822137	0.363364290132907	0.366108358640349	0.386172632498796	0.371737538928565	0.392153639194102
0.418147638947814	0.429395147866821	0.387772824114731	0.379720808595135	0.407389407622715	0.365680555591751	0.392217232680875	0.368834072287333	0.426079866819337	0.399444289259328	0.3732736700909	0.414710182455303	0.413077195170387	0.414586987783085	0.407373182824637	0.420121888615949	0.366520128464147	0.423553719575773	0.419164535103865	0.371245261841208	0.422486976113039	0.378400177376702	0.399411652904316	0.420557006006256	0.414182473322601	0.415398047776867	0.368153675416445	0.38000556780767	0.403227088657924	0.426485020615391	0.370427456666848	0.37577561937246	0.405425117256118	0.393006771303003	0.370616308468935	0.422413248696856	0.399629009959713	0.389729809883185	0.428744767927721	0.426506638955245	0.38021186864725	0.433199176120213	0.415413699542041	0.377428972367007	0.401374297401622	0.362957150705499	0.413506629245739	0.366969059882515	0.399851929988749	0.407747171989339
0.414956699733903	0.431211695277511	0.458518156406083	0.406130051393767	0.449523637971233	0.419895121168221	0.400101842241112	0.382289276700657	0.455512860728478	0.412847296576248	0.432024312021703	0.453660237242883	0.454331521768373	0.397677684956159	0.450922401045609	0.452071289708115	0.381602855992816	0.401596658210375	0.436516639856051	0.400186387425394	0.441248808479273	0.393598721468644	0.422844790126162	0.389903681240825	0.406090982857175	0.434661066619653	0.443146084515023	0.400057562944384	0.412326271141271	0.400539650272202	0.407785287619448	0.450010403742945	0.402675927317359	0.435501269576136	0.45415995344446	0.393557861917994	0.398709818514008	0.388954783665709	0.41886541468485	0.441591006976056	0.413412891290345	0.454079284587272	0.425868346321562	0.449541869219548	0.409611228024793	0.402472053542261	0.456094422289736	0.457876314452662	0.431760356116526	0.378263662808196
0.406647772180138	0.450626390169672	0.462155945467286	0.401890939997432	0.419171586557101	0.440439426369915	0.455919752807719	0.464719960014312	0.48319037284477	0.4206970412015	0.418418753182856	0.452089385402258	0.480351449876027	0.48447533426144	0.448116196419216	0.397675293482938	0.474366035723387	0.412692008128668	0.474427409511908	0.41045127361766	0.43920634405635	0.462455468460125	0.435854462143072	0.473632805777607	0.450628091594222	0.469347240024234	0.455725303595152	0.438055942218319	0.4037821194628	0.40666839882922	0.481129408106107	0.422319730789238	0.47416343470286	0.471786948332621	0.424467030581715	0.415874298528945	0.467735004903421	0.487955508777078	0.411535183531256	0.443466739244584	0.464645437647309	0.407250994786752	0.44387315178057	0.408983993813948	0.434733101379257	0.408876492522207	0.480034141012817	0.400331374030354	0.419611803621828	0.460525644650203
0.422993139971112	0.506139279763227	0.434879422121775	0.444850516714449	0.503761162905583	0.424270886221533	0.444559610109166	0.461536219595857	0.47074492830082	0.418418005416943	0.481814209507482	0.45746940572004	0.495306257902795	0.454591965487773	0.435914608134187	0.441222767657059	0.487534647719888	0.49969643285403	0.4381518465791	0.494509480334152	0.492236502422137	0.436753986756703	0.425828097928027	0.428500291102297	0.468924062616819	0.449439190814124	0.504495307253704	0.434414649957394	0.464545854822047	0.469973959873176	0.51692289433625	0.476730166710011	0.415978346128427	0.504049755777062	0.440097114007392	0.494689440781034	0.43708469407403	0.42850080388389	0.503942554080687	0.505326688342091	0.462278844482402	0.44270108134737	0.461803028081485	0.485256212642717	0.516302407191758	0.45810344592198	0.512767191781525	0.469872182207356	0.41535560606024	0.469942324855547
0.525957657238902	0.490176652344426	0.51468941544058	0.543586448428771	0.445031417453421	0.483359133461533	0.48703675937156	0.464839926586936	0.53480595429797	0.473748973559824	0.433545826735089	0.440632158961658	0.449622104625555	0.447093122851238	0.445419436681986	0.500998154153632	0.446684167695535	0.44350120908781	0.434059809034032	0.480516738293036	0.45763709741483	0.537910681758414	0.502511689553904	0.467350138058922	0.478746762513295	0.440974590384692	0.537084676365819	0.529619816979007	0.488594403040514	0.487689814604875	0.452447816291409	0.500882671135338	0.487797870867071	0.545333109057385	0.536251691508582	0.442135731044734	0.447340341334588	0.474172303275328	0.478458117915645	0.524406780953265	0.494689188418563	0.52210277958663	0.442525276566028	0.50907958610185	0.465602173341556	0.453774711208732	0.4555139517776	0.517559105657487	0.495872786583112	0.498137101285366
0.473456453803929	0.48502084446713	0.517375656887504	0.496148838927562	0.522498403324305	0.497713834637275	0.510304512907635	0.595792923801026	0.580488850231733	0.564101911741528	0.462694180173318	0.472573393886259	0.464462339644537	0.53276280159539	0.573373642310459	0.515580774460331	0.485159773855807	0.498638683433398	0.51987042857879	0.471530466628131	0.501221531546081	0.542432306837666	0.520359566352613	0.486745374086283	0.470527606647689	0.531530359198329	0.564109737800269	0.560834234218313	0.581806584338107	0.487358380636381	0.46743450849628	0.56881901972905	0.506744553101639	0.484130807566144	0.568336640331016	0.571021720525034	0.548464767841492	0.484517704353305	0.586160953386992	0.476417161443703	0.514139381116859	0.550311347382823	0.506033837047388	0.583642635753663	0.582832214332776	0.504190540560971	0.534102952518913	0.510356490544766	0.526618423819844	0.484700665218346
0.59991608842695	0.610473371388791	0.527472896617708	0.517998206256226	0.502059437436731	0.500330226226578	0.500811977403799	0.598630982042448	0.609235949278562	0.520679372267057	0.597869241337039	0.553374977317614	0.587653412939956	0.508789272760532	0.515354423518304	0.613624139236424	0.588346600554756	0.567753983917493	0.616163068743008	0.50760241386268	0.513126685979779	0.589468080711147	0.505886952328649	0.49691490154864	0.574715198256947	0.494452882238534	0.531352192453512	0.550493070797495	0.51572412955498	0.53840233641912	0.574503804847222	0.511618164767456	0.512989905217481	0.547080835412672	0.58038306455147	0.547829742634551	0.554836465341346	0.524494223950093	0.503766906236688	0.555849805751618	0.634956450662796	0.502879631615914	0.529546823109845	0.620138249774876	0.541410979412494	0.612430169984456	0.545452780485549	0.623698155183403	0.602713570692637	0.510160998683657
0.565881166936803	0.562885673970304	0.569899699690246	0.538630614458146	0.555317367171379	0.684987578778093	0.605000459621656	0.659270819821136	0.570963648750894	0.637772922848185	0.54376247763605	0.54205585156305	0.653749393380966	0.570491585261183	0.551120607054047	0.557520187500171	0.592812089800867	0.608805051099993	0.563634947256632	0.585439815205145	0.627477822616895	0.653601869245613	0.583414196122909	0.529219694841983	0.545811310855922	0.618156536118665	0.638222867072923	0.603561216818234	0.518539486052948	0.599914122796056	0.680884575369054	0.529458563520829	0.675079530300279	0.548234285456216	0.564216897232338	0.537245659973702	0.616643484730315	0.652119569675999	0.549303271947956	0.589084658960635	0.588455192879102	0.591904565614956	0.624536994633521	0.537291702279585	0.536364041623038	0.525412566452934	0.524614212301813	0.573236210956279	0.525479348716548	0.534044730679018
0.738012559502005	0.657247687970095	0.592434669371683	0.571337744463215	0.735109492937816	0.579136299439849	0.623466823785819	0.656373050407262	0.684064501773911	0.654851265504339	0.702687253566215	0.58770884584511	0.706362185931453	0.645481351155144	0.587578645876295	0.664669880268792	0.654653960733773	0.688203616261584	0.615830257805988	0.639453668269113	0.687397311123388	0.716763927503094	0.582469784409666	0.590491819445665	0.55911149003003	0.727859556041719	0.574207839704386	0.661338571300086	0.65992254998517	0.650084759378414	0.572829220891073	0.574103212513232	0.615128853908787	0.698829803471912	0.601160182140974	0.618951068258651	0.720947615023165	0.715827433853031	0.693988707293089	0.626185957082137	0.603321038905866	0.595691835865541	0.621597091493489	0.629104972624242	0.57969021845768	0.656205261828994	0.643989569153763	0.59377716882089	0.603092472323199	0.653253642349868
0.771488633482382	0.654507970249256	0.770500424526128	0.603218065332903	0.691979059382404	0.6215223380606	0.652430051080405	0.750394104129813	0.62496003799439	0.674048888563761	0.713931186126865	0.691389069962441	0.69735253233082	0.599181569196053	0.627708955076823	0.674667866349847	0.796090809410223	0.690892431009073	0.664935857505616	0.723450270499957	0.64113612856375	0.597853827498791	0.728677260571168	0.674009695909298	0.63866974275094	0.616124572764716	0.626800199809411	0.691301812745064	0.752277890944935	0.657437219965143	0.658595941948425	0.709200742136817	0.621494431349268	0.671405944151221	0.774457961307249	0.785955731226861	0.692636414478228	0.742722887553587	0.655387824029567	0.673538648735222	0.654828419227568	0.709406804477012	0.712050652465484	0.64215339810546	0.769048096773118	0.682838947090189	0.654565662613705	0.703140075542342	0.661804531929657	0.794399576560644
0.708090852025664	0.809223862699111	0.813409552017826	0.769804829566034	0.6548474911597	0.807719300014589	0.647800513084567	0.860053026000803	0.774540457146985	0.743855215266296	0.704264067558313	0.793476360184768	0.809750274577204	0.644814112313532	0.753932543788615	0.663753578468086	0.667240052130756	0.660275931672323	0.670478868542178	0.771730774862512	0.795170357909884	0.750360249781316	0.670702062843116	0.759996334229312	0.690473873847071	0.724882650544732	0.819522406792808	0.867138306761854	0.652079043338449	0.716041011822422	0.819066799723712	0.660233946843029	0.668908637734214	0.854883711594058	0.799239134040119	0.668915785195985	0.677309047167469	0.748194874358949	0.704360268609365	0.825993991538078	0.71826333519521	0.77088245738335	0.642185886794847	0.68482378574408	0.819849622378155	0.736402994632752	0.641334401218959	0.705726362161063	0.74165891668865	0.809789121312407
0.855211941364906	0.855977691817406	0.730177377462304	0.91855330877364	0.828920874516863	0.81220647703404	0.778878611132361	0.702862082516294	0.705750929875399	0.725903313457639	0.877426560757894	0.793058171837927	0.748857092030556	0.917882895273705	0.911302006674436	0.731724627020693	0.878257734953114	0.723249550026081	0.917234232399371	0.872812554050626	0.869326147248667	0.891009019733218	0.716062637317189	0.856542010802865	0.723955304942311	0.873115941753124	0.838778019737511	0.777159382728734	0.823221783733249	0.941741814820184	0.740103114782212	0.917548200533435	0.937084063008989	0.901974273967787	0.768450890255237	0.719833511215914	0.728334645291486	0.841688442936647	0.76657346148546	0.930384008376382	0.776811739677675	0.72742892740895	0.846735301342695	0.929761152009969	0.842400271021212	0.870345315297361	0.849045848830547	0.711433355060407	0.934341648905936	0.882452481359119
0.890642345182064	0.836844351633082	0.780296183389381	1.01329757630168	0.878970384506941	1.0221763845809	0.945393702006899	0.989116733509099	0.838344367592758	0.903764796981915	0.995014186255468	0.985396550940062	0.806608540726916	1.00338869571441	0.821391985124771	0.958957618757344	0.979991262638725	0.782631178365207	0.780082053036169	1.01390229336997	1.00926094983478	0.853762800369727	0.975640081974278	0.9319553661203	0.857229107765246	0.919599814168109	0.843862058653484	0.761769636150265	0.898518135817104	0.779721241904316	0.8177067147545	0.787508817516437	0.759942055799757	1.03554277357722	0.845411974175397	0.846310270454734	0.851850596410381	0.783738582109202	1.02782940374991	0.875691318513836	1.00525559320254	0.834262018649408	0.870472951402188	1.03373022827024	0.788293739596792	0.787544362227266	0.930409684960915	0.864405006528343	0.877033674501557	1.00768281297411
0.960811353282867	1.03062758202977	1.08293436985436	0.877424505403742	0.972917563508802	0.889629349904724	1.02930562769602	1.09684775151425	0.839378652066091	0.842194471617513	1.07059456451529	1.07320487311883	1.0858366560843	0.895583027468548	0.945064699290445	0.985033081245944	1.0514402327625	0.935810324021538	0.907801803448204	0.97511766275458	0.940590619128593	1.12545710464876	0.926714986817444	1.14639753457298	1.13538389576729	0.894470526467469	1.07748531788455	0.822245106499455	1.01663604093493	0.963872288811284	1.03074058590268	1.08081536778053	1.07424908544774	0.869359968512302	0.988242816764319	0.858815118013543	1.10591274130445	0.971984450712542	0.846693283950768	1.03001594541681	0.860892831219628	0.888102904273118	1.13453835583736	0.98722662114246	0.867206286135312	1.11577176085761	0.936878181233285	1.0493509122755	0.958625107585178	1.00738336148722
0.929738228954128	1.1841637174199	1.2382131535334	1.22398929885114	1.09461974823187	1.08503928985751	1.1639440141416	0.91770156019166	0.963462375939326	1.05621411804827	1.22603478339151	1.13728928428681	0.942377931579383	1.13501436160477	0.991129911317345	1.05064775903596	1.07063420911575	0.992614907610606	0.992144888257074	1.09642383691182	1.13472466913754	0.970567615479951	1.09250403312895	1.00200653331501	0.90614786681239	1.00897113320289	1.07006539320371	1.01943744806918	0.950579645665427	0.912329887340359	1.03881644472284	0.982849493268287	1.2177006788232	0.928844452501663	1.14736812171738	1.16194009628703	1.10287071496237	1.06029909024462	0.953086295335399	0.909843881888929	1.1284464975556	0.892069313460225	1.16189809714905	1.05333531635013	1.04568194184498	1.13140675721293	1.19606193311753	1.11284963711523	1.24526818459033	0.927151835194559
1.1155548488278	1.1696068095768	1.21426181696749	1.34520664810588	1.03782905140864	1.04240890284004	1.37616653658769	1.12592043160539	1.25698538354188	1.03840771735858	1.35085138978062	1.33914011720904	1.18162062906138	1.00276396386694	1.34423709076427	1.22744465899352	1.07990762055485	1.25752059419248	1.06495906682334	1.4024597520537	1.18426150397118	1.35136512611261	1.36203602366296	1.06918576417453	1.34370878861968	1.26883898668232	1.02548362739802	1.28277118357602	1.09189009824232	1.00837669236581	1.15726899916913	1.3708891461389	1.00961738915778	1.32160493069832	1.05268906989659	1.26557334078801	1.15070285683098	1.03271021609997	1.33569255391502	1.15167488459275	1.01580564124239	1.02358814307191	1.37346565542907	1.16030545988104	1.21743157639757	1.28552982679612	1.33193775438156	1.10046058066067	1.09036611943511	1.37174239968299
1.27878737084581	1.45201357964573	1.22250722677052	1.25102837892227	1.28418186753275	1.10992933205884	1.51547301633736	1.31144769439797	1.45597255270467	1.10074391239414	1.30428664969433	1.48491145501152	1.19072839125615	1.12370684204268	1.12181776956805	1.1313867477659	1.33671960951112	1.24823668573161	1.3658570875994	1.19674324107972	1.33148620823018	1.30292605676556	1.42110133968264	1.36458013336256	1.50641265640788	1.26922583898835	1.41351409118471	1.43217494382347	1.48720674894887	1.29546921650555	1.44425211001648	1.28922102717781	1.26483572562206	1.15087700430028	1.28251052350967	1.24256898732939	1.17912450188446	1.49860948950401	1.53733206927939	1.23215350095787	1.14588186713089	1.40696836003372	1.13904348066041	1.36729091091046	1.29824263599015	1.28400796747814	1.46859565867012	1.1541557841969	1.36181339334701	1.48641245865269
1.39068553899486	1.46015244271737	1.62459905892976	1.50691042757241	1.40789755854765	1.30667803330783	1.20490737409268	1.35168886460447	1.28035165669596	1.65069072761352	1.58126019807488	1.22491681864441	1.36859234368569	1.43473170653212	1.26583760951891	1.19465896409121	1.57091191558912	1.28673686304472	1.45643973875369	1.25739473926407	1.20093751207217	1.6492972949103	1.54331246635634	1.2253998949023	1.32317727885993	1.49306496152562	1.66701268625115	1.3204720138367	1.64497896114337	1.49746206201352	1.62695318246874	1.69245795429082	1.46601632378815	1.52421565079389	1.58465990458175	1.36330763994468	1.24607966217427	1.43209595862163	1.42501897737267	1.5756198913882	1.40570615561802	1.67377091553202	1.36902174608467	1.62297570154421	1.28151607596691	1.39315558733615	1.67561151926935	1.30103815670104	1.54077568523128	1.55966318714738
1.40305407163026	1.6047041514986	1.34891772739795	1.37287636882561	1.3807356567898	1.66390155278374	1.50311761430624	1.41956531519335	1.43625157904867	1.85431811707178	1.80891361475059	1.59345403705285	1.67682862593181	1.73901907563159	1.4259328897948	1.79550659340886	1.70033823644542	1.86149534917716	1.84223660103222	1.47863724304124	1.78437063604221	1.75895735140491	1.53039785370546	1.66472537634283	1.51864060624209	1.64702258909765	1.5767099953553	1.71731781200221	1.45293273527979	1.40016305417598	1.46338100924488	1.47863456989388	1.48890578512498	1.46195669722044	1.7158066669974	1.5596669882155	1.36008151587283	1.35805447447043	1.4143453766659	1.51039577335733	1.39996872513933	1.62656883072246	1.74942952245346	1.55688206479351	1.50684082775171	1.82301405776978	1.75982472746003	1.49079881597175	1.41028317176191	1.72625757326223
1.91972671872034	1.71897874371271	1.724348202156	1.51721862455027	1.57825153969383	2.11878589430861	1.82396397162211	1.99640973650842	1.78529665244282	1.50249023564046	1.93295904756906	1.54992134561937	1.83193418235674	1.69339192973543	1.95727680578272	1.55684510627383	1.76916513819482	1.99613001952791	1.64547987024678	1.9060874267102	1.84035004075811	1.70397123110784	1.70937707686706	1.93010298081917	1.56022668677674	1.55759882755684	1.87146414491281	1.95273034338665	1.48046697174167	2.02764847989427	1.69423968850215	1.50552274280184	1.7914078853713	1.71375106400918	1.57931373830297	1.85915642831207	1.71847496574407	1.83955979263877	1.83328727588582	2.09945139634957	1.94917538130215	2.02507542397753	1.76435972678219	2.05468043532328	1.95916981910072	1.86818980035603	2.02084236642877	1.55539156208136	1.81881783563222	1.55163344240402
2.20983637988131	1.88045012545245	2.20974713930417	2.26661878502672	2.0472875016353	2.1647443371411	1.97360341568251	2.11664369091891	1.65242357970805	2.2235122999834	1.90392520019379	1.67700228798651	1.68492215671069	1.9038603523912	1.83865726931346	2.00790957084695	2.19215994004026	1.9417036912982	1.96379210778772	2.29731990508822	1.95004184936319	2.26397878236517	1.80119822516783	1.97175729508368	1.70322184455044	1.83822572909561	2.22260654071096	1.83251820245471	1.7223895503781	1.74035656842624	1.98236516943074	2.26829061314799	1.6660124777356	2.29959347726762	1.97444215934766	2.22359592442042	2.27616716169262	2.31913462704319	1.82796430664471	2.18562016521899	1.90689832891655	1.89989594147201	1.64905343713892	1.73210188150585	1.92246717523206	2.15558484400771	1.80267832702911	2.04959971483005	1.91976069065963	2.10077087339667
2.55605773860609	2.10900044796687	2.37279282845682	2.41717681919569	1.9616283994075	2.33386437327804	2.18234639258943	2.35315145498123	2.00213898969636	2.12046078879537	2.51558136832062	2.00463356048148	2.36772501409421	2.20463087559482	1.87126537730798	2.35796307539557	2.27615214494404	2.45307500449297	2.48538474963127	1.85166909587496	2.38846066050271	2.42160305473118	2.15831878687749	2.05318816797036	2.17285687815301	2.16753565581537	2.23487847241214	1.97949021577342	1.86275859759748	2.33600594014459	2.02605267721632	2.38557558760525	2.27098119089684	2.11681828166484	2.47065561643227	1.95578730536567	2.08989723903438	2.39283691697955	1.89970472400952	2.27206530153912	2.05867108344541	2.15608146400394	2.1654149646572	2.45757639894733	2.24626861167245	2.16768426092749	2.04064986364805	2.4714277271954	2.50344758472472	2.04253884648591
2.37910852890303	2.46150478507962	2.5102668700759	2.39885061723601	2.81028054586894	2.65213580479759	2.6494398270779	2.80395799938763	2.79985566726278	2.35021995263095	2.4378711651545	2.78857908601793	2.14935962576899	2.72210009499061	2.16194779726728	2.69378907239934	2.78805147099666	2.36382834642519	2.25930706502894	2.79523173188785	2.62504153279169	2.31815058949336	2.54023503881089	2.10851462789236	2.19146630902312	2.49088377745174	2.42755140291774	2.6615145319221	2.51250431781007	2.53679672065891	2.20925596113897	2.11266447607246	2.5857121674495	2.06628062214272	2.68966997189334	2.50119824230374	2.2610336118812	2.40916642166404	2.60645647945949	2.42773305441738	2.29493880739627	2.50739198435178	2.75762067006373	2.32096082688245	2.16788820814347	2.57450607065905	2.63812200552331	2.12084252295415	2.30657313996424	2.57354537040877
2.96294109316203	2.42716969816837	2.76793807174592	2.60468571416914	3.08974070366926	2.59972814865006	3.08266301189101	2.62318414851706	3.07310799693386	2.73877580679656	2.54343745236012	2.32587615027287	2.99294305072632	2.98178805539241	2.7465528850038	2.95278085067189	2.83621945712059	2.89599401126452	2.31330120375768	3.00330037388343	2.60945925935764	2.87129913488572	2.25257102744599	3.08000655952435	2.94226248565769	2.71684017308589	2.51160915479334	2.61834325738886	3.08682420712329	3.05528750641993	2.45929797879002	2.72709363306566	2.5955502637282	2.50741255019548	2.89371785097009	3.01940181973483	2.96151323552339	2.4196336077843	3.06767748756954	2.8424714472963	3.04353833044567	2.74959333797776	2.25561670379642	2.31558096898085	2.39421923136206	2.81038806823278	2.93891249477978	3.08845707035771	2.79133355683043	2.57692624956294
2.58849087943742	2.87851350988268	3.043217700594	2.6276096383753	3.24356151298115	2.60361463400393	3.31314400180693	2.86018889070527	2.6637584809711	3.25122050939063	2.7246127023372	3.11227446388054	2.51646027259585	2.79103096651635	3.37270599224501	3.14451871607439	3.10716893198211	3.1457621952841	3.28401570162718	2.96228301445077	3.34416972008838	2.54967495498898	3.15037422982187	2.749172581825	2.87478690594911	3.20720031217106	2.98031213254249	2.6166213240443	2.66287630388222	3.01109573156124	3.26341677335206	3.31953803607976	2.75246719966529	2.96780694306627	2.99456712239901	2.61090606259286	3.32509156687779	3.1581124773181	3.27448770295304	3.20483949179631	2.76276073185555	3.33502603470643	3.2681566117992	2.89873002124199	2.74525924801747	2.97926745632658	3.07771757526287	3.04038364024691	3.32527669299786	2.84411869099367
3.08838101651657	2.91456157817251	2.9919177041153	3.17158470780142	2.9797390125716	3.49893470920064	3.46745083245291	3.16211480877461	2.90528960251447	3.34846670540705	2.9602399482627	3.04235504536322	2.83826812167677	3.60237082380074	3.59723360450261	3.053891495716	3.28105279215	2.98619429696683	2.96955581126074	3.37677448097806	3.50671089909275	3.09480618466532	3.24456466764383	3.57500492494421	3.33525504363358	3.33990516628699	3.2234618289412	3.59032251646053	3.53429962764452	3.41026494518604	2.86355056740807	3.01791581418831	2.91603737234087	3.54693918886691	3.59101117162826	3.18103273484903	3.08094661526685	3.18390831291237	3.23403084375157	3.38671305765845	3.06709033930697	3.5935731896168	2.98939990134048	3.58408777299664	3.42092215908527	3.58926910811276	3.5829987510995	3.00313751004226	2.91999869546801	3.01652059946258
3.79019249727444	3.35873964496798	3.86823398796854	3.81427416343444	3.25874630561401	3.6762672547021	3.81306960064289	3.7671991159953	3.3934125538119	3.65355040166938	3.51269324829332	3.8207257108743	3.52296289273516	3.83701897866152	3.82582657303019	3.32982396199563	3.42359085889754	3.72604160875971	3.53910188317645	3.79487812103602	3.20059595691114	3.30475709525189	3.40193512874687	3.80849900341882	3.50842633060123	3.62340318431779	3.86526678180056	3.8434740171544	3.45366204943835	3.75216449412439	3.77495601042491	3.79245307704185	3.3604022769465	3.8215392478926	3.74344530160024	3.19850323066712	3.74184951024168	3.61910167948752	3.7907681911885	3.79335073825549	3.87365901308578	3.80598577532088	3.30572948581922	3.7952698233376	3.84806526137024	3.31341756022958	3.79465121014182	3.44759166237594	3.830455304365	3.77524936355452
4.0388475149121	3.80992321382357	3.8190919872802	4.04203048947443	4.00996175415085	4.11252981841914	3.96350502536104	4.12714498616813	4.06639618275622	3.60787322785685	4.03316302654488	4.03647977620664	4.12640284160759	3.88753899948873	4.05718659135843	4.09557365985811	3.65194136488588	4.11156148155068	3.87937790642445	4.07676236343861	4.09179949046252	3.92492801822098	3.61734431884928	3.62683633418372	4.06005928609413	3.90146788585355	3.98064707159176	4.04378436305971	3.86222528925985	3.55853902149486	4.13769748074416	3.5942562239344	4.15554354759154	3.75071029047941	4.04570024431222	4.08614943932049	3.97118014819865	3.67769008240002	4.12325430229085	4.1305342896819	3.61312073886878	3.98432529868528	4.07643358246686	4.00972762269873	3.88181511267625	3.89746018100568	3.73536874994659	4.10667465893447	3.65583751478392	3.69255598748105
4.41661670391609	4.21076878516162	4.07929265993597	4.17100219409077	4.42408752335149	4.29036050477205	3.95827260809969	4.05623629508663	4.36545178587219	4.07017252326255	4.30832046108073	4.42135661927322	4.40851849670268	4.45795213289881	4.33314712857671	4.32616287666455	4.35181157695636	4.22939690514675	4.40161178289863	4.43647178832523	4.26039095978833	4.41757729990986	3.94735421903716	4.36866930743027	4.14984116704716	4.30708629024809	4.31065770184982	4.39468394106271	4.41368122511729	4.40762846341772	4.38695300016253	4.32651894890366	4.24122467931853	4.01362872697431	4.3898966573478	4.39570184105548	4.45058998374223	4.25494086719903	4.41330701635316	4.26238977762313	4.43568594561724	4.19792073006268	4.37879488087442	4.20757170912735	4.1893714120335	4.31717426128324	4.39124875899081	4.19762109444031	4.2768108657692	4.45844336574262
4.82334119880762	4.55261402366077	4.5846036733023	4.6367656528304	4.48785689400504	4.47662299651952	4.60197293547972	4.71889680932551	4.76047593139513	4.63283542901957	4.71714700256721	4.56035862778193	4.69617864661746	4.49749907726355	4.74383593938958	4.47153666447719	4.69482647320204	4.7522356805204	4.63877835683763	4.71276137209268	4.72076742885045	4.47582477862089	4.74053334145365	4.57885952329295	4.46288660008974	4.65861043528898	4.51804541504241	4.49736706244247	4.60458510548419	4.76167607528771	4.55021821559761	4.49727061441133	4.70633988947168	4.76892549382815	4.59341420995806	4.628447172526	4.71259824612716	4.53358122528845	4.54735135461678	4.58540785722404	4.75106969755448	4.74397469749527	4.70030842076598	4.66059240625373	4.70977113157457	4.71268844073288	4.45853297816681	4.57603978482217	4.72718896997237	4.67050530043142
4.98985316859855	5.02603273862823	5.01200132957677	4.65355136260375	4.73195893880289	4.84136130422647	4.86890427717397	4.74761199178323	4.89708022946881	16.4607016529967	5.04336925652916	4.76308314610271	4.97361732322408	5.04174016560318	4.71601943728707	5.09315036278505	4.99840061391801	4.77632873415441	5.03385702269943	4.71079469303678	5.01999284809663	4.80117105848755	4.72620106237563	4.90748780502226	4.7998282527796	4.93095287979342	4.7900235883416	4.89479762715781	4.85445829719933	4.87062627625657	5.04705045762272	5.01807420896787	5.04847064369236	4.71856128061885	4.93237503322404	5.10009690518525	5.0922452307238	4.9980251090115	5.03254897263907	4.99109313756069	4.74105848787877	4.82520655990636	4.99986406264683	4.83219563513723	5.0879715867324	4.92197350622472	4.79013716076372	5.0724501507785	4.73270293497633	4.82139441650039
5.00188683868728	5.41705478444989	5.13480640702177	0.946275164062517	5.40030828940825	5.39460971070532	4.95522994311552	5.38898657491569	5.43342726877133	5.00716530390237	5.39087117316475	5.42573594676967	5.03927411412637	5.05055227433041	5.37601832454204	5.40918760377355	4.93218887397078	5.37363600924738	5.36043927564501	4.98125196929448	6.85084413089169	5.44354062270458	5.10907992418451	5.32580324417141	4.98156164273896	5.40054496084553	5.10220976247921	5.36816369229995	5.43459602000054	5.0283410399207	4.95994791802445	5.37327538362007	5.3661059397978	5.42428481152581	4.98453100322097	4.91970524609003	5.35512854182835	5.22776231712431	5.3799891196403	5.20495844869212	5.32471024242541	5.00897113356316	4.99084173403868	5.40591168913722	5.41153763114261	5.39299879773213	5.27300613345467	5.08611032461545	5.36303625746158	5.2857577589142
5.3779398718862	5.74550515324844	0.92702525820401	5.26221354024547	5.73555217877457	5.2685978034487	5.70104084723562	5.50979494634748	5.76433862775844	5.80791737824811	1.58441614280689	5.57369106152726	5.27958019866146	5.79720407997044	0.850941078233698	5.31655542146132	5.79851719490166	5.70150129394182	5.30873389494455	5.33422512242523	5.52156400376394	0.940470229346723	5.45620786671075	5.18820444975551	5.67951091373384	2.07523909988143	2.05287890080612	5.73939798023638	5.41042070956758	1.5890636408702	5.66616666980723	5.58917736961079	5.29820859132207	5.24052661292965	5.55300518063946	3.20053137167844	5.68568591104362	5.71882184800339	5.77318831375836	5.25319467456939	5.60134330792149	5.60988313226134	5.39158137192361	5.73617981495427	5.33730774409664	5.7056934638229	5.49537235236399	1.25624693531882	5.30749940164842	5.74964164599062
5.76275004643749	5.9814374774027	5.80765290936744	5.9378220624217	0.962444299347074	5.7037073872809	0.80580639236989	5.9266324934978	8.92242657878163	4.21357720527642	5.59663752567952	5.85238204994446	5.96987819328975	6.02069909577476	5.72235134082647	6.02528548244113	5.58995255083216	5.75649980890271	6.10804749334342	5.70740822824756	6.17462966556622	5.80204762817142	5.57930401212833	6.11502549791536	5.6449376706958	6.05949106569251	0.65315904852727	6.15833810240387	5.92862813980188	5.70518166104808	1.77149315638906	3.08628160852905	6.06237370630225	5.99135769762676	5.73454856599609	5.85508787983354	5.59624007290246	5.7508339962991	5.56791371937136	5.76925159144749	0.704474287436159	1.0839477947336	6.02448808624984	6.14379655876653	6.14775255119228	5.45337295838563	1.31845466475607	5.57650850822652	6.09569033598361	8.36320177653211
6.16170774752085	6.10590676397229	5.87116788544746	6.45260644072948	5.89299542032614	6.32039331943511	0.661647598087745	5.82096962962222	6.39171770118969	5.83296849272023	6.3719802751104	5.81412691001974	6.07258730366321	6.25241411886544	5.7968340023091	6.09643273189027	6.47225192536758	5.94365050970158	5.87549836291452	6.12718414444544	6.35750845860872	5.99581252109674	5.84605624372516	5.88505413387497	0.637707760970871	6.11431450039609	6.07739795916281	6.03000488311524	5.798931886825	5.82741106313686	5.92691636306633	6.37641636837484	0.724565808793865	14.5773109999589	5.85736846696875	5.92140718333678	6.00100505537047	5.70422302168168	5.82220055796457	5.93462569632444	5.89813268932668	5.82131671168577	6.1129629691366	5.90173882320632	6.39025262448981	0.682039322813778	6.32137285593951	0.633055120628226	5.82535371311889	5.83388073162908
0.605244331670554	6.32993436306462	6.30149970704695	6.11519408707896	6.6062943455516	6.69800731335617	6.45353173023332	6.1521646567202	0.547381882346055	6.18214613771447	1.16516560002932	0.627515399426106	6.18194403067453	6.51197900183821	6.60004364615271	6.36189034505993	6.56958619255203	6.33245588925244	0.588666486022032	6.25451977531676	6.09312265052817	0.710345919072735	6.17539345891678	6.17318019266393	6.32193168540321	0.581680756511969	6.17065036546914	6.54225105569339	6.08972716990213	0.613649317289965	6.94832417984628	6.58898642424618	6.19335258638675	0.666490869506094	6.52986244227717	6.40415897964924	0.858644547344509	0.585970286667599	6.1693319159192	6.58958148358927	6.13080650610716	6.30976516831734	0.621309054503106	19.9497111839046	0.542899886390005	6.19618768246441	6.21773149336143	0.620794368081441	6.53340774451182	6.45611805106022
6.35998536586321	2.51090964759071	6.5219644227674	6.73243543806671	1.30866066815325	0.608977516520429	0.487974499081252	6.79232366268738	6.31770564672309	6.30173028828177	6.33321520311941	6.36142465698882	0.591564938929845	6.40071655124805	2.23873374387074	6.66753928445167	6.59309222223991	6.33141397797362	0.559473183878781	6.31233516420179	6.68502356469429	0.763304853391351	6.56876939439544	0.868321218962357	0.594652548587075	6.52864933149425	0.544102311415413	0.654124198470998	6.70819153235891	6.62193601900425	0.635766105056184	4.30298054757046	0.698727676933489	5.03938454585988	6.90164442899298	6.55088806531913	0.618373362757848	6.19626586345837	6.66124104806281	6.47748381562227	0.755088211867482	0.584805471363579	7.7800447812975	0.541909225687688	0.606748828477424	6.55074911987123	0.497211020615114	6.8165420870942	6.28387899329217	6.73722472905536
0.596187423644008	24.8933869631747	6.75967871907436	6.81511470225016	6.97695203383956	0.515992730579127	3.43266820268511	6.74941809300961	6.80422665166537	4.37873709971361	0.54537555740097	0.617565922304903	6.55894047999667	6.91001259364228	0.824012033577733	0.469099842875991	6.88904023820846	6.81308283766502	6.51453368390093	6.93490666486918	31.1398021833399	0.577194407416273	6.79458093070195	0.627032317476559	0.610687910119035	7.01173832985527	6.65703504816237	7.09535697778277	0.495472000254772	0.5724355478043	6.62774775154126	0.645848861685595	6.48674139019996	6.78306898984387	0.781363355749665	7.06207320975631	6.68378952339073	6.7327077410626	0.489857733589782	0.57956487619099	0.696285379500287	0.563508352756785	6.76617461790715	6.76268836355961	0.631513990382613	6.71100775802358	6.71022410420539	6.71871278578649	0.511727582357219	6.73418936462752
0.746955154160039	0.488867424696043	6.77887519830412	6.95865859028899	0.51962616538088	1.9944059711387	7.17503389481942	0.572979867831076	7.17202849644077	6.96868204335073	1.17749179582094	0.551181925502218	0.991955131139274	6.98660721317087	0.635973087340946	7.00714427925447	0.537406555709762	7.1113902762472	7.20593048318593	0.561282741627047	0.604144851211882	6.77076163790207	1.06350361758897	0.518915344161066	0.772493155718815	0.500844706684141	0.520570002094181	0.515445583878964	6.97464067998626	0.629054737281576	7.0692883077212	0.517055245882328	0.509829295833294	4.72433994782271	0.56203220175417	0.571804454762376	7.26610306765457	0.963239141439892	0.464168594691959	0.626426173376542	7.47081475627361	6.94381773756065	6.92532478469867	0.726948639513845	0.479931873969637	1.88530686436298	6.97335300158658	0.50232276165104	0.480226901440032	0.574296054138014
7.4090368245406	4.89154512734839	1.85741981596329	2.6158109641614	7.19863641183882	0.754659886600627	0.506572455648659	7.18129148299685	7.34666745539399	7.36542210766535	7.35288030503684	2.93070541311198	1.74388467431976	9.02048174456819	0.529064153905191	7.24465977669844	0.492434203266502	7.30057687297984	6.97573383036156	0.713844243732187	0.459922994964167	0.538835746754638	14.4185328739421	6.9395837126682	0.514948331634305	7.46305236937663	7.35062465407072	0.515120546311482	0.842469239831439	11.7841052187837	0.484001281232487	0.496377313006297	7.14289082468006	0.518345741220852	7.31136775346226	0.559398227503078	7.07837723396152	7.40393679607987	7.12596573639989	7.27654064826213	0.653186117382485	7.37783954600421	7.14193016362503	0.566497784909656	7.25274941563031	0.652351416096179	0.56725441722349	6.78944468251839	0.564446174524343	0.51971440647355
30.230347494525	0.48244490014143	0.528148100413984	7.63505935687693	1.15621990641502	0.568788908353671	7.48550025404258	7.38828267019001	7.74156619559272	6.85821599855332	7.2943881877847	0.513901561193137	0.575297901349512	0.572361193584004	0.52711694654078	7.43925403931322	0.611424575929135	7.38900329483562	0.491013516282341	6.9411281410477	32.2121354991809	0.631039555248742	0.449494567802821	0.574426602318647	7.15013127990516	0.534412847364775	0.972084996473768	7.30682903291703	1.51495528011704	0.579427487392788	0.582039226814118	0.859321664443418	0.658694968130921	7.55122077160377	0.727734519683823	0.890993715874048	7.43491502747631	0.580348773687558	7.0875592245094	0.691253700936229	7.28416153403539	0.494437117369113	0.47661248013764	0.675808019399195	0.669176042026276	7.64817790189809	0.781628408530766	7.0172301930805	7.03557879949954	7.56452553785961
7.0046198986235	0.469853973898785	0.532004059810748	16.7458085468839	0.550619009013075	0.508633976410557	24.2003420933528	7.73800140501397	0.625139321748052	0.559474189536678	7.18813317434185	0.435928833250452	7.612620533998	0.47830337758184	7.58994512383479	7.47085693442567	0.430340297411452	3.66260976922042	1.97903515359784	0.705534584880081	7.47456781165475	0.510491697048729	0.500504844792733	0.663044087899287	0.517976925489905	0.468761330186167	7.80045343197572	0.500348281182648	0.577273039072142	0.535193036219434	0.530865257101343	0.531473362141205	7.0779491907921	0.501346030056615	7.17207935517967	0.878237111643454	7.71994162367376	0.564323672145852	0.44516071377596	0.50784530515932	0.520101683224987	0.566569949385558	0.490503957812259	0.455366740972635	7.62457720440315	32.8871885395573	0.489535752714067	7.52041418663191	0.489698336992858	0.55589225288497
0.511104365357875	7.57937374707562	7.64741423282578	0.676179059583473	0.544452480021816	0.723498317387667	7.77844568664895	7.43869188569394	0.790538500436659	0.546591849701162	0.428114184891307	0.701692844614026	12.554489285161	0.603579485990613	0.521155809311865	7.5519134952758	0.554462235860104	0.966867422830954	7.48444466798458	7.15787348343741	0.691875467835284	0.726044092259131	0.432772193672175	0.677447640363546	0.579141721461953	0.617859429849832	7.56242714385259	0.691009617097322	7.88005138606561	0.486247929798003	0.512606739005689	7.6144025076892	0.742965675389955	0.633396169924299	7.36777320732288	5.89398207688961	0.82250646667465	0.504330972421566	0.680364918686656	0.43841376289764	0.580808254903394	2.13370627295904	0.651518411230049	0.476309516616866	0.493257129283896	0.433150936358511	0.595251309965733	0.725410666433633	7.12372319406342	0.47076342972522
7.03570379737713	0.698386327673252	0.458786716097189	0.530914699008597	7.53898644852617	0.45630610540447	0.590089892548338	0.491337850750719	0.720415462271976	0.621180607104977	1.10313190751012	7.4222555623099	0.483007612425542	14.0726202345129	0.532531147695022	0.908993599043283	7.88947992815357	0.778270657403679	0.435083861031013	7.52791571313889	9.0394343746873	0.530056393795007	0.557248347132451	0.658540234313289	0.905212870379679	7.8774504643783	7.64653666862131	0.515960309157955	0.513356084186939	0.465449156876582	0.467950152419928	0.49633994042959	0.71860102982704	0.4749983176225	0.466833262340104	0.554077029183332	0.848754568520888	0.710211176387752	0.505616067433298	0.484258506851198	0.856450410361396	1.11242315352424	9.45746007086547	0.763942944685925	0.442142923721465	0.489962848422524	0.64905050437187	0.482269021053674	0.847582279223639	0.803240288458803
0.525276386805481	1.13228921527102	0.484467697439389	0.56935419369979	0.513684855543389	0.629056930931875	0.615316962995913	0.419245244296719	0.694402559344501	0.671622609567971	0.53908869908415	23.0034386261982	0.777291328055522	0.505567311859094	0.706506247376317	0.713436769767604	0.489223915812709	0.442924138849183	1.04368419741436	0.474458033132493	0.456475178983376	0.461781195605656	0.58030098331174	3.55255874688583	0.447404482108013	0.483193301485297	0.502479659974127	0.462332952458404	0.508669785005368	33.6061258770495	0.48594120033532	0.463109725567542	0.568883227044581	0.605106190354341	0.461933990408697	0.42330113832436	0.97494476839397	7.09306210174166	0.700901638682439	0.7527896200429	6.99083111283193	0.600095249999886	0.548203242478826	0.51418383005988	0.437003970418288	0.75023931656413	0.795504780968063	1.01030680808532	0.593828862629542	0.496887533074102
7.68832150053608	0.559990201859256	0.487403867564781	0.426268523588324	0.631224209543218	0.612179870349161	0.555522925929133	0.442245074924537	0.836809134954217	0.456758993376362	0.686733895952746	0.493599942280613	0.881326199151697	0.808627339279882	0.63124319733995	0.648915132367055	0.435267891645866	0.466772675646657	0.825195244190862	0.456025544768675	1.41034043162276	0.503671330728755	0.430512033721612	0.442096144499125	0.605382558344468	7.34496354893889	0.477296431430702	0.44737623290874	0.758516701667781	3.71588468521081	0.843821100236265	0.445990164252292	0.488992483260354	0.612545858484136	0.651805712112007	7.1142553074946	1.02293942126804	0.48771345741188	0.608189433386769	0.437542088324678	0.787281994313245	0.789080589654081	0.5589805688922	0.475051175714064	0.896762684852396	5.30688100746338	0.632788283723379	0.464684174146185	14.0425348471771	0.917689619041998
0.704972350743627	9.41981365274738	0.986287928422905	0.599829882336074	0.859875487869294	7.04964890967513	0.947772764371602	1.28414951503474	0.433841612881564	0.545739134997698	0.469616690489863	0.675082028187	0.508095420644646	6.75486790599953	0.747002727929183	0.828073917134143	0.549089433437464	0.62875419265856	0.615413129428326	0.436727219301671	0.913263013601131	0.522294279539352	0.711471532543394	0.738458347276263	0.792296100927043	0.466826507260713	0.49173122320693	0.536758552633696	0.805544799208128	0.601656786807426	0.453476005611202	0.849946055974331	1.08105753454576	0.98767196147411	0.603276095864757	0.481066069651408	0.461896784068191	0.858073788006414	0.753523419632306	0.493088690625867	0.57804070509703	0.467150282944663	0.568674401421771	0.552842441419414	0.684113792287323	1.44529700061109	0.503839240729133	0.466097875467995	0.55836325312655	0.609523706815474
0.440046072746505	0.480419218548123	0.536927967817782	0.62023720858324	0.684529896606046	0.483531844107459	0.688095308219962	0.824745194689563	0.889174294844523	0.512998668965346	0.681301635662653	0.604967506110718	0.582618384699841	0.534726273964033	0.747073484837705	0.486392561242627	0.824080332711895	0.770361088293797	0.429218213983347	0.694137835361596	0.47090828069014	0.643483865229553	0.542286957335469	0.967418437827066	1.47108692428294	1.68313433879167	0.667536875760362	1.13211437825396	0.449276496339682	1.01287516754613	0.45304043718269	0.481858131250584	0.640159662793657	0.567315383517855	0.743045150610287	0.512531135583454	0.779533688086144	0.828918222907381	0.764279388010741	0.482679134841149	0.860393515116157	1.40659039563608	0.674834012011013	0.440358085034557	0.6013618688115	0.646460793907916	0.627849593611784	0.46544513725352	0.783218498111474	0.478004043627293
0.520485550806911	0.517935762652994	0.457942786822998	0.765119753044762	0.756666373648795	0.454124092119663	0.46351302302475	0.456943388151707	0.632571539923234	0.872308160795258	0.759283692420806	2.0836516840776	0.651196893927908	0.639334795425441	0.557060585529564	0.495886395316666	0.953556032473188	1.19475164630356	0.779749881624894	0.519563666970604	0.496865682436331	0.485334325146117	0.635071044442485	0.499052447992408	0.526290060891085	0.639166206858562	0.501042366024474	0.790521010750088	0.584873270402147	0.61368039526671	0.444013940188579	1.44308056773514	1.66121046837438	0.523905603861962	0.585733873735207	0.710589211390592	0.663162652512323	0.631064549867454	0.677384784985491	0.884846925991181	0.473040126906872	0.482504410437634	0.604053180614826	0.463408928390231	0.784887238807029	0.680272381259787	0.762928368487473	0.655027829653411	0.476437403270945	0.511726861499025
0.910162419511474	0.802877680102765	0.811190757757897	0.786531438632016	0.76588559257147	0.771847629239285	0.526657794538441	0.53333270930971	1.04936212904867	0.996248677383328	0.437080031031092	1.44074436976173	0.45171859715165	0.432546557844931	0.448668879313495	0.517018986022005	0.446050567063468	0.609089824997433	0.685726331888024	0.588711403523379	1.1996372029261	0.720919242315124	0.553523928506377	1.39006645102225	0.917050981637783	0.539581257211695	1.8667232208125	0.590216170283145	1.2403432411824	1.35498253863979	0.841620317058881	0.708993182693372	1.21967645966022	0.967810853375802	1.15840032218618	1.30682633256945	0.536944648022118	0.468150333033984	0.66724963112256	0.804501427933126	0.466657604002948	0.877961360019074	0.74113279850154	1.1000668967707	1.72949599856996	0.473503842188714	0.496388983315482	1.9383509583637	0.431319697746495	1.57791401616891
0.759604404598273	0.96370925957863	0.8941601643031	1.47140819022255	1.47670171825806	0.565168603031441	0.56131059938586	0.700476225888382	1.98594635778672	0.728762559204093	0.605326893384279	1.51859005491618	0.48529157547392	1.12423871642605	0.966359173866016	0.572964824498212	1.4025066938091	0.798124529625455	0.459337844503787	2.05533509600486	0.837427837563408	0.648585239822606	0.5171291457697	0.648517527323332	0.532747332974879	1.29492433083504	1.22248770178041	1.00954316630522	0.526667582054412	0.505509479155826	1.01594979054431	0.970030403364815	1.03114296084069	1.02819713001247	0.494801962530741	1.82020671852262	1.91686332277164	0.453008219158373	0.827925423096155	0.52702915804992	0.779075064059768	0.551208340893532	0.713599720782273	2.12907462846578	0.97294338479832	0.474591500428719	0.700924303000931	0.871271384824192	0.634969249549829	0.648831943115486
1.64686829254328	1.2482400837563	0.514356250723575	0.820343029388372	1.22390840700879	0.866199297468426	1.00580199117568	1.28274986729099	0.57211886402202	0.456662388167661	1.14645943746086	1.33480566612164	0.740279361662025	0.797398664733116	0.550366963638114	1.96061692193142	0.733889945057804	0.729718256186823	0.501207104642592	1.1613289067322	1.14643796353444	0.669021648420878	0.459662020103539	1.39738347347707	1.04821139109618	1.7091707055632	1.01637167859095	2.08688454498751	2.73531229523088	0.579859513472705	1.38065912041847	0.627524728961108	0.459966867941071	0.678329603263383	1.47224898713084	0.720248907209084	0.878993590797573	0.652726382971168	0.977684123274835	0.862229923448942	0.527946338092317	0.557848037659971	2.44074158814382	1.2514795532941	2.05066535628572	0.565084246749476	0.476481219131007	1.32547594813393	1.0356419469105	1.13863169156011
2.72663338133447	2.01655087471442	0.715677366506483	0.855654018788604	0.850539527938483	0.615952455341909	1.3979648538055	0.495033335146581	0.727465668722478	2.29824868415979	0.658431003559266	0.784996958062512	0.621875553553665	1.62471881785022	0.884972661450135	0.774058579029745	0.801174416325612	1.16768662817075	0.929763770788953	0.719410048260974	0.542347674666738	0.532820648208783	0.606311765522222	0.68169331383491	1.56208334061593	1.63375065099629	0.559912362225305	0.656425104308268	1.25247004833102	0.921465866469094	2.31735401294737	0.460026624746611	0.824939645072796	2.07967103952591	1.12181424271423	0.577947386363027	1.28776040354462	0.798605388460658	1.12262376045227	1.11346399864444	0.547238415253092	0.963733689461193	1.16546485323729	1.03398630208429	1.0275064725033	0.705203098498209	1.26704372636625	2.17876368835994	1.31705594488791	1.51216359154611
2.68283680086147	5.44290485161459	2.39425919594751	0.875275016127775	1.08602498004389	1.15212763223799	3.72800987164171	1.12397794315466	4.10086304661872	0.503934781216444	0.970236846038117	0.761230531144048	1.99597087127323	0.60431316325797	0.599012954029267	0.717278029469185	0.651403896813474	1.93844213750676	3.38720735873048	2.66789332841724	0.549665141041798	1.66437246592234	1.48501844329191	0.556611612965397	0.630122300144116	1.38415169968709	0.590279311162293	1.68100260938228	1.50006909613799	0.750205120605997	1.01013051480342	2.23744891426149	1.4520481714602	1.3990135300014	0.54573573783323	0.999092532840269	1.94331834319321	1.28475309725271	1.21726827127636	1.64970373313041	1.29492599337224	3.12618829225727	2.47899121141197	2.51344793658172	1.18991970525591	1.76453920447273	1.54142866903334	0.846761706968914	1.74393258339079	0.543238386764417
0.717622161518493	3.5568369553441	1.374395372188	1.24817694088549	1.17697708575428	3.65672364539144	0.895492871109509	0.759631785318543	19.5510073239813	5.87246772362592	1.06348673979807	2.58030299353748	3.86772141357095	0.704620340153492	8.06243386890238	0.598337880816192	1.39826297959736	1.96739951641533	1.8252300570732	0.739647531214584	0.731536841639154	6.92771875251561	0.749555330020281	2.54926202184334	0.625421246735181	1.72876888670789	1.63524404621792	5.4374654805904	0.847666312625608	0.845457708366643	0.655976577615652	0.538350013099877	1.44296667573651	0.904112490189775	0.601392477284501	1.24557877729347	3.21470886762455	5.12354713410039	1.15908975686358	1.11906746586582	0.733778822410451	0.580302443656289	2.13964661958618	3.34233802784458	1.66594921838861	1.0731924192179	1.0601163250416	1.98183267332444	0.609541785917215	0.61313895446798
0.966137494129394	5.47587837674335	5.71073515050491	1.86208108784652	1.16868529860942	0.774562829118728	8.83318502200431	0.932479739431214	1.02287564552226	3.82297998168869	2.41950180676563	1.17275415925003	0.735291569434346	2.37979421187532	0.85244605714211	1.36634051450617	0.959649110885523	0.830031182267321	0.896784861530563	1.76844053066238	1.53276723163212	12.8921245388409	0.847936678791891	1.34270854525978	2.54564819390884	1.3168807522622	1.63458661606375	2.4265391872838	20.9673082003303	0.747087278749476	1.46753657670387	1.15324969556462	1.15837291482174	2.58187349314333	2.47205013950522	1.98474154692543	1.59254933516284	3.46301926566949	0.746978269799795	1.5937448463638	6.03200766556599	0.865729410638926	1.10215138953131	0.674006171374727	1.1102362725267	1.16200617862695	1.59414205423972	1.66195594145238	3.17079274053178	2.95737302522922
0.742215292162035	4.14351778147252	0.981920244560201	2.05005060839942	5.09249480228231	1.59876450044125	3.10047531197957	5.4374049330888	25.1734031740052	1.05222981669345	1.79102719618709	2.05638383671228	3.08889891680839	0.87750747921294	1.95681808907992	5.64133212417237	0.666235802351768	3.58602443758967	1.07653483355612	0.631246202403842	1.20164303205579	1.26905379585614	1.12363318852187	2.11799874228856	1.1264926641385	1.17625746381332	1.49322638326839	10.3312982012218	0.675643165177411	1.05595941320786	1.06695203228386	0.850703608576511	1.29735260691464	1.60481719393925	2.01501059927764	0.924967547808166	0.752185801258282	1.04037587240931	1.10554149644022	20.789958096915	0.673488262838864	2.48312706008847	2.44166006916751	2.33187982443543	1.03909602024734	1.80419857429342	0.731859496886063	5.81343470906769	5.68206006377221	2.86928070467347
2.04545972486253	0.812577019796365	11.090476828479	25.7826338507901	1.9541732426387	1.11098267741294	1.02170139760477	0.947755446115169	11.3741816733091	1.04508681284755	1.04736501827582	1.95938651372283	1.156080735096	11.8174805865706	1.0633723737534	1.3159181896972	1.28239430085205	1.74784424596068	27.0130315890242	14.7391134204457	2.35822175656477	1.44929704284032	17.2587514559383	18.2843212374403	1.66882925783437	4.50356240793735	27.4367521784076	1.47806918779687	27.9150639906823	5.91460932691807	0.797020942646119	0.941668167839092	26.9261860581238	20.717682508414	1.53962376181364	2.11138263293371	24.7714960771554	1.24236515814552	0.775402712138523	1.21916756498164	1.94960618624343	26.4730666194739	27.2963854269264	2.7675463852711	1.86376180664958	0.667000254523686	1.87468622507234	27.4909578087633	1.21819439610387	0.856231108881329
3.11419845316308	1.04947925037897	8.67482707151307	1.96668315168865	6.49593965849854	0.913758698669416	0.944256827179661	26.782489214129	1.15565185380734	3.59703058655892	26.1336588370741	25.6312486128613	27.5819940196328	2.67735089349344	8.5953119974751	3.64273720916113	5.74375265402517	2.38163605576389	3.57001118833398	1.44764192880943	1.8851719464748	18.3713332266942	3.14756517005189	2.41699526173411	1.85851107089291	0.854187869955354	1.53835594225378	18.0148188660723	3.95624245412286	3.29845894261514	15.8347309760577	3.10874962012565	4.27973744731674	5.45638185488365	3.33461309608709	12.4423605640026	2.1499202609515	18.7181449156012	11.3099044451094	25.4550368898842	1.3632561504445	2.02643298120517	0.851674604561044	1.09049707802122	18.1121050718401	23.15207629313	1.70096599847506	13.0017415146562	1.62069869792747	2.09900838612081
22.2010149396787	25.7787059950328	1.04803731398117	14.5731923798746	6.06198200207298	26.9610850862724	2.377478265159	3.64262671155643	2.80280487843639	29.0003482324302	4.55542901443843	2.41499958647739	27.5530465832878	25.3720248131688	5.21668797842917	1.78758369128835	1.60776566459277	2.6047980415865	2.01602146739319	1.06747550283285	1.17312986753199	5.32070088537361	2.91092615547173	1.23655112309198	1.38693469657834	4.05841127847203	3.38835706246657	3.0796271162539	1.54935669107117	1.73177091063274	29.1930981658712	11.9553709381998	22.786751789027	19.8472572353008	4.72143451391005	2.85711539699229	17.7628744573819	19.7974742451472	29.1898088296703	29.5260322608512	3.55336398885454	25.7341399453172	2.0575819807423	2.60284465185094	7.92458772745108	1.910957117686	25.2358749257829	29.6132014283213	1.1655876085412	1.06930757086233
1.63793890232404	1.64468863464339	3.60170038020637	26.6919127368085	24.1341207559531	5.27573187802112	3.22285662798992	1.79297400285432	21.6319038637306	29.4436707326657	2.14070278028802	2.18223069671259	3.81033642217972	2.16937121003061	27.3009210632692	12.6990167737131	24.81688532123	29.5618457985616	5.50561317843236	2.94895168915297	1.20703011227374	1.21409473686758	24.1255393864713	4.797441515186	3.37044353551368	26.8413598996556	29.2412581584815	29.018195118144	25.7373275800837	1.18174394853112	1.40544846220344	18.2105121585009	3.13060844433185	28.8617294542507	2.10446095307072	2.29241071288116	1.65790503941899	24.3575980095027	1.31666513273971	3.1096259298143	27.6821760544961	1.62438201101403	2.07590476580956	1.69791160783402	1.70237812815939	14.893164060722	17.1481555247926	27.7642392526893	5.04334596697842	25.848643134377
1.07990510258966	19.877990631662	25.7232503509507	23.9944702758576	17.2964979965259	20.2630427813949	28.6087001949302	28.2331767743263	10.002470784081	1.31782548985119	2.4057390181989	27.513107872263	2.2552041231049	5.86087198275359	2.59007787388754	29.8326282000661	26.0507345076614	2.26228812332375	29.2341235464767	29.4470269801678	5.3876818787779	10.998485721767	5.50683064961685	19.8367806200425	25.4816525768208	3.52679264025107	1.71888165140833	2.88544602555464	10.7507035567451	26.577756044502	7.62161095842894	30.267189768468	28.6520164655785	11.3766598956322	3.21732224176512	2.23772065033647	3.2282366434512	7.82740333849565	29.1791474801882	2.45192704688556	29.5702748063009	1.16258784571518	1.67054451290915	3.8740905470273	1.30979821856066	30.334681158893	3.18794620350253	2.87436180633145	3.28401540643453	28.3008055578233
13.3939996502611	22.6548490342252	2.6147251220696	4.02129155573309	22.8817278753677	28.1905998577356	24.617102963476	1.40077578034313	1.72869870861092	2.23761509225755	20.0137897394975	25.9228535294162	29.3961102668899	19.9715285867744	6.68472591268553	4.15825218726224	21.4752025169159	12.9556907220441	29.2787375787842	21.8795086573774	24.2230112432996	2.85486460476689	29.1638807909692	28.2214486456845	27.1353398647202	3.69006090806179	27.1424840649343	28.8925386509887	6.10834978038627	2.13532433276817	1.26070128402818	14.0905212559038	16.4205545584628	14.7671204129238	25.7098202954574	30.5970874627589	24.0872094580723	29.8711658985839	25.7509619292762	2.20840173527476	24.4161948907034	1.75895968494276	3.52043762927252	30.7532705044956	28.6216677156188	1.80268840104663	2.63252963240116	5.03364932052295	19.2037704742082	2.09642526174852
30.5445755023671	27.3666063798466	29.9780965904612	26.856543195937	30.80367561816	25.7570020200701	25.4107865419486	30.5053475942998	22.0952350359071	30.4850817980537	24.7830800693152	9.28148060462659	21.3853020214889	25.9421750890044	27.1986024164075	30.3605715406099	4.59916249589151	9.35126848693473	3.4786404956829	28.3371928843509	25.0378689797251	25.8398280460545	30.8184227295179	31.1256947089736	3.37758653237298	2.48818845083112	25.8793568661726	24.560280219063	18.2718715504591	26.9762066328881	28.6389669170254	22.9744339694386	6.38795818092363	19.240648725855	4.51131847967893	20.5749852643889	29.9659398504085	30.5148394526216	27.3001403567231	4.98751038427105	30.9496157882587	28.5494624321862	29.8525633404407	2.78733622904462	30.7799271269541	28.6870861325511	26.8923370423572	28.1384555909293	9.8445167350675	3.84343075631328
28.411975818062	20.1885772879009	31.2690107753129	25.4540615500345	29.947431261534	28.4409742937122	29.7689035588008	30.9465793875976	24.213339445867	30.5760461735713	25.5668969976638	26.0371560300274	4.9243055429231	30.839696970316	27.8788298724574	25.4901234558472	21.2475155313903	2.38846640130714	2.33234954647607	19.645484206867	16.2310543893988	30.0992505748955	29.9981028566279	30.7803442021885	24.965506501112	5.75138056236086	27.4719216494513	28.26249959462	27.979648370316	31.0652780461101	3.44428493948392	29.8096524377453	23.7809678398486	4.43637768410055	29.2073943298718	31.2041080631379	2.47178956887897	30.1338167611747	23.4037284790476	30.1033933325103	15.9480996698899	30.4232743155115	3.37095399494055	30.4062090105276	2.9893533688603	11.3735108727578	28.8060074350639	21.3686406634835	19.043684404991	27.5130549467465
29.2904102090908	30.3112416556255	9.74881552051154	15.6723878993982	31.6220954779906	23.0403803636322	28.8473231353452	7.07116380927502	4.321619879815	14.2250163233499	23.2998618441601	31.3394622523797	28.2759635231529	22.7869315973705	30.2791624559291	23.7168928042756	14.6594292419076	4.70867612518554	22.4775398781071	26.6592014472171	25.7860798924015	29.984145466413	22.5184437086786	29.7774931671484	7.55134132522037	30.3785209913503	13.8474192733135	28.3965328831187	27.8281477226281	29.1149823770713	26.1988786297164	31.4394850536317	30.212743046875	30.1024577210907	27.0071741101455	24.3115672841916	28.6930050553584	28.6263984438099	5.01793016730984	30.3754053906507	2.49362153183258	19.5143726316025	9.64770893683561	5.00056669820167	27.7199649253526	28.096733702425	31.2567646641985	5.67381394159195	31.1757048414619	28.8432640666801
31.606716512777	21.4029546525923	31.4517254915859	29.7250821909198	28.6674485991773	3.60371941766869	29.9315644214112	3.69547779807877	31.5749529917997	27.7059296147308	30.7660215226868	30.0076184649979	31.6296664252939	29.7906816730394	30.5849793284842	31.6954961851952	8.05489595457451	26.4846897040385	28.1260470562287	24.9098107136996	28.9427192391646	29.7731211704632	28.837539022429	2.84204153411511	12.5967517973662	30.2775595063307	31.7682190030635	9.53346121268978	31.6109335898147	29.2482093267869	31.5186587260459	28.9253124895609	31.4714726390812	27.3207609828575	16.6590429668419	30.797877531158	31.0806746057491	27.1650633677534	27.1330249419651	31.1552777554551	24.4809440374255	30.9166866095648	23.1602858391961	20.5557123468687	21.8436594096511	28.2841126601924	18.2524184760557	30.5818495297472	30.8358467385837	28.7278152938696
27.6078592052988	31.0161868563548	28.429871131524	20.281389719365	28.5292851341563	29.8394670016442	30.9830190122573	31.6173970047684	26.8904102231651	19.8588720613791	5.57095034439539	31.6056140759969	31.7423671245142	30.0682496500425	24.6893917929303	23.5090997029706	31.4316612198155	29.9694995902017	30.0912748372248	26.5925484622961	29.5908404898889	26.6265585192271	31.2379138086603	31.4097258893981	30.9428314099404	31.5599936032617	27.5317286067432	26.0591892552421	30.0414836927942	19.0989278965219	31.5368694803891	28.3378677212842	31.7754085412616	28.7219157889309	31.8190230387192	31.7210970221875	27.2341125718173	31.3649203117829	31.6480896112622	25.8513067073415	24.9458204280769	8.83980413702489	31.4485651690504	31.3413491980515	24.3978858572064	31.3183165775108	30.8827164281705	31.8589015037034	31.5861381487737	31.4646342190865
31.8387765821044	31.579726749845	26.0774739859721	30.750472536395	32.0337102405107	31.9938234867638	31.9381092453689	29.0294463708476	32.0636912642242	26.2208109395957	28.8026792049154	31.9018610834121	31.3012232381708	31.8489017587023	28.9328445246414	24.6318851840947	30.7798219818246	30.6939979646899	32.0902355024495	31.6446578259899	29.4484773544741	29.497934311658	32.0346529655636	31.4939971836513	31.536290970983	30.6749018315261	31.4852609846204	31.9892440624407	18.9986303657569	30.7137954323985	29.0932973109679	22.8870395479149	31.9335254765713	31.545675397555	29.5242171680226	29.1129932576084	16.3887521119821	29.2509980487069	27.1876051046682	22.6237042394972	31.4567794050787	31.8737415203772	29.5686682403547	29.7604228486387	22.3948270679731	28.4442948411135	31.6259768559934	27.3381876465151	30.939508900107	29.8968749927132
27.2193517237887	32.0909086570408	26.5209260509907	31.0575430940597	20.8741215007671	27.1576940754887	28.9851703290852	31.9246780323866	31.9559392340892	31.1828466988889	30.6851879921592	31.8066529666861	31.9697097687532	29.4181950730942	31.049921767644	30.2478851636905	31.8023819789082	31.6935338243036	32.0491841144907	25.918048856317	30.3740819944687	32.1703691487236	28.3598492107457	31.7580194115449	23.9047232835632	29.0600311612417	29.1264645027505	32.1606904202215	32.0090508676462	32.0658825766291	29.5633795390581	32.1339543268677	27.1917847386145	30.905384898729	28.0605563069991	32.1652726092373	32.1567299203857	30.7693744999452	32.0826423236308	30.7819967388352	27.0867238351618	31.808113647928	30.6844678844082	24.8767913978638	31.2656360471395	32.1214448255297	32.099544520363	31.2412430345743	32.1690436561572	29.6164776823848
32.2118222528851	32.1159483592334	29.6486947865173	26.9689463258007	29.5534198070859	31.7973470636918	27.602718283176	30.1586922270717	32.2168474245749	32.3873944887891	32.0552451228056	31.9101884157396	32.3126829114249	32.2635508234866	31.8083370892426	31.8979079911181	31.8918546547391	31.3321258331129	31.6570090706712	32.2184883637482	27.5181376859948	31.7995780795252	32.0124032007769	30.6891046733773	32.3379181687594	32.1970052173819	31.841468727644	32.1358070041006	29.0186965658781	31.9324571587759	31.7914400120654	32.1468813865134	32.2249931720179	31.8912153787406	32.3571463944489	31.1840010906935	30.6505693973112	32.2692170814118	28.9823822937349	31.6073033037686	32.0981779449444	32.0739664177156	32.081095651879	31.6544175490634	32.2899913500863	31.8930632044272	30.646380228261	29.5219806206285	32.2999361147363	31.994790945358
32.3472750376741	32.4846685399015	31.4966112692809	32.2697782192409	31.9079409780925	32.3385421957824	26.6923671613839	32.3882311343343	32.2588466923956	32.1764230334622	32.3421222292711	32.3175548814694	32.3747848662999	32.3319538655214	31.8959330092046	32.4058055093897	31.9575099230702	32.2198676024856	32.0986816722083	31.9283762518053	31.6927544617889	32.4678985412767	32.3897094390993	31.2251652279845	29.8403842660434	32.3570724651549	29.6446886525552	32.0190325779748	32.1966859052299	31.534508913881	32.4956170197081	31.2200319181004	32.3657973209817	31.3787607407249	30.3216722563786	32.3906592488049	32.3568534644218	25.9122800457513	30.1882608122499	32.4743721000625	31.5959158349832	31.4259849835417	31.20228315975	30.7174512662053	32.4042803747041	32.391855689547	32.3997296421086	26.7771624732453	28.0590661638341	31.3558765851965
30.5215147874022	32.5675236076907	32.4867855756848	31.5520433791307	32.5204530918728	32.4742481979131	32.092999004884	31.8479475874029	32.5303532827709	32.4939949398373	32.5800292297668	31.5913749354189	32.4531152505201	31.7154762694967	30.4842359395201	32.406347280677	32.0676352300285	32.517333616213	32.4928694302578	30.7993858342397	32.2155091568965	32.1600132189963	32.4110597736338	32.5826377304943	32.1575401903536	32.3671268610769	31.133808633972	32.4939257095799	32.4085952980406	32.3211140782057	32.5155898721364	31.2696238759584	32.111803455546	32.2252951435177	32.5013314357319	31.820968345261	32.4334306685002	32.6048869279512	32.4497885090782	32.4020443735632	32.6099774316531	32.3956129316297	30.4314618460647	32.5803991737965	29.1114157685327	32.3692347606196	30.9029128548474	32.0720544996522	32.2501761244254	32.4636645001968
32.6990551174994	32.1483717149418	32.6236454936537	32.6620959736288	31.2813238045093	31.868983745085	32.0398221252024	29.8061786862932	32.6897697024563	30.6953309846612	32.5558839008577	32.0764271282607	32.5615775021984	32.6732776939346	32.4586490462065	32.5861826840903	32.2023150954299	32.5589630375705	32.3849573861176	32.7515386512836	32.6945430231012	31.6571589814679	32.6618863621475	32.6141630352753	32.6552519646616	31.6280645917247	32.6719678406408	32.5406454082347	32.4222089844969	31.3505818317738	32.660232603936	32.5735594954492	31.7017983412388	32.2914713262257	32.4932083437035	32.572532003719	32.1730312922963	32.6691700650431	32.7237979267808	32.647854734657	32.138598116526	32.5875033631647	32.4580761437478	32.541404883971	32.7082460082981	31.1802591874901	31.4483210466624	32.5738430058552	32.6952364082419	32.6113185236206
32.6523499967355	32.7606040632774	31.9272724541073	32.8073756133082	32.5996129883855	31.3110725791273	32.8027535569099	32.8294913314761	32.8793266170581	32.7113008239845	32.5133338724488	32.5265521024504	32.7354309211442	32.627102757798	32.6319286679824	32.6733579168342	31.0371443736581	32.5747712982931	32.5925208822294	32.7196486152654	31.8852658229871	32.3360254992099	32.8374204552032	32.7603828408677	31.2193051912724	32.6741780235328	32.0420382073807	32.7743219874688	31.7361493073122	32.5637238852419	32.7092276481959	32.6932124183099	32.7979793008816	32.6304043044402	32.1292179566405	32.4531262541449	32.6974156137051	32.6473691404003	32.4832272093533	32.5985274260294	32.7427298916882	32.6442390582771	32.697772116865	32.6023282373486	32.703504285641	32.7833747240517	32.6802810033183	32.7109526623173	32.8826827673198	30.9596876826782
32.691909499492	32.8598533734689	32.3445901926812	32.8658563151706	32.9318305587067	32.8318666054698	32.7101844747666	32.7623976053398	32.8295795999588	32.8927508344182	32.8421628333213	32.8209185969786	32.8354708298392	32.7176688712338	32.6512946651996	32.7687195877344	32.855830351755	32.7994425143993	32.8603396558475	32.986036021812	32.8685708613128	32.8712477868806	32.8666962991924	32.4119073797227	32.8104887218484	32.3476420304741	32.7966058460362	32.5884732383314	32.772459080133	32.781702324286	32.7461967664573	32.9203551676493	33.0151994775796	32.0709150632689	32.3558718908159	32.6759074187248	32.7378043703808	32.8748047386876	31.4379515337139	32.7502221317073	32.8860336997106	32.5721411820712	32.7126101117473	32.6440561077692	32.7634472738529	32.7905388889475	32.6292946903116	32.9049232508079	32.6442064657611	32.8111438515732
32.9882192601038	33.0281033518587	33.0065468679353	32.7643673281999	32.835397230879	32.9399079982048	32.8789194870633	32.3487278325728	32.8944015965644	32.9834218466204	32.9358567063672	32.9755335448256	33.0269760256516	32.9139085569606	32.6189509170471	32.5767442529067	32.5462419542689	33.0089404886401	32.6146273139346	32.7993885679268	32.9995676819406	32.6715575515577	32.8473395746823	32.9087618989218	32.8393030642725	32.8169527401465	32.8723269020968	32.642804496186	33.0592629710215	32.7839222273013	32.9031009457504	32.3884816487624	32.6742518717109	32.8799246823052	32.9665548321106	32.8390042525733	32.7709462224074	32.8235882083889	31.7740845006293	33.0683184841854	33.0666164679206	32.9551589507545	32.8963220012058	32.7858585633462	32.9780067720617	32.9471054240643	32.9458385240102	32.8017961941556	32.9499416424178	32.686355349796
32.9517023080087	33.0906801723187	32.8847475633696	33.0800172152672	33.2328505958169	32.8330062102049	33.1371493788136	32.9245944238758	33.0698429708047	32.8511440942406	33.1842618609339	33.1985782146543	33.1397659405298	33.0185609448414	32.915341653882	32.7561268428345	33.0885494439552	32.6978739538976	33.1479235500551	32.888252892631	33.0042972636821	33.0719500567138	33.1875189357964	33.0008406110911	32.9930117313756	33.0579188333819	32.7981958816449	32.9591556891956	32.9665925860619	32.9115009494681	33.0435185823124	32.9650559911715	33.0613343736293	32.7489578903861	33.1364640054803	33.0806830892016	32.9307253030429	33.1189832507843	33.070586568187	32.9582948578462	33.0013294921809	32.8647295309522	33.1338077319386	32.913305724311	33.1549681902671	32.9971539500459	33.0638940246781	33.1542452995792	32.8849900474239	33.0826580726671
33.0545207268551	33.1559133518587	32.9105884927833	32.7718985227512	33.079665387984	33.1489350831856	33.0733012934291	33.1798709089058	33.0093829517331	33.1785042741444	32.9473458170093	33.2689092562274	33.1556966608707	33.2531594275552	32.9976049836252	33.0674668792678	33.1306037403992	33.2669372931471	33.2784412619083	32.9915902829791	33.1476381989869	33.047314862679	33.1583514664608	33.0980560155558	33.0651627931311	33.2861894199607	33.1618667808976	33.2272883355958	33.2502538299996	33.2250254135345	33.1158487746572	33.0280796962542	33.1975515538679	32.9755000484088	33.248893862966	33.0490562176019	32.8165363688849	33.0404016899103	33.245348397076	32.7915370131154	32.9608795248464	32.9271320519015	33.0666173201515	32.9891803002229	33.1494290311512	33.0541386826782	33.2261122723195	33.2330419265514	33.2228701297064	32.9191832436223
32.9938453947395	33.1952163764328	33.3648335802974	33.0698756828273	33.1362002150318	33.3391449901395	33.2897760025982	33.2570014051958	33.1922194413485	33.1607703319018	32.9627602256608	32.9625533139841	32.9274386710182	33.12933055043	33.2563183116078	33.27071826282	33.2427470873739	33.2068307604079	33.0700851907646	33.2636231966715	32.8900364857767	33.2047262937362	33.1392700146751	32.8606223369409	33.1638510252841	33.3313123016913	33.2487511306706	33.0542869264318	33.2809471839485	33.2731730326921	33.0683116240156	33.1662040024608	33.2648405993023	33.2034152601688	33.2109349178092	33.0808925376212	33.2854629359924	33.1430694959607	33.3056926245501	33.0601845999929	32.8738171683839	32.9157686852596	33.2897578495691	33.1794594685802	33.2224657812522	33.2584583458817	33.1892561765812	33.331996254236	33.4352105603108	33.2375749403489
33.3374785739476	33.2212797446379	33.2114731757054	33.3391742619862	33.3352240789887	32.9756906260602	33.2789767713754	33.0788033903471	33.3333525221207	33.4113963760725	33.4293031094439	33.4350147565569	33.5080477024249	33.3873938521205	33.2420263973297	33.1734295243593	33.2590043242784	32.9199383979135	33.5221943892467	33.2959573052391	33.0701685871278	33.374662812691	33.2182608204991	33.2002405236165	33.4411379042711	33.5293788203416	33.4840756826128	33.3791697226402	33.4843251341417	33.4958279830121	33.2306316424885	33.0966800646821	33.3445410186569	33.3915813051017	33.1570229856249	33.2901624512449	33.3051995439966	33.3734175643153	33.3653645437483	33.457349534021	33.3159797558945	33.3513539365417	33.3741572107236	33.3003514062047	33.0629986176165	33.1398143672738	32.9234468221591	33.2272109497793	33.4188312852758	33.5142598314324
32.9186757687695	33.1982711331925	33.5876160620762	33.422173488364	33.5599500008357	33.4551709436874	33.1506819315452	33.349686416731	33.6594931656566	33.3979163274096	33.6030849909174	33.4219848329836	33.437657684427	33.5753165587775	33.2076711867325	33.3604791055858	33.4580246062542	33.5108837314329	33.6026346861216	33.2761188323676	33.2772766408747	33.2477502017955	33.245617670154	33.2224685654318	33.2627021027418	33.471162441274	33.4901707107932	33.5892757243363	33.275336897271	33.3002561217175	33.3553190448932	33.1054779700862	33.5009993900665	33.3817160951059	33.5149332204605	33.4568118809255	33.5501419976249	33.2336304069982	33.5286054711442	33.3423551460368	33.5536472514216	33.5239890759363	33.3819874250762	33.4811221736437	33.3608409727998	33.5289857930059	33.3460471772189	33.5083198386358	32.9474867292193	33.5130115543048
33.4186703038399	33.004831269069	33.2604216640057	33.2915057069944	33.5552932270015	33.5161334493055	33.6243876094148	33.2455497283953	33.3724433369825	33.4337160515246	33.088969986563	33.052626242622	33.3349845589661	33.4933231277886	33.4788640255127	33.3720565321286	33.3554980765996	33.2485212727597	33.7224197904397	33.661114305269	33.6117363831155	33.0802305655276	33.135445436287	33.3322152492304	33.4872717416085	33.5488180357763	33.2629783166054	33.5712798341326	33.3578062078894	33.5673217937478	33.457044526844	33.5909121825811	33.4655568151104	33.6671929573945	33.4805650013002	33.4232560676473	33.2457816756294	33.23740471183	33.400656721403	33.4731792097223	33.2486474926405	33.2489734071554	33.3784573569495	33.3319738830896	33.3943584142988	33.7103764665507	33.5372752111998	33.2887940197108	33.161743086041	33.3607211697667
33.6452175048859	33.7166999935437	33.4611114883291	33.6522521734478	33.699206409914	33.6787886397444	33.3692457144384	33.4151119654152	33.4720579632981	33.7071856097154	33.4489333999822	33.7251052926891	33.8100429390472	33.6280339107201	33.7073934170227	33.2155206228664	33.5456029762751	33.6513700740395	33.7932831920285	33.4437283788524	33.8050845698148	33.4461314651497	33.6208051830789	33.4842348215736	33.7083269990087	33.8595600944265	33.5229288669874	33.2470980490179	33.5500193603355	33.6165109870791	33.2629815674786	33.6300842824131	33.6798400990536	33.8084123793838	33.2858019184269	33.3753218633512	33.4265452316256	33.2230361104835	33.2157059334923	33.644584403877	33.6713657477053	33.3021306053874	33.4883802114867	33.35127397176	33.2905510855153	33.3968827785569	33.7659594239128	33.2938912630332	33.1488239572289	33.6324788502968
33.5026250160708	33.6838414176473	33.4090099935053	33.7098587457615	33.7409597633696	33.4886485334716	33.8830398568737	33.5184686808537	33.4527540238429	33.0576016227079	33.4766456053708	33.8667867181663	33.7966508664177	33.7512803544035	33.3073006228887	33.6106428065198	33.6109748134504	33.5810211919838	33.0930397673335	33.8009410102781	33.8299605291528	33.6195350011855	33.7419488581566	33.8915552246574	33.3878215913087	33.1095574251796	33.685363504696	33.815709531154	33.7456099430762	33.8165181354496	33.3631629934399	33.6277041118035	33.1621775153853	33.6115873451055	33.727443021103	33.7341710561439	33.6100048827361	33.9538327031713	33.1715716153746	33.4357873408439	33.8083939250247	33.6337308999258	33.956913027952	33.6882834636925	33.7392580305578	33.1382000120845	33.6725065457457	33.3357452862836	33.4258845857906	33.7036383633062
33.4197482208232	33.4868527157094	33.3675120108825	33.5367384753235	33.8185661158082	33.9178687615217	33.6277254873479	33.8725635521374	33.7448506420775	33.8033864902156	33.9574420624376	33.6260650254046	33.8047823454351	33.7583229265817	33.1165810735271	33.7231138149802	33.9140538056879	33.5417478723797	33.7963773238502	33.79875857959	33.5253975847396	33.8164674184587	33.7160335079559	33.6842941370372	33.6471413389602	33.784944328071	33.4977741084329	33.5177732683091	33.4852053827831	33.4556963416958	33.332940786813	33.6724145842364	33.6532697549054	33.4846494311416	33.8288627232801	33.65428625311	33.9188780298774	33.1584167659649	33.9218503046025	34.0402917696761	33.686087741247	33.3743197085125	33.7876748341111	33.7383765067715	33.8617666735416	33.9417334753194	33.4316665867184	33.3896209378709	33.5003595498607	33.7804341414831
33.4604090317892	33.1544713069396	34.0105136329779	33.8333407890645	33.9973675126394	33.9647944812065	33.4741278623479	33.8529136381658	34.0289394995507	33.8477266928731	33.1676445853792	33.3341421386646	33.6571552110063	33.8262236871436	33.5692761637022	33.8324144035414	34.0871190036999	33.7042523403314	33.4871553635832	33.5685163587044	33.5028657229886	33.4490017976149	33.6076248245793	33.7328830570145	33.6951370258603	33.6325723199757	33.3307955541561	33.4161985880835	33.9456175584236	33.8408575138156	33.8687792453144	33.626984982451	33.5126717355081	33.8636479851199	33.9674670001525	33.5033408543205	33.8456319666249	34.0370174962159	33.7224544731084	33.6814490416098	33.7124146286719	33.8200129927024	33.87987517192	33.7080834947407	33.6133701576763	33.6562208504999	33.9025710795216	33.4882641894447	33.4704887939657	33.717535605906
33.7959549290866	33.9245224514576	33.8372374820731	33.2664904581957	34.0525320118966	33.8275518104505	33.5800021747686	33.4903992813519	33.801244843648	33.556269698235	33.5789151831032	33.6470850522445	33.3212140178075	33.2318304491869	33.9293478319377	33.6823616123676	33.54981044073	33.6133870613151	33.7713871560784	33.4021107338475	33.5065092537953	33.8849955174112	33.4485549986434	33.5174374332929	33.1814555769944	33.6220517903441	33.416380462543	33.568060451262	33.4469874643921	33.8805428570111	33.3102996592752	33.5336245363813	33.1589369976842	34.096674836772	33.8976743559438	33.87406163259	33.875360455351	33.9980412151601	33.8349510122927	33.8333725834477	33.7500882904422	33.4439341040153	33.8065979994297	33.9499891512104	33.5547756071539	33.9181918776941	33.9977160890281	33.5435444198314	33.8290178549593	33.4973691238535
33.4119387412767	34.1977987539936	33.7584947501315	34.0493993870371	33.9390726625692	33.8507483772763	33.6173813653227	34.1173651976756	33.6079716452521	33.3950351448137	33.5058753130673	33.5706998191229	33.7379580403187	33.7077292246919	33.4327935483801	33.994053524234	33.6959666630476	34.1246457161757	33.9460947455804	33.6725779836591	33.994600425061	33.8401515017892	34.1321792407299	34.0258639391702	33.4112118768989	33.4444190551246	33.5271225158396	33.9504434300295	33.8298719788516	33.4519738017082	33.9804554657849	33.9898291333716	34.0854381118702	33.8970481374562	33.7495021074285	34.0982078201522	33.4480081375117	33.9649347490627	34.1059606365882	33.9497405431967	33.8822691429299	34.126920565523	33.9575142312111	33.3424694565163	34.1662985344689	34.0488452466247	33.9617811820446	34.0617281219582	33.5131525232315	34.1448388491555
34.1845179003622	33.3978443204807	33.8591359971198	33.9522079423341	33.846957393045	33.9627415277586	33.7320292962105	33.7142269019376	34.1218370904387	33.6479186849517	33.543447979312	33.3708576938514	33.8385286656564	33.8529649638534	33.6180294017895	33.694432791076	34.3280153884155	33.504853052688	34.0384723533029	33.8944935413666	34.0378711541306	33.789390302232	34.1720152166848	34.123730572042	33.5711286460744	33.7885927572431	34.0739175660052	33.6144148653911	33.2791364976251	34.0409901447902	33.4571144720015	33.5948421982423	34.201724784835	34.0326929067965	33.6894726073778	33.7444221632474	33.8655130855869	33.7106222031851	33.1962414724433	33.5533192294592	33.5827219408542	33.3754272360464	33.3430709276358	34.1884118240395	33.4102469714624	33.4193381166487	34.0520864444267	34.0398594408709	33.5338504161444	33.9177082217954
33.7994252081354	34.0216827070575	34.0804054317303	33.627248462794	34.1316954723919	33.5020826377805	33.8457191927774	33.6917351890708	34.1311346989707	33.9331711060088	33.798601226152	34.2182048400977	34.2068355475776	33.6675519791448	33.229634519253	34.2338757888056	33.4004131721345	33.9451237939187	33.7719135762067	33.6374275522893	34.1440423874177	34.0860745348664	34.1108899361934	33.9987871421502	34.0458254120385	34.1855404883182	34.3125217739168	33.6510535728026	34.1261952768014	33.6322260999588	34.1434500235578	34.1156566273926	34.2122401665437	34.1117984397616	33.9027919703968	33.6394663143059	33.4403708038304	33.9994672065293	33.8115354537196	33.3108742085164	33.7659026898445	33.5813033780704	33.493934361567	34.1375952083655	34.0305307672975	33.7069020978312	33.6322158549296	33.9658273826298	33.7145114504032	33.9107082317703
34.0967270188004	34.3355083490093	34.0343167450893	33.8542484431504	33.4244225700426	34.0697356445394	34.0182072813203	34.101121281698	33.4258001637138	33.9405438553579	34.0030476619279	34.1536961228007	33.8883813018132	34.1221475120903	34.160736107986	34.1537330992858	33.6403516581505	34.2324525751602	33.3712022882386	33.4234622743721	33.4353031162772	34.0722338467649	33.9896263250469	34.1996267256163	34.0325922066829	33.601926570696	33.9173772456717	33.7198306067586	33.853510100653	33.8042085144916	34.3133370736613	33.691622932766	33.6987357221106	34.0170633930903	33.8029669779974	34.0963814333766	33.7932721373036	33.3670316040853	33.857391318795	33.6553689790113	33.615871048988	34.1195179258966	33.8487439317326	33.5350995842494	34.2226969006536	33.6842087283353	33.8863705667321	33.663296984111	34.0357043462422	33.6081076992889
33.5945272792947	33.748022140048	34.3707119792715	33.6696928532094	34.0034144373769	33.6045774867062	34.2453491811741	33.7663375966931	33.7386338575702	34.1536240210404	33.784131362131	33.7074417138071	34.056851477495	33.7258682545186	34.1062699933939	33.8537738220614	34.0725741665063	34.0834628092728	33.6394241621482	33.5845568899231	33.9370999567797	33.7378801198569	33.552424217256	33.6852093782871	33.9451511271115	34.3210724632219	33.7736302388482	34.3176567403447	33.5468953744905	34.3809715869046	33.6959152562526	33.6273111409735	33.8877873325953	34.1049867137816	34.0057491158437	33.7584598535162	34.248321771087	34.2542029230185	34.1328246915987	34.3346188016793	33.6112399895262	34.2281467824918	34.0242960357389	33.824581014626	33.8054290154484	34.1468453479776	33.5513193164481	33.7566652238042	33.5313099873942	33.531852191953
33.6094208485876	33.8927157672935	33.9284824922966	33.5365236772399	33.5141530342707	33.6189913537903	33.9995634909515	33.8898885833652	34.3648896590044	34.2553481784463	33.7467694842612	33.7815154715113	34.2903048552239	33.6848104028178	33.6836995252734	33.6575155777603	34.2016639312716	34.0734262680559	33.3724564883342	34.214511998197	33.855101866391	34.3590623943958	34.1597336800988	34.4374684784572	34.2334544077213	34.1084503418627	33.951886692896	33.5472164223854	33.8143011700878	34.3499684328594	33.5898440064381	34.2472933324063	33.576316162486	33.5967969916237	33.4229633563479	34.0321557552391	34.232549456473	33.8529968561278	33.5873090134004	33.9889867585176	34.182879884215	33.6280480376335	33.9490010461602	33.9959303489219	33.6267547108821	34.2894305597674	34.006702355627	34.2444734249015	34.1106910518044	34.1439067844997
33.5996145877797	34.1090031969074	33.6322950379842	33.8483685772273	34.0821089959519	34.4516865964975	34.3657150219492	33.6967139003961	34.150082592898	34.1759607572944	33.8690844751918	33.6220955893095	33.5694397945473	33.9534007342213	34.1048552474516	34.4185383590042	33.7572307337705	34.3007984128633	33.9954529198326	33.7047331856852	33.9038502191516	33.9328049871102	33.6877860638369	34.0337312088518	33.6935226557749	34.0550592118462	33.616019789576	33.9020004919779	33.9446570174098	33.9555428761398	33.6578846590291	34.4295371445069	33.4827323484448	34.2209652376695	34.1765496157248	33.8274352037197	33.6264791131784	34.362982741672	33.7141531822663	34.0216953945776	34.0971782002792	34.1813728743256	34.0407971427472	33.8070796476198	33.673753075892	33.6249737949828	34.3757364831651	33.739434291023	34.4419659306206	33.6512459844281
34.3811218109632	34.44826501456	34.1611576658182	34.4318857158454	34.1946863363659	33.9828897669145	33.6483199312317	34.3006221773574	33.5161342067412	34.1434865139268	34.3117113269877	33.6245264254439	34.4467453299021	34.1444279813912	34.1097348599534	33.9932597068244	33.7911941236846	34.3660801574662	34.2027094540175	34.1599900834701	33.9997705922291	34.3778371163185	33.8573954261247	34.2425800578049	34.2915230856118	33.5909111118262	34.082888740468	33.9477810437334	34.1449112306477	34.1025157439011	34.4561767235746	33.6924191625841	33.5646576748479	33.8323382318401	34.4461849563048	34.4157250307599	34.4035433303836	33.9694634239013	33.8901003970397	33.7613915103359	33.9593891750512	34.534891926801	33.8773158477176	33.6084364887775	34.1152556747228	34.4581424153735	33.9395763294092	34.241713359575	33.954481458568	34.3824141603942
