# Supplementary material for: The Neural and Computational Architecture of Feedback Dynamics in Mouse Cortex during Stimulus Report
Source: eNeuro. 2024 Sep 24;11(9):ENEURO.0191-24.2024. doi: 10.1523/ENEURO.0191-24.2024 (PMC11444237; doi:10.1523/ENEURO.0191-24.2024)
Supplement: Extended Data 1 — The file code.zip includes all code used to generate the figures and perform the analyses presented in this manuscript. The folder "./ephys analysis/" contains code and instructions concerning experimental data and Figure 1. The files "Figure2CDE.m", "Figure3AB.m" and "Figure3C.m" simulate the model in the nominal setup, and generate the corresponding figures. The file "Morphing.m" allows changing the connectivity strengths with respect to the nominal setup, and plotting the resulting trajectories. The folder "./Figure4/" contains instructions, code and data concerning Figure 4. Download Extended Data 1, ZIP file. [file eneuro-11-ENEURO.0191-24.2024-s003.zip › code/Figure4/isolatePPC/v1Int_a0.dat]

0.304525090312762	0.304135993462816	0.305270074677119	0.305825376752006	0.305867725248527	0.304604028739353	0.303901983872125	0.306086111550036	0.305829492768303	0.304750829780447	0.304042147862241	0.30630941394426	0.304274769446428	0.304287101034692	0.30592948187301	0.305949579768819	0.306307546277688	0.304430560632724	0.306119997614447	0.303690245912521	0.306275864815854	0.304303976096612	0.303554901397755	0.305612892382227	0.304211892828093	0.304991525141932	0.305809536591781	0.303218908886778	0.304229369394934	0.30435310522232	0.305031414906529	0.304068036902633	0.305312820139561	0.303582481596065	0.303561756025317	0.305767270120841	0.304651344556311	0.305630134527868	0.304737165243309	0.305095195340421	0.306243062084709	0.305523116842354	0.304508455795417	0.306310770287654	0.305826846073865	0.30445420657855	0.304179897915397	0.304488278597213	0.303360383579874	0.30577943575554
0.314399576299772	0.31186311195977	0.312746424920407	0.312262841070606	0.314959514793607	0.31258822041709	0.313059179734622	0.313849661756104	0.312486064422705	0.314195682842864	0.311960953422078	0.314790487406979	0.31236300033105	0.31224970825485	0.311870044048549	0.313275130839277	0.314214832688654	0.315000069932532	0.31378236417022	0.314667441416308	0.312548616802923	0.313861559572524	0.311822754901025	0.315376305688609	0.313138296262777	0.313934218862122	0.315009872012152	0.312446014126996	0.312347012623914	0.314312309732601	0.311953037995401	0.313616995053203	0.31418506337467	0.313306073278295	0.313873008082044	0.313585748966194	0.314798006989814	0.313578241080197	0.314256546952742	0.314055645977358	0.313530301301566	0.315126691740073	0.312095536379597	0.315116647044714	0.313793244920159	0.31200971445441	0.314959634279433	0.312688194005484	0.312083616848071	0.313062609608202
0.324343941312325	0.324604073267314	0.323118276593725	0.325200149179839	0.325528079774969	0.325482373648446	0.322440339362427	0.32491194453342	0.323553072109623	0.322659489562591	0.325375649346043	0.324727463833049	0.323724913208746	0.324656424227074	0.322195636609843	0.323826651306896	0.324797801204791	0.325110948142754	0.322468920633264	0.325414691630352	0.32231103435322	0.322758475719303	0.322622766555965	0.321733461928292	0.325114931507819	0.32189911943087	0.324812913033877	0.324111957507478	0.325230767594825	0.322774696024303	0.324268013237216	0.32371935233811	0.322994427169753	0.323297374703111	0.32396602814648	0.325294394332489	0.324337559954553	0.324553128478647	0.321856088843131	0.324454122964382	0.325248600276887	0.324305071725073	0.322407470471821	0.322901910743408	0.32572163376011	0.321877577384194	0.32408327403264	0.323428471700554	0.325017387408013	0.324242196539239
0.337207201483111	0.335848073481104	0.336683002783179	0.333508277489776	0.335817731489915	0.334575738810625	0.334064068839145	0.333954616693381	0.333197009814757	0.333029253935211	0.335293468559966	0.333974810499503	0.33310466422185	0.334343901162232	0.336788582198678	0.336069721379735	0.335092278991721	0.335637381162227	0.336992050409469	0.337089124520105	0.334802556820638	0.336133959631964	0.337260353259332	0.335394783616743	0.333936111642977	0.33289569089724	0.334802865409911	0.337065000010919	0.333667140818823	0.333462863214792	0.335352907849587	0.333936614002094	0.334995872471253	0.333964598070143	0.334138254422616	0.335765542591575	0.3344746125193	0.33390696029423	0.334294671576509	0.334846914018677	0.333098889099922	0.335889830789973	0.336960667914307	0.333370789674143	0.3350885881848	0.334746359470937	0.333780171995549	0.334764240140002	0.336691701749745	0.333679855787812
0.349406068843534	0.348464242533358	0.350176988156092	0.348587975040437	0.34562190399004	0.346463424851727	0.345925351264262	0.346234680997485	0.350287023576313	0.350160249882542	0.350024904403587	0.346345246667291	0.349305392315002	0.348371761949203	0.349327753354559	0.346126871608421	0.349167066219352	0.34737474072971	0.345800621361233	0.348450172714598	0.34887424242467	0.34624332027899	0.347019699187082	0.34695828287516	0.346652700475169	0.349865457154244	0.346115980945559	0.347831271974126	0.349114825485762	0.346936179186747	0.346786121681657	0.346573438404493	0.348233593969341	0.347668439424656	0.346630241497808	0.345947472482148	0.34610783951445	0.345491311920798	0.346034811487265	0.34950584926604	0.346504867575279	0.347676514789222	0.350169767108065	0.347829409144564	0.350235753140054	0.350018633755469	0.345617396107188	0.347837560826608	0.34729584786926	0.347246587971082
0.364302187575227	0.361116911862875	0.360238479306229	0.360766501756172	0.361813403851436	0.365261312574621	0.361213884588766	0.360061573049586	0.362839763509113	0.363361769709341	0.360042429695172	0.361366377645202	0.364936242028682	0.365208039204928	0.364868500259197	0.365192620668788	0.364691354139323	0.362342877976592	0.361422509625659	0.361581539725612	0.359858535452426	0.364477150830159	0.360493025138493	0.362058806840491	0.361526531604279	0.363362266922631	0.363495568103543	0.361512145935074	0.36495619186823	0.364416424609872	0.362497011497023	0.364197731269245	0.362516498198149	0.361258155056525	0.360339460728865	0.363212887686027	0.364950215364091	0.362215475299462	0.363277578847222	0.36045516333137	0.359996373640776	0.365084023593081	0.362885351656692	0.359567753538402	0.363081357708334	0.360687740015906	0.360136433203177	0.35961136140873	0.36283859075352	0.362248962873044
0.381416334798525	0.380992650925615	0.376876568480474	0.377418099748908	0.379898349829047	0.379027019702085	0.380075235858754	0.377152411862761	0.381696050464265	0.377536648970014	0.377184922556336	0.380300360896635	0.377553549006969	0.380191160660027	0.376984374186734	0.376814874964606	0.380049837473777	0.381527030665632	0.380908435272357	0.380393805469203	0.375750351996607	0.381771635564197	0.378266625452958	0.378045452718141	0.376390783128902	0.378844802834187	0.381151499181025	0.378365579945658	0.378796501981366	0.376136352052903	0.376506285412262	0.375406047429618	0.37933460597345	0.381246034235994	0.381688369768729	0.380560061837087	0.377338206068505	0.37588550556143	0.381620250892393	0.37808493491215	0.377440155549376	0.377113326027299	0.375849962900796	0.380146029367984	0.377140355527264	0.379975601918605	0.380007167679736	0.376361690533222	0.380638518993787	0.38139214027846
0.400330921710871	0.399937069712333	0.398712186293152	0.400155858250008	0.395576253854453	0.398545942270149	0.39664829952023	0.395302238227347	0.399801672906867	0.397891385405562	0.396346239934977	0.395996477075216	0.395822124754219	0.39521613835095	0.396594214186622	0.396686371367376	0.397563245908718	0.396282749462226	0.395586072214902	0.400246378952832	0.395429082629563	0.400661718693647	0.394376222809702	0.398444736017259	0.39394195969141	0.3975108316163	0.399352857654906	0.399068388031038	0.397792224048102	0.39744050957564	0.396945156372948	0.394685585974223	0.397753277601081	0.395094232950985	0.400334220200827	0.393956441285594	0.395227419496039	0.396292312866741	0.396939572324102	0.40004407316659	0.396753493471754	0.395284230325448	0.399394897552135	0.398571093024393	0.395619706238934	0.397175895703955	0.392616426436762	0.399169204379398	0.39422267798199	0.398737421708503
0.416082578303218	0.414603734518257	0.421351865292195	0.418924230645475	0.414422895059695	0.417101136482032	0.420431481224423	0.415256864978625	0.41649191240838	0.418469778586069	0.421776399993681	0.422023998443462	0.420894652629935	0.418503106353691	0.420336305585506	0.420775762646748	0.421950158784184	0.420833416605626	0.418549297910169	0.418116384140422	0.418850489019772	0.419197508012687	0.419661607264409	0.417329176218794	0.420484667226954	0.420304501545845	0.41893106143866	0.416620389313493	0.42074712044705	0.417611358350045	0.419798525503661	0.415783236507738	0.420115251564532	0.420039348373516	0.415820322739832	0.420437389388829	0.417486953611049	0.416827916243401	0.416667129502285	0.420519549219273	0.420883241880902	0.414905803433109	0.414768889166566	0.415164617011873	0.420695932103168	0.416240828079477	0.416383919338	0.416119961488206	0.417768811386066	0.419108862720824
0.445096861947912	0.44267988587373	0.437925656931949	0.44359872533517	0.442453745861676	0.44023681376392	0.437236435245118	0.438939784027794	0.443388526340711	0.443032429155428	0.439511733286293	0.441120852946172	0.439032547524186	0.439226504902787	0.444926812350873	0.438573205369062	0.445223084067258	0.440696702915113	0.441365100617128	0.444962298452931	0.446188532207981	0.437802519445102	0.439072058133752	0.442809537985438	0.443565096309539	0.44498985197194	0.444451931341852	0.438657293721845	0.441341541903241	0.440925422856571	0.444353460432423	0.440025824646214	0.44372581612219	0.4408044975083	0.438939574738565	0.441845914075967	0.445845734730294	0.442344163688881	0.440422927940602	0.44412026468277	0.443172039016106	0.44471293247844	0.437946174792245	0.441531821284079	0.439142165530888	0.44290262605414	0.43898636244698	0.439944621752727	0.442730959971337	0.43783422894011
0.471999278541038	0.472649065340592	0.469049341858301	0.465962034155452	0.470134966121461	0.467352504215129	0.465017575686758	0.473264152882811	0.465820123202965	0.470045981014484	0.463922242636248	0.46695886562188	0.467285110219984	0.468817973159995	0.471276508103925	0.472449768015007	0.466895038750474	0.468574846752371	0.472631797800922	0.472805045087177	0.465308140342651	0.471769220785524	0.471125649955604	0.4673314169072	0.466408942029916	0.469432408630385	0.465384792617128	0.464048599559742	0.472028362931819	0.471523210946755	0.469608362032396	0.466667957388344	0.47278896445369	0.464014397794996	0.472157509250943	0.47132780751915	0.465449292659149	0.470545652282422	0.471440104580059	0.465987652400388	0.471207601913636	0.46719231535862	0.467525542181027	0.467575357052932	0.465647370387372	0.468500352957971	0.464120767786721	0.46951879732489	0.465520344915881	0.470850325216542
0.493652759521755	0.498255350178965	0.493409539685993	0.496682701860061	0.498302952216207	0.494004952010658	0.494775661156404	0.497234191132307	0.497969707084276	0.502575116356978	0.500298024509007	0.501132168933763	0.493121207249035	0.494566789454468	0.498166266846464	0.50376606201116	0.495919713137844	0.498654319356158	0.496337185886075	0.501479688470442	0.502731493902536	0.496508209784183	0.495804159446033	0.502003116233236	0.502402675310571	0.500620133599688	0.49717267432508	0.498785501995184	0.493832043238711	0.495694637311951	0.496190041932742	0.496861689296745	0.495678834631451	0.499278432658315	0.496465891276215	0.500714639964882	0.494122808986116	0.497983883674029	0.497279110424105	0.500745806507654	0.499107612404744	0.503791434813158	0.502356419160712	0.503589189286399	0.502185201626477	0.493855438985536	0.500354573687269	0.497605174328757	0.493720306336043	0.503873518497072
0.535199913155503	0.527564023793816	0.532975409301775	0.529157808556033	0.53253660553728	0.535364869499972	0.532394777947389	0.528422124446108	0.526980509974541	0.527520223788418	0.534522428451416	0.532720668489591	0.529279951516542	0.530842313336614	0.530238272293985	0.535363494404324	0.528070790378719	0.534645697337752	0.528522182343833	0.533295088872071	0.527888292026186	0.535930689912015	0.52764293568292	0.528620489421383	0.53615718333068	0.528673967658083	0.533913151375875	0.533726994570238	0.532650281098434	0.52913545252342	0.527980047378942	0.538198209547362	0.530450339563093	0.53601907900839	0.539133670659705	0.529315391129217	0.527020866495763	0.531728346320855	0.528046242248941	0.537458082685008	0.527884708111133	0.532740801798245	0.530706953267307	0.533128314960375	0.528605624059645	0.534218064335419	0.527684800237245	0.537301274661152	0.52654008054532	0.539033294103704
0.565406404338883	0.566794273480755	0.573406352977476	0.576259799003059	0.57285365152209	0.577472637846066	0.569557407341793	0.571999192754861	0.576994130962204	0.571716685172623	0.570632313482807	0.57525801035407	0.569035676195422	0.576981022026871	0.571783605173603	0.577428078717863	0.570736821264757	0.565536958483292	0.576332357517799	0.567007343422454	0.577375463286435	0.567053275178594	0.565767846521534	0.56756302236082	0.576673871872784	0.571339024978065	0.565419098413258	0.578520873377072	0.576312587176013	0.567302804758187	0.574081379561989	0.575181401846219	0.573421965511235	0.566162108266241	0.572896132586071	0.574463944909348	0.568298268214852	0.571708357795367	0.56633019513923	0.569987504742177	0.575753412403845	0.567408465545079	0.565035740682483	0.578570406881635	0.576418333830874	0.565451845273931	0.570933265895298	0.577515563991264	0.569550048439377	0.572700797042085
0.62005024301808	0.614320924256772	0.613117093014216	0.616104995941766	0.623559554820896	0.613984207641722	0.610463111171156	0.619085429251707	0.608311212257206	0.617681100049247	0.617190458130366	0.616569682129696	0.619335088681925	0.610212293012736	0.611063083103265	0.613866056318158	0.612268724004525	0.622721636370771	0.61903646788136	0.620090524480492	0.616527225809903	0.621841104851149	0.607908903603208	0.621068554385403	0.612695199279267	0.613251220362239	0.612220257887027	0.621749329541789	0.611303211074614	0.608467206868907	0.60939203701347	0.618620440171984	0.619753161562046	0.61733604820518	0.61468538123844	0.618869594587569	0.618660735838187	0.617789128307858	0.608738466663186	0.618780265484529	0.615465979895665	0.622627274927514	0.613224907923522	0.610527833883816	0.619752469370307	0.610250480190442	0.622720150066917	0.615976612615828	0.608317716090226	0.610836637886315
0.67048001804599	0.665612474115896	0.666326958207467	0.668804853981007	0.667946429505017	0.67129375034543	0.67195894142326	0.671094962927332	0.668637407325185	0.658253534302505	0.659316528925209	0.663883026966729	0.658370886880576	0.656966157399029	0.65921883613715	0.670658716859804	0.662569793450049	0.659994264986828	0.666794534765581	0.664134741786255	0.673406917378845	0.657196847207148	0.657932961650038	0.661654495751153	0.66484629883373	0.655436958834292	0.662526739230562	0.657092179817122	0.66165644185459	0.665539861118173	0.66412781699616	0.670982498567611	0.671591115181726	0.666869307839934	0.673131634690764	0.671774080942624	0.671412331776382	0.672366630810792	0.663543246851013	0.663407730973581	0.671793751335469	0.65902221657096	0.659983232910435	0.659151039426527	0.663918413174071	0.669492214125594	0.658577654358721	0.658230572993959	0.662969708198775	0.666736335525521
0.711506489787027	0.729928626774869	0.717808929807137	0.730204304371293	0.726942571915556	0.727688540789051	0.72877983268064	0.721836461307447	0.716250188321051	0.720248754857753	0.723395787149882	0.721069488223678	0.723137450386684	0.713861613935045	0.722024274025745	0.711857189382007	0.723717635084973	0.719696094306632	0.716305022512338	0.712238196840026	0.720535979499008	0.725959425391945	0.716157711455563	0.725509003721539	0.729443219563474	0.725055593150707	0.711163989662721	0.719705091943784	0.723612881404338	0.728303962091426	0.726102703032793	0.729213493161852	0.730158687905059	0.729320618794306	0.716357827890093	0.729818693431104	0.722115492747578	0.724538099851205	0.723269797762732	0.710999407642925	0.727742342358569	0.716343831636122	0.713500276301671	0.713376543662035	0.712256055003441	0.711894890110517	0.716944779541277	0.720701965845794	0.71495278645759	0.721228357788359
0.781058981516217	0.781725286685746	0.788431010603345	0.776862477665449	0.782876154411025	0.777355786515454	0.793221133841718	0.774865833706187	0.790042092558288	0.780137502461647	0.785598868811269	0.793643256111568	0.789749024589329	0.789272161985172	0.780112530501914	0.790795366739311	0.78323261924479	0.775063243667639	0.775178037825749	0.783729251550232	0.777586931395953	0.77658417530697	0.79503114782186	0.782777353210368	0.783454475198352	0.778439966109611	0.775165066321125	0.780484141731741	0.790559272974152	0.780453656685914	0.793459411331402	0.790863640448501	0.777843589025667	0.774866284059219	0.781776314583985	0.776107762376027	0.780758713190305	0.789806949321847	0.789325340997244	0.783067460992626	0.787037337069178	0.779396856598102	0.784165419181308	0.787936757024478	0.773314655777292	0.783502678434683	0.783589946029083	0.779418470231161	0.773517670772927	0.776064908749864
0.859256693806138	0.858355942855719	0.842855977601235	0.845506356681722	0.860696159228248	0.843239858909872	0.8560171811181	0.849175454267267	0.844572032340529	0.859195922050993	0.851405068896817	0.843982128764382	0.850325965655221	0.84564315545293	0.859502002400091	0.849370523180295	0.844884077487301	0.858488992821474	0.865991692320466	0.85920596255186	0.861730729146944	0.861746945497107	0.845886469466103	0.855346688773586	0.853870107025757	0.846768293278901	0.844850774674746	0.847922423329092	0.850081623933095	0.866590970286332	0.85955175837141	0.846808777956421	0.844215904786477	0.861566200941183	0.862563094597764	0.853164806145574	0.842808163531129	0.855653431464855	0.863164081379479	0.858325788063828	0.853946004658301	0.866825439353528	0.857229948136449	0.85285185911648	0.855930362976985	0.846123262660791	0.856559549687838	0.866971344399964	0.845410801269788	0.862953552453153
0.947920272222172	0.932770463405947	0.928768049034048	0.939668983770937	0.930186829682388	0.950063391226309	0.938441888857837	0.945627667531479	0.947580489510633	0.928224958041726	0.92382092061015	0.929376420876968	0.939516049419396	0.925118554390188	0.927870860978743	0.948585581569182	0.929935810444637	0.944610887910239	0.934590031007377	0.92401644110922	0.938857946618181	0.942621363395672	0.926742916296738	0.941939717533613	0.938397483644026	0.951980506217562	0.931761713702683	0.938441418941137	0.922915866253766	0.949125904112055	0.94928781806803	0.949191465972287	0.937919730718511	0.931168254591783	0.930891188213842	0.93744245467849	0.934541521411774	0.946622729503086	0.929255233991924	0.942779035955593	0.944292096740823	0.929506791590282	0.950725117519798	0.924708509818899	0.934626958648685	0.933585150358268	0.927531740859852	0.928441818365312	0.942948734159923	0.948631749451919
1.03134933759553	1.01636701350927	1.04011971358085	1.01478916398252	1.04408395900815	1.04216870810385	1.03792860575947	1.04097793782618	1.03767080611342	1.01768152318496	1.02815953560042	1.03389442194705	1.03564347876599	1.04011906029327	1.02133957580818	1.03762308552555	1.01556410795921	1.03218972449298	1.03464101008598	1.02225496590304	1.04137174641931	1.03008297762211	1.01142903326216	1.01445480997186	1.03001945874119	1.03033432817825	1.01587407520105	1.0309238918263	1.04306067013064	1.02289780636042	1.0395486190322	1.03930407333285	1.02158894450856	1.01577693973257	1.03047294025818	1.03016438755525	1.04115502527498	1.01853437232858	1.01775536701328	1.04312792345679	1.02448143940329	1.04025227746333	1.04088018109077	1.0144457717503	1.02872645860417	1.03229868402959	1.03508977427794	1.03472495621883	1.01694013585593	1.03439379301525
1.11545655492275	1.14093844509601	1.1390262638855	1.13362490205708	1.12295292341108	1.14945161530458	1.11738955065574	1.12069941817912	1.11595541964723	1.14967889042941	1.14387546171444	1.1212223328617	1.12739158804039	1.14641749825838	1.14135010448194	1.13461719746312	1.11986154902773	1.12886671996091	1.1425702710151	1.14788361283095	1.14092622583778	1.1367103488833	1.11329163311594	1.11592765541505	1.11818819637002	1.11548128330599	1.12064046331432	1.14963779528502	1.13921474532652	1.13275715115498	1.13548519336027	1.13093009691456	1.14263290175385	1.13368935261838	1.13157436983975	1.13005577868652	1.13638625392222	1.14770058963457	1.14972343376424	1.14735558106964	1.14566149691647	1.13423186580909	1.12025228576653	1.12114170845278	1.13627755918535	1.1249248804205	1.14642779614863	1.1458062380558	1.1414506489671	1.12483224134339
1.25778551538161	1.25739807059451	1.232118845639	1.24085843426347	1.2388005238374	1.24141099439849	1.25210443914837	1.24729099869795	1.26919596742741	1.23768830228815	1.26770683849363	1.24755267390357	1.24438846451949	1.2696166007193	1.23643568099666	1.23280134194731	1.23555036743556	1.2726205534207	1.25130363377548	1.25772872888622	1.25209524779285	1.27047788263876	1.22947096763132	1.24959128157458	1.25615966346813	1.26544166277042	1.23135341744245	1.23285481913608	1.22987612677627	1.27168088564565	1.23059440534686	1.23300895583121	1.23660993666558	1.26041154780581	1.25775661815015	1.24423465577264	1.25360740808837	1.2658602471799	1.2622067911279	1.25566160874172	1.26816398026777	1.25378458700362	1.26357208016742	1.2597621249842	1.25339467229317	1.26928120196039	1.25201335270478	1.25643728216419	1.23739721495555	1.26206640446337
1.39533245572338	1.36533224642012	1.38458254292336	1.389060134814	1.39692001209137	1.36627597627839	1.37492479362875	1.38018584774838	1.40050365482305	1.40007885334174	1.3636247993139	1.39587046040779	1.3791113893866	1.38290511615777	1.38660088776926	1.36671176432461	1.38986396740337	1.40361901133178	1.3904621996034	1.39190950405329	1.37246741416322	1.39067683195192	1.36947832519804	1.38681336736656	1.36935674085513	1.40355300585448	1.38325354262691	1.3734204033671	1.36474055696102	1.38656950799043	1.39902846464259	1.39264286455853	1.37578232591733	1.38559814806438	1.39563727888977	1.40755804318675	1.40030316648864	1.37392333520009	1.40199202343527	1.36834990678345	1.40459069523599	1.3987349869623	1.37771796225617	1.3633095103244	1.39529161958335	1.36642172952691	1.36724534838342	1.38055799804888	1.36340384761467	1.39909949046667
1.51338120570668	1.51980581055694	1.51806195584865	1.53471551588753	1.52664099951364	1.53589735851251	1.52187837630644	1.52069065293286	1.52004333375534	1.52819193743161	1.52600255989306	1.55271670415862	1.52897684761322	1.53606595106296	1.53319808478926	1.54400971661508	1.53906970847029	1.55003630879731	1.52481366466675	1.5526038038824	1.52760620788889	1.53551031796387	1.51225270692849	1.56237304997288	1.51158284031284	1.51775904235814	1.55202860466945	1.51327736196244	1.51313257418135	1.51418988477017	1.51252287809772	1.53901573454125	1.51134450400528	1.55150321459892	1.54819567347031	1.51219046150066	1.5263683340199	1.51502023429959	1.55435540503234	1.54886895568226	1.55647023861958	1.52393217579286	1.5198021902975	1.54329585944338	1.53253207031429	1.5110696602062	1.53264594828582	1.55057099420082	1.55112217583682	1.54298676917723
1.69480256803362	1.71745919898826	1.70754017136207	1.73522421934894	1.71122643607926	1.69523122255583	1.69609631851346	1.69833707044997	1.71802631828373	1.69967664528302	1.72242910959151	1.69171307488284	1.72642837898862	1.71311570944796	1.73372504065493	1.71307191742204	1.70884874634419	1.71836258986279	1.67918742306175	1.73762990681036	1.71191409691171	1.71089470569077	1.71429492528556	1.70949677375921	1.73108097445595	1.69808122801994	1.71354690918721	1.70777355279584	1.70177859723645	1.71053820863109	1.71212494281593	1.70983363560369	1.72311540854269	1.72893952019364	1.69578650089689	1.7152934336186	1.71503865776257	1.68409398536105	1.68799713464887	1.7106906490852	1.69440928179193	1.71602529688737	1.71378219329204	1.69775164178202	1.68769912936683	1.69360854537848	1.70981992344937	1.68852386646376	1.68965045859362	1.69784021283768
1.91674690727673	1.90908787351	1.86818158732884	1.9162763352393	1.90080289059501	1.86795159234929	1.91151444061245	1.89011968469677	1.88841653222005	1.87375080111613	1.86842053639804	1.93396726691907	1.90873683282728	1.92639377727417	1.88328136928669	1.88400556333066	1.90914238809197	1.92856725186328	1.9175948948069	1.91458180724542	1.87508999962005	1.86970095970463	1.92282653673556	1.90522535169185	1.91580956386384	1.92913169141279	1.86941060786618	1.8649966632948	1.88337194544515	1.86958219556126	1.87991936788658	1.91998585081379	1.87500440993276	1.89944330918533	1.89912644016516	1.9139111479171	1.92561824137564	1.89791905834113	1.92219134926827	1.92894061265155	1.91200166675178	1.92880280321969	1.92669376032175	1.89509451472161	1.89719254007362	1.87289022058578	1.9080781625815	1.88991004215676	1.88805448135831	1.91822848111638
2.09910711574076	2.08680129366285	2.09438277739724	2.09944230406423	2.08333676700631	2.14498530745416	2.1023677817992	2.08853381232542	2.09922756202092	2.10688760632184	2.12133457195484	2.13426877359902	2.12056098412141	2.1499504868706	2.11525715344337	2.13779090174027	2.11474174879791	2.11770144803169	2.13580241340339	2.10108291774024	2.12585303117267	2.12880806335579	2.14625729838278	2.1014211644557	2.15036208881893	2.12512709296451	2.13317838403665	2.09810020913338	2.11638824056217	2.12445898518436	2.13586399663493	2.11810413944771	2.13718362025447	2.12747771669841	2.10537804116021	2.09644671265508	2.11490240922033	2.14070772730018	2.09118840260468	2.10453790885765	2.14101001640448	2.12459814562043	2.1513465723707	2.13623467854516	2.14571883759924	2.12436982791116	2.09450513052621	2.14800720582425	2.15476938069198	2.11478152617676
2.38201261680168	2.37018529830085	2.34709855790951	2.35159629113098	2.37848635204339	2.35887434016202	2.36875884530749	2.3567609700195	2.3742129810235	2.32744608755914	2.38973482025841	2.35969542387575	2.3449392344543	2.32484630027639	2.34553878858577	2.31837881640086	2.32504985019608	2.32570264157721	2.33010391508108	2.3280827165941	2.33310651887926	2.37931614954866	2.32079211822014	2.39391157064609	2.34072293441403	2.38470061269275	2.37801257569	2.35859911917541	2.36209502153169	2.37504611577961	2.33332559980993	2.33844452684347	2.39508949439563	2.32698195904872	2.34805504473254	2.3556031165328	2.33142259348702	2.32716400903419	2.33019961109272	2.39733024512553	2.32934054272025	2.37860983869596	2.32992123859243	2.33622844832787	2.38074517338917	2.34416065619398	2.33039057695683	2.36292618171786	2.3495793580632	2.36910231545654
2.63052074398136	2.65296245935827	2.58792143075507	2.64899809805564	2.60863814178583	2.64685394999095	2.6307966249761	2.60716232484706	2.63698393051155	2.61589505216338	2.60551032937006	2.64704523515404	2.65614321041788	2.62246851236282	2.59447245001972	2.62892427757887	2.59957284100562	2.61285740104865	2.59917360530211	2.58884054206588	2.64374013887526	2.66024012696758	2.61877533460662	2.62774019846684	2.64260206596277	2.65589672207904	2.60806813602593	2.60320341884087	2.58826518432843	2.59975538778981	2.64111998013724	2.61806370733016	2.62199154058691	2.62324553104095	2.61408733798588	2.61619259622946	2.65786896403822	2.58738130424364	2.62402530515904	2.64313959751964	2.61063473240499	2.67053303069624	2.66513945807127	2.64423047085614	2.67226164843814	2.64736566773037	2.5891884169506	2.66508829393402	2.65852472720243	2.66709452528265
2.94226278565341	2.91122452401734	2.90183165124696	2.95730559627881	2.89700751785126	2.94808120572901	2.94084116019919	2.94104921870782	2.9121011046238	2.8889414316939	2.95499549401966	2.91246575007942	2.91497397475644	2.89436754979431	2.94219317531143	2.92069783925481	2.89563654297703	2.93786582009259	2.89032475723753	2.96328230785623	2.90252047900317	2.89291003613955	2.96209119029595	2.96575156600861	2.93751488606953	2.92091611551861	2.90847789783118	2.93889152016484	2.9640344131398	2.96268899891978	2.92434218187453	2.90115076935781	2.91812900089753	2.90944952808783	2.93662940345296	2.90586253059182	2.9587041447093	2.92945025740732	2.95998833800456	2.928810716012	2.90331530759878	2.95034857598664	2.92876345469526	2.93323419186203	2.94875930159322	2.95774774338017	2.94459240761597	2.89531473184404	2.95470506572292	2.90396118877287
3.20730752245821	3.21976548581383	3.23645252093511	3.28943306586886	3.2188766282233	3.2742776258282	3.26797452390314	3.25081702329559	3.26816569925416	3.27793384493779	3.22457704738952	3.27292444531931	3.21329942818682	3.22324535335714	3.21852481129998	3.24513435559129	3.24507719244609	3.2710009949349	3.28820939650804	3.27776224910755	3.25698713762777	3.27872996723331	3.23733854888076	3.29791625507098	3.27831165444936	3.28279212542847	3.24379828713602	3.28367465376821	3.25417073482403	3.28009365433679	3.24743338457456	3.28693547394178	3.24419452948819	3.29987768628091	3.25201822459247	3.21862321386259	3.2771885873162	3.26238268100945	3.25831392024613	3.26381121567248	3.25733619809823	3.23799425380677	3.24791145215946	3.29117434058754	3.28449055632282	3.27485142368304	3.30021179123605	3.24665646564888	3.23619462141621	3.29211837898155
3.59881099372269	3.57415981150614	3.56446320878817	3.64262518652688	3.559852805524	3.61223152950969	3.63432709694418	3.58916839370158	3.63850999036292	3.5729267079952	3.59825921032074	3.63525538798977	3.63704459932295	3.6146701360644	3.57626993309773	3.63913932625951	3.56798876437743	3.62156204588606	3.60432012207148	3.56432038551593	3.58062325130156	3.59958423609711	3.62567769334021	3.56989497816239	3.61725218990839	3.58058751321537	3.64063280743157	3.63268111947302	3.63857868762007	3.57765475226755	3.62373815937974	3.61828153177632	3.62995073344244	3.6294727113179	3.57966029047204	3.62612786081841	3.64170105421811	3.56844584648456	3.60326300936521	3.61816617364434	3.57165303040487	3.61099645808506	3.61388754075091	3.62700552986574	3.61568995645247	3.60169501575759	3.6123584416878	3.61327965957641	3.62145474311533	3.60666500705707
3.9676551594356	3.98277764520827	3.9902449034877	3.95042020841782	3.96900119891009	3.94043977615635	3.9963876606594	3.95554913442865	3.98918291850414	3.97586337234825	3.98405146961965	3.9515920480899	3.96937942841232	3.98215894424721	3.94150064477012	3.97049465701872	3.97543410291884	3.96455445742537	3.95377390767795	3.98287379348756	3.9841986297568	3.95082137841603	4.00275274632701	3.9453394129998	3.98832085888905	3.95278444085821	3.98885714919688	4.00330626990648	3.96495881206693	4.0030817836289	3.95523144502838	3.93979607123824	3.9638342163681	3.98829174797246	3.98902957362072	3.9463082397762	3.98127022186356	3.97885430532373	3.97030147239928	3.97940998411544	3.97785476623206	3.97553402205218	3.94867308837574	3.96383072645951	3.9431840462956	3.96128952577236	3.94710053456982	3.99241898480045	3.95679280024663	3.99468687412926
4.32362805190154	4.35102938468503	4.36448412220729	4.35811498924293	4.32257499866461	4.3524548637718	4.35484447376434	4.33234995308219	4.34574871320764	4.33327897143622	4.34587794824686	4.34356460436662	4.32811340370066	4.3462118651559	4.35559297124755	4.34669570359302	4.35991858683742	4.35088695272578	4.34062329035252	4.3429652150083	4.35507118446922	4.33383144516656	4.33904746728631	4.34093631877945	4.34626238648137	4.34819664398059	4.3502579362472	4.33599736950109	4.34159549515839	4.34118302003553	4.33255350034797	4.35659356028102	4.35563604285819	4.36304710749855	4.33766438333106	4.35136897025513	4.36164342450226	4.34559380103107	4.33906270687256	4.32536524143069	4.34679907148786	4.33397519268217	4.36579257850766	4.35071611964589	4.34457110774217	4.36393849633477	4.34953595653484	4.33478865048416	4.35307251426393	4.33583605378571
4.70691381214893	4.70674700619584	4.69769854088341	4.71114436403579	4.70040771917396	4.69780875364384	4.68780694430425	4.71075985286982	4.7089293423368	4.69909482992581	4.7032529339025	4.71757929402311	4.69837187812573	4.69979768795628	4.69956786653313	4.69202109146163	4.69547571420631	4.69989936547903	4.70960617675626	4.71744537323175	4.69575156262329	4.6928575612399	4.70595692470612	4.7038541365981	4.69825533418626	4.69617420295475	4.69479721896001	4.69569353885715	4.70039200169745	4.70595649678082	4.70424177426366	4.70387865585889	4.70530713529671	4.7118771559298	4.71034799524221	4.71378717792371	4.69891615373751	4.7090612218334	4.69120536603875	4.7068443186063	4.68953264226359	4.70419636721414	4.70719111240805	4.68992692535366	4.69433919583763	4.71494697964229	4.70118331582602	4.71574543054879	4.69123144004309	4.69738270957957
5.00141470417397	5.04021968048323	5.03991730211066	5.02986274655347	5.03347016503748	5.05087446372022	5.02362923039724	5.02076123096178	5.01460587666296	5.0250968812402	5.03931189309965	5.04965830524107	5.03047623501194	4.99141443668436	5.04860520368431	5.00475627148115	5.06165841931252	5.00605643971723	5.04762302953349	5.04462268137621	5.03097588687494	5.03662297475016	5.02228050480552	5.00516636458289	5.03036835104802	5.04513661857748	5.06373788462669	4.99759269521852	5.02457362451873	5.04890187590196	5.02594749881464	5.02410020643056	5.00324801100014	5.04081191419113	4.99851230706917	5.03933647770468	5.01864416708933	5.03632844059266	5.01980328593531	5.05895127270589	5.02405033249441	5.0258483087092	5.06304027857064	5.04799580838534	5.06320272746406	5.05008053558317	5.03831463682566	5.04360278416313	5.0317710560457	5.05698488274436
5.3613497188761	5.27618918980953	5.2914261687014	5.35686815564157	5.37048465258205	5.34027068548235	5.35172450933399	5.37134224810207	5.35707454026797	5.30590159655431	5.37937158732241	5.35840596152568	5.37349357893075	5.33978878586849	5.3232442042346	5.3163360666741	5.29823713399277	5.31303069085233	5.2974849451121	5.36207307491772	5.2930117639496	5.31699390524921	5.35371275266238	5.34632513320945	5.3549738050615	5.32096870680399	5.36032126133764	5.31425992150593	5.32722655082679	5.32377786993914	5.27777321319451	5.37333309008817	5.36117986160315	5.32917134034539	5.3801363780209	5.27782450323764	5.31407358782994	5.37155051689941	5.31490113992244	5.28500310988601	5.36320558625714	5.37105790275424	5.32713295096753	5.31868618415179	5.31791671813785	5.36972034149997	5.25909742855261	5.28888599182932	5.37889458800531	5.35372598848371
5.62583401099512	5.49202489247597	5.61383624765002	5.53673847466207	5.52884188416202	5.637815613479	5.58076680652712	5.61484193787105	5.64339819641411	5.55376116451469	5.62841130035494	5.55312837373474	5.55274942541971	5.51679928173141	5.63192025333515	5.60728828122489	5.58231835053281	5.5789026853916	5.52517971139549	5.58129631073082	5.52404220055975	5.57479762862383	5.57078388249733	5.57680502188268	5.59296713825814	5.6595347877411	5.57821245917439	5.61558452922577	5.61807822453586	5.64966084748782	5.52098737476553	5.48617928611904	5.48801332291337	5.52435232214258	5.52460886444243	5.58949615074081	5.60275605457918	5.58651554969111	5.61774494003602	5.64461724414121	5.53487018821533	5.62146931227541	5.509957808564	5.64094694409613	5.63964831155317	5.51848958849821	5.50905288428101	5.61425985036213	5.59343879582131	5.54717765905946
5.887135881165	5.76182662734136	5.81109730165546	5.89041533848038	5.70748736226129	5.83854056939922	5.87666998381471	5.86263231448495	5.78698298454701	5.7865548107711	5.82758649645205	5.71802535787076	5.71495834482976	5.81551527728554	5.83792739785863	5.80246640551924	5.81485868325302	5.84524108135621	5.76583147663108	5.75135476279088	5.72481301090844	5.73288609804792	5.78896752102933	5.73276031527889	5.80496917637034	5.71843954071434	5.82621717442612	5.71667583975166	5.79766162429212	5.86594578107488	5.7772277883551	5.85956668249588	5.7148061281221	5.76917395620068	5.76305580014939	5.68257785003866	5.71988571651205	5.70231774925915	5.71499479423731	5.87153150621112	5.8265864988205	5.70059717136006	5.81961523630833	5.77093242096677	5.81041068907177	5.84572032282386	5.69662219004716	5.78135559319897	5.77601131267064	5.78187455174529
6.088794586646	6.07483134419502	5.98882745204114	6.06853375134287	5.92553731460867	6.01715923312371	6.0476430613606	6.09087284743276	6.06029838507744	5.95860776909764	6.09477190867788	6.07692605397788	5.98246590731704	5.90208588309264	6.04274351706005	5.96457155786503	6.01998850021049	5.97219965466493	5.92215116580899	6.02934426736216	5.99230166192001	5.96079299769447	6.06255028788927	5.92730340239704	5.90087609264908	5.97296042798652	6.00602725268064	6.05233303456223	6.03676780554857	6.06874958761576	6.02679963680946	5.99496437099086	6.07775727217071	6.06358685171439	5.9576893145582	5.91355489203263	5.94558771047435	5.92774026422108	5.9488341163665	6.00677928169559	5.97512785309584	5.92978520112744	6.00350157063296	5.99222200323748	5.95329390795905	5.98511946898438	6.06017734590904	5.92981882124693	5.97058106050328	5.9834118510863
6.17083681179545	6.27769961072652	6.18467538265387	6.28221933413257	6.23983755750619	6.1239545610487	6.27335343197726	6.16522205568557	6.23612181807879	6.22025946158287	6.24024204297378	6.20001902448268	6.16528004483922	6.25498577904774	6.18043039605048	6.16902780451521	6.16266738624932	6.14237215175373	6.19842331633452	6.14394406059592	6.2938029738838	6.20693910236225	6.25264228438576	6.13966411386219	6.178673033704	6.15020942451005	6.1432349937753	6.20277335659648	6.18645406364661	6.24369878101044	6.15119183343657	6.22971672750996	6.1816506337428	6.16634570052072	6.17309606352332	6.13574646726575	6.22170823681424	6.21021134395315	6.22957248618969	6.19821998182549	6.16360404513826	6.1793360305575	6.16171700790579	6.19375995047989	6.13393841558372	6.18048286760873	6.14322901337084	6.11802130024157	6.23626444591218	6.27676498506542
6.40694621173587	6.47508642097161	6.45954982272368	6.48319805068514	6.43906740131809	6.476250159576	6.41573067349064	6.49210350995412	6.41599362761464	6.37699535820729	6.48168544076231	6.48568502190934	6.48337563877505	6.49974001054917	6.40044280401038	6.45865658888128	6.4330302576683	6.48606193811441	6.45050449375457	6.37845871968395	6.36704388688287	6.41078360795935	6.37958340312156	6.46087494744226	6.37083455197163	6.45437170590668	6.48216731972812	6.47410175649901	6.40010471899065	6.48440643764618	6.48687001230827	6.41137451653798	6.37717051779311	6.42451324717436	6.44926703148604	6.3781946904828	6.41715171493224	6.47641114748556	6.4292102077563	6.42452393434926	6.37643952369181	6.41146263860151	6.48072816956136	6.39207035119673	6.48117151224247	6.46457656297395	6.40435401840446	6.37017210888484	6.43140447915299	6.45534065215161
6.66065586114188	6.6834396372278	6.67542207137347	6.67651929951974	6.69870540918883	6.62888005566579	6.694887144217	6.64542971678511	6.65309697574051	6.62821698147035	6.70984972885215	6.64731047027265	6.60965025245863	6.66067514492933	6.63553200962324	6.67276917657061	6.65784584040946	6.68443650538814	6.60289780692558	6.69159100193699	6.60743164174269	6.65405234691238	6.678953525964	6.67371784723216	6.7151648021925	6.6766945059067	6.65783728770209	6.64861997384771	6.65202633029042	6.68717748867016	6.66731833664211	6.59087765295569	6.62279616139098	6.71483479897418	6.65896026751532	6.69858856883908	6.64737739063311	6.67578715020801	6.72059415088181	6.68944074718415	6.65181038486869	6.66314976988262	6.65111287452197	6.6930261940405	6.6235318064096	6.62269684918269	6.67266242016929	6.62356527281037	6.69042855220816	6.62103964230053
6.90362921067819	6.88336662162288	6.91031130349187	6.86366569614934	6.91771679679093	6.90027001814861	6.87252003815387	6.85252293575655	6.87557841862366	6.94684192307115	6.92301842234471	6.90237146006547	6.89676429357928	6.95341701219429	6.94655089536469	6.87110080255595	6.93525781999162	6.8603011659756	6.86607700822264	6.90044475926957	6.87842711189153	6.8803550006981	6.86749977486246	6.94168142157299	6.89718614629832	6.92936651342553	6.90115770192958	6.86020573157342	6.91945329491034	6.85631970677498	6.93604181854707	6.86479490294898	6.93191685734119	6.95490625832202	6.895347779714	6.85947289350004	6.90860365743385	6.87033774406304	6.93495588283241	6.92373580745025	6.93808492409013	6.90338356152729	6.93037984189822	6.87628116645546	6.86023344271412	6.85849160187148	6.91604977215939	6.9446215235962	6.9420984349565	6.88083755097657
7.13694291097908	7.10474445635217	7.17840935962511	7.12450936953909	7.13878525373921	7.16180097316233	7.11813784259794	7.12784543595249	7.12837489140193	7.1406799817545	7.1134363203789	7.15829693940254	7.1569849626009	7.14033680198925	7.17867871138052	7.1379511094513	7.16888397921549	7.10963890881512	7.14755005492804	7.14026019757691	7.15008226603015	7.11126235529631	7.18112650514196	7.17564148470906	7.08397576474658	7.11671939468081	7.0980948795268	7.14846185409084	7.15847980792903	7.1234570979078	7.09877010290851	7.18008167741824	7.12778082926782	7.15106763787627	7.13066791234341	7.17474976210933	7.13635378097723	7.10452510238435	7.12142345197957	7.08319465940421	7.11185491498553	7.16013372443978	7.11512215625831	7.1262117087272	7.13224007390483	7.17333704116286	7.16517478745207	7.1706053305372	7.15730896231259	7.10658561540104
7.40680264206165	7.29205638050735	7.36213142703187	7.38842277029823	7.34111560046179	7.34848521215547	7.34304429456065	7.35142055982327	7.3175296007452	7.35065623643984	7.3849428638194	7.39779022818751	7.35407313765525	7.31175575592438	7.39990505833638	7.33513768643954	7.34235584748868	7.32447672430829	7.40287139789527	7.3590417947616	7.35363590351077	7.34774514119732	7.34287861352957	7.37886318122163	7.3317415912401	7.40232053878588	7.36511197920275	7.39647077338373	7.31444482674018	7.29989503138091	7.38397603932107	7.32877575154896	7.38655013654965	7.35048394367738	7.38697847531313	7.31386681854271	7.33120729069511	7.33343533699351	7.388179179763	7.34581487927954	7.32715236983179	7.39420248771495	7.32533794596711	7.3289525464709	7.34490499122272	7.40478576184709	7.35401637440879	7.3452458245525	7.36095839270973	7.31290591756149
7.5404096250997	7.60106087523301	7.60020855054693	7.56752064079069	7.55430414568922	7.522311780063	7.50073438371928	7.54761423910294	7.57659588783152	7.52938676303741	7.60232609780145	7.57824748827068	7.50891641298166	7.49729446149043	7.51851731330259	7.48919165455015	7.59308637362833	7.57738994145264	7.56962598676333	7.57822059861607	7.5000138578368	7.58588044549632	7.56063056590904	7.48349642268588	7.56355220358133	7.58693820518773	7.58163970275595	7.56604966735608	7.5256386342711	7.59872447406928	7.51828711726847	7.55862966567177	7.59192700971717	7.51431003642244	7.58958196865464	7.58167762725184	7.50401941058475	7.48956104734275	7.54510935808076	7.56312595714509	7.50139252816082	7.54779696489931	7.60134951211736	7.51222856617003	7.56842990828223	7.49738057465358	7.53081304216937	7.58163264194318	7.52112925195491	7.53657821216875
7.73386479873647	7.65492730757355	7.69216710626745	7.64891145850389	7.67642964795021	7.71831873291479	7.67276308174483	7.66154966698552	7.68214779988593	7.73577152593521	7.72763870201894	7.65276798426257	7.73700184522094	7.70800942571719	7.67435380731338	7.75464782450018	7.67618250237766	7.74389831052032	7.77006890572529	7.7426896429554	7.64661034557833	7.7161606305764	7.6686200552023	7.70926498598863	7.7526777094018	7.67043078067353	7.66445243288287	7.69805332627247	7.65212335498428	7.69838236182133	7.73814036535211	7.7089292310898	7.75323448461932	7.67230236863567	7.67364865832491	7.69479602260782	7.66669751934046	7.75588700977476	7.75858605883159	7.68767675640698	7.75081998092796	7.73811313420222	7.73990975017648	7.76981446657767	7.71591191149976	7.73779446956014	7.69732573374746	7.66669685972446	7.71634333018422	7.68965804932238
7.82237390129594	7.88794952022361	7.86068140110179	7.87341307414299	7.86240671147945	7.81896895863368	7.8640228032113	7.81798607888223	7.83229832978701	7.83154994037556	7.84844022903872	7.84896896657318	7.84983088040118	7.90289467111189	7.90339964047165	7.89148004559095	7.82300828390703	7.88783243842291	7.79522418349104	7.78969908758443	7.79323946752281	7.89399304554479	7.76679172436246	7.89208736451221	7.91238194612612	7.83403017397478	7.83433438077318	7.88501992447525	7.91528092195349	7.87858533424148	7.81739182946683	7.88697204070193	7.90059116605601	7.89903885045079	7.89749271819275	7.88047762921801	7.85825260119958	7.7935232322663	7.87362252179223	7.83475264047067	7.84498949458788	7.85076771483803	7.88082154267043	7.84571452842595	7.81711787710471	7.86580222682271	7.79515343924046	7.87930328672483	7.84421084542867	7.89575543432901
7.88825368213953	8.00170478854664	7.90773294946264	7.91052986111656	7.96294516092704	8.00950312075307	7.98486254569931	7.88129757338745	7.96282571222238	7.96342386048723	7.96615038015912	7.92610973650686	7.96982141687576	7.90507026196297	8.00225895974893	7.97088682041073	8.01725886862956	7.9853763791869	7.9214641755218	7.98667690620222	7.93770105824778	7.98622097976086	7.99466459489526	7.98632363673652	7.91294203435876	7.94048309754001	7.96123442525336	7.96428600911483	7.88871658773657	7.93817091364908	7.9028725918889	7.94879425820727	7.92042432024642	7.93591142473765	7.90654819450141	7.99436026230391	8.0001958281199	7.94290600526144	7.96761069124918	7.87543809912121	7.93286946578284	7.97025466442222	7.92417206576418	7.95025575227312	7.98042039491246	7.93055414582303	7.95080213788357	7.97197771692409	7.88533653736989	7.96391132514117
8.03490489522553	8.03971792169167	8.08419132090096	8.06668705996972	7.99444856108508	8.09735529381741	8.0383706149418	7.97079910753474	8.02913769617149	8.04868806856365	8.05492573922874	8.09234202287672	8.08775267429526	8.03632594961676	7.97552142253009	8.00353207214652	7.99124143278885	7.985134823451	8.00655013270761	8.03137876912958	8.10003545756923	7.99395717677317	8.03427699496345	8.0427249519034	7.99016477630968	8.01496619254119	8.0638067052943	8.00883527069967	8.02523324208088	8.01590709752801	8.06722182169946	8.0237351870919	8.08171387748001	7.98375275872482	8.04942460190387	8.11436192535098	8.01838567780547	8.00424020119761	8.05739584144194	8.02862907206388	7.98993415937086	8.00488285733516	8.07134941184771	8.04217717509383	7.98762973546178	7.96961727238784	7.97014423032458	8.01751019383989	8.07158853508598	8.05961774479356
8.10032127912092	8.06745800149482	8.05536151654161	8.15573765112471	8.17642943769351	8.09368147382549	8.04847228587582	8.12928581581978	8.06294516557257	8.05239792678249	8.16143427543883	8.16392269422629	8.08630685641799	8.17136397957422	8.02266200947463	8.06328000177075	8.10655521387026	8.10379619110675	8.17401294138853	8.04202087391349	8.07533265949721	8.17667134516384	8.07785560810494	8.07021922958531	8.1003253764094	8.1370784904478	8.1223398682587	8.06894656188656	8.14466571598544	8.04413035873548	8.09540468266658	8.02627059504259	8.05673302252647	8.0558896023557	8.1351737491554	8.1744842372735	8.13463371234513	8.16619058567917	8.10942124333678	8.01397587661679	8.10415619192476	8.05724146081345	8.10459608722751	8.19075292455187	8.01708629248059	8.11686447571475	8.17675178745384	8.06435397153755	8.12274086661312	8.05566732203555
8.07876052978881	8.14862039804768	8.10389432670965	8.16222745959107	8.12579807555717	8.15379653002457	8.22094203446873	8.2009309499808	8.21046783492889	8.201063316662	8.09259527416893	8.09826840818419	8.17248446894804	8.12141994698149	8.14619377034684	8.18181757950827	8.15678511967253	8.11784238204484	8.17658000924038	8.18837785925566	8.15314144811764	8.06885634377009	8.21823486219462	8.1307395266783	8.09084094282665	8.22795593036091	8.23657751191817	8.19082918488579	8.1688983524678	8.09666617554215	8.06521587617148	8.21006554209966	8.18457512765801	8.15985990442585	8.08197205909405	8.17332069696113	8.12742729987488	8.20042027211704	8.1592144364158	8.1339407780729	8.22699212885588	8.1736333120064	8.11355904177132	8.22711896458004	8.09793643892627	8.15729989076409	8.19073984273463	8.21373304601494	8.06406270110282	8.15067817599322
8.10369080636876	8.14738430904672	8.22429966719094	8.09618890651571	8.15586890468606	8.12177333485983	8.17103072389673	8.23692287965735	8.12537890926011	8.27291951006959	8.13873397920526	8.06510624043378	8.20489666022333	8.16203622241416	8.24969571220805	8.21149025695291	8.21105364259012	8.23198293978298	8.2180918056675	8.16862512003447	8.20192999181115	8.1484821321703	8.13480210086652	8.10688657461869	8.10260476745976	8.08959680054842	8.15154801179516	8.10908473567936	8.20393386083654	8.15107561551725	8.06081343268815	8.19976587407925	8.12041890477259	8.12029074700237	8.20026754711302	8.10713644655964	8.23977938723507	8.1733963049414	8.17810772545079	8.20207295023948	8.20077649592435	8.24161991889283	8.10771825032278	8.1181816465916	8.17571362842876	8.2135173688224	8.2669255584682	8.14257637147742	8.18915085423985	8.14819414617806
8.17430815760533	8.10702651900077	8.10980168275831	8.11222144604238	8.1516837994665	8.11676713468203	8.20570849059858	8.17372374814883	8.21906876877485	8.19114573632619	8.22118195398492	8.15755720332328	8.1390248783703	8.16637428243005	8.21766074105514	8.09794917970269	8.23731878717274	8.19754700077931	8.13747632013697	8.2168824206529	8.24762217700159	8.22539972549908	8.10329359715916	8.2214046689493	8.13440601754586	8.15035391101991	8.11458543289307	8.11201977215942	8.13606214309973	8.2072249458557	8.0735209414958	8.26170815218511	8.18071241123521	8.23609642528412	8.17423469445811	8.17391948464748	8.0767326327381	8.09878414362446	8.10971599526048	8.17877096317463	8.2655759170511	8.24614441231244	8.12155115591301	8.14172139034426	8.21558866319778	8.08983591194104	8.22159220158102	8.21231286402275	8.21046871745501	8.26512623616872
8.24620358124876	8.10538384684431	8.16789191750748	8.12109285398995	8.20523103929849	8.26190306554916	8.28531871704407	8.22953846603314	8.11199315309221	8.22028128552839	8.18561959466515	8.10707710275961	8.18382622121173	8.09275909313986	8.1899127477614	8.26411296115314	8.22376875665612	8.24363438328294	8.12612027064243	8.12760108207098	8.15797756640731	8.11646720429726	8.14886823886548	8.1572746201611	8.26181333352841	8.22932060119152	8.24110035907109	8.25292085847522	8.11206410748105	8.08851613624141	8.1916102125827	8.09352304196558	8.13354113019036	8.2101929599779	8.22664317173233	8.19718618547797	8.17518815635548	8.19394297037735	8.12953075100393	8.05867802795865	8.10996819779439	8.06478021595573	8.0993309587444	8.14254971487978	8.17863492215182	8.18388047502481	8.19300156848858	8.2196704266098	8.22299226188981	8.24803123132611
8.19346363572429	8.12141171698123	8.23448805276262	8.16094948098711	8.0812765444285	8.20724896131281	8.15032682779735	8.11419241638762	8.14959733619503	8.10105198025436	8.02142773905529	8.10049546482066	8.10178371430884	8.13530842573713	8.18827072727871	8.02511072427074	8.0731288931904	8.22470671215648	8.19647933169855	8.10994272078318	8.22297490660138	8.15342165362937	8.19579808674079	8.04449085858451	8.1947751718961	8.06095964814161	8.17646599038436	8.14331379337553	8.16650313576574	8.14883257671193	8.20314551349051	8.2392742109081	8.16829351760783	8.11544779848633	8.07057150196956	8.14173804721104	8.07663595382905	8.23212895986659	8.07967455430377	8.10577004574734	8.08607801985216	8.20532594635161	8.21729928399513	8.13448192041564	8.02459293277389	8.1336131866098	8.13818318238189	8.10515831348959	8.22693279642261	8.04856291190312
8.14500020381918	8.0409299015538	8.060628195537	8.19303054041919	8.15858669494961	8.00190982459638	7.99757422634586	8.20425176904808	8.1283251772534	8.06852442935519	8.17689909782087	8.02085716772528	8.03155695815202	8.0083092494558	7.9868425562875	8.02504000573308	8.07039502084781	8.16528725362302	8.22798619353368	8.1451001103015	7.99644989472475	8.03734915198951	8.03621007210961	8.19489383948605	8.16331858440927	8.08101595297157	8.11752985027037	8.14407981259968	8.09226123889458	7.98893459044034	8.18260680350656	7.99726609701706	8.16492693008752	8.22507252181753	8.19338144133834	8.10297576871771	8.02189963604656	8.14957195526909	8.12738455448981	8.21299897902904	8.1515351156347	8.11305158049195	8.19005849046847	8.21698490898206	8.22681001037797	8.10269494591722	8.1655504365204	8.00577427608603	8.04186026481951	8.00930335942857
7.94072557800651	8.04357799631862	8.19390259570356	8.16607031715162	7.98151730636761	8.12659422106966	8.0098241384842	8.17378741593966	8.04206673226223	7.97536442657125	7.98809459525946	8.11187484301333	8.18430533367432	7.98018499812474	8.13239385028714	8.1041202185003	8.01996659622603	8.15012332477769	8.10430870635056	8.08111187945401	8.13462955828762	8.13310820397941	8.07402640521834	7.98659914072767	8.14868410179627	8.05300504257203	8.10852090316784	7.97311331650577	7.98480228502943	7.97310710451637	8.17371572683647	8.00151393894957	8.18346941536005	8.00706888596802	8.06749170180558	8.01406093888062	8.13720692589266	7.97596667233826	8.05646860727624	8.10428693093446	8.00589867950259	8.00923319302521	8.07840643773821	7.96516023988921	8.08752302358795	8.09109595077533	8.05605583506935	8.07117718949407	8.13694232094013	7.93373887816832
8.03604796652863	7.97910217234519	7.97056988247268	8.03515689228987	7.95109510516652	8.12580250028944	7.99863570025017	8.10041685752228	8.08120384741016	7.88092457192307	7.88522493888795	7.97815304516514	7.91354362126199	8.05500178497993	8.02292984995646	8.0412798185427	7.95874902419321	8.05530446385899	7.99695318474099	8.08177568277389	8.06462181537383	7.95766715462159	7.92060613993012	7.96434208976299	7.96361217703957	8.05414442099251	8.06922902493969	8.12153000213219	7.98861695238378	7.98780216177133	7.89007245061857	8.11446441863213	8.05624310740398	8.05894008952658	8.09001345321912	7.94137157926615	8.07749136526083	7.94391594705974	8.00157066014807	8.12089506320093	8.04941406752967	7.90489423442194	7.97771872471137	7.91100913648404	7.89138043091801	7.96537238463779	7.9147308003349	8.12894986224925	7.94761237474834	7.86438479321955
7.82834340025581	7.93911724376714	7.92212699354416	7.94289204918422	7.7752247648478	7.97351069708472	8.04332715966822	7.99469205785176	7.90492869337549	7.99416256916017	7.81068498614036	8.05106860467636	7.99840482813191	8.0276163489226	7.81771025796427	8.02513310082373	7.88377531976569	8.01393450317479	7.83047421975151	7.82081644095985	7.80963132078026	7.86935610358489	7.94264335459579	8.00023273209069	8.05117931644129	7.81809512742441	7.82290003082306	7.78133014116557	8.06612572161613	8.00291164703135	7.8391844193481	7.87475135454908	7.80869807221476	7.95182605309402	7.80833061018801	8.01958633973958	7.88810903179451	7.95275615889781	8.02183423702202	7.93693345230454	7.8836758131516	8.03931250669173	7.83969725829294	7.82755053832984	7.89263208994463	7.85769648813331	7.97549921604719	7.85947085196565	7.88955895927618	7.98122960324048
7.72907622553902	7.91295405315723	7.77452951399691	7.880201862872	7.72491580953634	7.92995119673485	7.94724829084821	7.68680751023277	7.79287030609916	7.83510669549466	7.80981983567098	7.86245500821188	7.8721729868202	7.68982679556574	7.76626505508671	7.84053997166308	7.74524215614518	7.93110374703694	7.82450909118783	7.81738951813699	7.80226560533268	7.76867974634838	7.80304899046437	7.91182289402683	7.92421999794137	7.89076332689698	7.90019629175323	7.7385158466065	7.74562594508734	7.72594427609042	7.73285050214825	7.93564351197475	7.8588340397625	7.87606477368822	7.89304075356948	7.75082674376472	7.93070219439498	7.82293400066737	7.72317986954141	7.91933388743684	7.94278886170859	7.80448118422904	7.7564838475756	7.944631267171	7.74646892205493	7.9033258820559	7.75275906832565	7.72257082477406	7.76523557273676	7.94207063765658
7.79520896256144	7.8754149285918	7.85474801044387	7.71736583669121	7.86477171987624	7.77478682659801	7.79343436891107	7.84613698181022	7.7796203585017	7.77006281192974	7.87024368972658	7.61549180884729	7.82204209431481	7.63493221747825	7.78758501546259	7.64635756946254	7.62267158816998	7.66330059049222	7.67470310976612	7.68196812007264	7.82665069270682	7.724361628946	7.61531479690216	7.70708868918988	7.83858655881705	7.78209806547883	7.61418582987288	7.77399966821054	7.5801081300066	7.71012869054948	7.82808960620142	7.68565479541445	7.86927888731811	7.64339436736048	7.76178639835902	7.68283607207995	7.73412377746774	7.78457805669197	7.79931865926169	7.80169723033153	7.7599194120989	7.81323816972479	7.59519733326918	7.7914129413699	7.87643105805746	7.84648542422742	7.73111975800829	7.82666894488397	7.69331054553687	7.66142813760885
7.54554625566852	7.57540931974019	7.60540374181415	7.72530984463237	7.63659862117201	7.56697730161634	7.61225264213854	7.48395305269241	7.69224356776683	7.68733674867635	7.73911772605649	7.72844032430012	7.58946805576046	7.51842521445104	7.61715222428553	7.46187509585503	7.48681293481176	7.61330464489325	7.63090948176834	7.5471631607459	7.74279324783438	7.58305156751565	7.46635721207684	7.76205553205316	7.54742065198382	7.70150864065359	7.49546553067423	7.51687243619708	7.80156338573314	7.66031078286729	7.64538518963864	7.53395264979404	7.45479444540832	7.68693502530272	7.62558175502542	7.52470150578384	7.7057195425755	7.62995222429235	7.72632510304824	7.52897000304184	7.7012838069363	7.63631199786504	7.71355774192273	7.61510122865484	7.68622797105403	7.69688714533143	7.49732417273358	7.57715233015442	7.69043977067965	7.48776520349233
7.49807393218857	7.55745942930794	7.50865970801835	7.58409604079886	7.37612357167667	7.3705966801934	7.56119813304809	7.59010452356826	7.40149913717076	7.5206218405016	7.4447578064235	7.60849201275185	7.38843921707282	7.42864345577835	7.55496826019579	7.57768107660877	7.54782823899278	7.35943791349899	7.63142391038218	7.57289750397627	7.39454103514855	7.39339149664953	7.46879055567524	7.54043898351119	7.47451533798655	7.4340630860047	7.59514188639126	7.413120824833	7.61411184858119	7.47455828594399	7.45286445334931	7.47150666954424	7.45367269456026	7.48121270829933	7.36942443349502	7.60773306283488	7.39187049393908	7.54649259162257	7.47570252925027	7.55231621549312	7.42753312869516	7.4844328015606	7.54451102702494	7.50136159458576	7.4447741668783	7.36586518554027	7.54657346685118	7.47832565537688	7.54676917747505	7.40898374003281
7.22552043782892	7.43826515072042	7.26170825406051	7.21297432972296	7.35757540463679	7.15240763790871	7.50575025970026	7.53845145176946	7.47104238677187	7.38612819770098	7.45680168883257	7.35096202214153	7.23453355363339	7.37801993726897	7.44567458995748	7.25382901042981	7.27508740779248	7.36060672497363	7.29622200731012	7.2539806065705	7.33768662464992	7.31952484503921	7.19627304210819	7.18219738210981	7.29371676035344	7.28687602804551	7.40406612538049	7.47873313298019	7.2385405312166	7.3325296900457	7.30176721734822	7.41339006440254	7.30735244620972	7.30682254551183	7.35271280975974	7.18945397492364	7.44405975343146	7.33815568542864	7.30406242054964	7.43044222219393	7.46283051267008	7.42875475648895	7.36521611832924	7.36885125621994	7.44176260633646	7.35351234292258	7.38451264089594	7.46983443262796	7.31354487273363	7.40237774585281
7.34322055833738	7.31342179984372	7.04121368447555	7.02792873031657	7.02707767781155	7.16259004015249	7.20201753995419	7.13684122410366	7.10323180906879	7.17947629380151	7.25357297715352	7.2558596536437	7.36272830589724	7.31594898275089	7.13932473012321	7.17391457584556	7.1404832376906	7.131173620443	7.20399227902634	7.32914522333455	7.34306136656161	7.27521590024331	7.07682843647236	7.34551264913106	7.32363030327131	7.02227945553385	7.26572588767518	7.29277420111634	7.36376279974814	7.08610675560994	7.29459539759176	7.17421533601587	7.2150054702269	7.07102056174706	7.21739387229335	7.16353894249462	7.31976894594152	7.35326363370966	7.32546202720578	7.16821156005695	7.1926407787754	7.05825230086932	7.06682440993326	7.16130446033426	7.09333667236074	7.35034372147135	7.20270701317249	7.14966124349021	7.31511447551606	7.13234417769163
7.17482802017959	7.02331084804646	7.11147907419375	7.11253881571067	7.17979110578626	6.83639758852467	7.15680098683517	7.00938943736138	6.9111427688571	7.07988230647478	7.05337625197322	6.9382590972145	7.11174458554489	6.93079557910475	7.02573067564717	7.03673227594414	6.99528571586413	7.11664948520815	6.87960606549479	7.09571325977829	7.06345930820065	6.91894758449099	6.94647118868866	7.15616560289794	7.14378093717141	7.01727864563758	6.92544237241493	7.0740563255642	7.08147648967026	7.13369691863176	7.12825191687365	7.02183003909166	6.96514048213918	6.99520493805096	6.95048412430367	7.15531014400739	6.97748601800521	7.15282568175595	7.0012130566624	6.8777541117056	6.99005001759594	6.98728510731424	7.09092724057605	6.97015943131559	6.93232056391358	7.09542195216689	7.02900623702685	7.01147795916249	7.09107640025013	6.90058911694461
6.93600945568461	6.98089720200533	6.89087500285714	6.80008043574615	7.01367584416601	6.7750421543265	6.82471644222932	6.92083922567137	7.00195029844672	6.92420302065682	6.92260319921052	6.77359832311239	6.77121374938956	6.76180511587749	6.96758535968354	6.71343125445814	6.91227280696077	6.95802355352214	7.00219568834833	6.98865925579683	6.91523545748882	6.9550828642838	6.75993030862866	6.81398511542334	6.75480317953352	6.75308817357569	6.93229252827227	6.87368744399493	6.69347799871115	7.05581967316215	6.71879233323724	6.85837694845401	6.79535786158152	6.95300277193008	6.85761525146085	6.71518069887445	6.69291799679174	6.83573328762855	6.86035260786366	6.89481984847764	6.747127095191	6.69364774303419	6.75573668886693	6.92880876718016	6.91199562341148	6.99208463577047	6.94959209417163	6.88974887259419	6.75069771360848	6.83339644939604
6.5183098594138	6.67627803510252	6.72546683623179	6.67328756522381	6.84788925873723	6.82248286931512	6.66771049977687	6.79042274780236	6.64550752805031	6.79034198248094	6.62761330978126	6.72927884575155	6.65944349844707	6.59656496309552	6.71465625479539	6.68374403713678	6.56239502087009	6.68044705762621	6.66194011816365	6.68725884989828	6.79157179383752	6.70883355867449	6.77623454288992	6.57417811525382	6.61833436727181	6.62987512944363	6.66920720234295	6.5619818452064	6.64666422731951	6.57744311475445	6.78223218984141	6.64011266470465	6.6980297967482	6.6146511280692	6.80445958635415	6.82462348793173	6.57344892253368	6.49488247959077	6.67552745327599	6.65589082597912	6.62996476212354	6.70177557372269	6.69972705779431	6.60020968427151	6.74318609184669	6.68563469309547	6.75240185568795	6.64006986059226	6.71051485872013	6.62028215672321
6.41872880805544	6.52571823548723	6.57779177517348	6.40356661343904	6.44723451995749	6.61822468637468	6.56822272810597	6.52889388461415	6.46962642916976	6.55627735683859	6.54358317841283	6.61945575560854	6.63599111598469	6.46089468373584	6.54698894582468	6.62187047032932	6.59668488099476	6.50565909367325	6.3725101593894	6.36865663879364	6.60320576078395	6.54807887651855	6.40825203146289	6.37295287289277	6.46532296756888	6.49940994340345	6.52834767876909	6.50977328582071	6.41814623996146	6.50412545363205	6.40008632710892	6.46489411881834	6.38342396834042	6.36352831053541	6.42420027453231	6.36819489335607	6.5775879646428	6.50009913498466	6.44016362005274	6.36698929974451	6.53538860613181	6.35202171468104	6.54436541724434	6.52636141850988	6.60421885361246	6.59062625342618	6.59191955029541	6.38722317655565	6.48342563815905	6.5717345983125
6.32827278946085	6.12649006916533	6.2141462483619	6.3533129891271	6.24372512915849	6.43703461564677	6.38009690704703	6.41228887987969	6.39846384930431	6.19660112118662	6.39946306948642	6.17493975151543	6.20444431576602	6.2056209782273	6.15394517324578	6.24693194008007	6.13760203695483	6.12376786497513	6.26098313711011	6.39713768574712	6.1282211085478	6.33134879154511	6.43747077173127	6.34923367349622	6.40066447268377	6.42280814552319	6.25040173566598	6.36935554871697	6.11551762005337	6.41085553194928	6.14053251062441	6.29749395251329	6.29045440387517	6.36226558185757	6.3687329487709	6.4069854995308	6.35874749250426	6.10546666178841	6.38603497143039	6.19910790943645	6.23401202114233	6.252057590262	6.33198196793088	6.33118558161478	6.41522187649407	6.11887365717761	6.34636072387087	6.37638176882241	6.35557288970892	6.3840585483607
6.1154671430441	5.97449058906952	5.95348835336765	6.15261049494431	6.03709542719558	5.88692248392956	6.21389917049717	6.09685613554762	6.01656004236153	6.08664459341251	5.98396207790395	6.04988636028925	6.18787723724015	5.98041383940031	5.92337570352852	5.92182324130505	6.09223875969421	6.19929164345215	5.92927585196706	5.98353035293142	6.17367263186608	6.22540768745344	6.16695345120888	6.19381378611546	6.12193735793205	6.12609380591805	6.0496767275199	6.14383395778923	5.88926728624717	6.09041603168172	6.17282475053684	6.17362336167845	6.12883291503266	5.99766410452923	5.98004585427686	5.94867814281764	6.14354188993464	6.12704221539247	6.14084286733937	6.24088991470011	6.04215901740016	6.04209535561834	5.97392218399949	6.15521844107863	6.07994276651845	6.03838245072022	6.05063456868269	6.17788244609619	5.95427288133801	6.14638742690335
5.66739764511831	5.71132456303911	5.65194100233724	5.65828905011106	6.00724824319981	5.87976296677898	5.75686186978562	5.73594577161664	5.9836579878319	5.69593491478481	5.78206690747247	5.82512449098409	5.88435870829905	5.73936565259009	5.9564582426738	5.87874009177349	5.97360422756513	5.7970403109182	5.7987932477894	5.90932231805228	5.73386268493213	6.00499916969345	5.64311988627377	5.82982037620293	5.79875372973035	5.9596912067796	5.81326806963171	5.90454719367571	5.68213982047477	5.76151300566418	5.95706737057571	5.69072073266308	5.98185027832466	5.9877818341395	5.73552721899669	5.82831031458454	5.88194387568914	5.88050241346781	5.9397177823026	6.01238359635162	5.92309559281239	5.69801732366323	5.98563225282258	5.78806406422488	5.87282360603657	5.64691437981475	5.73046994154032	5.82452019962784	5.91481580651171	5.82004141417679
5.39481243454141	5.77746307610745	5.37320111663158	5.57783358703616	5.68297957242914	5.64680299457623	5.38345284264553	5.36849812825486	5.62687305262442	5.48692059530707	5.64214993875396	5.38518703394973	5.74346396423682	5.4721866915422	5.37916548563997	5.56346973089413	5.74600602794837	5.68378716919658	5.74689825978144	5.44202525990935	5.33374489597986	5.42258503172499	5.55820705979767	5.39644194940164	5.72527621907733	5.47919333182239	5.49236943679116	5.66205035660999	5.56536347886512	5.73450003880551	5.71375560014883	5.61115503383004	5.50652321285315	5.45755270801656	5.77239729049196	5.57731005889203	5.67639896956303	5.69798188999921	5.61236975315262	5.61025130623793	5.52724808630667	5.60934938520881	5.30146541446542	5.53980477538644	5.47018806631954	5.60938345830164	5.71580731533526	5.64062000775528	5.71612899698873	5.48405752178404
5.27747057389137	5.41452745656192	5.20838115685641	4.68410698881193	4.64807653156132	4.86508774246644	4.8029192431072	5.30197493813799	5.3910668764168	5.09792111569582	5.30311092443498	5.33631801008824	4.94689305945688	4.933869509584	5.45243027783145	5.3520879547882	5.16974173202413	5.06866381975313	4.80840247332494	5.50481226024784	4.69266302457424	5.1305371889049	5.02910526140699	4.75388292913061	4.92062659941945	4.52021295800626	4.8580858095754	4.97933939514362	5.32201390375532	5.21847582163188	4.71206062496481	5.25921425651968	4.92270120366106	5.43016639102945	4.80708772102787	5.08513645425313	5.01102790140931	5.05999917667881	4.80834996059403	5.16084726827098	5.42485681851701	4.87826366996471	5.41001740286939	5.07423803826776	4.73956879207552	5.51083252932876	4.98065011385052	5.44149408800881	5.04456170721242	5.334608121734
4.42840800085845	4.21053732601379	4.94078232976468	3.95040471038988	2.285720082486	4.16164202403107	2.03377828500155	2.52109849624127	4.4578143274584	3.85920618764811	4.83951083810496	1.97864059297576	3.84044495431601	3.04106517829091	3.47410702287937	3.72499226354722	4.54941399563363	3.41326256240553	5.03661489902112	3.07279187829174	4.81638668056608	4.84643091982745	2.78828612483286	4.34615215382644	2.4470307408672	4.00657698684832	2.26566951374273	3.09244607456908	3.22255552167776	2.76515957759282	2.88024638885863	3.3900119094432	2.52572998562125	4.68636571366553	4.79799808843521	2.88039077785681	4.11144996725871	3.37820236628814	4.0278504554221	3.21214430412827	4.5878456197842	3.05631216887408	4.22108794113021	4.87332719572232	4.87248052006573	4.76465665732883	3.74878366259363	2.63471690227627	3.69120754813964	3.67279073778434
0.155144747326063	1.69146688539078	0.467229323415913	0.698880297896048	0.177556651610867	0.592274627972059	0.156580796624496	0.903683731665049	0.970418639595963	0.927326019003266	2.03983857030261	2.27304677038649	1.65329239778815	1.3605571936758	0.30318564587962	0.190868849204324	0.420126159448402	2.03150639914651	1.90948861890115	0.173558589669571	0.155828500133576	1.94300729636245	1.78553577178735	2.04996134321748	2.17324482825633	2.28955491827961	3.16447205288236	0.247924341006358	0.653359964872318	1.25699956583434	1.5557128995788	1.01338276645496	3.09001138330965	0.432129716669915	2.68431025070997	0.347982701638301	1.49881252326438	0.153805803578235	1.33220295967908	1.7050824627191	2.69023006198347	1.88499054883009	2.53956673068221	2.18557062219719	1.82276975340453	1.07668323217728	0.208329942234445	0.117112851079914	0.178132325120477	2.05781337749423
0.0382983560623032	0.216035740863333	0.0382777665257111	0.0385499070682823	0.0388414574458858	0.0387993991963379	0.038244278982181	0.0388818571241316	0.0383659854847031	0.0382110575010175	0.0387981515760235	0.0382359310997654	0.038225519969996	0.140466740363372	0.1511709686249	0.0386361701800773	0.353042717304357	0.0381889444767414	0.0382894172107504	0.0380007415177412	0.0388394220775904	0.0386691980321733	0.0384770194861189	0.0385143369184721	0.0387420158919044	0.0385322419983928	0.0384462594949135	0.038508468142506	0.0386200010126206	0.0385407905241114	0.0385151090678293	0.0385613332525744	0.0381065674240225	0.0384302557290691	0.0383776513274483	0.0386287918371734	0.0387978544150155	0.0384826188631436	0.0386992863220973	0.0391041481600374	0.0385025199629786	0.0387440203060156	0.0390621997827807	0.0388002701028008	0.0390573469160442	0.038520754256981	0.038350936615162	0.038523843079078	0.0380776853278951	0.0384817232193709
0.0390250005184949	0.0383703805579125	0.0390060614212878	0.0387377501028758	0.0389675524227341	0.0391683848580072	0.0385298258448898	0.0391521489548244	0.0388747464846163	0.0382358245151958	0.0385021064660704	0.0385899971921422	0.0380868070828262	0.0390437036733016	0.0381499552977847	0.0383061400803165	0.0380357472062104	0.0388756410673615	0.0382006340451978	0.038948685636836	0.0383825126394827	0.0385516997213879	0.038142159465672	0.0381066042474535	0.0387462228843522	0.0390311475564155	0.0381216224781251	0.0382410291684194	0.0390875868565544	0.0379079369657905	0.0383069777727216	0.0388936873207037	0.0388873183279645	0.0388269463566295	0.0387209970181695	0.038618595186501	0.0384728045377125	0.0393557946338309	0.0379088320608122	0.0387548847255837	0.0378237737551061	0.0389763705305753	0.0378182515741713	0.0389664918596062	0.0394829956826849	0.0384325439704633	0.0380469036005269	0.0391371761109108	0.0383833260736271	0.0384258994317526
0.0383560334764115	0.0389100282528165	0.0392075977407354	0.039128794572701	0.0386323390130801	0.0382878087160491	0.0388240524160062	0.0384728298632629	0.0388890564111097	0.0385138391099189	0.0386907290206724	0.0383076542812303	0.0394720032382153	0.0386192884421945	0.039480643630349	0.0389209615906454	0.0388158432383117	0.0392009130160703	0.0389576285425358	0.039047502916649	0.0382381338826766	0.0388782617823798	0.0381059173571731	0.038615801111398	0.0385500964634414	0.0391147626541935	0.0393694411899723	0.0387427204665916	0.0393711200336797	0.0386161060695384	0.0389684810280091	0.0391205396816811	0.0391124904335157	0.0388511875117956	0.038717269310326	0.0386810624349565	0.0389559435935489	0.0386088386042895	0.0381851440458472	0.0393247718722602	0.0387819884979628	0.0386354594126072	0.0391290136927443	0.0387351166378471	0.0382569692772794	0.0386318739955704	0.0391921442354227	0.0381604629640617	0.0386523860587886	0.0381551849406088
0.0387451913229222	0.0395622452634717	0.0387751646299532	0.0395042302022616	0.039337652835962	0.0381927218081852	0.0388253508891257	0.0391549448442296	0.0385214401884099	0.038511040308613	0.0398647735705099	0.0386778337251366	0.0393430123628438	0.0392528397819987	0.0389808208129555	0.0393949534072754	0.0388881787299431	0.0386646134893456	0.039265528498983	0.0389825560278083	0.0384500132911782	0.0390543138091059	0.0395382976504203	0.0394373817924898	0.0395475374867786	0.0388098130138911	0.0390155699103178	0.0383969331282172	0.0389799694469849	0.039777309427819	0.0391809605248767	0.0389902039660845	0.038453901416727	0.0388499299079315	0.0382874390304045	0.0397553373776797	0.039076342796186	0.0396222025182564	0.0385457460215963	0.0395858014826819	0.039135507181306	0.0385153726078486	0.0397336509801768	0.0386232325577233	0.0392297619471646	0.0393287791295225	0.0392110647302653	0.0393001048972987	0.039011987274909	0.0391397543207768
0.0391384758498429	0.0393706710362518	0.0396317581631678	0.0400490686789848	0.0397483955345515	0.0393868708073531	0.0394929309867304	0.0389520905815399	0.0400719313901102	0.0397094725558718	0.039259868975662	0.0394032372739142	0.0391061251559225	0.0394539171082875	0.0400906339677997	0.0387036464287003	0.0388528268335459	0.0391440202492973	0.0387418861772159	0.0393967918539166	0.0399948834462951	0.0389537157633023	0.0387473490513279	0.0395276371862557	0.0401231989688931	0.0391834414694185	0.0395194007935325	0.0395684960500543	0.0390264976749954	0.0389295396254705	0.0387702607565719	0.0393106933599739	0.0394836689490607	0.0396381759303121	0.0390107328161726	0.0396786075172214	0.038980978978115	0.0398550555876467	0.0393371464705302	0.0392938576787825	0.0394786353225615	0.0397427561676323	0.0390425901385717	0.0392757196252297	0.0388209723994209	0.0391397723207891	0.0393806707386195	0.0393564338750509	0.0400192780351459	0.0391167189566765
0.0398350566858546	0.0395960410829714	0.0395044955388081	0.0399644162439133	0.0394938428741308	0.0394263268477431	0.0396548311513236	0.0398507108480996	0.0394786436344275	0.0393205431290433	0.0395667832207351	0.0398282533709008	0.0388419816501384	0.0394733944739216	0.0386840648955221	0.0399001318545215	0.0402665867335383	0.0396873079971546	0.0397465700277263	0.0389961771252209	0.0400497731987854	0.0392898250346683	0.0392491911997527	0.0394138556556994	0.0392464307943332	0.0389535926289594	0.0397270366938482	0.0398133617648112	0.0395731178162784	0.0402707363906043	0.0397807012453582	0.0396727936890727	0.0400223361269504	0.0390965366712091	0.0393832698577112	0.0394119698247938	0.0391591510710578	0.0396116454274552	0.0393810326795188	0.0397632252567897	0.0390785428379655	0.0395397930640665	0.0395726274039695	0.0395171100249611	0.0391907145943452	0.0401241742994342	0.0397578890483856	0.0396469066342775	0.0396496533976612	0.0392713791634111
0.0406169729486629	0.0393672613362493	0.040277602914906	0.0399552411787898	0.0399123958149603	0.0399416154468388	0.040200411083323	0.0400296951314446	0.0393102761365569	0.0394427762869953	0.0400899278834553	0.0404858443099669	0.0400197821501009	0.0395299137004759	0.0391609752457587	0.0397488839492392	0.0391445219901036	0.040260427838571	0.0399053892420471	0.0392609565720527	0.0391914485501774	0.04047117043997	0.0397477288619102	0.0403000694019165	0.0398939038960462	0.0397276255027302	0.0404098663143502	0.0394861132582892	0.0393540083319237	0.0401405663780794	0.0391522747483483	0.0403257670809258	0.0399947659856996	0.0396270589042067	0.0393517898408047	0.0399902146976611	0.0393705989919577	0.0394854876358351	0.0391252582482863	0.0396713555912757	0.039561078101687	0.0395628717220389	0.040399964016049	0.0396126351155823	0.0400479965792671	0.0399572768732847	0.0394467015113389	0.0401524156649068	0.0397992621750724	0.0400034545802104
0.040632069306496	0.0403633456008867	0.0403789989098315	0.0407725831593783	0.0395837017706746	0.0398818593097788	0.0395353118203084	0.0398554142142591	0.040360362499543	0.0398668663614548	0.0398126880588342	0.0398664416411571	0.0394420815553977	0.0397764613435062	0.0398594692700217	0.039656955486508	0.0401410853862823	0.0396106982811921	0.0396856086143521	0.0397946999347972	0.0402571625827053	0.0391239735960831	0.0396604481491841	0.039424066299218	0.0399829280359328	0.0395762715262814	0.0402615912673221	0.0403145562781427	0.0407753187628946	0.0398014876294643	0.0400700468527955	0.0398272580243832	0.0394276005937636	0.0402980850847854	0.0399101932334911	0.0405107409837954	0.0407043459578452	0.0405634997674318	0.039905286963545	0.0398216766255535	0.0401726865047811	0.0398414094098623	0.0406084534180168	0.0405655923435189	0.0404477997930673	0.0399564286256587	0.0406968936190201	0.0402576928988542	0.0401960385446901	0.0397686116116783
0.0394826254095685	0.039975146359205	0.0408329307806133	0.0401518041668257	0.0404167942309982	0.0407493085396096	0.0404988174979974	0.0398849902163162	0.0400175451480258	0.0402795437841999	0.0405164668263663	0.0400512768260629	0.040627476287446	0.0396273222481645	0.040234734010223	0.0397026934149821	0.0407581925791432	0.0406184000616452	0.0405326665808244	0.0401638571090937	0.0400572147896197	0.0410867057946506	0.0406982644470558	0.0402314642570971	0.0401044634486542	0.0402145339197053	0.0401434053289488	0.0405360718059657	0.0403499682978219	0.0402586106851014	0.0406053770799672	0.0410145615902004	0.0399585888438255	0.0406465448748297	0.0395199840055782	0.0407048270724236	0.0402186940047034	0.039889374920949	0.0400649859266971	0.0402469461186609	0.0393569807479406	0.0403075399520447	0.0398164402730546	0.0410992079848018	0.0404491043643838	0.0395210119546005	0.0407490377908558	0.0401785808103206	0.0410455053132435	0.0399188111182703
0.0411198913276576	0.0397865534801679	0.0404246151090599	0.0406613192243317	0.0403847838951283	0.0409715422757671	0.0409663357972241	0.0397704794902106	0.0406383386241976	0.0413402690421915	0.0409805061754135	0.0407987577155767	0.0413299481668727	0.0403754375351255	0.0411642696102034	0.0407179143236384	0.0405007917618058	0.0409413771059575	0.0401873513542602	0.0402628648942566	0.0407994431114639	0.0408074731520635	0.0406864112347834	0.0411765902991736	0.0399227379939196	0.0402158838160164	0.0403085077845361	0.0406641387612759	0.0407249077036152	0.0407409190671458	0.0401769853207975	0.0398944277264065	0.0410622232367778	0.0407581143409229	0.0404574885044907	0.0398694941508107	0.0405970533140907	0.0404715128769671	0.0404165766934897	0.0406766892300119	0.0398283922305464	0.0410094071532053	0.0412345320527478	0.0408876460015589	0.0406565731860703	0.040725126361536	0.0411882989643998	0.0410593623999601	0.040714693219619	0.040592690223491
0.0411187969840502	0.0410609182909299	0.040838699458079	0.0402951147471135	0.0405494030057459	0.0412470731046363	0.040572911643194	0.0405928408726374	0.0406852166638875	0.0407746046696997	0.0412582465709445	0.0401706644604753	0.0404065392169514	0.0405529989181949	0.0402932525152856	0.0411343672545758	0.0412601920887331	0.0411980607118083	0.0407834266787475	0.0405940154245111	0.0407603530519932	0.0410451203887934	0.0409655319331295	0.0409440557182031	0.0408803860616977	0.0407533312476372	0.0409358934517857	0.0416958794282637	0.0414201274627973	0.0408877666808188	0.0408041764466868	0.0403946506834695	0.0411521868366346	0.0403008232016413	0.0408337991586882	0.0409779315201721	0.0406345616634194	0.0411949125488156	0.0402496681879656	0.0409597905178335	0.0415710456931632	0.0408329472758661	0.0413655555783438	0.0404409413876524	0.041760108858655	0.041688653929581	0.0414401484464027	0.0402606274482626	0.0414570345919592	0.0407548606136715
0.0405392756131739	0.040874525258836	0.0406887101757944	0.0409646409868335	0.041352101718514	0.0410272714219924	0.0412744887575504	0.041302680927929	0.0409986901837479	0.0417066132413007	0.040862686500689	0.0418644587644198	0.0420242191185028	0.0411832054662483	0.041820326866109	0.0412390594528487	0.0410805781614504	0.0416220697226032	0.0409060590785904	0.041110760872675	0.0417543594193845	0.0410036897639771	0.0406382060996045	0.0410182599541065	0.0410366160374381	0.0416325761734271	0.0414163360545707	0.0405966126434302	0.0408920925594488	0.0413814121950731	0.0411221513020415	0.0410069125558227	0.0415918284827719	0.0412841285219028	0.0408683912034089	0.0409310859435582	0.0417466438275028	0.0408901856090043	0.0414708349359961	0.0410570646181041	0.0415438494103535	0.0407294895073627	0.0411515178624201	0.0405855147556013	0.0414536290043167	0.0417134379020313	0.0411626951016842	0.0412817584660285	0.0409021706217768	0.0411297304840168
0.0423484423427661	0.0418516193380728	0.0413664168046454	0.04155233961484	0.0417782582694997	0.041620725966778	0.0418766996936804	0.0415357581158375	0.0414149819359309	0.0415370931146507	0.0419923701557755	0.0410823596284788	0.0417570218049207	0.0415362233477881	0.0414815419697287	0.0415975702739812	0.0417004801101665	0.0420687483729443	0.0413302726121256	0.0407532202538963	0.0412221094966576	0.0413396368633174	0.0411019660108954	0.0419907203362637	0.0410760409820347	0.0416304939409932	0.0410908232468057	0.0406573166303713	0.0410438908453974	0.0407155197985009	0.0423261223673607	0.0410471697714771	0.041492706508615	0.0414307484807956	0.0412515235628561	0.0415556706797465	0.0414106513912192	0.0416899508851052	0.0418273115175689	0.0418593542050275	0.0408551621332806	0.0419968871514408	0.0416950567092375	0.0406610975437284	0.0415677326158701	0.0408531313409355	0.0419470830849027	0.0413608536499014	0.0421766418858464	0.0416443925232652
0.0417853233650044	0.0415782941452769	0.0414984439975309	0.0423830778600162	0.0418922906676488	0.0413205988155951	0.0415699686805855	0.0422694722392273	0.0418031740090938	0.0413967672820744	0.0414990568908724	0.0415551857452687	0.0414908581293825	0.0421487500114624	0.0419005350090028	0.0426744047581742	0.0418209344081817	0.0413975885819713	0.0415813790325121	0.0417473271639766	0.0421775307775224	0.0418954964744434	0.0421704354797204	0.0420349790208195	0.0418169456116054	0.0411639422390565	0.0412953758496436	0.0417056008920604	0.0418387856926472	0.0416413293175126	0.0416592087532609	0.042559777989041	0.0419432035746343	0.0415192864141081	0.0413030566631168	0.0422435427564062	0.0412362384453342	0.0420994176436574	0.0415070346769127	0.0423549827294884	0.0411241229605874	0.0412259630953701	0.0417355980354969	0.0413270694895889	0.0426051092656074	0.0419273893924845	0.0421519513487662	0.0416520038291272	0.0415850658034892	0.0409367406324999
0.0419219348444144	0.0424372746611611	0.0415653554352025	0.0418126863322684	0.0423853476923898	0.0416590519652049	0.0416572121009515	0.0418720835302014	0.042501454700814	0.041654289764309	0.042036477226695	0.0418288907598178	0.0416143936528881	0.0423627388641105	0.0411611220169898	0.0421112796685984	0.0419711549727568	0.0428619016473321	0.0419241278744806	0.0423650446369284	0.0420822430217938	0.0416523457505046	0.0424455452956319	0.0415340630060522	0.0425526144286632	0.0422227678544143	0.0422314666097864	0.0415116232315962	0.042022507703178	0.042402059560738	0.0410695805383197	0.0429034831277436	0.0417079685757204	0.0414757609562559	0.0428597309911426	0.0416369464631084	0.0425979572667954	0.0424717071356283	0.0415084458295063	0.0427057826250194	0.0417312559623331	0.0416032253564558	0.0419922901430571	0.0422698478004798	0.0424111529939771	0.0418761658989368	0.0419600603069446	0.0418563405254856	0.0421433168037675	0.0423985402206238
0.0413478309163345	0.0420582099013614	0.0420413475248372	0.0426927394215049	0.0420896900969521	0.0423086312626448	0.0428569538911998	0.0415395547709818	0.0425236980919333	0.0429709499477776	0.0418525219320126	0.0423637820403563	0.0421572211998395	0.0428876730617676	0.041536268414402	0.043013566131205	0.0424561438638197	0.0428797985427227	0.0420317074111805	0.0416073220727385	0.0423616312436159	0.0426407547574093	0.0427329168213362	0.0419081750584991	0.043252258096822	0.0428380456119949	0.0423316720896611	0.0427579118261396	0.0427053215033644	0.0418619082442309	0.0424165804054766	0.042910871557613	0.0426269988545653	0.0422507857137857	0.0418140284540944	0.04276241914277	0.0423478678574909	0.0424406091623106	0.0420519205045883	0.042323838825909	0.0414840218715808	0.0419269361495843	0.0426354778968761	0.0421538438819797	0.042065367770423	0.0422301205475259	0.0424699060083652	0.0428864182470355	0.0429067129419705	0.0423301469730518
0.0420992142664014	0.0422534866426331	0.0421888711660792	0.0419521851062484	0.0419458492681936	0.0422442668267246	0.0427025171795715	0.0427481799246967	0.0428032716611854	0.0429658065208068	0.0436351497722916	0.0426843603134377	0.043245195582397	0.0421614242219333	0.0429125456801197	0.0424947285107684	0.0431826252923779	0.043312135715852	0.0429013966221112	0.042304609853715	0.0420590100205518	0.0424478944883178	0.0427147720696731	0.0424443426988732	0.042263149396179	0.0417602401086505	0.0425699544949066	0.0427982154001326	0.0428804388596632	0.0417145735828358	0.0430184988564246	0.0416671807020769	0.0424262296986606	0.0430288835719646	0.0426130180860585	0.0429224306101729	0.0427149191154432	0.0421972684619949	0.0433934211584037	0.0428453928594454	0.0424042432197729	0.0423196662623339	0.0419991145615434	0.0429000496383502	0.0433788133228677	0.042940077845844	0.0428872406431135	0.0422319901692634	0.0427662118057823	0.0432683213992739
0.0427070375998341	0.0431282277080061	0.0433304930385967	0.0438324542010055	0.0423692749107374	0.0428610989544515	0.0427532584305132	0.0436980500210858	0.0424824151201634	0.0423666558276045	0.0428752897915039	0.0430360943145777	0.0425602090750403	0.042352701237269	0.0425852085211451	0.0422678678006089	0.0425363298794835	0.0432668276929874	0.0428647853216638	0.0428082134699221	0.0422848897251772	0.043089807639506	0.0433212721525388	0.0425955233990593	0.0432492577329535	0.0432174430787336	0.0430066793595676	0.0423113098707799	0.0425193864102186	0.0430282086691149	0.0430708882952748	0.0422886327355633	0.0428299444563027	0.0425912970087204	0.0419205239348363	0.0437183115341867	0.0429822870525205	0.0425417658999965	0.0427171269010197	0.0434431356943122	0.0429933873513889	0.043057118209896	0.0423381932000973	0.0433383196360322	0.0429937411900739	0.043363069130374	0.0431421289175906	0.0429895612700202	0.0424611441920638	0.0431227398573276
0.0435095473155004	0.0427892478006895	0.042388626393847	0.0427607379773216	0.0429392556820903	0.0431645640011325	0.042751934135579	0.0434721432591907	0.0432382054715371	0.0428681299864658	0.0424492159186817	0.0429358074073557	0.0433436827463026	0.0431458034583001	0.043196695258474	0.0427148249486582	0.0426155837158796	0.0436937887236778	0.0432350264532395	0.0433662147799028	0.0430821332050903	0.0433397735782386	0.0436384423334394	0.0428017413622716	0.0433196806094214	0.0429501616824719	0.0425049409121345	0.0433281794113465	0.0429253518362198	0.0434019829480883	0.043667164417541	0.042754702991877	0.0437703937096159	0.0429674368561236	0.0434660114739476	0.0428657651095519	0.0433880960582933	0.0423578221098158	0.0429325488666527	0.0431903948136773	0.043077698412167	0.0432639137427855	0.0437757376617758	0.0437691278733192	0.0432391116755333	0.0427477276262799	0.0435121765734273	0.0423469780281477	0.0431326992749753	0.0431326861908114
0.0430297491208994	0.0428313027323496	0.043186834123781	0.0432119702269798	0.0426992830264095	0.0439854703997837	0.0442160380585736	0.0435461756365783	0.0436032763061965	0.0431445433298793	0.0437179161498465	0.0432030071753444	0.0438279517526343	0.0439414658519471	0.0435514494368569	0.0429378742632738	0.0433172813788699	0.0433260182440549	0.043382800160643	0.0439298720221996	0.0433150933185027	0.0434414586760957	0.0431674155639811	0.0429340388969956	0.043150065019681	0.0439773237411443	0.0429078768507455	0.0442867340418627	0.0434993809484221	0.0434717070566077	0.0434237308320801	0.042992838713147	0.04287918386638	0.0436658532026237	0.0428846051923929	0.0431340390930096	0.043563149671757	0.0433248388937946	0.0438457915473503	0.043674465462696	0.0438235365698715	0.0441743458860941	0.0434227792268882	0.0437157215099877	0.0436825482732294	0.0436089048975284	0.0438439424216371	0.0433294644264605	0.0440979894824427	0.043812294592897
0.0436914504067061	0.0433606883349717	0.0439074674424135	0.0432649674057879	0.0441926296565571	0.0429541157932536	0.0445412911041878	0.0442096594730651	0.0439335120074742	0.0438757966312785	0.0445323845983387	0.0427837824093158	0.0433725544724373	0.0443472369356759	0.0434580878825412	0.0437285338019562	0.0437587204685775	0.044034218051184	0.0433601681905931	0.0431950670511764	0.0436455055178668	0.0440697655306092	0.0432846826215877	0.0434846335080065	0.0434712730221964	0.0434873156459751	0.0435698078685307	0.043666084169703	0.0441198676385083	0.0446286000589955	0.0428629983634288	0.0434165356977645	0.0438092531769508	0.0442704746341106	0.0429859430625011	0.0438324882383623	0.0441528649567739	0.0429743801219333	0.0440356173015144	0.0430520674513338	0.0439745277141559	0.0438778872924817	0.0428201587996995	0.0437027530380762	0.0436246879753122	0.0432207677128701	0.0439193704866103	0.0444063977017334	0.0437185187011517	0.0430616262906579
