# Supplementary material for: The Neural and Computational Architecture of Feedback Dynamics in Mouse Cortex during Stimulus Report
Source: eNeuro. 2024 Sep 24;11(9):ENEURO.0191-24.2024. doi: 10.1523/ENEURO.0191-24.2024 (PMC11444237; doi:10.1523/ENEURO.0191-24.2024)
Supplement: Extended Data 1 — The file code.zip includes all code used to generate the figures and perform the analyses presented in this manuscript. The folder "./ephys analysis/" contains code and instructions concerning experimental data and Figure 1. The files "Figure2CDE.m", "Figure3AB.m" and "Figure3C.m" simulate the model in the nominal setup, and generate the corresponding figures. The file "Morphing.m" allows changing the connectivity strengths with respect to the nominal setup, and plotting the resulting trajectories. The folder "./Figure4/" contains instructions, code and data concerning Figure 4. Download Extended Data 1, ZIP file. [file eneuro-11-ENEURO.0191-24.2024-s003.zip › code/Figure4/isolatePPC/v1Int_a1.025.dat]

0.339053487194396	0.337584518532161	0.359321563877755	0.320153153007329	0.354418608815913	0.325612936372593	0.344904591328646	0.369468741387927	0.336664790331631	0.322351253364236	0.333958466518993	0.31961826374165	0.331671599903943	0.322417056366959	0.350252380517842	0.32157427694199	0.365444860237538	0.342730211163215	0.348372742356614	0.371929161724116	0.325996788960959	0.319990939123931	0.341935254875652	0.339614304418539	0.343231794195046	0.330153996659624	0.356916627430398	0.347835199320522	0.335924005500536	0.357234931323323	0.336300516871893	0.346525880995889	0.369952471796598	0.330751118831061	0.344573083262706	0.366896050423863	0.352039662821079	0.345148053040824	0.364671932157458	0.365569654254582	0.3238165122229	0.351841584090234	0.367405041368564	0.333230436595908	0.365426738840335	0.370498162701783	0.354362024370045	0.337378736405513	0.334771740218275	0.330626896522954
0.335143087936067	0.329911722213354	0.370597641846936	0.364873732092269	0.337841170005777	0.352812777993206	0.333007861846094	0.379963896544036	0.335666888446498	0.361099464188849	0.37401494114513	0.343724166896323	0.347365967558002	0.37536744180842	0.340474998255787	0.356162645075092	0.354049505065247	0.347854188831797	0.336578046651326	0.338287343282076	0.376241290567409	0.378973233176448	0.373259099288448	0.368555392096744	0.345614823880282	0.336237077956754	0.347779466150633	0.329305108084244	0.339902894134736	0.353388400398765	0.380497369517689	0.358521374358398	0.348724075798318	0.350602259214388	0.335833048788643	0.358386586220051	0.334139449312767	0.329542582657716	0.370305683390799	0.373539739856958	0.342075103697123	0.331769297361175	0.366361198920723	0.346537236442818	0.350133653713457	0.339192500521373	0.374707110454551	0.344471163689478	0.352692097692851	0.385529459313904
0.352064623360308	0.400381389040535	0.355260593068492	0.35142796487997	0.386217228054996	0.360401449878478	0.3644899195884	0.384269801623074	0.392857999878512	0.365581469615481	0.376517354616998	0.35761708448776	0.350504503988966	0.3975148262944	0.385382905649737	0.375185147180153	0.382699712891386	0.353692088982172	0.355634068514572	0.340592185065277	0.359361402938156	0.344643076302343	0.360429974001262	0.371234766265734	0.345220628803936	0.361751087020597	0.37222042398105	0.378818428125234	0.359277320348466	0.351710638714393	0.404948683921993	0.368193868926835	0.400663439076802	0.360406156676714	0.352239882777111	0.339116405493564	0.390200340473148	0.385017908210254	0.379379752827122	0.360272401204251	0.347910339617411	0.373401900610813	0.365098019869989	0.354955739605061	0.385394922547919	0.360657264832234	0.356606702671763	0.397984570263616	0.388791062583173	0.385870052689957
0.405333984986641	0.386021977371339	0.389572429962774	0.407057891579076	0.373066093514395	0.384434920396186	0.411517837056299	0.420779818124789	0.374585684086277	0.37938167881515	0.389968483756327	0.419647520554909	0.359812625442428	0.375955098884127	0.360034202786663	0.418973579976027	0.397033730135717	0.364022677054866	0.354354102466018	0.376160516853225	0.378619418819109	0.353519998620944	0.351375197637315	0.413662199823208	0.393197413448766	0.371784729171313	0.382039481741982	0.386922255869777	0.392918537554634	0.379558171396555	0.364220929771213	0.410556283425229	0.377923753990865	0.361963932031228	0.370751480809538	0.397730636695875	0.417570492603265	0.405041029934549	0.365323937911285	0.418521635641902	0.378974026154066	0.397303120395005	0.365959152038931	0.373017106363025	0.357512790425129	0.373791340411484	0.34974397780354	0.396373785483713	0.382122429448485	0.396017623107878
0.442450312672848	0.395785034197794	0.421709961655775	0.397320740714073	0.378728097477304	0.396349823634121	0.378747804538162	0.398626858321853	0.37211765597004	0.409162017553807	0.377946025716642	0.413297751227499	0.42451788522789	0.36730512942845	0.384101348087648	0.405138377148571	0.443985378397856	0.373495215749344	0.382430203990985	0.442564101924735	0.39742270990101	0.386306226689585	0.427911512079825	0.392467230876774	0.383123874886766	0.36841024099543	0.438147108202765	0.418298352182839	0.39887028692544	0.424797884584436	0.378115437985731	0.437281191965686	0.380878136235889	0.403184259944074	0.384948593150388	0.419972634576704	0.392486119236138	0.434814087482004	0.403092063844897	0.39141462095837	0.430311506900518	0.411467334103509	0.421943146159648	0.414039681892279	0.404600252747147	0.398309178565949	0.423045011485123	0.42899327300085	0.416204339864129	0.404849022224584
0.461914414933149	0.39505443244385	0.384326191352967	0.378717290707657	0.381878257852659	0.380202518046019	0.455165267796241	0.452907578760566	0.416967926402559	0.445782627374272	0.400984570380023	0.433000356630001	0.380493007305844	0.441951623068563	0.41763095363197	0.419126570880132	0.400825989872465	0.448597943059919	0.410599896174022	0.39267395829898	0.448370741286923	0.382208462719591	0.422140204020398	0.433597572552738	0.416136604684695	0.462293271970436	0.392622580702044	0.441382324592114	0.402556581444392	0.409876834650606	0.426376816602592	0.430502342225973	0.445878120120378	0.383296289586078	0.396020230374518	0.388030226950879	0.454495793973833	0.461299204454709	0.446718970598735	0.38361919656482	0.405347359576699	0.406779553703054	0.397728988386562	0.378896800326049	0.411041247072134	0.429983865567461	0.405602904359594	0.405602899070526	0.385980606176931	0.426626393838526
0.399006252489759	0.454505460370538	0.41798199248394	0.454894217001805	0.471166152132145	0.427761121276862	0.482799602739198	0.417885155605523	0.487138645671623	0.48398691988252	0.421059027110126	0.403005722499135	0.457559441562817	0.482827999106985	0.431377478608354	0.429738177232058	0.48621232808846	0.460679641597117	0.401899755513558	0.480995752416304	0.485123667235243	0.424629957566363	0.426747574480446	0.456679864406547	0.441749355739407	0.397648287543094	0.416849159047431	0.425241831497799	0.403332235715093	0.427221152014792	0.452799483318694	0.42149712824364	0.476585070700881	0.41769800238444	0.395492155874967	0.460082672178391	0.419124851147597	0.467827043611494	0.434062808102567	0.486815585564191	0.488568509102866	0.457680603656224	0.438699969792607	0.41464889595711	0.423497764237874	0.415958637885345	0.442229134305478	0.463051040225453	0.452819228220071	0.446050258415883
0.467930051080181	0.495767965278159	0.468288414337332	0.506699800778492	0.430148125146782	0.518324403927257	0.4695535143539	0.452061430599175	0.447512292856599	0.413091309065277	0.476838791621711	0.432589285697503	0.46017711346503	0.469371689409253	0.425213809499895	0.418390405744804	0.465464669530342	0.500271723171978	0.481845231533748	0.444264680019179	0.495372122377401	0.467422569548228	0.519745810583322	0.45819893726611	0.45276322121789	0.485787810724043	0.439258838446094	0.51845984869411	0.442135694007197	0.519421025950493	0.43367302720386	0.426166339258726	0.442619455685537	0.461705474849123	0.502368192166996	0.445222015092529	0.483109132749232	0.442288673473851	0.473989189922101	0.424497621870545	0.473104264034135	0.42288741601773	0.486761507683734	0.498012870754251	0.444433241648498	0.462231305715732	0.498215134352889	0.448897936393189	0.426886174575036	0.437162281698699
0.514248793643917	0.460908818731928	0.528432442912524	0.519143330160781	0.475886201607309	0.447597366499203	0.49299128358323	0.468080645459024	0.550060464776941	0.444660521713014	0.52855299234456	0.443392793080954	0.480147053658504	0.532195583954557	0.439853507624466	0.536923296603246	0.528417140832276	0.542819023437192	0.519401092122917	0.521920187144984	0.484781404316974	0.477866103339835	0.520490037761934	0.439516537460915	0.482519251241083	0.479522428132388	0.548065217676811	0.502780090281864	0.552789917822153	0.540890292150012	0.535379312887719	0.476433337944413	0.506609040085714	0.508990361363556	0.509546142673958	0.53913519711495	0.557214291282554	0.452749312606943	0.497405453246113	0.439348362675882	0.513505482872134	0.530411578030827	0.535003739545371	0.465532512943255	0.459127954843029	0.507586952730777	0.50889617623861	0.471007798300858	0.47879093915862	0.475543964032548
0.481617879548702	0.490582543231583	0.582427400983742	0.59550312535448	0.463433012110599	0.542723936578377	0.502026303000544	0.569228803817696	0.508704364053363	0.550079294571551	0.470452969653917	0.571802622402741	0.497389401526125	0.477223505962705	0.563732999273026	0.485898248846866	0.46644283094528	0.565255567614631	0.542992207534488	0.481218020522551	0.534479382970443	0.521696568371082	0.541912490937174	0.564326967339963	0.591961255251436	0.464091073895556	0.484180777209239	0.515082545794792	0.588651211653873	0.493692918067082	0.48215002292289	0.526167153882649	0.593209630873336	0.528020612470299	0.517829276888154	0.56561743601528	0.50392552321613	0.467049375679638	0.480809931388168	0.510181549518119	0.564183833654985	0.465124621438183	0.598945646118549	0.481868684323961	0.478073309141412	0.50302845733436	0.534422993592049	0.551859470802025	0.564027171453507	0.560130984804477
0.495179260610044	0.54223673418671	0.627261573468657	0.631623099825778	0.622407203196327	0.598510209943392	0.521056060367198	0.587487894454648	0.519762938784812	0.583086006988441	0.523814377045319	0.495405245316106	0.627407450964189	0.591682394387428	0.494976644695668	0.570623852836288	0.584877616346744	0.546368460044477	0.51674097879047	0.590043938983352	0.497404996011509	0.649354479234992	0.612348317037699	0.524683401126835	0.560572205912947	0.596091576917021	0.558258778504214	0.496411377810417	0.579181257789082	0.505040084189512	0.510415287082591	0.527075279828546	0.522075293687689	0.519889971846636	0.544431267410021	0.585062585409622	0.616695066443662	0.529099885377119	0.615942328083658	0.622568635521012	0.629896159752757	0.585920822882943	0.598683682376949	0.519093295779882	0.554111035412727	0.543269146766329	0.56730392772133	0.577229763243064	0.629622309772806	0.499089081175063
0.534988524247953	0.578711696473774	0.576559675487986	0.561506813478598	0.615028544194853	0.558238113705875	0.56144981797208	0.548131517615869	0.604712670282748	0.533376530875213	0.676424371143261	0.545023678539002	0.627950271597956	0.606276923684374	0.627750538541383	0.636910546833432	0.561794259064439	0.581486226272071	0.528440709241753	0.613292828773921	0.636982652090601	0.559256919339907	0.652681085761105	0.550619302116014	0.637608516464074	0.621779886183418	0.613468381661663	0.669116233757091	0.674117580144622	0.566143818855701	0.671419565356383	0.672546750947093	0.628585021603587	0.692284726929362	0.681340013494366	0.537021100936416	0.637555280555889	0.634528444486481	0.566361906409552	0.681190907649134	0.595523259800581	0.670211061373143	0.666552320495663	0.633492621639249	0.535010549350946	0.656140531846362	0.683819582126779	0.563330692832107	0.65970572344409	0.533436575195717
0.602015025236212	0.600525191711438	0.605944714261763	0.653467161024446	0.618837327712933	0.644380181816099	0.739334063791596	0.599588662873349	0.757567421408958	0.594013786499512	0.670258973862781	0.629600367218926	0.696198053503687	0.642562471341928	0.671617078678097	0.602135494576793	0.713501471620343	0.603225923836479	0.567266247523093	0.585322257219677	0.636694489143549	0.564663151080651	0.590456261229941	0.624206443766377	0.680733599091738	0.604440959504222	0.729652435286269	0.693618553909814	0.659032834587904	0.563491783209456	0.620346068705199	0.718837786558032	0.621169907916182	0.625890830646586	0.71296031583602	0.747912893917895	0.681576391066276	0.593956242079827	0.71592629881984	0.740831717192166	0.736418708138205	0.716357898461293	0.65532032035187	0.634500551218044	0.598995153949717	0.572042256599365	0.725969970248115	0.623029610968082	0.572928652583423	0.587628484694287
0.659822614561014	0.700360173714512	0.713709409472462	0.807778643589753	0.775182157341952	0.726839587239846	0.65091018485803	0.608443186264341	0.763660768672815	0.674076511610577	0.736449963174698	0.720538931976032	0.80420772291749	0.706929241478229	0.794777482320453	0.78262282408909	0.686906154029876	0.664150486432906	0.61881203188478	0.67553226417558	0.782096800755303	0.66939364173407	0.711999799172373	0.67622333241125	0.698033076856029	0.618979960247876	0.761738907089503	0.785567372729301	0.718967160040128	0.666891051460155	0.766719004773071	0.635938262585352	0.674909647603134	0.744339568492666	0.609201074949426	0.652208021656939	0.683757296368394	0.801090600428226	0.658647163247204	0.780687188864577	0.760150249182815	0.648403785541824	0.74496449875207	0.644169834778288	0.645139516469139	0.805209348031152	0.623134427460004	0.802970531868455	0.667074441775925	0.660230441231283
0.713108253555409	0.815636473797323	0.696540629018125	0.794848657655861	0.711459762856685	0.661426759229978	0.803393617944365	0.656607186279873	0.873858858715281	0.752584100745361	0.888229834664905	0.876637913500536	0.786742928642544	0.688376449335445	0.755202919071042	0.888296572771752	0.855293244441058	0.723272042520958	0.696661908626285	0.69927077845522	0.753323543597197	0.655735687204087	0.808028084347449	0.776543012411007	0.70475462322021	0.661028541537866	0.801630139630573	0.701657257907291	0.888988028616168	0.82386896158961	0.820993143590726	0.66913538680659	0.787915539004368	0.791872482238933	0.69913517647778	0.793710953524059	0.883359822077654	0.654268952751955	0.838261953674666	0.730990162505662	0.807824778218739	0.728925950016908	0.675471550143063	0.867501468740728	0.75757368782313	0.763313003347539	0.735339391785798	0.847038136867526	0.833849734894508	0.665830493517313
0.934171883835057	0.951735481720381	0.777653825409888	0.956484496239708	0.799033676633314	0.786018043165549	0.79273489450367	0.809771927105456	0.783238419809865	0.898512691548498	0.810053605758629	0.847914322127083	0.887467059131169	0.94881680187682	0.794895624102273	0.831590289363895	0.694381414159996	0.799434831762565	0.799155654909132	0.759274456031435	0.791560248381295	0.862965182716036	0.925384563040008	0.756125580373385	0.769190169190919	0.696495651560574	0.951686334841396	0.788425049678073	0.877551365483875	0.857225532969864	0.898451583402479	0.785593490793937	0.821424724995849	0.906851318641778	0.917117122968823	0.733240163074146	0.832462330128192	0.899153630819967	0.721540235894267	0.855744083090442	0.860750490080697	0.712429185675658	0.761021415433873	0.842632096357158	0.851683277669811	0.87621083870466	0.960354708727703	0.89885163491809	0.897819310647637	0.770546656855514
0.85680215101259	0.94943883130239	0.958240445527163	0.80164047622944	0.848808493233291	0.972910706204767	0.836251912722205	0.968928962688336	0.982625208266877	0.810453828021057	0.93040681736873	0.943826954405917	0.773063792606705	0.856102902676874	0.790474453950723	0.947037300721742	0.989279204075581	0.825678670548422	0.928929077315155	0.914735014659367	0.773127115028472	0.834566526464738	0.984177348925411	0.831522405940524	0.961253093274972	0.763882323236845	0.97230682024517	1.03669633793963	0.917747008334005	1.0005118839075	0.829633145454803	0.850077036137285	0.929919208952558	0.89456145905976	0.947720951629536	0.884426139235786	0.877184672974252	0.807623575885865	0.804643855804281	0.814513178011499	0.942676419275894	0.874308752180816	0.759804304583076	0.951825961000209	1.01846037307161	0.765863185617571	0.887459635526982	0.892701905779309	1.03790813237184	0.757357129917703
0.846166068445388	0.837739895856809	1.12575623814882	1.0133461917085	1.15459459996748	1.03921428442909	0.937880386703662	1.12551134024686	0.869296410832498	0.968243705675963	0.999303359064624	0.827030586753787	1.0840883029184	0.868892282753118	1.13768985335543	0.962581075639852	1.12346557439349	0.889352678239733	0.909254120319768	0.882985265818104	1.05638692955606	0.970692221459422	1.00887874104917	0.843668285549913	1.02828401115736	1.08212727152694	0.833931609641441	0.878507076903047	0.942254038917366	1.02365546381507	0.87166290630577	1.10396788660147	1.13361732478593	0.941422892810635	0.883363133832427	0.845590848883313	0.949364105386121	0.921525935844289	0.979233151423406	0.815222697937442	0.878691405788878	0.978969642638771	1.02742299182873	1.07733611848454	1.10478319300296	0.883145946068173	1.11704553690812	1.01568204135811	1.15449345927768	1.00043253104339
1.00379044553175	1.01934495139964	0.922302063496086	1.04330637216346	1.0268832613864	1.20373599457804	1.05805461961713	1.04893788608429	0.954688373155717	0.917476525149784	1.13568838202734	0.950241661121441	1.14022590577701	1.28131760891163	0.946947488975774	1.03579874205442	1.095900716858	1.23896365327686	1.25492012460652	0.997258319681715	1.2745896738828	1.03918347303805	1.13870601191399	0.922792563313445	1.15812145765654	0.960934290193223	1.16754529908811	1.19576599739349	1.00526375494757	1.10609196594817	1.08590427885449	0.909984733554164	1.30223595402673	1.05459121992865	0.958773722673418	1.05045464888945	1.03079029457095	0.958282391400356	0.933158843754688	1.15948798255183	1.18758417517635	1.22980557120796	0.968818759364506	1.13213079760435	0.927038430512524	0.967332720367284	1.21396766039598	1.16645387370004	0.937839937895462	1.08356588093918
1.31908107624829	1.17598395270472	0.994484565833079	1.31388139795934	1.22837206137791	1.14280991643499	1.15991359224416	1.04584350752904	1.17671274451173	1.07114235033818	1.27992248425816	1.02687161676192	1.13230322001255	1.25212253869681	1.16592313141966	1.15111279709837	1.1553429870044	1.39889302578283	1.10305928444662	1.00509234493743	1.31795479243317	1.02286460647845	1.23889189322291	1.23801884476563	1.4032972583122	1.13956720179687	1.03043886597201	1.36805585834268	1.07291069748588	1.06105122365584	1.23811492090599	1.22542361750065	1.00194676485423	1.06398333810958	1.41028916549938	1.10814738260134	1.22960328951608	1.2932629086601	1.17113942375525	1.28826915359337	1.35612480111072	1.39314734601081	1.03739407418964	1.42512856746238	1.04537791187923	1.42808642627875	1.1900290156674	1.10438810089326	0.98431879117508	1.26931512369767
1.56984911225875	1.56259745658489	1.49588290523072	1.36599546182369	1.5870767004021	1.28491378070438	1.2112917032794	1.37436124060538	1.15707044865422	1.10466709755865	1.12578813228647	1.22985408183093	1.51353140520396	1.56298657179181	1.17074670912741	1.26277381657525	1.11241861672429	1.26274054713315	1.39816346135044	1.10666970465744	1.29115895576037	1.15993164635832	1.20503569294632	1.35214173704486	1.1389712459983	1.39627203504594	1.40268369794092	1.51913242723371	1.24597210547561	1.18853660520259	1.18218358883363	1.20805436204289	1.34412192564019	1.44318156443369	1.51726703817976	1.24341908935419	1.29535011084494	1.41435432677	1.42742209100919	1.12499985376084	1.39313614480248	1.56932018977949	1.45762254032667	1.11391755987926	1.52434447947424	1.23347390853574	1.45438037612621	1.46337458048291	1.26641737018027	1.09783224379783
1.6015893515507	1.58689510184608	1.43875587073773	1.2354423901013	1.50225560323257	1.71150185108503	1.49751070629815	1.3720873790466	1.57245016572759	1.77040682643829	1.45974117905811	1.38234952263105	1.37686244469346	1.56769998047981	1.4616975549723	1.23626275374403	1.29374414138192	1.1902420292122	1.3510548304626	1.46030273528166	1.33101274439134	1.30573276025709	1.25067123436717	1.678543577807	1.72918466869086	1.51314478045656	1.68388000942957	1.23796545870731	1.41486382248926	1.30595819320556	1.55904468804373	1.27146983579014	1.27751018969466	1.46171627942941	1.7501281807879	1.68827810860423	1.40444033664907	1.26630811955983	1.46551055477856	1.54065963319713	1.32528457584924	1.62585954744372	1.49437225779888	1.72342779039762	1.62808438089422	1.56931133383292	1.43394091477151	1.32710333875726	1.50113041691709	1.51042667808702
1.80889917883181	1.79199033734806	1.43682689206268	1.7005209110544	1.37355111482548	1.43530458263904	1.49507177178163	1.73366025915121	1.44434112040298	1.33581463317793	1.53490125188909	1.44321756018436	1.89247875823896	1.48920755393067	1.46650514609239	1.47683498955979	1.89285841782441	1.76132263062971	1.47902538497069	1.78789129515332	1.61634760571797	1.63751725308388	1.55419153032017	1.41159208202058	1.58732651389436	1.48790171069959	1.43737689454531	1.39863050788511	1.83501576409495	1.64031306121082	1.89625858719633	1.43775843749517	1.73458704630437	1.59059956553531	1.70892800947138	1.38005900335476	1.5505642492296	1.85079727125333	1.43257847186494	1.39134808483346	1.55105199871426	1.38469468119744	1.45583019306089	1.42786410595621	1.36656400067726	1.74892975409566	1.34636287859043	1.88495110381057	1.81942427772322	1.82144496630503
1.74610895070427	2.17051083868502	1.71271832689924	1.68995759843164	1.863127416349	2.06112960714962	1.81302809204537	1.70912858998348	1.80975855348791	2.11817723528161	1.65220502847061	1.66696954563798	2.09536141149712	1.87301485253043	1.48138506823029	1.84324199427757	2.08756385244561	1.95622055879596	1.79499439678158	1.88502476846492	2.12660463929177	1.58714780327422	1.51772117962876	1.99553763138339	1.48527530305353	1.98482054297309	1.87294042539005	1.68247855084823	1.63981209395083	2.10820859258319	1.52971584195067	1.51421981214627	2.11584506535271	2.12678580450649	1.82526791631118	2.17189689826338	2.08147507552877	2.09733961727866	1.9844038516503	1.48369883315437	2.06536722397225	2.12070611354645	2.03933244130224	1.62436024690678	1.87234259667872	1.54627556886704	2.07062725771028	2.10034041772611	2.00063408511172	2.07198580797945
1.93074900685278	2.32147873836918	1.95895541907273	1.83154161464508	2.19598705643617	2.09484474916667	1.98753979984095	2.11816554521315	1.70906610817417	2.1973391643729	2.31538046845482	1.90383509335027	2.38066104093933	1.77703365792622	2.246709433949	2.26937606398749	2.09237452591407	1.89214904441735	1.7212093950213	1.74255617536488	1.70138028823471	1.97087210629557	1.91446894186636	2.17506043836652	2.1370357898858	1.80470440537984	2.29518788942261	1.93096720926833	1.69748071284934	2.20555338239459	1.89378889546999	2.30419421954453	1.9893470485005	1.65177608094431	2.00912531679589	1.70827845239896	1.82933851703294	1.76130024330544	1.7592685421535	1.97128539471568	1.81887339639494	1.95764924357519	1.78980178272707	1.7575973256265	2.0526939863874	2.21342491851977	2.22225395590243	2.13569739846902	2.03623798325436	2.03921371904234
2.07256375594727	2.25738751318123	1.86343508161327	1.99531546770179	2.25185871636274	2.25205386823994	2.56321798691792	1.91323479541754	2.0742323014997	2.4857398664917	2.61890525713812	1.84501006523363	2.53923700812872	1.90735298583504	2.35788533249389	2.14043032444968	2.45890327665385	1.81096572525707	2.58206981354348	2.49127206667416	1.86301174944358	2.21000057310842	2.11564647766554	1.89115309937207	2.33194828958525	2.58866647219408	2.20026203864258	1.97500576744046	2.1743337642664	2.22046463263369	2.5675740218818	2.47072738030875	1.89665306712744	2.53710143281732	2.58862466317084	2.67157739239224	2.49835141405327	2.54899833085251	2.55518849869893	1.94679563029547	2.07433836548511	2.43690883633826	2.17465341625635	2.24563710554646	2.05749738613257	2.42334684988836	1.96518733340191	2.42867872724667	2.47218589892303	2.49873175316316
2.09388409622425	2.156027333255	2.65684197768903	2.50720096528449	2.86712049117311	2.63582233970723	2.74163693720752	2.12675800661309	2.21067762270835	2.60825803841902	2.16217472634358	2.54154445344208	2.29341338396043	2.66505977204807	2.13005960934378	2.90322731542307	2.16392238032031	2.20340498565245	2.84752850406046	2.26851711173772	2.67363421393811	2.48459405681935	2.29729917841215	2.64527706306035	2.90169953028376	2.87064150597229	2.86711361332839	2.65568844710128	2.46007575597293	2.33781117681626	2.39035297294122	2.68903076910588	2.28014201768401	2.04934436403135	2.71593197776493	2.34243120976797	2.46623814698343	2.32353220753506	2.62058642505421	2.78773614213288	2.75357625712251	2.8855614657187	2.38451738168057	2.56216623137603	2.73016361521492	2.14607077608028	2.15514335922883	2.70212985516606	2.79685810411753	2.03629316748135
2.37441383385213	2.35311400718873	2.5043600591371	2.9988760260715	2.63266239768849	2.4841157074905	2.45997693300725	2.40479329823579	2.9481401196666	2.41340638275639	3.1173100396017	3.23490834517038	2.35277108927868	2.92614158381889	3.18274163928667	2.38874660188442	3.18895772052419	2.76259227856138	2.35328265055747	2.33292837735513	2.34026318673288	2.50163839454288	3.04982367948981	2.84425428590918	2.38934344975849	2.63836742345438	2.47471564439279	3.17844978254714	2.31826125360383	3.2532980040504	2.49781809757364	3.14621110902565	2.49606026139342	3.07887359380212	2.38940062277317	2.9325455639147	3.10119554309603	2.78060271385395	2.77470469292772	3.06013562437801	3.02108800710053	3.0366487059836	2.39290501510397	2.80766065987097	2.8248109936105	2.62950766998831	2.64431530348677	2.26236455649606	2.8941817913734	3.04709184152623
3.02250672749923	2.96765208942359	2.85798360727958	3.08193368046128	3.39379233983481	3.46341400963734	2.61590648517361	2.91575070489342	3.14907532467195	3.17007417845569	3.49274488073755	3.2994194445898	3.52164118912701	3.38293000513938	3.06595065692874	2.86448418939233	2.70491686661248	2.98860851930372	3.44695774162369	2.70577197363237	3.12917082413422	3.27673107797501	3.0990814424019	3.33015159540484	2.89522937663356	2.89136340844193	2.93740154293167	2.64797797154218	3.07141625130581	3.18558377516744	2.84430533122727	3.29865339308201	3.40474231627446	3.07450357579943	2.64514014080825	3.02360752803114	2.84488115093853	2.63726264052905	3.44156863369455	3.15596536521047	3.17895415433106	2.75297893792645	2.59906444805008	2.64075873944299	2.55726836602018	2.80407176138627	3.43633247515663	3.23769011526625	3.35239757905197	3.22097253032694
3.66430330218983	3.49658241446998	3.82105081305384	3.38668864464972	3.02917950101873	2.98048044271893	3.37436464183971	3.06198548670831	3.010654116572	3.2613935109507	3.11694760172716	3.71644891498243	3.73065674523932	3.69315495315301	3.72703850718269	2.90439296052444	2.90644195776835	3.6498424881031	3.09971972235986	3.66245621717872	2.95157563204669	3.70248127184377	3.11323013710016	3.23579139209617	3.62533448432864	3.2315593216195	3.21653378573879	3.01880872465728	3.57381457738963	3.29194135910288	3.21064931470869	3.22397499426814	3.04327972664061	2.93278058626189	3.06298168814921	3.31931359934941	3.14653891343965	3.29751724361017	3.68876367669739	3.69299523282253	3.48673866339934	3.3155976103564	3.11184304729393	3.68013527444662	3.54814938295337	3.10766296005827	3.58395576583721	3.47284222892444	3.00288782954979	3.09201660819467
3.2772478371611	4.07293639522194	4.05244031666294	3.33641720294366	3.45510294108605	3.69467422903751	3.89927233610522	4.12487725251241	4.08065395286794	3.78826988557662	3.42343419335123	4.07532416813238	3.97635278059072	3.77325306572903	4.05138976818719	3.3438471867266	3.90495067585649	3.33890834772806	3.93496414943211	3.57406913540783	4.18762511655904	3.48705860680679	3.9267915058235	3.20089044440259	3.90892336669714	3.92014205355435	3.79245668887692	3.45169519062503	3.27148354475273	3.513753584365	3.94602380746629	4.01050637978498	3.91295455305196	3.7972303903937	3.2929500174538	3.297813745429	3.61881854209188	4.07799431844082	4.03391481477741	4.06138301338459	3.40495584209183	3.50449851017039	3.21545454395382	3.81684388539367	3.23506079573208	3.39452813447347	3.40619473639432	3.58074004437847	3.55584659709614	3.76750246590575
4.32693843397639	4.00156549675383	3.7260569691857	4.19485449723525	3.81538697693349	3.9562226342683	4.20856350596462	3.82119396754534	3.90962182163347	3.64281958568451	4.3994197914664	4.32767381807638	3.6102923147947	3.90574414788858	4.26978877992011	4.25579847939574	4.57598968647457	4.38826742271395	4.25430516021893	3.71359328696196	4.21966415159493	4.10137588405202	4.27276931081399	4.31930357290354	4.26369444942653	4.13583575273284	4.07549262119207	3.96978628693259	4.20560534914452	3.76092644260848	4.31075777834705	4.31298242380304	4.3304378917329	4.2992874933184	4.13105927893386	4.1976662252514	3.96670603760411	4.00661731184957	4.16163220514758	3.92636111455766	4.2589382994471	4.35487184126083	4.31478616819157	3.99108702579916	4.12930013332529	4.09881114004136	64.2665724429949	4.25540106341551	4.35588052211309	4.71604386546222
4.42731535676529	4.56484733369744	4.61526231997381	4.62992638061048	57.7717253511687	59.2553516531172	4.66441440426871	4.6240677054958	4.55608653426228	4.3859690554018	4.3860567183356	4.64198837692143	62.6407155558317	4.20681289470351	4.5656950487155	4.32796030551949	4.09463153194016	4.26667729151266	4.33757470060178	58.9380329746754	4.60657492123496	4.5685722450902	5.63942828141978	4.55182554148771	4.70003152051918	4.5649658951105	4.27950427086509	4.44413938716868	4.51745492193737	4.59862568872234	4.19797518130873	4.60517212160177	4.15750967344241	4.24475836326106	4.67357216853264	4.59323527947376	4.47982623698916	4.54759838271672	4.36477274101879	4.1505534514846	4.30717897569988	4.57612610278539	4.65451757506189	4.09721030465095	4.2042171553944	4.60856597429786	4.50182267571312	4.59147256453066	4.47087454440186	4.70571613157273
61.0935507037287	4.73714612779737	4.61614682944713	4.85531657420165	4.56351657179682	56.2743154903268	4.89114904444931	4.92364625780304	58.6151626145457	4.92282267535204	4.9542271409966	4.87016233534891	63.2655839319055	4.85587830646753	4.84851774960016	4.81138376055285	64.9799039902247	4.88845664072357	4.90032404339265	4.88746925895385	4.9557367185705	4.83200622129863	56.9961360090268	4.80928545548699	4.88184201976967	60.5807469242764	4.8931187152143	4.94807689779697	59.0655905970154	59.4796217551736	4.88122525871412	4.57593709078974	4.66018494370559	5.07006360718662	4.61223746743153	4.87142437878559	4.83406663479802	4.87803274007119	4.90717993199294	57.2606069569276	4.76270619238984	5.11428732179694	4.67192852894536	4.85812744029845	4.87030004026404	57.2411572318132	4.8886870268854	4.82947082540643	4.81235523563909	4.93336393176051
5.26530256846612	5.1224378782689	5.21934085457721	5.24221620316088	5.71603186003853	5.17697766649159	5.14188518142321	5.20546738362401	5.22592538819724	5.1249480527301	5.50767804963094	57.545131614461	5.16908394576608	55.6956213982131	5.3321419773253	5.17239390194833	5.12367407482995	5.22674865174957	55.4136925953945	58.8168327086695	5.41792977354398	5.11790707233108	5.21114852452762	5.27533778858129	68.8564038905447	5.15868543682766	5.21605923687605	4.96284433647012	5.14948094592535	55.7879041592255	5.22075813792576	5.21525420665563	5.24349304997923	4.99615062312514	5.2113247506001	5.17788299203447	62.2260550016116	5.19603856347016	5.18481127839187	5.18014793763865	5.08575411488735	5.10366971665048	67.3634676595847	59.0154053869612	5.24887228283666	57.2989595912761	56.2045074595706	5.23638290740583	5.23347258965166	5.22478275055866
5.55576607559179	56.2365237970798	66.0048485960985	5.57293626290811	5.56804046049738	5.4951465034124	5.63857285237855	5.54884995637885	5.59318338121187	56.7894469137592	5.52274840000693	55.362324274644	5.53230845107254	5.59779198904837	55.8477657767381	61.5004317006403	5.51943222814478	5.55047700040807	5.55847424290039	5.49432695487354	5.43862462395823	5.46159792526345	5.54429886217266	5.5795609014675	59.3084402452896	5.50346000989707	5.45044237846251	5.54556093810758	5.54390574823411	8.86318326383196	5.55967560666947	64.8709997960921	5.60994971464377	5.59306508530842	5.51709138001254	5.49304454281718	5.46783462772852	5.49203837074263	56.1167406741013	55.6026788658062	5.57543995454376	5.63104095042393	5.52614342054087	5.50178390503202	5.4972238996419	5.53573480418004	5.48586868611979	5.5567543579998	61.8290719642834	55.5016811067719
5.80377078255003	5.77913832779775	5.75692460953267	5.80419605145284	5.81334299141332	55.6534266614361	5.74898234361817	5.74320296261728	5.91845685092154	56.2207466902284	70.5997200708392	5.97147664877862	5.91882970928431	55.7745745634445	5.86180210912666	59.5496247323707	5.91146026969405	5.90120676493549	70.9422098607519	5.92631480401289	56.5004354954396	5.96025703962368	56.1837818452465	5.73215402650904	5.86910233108729	5.72418438731636	56.5482626468767	5.8152937652601	5.72164295001884	5.96668196963396	55.6679850543911	5.92902336431736	5.99059982937504	55.4319970112855	5.68469217071347	5.83953157269424	60.0853284960824	5.78161144940003	5.90985791181709	5.94962860639225	5.99444528756452	5.78810504472791	55.149820371414	5.91230215983658	5.98255939433817	5.92261144250904	5.82961107889374	5.90402294202394	58.8799758133921	59.1596067802798
6.26934115511359	6.3506724653136	57.9169280403605	56.6292606596495	57.0989277818708	55.9718094365501	55.4950838334354	56.4886201639556	55.0026351825781	55.0470069752467	6.08969080040061	5.93182657996628	6.06066598901837	55.2408311478095	58.8578388032687	57.8158992014579	6.14457230425871	55.4203203617694	57.4764043518406	6.29893922053494	55.8347260183775	6.06979146591545	6.28934315074746	6.3122144816789	6.17694338081706	6.19811793783856	6.23830552760008	54.9188559123372	55.7730114504569	57.6631500830584	6.08118036975497	6.1395675717437	6.01209399872487	60.4958228172463	5.94113535963795	6.02896919199519	6.16201145220886	6.11513868351205	56.5431861040507	6.09396047234701	6.09237924853427	55.2045302656517	56.0806551022629	6.10349484628781	55.9595879346348	70.7910236258507	6.05202356738218	6.341452473564	64.703306200863	6.12694183473583
6.39512747186828	6.51006916378259	6.3308587251065	6.47828256047399	6.34435660199987	55.9224807039841	55.2287245764672	6.33276478477632	6.50169936946842	55.5530383676779	6.59987213543987	59.3180452622983	55.7218813194088	6.63577929483537	56.0478694661938	61.1282870013126	6.57233653090956	55.2841764784773	56.998659391629	55.0338146591426	6.60128269105316	6.62986149862382	6.66545738654176	54.8566687123271	6.54332197936414	54.8714410614421	54.7759642479737	6.41260207940365	67.2914513248987	64.5067797842193	55.0535037527786	55.8201897047165	6.4569704963437	6.66163472396711	55.194051971556	54.9340349727543	54.8848795603843	6.2713196625607	56.4976894911859	6.48587822003496	59.1312110634185	6.48357243777661	6.50593964734134	56.2206208298324	6.49870284476001	6.35226701050565	55.5653351364853	6.6764348816219	55.1145572127283	6.36371009473015
56.7040097122103	55.6054803228478	55.3716198794145	54.9893676998131	54.8790788662795	55.3193835006098	55.1252829152849	6.68206489181951	63.1161210845656	55.1001922712435	55.4824671667906	55.3472042228559	6.81243305988522	6.92663609444311	59.1014511105169	56.4435751974396	57.6282441650034	55.0592505730852	6.88347708945494	55.1055575217022	54.81274068252	55.8558449487333	54.9537829325044	60.1401012611436	6.59302543591205	55.3818435939593	55.7102224692595	6.51609165084054	54.7910906736847	55.7562995462059	6.82402096372831	54.911580433684	6.81736206139006	56.1578070152033	56.1597501769689	55.5119397729612	55.286702253886	6.60488889243964	6.76072794188718	6.62285028651123	55.6035055645833	6.59670532997688	6.56475500149995	6.6335508742999	56.0958173199009	55.1903466514186	63.0763040126425	55.549784065329	55.4583351466726	55.7485906396293
7.14324903188893	55.7488313049315	6.79524958020313	56.7927488202536	54.7458436275288	6.87910772590455	55.4650276932301	57.6101109234126	55.0394370502051	7.04446039492506	56.0915479990111	55.3617735373996	55.4065432846438	63.9796957321094	6.95171241896164	6.8841265405521	56.0098928165045	55.5690353215519	59.804141037738	54.801796634492	54.7656486019324	55.2552072143058	55.8021600369509	71.0370763182335	6.90963680769731	55.3777278042427	6.80654248328144	7.15967239172571	55.0690507329922	55.0780418942566	55.2986533063632	55.0945255932396	55.1375890470687	54.9377959560405	54.9304857956276	6.89548134457063	7.05054895314078	54.8843281342491	55.2526470261093	55.3900154252713	62.7885802959243	55.8414170514001	64.0602561141795	55.1776807087492	6.8002773262859	55.3921348487105	6.79622724082943	54.7200638997688	54.7496665403154	56.2413989045518
7.16114687953981	54.7648131414485	54.9977829031452	7.21269666905602	59.1313971291357	55.1151137497079	55.1279622442956	55.4256019671474	54.9269852252771	7.11991433918608	60.6574623873823	54.9840125739042	59.5246198696006	54.8877261875595	7.02648720751685	54.7801975701186	55.5620918552505	55.268213232354	57.4703318455274	56.1892496985618	62.8792917644659	55.1208677469939	55.4779408186543	55.481548344921	55.8963549605417	56.3147033272081	55.070470747524	7.17885584498474	54.8583957847795	55.4429061160411	7.35044835496034	63.5893297555957	7.24601558931009	58.678263894493	70.6933495276031	54.5514404194988	56.0462070091458	54.9452754745305	55.3244576821707	54.6380311218368	54.8798655537315	55.1571879468114	54.9346090846155	70.9111663148199	62.6817771679863	7.18800124124526	54.5938908827465	55.0527927322026	7.77385206295974	57.0788573501757
54.719628974988	54.8850824363238	54.5753927301903	7.30128788123308	54.7684936102045	55.4636007492149	54.6259758824792	54.8895063427939	54.7415506292615	56.28611174877	55.79086141599	54.6885473582241	58.3957298431712	55.6621979503862	54.8860891132718	7.46985012925391	7.40179134219595	7.35703784886683	55.2219699879072	57.3713283983887	54.8515379875713	7.27480457091435	55.3609913284785	60.1962092994904	54.890958500602	54.6690567586941	54.6452264466848	54.7389609547799	58.2159071981655	55.6577922437577	7.3835951825345	7.50873161933337	55.2202565430639	7.4687368355282	54.8429008076985	59.0788953521081	54.6849290730794	54.6746266306571	7.31586335591138	55.0405686192099	55.170416927277	7.37478193527658	54.6809772511451	54.6024551793071	54.8917844513579	55.6128657071397	59.022053628123	56.1589843992765	55.2644988667277	7.25534106372094
54.7583808421026	54.9970927180744	54.9575081741935	54.9747680548672	54.6809396968062	54.7731913041328	54.7004659982935	55.2475879381135	55.7007293868893	55.417019070249	55.3146158320071	54.852873877992	55.0907401208693	55.2828516656893	55.6375765608831	56.6794635945073	55.0418553482812	55.2415250739154	7.48662843572073	60.2801151803187	55.0086417376301	56.3837773725631	7.56946267259501	55.3621159332418	67.4264189242874	70.6578354278186	54.6456654403885	60.8879994466513	55.2330427946677	55.0846633453122	55.2025544937705	55.5375034765955	55.0904161243318	55.2977354091212	55.921635339037	54.369527702438	54.4777830724392	54.6696034210133	7.8798367708348	55.4616514234125	55.2857561278689	56.0795158535946	54.7757957234654	54.9112682761626	54.9921070810291	55.0073868179976	54.6692432712364	54.8688703751454	54.9159538896977	7.60867830065021
55.1149782913004	55.1964833286064	55.7931068078632	54.1847918340615	55.4206588595431	58.5140708113805	55.161850811967	55.7550604828458	54.7042506169756	55.6999318199069	54.6186711994746	57.8782032681077	55.5362379626118	54.4664907139084	55.2907543222596	54.5171476870447	54.7843204938129	54.9989326269612	7.7275012169715	56.6500959254985	54.7814389845153	55.306332054061	54.6127202654767	55.0402133601583	54.420651124956	55.5334880153965	36.1944316653234	55.8730819896229	54.9069905540239	63.3356738900747	56.5486737274356	54.3875658059368	54.9373559305256	7.74064495164511	55.0838273675644	55.0348920555626	55.0453825085473	54.4870951318321	54.5833367013619	57.5201779738621	55.6611432164376	55.0782765717884	55.1288661101349	54.5480225859081	54.532969823533	68.1718208581676	55.3773142297888	54.5320068700725	54.9911584341544	55.6861452484841
55.2869236457959	55.3648103383813	54.4701856341645	55.5353386651129	55.0809446056007	55.3435731528113	54.5345967646014	55.2721340006958	55.4732061034592	54.71371381365	55.4136314835428	54.5426683216862	55.2042887024434	55.9908304068663	55.356757486179	54.3934948324888	55.129458157066	55.0441463886048	55.2715568160117	54.8633974315416	55.5309840493232	54.5804254078736	55.0786088199987	55.1348767182368	55.0107462203254	54.2552150463681	54.4211417224635	55.2984138600507	54.8831097082094	55.7383503693693	55.0999155145555	54.4595124430752	55.1843414747957	55.501616550557	54.1323323583734	55.6046551655424	54.4902927921802	54.8306921156539	55.0477171965877	54.5525830191038	54.348106301639	55.3197907706078	55.2110373812288	54.9137261556154	55.7673018380958	54.8600279602039	54.7136981118847	55.6198522263935	54.4959731545464	54.5739084938248
54.8644546632289	55.4365244533632	55.5113867967715	55.0177541539295	55.2200022020316	54.9189804035855	54.8113773477934	54.594659290058	55.6642831172757	54.5122631084243	54.9485700420242	54.3327773193181	54.7526482150427	54.9122324295993	55.2166585944223	54.6947039619969	55.2869683578816	55.384474237651	54.5445950504213	56.5949475333284	55.4504721354136	54.7309011948455	54.3061536487476	55.3449278730038	55.0396898019947	54.8414598799395	54.6634134793024	54.173359407599	54.9782965495145	54.9716514635911	54.3570549723446	55.1485003987061	54.689072975922	54.7352315709458	54.9119909943608	54.8709342663532	55.4714370780413	56.9449198957157	54.8642830773141	54.5117691868474	54.7141002516173	54.9522677904517	55.7516312290542	54.9700524073612	54.8280057087827	55.0192973991884	55.3689956371837	54.8787046024844	54.3263752418847	54.6284732593365
54.5053277798302	54.6654484607933	55.1034116450205	54.8196091418966	55.4270589804336	55.2135665358941	53.8303790871578	54.9373178665702	54.2888189469416	55.4518486519752	54.9261954848797	54.4846074481262	55.5946463971114	54.3500451157965	55.6472780306093	54.8742514002888	54.5387096426537	54.8975901086128	54.5030985140106	55.5318634494447	54.535278111909	54.5484841339799	54.9744983813957	55.7180292924774	54.3166889253991	55.2188841664986	54.8153869689465	54.9702992236307	54.9232671415713	55.1782262909407	54.2678746535766	54.4596743279144	55.2442105769254	54.7815378728402	55.1868387858104	54.4937029311261	54.9019451632882	54.6494019771831	54.0221367754206	55.1439560244383	54.7117120950779	54.9271901741456	54.1939080253308	54.1437768295656	55.0372883808703	54.3553552302126	54.7218053621997	55.4827546415474	54.3800824363401	55.1968363688952
54.8339567632405	54.8326363560232	54.9157666459325	54.5421934245278	54.5225535402451	54.4999817392942	55.5871451295732	54.9398477735701	54.3345682995584	55.3163478710393	54.4587776802416	55.4844194083709	55.0600255461757	55.6192212343052	55.4134003185537	54.4421466981919	54.7070175345108	54.9841759017543	54.662570515625	55.6175351429371	55.5498926849706	55.3922931461103	54.7692571038183	54.565913184019	54.403053618846	55.1975497404965	54.564687709216	55.4092356621502	54.5592920739414	54.269234155084	55.2790767916402	55.4398407365487	54.5363567161602	55.6506210495693	54.5339999405725	54.7024615487918	54.9391933814218	54.663762132077	55.4059171470577	54.8839015961442	55.0663753893535	55.0572130556931	54.2993598433899	54.2296380837782	55.2157131684173	54.5679039600909	54.7212446700469	55.63690005946	54.4054316457825	54.6510332230555
55.1041078378026	54.5902407592746	54.9040039167948	54.892210096393	54.532682762285	55.3689925360565	55.6010900224047	54.8993864103791	55.0753386780796	55.2177048021095	54.8311050316884	54.9972628977668	55.3611358793016	54.7525207956404	55.321820938834	54.9696391687458	55.2220152960708	54.5956918006036	55.6536435652404	54.3001672596951	54.6927286718509	54.7511835569896	54.9175363165432	55.1110668167998	55.1762796271169	54.2627771504899	55.718826933985	54.5812525611084	55.2825653914298	55.1361459223096	55.4240621186107	55.0536953906818	54.4294186702765	54.3448870465219	54.6030441960325	54.4353390747953	55.1864179835488	55.1860994051321	54.9501211936234	54.7977793163245	54.4229129331942	54.6245935306129	54.3381470519627	55.1545909621934	54.3580600897306	54.8990666255624	55.389297909257	55.4124505292487	54.2429188343225	54.4509882957514
54.306945017805	54.9456179600386	54.6298132972579	54.9101920949183	54.8501175487215	54.8928888332159	54.2891722811845	55.4376013609961	54.2839206074112	55.5046558746902	55.1227794811124	54.3582899247141	55.2827756026335	55.564839793968	54.5099968388165	55.1694195455282	54.8023826068724	55.4524112916792	54.3849048709838	55.003929500836	55.2338804379137	54.7966672101043	55.072054452622	54.4586008475357	55.1328772766574	55.0386777659145	54.1623611010216	54.7983781489562	55.2169083439282	54.4156073957959	55.4097778507367	55.327526474952	54.3501761905207	54.4324487154999	54.6778836641342	54.7531468379371	55.2647058343668	55.0550737815544	55.3722317153312	54.2630235660508	54.3784289368479	54.942456540623	54.1585230650861	55.3033345872127	54.4453747833587	54.9860978173489	55.8318688420674	54.9799354749633	54.8031569240399	54.4091306279319
54.9410585563608	54.8256765241364	54.9967342925738	55.3256618019108	54.7555861562614	55.2692395481153	55.0552732681063	54.2912813136467	55.1833712757885	54.8667549689217	54.9790604067725	54.5772789969397	55.124068987714	54.3302040618558	54.4066339551937	54.8038290263857	54.3822210460171	54.4115544207885	54.6121761335645	55.2742538257968	54.2940923861228	54.4974019874356	54.4415330412001	54.8350702968134	54.3670562133149	55.1283194462673	54.6472932045014	54.8541682018682	54.9517580912267	55.3560520343792	54.0843111621786	54.8557708264273	54.7128292644258	54.9732936057083	55.0928370565607	54.7255547251703	54.0524465367974	54.5725549844875	54.6370456150287	55.4151549636669	54.7744669020925	55.149889240903	54.9032175691419	55.1193057712701	55.5877723314866	55.1274705452179	54.4826772786581	54.2527973344632	54.814831309409	54.1949458313417
54.2142951136445	55.135077910583	55.2528412551449	55.0362510929552	55.0418695335565	54.2765153456349	54.7839823081662	55.3891535439062	54.2437850182667	54.7017185340678	55.3550044372259	54.1203140355808	54.6856034329234	54.3624041767262	54.7080358601006	54.5720449718976	54.2398934519635	54.239427357991	55.4145911477912	55.0403648390043	54.7929400992267	54.9200803428006	54.0246426643708	55.4247061401025	54.9822497558701	54.3028317691598	54.462391974546	53.950337637014	55.016445461022	55.3417202254565	54.7493327767792	54.3810432759126	54.4645871012647	54.3402734664514	55.3460896100176	55.1371135578303	55.2577249962013	55.0271359005095	54.0172493847295	54.0364073284487	54.7996500556739	55.5507475358863	54.6229819129236	54.3293277280673	55.0726676559088	55.4027300883505	54.6324756656048	54.1947921286252	54.2270958282234	54.1803965081362
54.4799846612233	54.6356964492938	54.3560382695832	54.4213420698287	54.6579789222978	55.2347912690529	55.2347683942724	55.2395976313192	54.2784483778049	55.0061052584708	54.5362771512088	54.2238258950519	54.3648290315579	54.0847473275074	54.279670262443	54.1983398297034	55.0281139164682	54.579561850142	54.0814497303887	54.9652709414917	55.0326803278655	54.8374557095245	53.9009688371402	54.4216940910203	54.5151783188249	55.2043517242816	54.7717742091402	54.6694196744275	54.1928431801544	55.1043354399942	54.4687526766161	55.5612866021804	54.2929027229924	54.3391695545627	55.0168723727774	54.9637312974599	54.0904155601645	54.3235529719035	55.1295297987409	54.3054474569578	54.6206218180814	55.4800720821632	53.9703367254991	54.1152587339775	54.2117876661552	54.0193233175374	54.5700271997721	54.5022177880232	54.2599980710903	53.8771307181579
54.7840312293976	54.0172120994994	54.089964258969	54.6657696337921	54.624153051454	54.7985018064075	54.7806522165573	54.0727497356972	54.8857737987517	54.0474319825218	55.4545458952453	54.6413820374346	54.2817638566732	54.7309030848116	54.1948069459193	53.9321688277565	54.579912375786	55.3435774307398	54.3875429731524	55.1171405164597	54.197657693505	55.070812066768	54.9568195452733	54.100351989772	53.9680479641865	54.8850589335424	54.2676664111586	54.1213728470876	54.5117000071478	54.2052988194216	54.3332433344056	55.2624537454852	54.9621616953636	53.9709569485295	54.594736584009	55.0171308689385	54.0107780250924	54.3697107910677	54.6455434263654	54.0918553562148	54.5839191613876	54.376027233647	54.5897106369562	54.2262206412722	55.2946814851514	54.0270888045206	55.0203401451278	54.0852126592441	54.3532266748927	53.7845513722038
54.318333542655	54.9641700574855	54.2653080521645	54.3859981123216	53.9733891813443	54.9192093625686	54.3137068169861	55.1038856124564	54.7032137966469	55.0292348470168	54.7545403660033	54.0229380383275	54.076771924979	54.6937366138951	54.7396750510373	55.0422540650215	53.7885453375314	54.5958625512307	54.3076410500338	54.4102776181736	54.2972460335652	54.5347516192968	54.6031812520721	54.3737236276193	54.9413501287847	54.0941055787212	54.431680289359	54.2748630193764	55.2119922485406	54.5439253928592	54.0420941357641	55.0456885803964	55.196548682969	53.9416948989833	54.6418056444876	54.072087321051	54.5461052738273	54.8916655150319	54.830568268496	54.1083281747151	54.726548281024	55.1101000621201	54.9231390898335	54.3327122204273	55.4686647147925	55.2469913103848	54.3276488415639	55.0867333137936	55.1531394690117	54.2287100055395
54.8041381075004	55.1729783522354	54.9507216807259	54.4625338786757	54.3623770113327	54.0905704528909	54.4591315172481	53.7642252099423	54.3094613218678	54.3403673085354	55.3435955505835	54.612307702084	54.458885915949	53.8216983796165	54.5317646737436	54.3374354139128	54.8491550644623	53.813963513597	54.6471428846862	54.6878470061754	55.2323977551579	54.140953025476	54.5218907161696	54.6022664412953	53.8193347497392	53.9746535362179	54.2277914104036	55.1205748685383	54.3642809786557	54.4274196910772	54.6414372631171	54.1750319245208	54.7448822449679	54.3660862941194	55.1712987703346	54.7511853779237	55.0641425536449	55.1030573012582	54.5234976109188	54.0761996408095	54.9471627619997	54.6263924069533	54.6900180238531	54.1673988878864	54.6631298877767	53.98632887977	54.8717603313389	54.9398840898003	54.5812802120285	55.1700717585411
54.4197734350563	53.7986321513955	54.3662683553287	54.4569492349916	54.6650193486727	55.0251185923828	54.3917498992081	53.7775430087334	54.7683767302321	54.0843864170621	53.8194714569158	54.7624983535321	54.1770128273098	54.2770191585623	54.4990597138332	54.0195575652035	53.9969046169353	54.2959307172856	54.4906444438629	53.9810524502608	54.564038070744	53.9674093162459	54.8522791870589	54.7298995097331	53.8306202633986	54.6525328905469	53.9359158984863	53.8845925377241	54.690072427642	54.908827829486	54.7263767286973	55.0057361878949	53.7611826600523	54.7442783042372	54.8589050765716	54.8323442377262	54.8168326944246	54.8240123806987	54.7232073326009	54.6857010157553	54.7398682735567	54.9381945591591	54.4993341412393	54.758409046226	54.4092428441342	54.69350353075	54.0056152376746	54.343367969534	54.7716777318206	54.790895379549
53.8567455659355	54.9866821476164	54.0892228495697	54.3640466580871	54.9934243924764	54.0930908278786	54.7030388706792	54.3180151200148	54.2553080123076	54.412411642106	53.9816306256337	55.1197006598314	55.0570405524356	54.4046870355843	54.778995370889	54.9305748528929	54.1532919748196	54.3658299197401	54.4209897208293	54.9964557261835	54.154830500159	55.1331102693757	54.0299428266011	53.7702536615476	54.4711057592549	54.8632927274221	54.961147959746	54.1133416976954	54.4579479310406	54.4547043149312	54.3677867215445	54.2132734822662	53.9901243010534	54.9753852381479	54.5049095179061	54.1940587887991	54.8312058656677	54.9109481133588	54.484237165689	54.5286865527492	54.5739379133718	54.8022032056029	54.4903258055958	54.7722137538452	53.8906749549645	54.3247137377809	55.1369239925425	54.5126694262077	54.4519158466135	53.8548333529663
54.3331814432578	54.9417073794394	54.1700861078891	54.7317490747434	54.802656557175	54.4513982857726	54.58815883287	54.1300638328981	54.1482693089807	53.7256958394711	54.0363613830479	54.3763552313666	54.084972436466	54.3791343827665	54.2556937653102	54.6770872356435	53.9707861730109	54.5327769819459	54.2916470762916	54.88342436636	55.0945978549669	54.4867521570669	54.0983431615751	54.2476474066693	53.9393542674898	54.3787745784406	54.1003132102679	54.2718270238674	54.4856714312609	54.4736674743809	54.4013568189823	54.9024946839368	54.3057793376658	54.5572914552943	54.7104829981171	54.3772509519825	54.4294834946562	54.4680040720857	54.97849224872	54.7261852965408	54.1123906825487	53.9379374501386	54.7669204765121	53.6496587706979	54.203103379382	54.2449850791861	53.8828641792556	55.0855774385388	53.8757837690555	54.1026484783245
53.8894173236333	54.9688603671489	54.4422205890028	54.5391506239791	54.6025036060447	54.4605490650083	53.8019116334739	53.8617246975509	54.1469033261608	53.6959904143492	54.6126733677644	54.3279206057675	54.1454647143757	54.5440470602215	53.9214428988889	54.1049526758543	54.1997320758881	54.5929599925035	54.2264492228214	54.0873428011462	54.9371804252054	54.8047366259609	54.5816820604496	54.8276564583619	54.6279205313228	54.0292535483112	54.3750066336428	54.1907953956897	54.5888604868142	55.0178462621838	54.0428055331991	54.3834738028095	54.3592188420481	54.9148104436383	54.2544210250136	53.9627848994665	53.9984134224938	54.4997660540167	54.4367223996775	54.880965089227	54.0711143622532	53.8896120959846	54.2993227490718	54.2069346057692	54.4158678261731	54.6713817038627	54.7945712525232	53.8679503100875	53.9315526445613	54.4668522474669
54.5364242262968	54.0126230413379	54.8333181856887	53.9276400304948	54.2814313867213	54.8622008212451	54.7947185526594	54.2916998941045	54.6021688475633	54.1609851797884	54.4883531022231	54.0138631341193	54.9089316524241	54.3375841426335	54.9008315432221	54.1414431882026	54.1328925756484	53.9377220697687	54.4162095389376	54.4914577419957	54.8572668455213	54.8359973576398	55.0141523729142	54.2333977307713	53.7188561572596	54.3662368151876	54.6043473398	54.3513060766684	54.0376639468593	54.1532311935569	54.2383085600547	54.409693099599	54.6337438082177	54.4522681152689	54.7137308528486	54.3486298455541	53.8205958372745	54.2494888776193	54.1465790746155	54.0166416396959	54.409361958431	54.2014158792056	53.9987748438106	53.8771547585414	53.8333239641309	54.1033668422483	54.0395637934812	53.7787890895052	54.4450479165207	54.1254679804278
54.4551232183584	53.90287077263	54.9625666039607	54.4556805471133	54.2116031648082	54.2683045505699	54.660116992246	54.5898599996616	54.3102962219588	54.6059318386918	54.6116274239017	54.5201879044772	54.9627824561316	54.393768343491	54.6221276081845	53.9351187794322	54.8054835331449	53.9706089629619	54.838579576432	54.8192803284623	54.1868240992614	53.8124029470998	53.9050122874199	54.8321737445633	53.8640330253449	54.8245833423643	54.4138193344471	54.3524094292421	54.3621688194463	54.5660133267741	54.6391698686032	54.3686602647374	54.1301140667612	54.3916731776768	53.9734693011143	53.9993313735829	53.697629385055	54.759641366224	54.4515987596793	54.1419628093939	54.4694846183953	54.3022454763725	54.3470252713962	54.0917366024695	54.7973670146406	54.6043013225742	53.8310728696618	54.7126878958127	53.9440734583963	54.0045998209536
54.726188164777	54.7325438751969	54.5906971534668	54.6083259352771	54.060786991052	54.2071845996221	54.0102733305703	54.7201290963305	54.6855078364623	54.3552373873173	54.83921244517	54.2158441500539	54.3200672537101	54.5953115261409	54.6025738483396	53.7711432888315	54.2521492630909	54.2264130416379	53.8332817848803	53.8387553363636	54.0606562347327	54.7564927009052	54.83692470688	53.7893800330197	54.5202234054856	54.0262635701325	54.1513776233604	53.8931460502609	54.7723401752405	54.7558746534795	54.8403941462216	54.3799650633034	53.7625927293448	54.8726932687223	54.0097176570828	54.1450037670022	53.810259038897	53.9737184288124	54.438006887647	53.8266876865592	54.2410187447359	54.3350929881579	54.5818493020895	53.9243324492377	54.7462329198505	53.942985708293	54.3482042252573	53.8814082448643	54.270647361972	53.7086729625888
54.3899872369813	53.8319403585082	53.9472138328493	54.443936167687	53.9647814155565	54.4188356734154	54.7250229654164	54.1565977959221	54.0882267263811	53.5949594794787	54.5161634359597	54.7682871826473	54.294525389972	54.4579892642781	54.2896806578336	54.6541118823554	54.1192831697596	54.4914142931293	54.1887197567607	54.290952431682	54.2824396386074	54.113139198788	53.8868490416544	53.7661310221914	54.1678340652879	54.3395060964467	54.5386744475466	53.9945969185968	54.1931622578571	54.6808056113778	53.8300155483029	54.7832778338324	54.6521019544955	54.0648248079917	54.5585773761922	54.2435191161441	54.3263071736814	54.3070825840111	53.8374051722488	54.4573117462384	54.4380488925514	54.6358109467011	54.2377407771693	54.641523491453	54.0188602466827	53.9937453537653	54.2527602800738	54.3271829764063	53.6476492785345	54.1250690309599
54.2132931657883	54.1187462182927	54.2687922806268	54.7450702450271	54.6396788676541	54.5324099765781	54.2493444705664	53.9030181341411	54.5434995506594	54.0379045243764	54.2529916644503	54.4054860803543	54.8012360228739	54.5686247157893	53.9103292477986	53.548120254662	53.682308324949	53.5796089086202	54.4322957095284	54.2402924034131	54.0898345403464	54.4915394172477	53.9398182170925	54.5068910932697	54.6959820047318	54.2606043397004	54.4781021986485	54.225979470172	54.3689115572747	54.0096580902263	53.6864444948612	53.7427295833046	54.5796371384502	54.1585389426727	54.2815918956536	54.5954379780092	54.4660265826555	54.1207416389902	54.1482202406479	53.5523992002727	54.4462765823152	53.9722561136107	54.1442789792961	54.5873916080659	54.4854796579346	54.6563619472449	54.6648408761683	54.3070329765092	54.5837266350245	54.105847168985
54.2413965309902	54.4363602447806	54.0816860625169	53.7722792197708	54.0885045046803	54.3125877339835	53.6473948791743	54.0435348171893	53.9628585090631	53.823626228876	53.6858266081371	53.9948792764601	54.5078682111741	54.4706173227508	54.2678529024665	54.1475875388662	53.826156853787	54.7115245140678	54.2285139212028	54.2392191714655	54.5551598506949	54.6796859237182	54.0514955447243	53.9197477015613	53.9658014860338	54.0305836803873	54.2114638784952	54.3243555158813	54.1688490893883	53.6846723891639	54.6810675330713	54.7855461581692	54.6028856312374	54.687967088909	54.0019995217296	53.8514443848531	54.2554964060015	54.6898809970017	54.6551393412127	53.6149658593138	54.0037991429232	54.4537086427235	54.2868362697668	54.193290411481	54.5333462725058	54.4867655064666	53.8602089475949	54.1114851642782	54.3773508845077	53.9035820687318
54.2562470110334	54.1258579561934	54.3268704622338	53.7739711944546	54.4195665315244	53.8568483430473	54.5196427307893	53.9267383703361	53.9990238410717	53.6280710839672	53.9141696899901	54.4047590669103	54.5103331947471	53.5871199752372	54.1205230889891	54.1779959262579	54.3030749465254	54.4955578021022	53.6903731075224	53.7499922097061	54.5910332637361	54.1268999244229	53.9206741775788	54.6671336700014	54.0433213300066	54.7412645274951	54.6247745066007	54.4485312281561	54.4217625748367	54.3462135714045	53.7104190311369	53.8601581516959	54.2965304099304	54.1498669117749	54.4171511771501	54.4587149119949	53.7887859112163	53.9927841362877	54.1096476166433	54.3889647944567	54.5801154916578	54.440862980811	54.2136162103069	54.139920033364	54.4840680680693	54.6785842295223	54.3757660123055	54.0609557744319	54.1479811915177	54.7316178654992
54.2537940649806	54.5049062940121	54.2276185744715	54.5168104438821	54.5328559329654	54.248165166292	54.1477070125117	53.8874896544016	54.5974308767905	53.9591234424504	54.3911161019549	54.6579783380924	53.5917467579259	54.4049241059696	53.857991788936	54.4214125843384	54.4369242298317	53.9537420398294	54.1955595086014	54.064977956853	53.8772589939904	53.9946617306099	54.7511858614465	53.6566582983967	54.4719392219187	54.2962960363906	54.3463166352817	53.8803548338046	53.9725437111738	54.3296811408626	53.7443140277776	54.2318010155319	53.7696848962807	53.9569393265111	53.7255910940339	54.3812952021706	54.2973459573963	54.0226294912241	54.0837595258364	54.3290505235808	54.238129305639	54.1794093670465	54.4154434136853	54.1457654578437	54.0783795180294	53.8907501068043	53.8909620713288	53.9111640613516	53.9639495186309	53.9247352624009
53.9438343687018	54.5432248812561	53.7650057894299	53.5172904238108	53.7930892723295	53.6249417881945	53.971426357277	53.8923862718674	54.5939188432817	54.0993927177745	54.439866247573	53.9010577480005	54.2109412326202	54.4406226350228	54.2788439752379	54.359578098491	54.2300577535462	54.1718042634471	54.5723243819102	54.630939074625	54.2244967338558	53.7350904347323	54.2040390937884	53.9228557667389	54.0496871924852	54.2422645228896	54.5223286879905	54.6766045222278	54.3124704193866	53.8146336958275	54.538549423783	53.878386905446	53.9930646556867	54.0683883772842	53.7527774035292	53.9673581495465	54.1408190397564	54.5433241663006	54.0606178941014	53.8933574104559	53.8544426068061	53.7507751549597	54.4802835409645	53.8493360488342	53.8757286628975	54.1498613482289	54.0877048297108	53.8795127733547	54.3709524757791	54.5120469207904
53.9517596817485	54.5541979596897	54.5668757092206	53.6927202284414	53.9242309157525	54.3572476180107	54.3985758785598	54.1808435028567	53.6755167386313	53.8995598163453	53.875849644173	54.2443929321366	53.9485821840469	53.9199481889405	54.6469272437683	53.5662533047348	53.7565819017733	54.2745785334993	54.1555975877647	54.6155071111886	54.1245266707903	53.8208746807621	54.6783694589722	54.3689045387241	54.2434014965942	54.5125245814323	54.3563539013118	53.9283216564711	53.5234567769947	54.2975649225278	53.7672219430393	53.6396993547148	53.8995498862339	53.9431061857935	54.4106236224496	53.829939644289	54.340464142603	54.2198979373938	53.7183707646778	53.9195281959759	54.3794471582839	54.5480716949249	54.4936382037039	54.3374345665877	54.1389827463894	53.9553885992014	54.4818935710163	54.2170989025662	54.5811969998077	54.1452265090433
53.834984244586	54.3722144491176	54.423728749474	54.5002666980159	54.2405016045372	54.6427657271012	54.3709344621314	53.9534537559369	53.9264084535791	53.8112652592763	53.6407033862226	54.5702482477836	53.7355794098733	54.6336027549784	53.8361247871792	54.142805933538	53.9640464986481	53.5642644267398	54.5070069791778	53.8169742086988	54.3685112083299	54.2013216315578	54.559708018057	53.9263443391394	53.5039849055131	54.0384952774071	54.3409345018003	53.4948267814975	53.6843084649602	53.7181860642278	54.2553079293845	54.4423805461978	53.7667440664302	53.8310821282387	53.9575879116755	53.9367288541937	53.6680921989586	53.7319178601644	53.6491964464526	54.1695983522839	53.8827236513551	54.3328148517857	53.5909676197643	54.0452555037633	54.348242114413	54.6157015000929	53.7787123511386	54.204654583858	54.0050719849472	53.7250272843
54.2876280885069	54.3440616644375	54.1540043841413	54.1294798314135	53.5995220477154	53.9143231765454	54.1724328390717	53.968437875146	54.0165676115891	54.1164780392662	53.8112356900968	54.4140875297799	54.3068348549538	54.5903068195827	53.6636538772657	54.0376626221434	53.7501110638352	54.2741824842182	54.191823557938	54.3120023883686	53.7085393217659	54.2421207402981	53.7439186886455	54.0443641632839	53.621672333304	54.1322932448783	54.1538669202263	53.977010981204	54.1401580908772	53.7258540906515	54.4185555033976	54.3218666494707	54.373806054745	54.623891738756	54.3172480399839	53.9610114165378	54.1696179317532	54.4756856421353	54.4669622117833	53.8309934225719	53.8813041680588	53.6276903232339	54.398231161075	53.7599820365695	54.5392255805337	53.7395095173952	54.320068982052	54.371875520802	54.3597591128774	54.1020083585801
53.9184709556281	53.9930179326089	54.3825265564768	54.1195519553876	54.2163323769456	53.7996505769901	53.974619019945	54.5713821955165	53.8549635690227	54.3237621176083	54.3364199679683	54.1438201470192	54.26950505155	53.8123598075828	54.1527421050458	54.1040407768511	53.6122476047849	54.5539652072757	53.5751162875682	53.8521271326434	54.502766764864	53.8707344166491	53.7940738134212	54.4228509213313	54.0261909924867	54.0013818399312	54.5259046634762	54.6122563914766	54.4712805654667	53.6729909669569	53.7934561086817	54.0895588948502	54.0995230412916	53.6548666381999	54.5016349667249	54.3722389124647	53.6682474850839	54.6126335060637	54.234204369623	54.2365859358849	54.4222364463455	54.3792718812602	53.8791862526245	53.5686368518276	54.1079475766737	54.4561764173057	54.2473890994838	54.115945253788	53.9863702826906	54.5186106229448
53.9688368471223	54.310487060467	54.3150630029717	54.4178634518005	53.9548706793442	54.2709495149841	53.9936722796931	53.5811140972507	54.5427234580475	54.371098549727	53.660565888192	53.6039995616089	54.0866143783373	54.0918588591483	53.6578725997821	53.817230052818	53.8313436290943	54.3129776988498	54.2764049646047	53.5613056066145	53.6946258620406	53.7570152276173	53.9770602100323	54.2420200954033	53.6671000028417	54.1625529094018	54.2271515712191	53.7546515620561	54.522334242003	53.6202556976143	53.9858840928757	54.2357625127762	53.7919188833587	54.1134030478127	54.1547467991169	54.2240304069969	54.0433744014008	54.1796039902591	53.6096381044263	54.4384898227793	54.2288989934458	53.9523554642366	53.6443264227377	53.6734771580379	53.8431154881136	54.2190258085254	54.2578975036286	54.0106585680583	53.6815281678497	53.8218436723177
54.3366341433532	53.5409567896003	53.9162679655642	54.4188061363021	53.875406724667	54.3036726143457	54.3778623346408	53.8962766138936	53.9298160682589	54.1723828204256	53.5396873103017	54.1616226223963	54.2320713388477	53.7517481782267	54.117684280573	54.0568346417848	54.1262211218774	53.992706297098	53.6795804652086	53.6762515080027	53.8456912437718	53.6523511921316	54.0917296196407	54.1256193908456	54.0553573094029	53.7350619802274	54.257117626121	54.3564383028233	53.98973886719	54.0279491525654	54.3040714832423	54.5089066573853	53.8591332607391	54.3308079952301	54.1394395890291	54.0039812084784	54.3049837807159	54.2835807417313	54.3370415029401	54.1019698578007	54.4004592771678	54.2533840024398	54.3529174193339	53.8979824685646	54.1984868275116	54.4196584127574	54.1491803593592	53.9410014297824	53.8238569802607	54.5162187630617
54.3961645751	54.3773523895558	54.2113017434409	54.4248426977169	53.8790378667892	54.4640302410343	54.5182535110189	53.8120993179222	53.7544844752999	53.5468147569131	53.9844470071508	53.7161380435571	53.6129319944584	53.7000999767211	53.9005594524681	54.0357925220077	53.8429688457064	54.2158512843015	54.1017250420923	54.3688488489223	53.6430758880507	53.8011368191031	54.2925882512826	54.3990610543797	54.035144136953	54.3657375517957	53.4500609463508	53.799499120162	54.0489012509527	54.2661760170119	54.3626130603233	54.099373637538	54.2298220179721	54.0281462147375	53.9392652601177	54.1965001639236	54.585789984949	53.6485818653568	54.0441611533543	54.4435741829581	54.1135075073976	54.0553203033874	53.7521331015483	53.6441229332108	54.3635546938504	53.8849004420256	54.0763632775	53.5675259732926	53.7185136088969	53.5478284101926
54.423359016176	54.1727234477059	53.76252620702	54.3532698971078	53.85000235808	53.5929122600472	53.5588297721221	54.2267649003817	54.2565896793161	54.0939193234633	54.3871689772018	53.9678582578775	54.008879207876	54.0391773842713	54.0933871911361	53.535041926172	53.8826817103633	53.7270441716674	53.8751493658038	54.5434977634419	53.7341901703247	53.7532265561623	54.1720870096133	54.2947171568776	53.7383461297495	53.9516117694508	54.432727142324	54.2139709201321	53.8159250589305	53.710510748497	53.8352002355866	54.4733916799068	53.7181101712147	53.8001397152536	53.6417188848989	53.9047536470877	54.4539896325319	54.0568229240896	54.4429309885867	54.3413130026775	54.0270400542449	53.8085856939842	54.07424262192	53.6620161692629	54.1933062932216	54.2223491752991	54.1536393389356	54.3012080379548	53.8020259472223	54.0022584499932
53.7019490792658	53.8604889700955	53.712227267576	53.9807440757024	54.2511945419118	54.2029098495699	54.088331767504	53.7278469673911	54.2914600100871	54.0006752604869	53.6010507768129	53.7172472125426	54.0246946831227	54.0693351272634	53.59694027579	53.7920985797622	54.2967739701745	54.1684089348206	53.5253534256545	53.7322971249828	54.0431504675292	54.0323115179034	53.9248936939858	54.1331027169172	54.2151609232866	54.0450680104839	53.9563893868622	54.0447941541547	54.0901385849031	54.3424319917645	54.0487471943085	54.3278584994104	53.9073376829945	53.9163607812322	53.5631879124763	53.6498840751105	53.9042126239502	54.1060033953652	54.4934958628537	53.8542547824163	53.9813708942833	54.2962978689242	53.9524551726548	53.5307940780097	54.2681319383135	54.0012543987476	53.8584629566105	53.7753126155866	53.9560755647134	54.0969507262807
54.2772920171429	54.1892927557184	53.6585911912924	54.0984497170233	54.3206387427051	54.1590183295975	53.9347198995181	54.3740035888046	53.9504222413667	53.9217412081601	54.3158401349466	53.9849867951388	53.8845361903166	53.8357217949381	53.9263594581628	53.4366070184874	53.8225961758678	53.6943227774556	53.7693002826334	53.4593308201105	54.0529767847868	53.6766276876733	53.5282415403221	53.592836645189	53.4589404955404	54.0830499854809	53.7458501443975	54.4061077550586	53.669661459887	54.0497426478642	54.1582876965577	53.7534875127917	54.3653338191417	53.4413757898596	53.775919557019	53.7585363481782	54.1272577879002	54.1217968541178	53.4815124901273	54.4177087639857	54.2682734039466	53.8990871718912	54.4457732018429	53.9148415287136	53.9032440429011	53.7063120831011	53.6690417639824	53.9374049044264	53.8328972416759	54.2203204699657
54.2399615180518	53.8424864025725	53.7503921819448	54.0359708805861	54.2868623771741	54.0812803763165	54.2642122246626	53.8792423361457	54.2834782824031	54.0884297933073	54.3245290685469	54.3551733125319	53.7381727594061	53.8988666638737	54.0833924814506	53.9163125037389	53.8925513374003	53.597149274112	53.8805623207627	54.1464661686126	54.3350339789005	53.6385014622781	54.3295112834722	54.3782274318166	54.0247226996434	54.4032301841221	54.3865329299534	53.9847074353225	53.8254772408187	53.8455685019538	53.9490568396758	53.3976067884049	54.3769994760735	54.1162643919819	53.9518811600915	54.1080115254528	53.6439981346133	54.0939643216713	54.3081890957949	54.1587678480034	53.6339987116547	53.9142175190289	53.6631555286189	53.4470102197744	53.7830886707092	53.8109174126096	54.3622523590304	54.0813706715124	54.3798714883223	54.0153704120984
53.9515048266144	53.8055607873218	54.2432480971421	53.7391417049224	53.623104961512	54.011071366815	54.1644505206211	54.1068072030412	53.590838738678	53.8409680229076	54.3737182027853	54.0408789616955	53.570592548197	53.6985211605893	53.5979160374424	54.1761679057823	53.7235969029654	54.2559095502138	54.0789983593348	54.0156743031948	53.6418347353463	54.1579536228617	53.8863226504579	53.9108099358609	54.2490601487585	53.6575342220086	54.292074349495	54.1640870588837	53.8707194774347	54.2137213465656	54.0120689787696	54.0479118592115	54.2979878847972	54.1879322472392	54.1682442177718	53.5519034068309	53.8629604447745	53.6819835819757	53.8165713176381	53.7415978872965	53.4809253719585	53.9435061696991	53.7583300041557	53.5211754409466	54.2333533640189	54.2794539385782	53.5747317366799	53.7430317697025	54.1507281971406	53.7034250669452
53.6374473585986	53.8300343737131	53.6334160086821	54.1190424517181	54.1419091443111	53.9287012108403	53.7696000638318	53.5609820356923	54.4851709910128	53.729642719881	54.1955418213612	54.4060218313877	54.2825940744821	53.9572215579824	53.756690518828	54.2348355003684	53.7989343712928	54.2212348834691	53.7454101917491	53.8634518302117	53.6442801041696	54.2299334994449	53.9770792476045	53.990089041975	53.857836865906	53.697510108194	53.7152691403643	54.1838791252361	53.4222311248305	54.5334620223714	53.9890716635444	54.1353592625495	54.0297344464387	54.1367172084999	53.5388715468478	53.8043087110026	53.6180121801027	54.0107088403563	54.2758513584537	53.9403371345367	54.0813761579109	53.6445874448061	53.5776049305127	53.6605907376194	54.1437810223098	53.971910632465	54.3401286972247	54.3378425900813	53.6973449915554	53.8271211974919
54.196003268664	54.1218203187979	53.8024884647198	54.3988345587697	53.8212352249455	53.6358449220729	53.505298030281	54.2789987332824	53.6333580876031	53.7366871393972	53.9210834709164	53.9813946141738	53.5990533029753	53.6945569092792	54.1832695225677	54.355551952706	54.0614082145914	54.3771198312471	53.9148266238148	53.6880460092519	54.2084615122604	53.607711284129	54.4338262757803	54.390574189618	54.2456900169411	54.1178307050656	53.9638044416435	53.8844347667616	53.9482805690086	54.1855982570332	54.2365497977758	53.8908546150181	53.9065642944435	53.9264100759496	53.61848908861	53.9179960873976	54.2878800468502	53.7781189293386	54.0290563654689	53.9744542306191	53.7246172532879	53.8342251813974	53.9986765894192	54.3731486232839	54.2516548405665	53.6654900207012	53.5846452136964	54.0377867581978	54.0353224789725	53.8532632093745
53.8715969755738	54.3252741619297	53.8926186253318	53.701522949535	54.2122789751224	54.4068142934606	53.7295809418325	53.9450050822483	53.8726736595389	54.0663356290032	54.1670526602919	53.6465030762248	53.9541207264045	53.9892309080217	54.038150187978	53.7144158446227	53.4934036518329	53.7924129831019	54.0171828626937	54.0795819350592	54.1053691080717	54.0200654288155	53.4140251284606	53.8390555381748	53.4471921887788	53.6303933048988	53.8493020352272	54.0107974586785	54.0524425061257	54.1680926923379	53.9989684119364	53.8393040256743	54.4132739016954	54.0278926893116	53.9637938297795	53.4999289998868	53.811942742161	53.6138585285061	54.2850951904622	54.0373222124202	53.8061421611717	53.9387075815145	53.6948011402734	54.1556558973902	54.250528571294	53.802465827823	54.1949859677036	53.8472780790893	54.1473339169557	53.7424376049814
53.5379078371989	54.2986466378693	54.160925849979	53.5598014511818	54.3368957025835	54.1452931276086	53.6661933758695	54.1893885768831	54.2887718766632	53.7336101497502	54.2593442708259	53.964169383012	54.062027740853	53.691963600791	53.9865156670965	54.2870927321155	53.6812230936412	54.0185595399004	54.0990821423882	53.6983501628817	53.9904469492429	53.6232077957887	54.1589271672978	54.1532345984762	53.5303016129032	54.3097334315769	53.8652345853415	53.7209534333793	53.9511813259271	54.0967557729557	54.3384680121895	54.1968751969553	53.7182776656947	54.0611393975719	54.2247944659722	54.1993205898661	53.7450318269862	53.3934264457465	54.3130570134791	53.9230503244966	53.9967838921441	53.7984014946041	53.9663912464552	53.5583706094293	54.165493634274	54.2294250988851	54.0823692535534	53.4650838971803	54.2744237231791	54.1665318435265
53.697110961001	53.649846627308	54.0859708825525	53.9100555035316	53.9244257014323	53.6240373178216	53.74747359305	53.95185899172	53.6892172272494	54.0451984722009	53.9867557783769	54.0944836559675	54.4621620657697	54.2095406255765	53.5507218005149	53.7852893085532	54.1060758234089	54.3484212096358	54.0593704833389	53.7643209416243	54.3891078193559	53.7612236153476	53.5529860441237	53.5466613835501	53.8860654536191	53.7470489627922	53.8372215687399	54.1735248721504	53.6352327678881	53.7434059812875	54.0506239881957	53.7628437124975	54.0872578200072	53.5580114652646	53.5835935228634	53.5435097766419	53.6843506298199	54.3004987811147	53.6866354070141	53.5132930853655	53.6052609548535	54.0818768252685	54.2072667055225	54.4135368815235	54.2186366163166	54.3606900131463	53.4991804812526	53.5416515026662	54.2405671024972	54.2558406389993
54.0165159643599	53.7057902465952	54.3100731284326	54.0360557080663	53.853006030606	53.6998807604696	54.1304259316697	53.9480907078829	53.653824137585	53.6067947573324	54.0627398243072	54.1135306163497	54.0502291462997	53.8935389585112	53.9287664770533	54.1357205591169	53.7001309775205	53.3931108818425	54.0278479406985	54.1823291172554	54.2289837455851	54.1093592206802	54.1934218411298	54.1149201979795	54.303358658967	53.880203051681	54.0552888944907	54.1811429412609	53.5598270009541	53.8030204278426	54.297618173582	53.9190193487081	53.5262751990276	53.4503649569445	53.8672379250768	54.0394275985753	53.6193250771668	53.4769113402518	53.6486825256342	54.2865355417135	53.7473455019913	54.0013997980408	54.0762142400748	53.7121077177334	53.7334956002586	53.9188736907352	54.2723451016239	54.2694665041151	53.9206449497964	53.9493949151411
53.7345209219246	53.8666542676974	53.7475640462214	53.9519045553892	53.6880508610968	54.0149566901679	53.513599703916	53.9690686345059	53.6545370881581	53.8492899637405	54.0198055710835	53.7292097117117	53.9507280409016	53.4900392058864	54.0889982483217	54.4400856078353	53.7728817951032	53.9984833499934	53.6212827701931	53.5821959552831	53.3570559673741	53.4032767143417	53.9112512738281	53.9834540611076	53.6659064039789	54.0315946536704	53.6607508211712	53.8109418472954	54.0466571544564	54.2469522158754	53.5883120763975	53.7329533658851	54.0896840510239	53.4196419743686	54.2444451965722	54.2053928468974	54.2504991114883	53.7779467175395	53.4119487793131	53.6505604835642	53.6633079354147	54.3503418477402	53.872878505194	53.8371614504202	54.243424328746	53.9317454655448	53.6595115112129	53.7445630879673	53.6658308197002	54.0805560937761
54.2902074565832	53.4492735105949	53.9742946652468	54.0387623278542	53.8658458138942	53.6080697350544	53.8186457954878	54.0350481739084	54.0139471679755	53.927174029508	54.2629189037784	54.1314215244196	53.9052545276813	53.8688175183893	53.4620541573974	54.0428342828832	54.2276373096899	54.3011928446954	54.2888201042287	53.6519336895046	54.1718727717901	54.1123732182434	54.2065076344393	53.990866493618	53.8180788407527	53.9906228201558	53.691431747253	54.1030196759917	54.264968032506	54.1466161886819	53.6609949459237	53.638757721097	53.4342606635747	53.722393875726	53.7040100380214	54.2610480350978	53.4737818289712	54.1928642738834	53.6606956446136	53.5975975543646	53.544584358534	53.980482062674	54.1242859883415	54.1650737853601	54.139156587783	54.2749276353059	53.9148994062012	54.1548298654893	54.1621482155439	53.7247757442113
53.8990258725987	54.4189541175909	53.71543010142	53.7223087796179	53.7799190950245	53.6883251542078	53.5839397232999	54.0479085542028	53.5554323197985	53.8243061260549	54.2042682640244	53.9758199930904	53.8871748296253	54.2596172710075	53.9829636124213	54.1161924649377	53.8341465107989	53.8755461459447	53.8042808759737	53.7598274658808	53.8226465430963	53.9412167331623	53.7281248310339	53.835818357845	53.6125973264826	53.783440500224	53.7760757072709	54.3752491423762	53.8464237136542	53.7738948048135	53.583966125247	53.7836487105289	54.0586164550473	53.8182309286011	54.295846133063	53.7653367666186	54.1032333599616	54.2792220331619	53.4390682353357	54.1221004223456	54.0125600178443	54.3738088188242	54.1821880307121	54.166148783321	54.3854575787312	53.7524656788118	53.8627308540524	53.7434969386395	53.837633365043	53.7901341322433
54.2427753770556	54.1063682507523	53.6436604262757	54.0780738016709	53.850410675181	53.8386317440894	53.9249969569341	54.1909780926415	54.0778849986389	54.1555997150899	54.0575159851277	54.0695541166484	54.042291060164	53.4813265216969	54.2055699164581	53.9581113897658	53.7804983772795	53.6154512215172	53.4960822408434	53.8172921164573	54.0562875893301	54.0785194702969	54.3639086116767	53.83575097007	53.6175516569767	53.862263662361	53.7531925036622	53.4408520507688	54.3353078153084	53.6652184519285	54.131509583431	54.061342284327	53.8200369098059	54.0129586793275	53.7901978943822	54.2742759432298	54.11168565135	53.90785436979	53.6564228908185	53.9090454034161	54.0754727444403	54.1315413065013	53.6327643155665	53.7787073474869	53.6759730826078	53.9643454767127	53.4265222932213	53.9392786734673	54.321553647395	53.8974066656366
54.113597514679	53.6904103640052	53.9394418416978	54.1531715545141	53.7827226474442	54.2478191485922	54.0074919304986	54.2460096857081	53.8013459861123	54.1152790149314	54.1670952162277	53.8135207050565	54.1894081315568	53.992916507745	53.6348071763382	53.78893031978	53.47983208492	53.5911331332582	54.0802146732726	53.4037364748562	53.6290807946966	54.0499471408853	53.9405740135867	53.9091892385947	53.9949861326737	53.8180000377826	53.9524670315298	53.8371132116747	54.024939776697	53.6105955706959	53.7125515480631	53.6322091025378	53.933452556908	53.9025451510116	54.1138109308238	54.2876749136689	53.4084209837946	53.5736723280342	54.0969497392331	53.7767368511475	53.4179843616756	53.5941833744847	53.5153462704858	53.5917489220398	53.5525823680223	53.7852401098957	53.5945792760204	54.00917302354	53.7688506097819	53.8669940086194
53.4866103602548	54.1216045589414	53.8954714578706	54.1797897178367	53.4158627715678	53.7978266494042	53.5079870481368	54.229528207103	53.7387414343301	53.7642271682639	53.8709372523027	53.9192772662395	54.1877358149158	54.2564066535664	53.9817786614858	54.186597109134	54.2114874082913	54.0386585721518	53.9838319224877	54.2313453480811	53.9103904857994	54.2483134503033	53.6579710291448	54.0466778919068	54.0442496451175	53.8142406512586	53.9918452451392	53.712337517019	54.201788794505	53.774465213203	54.017815097587	53.9362615906904	53.9731976771705	54.3102696165478	53.4968592179238	53.9787593759476	54.1070071087832	53.2798206634696	54.127375021053	54.055162947633	53.7405358015371	53.6665471560167	54.1497281297734	53.6506821031499	53.7730617979353	54.1015231593954	53.770720552663	53.8548217015731	54.1342218841591	53.5696026300985
53.9524049568168	53.5602037839621	54.1825488171018	53.7877613681594	53.8359034080489	54.3212717767462	54.2288705644022	53.9117084066085	54.3026175882055	54.224594670332	54.2576974450484	53.8773507663957	54.1179415071726	54.3688718174284	53.8392747508883	53.9477549819803	54.1076572247044	53.928323684674	53.484020403874	53.7967126321411	53.3839854291568	54.1987121516004	53.7546454679887	54.2395504263782	54.2831217494877	53.5836160080938	53.9756024194103	53.6007289114335	53.5815760838542	53.7253094283406	53.6327894994473	53.955279697535	54.2839904430654	53.8508027555958	54.0229094571776	53.573540449442	54.1040077913995	54.2950584739973	53.8862219989845	53.5757141603293	53.5778779558543	53.8994867187796	54.0061285301616	54.1451791614926	54.0582140725109	53.7265269524487	53.7115012970119	53.910769792775	53.9145356193567	53.9366196161308
54.063433211892	54.1082340775681	53.3270316666869	53.8473432121643	53.6986669280054	54.1686395053376	53.6645899383646	53.9020763565924	54.2936817019463	53.9338656150238	54.0626757908617	53.3937187040259	54.027258500366	53.9725191413616	53.5307133721813	54.1516010285026	53.8970150865233	53.992413467667	53.5508887479844	54.0917841645565	53.8833947296574	54.1073063015189	53.8973819317876	53.5508696593142	54.0484391517085	54.0533614490472	54.1286314342478	53.9687024690264	53.5532170759714	54.2934957624382	54.037732997807	53.9743412087076	53.9945478811856	53.9945295746537	53.8299026161271	54.1920411896059	53.7962065991067	53.8170330377438	53.8041366199024	54.2312409698792	53.636414679078	54.1396851851305	53.7103194675402	53.6689669867207	53.4549976050211	54.164720300755	53.4762924861337	54.0912188747488	53.7130052263244	53.5449611478735
53.9420532926746	53.6980308153718	53.8742905014798	54.0133213110158	54.1480722249563	53.9650497367038	53.9214099942542	53.7820086989275	53.8338812314821	53.8641930399456	54.2648146043544	53.8934640478642	54.0000296702969	54.1922985565218	54.0876140851635	53.7398144452978	53.7438563699816	53.8466531653243	53.4012472020631	53.4063679356878	53.5168660571999	53.6863871289775	54.3295692493854	54.1603621643808	53.6298732773164	53.8631865181047	53.712599363591	54.0111498014613	54.125715674738	53.742850947834	53.6670271166369	53.9939855505662	53.9944089892989	53.7741976932682	54.3568339222532	54.1000821255321	53.6886012223761	54.141005056396	53.6912666447658	53.5276683599113	53.3733518326625	53.7826631473399	53.8765598775397	53.863488011676	53.6844089844958	54.2360022560968	53.9797062548118	54.0139723620206	54.0045375587734	53.4452594676936
53.9323154854126	53.9764625510869	54.1095943698433	53.6953853299675	54.0596255208191	53.8405413101243	53.8387544403088	54.027827659701	53.9425669598803	53.480478797224	53.3158973370484	53.8020603945223	53.9684325137183	53.4147783577241	53.9895991766847	54.0646895504398	53.8656586568258	54.2254185701566	54.077016097255	53.8878518296881	54.1822057720306	53.5369489521147	53.7997178219349	54.1973172034893	53.76793645011	54.2484286350631	54.239847253542	54.0039185201351	53.9295342287432	53.8688820676639	54.1303337434645	53.3845503312189	54.2004283148519	53.4304348763562	54.3429639921751	54.3881501603805	53.8169761278702	54.0255161190492	53.5810279559239	53.6166404518898	53.7764996352425	53.5532389419918	54.1581048918708	54.2399802996853	53.5039345682789	53.8122793942323	53.70797957707	54.1511210807696	53.8907117926261	53.8526251880522
53.6030587263825	53.9512136003442	53.6551863795262	54.2278886958362	54.0181623034163	53.8574227347383	54.3434774895094	54.179234967297	54.1891411937232	53.9233220029007	54.0629737836475	54.1342236641412	53.6997226838239	53.4165226062327	53.989451825341	53.7260239859157	54.2495363451431	53.8545027794456	54.1700400317527	54.1321036734424	53.8744067487597	53.8671964116529	54.1006560664643	53.8701455065665	54.0457856845618	53.9908416600278	54.0325230474233	53.5359735140396	53.8743604797585	54.1745789396515	54.0059121335366	53.5040494834123	53.4799982343788	53.9430821254826	54.2096073537618	54.2295164893895	54.1543052674582	53.4536895813936	53.7626612023792	53.8897162792727	53.8198738832191	53.9707293167293	53.5473648393032	54.0713863546296	53.6199084380761	53.4893448136154	53.802236176301	53.2642649187813	53.9551445569462	53.9418497929444
53.9950800080407	54.0749181721923	53.5720947346479	54.2075681679511	53.9962476632895	53.8122428611088	53.7035426300144	53.4552064003692	54.1107931923476	53.7304496006916	53.6395315654805	54.1479066958975	53.6900563533299	53.7382227383113	53.5258658417723	53.4968523592711	54.1161529341744	53.4961815622296	53.7350191280926	54.2171487479708	53.7139730352043	53.5938188527673	53.7407057933512	54.2331522603377	53.3436387260703	53.7346799646301	54.0977272038252	53.6189064521556	54.1331378589827	53.8733255367973	53.9019058050294	53.9904191471981	53.4911013457378	53.8999201280433	53.4687363714233	53.7971549471314	53.4341945002586	53.5982432297079	53.6926209879621	54.3924607166422	53.4896814943464	54.1103891669234	54.0145435527737	54.0744208987102	53.9646899464044	54.267230450322	53.6477810358606	53.5334967333618	53.7352426907097	53.9311669555416
