# Supplementary material for: The Neural and Computational Architecture of Feedback Dynamics in Mouse Cortex during Stimulus Report
Source: eNeuro. 2024 Sep 24;11(9):ENEURO.0191-24.2024. doi: 10.1523/ENEURO.0191-24.2024 (PMC11444237; doi:10.1523/ENEURO.0191-24.2024)
Supplement: Extended Data 1 — The file code.zip includes all code used to generate the figures and perform the analyses presented in this manuscript. The folder "./ephys analysis/" contains code and instructions concerning experimental data and Figure 1. The files "Figure2CDE.m", "Figure3AB.m" and "Figure3C.m" simulate the model in the nominal setup, and generate the corresponding figures. The file "Morphing.m" allows changing the connectivity strengths with respect to the nominal setup, and plotting the resulting trajectories. The folder "./Figure4/" contains instructions, code and data concerning Figure 4. Download Extended Data 1, ZIP file. [file eneuro-11-ENEURO.0191-24.2024-s003.zip › code/Figure4/isolatePPC/v1Int_a1.05.dat]

0.330476871697773	0.34675605468628	0.332682321216794	0.33707399089561	0.346402958621479	0.320015160616629	0.338911751161617	0.329710561010067	0.365792850166313	0.321615612410913	0.36253801115715	0.335662418190474	0.335222398748973	0.322283518716758	0.322239430531244	0.351654612106629	0.336986586419123	0.372645240972362	0.322481435001051	0.334754228058186	0.321906443614776	0.348166274275231	0.334859885301773	0.366714641495048	0.319193085069621	0.349488314456241	0.320432848679286	0.340232884254965	0.346884550445103	0.320026528695595	0.325024050021509	0.340609266466367	0.327137425898621	0.335411370337515	0.321978169514569	0.326234055729863	0.35814842869803	0.329549143713622	0.337227658928497	0.32727457211742	0.36349783973396	0.319088405602048	0.345436710964768	0.321355111727406	0.330474577474655	0.359211339326986	0.322278778976346	0.322314159728553	0.344633154988039	0.344994141268507
0.340111394370239	0.35768004441571	0.36277659332065	0.352411084786562	0.341793376064291	0.362098643323235	0.379772186853911	0.347702947334377	0.387683570295395	0.349894309712267	0.38780672338244	0.371102496803151	0.385754664290283	0.346033648094623	0.344226453988163	0.355779308240199	0.332545177458909	0.370792575948855	0.388082929713481	0.364484164641752	0.373653488633389	0.339461647070538	0.349001776809152	0.345338807694628	0.333475473517739	0.36238011232687	0.361807965468444	0.339403706577773	0.37233416246301	0.345476476767336	0.384241973514908	0.33744875244198	0.348697515849003	0.371235549528799	0.343553813148595	0.34340591960817	0.362321923772084	0.375762017432893	0.369128445193385	0.333851214518122	0.358993481076146	0.383493337109396	0.344100596825491	0.350742832651723	0.362450724764217	0.352548499151032	0.383069556954924	0.379407298208395	0.328889406542905	0.36834379420464
0.37929614985056	0.343333693443041	0.360425505725065	0.370166861848098	0.377639863316065	0.351145886302317	0.399703511461137	0.386470895454697	0.346979725230517	0.361994499631846	0.341541706960683	0.384959761354624	0.347705484767591	0.365437920826026	0.372717429636568	0.363667027273504	0.345845902176858	0.367741086723491	0.37086465014435	0.387146517304409	0.353438125956451	0.369750032886483	0.362579297753989	0.363498946065145	0.377375459842351	0.363396390040587	0.356644203667181	0.37700290650326	0.361108630264418	0.381783283388036	0.356359764125142	0.389635931157015	0.379031919880122	0.355986179838028	0.384575801197401	0.343904054095192	0.369094217255886	0.376219596343099	0.361311981057944	0.356327382422771	0.402440847362643	0.40164270356975	0.351429189006019	0.403075731201192	0.349731439036656	0.345773979776638	0.366423514311376	0.340995301301334	0.350645344838637	0.374591265613748
0.362028994297068	0.359726501997955	0.406281892693265	0.36476233287153	0.352256711684674	0.385281154591506	0.392487924061271	0.386107470290526	0.365249944985363	0.352194210419913	0.368074717731415	0.367479826291575	0.363795486802096	0.358124435557146	0.384242799338907	0.407636529270538	0.389832045773797	0.360681032200853	0.397361154695869	0.373623441692455	0.372779356381803	0.357801571118513	0.355476371686926	0.352848578277421	0.396136490876747	0.365298833701771	0.365100734724765	0.394105087667281	0.372028622315338	0.353090979118257	0.414726285911241	0.396174290825109	0.418877820575082	0.389761635637304	0.386260636097425	0.410112406640473	0.414278833461679	0.354166405914886	0.418658318474972	0.389939105641844	0.41539433343446	0.395213477067366	0.424013694692397	0.408304468483445	0.405591962977744	0.379377507032898	0.391057473020066	0.376467494010849	0.352279940176915	0.398986125092082
0.408046989215913	0.392970247619802	0.444755419180056	0.368836967653054	0.376317344970082	0.372236348719037	0.388595492864222	0.413230133356172	0.440794896420503	0.407607021220856	0.445429351582791	0.40305542122278	0.407690543017085	0.401873761943425	0.391292033987323	0.376260880115029	0.379449460750244	0.413674898642195	0.396189810288635	0.394965771280261	0.378667353859954	0.373001434321452	0.412680960664738	0.407760483083741	0.400805338937865	0.37118170806995	0.389492849873688	0.383101138502105	0.428627168780918	0.425420788836131	0.429123450900892	0.418154907257404	0.411530826951782	0.39270881674743	0.433408835910288	0.376823599086341	0.378779999615468	0.428382677108195	0.41185472617287	0.441077668331452	0.422437790950956	0.432030317296006	0.424577017006377	0.413883396764014	0.37045601760454	0.442219104107029	0.438642815569495	0.421294834048347	0.38836890963498	0.36860609669926
0.417491259980331	0.402167698957384	0.384319759208382	0.453976249161222	0.4745595221976	0.396637490458766	0.38695674234139	0.397267841733797	0.401024765973368	0.429196742164894	0.41070483278393	0.468929498858959	0.387643757067399	0.381956899457857	0.46573206602889	0.428801302137593	0.446183962515291	0.420032093738608	0.420422292422165	0.385247412896354	0.411542017750335	0.446964369718542	0.404829054647529	0.401869117113052	0.397388203985472	0.464758767263773	0.399052128255396	0.465087166028155	0.403576807748602	0.385542776995452	0.434827661065322	0.430263772331035	0.442558460704445	0.407114673285947	0.381774640335388	0.380434199993952	0.385413458454782	0.391415761336414	0.468380049163678	0.39247013822251	0.401497568427489	0.397250020213794	0.398792538351701	0.459239653140443	0.460647460821819	0.403970142253538	0.465349978217994	0.44829382217391	0.397111206009586	0.424878947850639
0.450240858326438	0.429458696494829	0.426907061098727	0.456417851708225	0.40024237079729	0.411296588443597	0.450225155097936	0.463964116055901	0.473006190547882	0.444548438395871	0.416626809535297	0.430710253970825	0.456194251055113	0.426946039383746	0.44179425961731	0.434271141329651	0.402953882569532	0.412924741193523	0.410391943801729	0.480860173167379	0.456385018050207	0.475668210743508	0.464662501125421	0.45792347422614	0.47774687045139	0.411994908783364	0.414138914926138	0.417353897584191	0.444690547168087	0.425879248414255	0.400120589540164	0.415203927264181	0.400832516240988	0.482058027990598	0.481557607823048	0.434542439353939	0.468191953436656	0.42283696112901	0.443872451064294	0.466991567915573	0.473932558794615	0.400139434002975	0.406992719838919	0.402081366247042	0.469693885247071	0.477889715005772	0.485018197024705	0.420350752317354	0.420637052270297	0.407370292335313
0.504026817761213	0.487855768109353	0.484765660070964	0.460408566252253	0.500828392303664	0.425047143179012	0.505447327792591	0.474499782984236	0.457774738652593	0.423269863815808	0.458046773711	0.509108681048708	0.509186545841257	0.520570121162335	0.513869385411763	0.479512219878497	0.455623271879003	0.47177885357906	0.493586771408934	0.433392156060644	0.476875364692561	0.471664935260896	0.431354533899108	0.450207357252558	0.489110783040985	0.516947717827224	0.427934974766439	0.421323367190466	0.521689196523104	0.525449286994311	0.468193493780688	0.439224970808803	0.46864608117535	0.432760030042828	0.422483799810566	0.418944132521027	0.500496350067122	0.438780719578274	0.485553566022163	0.486872448868729	0.449432363517683	0.50124610419261	0.526535936914646	0.493735774139673	0.466025283713188	0.431231079820755	0.491748376394739	0.468227468190278	0.426346650767195	0.452428655899404
0.454866686844233	0.553982202915518	0.46274864930811	0.542926140503836	0.493486674682201	0.466582823036144	0.508209870445456	0.513944370223623	0.523290715061893	0.464360277360022	0.475345016564975	0.531316600927378	0.454216025165356	0.47530950111848	0.44701069253642	0.479241958348541	0.519685834707117	0.456519297380215	0.455727009119079	0.474450206674857	0.483601212543485	0.537794636520008	0.442106806826502	0.470360464493451	0.566568678846935	0.442738184280872	0.519858409040425	0.472651152769512	0.468232631607933	0.443719473549542	0.521048134253562	0.54542567339651	0.550843726225577	0.474768094567419	0.520699048757351	0.459429041817666	0.519486224187689	0.507656451406826	0.442868801752145	0.442508144969503	0.541161360471157	0.491131432918408	0.547801867981112	0.46028738959285	0.525848015954887	0.464705606991982	0.498246565764082	0.471627553527837	0.471771277446591	0.462523384112089
0.473044679259891	0.601918045311913	0.54463775364126	0.596102032958536	0.555949443591491	0.591469765445625	0.576625684407753	0.572663167161878	0.542043708100745	0.590843235288197	0.518579198860534	0.594198936068404	0.591704772953245	0.503516911041922	0.477346215690709	0.517710719180497	0.584774459763628	0.48071981457011	0.512945013763447	0.467888309617323	0.522147003227277	0.564704213114594	0.502468401320946	0.579255868831884	0.603872087299592	0.546584771253102	0.483157189081933	0.574965208811144	0.533709206169376	0.56748743342186	0.484671776614483	0.567930357399064	0.47815792863974	0.529256341694707	0.572690345534638	0.490575074474258	0.547268610597792	0.542249374944271	0.50029040687581	0.502509366390438	0.581061998679716	0.550988569980394	0.470173328596198	0.522232831665618	0.490834015176146	0.577089762247791	0.517686055143735	0.554778699374687	0.469264270172348	0.575554032518836
0.523554800149207	0.588556285584378	0.621133135540192	0.544315754949906	0.514045093278842	0.607766607864959	0.553277747420483	0.490657932724992	0.50902510037214	0.542112186783868	0.550482169106464	0.504582402399632	0.523083193143711	0.515443988557395	0.498797684070136	0.632354385085987	0.508982374864942	0.538487760742863	0.596892766799263	0.540425161631855	0.520794252506764	0.584688838662539	0.513869403118249	0.588701933747225	0.540322177585658	0.618961054359528	0.62716113368187	0.552338973769485	0.628185784131697	0.596228742076645	0.556692771532394	0.612926184449293	0.586902593488413	0.552493069007971	0.611767327434623	0.533391224890224	0.516160648395585	0.649477981643801	0.62575485495296	0.618555373750534	0.535939125903663	0.504571866930272	0.515481306656189	0.590477808293908	0.624269127571061	0.547218951659818	0.559690009086196	0.531911470009915	0.533245634163751	0.537953133475276
0.53562902990205	0.563365675695864	0.521633752490037	0.607543253727457	0.685079641169309	0.64089974881557	0.574456999715859	0.61605300750411	0.636748025886263	0.651430738601089	0.681083635069031	0.56943010199885	0.640113126287881	0.685436478219634	0.576100773535133	0.652117137545895	0.576010699761015	0.608099221517119	0.686745026108465	0.583891350659588	0.66935635381039	0.536722258218525	0.543727152157286	0.63801236948141	0.699635725288955	0.628177758452416	0.549232659143255	0.528548970045235	0.647384466289911	0.569781178794648	0.593393058524796	0.628073773886532	0.64079635082011	0.528184710347771	0.605111422693536	0.540836386670947	0.698493301390631	0.525592544469094	0.650806406178739	0.662430226678661	0.68337500031542	0.546822319633209	0.659964076782076	0.657672307461951	0.648959229663945	0.632075412916172	0.614697255334838	0.671688576504972	0.660156847947969	0.668231342154054
0.612174786807544	0.646955835723912	0.689649660798382	0.676970436833783	0.581260444411473	0.653787044741982	0.730720285029081	0.587901344457579	0.683952322304368	0.734479204921112	0.683227290884421	0.605928249677516	0.584768312833729	0.564044056968291	0.707837679656149	0.652548433962003	0.625968092835116	0.641179318386005	0.616802141519603	0.726974775922094	0.629676135673909	0.724464122429421	0.675220249621587	0.716229090675327	0.66706649931329	0.749224038188254	0.72149631168321	0.571164747948974	0.718058162000873	0.574878209586056	0.711462656990844	0.608127977710881	0.590593156880668	0.618292396733242	0.712921474924665	0.737769014931134	0.573283076512363	0.635534397122238	0.585659173517321	0.60018378635789	0.690753052435904	0.698618462544819	0.565740711368964	0.708232587750563	0.617110536172424	0.674790609783227	0.688078507635776	0.625747649347783	0.704231915533166	0.643688919814962
0.751919926215692	0.726364782575426	0.78961850240345	0.600343498470805	0.728571299489346	0.71845449756312	0.652166030460571	0.722636931553558	0.703498487522395	0.822054194964581	0.675449521899157	0.751629302962907	0.744423877455802	0.74007962171274	0.680909304495982	0.621524309619213	0.637826405315887	0.805059959497125	0.645945344004335	0.729138214391842	0.731963276181772	0.636212035557025	0.686106341899016	0.766107812162113	0.731823247520138	0.697791526603279	0.604006697091665	0.684284755957716	0.784863395638876	0.681201059598696	0.724691496685047	0.745071049714534	0.599940579860153	0.768331658331253	0.671329133460562	0.725188232295668	0.789444420674613	0.615274099578085	0.798471196493898	0.636394012385972	0.72349757003241	0.803792983348265	0.75532824912827	0.721000830765008	0.629796362060595	0.625299602966289	0.632664465063549	0.68896653895517	0.631288317416799	0.706355184439032
0.708001077552266	0.72750070765504	0.684206907786584	0.678342851219028	0.855013391118197	0.648266549427802	0.675724317863066	0.888429721673646	0.878764398837073	0.811540413958486	0.77345601003073	0.869239531247392	0.649947593728492	0.864135154679118	0.655067817980312	0.794994802267048	0.724807760126709	0.672811519763713	0.851658556597887	0.675133803914494	0.66037661843541	0.751454410821912	0.724155872967185	0.696192082997464	0.799310917091464	0.86018392044574	0.765106430507815	0.874720975355034	0.752578398529649	0.754463818577064	0.71473893481995	0.816651187728024	0.775198763412066	0.738833160428592	0.679230325376782	0.704582368783996	0.852486245165625	0.660613343477814	0.780447079856517	0.706993445005003	0.732994184963071	0.714886066129218	0.738013125848218	0.839118880145197	0.711539845077987	0.792412010118418	0.838715568046211	0.757349004795804	0.841906557460272	0.825886713140335
0.915002154901019	0.829257896548381	0.940593942077267	0.848299014846721	0.881030932687253	0.973606625233564	0.758320371761171	0.780786270586563	0.789728375213864	0.907997652790069	0.877403765339319	0.822042698920995	0.765637828578079	0.922071484371639	0.793493795624694	0.783707446767748	0.788697662207421	0.832659949464317	0.752307306854139	0.892175141773992	0.741891118191155	0.840468330494084	0.764507317795784	0.714970932009473	0.918804825437961	0.755915657809544	0.783056601589464	0.762026274057065	0.744867586926218	0.940614114252282	0.778323429921671	0.744502606863382	0.925733074346968	0.733898324084169	0.769923875757759	0.908132419017628	0.824042168723279	0.841829072652735	0.939942729457545	0.944111517390731	0.980218807632167	0.875423009701197	0.702689891380039	0.734667029037258	0.817882959855402	0.703540457738142	0.737101531493965	0.829784803670952	0.922893940734952	0.828381180783882
0.906367733147639	0.866637323284615	0.85878970490852	1.0819548658594	0.789582753342008	0.917057894253059	0.847726323144745	0.775920384913114	0.932535303004108	0.889910496789948	1.06018906268339	0.841683366513967	0.833802528978127	0.944729051106672	0.847076942812925	0.82094743616551	0.906629631913534	0.954058144899796	0.938251162250396	1.06442622243292	0.774011212587714	0.846603971231025	1.00228583536787	0.966400679933632	0.749291013729799	0.816185665522343	0.895210008282423	1.06876793453187	0.862160676936892	0.891824286229587	1.05649021170649	1.04144827849764	0.801615672222774	0.807317096468564	0.8160808390348	0.857545422026339	1.02791599494871	0.893812625915323	0.973374635914475	1.07691318858011	0.889340700850809	1.0579557798863	1.02114607913565	0.864653243498205	0.809489530506713	0.967133485190947	0.796482243374248	0.884023288285326	0.937359256198294	1.03814727503704
1.1767633269478	0.877296539470319	0.910761164377054	0.829579270530041	1.16660690216164	0.909521912444393	0.830567867961538	0.992500624433777	0.880465789269053	1.1396234066721	1.10320108634664	0.847154003644185	0.887844201454508	0.941196764957248	0.846397861231306	1.01156448742035	0.938265375769097	1.01759518483991	0.90385691657319	1.18193782659887	0.996565476411126	0.986417062272025	0.835631219841484	1.02355116267957	0.862561487127886	0.944594899271189	1.02397317175828	1.12824708174579	0.977007363730089	0.926118827859497	0.919339082092827	0.864649452081989	0.952067419197696	0.829733161646336	0.937963853615465	1.02976689591518	1.18129682782682	0.989021510197488	0.831810456457927	1.06628805436913	0.913505624159767	0.985740242027831	0.876739661404161	0.842244208219902	1.0917530215896	0.867098548121797	1.00437783977326	0.873137012947249	0.881578552944519	1.16018233927133
1.12049294170113	1.2302416770897	1.03955657820197	0.902703381984798	1.06777201051644	1.0957041360382	1.07153416972122	1.0480815757767	1.22233484657238	1.04252410359129	1.0102894792923	1.24418763665525	1.18246743886321	0.94663751292329	0.989252633568999	1.21296430876489	1.12973384900704	1.00473841791724	1.02151203152788	1.24781692762852	1.14863984159774	1.02808648972289	1.27435266861057	0.981865367856512	1.17610063009515	0.999665641897178	1.25088625481574	1.06608132298305	1.16195608926835	1.01821339697453	1.15943712727149	1.19445814035586	0.960483171124196	0.975934038440604	0.950164414330603	1.30874486520219	1.02795607725578	1.30942739652997	1.12002472538843	1.21739485288894	1.09782609200468	1.11468034274206	1.24397340606244	1.15833226307993	1.05347257115785	1.28776570947993	0.944635978128513	1.14502761317026	1.1582850389612	1.00009442095031
1.06976607963619	0.979518250258099	1.1438374670801	1.0574961297035	1.10644226903998	1.18959864209723	1.11509468906721	1.02839049841449	1.24708192131395	1.07443546552405	1.287494715238	1.23832710265401	1.07142408495337	1.33427032666654	1.17673460738347	1.34084707436271	1.1192208446041	1.3502102182151	1.3351540186826	1.39985024752954	1.05540054630613	1.30137952742265	1.35021740051002	1.14762010924678	1.09575756481444	1.1962533325898	1.44282532649613	1.21600055954669	1.30444018142788	1.21578818169743	1.20522851089807	1.42861769337117	1.18476905503384	1.34007934112944	1.26788790251622	1.38932994412148	1.05215241470244	1.28265085314356	1.11776346331676	1.24904351562757	1.0374128903826	1.09814984263382	1.34830473451248	1.18047391298012	1.05184206292721	1.07063679335486	1.06798530932521	1.38447486330411	1.20311791021221	1.17768927519114
1.4146918933652	1.17686071482999	1.45422244389821	1.14771818235825	1.3920676866719	1.33646043431317	1.13231729699337	1.34116031236445	1.13662566641752	1.45212559668305	1.39556020112056	1.50835978561774	1.2911309880215	1.29132932343305	1.19098510953512	1.41178128075214	1.19004948661361	1.18637730463554	1.29575176643711	1.37371678995399	1.56867837180938	1.39522894198302	1.43166609643525	1.4701927545897	1.50487656391663	1.3410663814312	1.41108792183618	1.46702162006305	1.4580840695238	1.1944478748756	1.2816329525872	1.27029402943186	1.48957763939179	1.57982770097311	1.35868997095006	1.58255540830702	1.13681793105773	1.3263068875294	1.45779825411317	1.43103419901158	1.08672495511026	1.48166433437844	1.52488901976305	1.11476266163238	1.23687338246049	1.4597810743095	1.15629667785344	1.38578788045133	1.17608925810327	1.46877128664034
1.22721168797354	1.47430981299277	1.7181978668483	1.41705233383977	1.60448368143328	1.51227904760966	1.29462973463077	1.25913780929847	1.32270571599258	1.64535618777079	1.27277766814166	1.67530436638552	1.33955397784059	1.38947984124152	1.71856310919581	1.62424570040855	1.43138313429	1.59834846668984	1.25644046480379	1.27711113154272	1.59297783862669	1.29090983773282	1.6555732006125	1.30813554095061	1.53931400919358	1.53271462895381	1.65915818041712	1.22836964946963	1.54456279789038	1.54235879443584	1.58573751758579	1.61616088065833	1.38248959637563	1.30498081775204	1.23508262500418	1.71221227339908	1.29569036047517	1.45206800078157	1.27094136080968	1.68342034112565	1.41405463722261	1.48122988882096	1.66811743462936	1.64355225656972	1.52008031415795	1.67124235298922	1.59820565416257	1.62685078521044	1.44646922507254	1.21551266494164
1.64528770587523	1.5920807263042	1.7399100632306	1.77409994932361	1.74588068058098	1.66190513808384	1.4210052919746	1.44912545804809	1.7783985756108	1.87331387088284	1.5339199524785	1.35008368898968	1.77546398933501	1.71952404908193	1.91649974240696	1.46430172697083	1.46691809989736	1.79939097143201	1.62794079045739	1.61552674893416	1.76115610728452	1.32279491684973	1.34800507295823	1.51978790184181	1.60871172192732	1.38033712048408	1.43380336456878	1.83112653659784	1.37907280594762	1.72282421002206	1.55748567208962	1.47558862888302	1.51941706750959	1.63546389338231	1.808547306415	1.48460257243488	1.45642803777339	1.62714703031864	1.65360240835248	1.80650743102749	1.72213016000249	1.66468826967317	1.63954294391749	1.55170318413912	1.50028310390874	1.48179441389077	1.57124828390212	1.80669440072394	1.60430689909954	1.56484994386308
2.01947711204091	1.47981888152461	2.0223154634035	1.58543029426761	1.50485925219118	2.14496754976603	1.52743987328638	1.96643035815727	1.57194242483414	2.00907983673387	1.68747398837238	1.57817870792926	1.96869925532572	1.50055631479254	2.09808981747119	1.73388813852586	2.042488221127	1.93815819193794	1.99825959881931	1.60740719228827	1.87328628901693	1.89444594945761	1.47622959453108	1.84252992470442	1.51199180024882	1.9412902899366	1.68653635740001	1.79384511061249	2.05758048081888	1.92734534310117	1.47863970550081	1.59098597656615	1.95381769163391	1.79745804984813	1.92030991846159	1.88500576654234	1.49733963237632	1.75328074449754	1.86867496613277	1.93337121450115	1.83005625545119	1.69814386247658	1.60044892353905	1.76751815027971	1.72633377307466	1.93760771260117	1.51473778323548	1.63151083016959	1.71356039686554	1.63595958428586
1.82508431831439	2.16906186369404	1.85305435784048	1.90000639780895	1.96598437397972	2.17143637493215	2.13794389565466	2.31545500717951	1.73459435108188	1.77911236356792	1.77975008047412	1.75567673954497	2.39851551627004	2.18691025357838	2.33217016399991	1.70988153960538	1.8831728786588	2.39075499015758	1.659481755481	1.97737510109529	2.06460059098283	1.66481747117013	2.42898046525131	2.12109155384834	2.32288844803783	1.64347436033186	1.84501302331462	2.29890192738591	1.82850938482672	1.71530064622552	1.81482783742952	1.71606403590207	2.32750013109341	2.21833808918236	1.96941317550523	1.76976847319667	1.76477722915177	1.73622162827545	2.33950399587428	2.39799284454723	1.95353748007085	2.01606976306129	1.76367856733287	2.00713450508942	1.70513216211924	1.90064954804909	2.21097456525705	1.7069697710217	1.66646061963231	2.22721364094396
1.93701416002325	2.54708919193479	2.23929066583777	1.96238543982437	2.15546630385587	2.5781630759862	2.23501446454374	2.61846417816232	2.38831541630998	2.6173375002939	2.23391288793945	2.3232918843643	2.64232761728661	2.50568222833695	2.37281312090146	1.9755984813783	2.51071966456098	2.18941305138316	2.35379789679912	1.84883434965091	2.04859564389203	1.95707490276862	2.3550679588115	2.49449579546853	1.94453601558997	2.4311511724757	2.46570865674985	2.49395512256336	2.19294895738835	2.18069435495013	1.81143094134391	1.81982489032118	1.92236907955831	2.63527728976586	2.52876157833529	2.14640772901903	1.85618448225215	2.59027556677146	2.55727478842335	2.62620582180702	2.04422863148577	2.37524986735444	1.96080764744301	2.50188878479532	2.01850169514068	2.57580397346143	2.40912831132106	2.0915306809252	1.97461373051552	1.89454206597792
2.52468627378685	2.73574428068576	2.19317389274738	2.86832283345413	2.49453116558773	2.11852690188258	2.08466308646888	2.34063103608588	2.18675681009909	2.6413437228274	2.5214509850423	2.65792970314146	2.09362170061106	2.08719813297289	2.34783990995458	2.00382426931716	2.14341406012162	2.16030655621186	2.85383841482702	2.17306630534531	2.87740937601778	2.68862426972445	2.77155385747947	2.7598813146464	2.36107348714499	2.54812033242204	2.2252208026297	2.96698936972786	2.35112035104591	2.07913327194909	2.94141151204434	2.61114300170594	2.53012327781673	2.93306208122345	2.6868985895522	2.42611569781521	2.07679747344974	2.49672049450554	2.27865699835495	2.6615159099607	2.84388079164072	2.42508140954346	2.95832450232615	2.55103412549137	2.13986205887479	2.82831091677135	2.40684847629061	2.12043778255632	2.88112035717112	2.77969326300534
3.07374008490421	2.31944086459415	2.75999386817822	3.12443054203649	2.67892597367424	2.35711791564429	2.94016934651216	2.98692498453534	2.68697437923381	3.13145068805974	2.92321893530573	2.41257322300321	2.75187615686988	2.53077463284167	2.67077804200989	3.06772255653423	2.55982600165078	3.04761456605133	3.20985611962857	2.49876187714782	2.60409991789626	2.31124174247893	2.85299877584367	2.38839904289941	2.34140613761215	2.90249075966155	2.66331593897336	2.39193385132915	3.27827757546031	3.09211891249038	2.83547696140012	3.08916382686929	2.9677341153329	3.26327725240512	2.42569228913344	3.22775952406233	3.09295852803143	2.46193729061449	2.80929174593411	2.79300722498996	3.01887117581058	3.04931350981199	2.33052217552221	2.78694971684252	2.99297237356598	3.22682779883559	3.29378496217196	2.49805188169752	3.17073923043793	2.33868390849028
2.95698445891038	2.96106282946089	2.70012726971221	2.70486988440977	2.98132624007664	2.8346876092879	3.37580421642694	2.98594603091548	2.63646883071946	2.93552960238856	3.30768836054299	3.36069687731025	2.93357997861995	3.19806123119928	3.03623814897651	2.64436665959514	2.73892646369942	3.48133696676354	2.7435793631197	3.28249070441143	3.56668153148473	3.48600604034662	3.07041290945616	2.87001617411938	3.02765298325204	2.69001072206832	3.3453085319914	2.6789996285298	3.37962384151671	2.68122836176397	2.79193484462987	3.54847392469501	2.85336492031836	3.00838967044848	2.60644238161994	2.71114523169071	2.54773970843487	3.43617305509379	3.55790105274182	2.96218480431534	2.79159236679045	3.51137761407397	2.790886700027	3.44506065142877	2.77343195094408	3.25470684519998	3.33117276503293	3.10311593186652	3.33304499573776	3.50381650650245
3.63291221621698	3.60081093562397	3.82271695646737	3.61795168431479	4.00205656509268	3.77815686993393	2.99868526744185	3.27889161939603	3.63954202436249	2.97203613539327	3.60187970815714	3.91875191596318	2.96423569013491	3.57444716265193	3.81534536804553	3.93728211245684	3.24603788872235	4.22665966583373	2.87818452358254	3.51861634640677	3.77606763396938	3.2247868454432	3.65587148027165	3.03777426766722	3.70039817742517	3.84241448129081	3.37856056840722	3.7664241493742	3.90115659840942	3.35172237962359	3.64174076020024	3.12403734204935	3.47031747286548	3.09218857548585	3.89287567662881	3.31190259701542	3.12542962928813	3.40390934520753	3.09990028899013	3.55985146173262	3.14976665351919	3.83896094382646	3.66954755124106	2.90905158534528	4.33058949836041	3.67059606367844	3.69743257668961	3.26897678457781	3.17760831633566	3.36627919220804
4.10520166737263	3.24377384627712	3.96008987830577	3.44300655614162	4.23675704222039	4.01181072648747	3.63914090867707	3.99105121331575	3.20540810247083	3.73974017304009	3.59907958067325	3.84870165161907	3.90518486553721	4.84756346669103	4.04462625524414	4.25498271594606	3.61633850039609	3.42181708247401	3.72421161571388	4.02850623881827	3.54295709997636	3.69533300670112	4.01411339114433	3.78324572122479	4.0691407605919	4.19538023917322	3.93540033190475	4.43638139316467	4.02467077743606	4.20205184512317	3.5321749765758	4.09543224611436	3.86307299680406	3.80619239096561	4.57441965258483	3.84297218390094	4.26542623316401	4.26461372728479	3.48460390118876	4.0945741841279	3.61268750677577	3.9946350267712	3.34502306286946	3.94882381903246	3.74837361870039	3.38395125568974	4.50718587536188	3.72250534625719	4.24274732027383	3.44280224393213
111.409806260188	4.32875880758457	108.752500455305	3.89567715427466	3.7307334253206	4.33993925072783	4.31864294456126	3.96695816669268	4.52020711546056	4.38455314466013	4.17630893177447	3.64922546505323	4.31865774176607	4.49840252398508	4.51831944609903	115.356628769335	5.05727289675952	4.05092267279273	4.30830203647714	108.396696393928	4.27741758422761	4.55239348674688	4.27204115818161	3.82694981738622	4.24280634351232	4.26155842713107	5.11951606916166	3.98851955805643	4.14411269968636	4.1058201870927	4.17520669095046	3.81075337688768	4.18077644274368	4.23402630481096	4.09164810409522	4.21218764597082	3.66851883576262	3.77950472327611	4.21402447354235	7.5056401050454	4.26333902799978	3.6730100745952	4.47046433146815	3.77834733557995	4.17931241425626	109.906742784417	4.40051779417501	4.34707338440854	4.03523037458617	3.79902644622053
4.62953627302508	108.779320044321	4.18474610890138	109.20244125628	4.4654597586451	4.17151699629162	4.78328007710067	4.75462822401873	4.62023151487403	108.725517767805	5.24997892794741	4.7201832636326	4.31956058072682	120.067164909578	4.76162856870527	4.77516420526168	4.53794062938517	4.94535405288243	4.30982325813751	4.53022483244239	4.50176363269668	4.47415248171766	112.156913178001	108.000772475904	4.59721892092939	4.69904155239803	4.89534964518793	107.174873513772	4.14808226573966	4.74633052249241	104.805322374753	4.0933257713102	4.54126943912921	4.79455550680648	4.07235877021549	4.57276970840295	4.6115030944619	106.418182734544	4.56822197953787	107.605695021532	4.82958022024489	4.5049623089684	4.73491409830121	4.40874960490818	4.15998656340192	4.69603495813704	4.17725624711203	4.17117710872282	4.40098642781207	4.88049298195322
4.61136539689091	106.502061100821	5.07009906706914	5.07565098350337	4.7718413394631	104.601470308298	4.97744500686117	4.54760067887474	4.95418684321541	5.10582682220469	4.76401549704847	4.9343360877142	109.205143131446	5.07213372815564	105.032977828236	4.52960465762817	4.89833600597054	5.00606806867412	5.1314403705909	114.831959026693	5.07483266678858	4.77567617527141	5.11509687196529	4.54938637714768	5.05622535142952	5.25477479357133	107.776958721606	104.09598246069	4.66272053070187	5.00544521523787	5.02219789115953	4.82142805442509	5.0062973269209	108.368620479689	4.59298621022953	5.01393015652103	104.424549610717	5.07569314940586	5.27999326909497	4.97598378008743	4.99879094481259	5.03678685834911	5.00094033380599	4.97776434840538	5.00879330845072	106.200336015454	108.01481452432	4.83162479219468	5.05192532607536	5.01062646987142
103.43713000283	5.4279435547798	104.72561142836	7.48643334039958	108.208059581255	109.226984786	5.28097383039506	115.119690970515	105.572380955814	107.191707201823	5.33680386345687	104.925522028237	5.34950058784839	5.32342391406587	5.03890969688994	112.668926308446	107.909467895107	5.40378505250313	5.19226739132087	108.568905109861	108.506515638633	5.24514829839992	5.33713192654936	5.360923201582	5.16931586912319	5.33940593501376	5.16103774920797	104.225116331726	105.188393127018	5.36973288800369	106.596170710395	113.074011863623	5.2391001797999	5.28382197293506	5.24461474089663	5.11847014093661	109.308101974362	5.38531033107206	104.324437716628	5.64046325335916	5.39208495797097	5.38425136614498	111.657431047608	103.646195633001	5.32945369549862	105.668130670634	5.32869752458388	5.31987492842124	5.21225377903873	5.33928850858803
5.76671773675595	107.819197615289	5.68734059567482	5.6705082381991	103.632469973342	104.928430225321	106.820879071967	106.170396215756	5.69706429428425	5.61342102804509	5.68445095129503	5.75254662930304	5.74857766828639	106.496328518926	107.068561401715	5.70185592929702	5.66807523486622	6.21610009862738	5.7707712722888	103.82109126517	5.73869629218908	5.77697012278806	5.63858664814786	5.75120817997181	106.014239836919	5.62494849061339	5.73206308067205	105.399281430428	5.55752006157734	5.70783602603671	105.677460527176	102.92766769878	113.767503022256	5.70304328769907	104.725916982596	5.72934100093194	5.52896405829618	5.55936462991623	5.76591390904273	5.62369658231163	5.60528070424383	112.362760897374	5.72630387064077	5.71664997850828	104.74687535791	106.1727630831	5.74791035719246	5.71483847247269	103.171304491069	5.67866213191999
6.09498153236412	110.968035764344	107.400202492523	106.694550562058	106.0911192047	6.02938333534663	6.01922104032712	104.19212912431	6.10543212462694	6.68288077774338	103.288765879082	5.97780230313851	6.0831973347185	102.62396793345	6.22381391766195	6.02337794148227	104.015157953367	115.613258697115	6.06565751876515	6.03881624226541	5.96224182666326	6.05220484927881	6.03807274413545	6.08250050714671	6.05878989341273	6.07055713764028	103.709759966545	118.302418787013	108.194390214444	104.390689058575	108.141463519358	103.235559351977	6.06455074782057	6.05158416454826	102.379861148963	102.816670121972	102.299255736096	6.03818839707129	109.243918560985	6.03672660600106	104.656507457954	6.01059938230651	104.957029317419	110.152836991184	103.94773978018	115.500625369686	6.11840311040056	103.62072503272	6.04626293769758	103.254580979533
107.231710423026	102.706513592169	6.42735876234211	103.349136073905	103.732709388832	6.35245418311635	106.534045310351	102.321187240228	103.06305688852	102.724925616423	104.942061121879	6.49283391255995	6.39653324531142	6.36001208938273	6.393688994718	6.32190964461191	6.47323022975478	115.06761791599	6.36359501856719	6.37781528427291	102.204889067998	6.34102465674765	103.178191784546	106.315382392164	6.3771571859997	6.32419997737021	105.089206526692	6.32779198792431	6.34406189632109	6.46421649369061	6.33942842898774	104.310014022651	105.782800445654	111.641177144867	106.079028626396	106.305610696499	105.928137287544	105.448403175409	113.032754556167	6.23758663457295	102.37944218249	6.4187751586249	102.858948143377	6.48860819960917	102.685759352762	6.58851517487904	6.47985724578216	103.586882819275	103.925338434827	6.5029907661108
101.998023601148	6.68632069527303	6.7851911390774	102.405316742022	6.78973554054402	104.681637569506	102.339343373654	102.164361604943	103.778688215767	110.028580039008	102.271043992743	6.87716059372957	6.63839387720785	104.078824324404	104.342276151373	102.299187264895	6.77498057944825	6.58915327564876	101.913655641695	101.449328699539	6.71837410299909	102.411132991042	108.467317824415	102.208902679357	6.67833595218691	6.57832972468222	107.052159441649	107.665444617043	6.71635302476805	6.68279258677799	101.091305271836	108.096156996674	101.834841991739	6.79459836299045	6.6398670826576	110.448896534181	106.792193620986	105.871263376283	6.60253663523993	102.739813546363	102.866503021732	101.811177457562	6.62902552001744	104.007783005799	6.66071219335904	109.331920377237	103.379580756989	6.62749834318167	105.990440399053	101.99560178282
104.125255450492	113.502800756574	106.02750545108	102.103785484305	7.11254371170066	7.09268839409612	6.96538100921529	6.9874901954419	106.054231859946	7.0743996203158	7.26317814494156	107.798544526847	102.522542364178	102.030586472159	106.320220891291	101.549173028685	6.99586572558872	6.90261500272039	105.101592645733	6.90974377112541	102.55798120395	103.396351004019	7.14968626198573	108.144552062662	106.894555167502	101.9666212929	102.599866461195	101.979480737266	103.560093973476	101.899418399667	101.547627570581	6.86808685708202	101.547507034952	101.986004160229	103.120916698817	103.025949991927	101.553940797881	104.036113370925	101.740999132869	6.94458475204037	102.321378433818	104.985184347127	6.93792754321089	7.10361490184117	107.11607507967	104.924660388726	105.26558811994	101.530472767629	101.953392670197	6.8457310184986
7.16426792065112	107.313026148676	104.342808449567	119.680938449523	104.811522042088	104.630206212641	7.41531034575296	107.367856250894	104.210380426315	102.355183880814	7.17132605425519	103.16175680386	101.679779292194	7.21885477352961	110.385986379079	107.172268072181	103.732206168991	104.920279353576	7.17673450469571	108.820267070454	109.255163088637	7.11549630294544	104.582865563756	101.890215016174	103.237782460973	7.35822256406049	103.820939822713	102.040925285632	7.20574257316438	105.272815045997	102.839474831177	106.298204103597	7.20443504129944	7.33835036945597	7.14203173155892	103.097116216393	101.711649407522	7.22185437049687	103.304684953167	101.889995244265	113.712061106875	103.324854916497	104.654385796398	108.559261054647	102.184634067134	7.20244173177705	101.355406873	104.995632118126	102.112253059373	114.355202003825
113.841489012507	102.578573806809	7.38345520864132	7.44732111132281	7.43867001310332	104.461760356613	102.536004669112	102.377276632334	102.020488993459	101.366417884132	7.469214809519	7.48653218377813	103.834198049507	104.830301633362	109.54145730186	102.089135790768	102.493784706978	7.42168330112816	101.466725296719	103.185112408295	7.60577315082634	7.44241697942861	100.923613616208	102.344052405752	103.691862499111	101.179238397469	7.44360755760884	104.918400699481	100.958446475433	101.026635094046	102.680038747344	102.610346593065	102.24954763408	102.138441344926	107.097106981568	104.501525949103	102.860574195759	107.904354136056	101.857809437525	104.706601526588	113.369169379149	103.568699139421	100.827296139561	102.457528764052	7.31976643666915	106.457038422045	105.627409235947	102.519833552937	105.965806257993	105.914658882971
101.324958532686	101.61931025167	117.002575238724	102.218348073276	103.455620336825	101.845624015533	100.90394558433	105.985583670111	104.51266084848	103.866307436963	7.5890546994844	102.238378674016	100.861423546258	113.520638036532	102.016013756732	101.499098528143	101.268220741274	102.715973042248	105.736658728474	101.817987244096	105.138688852998	101.339093438627	102.259103629453	102.236486690745	101.359998986981	101.775427719938	105.481727981843	101.700113934095	100.600045602906	101.434425017154	103.835508181899	100.741415462957	103.895354577307	106.999114317729	107.155816561945	106.497070083541	101.087985306822	110.380811546152	104.573758129711	101.381532942963	9.56033185527182	105.521590779013	103.60005109966	103.553283521946	102.662316687316	7.60268602804796	100.853534161568	109.532301282908	105.690797219106	102.188582955153
106.431060324184	107.916630005642	110.774566450376	101.628657510992	102.498754457367	104.137736476147	106.911884229041	101.774584082189	101.574493188774	100.894367332749	103.770237028456	103.93671643824	111.999496649753	103.404556260999	101.360564406842	100.693188029241	101.611199252665	101.437628214536	101.084657443536	106.179317001059	107.100059479233	103.599129800217	101.794374681412	100.876013403327	104.423442190163	100.879935386273	104.49103843906	102.699101306574	102.67396664743	102.843991786774	105.320218700104	110.285322253914	100.727375115981	106.551328197491	106.296284984515	109.036483940706	101.215908775734	108.696244210053	106.11787567628	101.282734171722	100.924126242958	101.861583610085	107.056192281862	101.769627713848	102.122919033628	103.044108885416	101.27213695544	101.473445219923	101.487786248359	100.909375727968
104.640330780338	100.385282543436	100.902890252299	106.808345137547	100.729314531411	100.935043652703	101.374907812041	102.402583669531	106.683967700211	101.778773881316	105.950842804158	106.611327235937	101.246308562833	102.169327998919	105.233816886076	106.983375082119	101.547132288562	103.215001677163	108.731498468258	104.139814511307	101.04056648214	104.557777125761	101.285235677837	104.888445256723	101.855022798302	102.214840926017	108.796952094676	100.868419551108	101.114697189692	101.388394899333	102.3871190435	103.602136968347	101.618551651328	102.264993101186	106.63626172332	103.206037254013	101.054202676906	103.318362116067	106.14139079934	106.686852617161	107.157816061223	102.449260860307	103.377078494633	100.625565774431	103.535898540216	100.443127110335	106.442554704713	107.423676639604	100.825773458783	102.563731953919
103.24372847025	101.399335897136	105.966824427185	100.626425719567	101.706532950297	102.19163043245	101.26149135343	102.506686740596	101.819878920902	102.78655804291	100.836598410273	102.953749423535	102.538932848327	100.870842157365	101.170046779641	102.091497075439	101.05934425988	102.875955047408	104.403703073754	100.46385944775	101.842671706425	104.855519863088	102.048072060203	100.810716562827	103.102070423483	102.654024934443	101.301819275071	101.742051216544	100.428051791421	101.423002245103	101.470773429469	101.559707158291	102.027389990728	103.009751679977	101.62532126523	100.788558272588	102.467085339433	103.096213863613	105.48181647464	102.329873630742	101.230969310687	101.049223425451	105.318022070726	105.630011939754	101.229762099479	103.830086258886	105.603904783039	105.282544699748	103.128295699892	106.357907543843
101.289208781208	100.566006114801	100.435462203323	104.763047821763	103.880560532089	101.349943585001	103.424811090566	101.711154942479	100.223338698463	104.281583888227	102.730431067176	100.394283645483	102.712410900272	100.609278458408	104.29494186059	103.223545440784	103.913352251802	102.570251859872	102.137487693991	100.387480131782	101.215377698783	105.996419175897	101.983973803941	102.253948761392	101.67309942604	102.060078235259	102.434963710502	101.498901943497	101.340676843605	100.664000615057	100.228337971454	103.328329404944	103.403667478546	103.548769495398	102.090069681454	102.399973252658	100.823796324417	103.784878001095	104.989739903682	104.240927826744	103.660816505128	103.570421438201	104.19035865723	104.446110836677	104.275303403617	102.428666433892	100.703823587731	104.682435502608	102.784079723049	103.69616001408
100.320306505333	100.26427895597	102.443610712365	102.345432702115	102.192367281267	100.381781754871	99.9002315835166	105.562909731256	101.74819832347	101.581876153023	101.135554836796	101.446502523341	101.778364957585	103.422410280449	100.639922132361	100.803037425197	101.169089450823	101.992818160174	101.608476952674	101.72610811158	102.610439644394	102.685983567748	102.05398625041	102.668003507879	104.017698940835	104.173727649975	104.087482421923	101.836251305779	100.134907267241	100.393004881887	102.208446612529	101.912932798412	100.858654448152	101.693295842014	102.058499336239	105.196441736242	101.008676820563	100.686209140261	100.430937302797	101.779284874994	101.250680871013	100.662444574495	104.017469804082	102.918758437889	102.171204315663	101.677451182289	102.776448461597	101.609513966133	100.623434879858	101.534520105699
100.790985572867	100.909847020433	100.74243975902	100.806679247019	101.551795504276	101.840467168428	100.65103158178	103.246018159006	100.170315741184	102.628514790567	101.754699651654	101.14290854963	100.533276449443	100.735111942651	100.676558489002	100.198914041973	100.994370183636	102.852178273216	100.403454260997	100.036185735725	100.652122676895	100.198778512605	101.054872196073	100.684022785688	101.860846487486	100.278097722781	100.982211054472	103.088498022018	100.45032493874	100.870678819874	101.311783139467	100.54609667526	102.77110376835	101.041636356843	101.972020992318	101.697905552714	100.485150088278	102.152578054232	102.250470959975	101.816407450054	100.457867727542	102.017249668094	101.641753382084	103.124995112163	100.323679026887	100.494743068884	100.512522376145	102.629137929143	101.166893154302	102.104628620318
100.983410884869	100.795502646439	103.276148658272	101.760731724606	100.102282366279	101.081671525192	103.114573937721	101.182701131625	102.075526402953	101.511899329874	102.339115368106	100.334057190113	100.03771980358	101.515541408438	100.960954838561	100.307351826662	102.255652748834	100.865368182668	102.783220534675	101.119917483334	102.696546000671	100.066503469238	100.130725741705	102.778493060403	102.348903482047	99.8771730306343	101.195594039105	100.028941784848	102.655550857289	102.804212530796	101.261972460968	100.647091424522	100.622686354454	100.482024100185	102.828903865703	102.923367999218	101.407704153208	103.447730598318	100.84430096156	101.364927038983	100.583435321607	103.58061677464	101.182890605048	102.046392521952	100.341292626754	101.384697965867	100.207466202224	101.825185998084	100.095346201285	101.520366960136
100.823664524881	100.116568408772	100.413204276947	100.595144664475	101.204845482509	101.917570465078	101.495585940458	100.256613467574	101.314059079021	100.66402938475	100.763432098682	99.7745924488976	99.8408712442436	101.877429270245	100.902374308524	100.189927695861	100.992563743649	100.825402760446	103.422090206183	101.710052702868	101.078657685399	103.109194390289	100.957400156128	100.257460006396	101.240951029332	103.32332040942	102.10198293198	100.372825293656	100.938687403428	102.504257220887	101.290546505973	102.167658202149	101.940805923683	102.315401185863	102.681067407251	102.015918136792	100.931171251672	100.215363269501	100.075082855021	101.318995099911	100.419183090007	100.731440049765	101.293086546103	101.067153153666	100.149382318329	101.322485001294	101.427620270565	100.772648376119	101.81520296141	100.613134138221
102.511120879529	101.629535523092	100.416745264351	101.913863880521	101.796976936755	99.9977379033076	100.704469916936	100.906874657773	100.074924613462	101.858119469784	99.8289089398203	101.241899005583	101.069574787464	100.232667977023	100.406148239123	101.674937253089	101.693932540191	100.413521534394	101.066791464074	100.988309800503	100.190466053023	100.685188029569	99.9987218401907	100.682392934389	101.315316188058	102.400824002539	102.948654491939	100.178301053132	100.83615331117	100.782400575512	101.402846386961	101.955994960335	101.976796722776	100.120008976677	101.267395163157	100.514942600802	101.290208685785	102.269908417045	101.906528430165	100.148337817262	101.493203055594	100.0366579335	99.7644550490723	100.50761290211	102.643237145497	100.551176538286	101.527316657667	100.278850051527	100.418073507433	100.023330301739
101.245206021287	100.698993727767	101.713623931905	99.83178139813	101.084794827901	100.555296301623	100.940799242736	100.215237664794	101.378548949752	99.7828573674234	99.8524151561476	100.968819772926	101.147590388596	99.7897219604595	100.035420011748	100.057668698838	101.747586656882	99.9989415020493	101.627388094061	101.162494754487	102.404630761216	101.664819872839	99.82444162061	101.099658959446	100.457699732184	102.208587241303	100.014890107292	101.405506439952	101.102389533951	100.418085705487	101.855739390352	99.8118043194903	101.266984340216	99.9350438519641	100.771648516437	101.82610581804	101.087949565803	100.378589514046	101.539748428067	100.694460519313	100.417887694228	101.729680426553	101.881535316368	99.970255836005	101.486096301171	101.689914920254	100.346620770466	101.343793548188	100.039442366969	102.313802918528
99.8905184039983	100.137524087532	100.57732566933	101.567937145801	100.75821657997	100.717190378729	100.504253776996	101.424750278186	99.8408572843715	101.359364678803	100.409109614938	101.318917576342	101.268682292671	100.808923674803	101.893815481917	100.740233552323	101.302341030438	100.80452139108	101.994878893357	100.728597916471	100.626437421353	100.630890490742	100.257904237718	100.092808963852	99.8799802809648	100.739479890325	100.367033389997	100.561368912777	99.7760560991016	100.925723686836	101.598989213759	100.207912102273	101.852067736299	100.814637197524	101.665319951811	100.226559560874	101.193498073368	101.591549035608	99.9893701584173	99.8127520092367	101.347122222749	99.7823131263425	100.702742918839	101.845797753753	100.914121318549	100.560743819216	100.800792334065	101.385122713564	99.9825806242846	102.202680761466
101.758528521928	100.403880521654	100.509749163669	99.7135332374293	101.448194346163	99.7167476884124	101.279477376536	101.042281897752	100.523114269487	100.160706680921	101.649464003436	100.723076147778	101.071957741476	101.549328464201	99.7536074304857	100.267088545733	101.171099492263	100.393859900079	100.007286084437	100.468947320697	100.605146749059	100.161738492273	101.197849743341	101.760979822008	100.083046443807	100.13465210262	100.364070882033	102.017818046235	101.186364043594	102.053053857188	100.828184952048	100.043684911644	99.8051175759478	101.123420045002	100.464446148377	100.292904767932	100.561538668372	100.970838361794	100.820854883344	101.301330044979	100.056109436765	100.978867274972	100.091409136829	99.7630912299627	101.657872839357	101.254197857623	100.393197953181	101.125355052851	100.580600991845	101.342137881517
100.495989944005	100.235669636387	100.565312388659	101.203474660542	101.365654239306	100.401286050581	101.351158886652	100.000271114041	101.730748552353	100.798904417206	101.004213321544	101.551445694697	100.147819449177	100.191618295996	100.60920358168	100.494535525576	101.297711938512	100.94457892812	100.781203032577	99.8854813901888	100.643948220738	100.287464304923	100.654880702261	100.812689953082	100.052820373358	100.868330712433	101.296597665256	99.9791826493701	101.682622097495	99.692666440923	100.580251865647	101.470527564347	100.540157177245	100.622948105324	100.594913517909	101.060073648273	100.842448002294	99.6804160070023	100.716045672457	100.470138295092	101.614792132328	101.59496795235	100.579961069292	101.266901006667	99.8377798019991	100.523392901579	100.106411956367	99.9487746940853	101.025906823981	100.503265212536
101.233167788709	101.386353701694	100.439391907025	100.027665055879	101.030587575823	99.7894431101427	100.725959321189	99.8857881639801	100.824560688415	101.228279384249	100.496663574274	99.9497606809717	99.5414393825208	99.7438131496421	99.8774533507507	99.7564864258216	100.477700190421	101.368117337212	100.910644777641	99.6436646413499	100.3438138247	101.393916392526	101.084826167873	100.41442883114	100.627284110615	101.044937311735	100.322747925515	99.6528147282608	100.263316908873	100.791107806949	101.403156936018	101.691446889133	100.000134432004	99.6982305652325	101.045048543008	99.9720298953852	101.292807956487	100.135525046101	99.7918875304935	99.9612771056071	100.644551849663	101.049079653847	100.34591336859	101.155458161273	99.8252802837662	100.224040326536	100.022135076848	100.140864209025	100.117466830096	99.8731596791078
100.707640761573	99.9348707834673	100.46928940139	100.565673034048	99.8407007541771	101.107905109825	101.061400264996	99.6817926952683	100.592112319261	100.594343880501	99.6123892543128	100.877913957676	100.200382985871	100.787465206012	100.552191025574	100.64898786205	99.6447567089535	101.165973381349	100.892470393309	101.006361864728	100.100734291954	100.044660114211	99.4227978693568	101.045230826614	101.534559434429	99.9099502228271	100.93167527027	101.551873502661	99.9967506260101	101.229913826232	100.71118498321	100.30726630411	100.590269573939	101.296202686037	101.04602957084	100.153843061873	100.94050232887	100.03301031297	101.450039306113	99.5072043499044	100.463348504679	99.8312386902333	100.861285579571	99.6977006836915	100.428109749649	101.016407925188	100.880203665536	99.8645868877039	100.59828536138	100.516442218137
100.222916296234	100.399386701166	99.8183453854791	99.7174077558244	100.071099515459	100.548329847011	101.011567622762	100.375012553983	100.224022176491	100.587961735276	100.155690196364	99.8102501498321	99.6655180384809	99.8228874265137	99.955089963038	100.743646548989	101.299172395338	100.918702476019	100.73432398087	100.589792030399	99.4797754893405	100.689378729685	100.163736272027	100.83838715364	101.519329963915	101.308033910576	99.8765872306572	100.608332461476	99.6629912254341	100.644204530792	99.641027784523	100.543073176104	99.6222691364665	100.500480049347	99.6652240813623	100.105453844436	100.283309125702	100.373676605252	100.930171952814	100.003145393391	100.254592180563	100.028325706545	101.489166611887	99.7642563616836	101.223498559857	100.430325376224	100.083264323891	100.480391623249	101.117893427094	99.7912688405704
100.858416163274	101.231270707561	100.309209008113	101.164288185678	100.543330173682	100.746768358441	99.6449966562077	99.9807916670907	100.721487326546	99.9066351418387	99.8052292784253	100.642715868591	100.160410856735	100.694538959527	100.38335134556	100.201340496833	99.6236760400664	100.181012424697	99.8315400398491	100.601803929513	100.267084798732	100.633810426952	100.008424659654	100.223549448029	100.086242266865	100.401175275116	100.647181328997	99.4860172074007	100.21259223441	100.383059658273	99.9900214387113	100.785721320401	100.190299969384	100.080810666559	100.055981481622	100.610704691374	100.461638742344	99.3520202791287	100.37501936078	99.5956959477473	100.636603571619	100.354957222555	101.354544680279	100.083007363921	100.92308055496	100.635625693449	99.6751883161803	100.374522114847	100.973785811595	99.7275778955556
99.8176393455581	100.318266851449	99.5979407469442	99.8040006674396	100.567299331716	99.9333830830858	100.488416265472	100.701300880883	100.532079834436	101.036741824298	99.789100924614	100.251098790386	100.832819732594	100.722017765569	100.068851340284	99.7744258886031	100.226344770635	99.6170398198553	99.7047744266548	100.948516045456	100.908273086344	100.021063251379	100.166763245517	100.833673862007	100.811297424843	100.486871883427	99.9833941371702	100.791347877826	100.996452731788	99.772237133505	99.7685850006753	99.4202700257497	100.298313802903	101.304652036624	99.5509945728927	101.05228475552	100.197933966293	99.7301233941585	100.755771790067	100.844598461829	100.840864142779	100.330475032785	101.037162166122	99.7008678676743	99.8554671424411	99.493175126288	99.4702996931638	100.326269805478	99.9292485462537	100.326099728354
100.537975746289	100.323223941804	100.575718967348	99.774341870244	99.6005568520893	101.039660235266	100.786889801847	100.688853087175	100.105806662484	99.7850518249609	100.81979235516	100.426226728658	99.6873756742127	100.311516001342	100.118107982759	100.116150254817	100.388937687831	99.8208198289671	99.4950954102104	100.41617695374	100.516171081339	99.7819889272651	99.9048207868564	100.710388219898	100.630708652191	100.89404343734	99.5108938109655	100.950522362845	100.672773333317	99.9502392139222	99.3135499504609	100.273964550903	100.089839359567	100.145596704677	99.5097217581466	99.7396295210349	99.5546294927121	99.7739004520147	100.553714794904	99.9319041621038	99.592752513701	99.6713129237683	100.839410148891	99.8931229869144	99.6988064710515	99.9319305449757	99.6980672117429	99.4747019289639	100.590727076766	100.966135747615
100.74546430361	101.053196970178	100.501965441074	100.375962635785	99.545224918439	99.7751556037414	100.804836804435	99.8449587832381	100.860120280191	99.8222312173359	100.070545878806	100.549129501727	100.594087886671	100.740164116345	99.8088848608118	100.26492325926	100.217963209749	100.818720172984	99.7198624145799	99.6966874317494	100.237478710625	100.787155835556	99.8011352016964	100.520121099107	99.6926904941065	100.765469719017	99.6505289650527	100.095731209005	99.5302216605963	100.124364857426	100.174885181611	100.112305319749	99.9782892643282	100.374085583167	99.5957172471081	100.300954429988	100.388237829906	100.412113549753	100.709139262771	99.5636215798671	100.39298800942	100.298206127297	100.085714447253	100.581339733053	100.485251743165	99.6544494082551	100.077514147867	99.8566315920399	100.355860390112	99.7167341116646
99.7409043491678	100.164020957813	100.135534142326	100.448189856803	100.085412346554	100.663407141882	100.060818800603	99.4483315072087	100.156671233837	100.574699133137	99.9582223879963	99.7860840193109	100.555932214958	100.073464729028	100.438072423235	100.030218704151	100.490604764404	100.281515684973	100.559675780976	99.5538795827975	99.6602600650293	100.532441335334	99.5557768747223	99.7699420701045	99.5366440364217	100.556809936095	100.529348708678	99.5420003039763	100.741952689576	100.478424843362	99.9001927719633	99.6405983051999	100.507573428998	100.04434751134	99.5137047589849	100.667198705866	100.295275895157	100.060462666986	100.49725436038	100.669256171226	99.9503462065252	99.4322537187458	100.795514673051	99.6487189939605	100.211927535068	100.462831340631	100.747409596185	100.05965474385	99.4780770276268	99.5971133723108
100.185250707894	100.637601007445	99.9004504477078	100.503289784142	99.4893240858975	100.068213906798	99.875982427892	100.771785177758	99.7140361959322	99.8458183265511	100.660841944561	100.281433625703	100.526497437891	100.627337908223	99.6022750515477	100.012684761719	99.8322724425457	100.150458564411	99.8139122988443	100.498163482531	100.183003646993	99.6742630002558	99.6803052420402	100.465535483604	99.5963462720664	100.449609262051	100.032402557986	99.9958298650003	99.9814435361695	100.460093531189	99.9578646002827	99.9069473008205	100.5122280327	99.522053802102	100.54260979893	101.009836503227	100.75597535543	99.6400424235654	99.8837162485842	99.8013780415816	99.9156565128705	100.161523099335	100.374635614391	100.778982365981	100.271555515417	99.6881685985257	100.550828978929	100.722670454557	100.327598960454	100.131718083382
99.7683376263879	99.7244449012928	100.203751281731	100.365410596258	100.532378339666	100.086872482846	99.7546778928749	99.9933885399485	99.7321120826226	100.612441296051	100.591573982048	99.6178409562458	100.315370760149	99.3226673836401	100.466675120992	100.146022015999	100.549413600836	99.8680313273605	100.237368605858	100.088460829118	99.4589446001502	100.214516433827	99.6529048141507	99.7377478293742	99.7596751823706	99.6297266674271	99.6227146636429	99.9216677832314	100.10256676797	99.4655771691991	100.421719756173	100.063267158126	99.9674298535811	100.330479832086	99.6927997857346	99.5152087473897	100.711464590641	99.8393479006143	99.8211540599111	99.7570695449271	99.7161090915794	99.3684626887497	100.695807540848	100.034719843759	100.193623259157	100.032396405128	100.786888194237	99.3404007153624	100.08785094846	99.7776343238207
100.222981155337	100.423983028727	100.341022714131	99.9739398895318	100.607230642927	100.225265411878	100.226967458365	99.373292190135	100.311697344819	100.273992496885	100.644576168449	100.363257388506	100.169686484516	100.500209740126	99.8374252398859	99.7765114991066	100.014147969009	99.4359446513521	99.4846288774108	99.664135357066	99.9800379256899	99.3559820731064	99.8259304687062	99.6823705788702	100.076172006076	100.115467455046	99.7056380677821	99.4567338963947	100.444346420421	99.6960852723464	100.438486131869	100.276281470902	100.613457078496	99.8624253979866	99.7259811943092	99.4363338213922	99.7711838779278	99.4704105023518	100.446315094697	100.462265848493	100.299398848663	100.567806644798	99.6277758518735	100.034561492496	99.5524228036739	99.8136650804171	99.8173760802487	99.6890531215595	99.8314378837374	100.102566001761
100.092393269413	99.9294051337539	100.014256606736	100.327678588621	99.4163633512018	99.5463895056983	100.175061073157	99.733792878909	100.224889290874	100.300492764583	99.652405683223	100.522005260621	99.7052213169863	99.4249634180491	99.8283344734046	99.5862506401101	100.655107565618	100.458443465135	100.0964269518	100.032631208299	99.6687352737264	100.195307776078	99.5406761114711	99.7314338224125	100.217709712404	100.258196068735	99.5713395891766	99.4115114505729	100.394450654913	99.6212688443128	100.473698108874	99.9270139472876	99.8719011779543	100.24600197287	100.404821112834	99.3088868280424	99.7051015610344	100.524735638217	99.978131404774	100.315425524687	100.319744479046	100.148584138994	99.8685604577094	100.665144068039	99.8451693005479	99.5364769946346	100.442981663335	99.5974598305172	99.9914814866127	99.392350346608
99.9398757259605	99.9377440606588	100.111464182545	100.362048601383	100.03967170917	99.9430988331608	99.4477077439712	100.583207999329	100.647009103884	100.509816594368	100.491330775579	99.9967894670959	99.5814433238417	100.430664896606	100.3871498819	100.835778980478	100.449114184561	100.249203476076	99.9550669132944	99.7144118166965	99.5702231051328	100.121117395248	99.9424870231247	99.4074384689905	100.038985522157	99.9159212222033	99.5087527777029	100.57245462034	100.654018263477	99.4646019272912	99.5852836196884	99.5746395656371	100.001042709193	99.6240682374184	99.4862185402145	99.5816163380176	99.8678758187556	99.4671737384898	99.4551430158144	99.7466379674644	99.9110256756489	99.9519400501183	100.272467301701	100.089809905368	99.3571727148008	100.400979786728	99.9498304693408	100.402785868661	99.3419797263608	99.608405713232
99.5237008252859	100.078609001826	99.5161608736703	99.4746517140773	99.8728742533925	99.5077079646233	100.331102863561	100.039961523207	100.083681693127	99.7738580445811	100.388654243075	99.7006779236503	100.096523589378	100.095756293605	100.499528763851	99.5640175679484	99.5170423522958	99.6454159472716	99.3111991375982	100.330330432229	99.7640949703578	99.5563137608006	99.5804129280547	99.9618675851496	100.12600188852	99.7785553936714	99.8213815461226	99.4203091797569	100.043700825104	99.9441092879443	99.5005663688864	100.38705914684	100.269695983215	99.7024642666159	99.7446397844157	99.7203391991759	99.7019637072158	99.8815675975155	99.5250693613957	99.4838863266446	100.42147815691	99.4089910766267	100.108513289395	99.6467017341738	100.17253563211	99.9038668998858	99.5472047814459	99.6338510806367	99.5022373962615	100.37620862482
99.3368362395622	99.9871238879368	99.4929159098198	100.077566922932	100.314711001898	99.661719353597	99.3757800481072	100.281994613629	99.3692511095658	99.3126425015232	99.8859358660736	100.18134230255	99.3264033726798	100.293192235088	99.2701940660828	99.2765176775966	99.4132615222005	100.397334545742	99.6163568309199	100.342088777973	99.5344827555616	100.412671977866	99.7696911631391	99.774097184057	99.8856184843235	99.7627580256709	99.5337492885283	100.292533331494	100.27453291006	100.003002303902	99.5420053214998	100.491994448807	100.076481525151	99.6542903055924	99.7598245003921	99.8690623761796	100.340245609637	100.414373672004	99.7969047773414	100.205406186645	100.595787805856	99.2706976586965	99.7790063663463	100.313708354554	100.326350471718	100.238962243699	100.367906253286	99.3617367071782	99.5133706218901	100.280093772747
99.4818165584499	99.4138315063309	100.482673861649	99.3632036194857	100.076002810119	100.046069295577	99.472393995409	100.128546373781	99.7175359772877	100.133723399104	100.409973749923	100.140996844766	99.7983592706165	99.5799477890148	100.274002347339	99.4479031189833	100.085097002678	99.9525975713971	100.038856876979	99.9720820096322	100.075572025805	99.9054173141761	99.9200860049065	100.109069746045	99.8372171003525	99.3395544589516	100.260282251863	99.5986760209061	100.409165704914	100.646209211047	99.8668387067287	99.8364838182848	100.12686359149	99.4870521975594	99.7477226989243	100.502779302153	99.5524672286188	100.127782382204	99.473701758651	99.7725541945048	99.480329540584	100.064044526608	99.545572448179	99.8193701575903	100.275309940144	99.6069816336219	100.307463997579	99.7941605677798	100.284610774281	99.5968780296286
99.3626255972056	100.39612974771	99.8634317499167	99.5697692597136	100.398933100914	100.197875668319	100.258897661221	99.457815515217	99.9495277685407	99.8128619464282	99.5016994854327	99.3282898416126	100.473992169211	100.013749972509	99.633780168812	99.8366850814185	100.157021987171	100.282228920078	100.345912841348	99.6654347726213	99.4355626999688	100.229854458194	100.283971949493	99.5071736310337	100.014841363278	99.3576226877627	99.6247826976967	100.329154182705	100.273392270331	100.243305071832	100.189491372295	99.3889602767681	99.9333058030672	99.8356171544696	99.9175669449577	99.7021572463206	99.6628310939103	99.4378686500122	99.2589305232112	99.3950325117144	100.070341847148	99.9470847418788	100.345869555714	99.4452335919116	99.5536272351338	100.24827244515	99.5618051607396	99.5250938071276	100.184181455614	99.44689190688
100.409240651438	100.07421634137	100.019402049878	99.9503128533395	100.208160910576	99.5650997276366	99.7570409861106	99.45852673305	100.124924180249	100.503998413996	100.086416746677	100.101740118641	100.137757831676	100.535086554716	99.9928387542709	99.7905879193842	100.17954159461	100.121286384449	99.7935102355974	99.6025896016148	100.065417981125	99.2953482467307	99.4176075048477	99.4098268451515	99.764920123893	99.2659927920512	100.046436515563	100.128373650528	100.098400213717	99.4085699995084	99.5550127416926	99.4163721255205	99.9933428040638	99.6313868776694	99.6158441006564	100.210317498019	99.5750387126401	99.5613089991039	99.623650296595	99.5935020843047	100.214854913655	99.3368177141122	100.110071058831	100.279455270059	99.9399834040636	100.310281946105	99.8446511629195	99.672821095611	99.9378398344733	100.00130489036
99.8486799958021	100.114194214488	99.7453252289126	100.108236999848	100.061882147801	99.3912215972762	99.9323889101286	99.3992448244993	99.2549308915229	100.006133558586	100.062356069221	99.9821305544888	99.7006564584332	100.298889266108	99.7436252387359	99.8689485911085	100.237933074639	100.285227475942	99.446430551932	99.6593194761284	99.7569619504696	100.127812420608	99.5711111521264	99.8338793009192	100.188495734424	99.4828485676868	99.37133083026	99.4981723004853	100.135916839021	99.9814146934628	99.9645134918548	99.5770177634505	100.253853814774	99.4789399859928	99.5405547710673	99.457729052744	100.063016761386	99.4999792127224	99.569925673943	100.289509924233	99.8880426759599	99.8028540486906	99.469696585683	99.4448297417967	99.8227713931683	99.6738408787329	99.7283792743208	99.8173684761774	99.4228884100179	100.016324739879
99.4549846265733	100.230436632579	100.430433132293	100.148996298481	99.9483726430775	100.220345737933	100.188894681749	100.415623531945	99.575932094314	99.6110552179315	99.6182488085543	99.3223690516104	100.334456755869	99.4426520426347	99.2905081502133	99.8375512281089	100.005593171627	100.144464078495	99.5351749788205	100.236659267043	99.9081740003737	100.105828010456	99.6972472198209	100.100844830676	99.527226022417	99.5216336046442	99.290279668445	99.4770017428805	99.3971138667832	99.9034827416874	100.387476258464	99.7690991332494	99.9251079412075	99.6447459590755	99.6851778900435	99.9535549358127	100.433123969102	99.433903391503	99.716596592988	99.3629544275039	99.8065625097748	99.7663229525999	100.36285982003	99.8753729285834	99.7175183583824	99.7074963122713	99.8889757286982	99.8491565852239	99.8061838040081	99.542348202207
99.5541995221305	99.7345266556097	99.2418672714467	99.8402975668807	100.374128148898	100.169219210373	99.8875365907506	99.1705685142066	100.087773902322	99.3098974548005	100.248522823487	100.098445731021	99.9583372451914	100.302783957193	99.3328180514885	99.940325284606	100.311910867563	99.9065171764464	99.5350812233692	100.017539136579	99.5734963596278	99.4862733967465	99.8485533617088	100.047854015027	99.7965898357266	100.324455928361	99.8253844882525	99.5221950458654	99.6366429468407	99.7106365806875	100.366399177577	99.5618719836543	100.01785323547	99.754525947063	100.082815118476	99.4536372700983	99.7633557586063	99.9533943959845	100.007390244981	99.2948551647775	99.7235127809693	99.3077838026225	99.8836760463973	99.6278688081547	99.7006105762146	99.563086877778	99.7086352832669	100.175064679562	99.7833458486617	99.4903367505394
99.2820652165841	99.3655544380128	99.8366328250473	99.5667079679448	99.5788108851491	99.5254324177884	100.10561352283	99.5967943432021	99.3860683891638	100.061631621531	100.139239917292	99.7230620342141	99.5395933937024	99.5395386545727	99.7579580596651	100.036958407107	99.7385238168584	99.8983578284431	99.5610611602502	99.9806404386598	99.3418582440983	100.163573182913	100.025716863029	99.6010710885825	99.7951632384094	99.7248652910469	99.6278805634995	99.2579209115286	99.5211729427353	99.3060701403083	99.747722745402	99.5545625192623	100.083822200002	99.2622263526917	99.3175156327142	100.240861802933	99.4254858381312	99.451619729749	99.3385816789412	99.7368544914127	99.5363955479113	100.093627636151	99.9312224281296	100.291385196521	100.274198899886	99.826077886582	100.331733969693	100.184524886151	99.7773147048221	99.9596872661987
100.178583519493	100.248593002575	100.279772943157	99.7137671067846	99.8993005822344	100.098530438636	100.007349504663	99.5060015998642	100.281431651029	99.8593527407363	99.2254582105292	100.335699456334	99.7850928822867	100.053380783896	99.32609588373	99.5632821619969	100.200534492699	99.5455033316118	99.5179316480732	99.6235625473606	99.5886890359088	100.159176273562	99.5640194540458	99.4304581882288	100.288136116985	100.244932169563	99.917426004545	100.036038855156	100.218137236411	100.04195034579	100.115811493998	99.5778397956522	99.8552541918881	100.388229807852	100.347317416752	99.1863669702326	99.1973964889309	99.7376355773093	99.6562964757474	100.040991362537	100.301237280702	99.676451740256	99.9390808572347	100.159231284994	100.158198830676	99.6947897951105	99.2139171941522	99.5034321199689	100.174740016819	100.077794421542
100.104627742706	100.162903603946	100.116178647285	99.262984137273	99.1954863072621	99.7014928181966	99.7380898662797	99.1334187518267	100.148646234464	99.1395129365914	99.4012345807478	100.208377598766	99.7213468142078	99.8886142289041	99.2423073844163	100.07386460164	100.07230779149	99.8686109589371	99.8166906534384	100.107838534949	99.6626658872319	99.558234252624	100.318988953369	99.2807592464406	99.9044207584067	99.7138102785271	99.9671515643868	100.308210046124	100.053857241999	99.7177383187514	99.7404260901363	100.406757466336	99.4815403993214	99.3130364640364	99.5508129604859	99.3124035582433	99.7492542779606	99.3949751963244	100.114161133525	99.8689989312971	100.138375445702	99.2240405761867	99.9189708508375	100.161274992688	100.041696946032	100.260115415777	100.233504507054	99.838936674801	99.3048669000578	99.3583750766364
99.3771667689629	100.261970770152	99.3884248446858	99.6906506260939	99.4863723809589	99.7694779175214	99.5671588104158	99.9280580725425	99.720175733427	99.785968570574	99.1861840808229	99.5751149381305	99.5654153989126	99.2031577497964	99.8915424461923	99.3041777351331	99.6741396879667	100.117782166462	99.7342870070153	100.175648108023	99.8070275869773	99.4992628296613	100.138421692222	99.6755734145909	99.6805180250208	99.7154123395888	99.8376317804095	99.8105228828208	100.23028399208	100.124909252507	100.141338110899	100.189328287575	99.8200257987772	99.8290364533479	99.7610430641221	99.7743857839263	100.278797081378	99.6961926565154	99.7061483416152	99.6262548615452	100.015167579583	99.9856119603123	99.1800170661081	99.4333997154096	99.4894255184568	99.9527674627163	99.7739056476407	99.6936644614872	99.7746469034002	100.110077725408
99.7070777646322	99.6898513246174	99.5140355103312	99.8535528570387	99.661881386567	100.008781618645	99.8215492685026	99.5043383054905	99.5772183180016	100.13349016614	99.463117052721	99.6752191520907	100.292465193144	99.8124408372808	99.385350083457	100.081862810824	99.5364024651296	99.8354767426552	100.129913559714	99.9663381237254	99.5570890290389	99.6273562034149	100.095896188422	99.5342834023053	99.7907815019053	100.419536894678	99.3325999496743	99.9809860695146	99.9166262596889	99.4687882140631	99.4890140821807	99.6250768814054	99.3276633255338	100.322654713888	99.7247127504596	99.5929745147153	99.8913367183934	99.8158321713781	99.5946132339223	99.7323522760421	100.127904257522	100.104512089735	100.039546472257	100.219236442286	99.2563253522389	99.6931479110337	99.5098512627234	99.5774507969692	99.6935926866639	99.6782249209355
100.130468508006	100.12346235794	100.156761207284	99.8968295676309	99.8318038298136	99.4400571936101	99.6528414003217	99.6398606173459	99.4310430600924	99.5833152812672	100.301220307998	100.131660858443	100.341887227008	99.328345656943	99.3930987773028	99.7113844550473	99.755619190049	99.3681966923291	99.5648596647816	99.7929565054532	100.034852489778	100.129434859605	99.9114095702134	99.8052416916806	100.246579547216	99.6468908931499	99.2217954699669	99.4170339450912	99.5979892275076	100.07433548644	100.057397242656	100.024815985074	99.668153022128	99.3532894436835	100.121600712307	99.7392559603212	99.6546458643262	99.739926542594	99.3197439053234	99.5993069791682	99.9590781651761	100.116980416666	99.5276170624623	99.9310755803039	99.5276516184844	99.1628725336879	99.8098452772103	99.618444129486	99.8979255002294	99.9405550751431
100.237394406705	99.3801257940834	99.6494118184168	99.4335968203295	100.014236899385	99.6632862723319	99.345350648064	100.089674019248	99.9457880421659	99.5253809485148	99.7835597376525	99.6267013531292	100.194569828448	99.3625998865712	99.3818287604812	99.6714308902009	99.7055225590554	99.9205402086143	99.6093966283005	99.581878510848	99.374163183835	100.214167062965	99.2231205727017	99.9241295520909	99.5695014302144	99.8996946064501	99.6760049367779	99.551195318912	99.3349865309842	99.7593454318809	99.2813827578615	99.614184909184	99.7088142995263	100.198999491181	99.5972185441673	99.6578981923513	99.7256033324289	99.9212751496854	99.2953924937292	99.7094673388642	99.3168834470363	100.426509113974	99.6478563217163	100.002509328592	99.8743778770113	99.5657314696638	99.5754388539214	99.558129400972	99.9481437771234	99.8729103554925
100.014557800148	100.003185010908	99.8124783127188	100.004409177573	100.178182062555	99.300778251207	99.8160321984654	100.06130654516	99.5280815127455	99.2196848729326	99.6598362960161	100.090662129824	99.8660591064705	99.7864392005954	99.8604826674394	99.8820326343911	99.8064876261744	99.3426676737073	99.9178918859732	99.7712742022489	99.4662017822139	99.2823764414017	100.158689534579	99.7747311792673	100.099160260481	99.9863142106762	99.3193101032281	99.3267912525629	100.094263411217	99.9846355640206	100.020891623277	99.2153781744854	99.3399726347098	99.236340641687	99.21180323359	99.9377828454661	99.2387696187264	99.4232219358706	99.448809062567	99.8260981819957	99.7187211684442	99.793052030155	99.990190232212	99.8037340023356	100.17536903833	99.7991770754941	99.6987220438842	100.254625118058	99.3683221657446	99.4965312593147
99.1955808995025	100.099845585404	100.079334121232	99.7351519993773	99.6525696006582	100.085630815222	100.079507624341	99.8473873737904	99.8793979840385	99.6239063303312	99.829628134583	99.6718530186038	99.6163723823045	99.5679832863928	99.3308566950966	100.052385276006	99.9355290846827	99.7441424463165	99.8190157826275	99.4507754267509	99.6250696101235	99.2976645086322	99.4535528709546	99.7857308529835	99.3826660366449	99.4301095981154	100.002329728763	99.6814226921282	99.6221522649387	100.099977571406	99.8212784414478	99.7715817591988	99.5582532197955	100.160750484642	99.5893320574588	100.153625118956	99.9571954114597	100.071013564876	99.5778285198122	99.9269938059119	100.029344074112	99.7825798722811	99.250372859947	99.5179248209894	99.464657915881	99.6040251982121	99.646327731797	99.8816824687015	99.9186127411546	99.6284404995295
99.3135261482023	100.196666038394	99.9597061886441	100.12342301907	99.664302129342	99.9066993218461	100.144366125522	100.029559284321	99.6305202653927	99.3286017952974	100.047183287331	100.027505502724	99.7252797804255	99.5322578377891	99.5621267285981	99.8998882681724	100.125743126752	99.9943434151852	99.2086598931805	99.7622573444349	99.6536183861958	99.6062728969133	100.104416194008	99.5220586615138	99.0613238535264	99.1350377557336	99.2072611951875	99.979709696655	99.7996904563179	99.3962235557748	99.9967719470135	99.3020860850295	99.2402023920026	100.032063353956	100.174514004267	99.1919548679511	99.527878115866	99.9439794650357	99.7307401012867	99.2787021494402	99.6345955967995	99.7763523078161	99.437220090352	99.4258739243952	99.7602485958021	99.7582240934672	99.7445901533179	99.8909557927151	100.176977217999	99.9053954831246
99.1655805093752	100.189798341663	99.775037804122	100.103744504299	99.9634921253289	99.8359770620967	99.8918541013015	99.9401127692791	99.6668439423445	99.8828325719879	99.8969893190031	99.4888040486679	99.8939819169129	99.6051583475748	99.2726165312984	99.4957025067904	100.129559142705	99.8960790113665	99.6138828715227	100.015835438565	99.5360916388174	99.8129398315126	99.6452034143918	100.12026711453	99.6002168565088	100.082622223947	99.5177192746124	99.9294606298928	99.621915977197	100.101439198495	100.029860725689	99.4050985752726	99.8814930784204	99.474794256848	99.762653069322	99.5088010874894	99.2343000098826	100.154316542536	99.9985995452059	99.3482813862132	99.6395497296905	99.6682626189732	100.2888921385	99.5280026181342	99.9906361915079	99.2814575794181	99.4624872937299	99.8274262855876	99.7302081861144	100.051955432404
100.018579078993	99.4724037904572	99.753887128856	100.122110702945	99.6220388930066	99.385116998363	99.2573105724559	99.9023289053566	99.5337863762976	100.006487036958	100.026651906112	100.20413734702	99.1912831695492	100.013656092163	100.09894801927	99.5491866848087	100.22713066543	99.8018959535023	99.3685706873242	99.3660056648068	99.5809660335164	99.7303362399622	99.6932950800234	99.5856561700502	99.0017692264865	100.033727154427	99.3868780860527	99.2634834577797	100.160208904909	99.2576498294034	99.4264574535902	99.5743032680744	99.2818931605796	99.7964824733288	99.8129625696949	99.5483314846902	99.8710141998571	99.9386285054873	99.244905846748	100.013411812536	99.5937067377866	99.9060540357255	99.8757141373632	99.3276777630826	99.6734719581852	99.7972826080063	100.103096371029	99.3338060582195	100.025752589878	99.3691929600371
99.6499382251793	100.140373611367	100.183153149372	99.9860209767524	99.6874577536593	100.017585919747	99.7963540304182	99.2507744418838	99.4528720265005	99.2998133215364	99.5367305617253	99.5323517805503	99.3370307856009	100.128742750788	99.5281257523649	99.8683875025368	100.00271002878	99.5917961102012	100.179781680642	100.170289672533	99.5047626805998	99.7158860119178	100.023618885451	99.7173796665318	100.189387490882	100.115000061332	99.5386385238591	99.9679128419484	99.4594112938372	100.079098946279	99.5225593360243	99.4046537472769	100.092643278845	99.6798764886356	100.203888097908	99.8485994394367	99.3698591148363	99.6343680750319	100.06909193334	99.4782842580154	99.6288933675479	99.7605645312691	99.2788509149067	99.578593727489	99.752216166394	99.6505550253696	99.6617273433133	99.9423779724627	99.9726134153064	99.7534823673067
99.7856505738442	99.413569133855	99.7226459691174	100.139108973263	99.6754033828431	99.3881834680642	100.002404052652	99.4344679188189	99.8608978574591	99.3173265493857	99.705547294454	99.6544551133117	100.023502206823	99.3623002142551	99.9673140927574	99.9813876604382	99.9665498822639	99.9689107385677	99.6871350222861	99.5855159005027	100.046843247162	99.5182077619969	99.4517911504187	99.4377098852903	99.9723411157274	99.2405529875745	99.6122226890076	99.4009315792158	99.6960885278087	99.4333489028216	99.748325982278	99.6418505525047	99.2641718446301	99.5261336054663	99.1259794629447	99.4855163414177	100.026415482059	99.8424850083163	99.1987692773893	99.8368771496545	99.4497572858696	99.8325828570282	99.4021246541931	99.2955698423309	99.452584713362	99.0917228577392	99.7099828129567	100.076329497398	99.3205999192279	100.358629983366
99.8947418459664	99.9135871669809	99.4007957383808	99.958822184137	99.9312929532443	100.080608454027	100.206639965117	100.106306384474	99.2224817824128	99.2210725060531	99.4978398387976	99.4909722478915	99.6481138333456	99.6661577196056	99.3625544455967	99.8641206249557	99.6938493721323	99.6977374879534	99.808641991418	99.9538720932085	100.124543161141	99.805902264113	100.027145154646	100.134210176883	99.7056363447831	99.3894704107127	99.6685254214011	99.8428468295452	100.0051481261	100.193373611761	99.6341323014123	99.8567161706108	99.2405341665116	99.858615658866	100.165263413764	99.8206401580377	99.3079777006467	99.7326345138596	99.3327988594843	99.5376811296876	99.5780866920774	99.3414323916524	99.8737654202368	99.5512826516012	99.787324383866	100.055354809962	99.0432918938947	99.672412063882	99.9607645821357	99.9435255934926
100.150992247156	99.8268479934663	99.1609386360345	99.6340174419407	99.3524917023758	99.5991301125843	99.3774340237386	99.6951200149525	99.6713036942761	99.0533786308598	99.9677164417638	99.8991274977163	99.9741885826532	99.8174295567822	99.5704285854723	100.321453431538	99.4524472836896	99.7140226238807	99.2410160218472	99.376054284349	99.7081083562164	99.8587097408882	99.69988603657	99.2044825645566	99.3876581615111	99.5454273629637	99.3863253532315	99.0698398051085	99.5123775665369	99.742348961698	99.5613735048973	99.4464615770322	99.6627511043393	99.9410852772561	99.673437169401	100.040332230978	99.6995924454482	100.05263322181	99.4048749949489	99.267024456287	99.5114249148295	99.7450076561028	99.3180909524102	100.038367483627	99.4880082701304	99.7493766792265	100.034998323032	99.2080452914744	99.6616212190675	99.3445094958939
99.4974042698597	100.059162167213	99.2811780606558	99.5229969779006	99.2542296586207	99.5115729783168	99.3775540189387	100.167116141105	100.190013201184	99.2407238552674	100.021320490928	99.7493198748693	99.928992149126	99.3538120000686	99.2599254112268	99.7902797139969	100.090887105692	99.7768683511456	99.9113794745171	99.3502922420069	99.6239434322425	99.1140848330624	100.035522598066	99.4270397763989	100.017119499826	99.6372535527203	99.1858836875381	99.6448872429934	99.682439769448	99.2970280817438	99.3365490292283	99.9799930797961	99.8339010464512	100.088526091278	99.0863834976201	99.9269563492768	99.5703167580362	100.061359108765	100.167158685334	99.2068689836336	99.7161612432832	99.9754839016011	99.5279856272238	99.1753555535684	99.5815078541899	99.6595786800426	99.3926406547069	100.053096280667	99.7349410686119	100.096492213575
100.256776951084	99.7206853121527	99.935813663941	99.9564693227715	99.4261100193637	100.0810953397	100.069159050266	99.7106678011885	100.017779734373	99.5085291772157	99.7478894041175	99.5452833604729	99.5728938594468	99.8218012288156	99.7528390277757	99.3999193735993	99.6754558346922	99.4014076974238	99.5500237740909	99.9444092413984	99.3551162763718	99.7492169101531	99.8440981403737	99.784188404963	99.9622955106886	99.5561636096984	99.2547727257309	99.4379358129178	99.5565946426046	99.530354181467	100.045682514597	99.2073831417839	99.8126008989879	99.4968937143576	99.56070694141	99.3005793540409	99.6265692947293	99.2289597055858	99.56823781622	100.281803039663	99.8417255567386	99.4410536350216	99.3941603417877	99.2652154406271	99.1693316689406	99.5316095613092	99.5183194796279	99.6272966744427	99.8906350583552	99.3276482636321
99.6512249532389	99.4035136775346	99.6378951519278	99.6329208451237	99.974481551269	99.9745000066088	99.8701920359699	99.7873735701163	99.7697039819107	99.9210807603201	99.8851691845959	100.099674446344	99.8293998564995	100.038781517298	99.6289798687844	100.219000684464	99.3719923028384	99.990119153519	100.039423115337	100.08817106331	99.5873678088143	99.2922876188348	100.060411085426	99.7410525311395	99.167256407868	100.132085826828	99.5489117133392	99.9191644098273	100.190681687544	100.064812257115	99.403271451688	99.3737146062885	100.097949766033	99.6271780382784	99.5115378600239	99.8233656761063	99.7759047275451	99.4480698724232	99.1584183398969	99.7704049792241	99.6281989709822	99.2794373945931	99.4408909589399	99.1499012185513	99.7483918922815	100.037318429626	99.761885914875	99.8969934938482	99.6213999723381	99.6895232326254
99.7790279552726	100.019665778657	99.5572894667843	99.8806202065011	99.9080502439902	99.7144613065481	100.01067104405	99.7298790757527	99.7869285314438	99.9528490108117	99.3425982073054	99.9568380565344	100.048540568699	100.05148149967	99.9966411587479	99.8231938374393	99.8939821301614	99.9030713589555	99.9599115064681	99.8461113844326	99.7900298365597	99.8775041335494	99.3845809215337	99.3174581582627	99.9502648721769	99.3618396583822	99.3100324846838	99.1505673444338	100.026771558198	99.4046667011704	100.097532670697	99.8003393238618	100.049746796921	99.4571750127556	99.6364952141499	99.7281696914551	100.016858035176	99.6982851085285	99.1668808380344	100.072360660513	99.4466499488421	99.7183094258053	99.5751444508742	100.094368074339	100.056865183879	99.7834252084559	99.8390104721691	99.276182113013	99.6493197832783	99.6262823832296
99.3485089425021	99.4134436383361	99.1953609851181	99.6739549670084	99.4916420178201	99.5295769106552	100.022502307069	99.9702607349794	99.7854480213532	100.067991922983	99.9137466701727	99.7280945013637	100.120300960506	99.9457472225889	99.3561633491801	99.9403241180641	99.807583019475	99.9003647110007	100.032716351008	99.2675514264858	100.009019372651	99.3636205661636	99.2369500051683	99.5088392653651	99.5163492927447	99.847658998967	99.8781985116027	99.5729514358306	99.2637761204721	99.4174537006117	99.2668849397485	99.6896505052385	99.4204877052794	99.1299117807203	99.6160001918257	99.4681836356214	99.4390309473287	99.6138380520398	99.8158586483327	99.5532316303617	99.9733001575298	99.4554366195543	99.7428411657956	99.3033948373036	99.7977665288165	99.7758458467086	99.3314456358126	99.1032626339263	99.4187221670917	99.782127778125
99.8178219921575	99.3526569723623	99.9242186362371	99.6103297731771	99.7040783428397	99.8397995294987	99.313639240466	99.9991476144907	99.2238026094995	99.046237161423	99.7046433155285	99.5754902824415	99.4137038521447	99.8443499090639	99.304306166995	99.6644371324762	99.6578149082988	99.7115994941843	99.9464578356297	99.4366666097301	99.9933410850928	99.649815453012	99.5449676141804	99.5322106738399	99.4785178110729	99.8710585956303	99.7038887347244	99.9068284500095	99.255667363982	99.3130364349606	99.8346789643093	99.369378639652	99.6478417041496	99.9206425204983	99.4672184034359	99.7423196160881	100.099656434949	99.4751078739472	99.9787323797921	99.6044014648454	99.3784733481433	99.8688076236551	99.4147382819808	99.7566423983165	99.7257191892812	99.2775587810303	99.4239671888361	99.5093489945742	99.218785628836	99.6706421793785
98.9841670844371	99.8976584642644	99.3032444304731	99.6326008770057	100.204611817838	99.5944851724361	99.9176497529845	100.005957487542	99.7442946693169	99.7000321973805	99.3101033244741	99.5544644408066	99.67336127657	99.0201498553905	99.5703139512898	99.861985076518	99.8632138602285	99.1659602181367	99.8808910924152	99.182248871743	100.122501084703	99.966357638125	99.2636938549434	99.1538788626484	99.8431572791526	99.2839367174937	99.7071438096836	99.8428843369164	100.079080661751	99.8004959882084	99.1413346684901	100.002012155781	99.5617890285204	99.8645071424922	99.381884124747	100.008751725962	99.1353830837136	99.6435384709457	99.8657121976732	99.5367800386398	99.9349259222991	99.9323204693886	99.7035952547408	99.4900329945214	99.6415065595626	99.9542731668708	99.2507222420131	99.9798708344635	99.3655481942097	99.8429672490052
