# Supplementary material for: The Neural and Computational Architecture of Feedback Dynamics in Mouse Cortex during Stimulus Report
Source: eNeuro. 2024 Sep 24;11(9):ENEURO.0191-24.2024. doi: 10.1523/ENEURO.0191-24.2024 (PMC11444237; doi:10.1523/ENEURO.0191-24.2024)
Supplement: Extended Data 1 — The file code.zip includes all code used to generate the figures and perform the analyses presented in this manuscript. The folder "./ephys analysis/" contains code and instructions concerning experimental data and Figure 1. The files "Figure2CDE.m", "Figure3AB.m" and "Figure3C.m" simulate the model in the nominal setup, and generate the corresponding figures. The file "Morphing.m" allows changing the connectivity strengths with respect to the nominal setup, and plotting the resulting trajectories. The folder "./Figure4/" contains instructions, code and data concerning Figure 4. Download Extended Data 1, ZIP file. [file eneuro-11-ENEURO.0191-24.2024-s003.zip › code/Figure4/isolatePPC/v1Int_a1.075.dat]

0.337093012743175	0.354985304979468	0.338798034563059	0.348922864429672	0.324010171283985	0.351112941794277	0.342689672738902	0.325230323956545	0.324582035268718	0.326573862072866	0.377191096314363	0.367208425995998	0.363423630197681	0.333075650388748	0.331660537477542	0.323251809581893	0.352455118959565	0.336213265726107	0.324866344554681	0.365150112104118	0.334759306539223	0.352160792275836	0.331658480296541	0.366273743348177	0.339705337447943	0.341922427672304	0.322535186951139	0.351307783221231	0.319726630061933	0.326674568941919	0.338290847745671	0.339671969596051	0.368662427114083	0.36604293917643	0.320790308460626	0.334550210348702	0.348007752100031	0.343953843172862	0.362344445847965	0.349709189911443	0.357534008426399	0.35229476095122	0.373791610088222	0.339269604904623	0.365140011371713	0.362761619618619	0.33768099583531	0.357398995712117	0.361480115519462	0.338464199831209
0.341628088746999	0.360105669726568	0.344157062470983	0.349154417480401	0.359699355321208	0.329912073777057	0.351188916810453	0.34076339191335	0.381862238144751	0.331706170079247	0.378084236930786	0.347501358749207	0.347016997135722	0.3323925918598	0.332347238572813	0.36566667359747	0.348995671433629	0.389751692679746	0.332620510770258	0.346514297535265	0.332001491134231	0.36171381417575	0.346608902650495	0.382911643722176	0.328950539254517	0.36318910373708	0.33032974138781	0.352699050696236	0.360294011607174	0.329890316667007	0.335546416570973	0.353151020553474	0.337852316913894	0.347225660806954	0.332051912183715	0.336897670240081	0.373103302204556	0.34061123203421	0.349253144899299	0.338080329531179	0.379150572235326	0.328831148645023	0.358591839427214	0.331397205373303	0.341634183158885	0.374261713943195	0.332457318726934	0.332468797516218	0.357693394291994	0.358077013808839
0.352627640675769	0.372583432793556	0.378317211916504	0.366506029700739	0.354596714929558	0.377599983177497	0.397844306800938	0.361148137822501	0.406909617622925	0.363708421276754	0.407061351919744	0.387925662115036	0.404728421834262	0.359354042721586	0.357256606474574	0.370404055836299	0.344025143252214	0.387570030572929	0.407362014666876	0.380343245131761	0.390692110607606	0.351937140917752	0.36274928127449	0.358478935228505	0.345115985271925	0.377868651721728	0.377222484726432	0.351750049385974	0.389352993039091	0.358707116171417	0.402970822441293	0.349608950936372	0.36234808994804	0.388055782252377	0.356501458147912	0.356356403130985	0.377799080723251	0.393215770735086	0.385619862996741	0.345561728079972	0.374041752980211	0.402062938517005	0.357122914248048	0.364687209289678	0.377999144955925	0.366710217379857	0.401667419775805	0.397402196725351	0.339925944388934	0.384763261495651
0.397222689839669	0.356240302304501	0.375684454648411	0.386737685224121	0.395251967207928	0.365164669316347	0.420581336248826	0.405430447283908	0.360401455798832	0.377503033740359	0.354247850533179	0.403727546075525	0.36122425966287	0.381404627898046	0.389647278063108	0.379326731205526	0.35917535729803	0.383976787183772	0.387529927338796	0.406235274117484	0.367746482999305	0.3862370044984	0.37808861565589	0.379128213813626	0.395094510628509	0.379122929450817	0.371332163527091	0.394598454991796	0.376494851690706	0.400081975881834	0.371083987359514	0.409072514408828	0.396900792486472	0.370641851903813	0.403161397696982	0.356911052638866	0.385511608366348	0.393707416088402	0.376653762587851	0.370980213124318	0.423818271529194	0.422941540379003	0.365438763705086	0.424595256301268	0.363533406161956	0.359099056835552	0.382533503282984	0.353681923642418	0.364584853592641	0.391859518470268
0.377482660428101	0.374843901176519	0.428032005110129	0.380533920721955	0.366439843378048	0.403985577114146	0.412154679956105	0.404926633176501	0.38115821941037	0.366294220701572	0.384314390257944	0.383608855574292	0.379558914588346	0.373060657544329	0.40281864511161	0.429672468872367	0.409156328562929	0.375960515244594	0.417827631400006	0.390641931395182	0.38969103116567	0.372662942532716	0.370024077595058	0.366989987975055	0.41643341310421	0.381175319381478	0.380987466820446	0.414062893670124	0.388888851261767	0.367380426997565	0.437949931793154	0.41648884468061	0.442541801176133	0.409070389432504	0.405080660274817	0.432523066752106	0.437324897778482	0.36851437511629	0.442308312509305	0.409325352693305	0.438588116534161	0.415350683599902	0.448481767188963	0.430359093169967	0.427314877576006	0.397262034218592	0.410559712196592	0.393988057015825	0.366472191098339	0.419639371702988
0.429907537451753	0.412729397752494	0.472249067230014	0.38514865340927	0.393672576888691	0.389003044571035	0.407585209558254	0.435926919988418	0.467849079640764	0.429549728233313	0.472984830694094	0.42425617729876	0.429592442267658	0.422902480220513	0.410829912727167	0.393662903639644	0.397193048653929	0.43645455252728	0.416413647558116	0.41501453348872	0.396352933782928	0.389850542344416	0.435408288345136	0.429598229864003	0.421613331875763	0.387816392715887	0.408731108597544	0.401385348017278	0.453697860844884	0.450016212425275	0.454228340400535	0.441738472155487	0.433931868237486	0.412463863762482	0.459214764708779	0.394246001292554	0.39645138990996	0.453507122997258	0.434300949115303	0.468042076502466	0.446592737070446	0.457447333071391	0.449072370719048	0.43677854393949	0.386907922620435	0.469538491784645	0.46532164614224	0.445324716483335	0.407430498228382	0.384863405614774
0.440605765851879	0.42315744270649	0.402678462739131	0.482759383016058	0.506683611533806	0.416726100607929	0.405776552925096	0.417415347726964	0.421770637320614	0.454071995554672	0.432861858414714	0.499899258599977	0.406577971116302	0.399997302846379	0.49629653273516	0.453620709298242	0.472179473270738	0.443553027691253	0.442602530183644	0.403815969629158	0.433905654378982	0.474646663285946	0.426197762509728	0.42123028974233	0.417608978242686	0.495133661074209	0.419500851895967	0.495263432129194	0.424692363197519	0.404047694877352	0.460716267578126	0.455360364795026	0.465587445865229	0.428905008436141	0.399792162585755	0.398324829181512	0.40391556229606	0.410803230022041	0.499391530322551	0.411919293960865	0.422379523407245	0.417503259074907	0.419211370001226	0.488897767154139	0.490335164267305	0.425048974754579	0.495922767904875	0.476075542785924	0.417396924537972	0.449105699388271
0.478066309496464	0.45407880244964	0.45122727806696	0.485216117637219	0.420838398124256	0.433297719165169	0.478051937560433	0.493990252936246	0.50435830703121	0.471572775354265	0.439475722432885	0.455571820377804	0.484961474218245	0.451370145984474	0.46841578419327	0.459657707786674	0.423683772510696	0.435195686896976	0.432405850949316	0.513544984889175	0.485236095906242	0.507762331762361	0.494755666443398	0.486956555773865	0.510092475062339	0.430360795735468	0.436614041097581	0.440267996061658	0.471671350031108	0.449984546327813	0.420501273461232	0.437825354814122	0.421416213379385	0.514310391580895	0.514274481866222	0.459922728862376	0.498789989772629	0.446519885721274	0.470693238909178	0.497565402890861	0.50558155144263	0.420504788770943	0.428386758279489	0.422785809263615	0.500502678520993	0.50999813841681	0.518430023674949	0.443726924654561	0.444110223359051	0.428955995201474
0.539870613269757	0.521202599558621	0.517585582595734	0.48948727467898	0.536229477203648	0.448896554419599	0.541609806346447	0.505751691760463	0.486502983857762	0.446910303473705	0.486791578052892	0.545938131316392	0.546163538107572	0.558952985706713	0.551569820770556	0.511538798131397	0.48396864950753	0.502595517112965	0.527795821890228	0.458416757560841	0.508506104071785	0.502465217814249	0.456185178028317	0.477692235356443	0.522721139817905	0.554825074139253	0.452196706876347	0.444628253560424	0.560425859513751	0.564856307508961	0.498550993092918	0.465766403588496	0.498939010566187	0.457688307045098	0.445914574436319	0.446132782929859	0.535737215311516	0.464706342317266	0.51848287392274	0.520102949420172	0.476823146940798	0.536695470359009	0.566151035148178	0.527955013496917	0.495945648968947	0.456127981457273	0.52580025538628	0.498504095618334	0.450332015945205	0.480290146052648
0.482674653912899	0.597492766243547	0.492003253959898	0.584544810170309	0.527198470522079	0.49621138746639	0.544282002561503	0.550846062875724	0.561732786656475	0.493764682398145	0.506505630190282	0.571191272328662	0.48203081035912	0.506264518332178	0.473722920727728	0.510762122126907	0.55764670724632	0.484716262647686	0.483771981324048	0.505342037381127	0.515802884402815	0.578855005828544	0.468294584796606	0.500485770474886	0.612130099861981	0.468940849666346	0.557749660601105	0.503326347094256	0.498166592177877	0.469986104898418	0.559165067835723	0.587634357945749	0.593942206321984	0.505506812326453	0.558859200279404	0.488091182147582	0.557333087830276	0.543710449929656	0.468986113308924	0.468676600956158	0.582433204644734	0.52441548936862	0.590454344523268	0.489044049475866	0.564768683239134	0.494085109408736	0.532755952805972	0.502195398945873	0.502282578118967	0.49168387501598
0.50328743341409	0.652714721393414	0.585853539075439	0.645857010898243	0.599167314131053	0.640627645145317	0.623206113289515	0.618790987372722	0.582988500504308	0.639757868090546	0.556012297659007	0.643637997760978	0.640465928295707	0.538380064708715	0.508240887137709	0.554886309129239	0.632592350849776	0.512165729273197	0.549322272435194	0.497292285558625	0.559841444283978	0.609293467470015	0.537180820413631	0.62655944708358	0.654973022377865	0.588265156786532	0.515009213907593	0.621177575217667	0.573249643690611	0.612721145818457	0.516512750960635	0.612797589384595	0.509296906195473	0.56808479655917	0.618502212418375	0.52349379353075	0.588886697215286	0.583130961518764	0.534643774304683	0.53713986954998	0.628217906219175	0.593424826717398	0.500077771115825	0.560122511650514	0.523758328201449	0.623949712914323	0.554691327069318	0.597881801219264	0.49888805651401	0.621871201025636
0.561109377822973	0.636108197556098	0.674293041179453	0.58507105065252	0.54995747524848	0.658407940158176	0.595248172814172	0.523152301000293	0.544193551009942	0.582470073722838	0.592073257501963	0.539359935486668	0.560330082673073	0.551802540459739	0.53245044870439	0.687524513414833	0.544261673947755	0.578390323940533	0.645757873217245	0.580359504379738	0.557740058953235	0.631801896322069	0.549863584743801	0.636221530221988	0.580262481885144	0.671831817607316	0.681546273641055	0.594318660455179	0.682561421264917	0.645204422357812	0.599557472871589	0.664770632005591	0.634609383306862	0.594363164272581	0.663264472151329	0.572306869399587	0.552393159978816	0.707280357993799	0.679696783549434	0.671339116515652	0.575363261622936	0.539166556126127	0.551752398144125	0.638463779195056	0.678006043022808	0.588331072293726	0.602518825950077	0.570718793084834	0.572044561167196	0.577589843751204
0.574522384111585	0.606249436761846	0.558346356257975	0.657545488564045	0.747957299510561	0.696306173526303	0.61925182429448	0.667444647334291	0.691566903426939	0.708812735771486	0.74299998917411	0.613494283338435	0.695401334149662	0.748601709627989	0.621400046540339	0.70935036169623	0.621005872768114	0.658088430566225	0.750362018109882	0.629905027357409	0.729394400772724	0.575606575618637	0.583350437979032	0.693232129334918	0.765121081906507	0.68130350368202	0.589960283817924	0.566137996256895	0.703685433865268	0.613894351196964	0.641078543252554	0.681354654702557	0.696467345968048	0.565811462141938	0.654648900362955	0.580372851656914	0.763747495441634	0.562952766550965	0.7079435788593	0.721605457177756	0.746106104583683	0.587487596893916	0.718642466885462	0.716233962678868	0.705998199582378	0.686275839994529	0.665751330576951	0.732570010460892	0.718326498737263	0.728550307040959
0.662079569019589	0.702529375508312	0.752356276173413	0.737473718499531	0.626461687004119	0.710526624192395	0.800661714736198	0.633862354881159	0.745622299764461	0.804793215374735	0.744677151877148	0.654916513054991	0.630306206281229	0.606477936596418	0.773353223045442	0.708941620724593	0.677953787472754	0.695560045709705	0.667709027658035	0.795645100233114	0.682357291111698	0.79275390757464	0.735025695891046	0.783127984574992	0.725636731675079	0.822217691921064	0.789168542321579	0.614785295850925	0.785126203485049	0.618973306758845	0.777700138529171	0.657272039426999	0.637033326777027	0.669146046523089	0.77949024992143	0.808794559172976	0.617026218161778	0.689069557995262	0.631182696055552	0.647964682542734	0.753302218274327	0.762473037814802	0.608617912241843	0.773663678688703	0.667972166175605	0.735044502776724	0.750583645437344	0.67765618533742	0.768861542018274	0.698810768021529
0.823861785475486	0.794214649365369	0.867830360570732	0.647818593617197	0.796270986853684	0.784419916972902	0.70717407340005	0.789276130697215	0.766974272149162	0.906158208042854	0.73425169868621	0.823226037481271	0.815213107783257	0.810084898102086	0.741083287767448	0.671807473290844	0.691268703445902	0.88625842607423	0.700406747302722	0.797111611634169	0.800111287664717	0.689080208560776	0.746751438478868	0.840752907185729	0.799903055548047	0.760408231223518	0.651827025489464	0.744641080941283	0.862351824270072	0.741116160159011	0.791675360282773	0.81560762025512	0.647213289099137	0.84287186458091	0.729589325575189	0.792512088001344	0.867416568249262	0.664750662212047	0.878289868528233	0.689251132728787	0.790579249582993	0.884717891223534	0.827481794355884	0.78743858468246	0.681594288552177	0.676465271868082	0.684791638335387	0.750185926188878	0.683187097205835	0.770165717427105
0.770966668320857	0.793917628025493	0.743520864082552	0.736531832102214	0.943047885256766	0.70225268872624	0.734068633542936	0.982205594603449	0.971380000455286	0.89177712267408	0.847310299679009	0.960228344184135	0.703897344163386	0.953449495948792	0.710042383810891	0.872703135052596	0.790776913608649	0.730540002418075	0.938972018524925	0.732926931834364	0.715980668418906	0.821298633815707	0.789833795809	0.757769589600681	0.877643279845347	0.949212391564248	0.837364639966773	0.966249881403209	0.822601261266896	0.824655633997915	0.778906499674952	0.897777396473128	0.849016940389949	0.807131318920499	0.738024831681879	0.76682168484229	0.940059524790965	0.716601428054913	0.855466635281773	0.770052881203725	0.800093721760636	0.778887936661706	0.806228730304576	0.924129633705266	0.775647492603357	0.869317110597438	0.924104163209706	0.829237320962349	0.927451961543975	0.908496785297552
1.01132201199442	0.911135375364355	1.04126834855729	0.933363631126873	0.971221563918074	1.08014409642674	0.82811083257401	0.854761172506294	0.865000813689723	1.00305859759773	0.967212623582156	0.902339653810839	0.836902353028829	1.01923012084155	0.86904419877562	0.85819147899439	0.863798310613905	0.914799121940188	0.821200663816693	0.984103265586204	0.809393771330034	0.924031746824806	0.835473012881361	0.778194948333342	1.01625535063442	0.825323539368077	0.857193842175697	0.832828761199678	0.812684196336567	1.04134118842687	0.851643392525114	0.811986009239997	1.02390109879441	0.800001693785652	0.841903605507095	1.0033775330157	0.904851700692708	0.925907545787286	1.04053147273442	1.04643162570099	1.08870057288873	0.965228827348965	0.764013351685894	0.800916687028193	0.897942809899452	0.764784038823093	0.803590114996813	0.911879678338051	1.02082467578505	0.909821988766633
0.999203815564422	0.952916941142311	0.943334896271082	1.20524507761625	0.863658581315538	1.01154422685115	0.931047157661475	0.847278973019104	1.02980837341625	0.979956445647763	1.18046710405113	0.923704327872857	0.914946781439775	1.044383824965	0.930151056068816	0.899716835670098	0.999489197569289	1.05572957767289	1.03701362689434	1.18462082296576	0.844833634007795	0.929559566030855	1.11203363563066	1.07034464391559	0.81703998149842	0.894304613760884	0.985844679024747	1.18989645106331	0.947274547548601	0.982526596644692	1.17614281507989	1.15840024867845	0.877616172993219	0.88378137423746	0.894140698192894	0.942030075219556	1.14254903011843	0.984993369728987	1.0779833629824	1.19903336195189	0.979020856965265	1.17673456453316	1.1339918240713	0.950571086462233	0.886386066450428	1.06980132551399	0.87137770943619	0.97332910007107	1.03594225092355	1.15424962282437
1.31570905675123	0.963273915609318	1.00276400570489	0.908459509641558	1.30286306332117	1.00082622502141	0.909500481733061	1.09798371011792	0.967469598021681	1.27151750220204	1.22782608479853	0.928395441725569	0.97579007343143	1.03812318474992	0.92743901710751	1.12017170083755	1.0345770296061	1.12700434333093	0.99452124773252	1.32018582210708	1.10285233271665	1.09097673048443	0.915274703877339	1.13439063412902	0.946598058529667	1.04163059830751	1.13507860027124	1.25765964096347	1.079917768375	1.02085138487544	1.01274527385591	0.949208787415998	1.05108149609987	0.90851428676487	1.03459058930046	1.14130591234027	1.32000015496786	1.09397266018692	0.910916365609231	1.18431354967196	1.00520768968601	1.09055680931818	0.963388056128311	0.922493287659781	1.21474283458442	0.951604638858723	1.11182639858513	0.958863288397942	0.968690125266858	1.29504228854576
1.24608164884485	1.37473673957889	1.15099834721583	0.991806422912659	1.18383084802772	1.21654509113205	1.1884747385051	1.16048976588911	1.36598257162118	1.15445861963656	1.11642341494605	1.39113879527345	1.317657879566	1.04262442800942	1.09197514062393	1.35456715218846	1.25622555510167	1.11040453100518	1.12979891877416	1.3950627217734	1.27807076156766	1.13711979825901	1.42686268856823	1.08342900251402	1.31117828864338	1.10433611902463	1.39877787059541	1.18228719410587	1.2944921882418	1.1253728476873	1.29118777851271	1.33271628606228	1.05850464595963	1.07647234769422	1.04661066230468	1.46797760955845	1.13739756024454	1.46822927956762	1.24498931227262	1.35982449603127	1.21831336517883	1.23881191701822	1.39082648489055	1.28957775361724	1.16744710443294	1.44350216702239	1.0404683925934	1.274246962947	1.29000342305603	1.10478699992392
1.18308662644203	1.0786744042336	1.26970949907258	1.16948859225602	1.22688569556667	1.32435831373004	1.2375370209148	1.13517966608492	1.39165823226586	1.18984153059991	1.43881953811171	1.38078505563684	1.1850855391406	1.49402732291609	1.30835347489703	1.5014202552189	1.24107294418044	1.51222860098163	1.49456061886774	1.57170863447662	1.1665909722639	1.45549927321741	1.5119648207654	1.27417645212014	1.21350136519135	1.33163785375879	1.62092193003671	1.3538459310024	1.45716766612852	1.35411530839491	1.34174917789526	1.60575368430568	1.31795944721124	1.50033660855988	1.41644658061857	1.55962213486327	1.16288514807217	1.43303027471452	1.23999255198462	1.39287474230904	1.14530018220733	1.21728903084347	1.50971762571019	1.31266307307845	1.16285436418073	1.18446734582387	1.18066737644041	1.55337727482848	1.33933616674787	1.3102871161831
1.58425426543181	1.30591727310173	1.63109281496564	1.2723976870609	1.55771666012817	1.49292771368894	1.25333639943332	1.4977893209873	1.25931720574265	1.6280424661169	1.56329107645646	1.69401556130551	1.43900980432113	1.44005361384772	1.32267824426178	1.58068134635814	1.32152334535799	1.3171414803148	1.44550322121657	1.53697890705645	1.76731953834206	1.56197377691097	1.60394143479852	1.65022890578208	1.69135864042964	1.49844031424687	1.579521819557	1.64669352314832	1.63642833341377	1.32751417502592	1.42844015002565	1.41571221484217	1.67230651157568	1.77899831709549	1.5187181036605	1.78364280461107	1.25927415020937	1.47998043818084	1.63528515302751	1.60336275564257	1.20179599044466	1.66305994415539	1.71453253814402	1.23353976238664	1.3763866043162	1.63753920730096	1.28147458232779	1.5512112987748	1.30537577721088	1.64818799900185
1.36203412867537	1.65088611131121	1.93772607071808	1.58400122937196	1.80421976091546	1.69584285206985	1.4403478708021	1.39951561934363	1.47322087990597	1.85256739172812	1.41401488398151	1.88570602092864	1.49227380552798	1.55155654367402	1.93660209810324	1.82798796816153	1.60075012869237	1.79709844939184	1.39642798146396	1.41996722127927	1.78983367080463	1.43690574489214	1.86329926558087	1.45559873668667	1.72781909706817	1.72023238587228	1.86876202259736	1.36329433552246	1.7332416334487	1.73037335402138	1.78152396681002	1.81797579151831	1.54294568678537	1.45198706262235	1.37093470854808	1.93224350801721	1.44181200226565	1.62384552881737	1.41183436326165	1.89796669806197	1.5803351623606	1.65963381102388	1.8799188587398	1.84930015483894	1.70466244411629	1.88268453468711	1.79638890327801	1.83130695751945	1.61941792597899	1.34862011125127
1.8479070634304	1.78426258908969	1.95780072030825	1.9974192130613	1.96642107908427	1.8682277554968	1.58469279926965	1.61806023112013	2.00366405432042	2.11681890157683	1.71620719359801	1.50228860169591	1.99933595438201	1.9345888547899	2.16568952816134	1.63599786863962	1.63869492995074	2.02684420869703	1.82667626626726	1.8116970423239	1.98255068865077	1.47001817350851	1.50048812368518	1.70044944735962	1.80536646818444	1.53740597467333	1.59980876872194	2.06598242424421	1.53562159443239	1.9387656366894	1.74626374151651	1.64848117962134	1.69989793527943	1.83484163525263	2.03836351260711	1.66005843416961	1.62647704944651	1.82500613971343	1.85727217642404	2.03429127878728	1.93635038221613	1.87082993271146	1.84047687081617	1.7380320519807	1.67627490327543	1.65436942426656	1.76044947699282	2.03636114527484	1.79989353645233	1.75354192941612
2.28063025537522	1.65000100739248	2.28415138134352	1.77298456391743	1.67940232158357	2.43227669217188	1.70608317946295	2.21990425647923	1.75748663067163	2.26806350599692	1.89273756582205	1.76467639548059	2.22108448866395	1.67361548757834	2.37364561181718	1.94615508398111	2.30703366988454	2.18525900929159	2.25678101837689	1.79964469874655	2.10937462734374	2.13619276937405	1.64670681481204	2.07407447667006	1.68748934830707	2.18945898415713	1.89115127980601	2.01786519614627	2.32608703073495	2.17134542125814	1.64849938059302	1.78028991035925	2.20343465190387	2.02065082966789	2.16409745984391	2.12473337238695	1.66994757386363	1.97049650668256	2.10545930736363	2.18017296750333	2.06012967483125	1.90574125726668	1.79076156176925	1.98754434904746	1.93894684780021	2.1879148466142	1.69008866082693	1.8266878186544	1.92318494545459	1.83252576284735
2.04910019950433	2.4511124180181	2.08259719736665	2.13680348576444	2.21315250810121	2.45279222999272	2.41319866028012	2.62074460752464	1.94356898080623	1.99656855744797	1.99554762365128	1.96735091742543	2.72085479394738	2.46972536806997	2.63689017538539	1.91505970892288	2.11580569864696	2.71210840795182	1.85533536847399	2.22788520896135	2.32956336787283	1.86184409978623	2.75227752116122	2.39471317839913	2.63307151691577	1.83809740172133	2.07247874619925	2.60235807001599	2.05358801297445	1.91992487048311	2.03652117773055	1.92188646130148	2.63749905375175	2.5071252134433	2.21697684786675	1.98321717984653	1.979336002049	1.9444455151379	2.65235686335129	2.71873816729743	2.20071111239115	2.27339753491622	1.97799422476581	2.26133916678351	1.9100000002712	2.13773936230737	2.49696954002926	1.911613277243	1.8638468247355	2.51848586967441
2.1750062471608	2.87976076682683	2.52809182717008	2.20612931773407	2.43081996572389	2.92327147115916	2.52343265087125	2.96773511399538	2.69716852780948	2.97051417135678	2.52022639411321	2.62494779306758	3.00851244278862	2.83347353780903	2.68277820820586	2.21947520867628	2.83862842477429	2.47018858645458	2.65979623021005	2.07125417886411	2.30613055334223	2.19866219248362	2.66073190259532	2.82280061751056	2.18369435003705	2.74552729503939	2.7888297917861	2.82415515202239	2.4727538157907	2.45947229495914	2.02885733501379	2.0376539195143	2.15924536829469	2.98546441466996	2.86090161922476	2.42004486485094	2.08078914755116	2.93846533671348	2.89411053751909	2.97284062512472	2.3005707744204	2.68430494960525	2.2040467156431	2.83310331604905	2.27030345843118	2.92319676859217	2.72486821284052	2.35620645936334	2.21926265043963	2.12658551762587
2.85289320666378	3.09281559018124	2.4690887556721	3.25588433976091	2.81582472640902	2.38163755146505	2.34259236209465	2.64053335880323	2.46294331140433	2.98679040208668	2.84827559092047	3.00841594402444	2.35377066016891	2.34458390081791	2.64865451438463	2.25022304505643	2.41180793673136	2.43196197914812	3.2357807682031	2.44478306225947	3.25981616437816	3.04471087099467	3.13649451372363	3.12148611048273	2.66448649969394	2.87826410273022	2.50677004372453	3.39033268812616	2.65214065139092	2.33614106361776	3.35097906437107	2.95097656358257	2.85999220485079	3.33046295470317	3.04156360597137	2.73957716180708	2.33579623166793	2.81972684183779	2.56633618060574	3.01032905357104	3.22292346135814	2.7378239328735	3.38208863264083	2.88325133316293	2.40791774446358	3.20673996029714	2.71783413718974	2.38369793321441	3.2670424014128	3.14895822869732
3.47684977906381	2.61077375287486	3.12094799224706	3.55435104606063	3.02733141038792	2.65620325506505	3.3217375701984	3.3761723590012	3.03723270468304	3.55203776677763	3.30535323325724	2.72069821949735	3.1078834807163	2.85710964965063	3.01724412795772	3.4745089939367	2.88943915768651	3.44543846816855	3.66754933861321	2.8199616628945	2.94145812953242	2.60203181855655	3.22669441407377	2.68955572036171	2.6362595401552	3.28407815537415	3.01072278401964	2.69559234809169	3.8830941542979	3.49475751269285	3.20651875108064	3.49266260717925	3.35492483918853	3.76934260097489	2.73500378932766	3.71679189851037	3.49846611017668	2.77772057079117	3.17563094250085	3.15964464558403	3.4157888106412	3.45411014952372	2.62456250363138	3.15088641435436	3.38690043416312	3.69853422495422	3.88857118377169	2.82079693536801	3.58606299507069	2.63352573434886
3.34442726573874	3.35087912745461	3.04704121599544	3.05214645510021	3.37024620441443	3.20286780987582	3.80955540130111	3.37259681782178	2.97311466229457	3.31619040519114	3.73331022717481	3.79139700980155	3.31377460827008	3.61022794957226	3.43023848532339	2.98423852079001	3.09144745246282	4.01020756326712	3.09884350168286	3.70318163243623	4.21640607174256	3.98002181055099	3.46909796995667	3.24196696603297	3.42301194369374	3.03748846262991	3.77179083680847	3.02371656893154	3.81116277512354	3.02591003024535	3.15197868847945	4.13599305127415	3.2241314185954	3.40140813795649	2.93834327620114	3.06249421227745	2.87041403275712	3.91246319637985	4.24840457925564	3.34871594161578	3.15295111456614	4.09972466699321	3.15017031682809	3.90965942535252	3.13248218488501	3.67098730627782	3.75759914070353	3.50558998859819	3.76255498471372	4.05257635846195
4.09571960116706	4.05644151312276	4.40907838930564	4.08152633603764	155.813895658747	4.33684323555281	3.38573367581003	3.70212486130761	4.1005509537926	3.35820985637591	4.06525711823705	148.053233314147	3.351816530842	4.02664512968791	4.51488583053366	155.925698566529	3.6665524882421	156.152173888404	3.24849804087491	3.97091152499694	4.30669490554099	3.64312827857871	4.12245730806477	3.43173429502073	4.17203489677498	5.36462874317182	3.81575000485858	4.30304530669438	154.759634396452	3.783859257299	4.10131353920819	3.52929358215016	3.91071243184261	3.49655667261822	4.80976533687039	3.74245616952723	3.53075829574319	3.84240226098353	3.50194972125818	4.00056974040467	3.56044824525133	4.5884730424742	4.13872961040846	3.28150463364903	156.160435621755	4.15935435771579	4.16079339736457	3.69385135446921	3.58848632956657	3.79988162078557
4.79856154457465	3.66414472260275	4.45131034123917	3.88525968101698	155.878316355009	4.52931134015776	4.09950313690128	4.50678216790784	3.6194745066923	4.2101180289015	4.058357706687	4.32655167008965	4.38262082177817	156.172140429965	4.6061524370968	155.960242500654	4.08078221061657	3.86864036378816	4.19396954021967	4.57725882641044	4.00294743578525	4.16729248105152	4.55152689694849	4.25949431433751	4.66243707377389	5.3047708786678	4.4102418732461	156.135754813206	4.53803110003849	155.939237615191	3.98661835529045	4.79766454018718	4.34073659218743	4.27923494306053	156.158104321793	4.31791405746987	155.987391354735	155.97783643485	3.93525709087726	5.05083602293704	4.0752334047449	4.51004365043752	3.77838555705204	4.44460517902621	4.22235568055452	3.82120944772064	156.142475570466	4.19189597167904	155.972764960089	3.88984470335767
156.223083185017	4.85948142447003	156.241500393443	4.39230078108622	4.20919703400244	4.92837068673358	4.88709529336334	4.46334927913981	154.554728903873	5.05508164013206	4.68133488955564	4.12302745394001	4.84558403072237	155.737283612599	156.02265731736	156.189464432579	156.160133738136	4.55008372581074	4.81777612841579	156.239092096554	4.77824260350907	156.009474536003	4.78436365824375	4.31430754755579	4.74155134512451	4.78492156382201	156.159240984029	4.48962437336102	4.64664100366641	4.60792072537789	4.67295131020791	4.29829929779454	4.68013882868193	4.74918468363013	4.59098672658179	4.72830293301628	4.1410182946849	4.26326449251425	4.71405043178878	156.176804954779	4.7756298011896	4.14709403833456	152.859667037823	4.26064883796978	4.68651517234089	156.227338729898	5.15670946947429	4.91258991944482	4.54225180387829	4.28382429674566
5.16895863299081	156.240570840013	4.71210458782171	156.227087008335	4.99313177056004	4.69537738315471	155.637268654659	155.923436512052	5.17127582860321	156.230664317571	156.147234455308	5.36041605705833	4.84936273433528	156.171459162478	155.74504240224	137.426828904254	5.07384403682835	156.096517933712	4.83944253760879	5.05045980389965	5.03537197999909	5.00851935729166	156.21128368331	156.247899162904	5.12750627113994	5.28264305540157	156.099232496444	156.252137056472	4.67306798051163	5.93611973914864	156.29107838611	4.61379650318701	5.06577454094194	156.000959724693	4.59124811970835	5.08833713230664	5.14986895408114	156.258539437375	5.10982476677792	156.241589769372	155.875743400438	5.02777846511027	155.501545824211	4.94061592555574	4.68657358674128	5.26902737601542	4.70886514129423	4.69690171964956	4.92973414257923	156.054835468598
5.17518419757306	156.261461105631	7.53530023595321	155.862537656225	5.33372645757684	156.293696766284	5.51636854478225	5.10703003288067	5.4966556884539	155.668194484987	5.32562946107341	5.47988457447352	156.222121130331	5.94052404356662	156.282611130804	5.08721785928825	5.45024938188182	5.59345639819847	155.946472599196	156.180450994848	155.653473902996	5.3380200212236	152.901533225356	5.11355481728782	150.786281389383	156.096182773119	156.234748342517	156.297384872793	5.22552763171009	5.61209946272394	5.61227375782185	5.38300681068295	5.56665722013597	156.226238003427	5.15946733198027	5.57005495938243	156.283253113404	155.803737702117	156.072690708081	5.53156012006814	5.57347870675602	5.78903245497328	5.56662902777468	5.57715460125694	5.58981792885945	156.254701502121	156.230933714153	5.38748924662968	5.75812918880603	5.73337763754637
156.303258242403	155.300628407228	156.285943979665	156.155587206406	156.234248310678	156.207445422491	5.86152473831392	156.166986564767	156.260482411941	156.248153809534	6.04845495315016	156.287120104749	5.96594100080657	5.91185452835352	5.63315171846651	156.183175638952	156.244693007789	7.13455254647479	5.78330848491244	156.234621363124	156.228930282042	5.81279168089222	5.8807163159828	5.9924172068254	5.75994215381033	6.0374906362385	5.73283366576176	156.296876585262	156.279490974403	5.94110531808305	156.2426780945	156.18603413348	5.80146060160636	5.84837284213065	5.82004573654347	5.7131234231005	156.209038653886	6.08637213378232	156.293712052932	156.094872253732	6.0222269412718	6.02334080020507	156.190001074949	156.302453732229	5.89188467869916	156.267798969466	5.902176372773	5.88048410432277	5.79560538588835	6.08535445693778
156.033878204048	156.231818620883	155.721820230507	6.24938470178911	156.294444275773	156.283700592822	156.246494277677	156.263084042985	6.27216229076912	6.21536904857258	6.26204017804213	6.34596873079258	155.090332554293	156.252338143563	156.232047496813	6.2694399950462	6.24801150097724	156.124557188435	155.748284101667	156.300190952244	6.37673705031398	156.052602740048	6.22034918156471	155.936859278808	156.251142603703	6.20668715352194	151.428341614137	156.276717548463	6.15187060706106	6.2777168140434	156.259321712453	156.313082453172	156.165087608576	6.59575535572192	156.290279174982	156.044439051414	6.13131346848097	6.16236369918773	6.36582369806151	6.21845968857545	6.19020773170184	156.185679112502	6.29523537553572	6.34637570023697	156.285264967222	156.26241175783	155.843107107564	6.34007571281544	156.306303923759	6.2485185367275
6.65429261044221	156.196611071114	156.233348869446	156.246101968448	156.257678550009	6.57978930801677	6.70841031773695	156.287860415599	155.343898844572	156.13468006159	156.308406640905	7.35615242724413	6.65942275733278	156.324523312543	156.074476379517	6.62845842709262	156.286954638256	156.155663015982	6.65540549643591	6.64766380777477	155.781771674235	6.63092366454823	6.61126662964219	6.67710096157782	6.65163872026383	155.223926845497	156.303424948171	156.149656424814	156.214291926681	156.290868969374	156.226553385851	156.300486406223	6.63667540057215	6.69769343786304	156.322412951293	156.31285180762	156.322718505366	6.64946887684804	156.196818510295	6.60193235413943	156.283751094904	6.60510572135872	156.282114074539	156.204130997441	156.297961298207	156.143858586137	6.69882598631613	156.292927005902	6.60499506106425	156.31040794414
156.240640638098	156.318555796097	156.035449551352	156.308431586211	156.302553107286	156.033571150122	156.240299988746	156.32247362468	156.311192308308	156.320996193533	156.271860965718	7.05446843106727	156.029228547963	155.225935549593	7.07867900926572	155.707080598721	7.03099862750723	156.154433485002	7.57836817366361	6.94836086735376	156.325084404887	155.240724260016	156.310959628391	156.252862388397	153.659009185018	7.12812649404358	156.277197235105	7.07752408496338	156.035449551219	7.02892477176184	154.080368259401	156.288337856865	156.261870380752	156.174740606513	156.260951458627	156.255627410959	156.254387922203	156.262676220595	156.160025032471	155.944098263045	156.320737871994	6.9545923753202	156.310770607395	7.03464831172109	156.320676481755	156.103438647045	7.05625348047067	156.294418898973	156.299335861027	7.05862195245142
156.322348788816	7.30331017899389	7.30045460658267	156.317201391952	7.30679271393247	156.277188010662	156.321717068125	156.326514906111	156.296394362195	156.19547026255	156.322346070129	7.41436369163861	154.908300069165	156.294890005684	156.28723828465	156.323787362358	156.08900597146	156.033578383071	156.327473543889	156.335826704309	7.39101313689512	156.326116423972	156.221699402593	156.323558931114	156.051622953697	156.024271299778	156.240810116253	156.223470963754	7.28039426306152	156.055158282605	156.340273202909	156.21758520602	156.327441019667	7.30971103342252	7.95879175214093	156.171454287749	156.252521109792	156.250320905355	155.782901215586	156.311591651958	156.315560746276	156.330640016268	155.646490459574	156.299059138718	156.075543921746	156.203255411674	156.310098952287	155.594391796141	156.257429746938	156.321412805255
156.280485486346	156.150201598586	156.25008897659	156.327654672582	7.64655226772287	7.58201195324632	156.077683680399	7.52704982569073	156.24870441775	7.55303396147794	156.109327497808	156.226737825005	156.320061913234	156.330924399278	156.247450214173	156.331528786931	7.78388492028142	155.852858419676	156.275921967431	155.468819368737	156.312930396557	156.305889890935	7.65781232121188	156.220309295863	156.229452093231	156.32786646442	156.318859083235	156.325029183055	156.307631489687	156.328166564277	156.334745584717	156.06382108449	156.330767196388	156.329230996318	156.31153151972	156.311912315068	156.332253337635	156.289946251822	156.326770594945	141.237896026781	156.31935253505	156.27954959742	155.782920809871	7.58523926776056	156.222435087685	156.276917239286	156.268898813368	156.331971397491	156.32567376588	155.783272985677
155.845919174245	156.222124590968	156.284225594955	156.109441163757	156.277464151183	156.28768981313	7.86326612600357	156.218257980153	156.288210383677	156.320575548282	155.846351802636	156.3046599705	156.333215515004	155.418800776321	156.169976803553	156.234727650397	156.2858400786	156.28006817468	155.945158610174	156.190553215477	156.183500398197	155.93432138449	156.287941357108	156.331068124631	156.309472243097	156.078425756585	156.298277448138	156.328407976382	156.068897897228	156.258572955877	156.313677058561	156.237466971071	155.99633210304	7.78941935835993	156.013309110437	156.309818828919	156.335179747244	155.471261042079	156.305990316432	156.331825064193	156.134282211763	156.305820642765	156.282784413809	156.217463845706	156.325457132356	156.012367480288	156.339198948399	156.264989749736	156.327499839781	156.143304735259
156.121537662029	156.31234770163	156.021109821596	155.550811924684	156.008549520696	156.277275730529	156.320068635815	156.323939090634	156.32461167719	156.338714542118	156.042883755077	141.674548605199	156.298810137229	156.279746681456	156.175769087159	156.323116347475	156.325108902444	156.073491007599	156.335697309575	156.311930053961	156.072599572153	155.630699321056	156.342859515343	156.324543177089	156.297653690798	156.337500910173	154.640256527958	156.276643639686	156.341333035543	156.340752141723	156.316889775033	156.320293573875	156.327826258328	156.322481922419	156.2148177102	156.290361876502	156.315566492656	156.216024981191	156.329314028841	156.283354866177	156.127816179696	156.301643511972	156.344834711733	156.323688868693	156.014354227371	156.23837277465	156.25805523972	156.32261866982	156.25362542621	156.24043230969
156.338035257601	156.335264402477	156.10833026773	156.32699298745	156.306476455647	156.324447320975	156.344438805897	156.243533035252	156.285090441129	156.300670292982	156.025974309025	156.329655562572	156.342543515492	156.118896427514	156.324363388933	156.332614395155	156.339768852859	156.316378347535	156.253443965999	156.331956081136	156.2737816322	156.334529191296	156.320756758346	156.324129565779	156.335971723445	156.333709022652	156.249568898124	156.330670344091	156.347492215893	156.334725961244	156.301124948162	156.344395398671	156.300494847011	156.209904756518	156.210013029288	156.245425750274	156.339075975717	156.149967318958	156.275050212452	156.334936407834	156.086273653471	156.270205981541	156.306719387703	156.299340786285	156.316187571278	156.039372032669	156.34452064986	156.186959560719	156.25361754551	156.325192153519
156.241157387955	156.195302412017	156.153724467003	156.333804963319	156.321075283923	156.293021523318	156.230966442625	156.330992948028	156.335605361255	156.343111669052	156.293707444999	156.300430977656	156.128963364139	156.310085306847	156.338060131202	156.347204420903	156.333930008087	156.340085513402	156.342212444434	156.248789191768	156.219538731832	156.297344681091	156.332491322966	156.344815793234	156.282333650088	156.344847821724	156.281597834336	156.315779779762	156.312846021938	156.316298905343	156.259337043807	156.151263665561	156.345357337191	156.245039082963	156.240788746387	156.166281007977	156.341919036811	156.192912595625	156.243588536109	156.341425019864	156.343898469913	156.334266028585	156.235006238031	156.334996794764	156.324590019349	156.304834555693	156.339711901183	156.339412698541	156.341510780528	156.343655277081
156.281264035849	156.349455811561	156.342036561513	156.218690409502	156.345049497081	156.344248470861	156.341148624024	156.328259356125	156.224604409235	156.328503390458	156.245740598766	156.220656835325	156.342346322916	156.324746507748	156.266324901784	156.217003272345	156.330939799021	156.306757424288	156.173217771321	156.296024917416	156.342712406243	156.272439748807	156.339773525759	156.274879677461	156.329508450347	156.32919204791	156.17666292743	156.344189002876	156.340478319489	156.336973355546	156.324363203811	156.301283184675	156.335614603051	156.325536525564	156.221387406382	156.306695159977	156.34425089891	156.300465429941	156.237230621755	156.227493970953	156.215572615573	156.324536045143	156.316347007359	156.34803509932	156.308309982934	156.349069450451	156.243765305811	156.217310659267	156.344615268857	156.320753829209
156.313390300508	156.339474908567	156.240078800676	156.344662677594	156.332833664588	156.32407478986	156.340205482547	156.323445194381	156.335376569027	156.320302691651	156.345641340691	156.310666557603	156.325795541109	156.346036532651	156.338713291258	156.330229627633	156.343258193931	156.316503247445	156.273122830867	156.349883375105	156.334601605058	156.275936127287	156.333409864754	156.346210586908	156.315876318953	156.318378022888	156.341216279345	156.336773180298	156.350223080317	156.339666390543	156.33699693993	156.338732710209	156.32717391224	156.317636745921	156.333893321562	156.344518451806	156.32454172274	156.315349059417	156.266665704629	156.323752541219	156.339754589372	156.342886811854	156.256601657663	156.241257779257	156.34423824175	156.303275336331	156.263126726525	156.256541421755	156.313461586674	156.228560702481
156.341342550722	156.349700454331	156.348540879222	156.274575923085	156.291621057942	156.341206673374	156.312352532994	156.333363177314	156.351266352882	156.285114119549	156.321023232317	156.351224846688	156.318533500696	156.35049625044	156.280280381089	156.312212153711	156.296778271927	156.326194106613	156.333152596685	156.348176186907	156.342879401358	156.246230943658	156.330329629999	156.32707618447	156.336644348091	156.330922886048	156.319919574528	156.333339413386	156.341296424123	156.34579781396	156.351986689035	156.304919724116	156.307600215346	156.307216321408	156.328900938036	156.324371724389	156.345667624495	156.289599280516	156.269820115113	156.283338908609	156.303184643957	156.303704645326	156.289933806484	156.28145636004	156.293402642384	156.326440702552	156.348327044754	156.268039215415	156.317642106285	156.298798930821
156.352293592296	156.351730590217	156.328883835214	156.327344545217	156.330766362777	156.35051506259	156.355693746111	156.250109048183	156.33116092351	156.33563220751	156.342312401443	156.342912467073	156.332874653581	156.305096432461	156.348029918095	156.346350280862	156.342211911508	156.332985981241	156.339085076816	156.332873863115	156.324584126822	156.315262350964	156.329883701209	156.322839747973	156.295291937525	156.299504389263	156.286654228894	156.333833115713	156.353428090558	156.350382740989	156.330594400277	156.333459045809	156.345727172555	156.337196964979	156.33286602775	156.25144201743	156.344900203329	156.348354625578	156.349476332202	156.333089258907	156.341689598428	156.347766368689	156.286396732892	156.31869469534	156.332765983216	156.335039203992	156.318697718374	156.337448311635	156.348565632592	156.336571949671
156.347692699869	156.345616907226	156.34885073717	156.346825246075	156.335828454989	156.339096350038	156.349301836154	156.301188618657	156.352932372678	156.323748188602	156.338517322703	156.344213953097	156.349642664838	156.347131974132	156.349463651443	156.354354039183	156.343330940426	156.317983830779	156.351019565965	156.354620277228	156.349408110739	156.352940085621	156.345700393868	156.350529475453	156.335649215353	156.352742305729	156.345303379171	156.313689549949	156.349752943914	156.348012051059	156.343179052211	156.348294741997	156.309683188999	156.34535596533	156.337048195729	156.337994127696	156.349102241955	156.332905720735	156.325500590424	156.334328318377	156.349185481407	156.333785592191	156.338304151911	156.311319504427	156.351333275405	156.351586939966	156.350730708828	156.322075833353	156.343693675427	156.32693323174
156.346219850096	156.347960649088	156.311655516722	156.336719810142	156.354589399016	156.344213363958	156.317388958411	156.342405228024	156.334130098246	156.33987586189	156.322660709291	156.353676079123	156.354337191479	156.342546150703	156.345142493535	156.352759176337	156.328163990783	156.346539554131	156.319937923348	156.345334276089	156.322503434025	156.355081688172	156.353944093536	156.315644054519	156.329484151582	156.355582567556	156.34338348829	156.354899291505	156.323698391724	156.319538546243	156.343205483632	156.349611530389	156.349647734684	156.352283336305	156.315733663094	156.319446233507	156.342769257025	156.311252423886	156.348487459902	156.340009563194	156.350204661045	156.299893303002	156.342703521478	156.330470181472	156.351695691883	156.340281962075	156.352960383312	156.334884513794	156.354351190779	156.337592489113
156.349098127768	156.354280372238	156.351940525963	156.350914855573	156.343889562048	156.334213380892	156.339998753897	156.352514972507	156.343533210318	156.351458733799	156.348115789618	156.357004434193	156.356776648799	156.335589066661	156.348322338942	156.353418208797	156.345551070173	156.347340451086	156.307097851037	156.336798517398	156.344439620591	156.313091448015	156.348404897451	156.353088344583	156.342056527244	156.30303428035	156.328473522931	156.352874361275	156.3484208308	156.320858290136	156.342716856867	156.3275423599	156.334431213402	156.325054863712	156.315348582076	156.330522432759	156.346582730364	156.354040794967	156.354686680555	156.342688380052	156.352485679129	156.349456867134	156.342999692847	156.348093048042	156.35353485455	156.343054294564	156.343336172173	156.347528203488	156.337517906167	156.350854013225
156.328973500626	156.341269633903	156.35309679756	156.332702443413	156.338484218038	156.356228442347	156.351041611557	156.348769959709	156.355445238914	156.337820078312	156.357124419214	156.344561869595	156.346705023801	156.354585393325	156.353633370586	156.339628674525	156.338693249926	156.351781011651	156.34460862659	156.347099546649	156.354160535562	156.350276831509	156.356300556253	156.351897609218	156.343352363696	156.329653372892	156.316484814903	156.353195097604	156.349439268942	156.348590619439	156.343540261705	156.333018232888	156.335922510518	156.35491480054	156.343219853064	156.35298166602	156.343702996972	156.327003028683	156.330659348038	156.35507039701	156.339271109592	156.355362508675	156.357400781975	156.351360553317	156.326280254702	156.351773860545	156.33882637163	156.352711729284	156.352592378138	156.355095706802
156.344556163581	156.351517364886	156.339307281597	156.356957071618	156.34589466844	156.351186093755	156.346246540804	156.35426019219	156.344410928581	156.35750322448	156.357647890012	156.347241985016	156.346432353156	156.35738744976	156.355859598245	156.354537872476	156.336695920785	156.356958633498	156.341715541455	156.346167848615	156.327932386461	156.337547562023	156.35680792917	156.345944611863	156.353763526904	156.333937094967	156.355396281074	156.342827517846	156.345291588776	156.35269059822	156.337095181208	156.357344073559	156.345837290738	156.357264112676	156.350609941481	156.338491932513	156.348322166744	156.352538713315	156.342440907057	156.350198286702	156.352014415527	156.335454393127	156.335179555551	156.355691544349	156.338238401346	156.337484026516	156.352989587089	156.341242597471	156.355706364798	156.334306228851
156.357084017796	156.35519079075	156.351624588909	156.342147755994	156.348359520712	156.350581219898	156.353195386088	156.344319965322	156.356944620508	156.345603135708	156.352655547014	156.343092379329	156.343353625506	156.349926983994	156.336540061072	156.351521739707	156.345327831098	156.351634062013	156.340183067114	156.351115447476	156.35101490709	156.350585936259	156.355235871575	156.355932880752	156.35655670553	156.351646204303	156.353898902054	156.351856016894	156.357529692977	156.35095679955	156.340218287307	156.355646545446	156.331401451426	156.348961446361	156.337204098802	156.355957447867	156.346618969832	156.34191077273	156.356317719269	156.357325405646	156.343019613704	156.357227416594	156.349664558928	156.3392158384	156.350303636895	156.351351138024	156.348671947993	156.34457110969	156.356606487654	156.332670913881
156.340362835651	156.354052608594	156.353072749873	156.358239813854	156.341787236997	156.35831135509	156.347818640574	156.346241204048	156.354205214179	156.35594573652	156.339909908663	156.352085069739	156.346617014746	156.34063055341	156.357898569025	156.35522540437	156.347658756292	156.354032563949	156.357539313602	156.353181997014	156.351069927957	156.356420465967	156.348588788978	156.340807840191	156.355696276035	156.355505522085	156.355561732736	156.332343540622	156.349300900051	156.334373961323	156.352131430238	156.356346377739	156.357805896991	156.348579588173	156.353634829745	156.354185241299	156.352683437288	156.347825570852	156.350895173676	156.347385683157	156.356564019691	156.349938335205	156.355607589557	156.358465956286	156.342302228633	156.344877451168	156.353469528506	156.346167657054	156.352835376613	156.347661678478
156.353534735071	156.355818524068	156.353338663021	156.346557945922	156.345968041632	156.354910337725	156.344873767992	156.357453085821	156.339365693111	156.350865055913	156.349335461773	156.342108436938	156.355538300067	156.355359488556	156.353434786144	156.353603985162	156.345403050611	156.350085423336	156.352276473084	156.358111681532	156.351710401272	156.355322145443	156.351572972242	156.351601789437	156.356463437437	156.349691401425	156.343143648956	156.356544711449	156.338572682687	156.358523794921	156.353733979784	156.342310110065	156.353290540945	156.353171299365	156.35368135526	156.348871985022	156.351530357005	156.358952065426	156.350472023074	156.354679681323	156.34110648609	156.342288395939	156.352867091145	156.347714629786	156.357676574606	156.354712088743	156.356173689851	156.35753453603	156.34830787039	156.352284298365
156.346126941291	156.345397211342	156.35462796662	156.357115521625	156.350259246186	156.358629586084	156.353791185749	156.35792712366	156.35096138594	156.348697986502	156.354262192312	156.357623719738	156.359525640537	156.358708747481	156.357757864321	156.358486643717	156.355079815892	156.346403079616	156.351224968965	156.358902316754	156.354731541053	156.345730260118	156.349406378373	156.354811037623	156.352332957812	156.347974870969	156.355585743229	156.3589029195	156.355371720249	156.35101781661	156.346312351515	156.341387856946	156.357234830571	156.358285735566	156.349725132619	156.3577454399	156.347270438333	156.356250240943	156.358104069046	156.357251172258	156.352330363048	156.349143950858	156.355332511495	156.350396567784	156.358360939474	156.356309752947	156.357511347033	156.355982775871	156.355994341973	156.357846084047
156.352053495636	156.358027773906	156.354686257087	156.354579138522	156.358126421017	156.349123757856	156.348504951795	156.358707566964	156.352814363887	156.353238108387	156.359390334011	156.351571431641	156.356125790072	156.352264749468	156.355510392991	156.353021713439	156.358784471411	156.347755902873	156.351057666486	156.349799287855	156.357175654645	156.357263723928	156.360023677837	156.35038026879	156.34731105497	156.357513390234	156.353332110794	156.342121491254	156.357623495583	156.350231190327	156.352858614926	156.355244835895	156.35364697508	156.346523592556	156.349567304888	156.356842867608	156.352122774998	156.357641761558	156.344483971695	156.359634216614	156.355179576409	156.358151460875	156.350510561089	156.359081444055	156.35579934999	156.351483528152	156.351981317298	156.358214127015	156.353571014647	156.355439289321
156.356935462092	156.355266130108	156.358864928304	156.359224199496	156.357643738141	156.354336879226	156.352329816007	156.35544834732	156.356041608047	156.352972658198	156.357102912176	156.358372864995	156.359540467938	156.358622072372	156.3578738126	156.352398653439	156.346726085713	156.35218543443	156.352171700819	156.353851898329	156.35997581943	156.352953131296	156.35739145723	156.351189329086	156.345651679335	156.347369687407	156.358583668349	156.355350289522	156.359106654445	156.354376642742	156.359427218797	156.35445738752	156.359590521344	156.354270241237	156.359025426268	156.357472883405	156.356531435423	156.355719966991	156.350632914424	156.357328121788	156.356359724055	156.357283735935	156.347388294225	156.358798564675	156.347951108566	156.354787437768	156.356980228544	156.354855379358	156.351026122248	156.358751072596
156.353360380114	156.349949332368	156.356161487259	156.34950062742	156.355147745237	156.352790936236	156.35949556069	156.35792591527	156.353615723499	156.358472990692	156.358685981285	156.354836373545	156.357365261868	156.353148157286	156.357150791581	156.357083308498	156.359909759515	156.357189548984	156.358344640521	156.353818320104	156.356327131173	156.354149036193	156.358149160923	156.356552251484	156.357261023688	156.356163569242	156.355782806295	156.360025193074	156.35713122663	156.356317670875	156.358087983731	156.353968188724	156.357173409663	156.357064476845	156.357555926167	156.354711647014	156.355684410126	156.360410538638	156.35616594079	156.359901412839	156.354872470754	156.355814968461	156.346143165604	156.357406451064	156.350756503434	156.3539227175	156.359492567806	156.35611742731	156.351472797039	156.359177454896
156.359203148464	156.357285665497	156.360110712613	156.359054187232	156.354779864209	156.358567208632	156.356045335545	156.354355861553	156.355520046941	156.350879009121	156.359029328672	156.357075733166	156.353535893383	156.354359587407	156.3578614216	156.35953452702	156.357272887554	156.359755292421	156.359278186816	156.352172921698	156.351101186076	156.358438918663	156.357681265782	156.35400514927	156.353817628614	156.355733426419	156.358603149699	156.354149947667	156.35235475526	156.359291282715	156.359412366537	156.360405518035	156.35655606287	156.350223493105	156.35990331066	156.352119948009	156.356984303842	156.35946416498	156.35414586594	156.352980704745	156.353637353485	156.356984340292	156.351649530754	156.359501276692	156.358821312616	156.360346057753	156.360391860026	156.356642325814	156.358996561676	156.356758034544
156.355766565183	156.357076769292	156.356074446376	156.35938830216	156.360145170101	156.351077996625	156.353125388815	156.35490334873	156.358341561316	156.359430663323	156.353797409117	156.356326752181	156.360002537737	156.35740229682	156.358126824364	156.358073307391	156.356698249472	156.359358380642	156.360295261355	156.356652716351	156.356376162053	156.359516642144	156.35924179391	156.354215276632	156.35543358947	156.352555339936	156.360438938268	156.351467875607	156.353853957106	156.359087645025	156.360740234359	156.35698638934	156.357854949409	156.358152377182	156.36049404292	156.359702422223	156.360448469112	156.359607645312	156.355822012108	156.358945743103	156.359910567985	156.359937743136	156.353036186158	156.359040505622	156.35985283909	156.358876652011	156.359552301185	156.360582854413	156.355026220848	156.350964587083
156.353484924671	156.351291861189	156.356670000982	156.358049060622	156.360479643885	156.359753309096	156.353575724862	156.359430284779	156.353062222866	156.359569958933	156.358614666516	156.357000679086	156.354757347435	156.353759511138	156.359608186478	156.357492334942	156.35776388481	156.353793279679	156.359743620075	156.359896552248	156.357454190797	156.353528598037	156.359385621952	156.35557049547	156.359889579372	156.354267020156	156.360312654116	156.358059697446	156.360352940386	156.357985420474	156.358131477732	156.35854601884	156.358648212555	156.356616103289	156.360455271663	156.357087630107	156.357201703461	156.357327514071	156.355549404017	156.360357234631	156.357217798453	156.357518237509	156.358378715777	156.356174198589	156.356571027357	156.359870969181	156.358501321407	156.359764772358	156.356976068972	156.359640572717
156.359769199022	156.358220881791	156.358290651307	156.356993897992	156.358494352555	156.355537348603	156.359136728579	156.360767359905	156.35880197246	156.356311406436	156.359185151139	156.359798150162	156.355175120296	156.358570842704	156.357323783151	156.359113916795	156.356550536903	156.357644624781	156.35601133311	156.360382679095	156.360163837149	156.356821622473	156.360461261255	156.360000515424	156.36035527078	156.356293190736	156.356092313793	156.360550905191	156.355250799217	156.356609449432	156.359533569468	156.360208518434	156.356404219332	156.358722430461	156.360579891025	156.35506502805	156.35799027341	156.358715572528	156.356810101572	156.356413658701	156.35910545296	156.360641626464	156.354377502206	156.36024921764	156.357778261117	156.356870283046	156.354457169735	156.359116394488	156.360701121591	156.360147151712
156.358415622552	156.355941311046	156.359351239469	156.357058332824	156.360818361304	156.358754570413	156.359273115187	156.354431011543	156.360146146642	156.359942811654	156.356331268392	156.358089963273	156.355869332912	156.355875171504	156.360516010476	156.359843913322	156.359893690433	156.358803189946	156.360404089573	156.357478886496	156.358411668368	156.36025729644	156.360308770698	156.357623888443	156.360281930266	156.357264460458	156.359148675436	156.359137686907	156.359290724711	156.357339857094	156.359413723084	156.359247838376	156.355895510913	156.360551895702	156.356443899588	156.353713409413	156.355222701285	156.360244229052	156.359575683443	156.359967953966	156.359365594045	156.358550801608	156.357130153425	156.355295588177	156.358205055056	156.360245518887	156.35679079948	156.355782151757	156.358107248815	156.358303912787
156.360102163135	156.360177123077	156.358566252153	156.357617840037	156.356443241688	156.359141002752	156.360036826208	156.359517813445	156.35999877967	156.35592670212	156.357015733203	156.360622251794	156.358192204571	156.361073405154	156.357399701615	156.358694403632	156.357068202729	156.359908469216	156.358471188684	156.358826258867	156.361014578194	156.358763863475	156.360637137469	156.360276566623	156.36023671947	156.360535736949	156.36062188054	156.359797180305	156.359001129537	156.360962476369	156.357036688366	156.358883772791	156.359472064579	156.357697647169	156.360348660991	156.360875392103	156.355861272524	156.359997893352	156.359827139186	156.360129987653	156.360525002513	156.361046982916	156.356440826302	156.359406250342	156.358653960692	156.359204285597	156.355327590932	156.361154573966	156.3593540507	156.359971018527
156.358585073774	156.358279833842	156.359036838115	156.359722836931	156.357449959255	156.358817130303	156.35902636554	156.361100020843	156.358923101541	156.358480233094	156.356515958902	156.358226620153	156.359077012983	156.356783277692	156.360175245963	156.360195096113	156.359580267794	156.361203941075	156.361033154377	156.36058584289	156.359810930997	156.361081593956	156.359876742483	156.360383549393	156.35946756739	156.359035894866	156.360603325874	156.360998187056	156.358849719244	156.360369594013	156.357523498981	156.358768117393	156.356752909529	156.360248645456	156.360355073391	156.360988888981	156.360769193746	156.361012915994	156.357449864045	156.357639130329	156.359229159988	156.357141874874	156.360342339914	156.359260191311	156.360642997817	156.360040345666	156.360007426053	156.360441539098	156.36020377141	156.359754915891
156.359484543325	156.3600108976	156.35960699286	156.358532258609	156.361116583385	156.360922577319	156.359254315279	156.360458740604	156.358944715025	156.358513383842	156.360821209437	156.35770534033	156.360820309654	156.360983854223	156.360428743857	156.360738436742	156.356510781061	156.358123514096	156.359487505516	156.359684273797	156.360533156116	156.358753638403	156.360914480627	156.36056902006	156.359338978245	156.358646959567	156.360892457141	156.361061425701	156.358121651826	156.360778077943	156.357890347186	156.359738709103	156.360203660526	156.358823410662	156.358141945496	156.361188447169	156.360562613198	156.357414047041	156.359721087605	156.358663008054	156.358541964278	156.359368560331	156.360184643154	156.356580267248	156.360269229862	156.361090752119	156.358535931125	156.360729375122	156.359933605905	156.361340417828
156.360077190111	156.359917864266	156.359563533496	156.359100213129	156.359800443257	156.359931578379	156.361255812438	156.357082798024	156.356793251437	156.358034900635	156.357278548669	156.359842883636	156.360820233022	156.358748526365	156.358295630849	156.357449848121	156.358007309951	156.359040775619	156.359990229669	156.360480207857	156.360851361534	156.35945560563	156.360149174516	156.36126770858	156.359679238982	156.360724999654	156.361002661479	156.3574601793	156.357062912009	156.361193943179	156.361010831374	156.360950101012	156.359853591717	156.360857028576	156.361218932458	156.361181924309	156.360394648556	156.361061289181	156.361177192266	156.360423369435	156.360496527144	156.360002701463	156.358987854635	156.359437784563	156.361371969332	156.35842017322	156.360157550131	156.358120879818	156.36124827209	156.361167832552
156.361088094853	156.36044371868	156.361133477148	156.361054079532	156.360285111553	156.361183594443	156.359075657758	156.360105988814	156.359585708413	156.360655027116	156.358763206595	156.360669122481	156.359651482351	156.359764545565	156.358053573833	156.361108422365	156.360995732765	156.361037199302	156.361380247239	156.35862610579	156.360801267429	156.360950377782	156.361036912824	156.360052770696	156.359558715463	156.360699803828	156.360724636021	156.361288711189	156.359928168815	156.360140547246	156.361254726465	156.358139384949	156.359555500965	156.360752456628	156.360401715494	156.360705947063	156.360676870754	156.360934471206	156.361108373363	156.361170784809	156.358509983401	156.361367869592	156.359715022992	156.360790965047	156.35938968498	156.36039595196	156.361076871684	156.360881680069	156.361053339175	156.358494456846
156.361384119866	156.360256857648	156.361407160151	156.359841862735	156.359410266298	156.360944030184	156.361365139593	156.359732891314	156.36139681583	156.361555692482	156.360696065901	156.360114994489	156.361447480758	156.359409648703	156.361465518694	156.361622720077	156.361381127011	156.358844923497	156.360919227397	156.359377292582	156.361260630082	156.35922510632	156.360688244308	156.361007623456	156.360457010621	156.360951704466	156.36114635623	156.359391143745	156.359212789467	156.360056488533	156.36097395401	156.358372689204	156.359750132263	156.361265228471	156.360588085972	156.360670658607	156.35914516802	156.358599837421	156.360980804376	156.359609610881	156.35817850723	156.361609774372	156.360776892393	156.358923816057	156.359002736206	156.359402942986	156.359256487997	156.361480748739	156.361242010877	156.358994610076
156.361375591389	156.361581781229	156.358230579666	156.361565658559	156.360014884079	156.360162923932	156.361299595633	156.359788935862	156.361012114771	156.36044324281	156.359126861344	156.359891872323	156.360935452332	156.361268089077	156.359622107687	156.361368499625	156.359995227345	156.360464194704	156.360444265426	156.360626200504	156.360078388524	156.360457006461	156.360282437001	156.360076734538	156.360515658666	156.36154334233	156.359778979437	156.361154073641	156.358989768276	156.357673125648	156.360712833296	156.360801407016	156.359756282255	156.3613059491	156.36087704607	156.359525375667	156.361389721815	156.359901948681	156.36125938525	156.36093080754	156.361512959102	156.360328383209	156.361164732634	156.360731447483	156.359507322158	156.361133182707	156.359501394731	156.360780710949	156.359505968837	156.361580262195
156.361632867438	156.359079600998	156.360838506511	156.361059709118	156.358984906001	156.359841365578	156.359815051333	156.361480196357	156.360629666015	156.360939377443	156.3613111665	156.361767518236	156.359076799976	156.360653227417	156.36113538561	156.360742789946	156.360067060063	156.359548596048	156.359520645652	156.360976878396	156.361340857434	156.359634490697	156.359566888465	156.361382976765	156.360397355752	156.361616803698	156.36114306226	156.359394993156	156.359842621375	156.359711545064	156.359888547638	156.361466046894	156.360606247233	156.360823965025	156.360621785249	156.361044536803	156.361190633964	156.361341455403	156.361801247366	156.361581401434	156.360076162458	156.360481555479	156.359717912468	156.361507524745	156.361173769187	156.359711334508	156.361151568371	156.361197658382	156.359911228145	156.361464465185
156.359121497625	156.360464342066	156.360512474638	156.360582634008	156.35985141939	156.361437219785	156.361354651373	156.361524574727	156.360357106509	156.359044225963	156.360315134456	156.360166489365	156.359953278491	156.358923353174	156.360412343482	156.360915835851	156.360540623591	156.36018864195	156.360989537402	156.361195004532	156.360643273457	156.36161383087	156.36142364688	156.361646063625	156.361219623272	156.361775226323	156.360596847591	156.360703195905	156.360061565655	156.361568554348	156.36142087446	156.361619900712	156.360474993078	156.361130417173	156.361101026687	156.360081022502	156.361311413094	156.361372587739	156.361316991828	156.361211528	156.359917007718	156.361714572643	156.360141334048	156.360036260884	156.360758285657	156.35951141147	156.36098755419	156.36127531926	156.360681537164	156.360464011756
156.360894010949	156.360597325198	156.361145274497	156.360335272759	156.360612407528	156.361859585776	156.360773861665	156.36171247059	156.361767133624	156.360669738026	156.36059295532	156.36066107875	156.361312461921	156.359815536309	156.361164616706	156.360996999302	156.359962952871	156.359688745409	156.36159073283	156.361265273868	156.361186405623	156.360157041853	156.36134128266	156.360768141128	156.360301955595	156.361405151654	156.361741010825	156.361541328388	156.360853598187	156.36067866183	156.360519779031	156.361385778065	156.359817822779	156.361610819714	156.361381169089	156.361377529411	156.360465136888	156.361471379037	156.361486099266	156.359879253805	156.36077516593	156.361012151559	156.361503327913	156.36146543679	156.360959575714	156.361259940057	156.361254385357	156.360956250667	156.361656832069	156.360524988757
156.361584716291	156.360408950721	156.359949853331	156.360350997387	156.361036268495	156.360009857728	156.360156747815	156.359842723913	156.361370528632	156.361265330985	156.361399637654	156.361684447314	156.359692568462	156.36150302614	156.361734573736	156.361045409122	156.360660621926	156.360564362707	156.361565586253	156.360306662978	156.360740691292	156.360539524478	156.36135562476	156.360517519238	156.361531742929	156.361456303183	156.361726304962	156.361557759566	156.361613248645	156.361169595981	156.359756860683	156.36114126329	156.361110131299	156.361352788015	156.361464388984	156.360849694999	156.359476568785	156.361632261117	156.361350341597	156.361695472819	156.361013667556	156.361250370564	156.360003784768	156.360794845485	156.361357146089	156.361178374739	156.361032793802	156.361247040371	156.361059259106	156.361379830186
156.36145425635	156.361284055452	156.36184519963	156.361089474635	156.359778141683	156.360394124277	156.361004119702	156.361884180254	156.360628473818	156.361746607342	156.360344708267	156.360575642188	156.360716123909	156.360371851001	156.361697874682	156.360873938084	156.360280016522	156.361178502007	156.361655411941	156.360673472753	156.361303448383	156.361508772952	156.361013283755	156.360617038255	156.361112266357	156.360084655505	156.36130337619	156.36141129757	156.361458203594	156.361406029755	156.360178546223	156.361358328869	156.360740036818	156.361111483981	156.360516584748	156.361620080984	156.361099643403	156.360760613566	156.360651927138	156.361734225981	156.361236997517	156.361819447629	156.36092724222	156.361421975149	156.361364921255	156.36154983291	156.361217579922	156.360455473122	156.361163189487	156.361627767664
156.361795222158	156.361771305633	156.36106868104	156.361389952868	156.361450629979	156.361515898424	156.360749620638	156.361604783786	156.36173286835	156.360956676901	156.360631362719	156.361214814645	156.361404656371	156.361565499332	156.361330908584	156.360817268137	156.361099865363	156.361150971888	156.361434025249	156.360925242248	156.361721542939	156.360803636922	156.360936828506	156.361559482912	156.361509336091	156.361409120214	156.361648291578	156.36199887979	156.36161691814	156.361780370634	156.361231524623	156.36150250401	156.360959163237	156.361841170726	156.361831270368	156.36044228064	156.361706397297	156.361610118315	156.36183515876	156.361319336054	156.36151339006	156.360777240312	156.360959622112	156.36006610144	156.360357451543	156.361284998771	156.360636396508	156.36048761949	156.361211392373	156.360907094165
156.360635011437	156.360601328351	156.360638126673	156.361385688514	156.361013655765	156.360825963178	156.36089736829	156.361659066088	156.360511919219	156.361094390446	156.361936298812	156.360386419454	156.361358070828	156.360929074148	156.361766291223	156.361692967718	156.360700189164	156.361648674065	156.361559551327	156.361616453048	156.361392542641	156.360751549014	156.361562902766	156.361829433341	156.360336245212	156.360463991366	156.361007290821	156.360990999123	156.360464556455	156.360956236081	156.361212055668	156.361458834401	156.361126837526	156.360328821099	156.360565824839	156.361916893675	156.361932725871	156.361499470015	156.361729258051	156.360937401485	156.360751254497	156.361389855368	156.361109237586	156.360777617956	156.360544575858	156.361449459496	156.361918870019	156.361585473232	156.36084220563	156.360704071981
156.360916732337	156.360688916997	156.360853796364	156.361852256019	156.361929706743	156.361451784958	156.361370956275	156.361981640181	156.360728429464	156.362092300381	156.36169715449	156.360653260272	156.361388157731	156.361229901512	156.362049260941	156.360879147606	156.361026390702	156.361279243476	156.361575254306	156.360789258399	156.361519867272	156.361609189116	156.360341033402	156.361854851079	156.361145801377	156.361428167985	156.361097204183	156.360667968684	156.361285093225	156.361530547619	156.361459176385	156.360569724502	156.361715448996	156.362013853211	156.361621523401	156.361858696288	156.361474791353	156.361700218113	156.360865308457	156.361335801605	156.360743146669	156.361849397679	156.36113523757	156.36076477105	156.360925720561	156.360626949416	156.360901846608	156.36129289951	156.362149372202	156.361866611716
156.361844698947	156.360581993427	156.361671008354	156.361540225918	156.361735820645	156.361436673177	156.361453772783	156.361105713786	156.361490478798	156.361476626442	156.362016718708	156.361689655477	156.361684043444	156.361914758528	156.361364245972	156.361920340723	156.361512605006	156.360876325533	156.361617082706	156.360745634751	156.361469922171	156.36168439945	156.360933277678	156.361491090582	156.361441884451	156.361448428235	156.361309394572	156.361480667364	156.360797307367	156.360983105383	156.360828156736	156.360724293267	156.361253716151	156.36138081948	156.361467939659	156.361341439972	156.360765546169	156.361527809976	156.361516229711	156.361515503143	156.36109267238	156.36111987135	156.361939459383	156.361833481284	156.361770675207	156.361296126077	156.361395697217	156.361603260273	156.361448489093	156.360836779112
156.361523809493	156.361554942797	156.361673490065	156.361382967147	156.361577350361	156.361239890772	156.361451901293	156.361766192389	156.361807056417	156.360845028447	156.361811328101	156.361597354806	156.360875367098	156.361488298035	156.361993428964	156.361123393321	156.361744847237	156.361388217724	156.360863092403	156.361397583833	156.361755196137	156.361622608164	156.361017548167	156.361790545109	156.361383734703	156.36055568518	156.361920362095	156.361198611427	156.361247061825	156.361830562475	156.361812324822	156.361646939031	156.361809816358	156.361005128114	156.361459866391	156.361811702312	156.361343701849	156.361423066038	156.36188500691	156.361458009922	156.360995633587	156.360915881805	156.361241113427	156.36075409233	156.361922271447	156.361483886421	156.361708730605	156.361696573843	156.361507115688	156.361580395594
156.361201562948	156.360871620775	156.361278251198	156.361423416398	156.361333611845	156.361848592149	156.36148311725	156.361613910006	156.361873776489	156.361763374823	156.360603471824	156.361001598803	156.360692073639	156.362038351197	156.361915939205	156.361689034842	156.361479648539	156.361870317457	156.361822002482	156.36160926413	156.361163370661	156.361142449605	156.361468424535	156.361409694735	156.360952067714	156.361907990538	156.36209745941	156.361880174365	156.361595673629	156.361173204352	156.361241104903	156.361210920987	156.361794076596	156.361935415983	156.360983060979	156.36154820532	156.361809213105	156.361635760178	156.362030810644	156.361834076189	156.361361272417	156.361181426663	156.361832746407	156.361359000138	156.361808617376	156.362068717391	156.361493786053	156.361618062244	156.361462778613	156.36118521881
156.360937275849	156.361934160591	156.361542264989	156.361842556285	156.361173992866	156.361692605853	156.361957883887	156.361271682697	156.361391809964	156.361901503637	156.361561401373	156.361709424597	156.360946166195	156.361994933184	156.361820949041	156.361578301548	156.361674084543	156.361375814599	156.361632903562	156.361776531067	156.361912674135	156.36088048405	156.361982387769	156.361418713789	156.36170334944	156.361526512263	156.361683795999	156.361937162944	156.361836160002	156.361457857371	156.362064034263	156.361839359947	156.361591066708	156.36105475031	156.361557013427	156.361620859883	156.361791727517	156.361294263709	156.36210365772	156.361526207196	156.36206072428	156.361050448513	156.361696876102	156.361277261112	156.361334273171	156.361664066747	156.361995307796	156.3617537567	156.361363232234	156.36151641457
156.361437204948	156.361407533263	156.361390590757	156.361389007707	156.361022267827	156.362083956409	156.361508585675	156.361091690601	156.361744315707	156.362011018701	156.361728364773	156.361316877593	156.361489628232	156.361606199045	156.361504496377	156.361397219003	156.361508036358	156.36198335158	156.361505823692	156.361774584504	156.361979521912	156.362109360748	156.361091728706	156.361541107203	156.361304972366	156.361319605882	156.361896393737	156.361836091994	156.361332630553	156.361371387544	156.361407485362	156.36203472175	156.361942131523	156.362224188773	156.361946782548	156.361315294687	156.362083155554	156.361894646421	156.361797363402	156.361717520501	156.361675339485	156.361550206898	156.361361703258	156.36163723108	156.361275856188	156.361455263671	156.361641804813	156.361042367362	156.36207290118	156.361930626929
156.362014960415	156.361103563863	156.361254188066	156.361579341267	156.361671288777	156.361257144887	156.361290693113	156.361694054387	156.361434072856	156.361780174382	156.361639938704	156.361735240528	156.361750497236	156.361863164572	156.361897929227	156.361320648489	156.361469495795	156.361810068438	156.361461081332	156.362043534887	156.361704557812	156.362122173695	156.361918242437	156.361510261023	156.362084922835	156.361943477731	156.361351739456	156.361850671207	156.361868830427	156.361364809578	156.361652783338	156.361537374408	156.361974496374	156.3609937157	156.361738801374	156.361021739803	156.361438741516	156.361340078537	156.361836255967	156.361550625509	156.36156133397	156.361583968801	156.362156699735	156.361915920406	156.362072756377	156.361612290247	156.361653522586	156.36164886774	156.361463099163	156.36167773881
156.362075984313	156.361088342283	156.361512692219	156.361297071403	156.361712088631	156.361421356537	156.361334908631	156.361468249427	156.362099318063	156.362043481883	156.361428798524	156.361344502866	156.36193221922	156.362173724429	156.361853030898	156.361599755302	156.361392849756	156.3614357924	156.362260254779	156.361748211065	156.361638623022	156.361828218543	156.361415132443	156.361937135796	156.362295466428	156.362111463474	156.362115543342	156.361370596081	156.361690477879	156.362128683219	156.361304766751	156.362017321773	156.362102364236	156.361466931089	156.361261491648	156.362232551016	156.361851501042	156.361541862447	156.361706547325	156.36217881338	156.361832437508	156.361695688502	156.361963255312	156.361985226667	156.361708643235	156.361669996611	156.361602980321	156.361603601228	156.361270807599	156.361559248298
156.362022595532	156.361428997197	156.361585528641	156.361320977568	156.361392758694	156.361530690497	156.361552427763	156.361454603493	156.361726477952	156.36162072224	156.361482860493	156.361938988222	156.361489329517	156.361883699696	156.362078122287	156.361923190402	156.361377087818	156.361545304474	156.362162247782	156.361643272478	156.36199099399	156.361651205769	156.361753185856	156.36123715086	156.361793494372	156.361244081939	156.361952540461	156.361448797262	156.361869196787	156.361497368433	156.361444676962	156.36203313116	156.361601618786	156.361818077872	156.361738529765	156.361929536506	156.362192051507	156.361393608023	156.361493942769	156.361939510555	156.361654314703	156.361679704476	156.361391012035	156.361923848977	156.361501911615	156.362096615716	156.362016170997	156.361619345005	156.361650465667	156.361346589254
156.361492995984	156.361922227502	156.361783995237	156.361336913611	156.361779223407	156.362135100022	156.362040470884	156.361524183224	156.361927493323	156.361459762866	156.361607634386	156.361316453777	156.36220988615	156.36152744219	156.361371851821	156.361947371664	156.36134883972	156.36175013782	156.362052134079	156.362003489853	156.361854117899	156.361866237723	156.361733450144	156.361829641275	156.362341279971	156.361545859315	156.362092544759	156.362290019195	156.361359261664	156.362180481767	156.361960337723	156.361859949256	156.362180303204	156.361690191136	156.361775700848	156.361889244032	156.3617856175	156.361616958827	156.362186996771	156.361510700014	156.361788507747	156.361547015148	156.361715355243	156.361968975537	156.361812461129	156.361783568929	156.361408838317	156.36207098429	156.361377860239	156.361956143602
156.361746681055	156.361412813013	156.361467054383	156.361593630542	156.361706333217	156.361600203497	156.361660348087	156.362040746305	156.361988464385	156.362022783154	156.362002785329	156.361973676989	156.362106617236	156.361488583934	156.361986805337	156.361766718825	156.361542366956	156.361951573283	156.361270382974	156.361326637174	156.362095466339	156.361759462799	156.361491225527	156.361780670205	156.361433508941	156.361411970155	156.362007570571	156.361506010726	156.362000790566	156.361335369062	156.361985429967	156.36216543467	156.361474567742	156.361814374273	156.361211790393	156.361829556591	156.361954388981	156.36190229098	156.361554732185	156.361907029748	156.361860008058	156.361801448609	156.36198342659	156.362016297835	156.362057988021	156.361843319769	156.361825189877	156.361494850646	156.36162799192	156.361712613168
156.361806544392	156.362156149576	156.361910919077	156.361491745663	156.361917459717	156.362004045714	156.361481488272	156.36197614404	156.361660814107	156.362083191183	156.361764798018	156.361784245094	156.3615046935	156.362066528782	156.361646983483	156.361604470753	156.361536228762	156.361561274038	156.361823383532	156.361898779785	156.361562073715	156.361863847291	156.361952799908	156.362045450594	156.361576801939	156.36223549013	156.361930376087	156.361990342183	156.361759011039	156.36204165151	156.361677851239	156.361805874607	156.362174732051	156.362085119567	156.362253691336	156.362099374759	156.361629102895	156.361822762417	156.362223854353	156.361941436224	156.361982582391	156.361801393701	156.361888681108	156.362019506593	156.362021524312	156.362330077625	156.361710409954	156.361527826614	156.362076023341	156.361343050555
156.361723478275	156.361596335412	156.362050231085	156.361523980721	156.361739978236	156.361609951574	156.361609231124	156.361391052242	156.362328828095	156.362081290762	156.361894434501	156.362112097577	156.361861784852	156.361925279453	156.362074887398	156.361806964452	156.361967701515	156.361912702562	156.361754463992	156.361630944787	156.361572106053	156.361897960267	156.361712237993	156.361545004596	156.361802029508	156.362117949686	156.361818573151	156.36169412327	156.361592700612	156.361400114395	156.362019980121	156.361707260626	156.36213652633	156.361850101871	156.361415874583	156.361764574324	156.362254579524	156.361938392726	156.362125939867	156.362039394859	156.362065014211	156.362153857268	156.361824853008	156.361971563007	156.361807898476	156.361522642037	156.362359290707	156.361899963529	156.361596781405	156.361552827823
156.361574729435	156.36180462177	156.362170669444	156.361868302404	156.362110023769	156.362006730822	156.362131711671	156.361955356791	156.361889760133	156.362395370917	156.361664133395	156.361730045958	156.361662551059	156.361779491668	156.362049647538	156.361529995836	156.362126598149	156.361886174069	156.362244938855	156.362057661617	156.361866942076	156.361789459423	156.361869808996	156.36212432439	156.362128899566	156.361938413415	156.362032233085	156.362272517787	156.362012052374	156.361832982434	156.362097376716	156.362046117037	156.362007625908	156.361685854462	156.361861394979	156.361775624606	156.361803799301	156.361665142804	156.362114183116	156.362297950938	156.36204627582	156.361766259901	156.362092896755	156.361642018777	156.362152953581	156.361794364508	156.361460967021	156.362226771735	156.361897301769	156.362107811735
156.362022604659	156.361693202476	156.36214513014	156.361954549542	156.362232017387	156.361917148831	156.362263335685	156.36161955805	156.361494261876	156.362226540851	156.36163286661	156.361786557403	156.361814496223	156.362075044641	156.362200277952	156.361826170705	156.361486332589	156.36178689106	156.361653552171	156.362074280529	156.361835454987	156.362223135886	156.361750063221	156.362243301704	156.361650797425	156.362113411907	156.362174456312	156.361826914444	156.361908730706	156.36226490023	156.362169427367	156.361576517812	156.361812458187	156.361645893991	156.362320612806	156.361727180918	156.36195261483	156.361639481956	156.361580359565	156.362212851282	156.362010614183	156.361713210514	156.36202084512	156.362115987468	156.361894627281	156.362018705702	156.362214206921	156.361540148238	156.361742768468	156.361651419113
156.361498510032	156.362141638908	156.36163860511	156.361697496401	156.362285437242	156.361578154903	156.361741856046	156.361899887441	156.361946464003	156.362072818878	156.361993561266	156.361959137009	156.361914169203	156.361835840939	156.36179291664	156.362083825687	156.362008555694	156.362239315029	156.362034651633	156.361597343787	156.362130434441	156.361973084454	156.361694958247	156.361774142243	156.361732778343	156.362030865266	156.362148478824	156.36196683524	156.361934393666	156.362007855812	156.361736721924	156.362364324543	156.361835230303	156.361907512806	156.362007835496	156.362116217389	156.362040044365	156.362204238078	156.36202820885	156.361658625505	156.361760581475	156.362079392564	156.362124042403	156.362381604425	156.36232102123	156.361868427964	156.362023621684	156.362032897526	156.361767816635	156.362112463787
156.361906227515	156.362258463972	156.361908255975	156.361881819556	156.361723556144	156.361676721869	156.361782399152	156.361871914792	156.36182350029	156.361814072915	156.361710240346	156.361588534337	156.36181568138	156.361614813985	156.361867697258	156.361550324803	156.362077624965	156.361655425027	156.361739468715	156.36157957387	156.36217971309	156.362078274152	156.361493898559	156.361998773505	156.362318334318	156.361485864453	156.362115632793	156.361884556234	156.361598800779	156.361737753231	156.362145797063	156.362172515915	156.361758263671	156.362018462283	156.362120209779	156.361773450611	156.361954916157	156.362159124957	156.362137352085	156.361873400474	156.36188129421	156.362095058893	156.362048203615	156.362219815195	156.361905838319	156.361701031782	156.361873682377	156.361833388567	156.361998130403	156.361934644821
156.361933440929	156.361773809707	156.362044808302	156.361810421242	156.361794488505	156.361894898004	156.361797325767	156.361954368328	156.361895517911	156.361753012183	156.362260277502	156.361742870615	156.361646950999	156.361748999599	156.361795775727	156.361798943752	156.361771295701	156.361757137665	156.361812238731	156.361948848643	156.362105609851	156.361798180252	156.362135825477	156.362286617363	156.361839780323	156.362232769524	156.36219611023	156.362398007969	156.361675049968	156.36217099764	156.361601902179	156.361737061592	156.361673172404	156.362098226416	156.361930392662	156.361930430764	156.361654320535	156.361883630786	156.36229489512	156.361598138485	156.362007403348	156.361835635683	156.362036961255	156.36176501225	156.36176427059	156.361858874986	156.36189473174	156.362409239296	156.361921088194	156.362008021302
156.362140214366	156.362156429846	156.362412190815	156.361970176888	156.362168992243	156.362058707725	156.36175436574	156.361802921277	156.361810392091	156.361662482709	156.361754921291	156.361961386036	156.361676117196	156.361749738663	156.362125520051	156.361757415218	156.361928336934	156.361731119372	156.361748623254	156.36230656272	156.361676948127	156.362099878158	156.362160334121	156.361997698841	156.36198576101	156.361883092232	156.361879942434	156.362086707587	156.362330050279	156.362188513327	156.362255070144	156.362035745995	156.36202940534	156.362416952518	156.362078853968	156.362032261714	156.362074962975	156.362053887845	156.36207099846	156.362055731005	156.361814884669	156.362175643774	156.361887241006	156.362168922704	156.361990521573	156.361900071555	156.36218074781	156.362384043918	156.362145390146	156.36179594206
156.361960800048	156.362228454774	156.36189424451	156.362120097526	156.361965168223	156.361782167487	156.362103926023	156.361855139275	156.362369932417	156.36249214264	156.362012918043	156.362136700691	156.362158407016	156.361962228129	156.362281017585	156.362021717279	156.361975615193	156.362028232615	156.361854904269	156.3621701411	156.36164780593	156.361923342598	156.362083218235	156.361970756804	156.362143744858	156.361872666703	156.361974385796	156.361907867624	156.362360264296	156.362290085797	156.36195446577	156.362237557664	156.362053738233	156.361855041913	156.362058753595	156.361863227582	156.361763001182	156.362153207895	156.361787371421	156.361889499128	156.362257725342	156.361895252079	156.362226548095	156.362084939159	156.361894729895	156.362175615824	156.362167392132	156.361981188287	156.362425770666	156.362046461859
