# Supplementary material for: The Neural and Computational Architecture of Feedback Dynamics in Mouse Cortex during Stimulus Report
Source: eNeuro. 2024 Sep 24;11(9):ENEURO.0191-24.2024. doi: 10.1523/ENEURO.0191-24.2024 (PMC11444237; doi:10.1523/ENEURO.0191-24.2024)
Supplement: Extended Data 1 — The file code.zip includes all code used to generate the figures and perform the analyses presented in this manuscript. The folder "./ephys analysis/" contains code and instructions concerning experimental data and Figure 1. The files "Figure2CDE.m", "Figure3AB.m" and "Figure3C.m" simulate the model in the nominal setup, and generate the corresponding figures. The file "Morphing.m" allows changing the connectivity strengths with respect to the nominal setup, and plotting the resulting trajectories. The folder "./Figure4/" contains instructions, code and data concerning Figure 4. Download Extended Data 1, ZIP file. [file eneuro-11-ENEURO.0191-24.2024-s003.zip › code/Figure4/isolatePPC/v1Int_a1.1.dat]

0.370528212474063	0.345274153045133	0.367150328705117	0.361287055847384	0.332733266311757	0.344009431889353	0.378737871663959	0.365307525424263	0.349609233298991	0.322664367340264	0.372806964354996	0.326045738574003	0.354655112156552	0.361773822929083	0.3358271985214	0.324359798182358	0.337103630362467	0.32311030081508	0.360055625400794	0.324078092513532	0.328439465079772	0.332255002424748	0.360146535592694	0.327034713432374	0.338573905049112	0.355284274029957	0.331039356758954	0.33775661402666	0.326587347170122	0.353339507536421	0.34935570245202	0.339467852439271	0.374624252402949	0.339628502741646	0.323949210846459	0.32202066416808	0.335174198452636	0.360169634926344	0.327195995313749	0.342378895119118	0.342374606993112	0.350086846261598	0.335470924945939	0.368303916843317	0.358422608376527	0.349230573124776	0.345211416313815	0.337654302332164	0.359460172929626	0.367989368272115
0.370589129218739	0.341291102817752	0.354322134311276	0.334902102121252	0.373994869587927	0.347641230061158	0.359276284377559	0.386743229299467	0.383671817356241	0.35843357283073	0.351936878070246	0.387178200798261	0.334909171629573	0.331455894187778	0.393573922754103	0.357573967364493	0.337866913654035	0.388545447037678	0.330824122192878	0.347081183763691	0.365931725955566	0.355385316520101	0.342126785736746	0.376807495322153	0.36818971171936	0.348427595888014	0.368934325024123	0.33270539064473	0.384179118499637	0.364459437738499	0.350575053816949	0.351497465297269	0.34623852798496	0.385740752517243	0.375371866453782	0.330799379107024	0.38183847828389	0.38440735231071	0.371620049770912	0.37697382892464	0.342743467612762	0.348254246350483	0.37988855388472	0.331417552543397	0.363736410325807	0.333462446083796	0.355921429449511	0.358211122810125	0.357703094357359	0.338266533211831
0.377129809362157	0.403909647535557	0.343848172886191	0.350016162464149	0.35552467109609	0.375430787704573	0.375162540303374	0.371976245889826	0.376632095233757	0.346490102738402	0.379724397792074	0.347305511482446	0.394966953554576	0.350993814541444	0.375797226733124	0.358183579221813	0.359079307226738	0.395832956544585	0.344321996658382	0.379887511256117	0.372482106875552	0.36304298071263	0.349679892643093	0.341972021111398	0.360418195404901	0.375189921985017	0.383268235894246	0.390245514788671	0.390878644330668	0.361365966971685	0.407391699360684	0.409707409864296	0.399261062831526	0.350129208794289	0.361852775211138	0.352721196320881	0.394825626005329	0.394518047528536	0.3510202087567	0.377469951797667	0.371462249214076	0.40163982527276	0.364145870207858	0.377566830739106	0.340188111300007	0.397453832322866	0.376526341619213	0.39859139965955	0.389623946998672	0.382845073433187
0.406185827089429	0.413510766237138	0.388866712863802	0.386533684980742	0.364838884404072	0.380963062533628	0.361174476950966	0.406014440939843	0.377879875741323	0.42791267501582	0.398003077721712	0.40986915629341	0.406537880891933	0.354888192869562	0.379058151533782	0.376815327566961	0.386428822545758	0.381825332896892	0.39425252604469	0.385693747152268	0.358972397195403	0.373023103640489	0.358188767324453	0.361199173658388	0.401515247954788	0.382460832304348	0.379424066149506	0.418816299058768	0.372093353122455	0.414866023407778	0.354658794044899	0.392852612452514	0.376768619227803	0.358298501127287	0.387343794071031	0.38100809538252	0.409969964587629	0.413456358946791	0.413129682666639	0.355678402739473	0.356635986224384	0.354922698646913	0.364871646933158	0.409706115907398	0.408157165236496	0.431098315256983	0.411348108909709	0.427185057582867	0.385553428138873	0.39885781757571
0.377387163749861	0.445571182600076	0.406268425453247	0.384111154365419	0.379673463942999	0.429483154384623	0.385668124746913	0.405239863216021	0.438168019084795	0.367147400918688	0.37739392584772	0.402823938743105	0.449724816635004	0.380347974083416	0.450255449235289	0.390598681774185	0.433569563479646	0.407522260090685	0.419767747002535	0.443029464989865	0.420614396389039	0.390179912576075	0.381487452128817	0.445880688395489	0.430788573491866	0.418611072698755	0.426017776811144	0.4111249367952	0.452374091212375	0.390205689931627	0.414684046591145	0.376533182012595	0.367170748152667	0.391214049098412	0.420868686224094	0.400742821711805	0.413446424143771	0.388143698103928	0.435365734234876	0.372679626100353	0.396071868394401	0.371223957099226	0.401855598380001	0.387599075969722	0.432361905865808	0.442327970517536	0.376498486445958	0.406549186495171	0.377188597762696	0.367467994444849
0.452088219136125	0.431369161814628	0.382978935044483	0.382469424706329	0.43333068744912	0.448124926972252	0.414135428018779	0.405949628471789	0.395620291764525	0.395094077192294	0.40007767560987	0.460462395083139	0.428219332037702	0.382730845142166	0.387592943376446	0.41599985821213	0.4333190639487	0.382304019041824	0.40319764193367	0.471073459848013	0.42105491327426	0.462522965162511	0.397762557568474	0.469345654249664	0.445899367976728	0.459002749381491	0.434654347962439	0.443544539742536	0.453235831226573	0.465998627030228	0.398692038496013	0.390456921084945	0.456206996418505	0.397303621358894	0.405961757935332	0.468477508785092	0.447783594484331	0.436498481922388	0.456196395611411	0.410961813592349	0.458389689436972	0.430786184513695	0.3858115245553	0.386033026650606	0.415437573886872	0.399881015093117	0.430584309531868	0.382775656429718	0.415656436016184	0.396669801099691
0.407243541749008	0.434437627994346	0.489247312113604	0.437723500462629	0.460522138479626	0.416596040654429	0.404135378088239	0.429276247660128	0.421916888114154	0.416788951238173	0.403597936608254	0.46873792903249	0.434534520565012	0.47774651220007	0.435938110402727	0.473704655957635	0.463490432722705	0.44965617260332	0.463632878199497	0.396841361704349	0.46800070869979	0.445538713075389	0.424903534626085	0.436965744847369	0.448576228540528	0.498550689898413	0.472232953743587	0.460340981319572	0.43146184071483	0.405958260350989	0.448204768693431	0.409561498641165	0.407158646188409	0.443849567769107	0.457134865473871	0.505056825896855	0.448445522380402	0.498657983752416	0.432631226113971	0.487075919331158	0.491015074517698	0.458849542263039	0.465282773660529	0.48688510759378	0.498302620601945	0.407953724747607	0.493412120694941	0.406742413720225	0.4443548685804	0.418849947625412
0.520965275399784	0.442652855150743	0.453277540033115	0.458720958224414	0.500630343260582	0.421744110373296	0.487740017993697	0.469457563638407	0.463331264401189	0.51229225212547	0.538281327483452	0.473320162854839	0.43618846120009	0.515352207532901	0.427830764432641	0.521651062404853	0.433151203354883	0.448455751319378	0.53163258773834	0.515774924524636	0.52118134304496	0.439575942135912	0.449175601117552	0.469400063358723	0.497275970458789	0.423307179817566	0.505457125721384	0.476840164692571	0.504146700582338	0.45943215638475	0.47268501129044	0.432685082326945	0.499732315395114	0.433381998563643	0.451276958367426	0.488027904267786	0.482458975294834	0.441010305357735	0.418976769792476	0.434956325098075	0.479206396705408	0.477124815721558	0.493734228583316	0.449816435056618	0.484625928893284	0.471519352026854	0.44826101089199	0.469483613383442	0.517401319082229	0.43945951955925
0.541927188946627	0.551838036803245	0.471836824556233	0.577111904016625	0.460050242064134	0.507874249610098	0.548715738722692	0.449007022263461	0.460297570447175	0.470217850649429	0.574358061338306	0.449535904381328	0.462664327770377	0.503623208689792	0.482427233769936	0.521413106525329	0.467437510234352	0.46116883273122	0.472318696497055	0.518730077687772	0.530439028558832	0.511564283604608	0.452269010466796	0.575699778815096	0.529646093486475	0.450683372941302	0.454344274718452	0.468200727743272	0.500794667752258	0.490314912474172	0.445738406576977	0.480027736652579	0.456521937347372	0.578069388290604	0.472573023970648	0.457265896934725	0.517733186831279	0.500344622256166	0.52974382402084	0.44689306574649	0.544510843139074	0.553911204593737	0.563533986853167	0.451299745642883	0.549016825725484	0.46105515904253	0.551910540278925	0.464830591037657	0.481106630068903	0.446758208133086
0.606884358921015	0.504272563306889	0.503096927625682	0.581024148146584	0.581438026164907	0.496154532167686	0.471104477768783	0.533227012390505	0.541787695379047	0.55825999393019	0.475781995181019	0.591022007424038	0.464872771986506	0.495113887420335	0.574496894216881	0.576039268624936	0.470277160746761	0.504057314216058	0.502103584634066	0.594659903001222	0.593995653613727	0.585996355534176	0.476583094410406	0.509913612456297	0.551266523506617	0.480807088506721	0.539776104386129	0.493381372288198	0.496575316507173	0.590441794053611	0.546425051747857	0.59482792097958	0.496344312142589	0.570023382998564	0.593149400942268	0.522762075261986	0.556233240013583	0.477065285561446	0.611494591371687	0.491841264510199	0.465536880057011	0.510968783328393	0.478883670616084	0.527255174584114	0.588835106839928	0.550078693571158	0.480560135564412	0.615906688199185	0.52446813000737	0.491469357750325
0.586236305476339	0.530162680300005	0.615805469550192	0.629061393313633	0.5864883028317	0.651586871062778	0.598389657632384	0.598064714000607	0.628459922206488	0.612564897900029	0.597757428282342	0.501007951217899	0.633263599040261	0.647439246582142	0.580977049524668	0.64154726403635	0.582978455559142	0.553001892884349	0.492924092696339	0.528404490711485	0.547160669956783	0.505200419675623	0.58059159505345	0.556523213066827	0.499468643613904	0.567398144765381	0.615046832887598	0.547985015912351	0.554481006359148	0.640579663787455	0.644844654741041	0.52705427733816	0.632603583135978	0.519732893529266	0.495303108091944	0.58644950012772	0.618581645853244	0.600788366626832	0.578202713645646	0.510817469976807	0.613088879264072	0.54685971831089	0.540815773440043	0.593163917000495	0.521723795347995	0.620525062460371	0.638131911759767	0.509556900157451	0.540672847883638	0.502001238928018
0.574718012545943	0.567500152980215	0.590632546063982	0.569291506080758	0.619714771562479	0.6401133637893	0.660719225051315	0.55069253981413	0.565938554245731	0.649539276576155	0.64015411560478	0.673127393103636	0.566427129473761	0.585683135073183	0.657022187440667	0.673648249488216	0.626927859608866	0.639424868296968	0.543348137585053	0.56659760995806	0.615160891034927	0.551144054407475	0.660108794006103	0.674557306210898	0.566436593884054	0.670294270992061	0.676995672163323	0.530459023080736	0.693773521028962	0.708222317640527	0.674146504982127	0.686382274029918	0.557855428268541	0.627231636096317	0.572838995209046	0.577365738979846	0.588778010968335	0.530886532427639	0.525617480722788	0.618475834940632	0.582144355576554	0.544562381331025	0.609976231085866	0.59463696041846	0.543935991826361	0.687695498924996	0.594705622947146	0.669615009738041	0.599258112179223	0.661376240667195
0.753131816657119	0.591456284494508	0.680998954467445	0.697121093422331	0.641067416817843	0.718116489552382	0.664001638317287	0.658335155136764	0.653765833369635	0.772558350675143	0.765002231713759	0.728929101365606	0.709587128017599	0.659796721854271	0.654480177662226	0.619491755694491	0.589459468373884	0.569927282942118	0.584667477194414	0.556006648930584	0.56904634411488	0.627388476691164	0.694582773278519	0.718245553043412	0.592623168311648	0.608453317010162	0.637257159932482	0.595553338031613	0.698903023091033	0.59077899114224	0.725569510599927	0.690866224975414	0.560164526744037	0.755113456962769	0.650686702670833	0.734910472796285	0.580822666811078	0.619298706807456	0.707597885265752	0.597402971321905	0.658359320361864	0.732363598223741	0.640322132693184	0.608583081181945	0.752205925261677	0.570395081466712	0.724369389726114	0.659552817092569	0.770039958212636	0.723818761027235
0.817435717785641	0.620997140601172	0.724076706330868	0.640596886602599	0.748536964772846	0.715158845453172	0.687872087462433	0.624914105379087	0.71719315017436	0.751193326908854	0.763822533328283	0.709217690853384	0.693678132996598	0.678637353613523	0.767296002241031	0.607568216951469	0.684522131834667	0.613583258340255	0.760847786960156	0.645712772319166	0.645264917050267	0.698854169221847	0.78414263382632	0.683390855639776	0.723162064985958	0.644374007363568	0.705141674569941	0.618381395172389	0.690134270084816	0.746611958123012	0.780198732711571	0.79044436670388	0.746052367612678	0.815570518721848	0.596116754800481	0.758959137501464	0.693906443150676	0.607542233281312	0.713565365241238	0.777836387958073	0.651849364528917	0.610225362968063	0.784860747296547	0.811849993976623	0.643385886799572	0.624040117526137	0.758141649682214	0.615861652634838	0.613652825627218	0.651300224608595
0.655451196173213	0.714156859651698	0.715746920923678	0.737778247568985	0.874243363675282	0.825097684526033	0.797616514590948	0.711153964048791	0.85237756360032	0.836954569592207	0.838617216003988	0.694352716300312	0.733438618369312	0.79485645549123	0.756526701451655	0.83339136048064	0.684907036744413	0.744453957021237	0.680329130316948	0.70516023025522	0.787635858610983	0.689940611080191	0.777785778169876	0.769537003928608	0.83300426184663	0.893086511014458	0.666748601883084	0.735601144199567	0.887739491954201	0.814577699585592	0.903664604555393	0.664507442902929	0.660948533286225	0.894726985103984	0.904587439774307	0.724112833959764	0.826986648971415	0.672912520471229	0.744986196121187	0.749451016124457	0.645126725169304	0.832779254095092	0.878023685162724	0.888654882917786	0.654529679372476	0.859775692392878	0.693851079121244	0.67302708129046	0.738199936106258	0.734863635150885
0.794201289249121	0.989766037904742	0.889286759062025	0.957492930689029	0.993480989928318	0.923625539493519	0.815513842546867	0.872172784105232	0.982239501647335	0.996070029228129	0.73233235003409	0.981254819608891	0.71500997086996	0.800578312353559	0.817874605454124	0.789641111341119	0.849685703848382	0.743886343513085	0.780261485906116	0.996597839931002	0.781647842241631	0.996820548597304	0.95087264620859	0.994420628381902	0.865831075950248	0.87172084634519	0.70857854299746	0.743171364650275	0.767077742374289	0.766594194344606	0.865780306868118	0.825547585172789	0.939862232860317	0.790175492597465	0.722574244704203	0.821565610823343	0.809565262489309	0.915403646006274	0.83148084728319	0.769985435504194	0.775660158280386	0.914712975894006	0.840871229004077	0.801353252213873	0.891678338578916	0.971092366426733	0.736493057071569	0.816097967155908	0.853287588611614	0.879933003508553
1.01655749085604	0.954157767041389	1.06172870584228	0.775042426478274	0.928000526076131	0.907780550727266	0.89498183043851	0.82362949052657	0.80817239203227	0.981091959755465	0.815883223406512	0.99077945989264	1.046088225541	0.765119186987448	0.777873032672377	1.03295760681084	0.863536155819875	0.823895835834801	0.800402228443562	1.08892564509064	0.763527713566882	0.978291789744913	0.993136342237241	0.764785794489278	0.920251146375526	0.851842486118955	1.06569579211547	0.943508049382838	1.05398003514813	1.00280514612298	0.803589610657643	0.767822813000954	0.814335791191107	1.04188593131728	0.866490954343266	0.955416381692773	1.11634458522987	0.885429465970215	1.02929544208824	0.824296009647393	0.881836737747783	0.766712550005709	0.968625596495381	0.981913765719472	0.840538106105741	0.865415769983525	0.890065867734067	0.85942048316346	0.854982591784826	0.914068512206692
1.20970608612569	1.1395547737473	0.86724950519018	1.13487239885873	1.07223478286913	0.859525725467151	0.845051927130866	1.18086918711258	1.08840425787616	1.09120395372214	0.977848766129083	1.06882362634968	0.877590277748223	0.951922628951131	1.13749381465533	0.944005690594947	1.08510755360104	1.19200358237448	1.11095958827334	1.05491060139561	1.07955875024399	0.822080688399833	0.884222742003939	1.16838903385207	0.915199196057335	1.12464339800909	1.13165503155106	0.968064538407541	0.949329054726449	1.16280319101372	0.847399000865688	1.18823663161335	1.02894507173258	0.999473670571509	0.960619456299394	0.93511457941364	0.912333461530739	1.06126968212825	1.07461601534761	1.01042551328062	1.17497339835126	0.901994117181089	1.02637644360236	0.963073358257277	0.865382462643926	0.892526696964725	1.00358427548115	1.15967754851797	0.972392288141865	1.20434837813307
0.974878916094235	1.3181008711752	0.957803870880308	1.3044649445833	1.02040219620904	0.999767547984683	0.980267522604064	0.943260012315691	0.99412654023379	1.25938100670865	1.02877251521338	1.34207879356631	1.26335846212906	1.11237293588692	0.915569248468324	1.15784380125405	1.13391566948328	1.18108684686404	1.23016558746972	1.32484298089889	0.9279727339066	1.02679228983258	1.20000599296579	1.07217211701746	1.17265088500752	0.931804472994693	0.9277133221617	1.20197190113447	1.14098290304141	1.12197945111438	1.31497943130319	0.902295413009498	1.171479219624	1.26670950834649	1.32042557703555	0.966139145978543	1.15870362210463	1.28951607577982	0.944577201744655	1.12952811690221	0.964191160348307	0.944124799397495	1.16581786428578	1.35819013350048	1.21615219077816	1.03265986991062	1.03600447757396	0.974950926977071	0.917371092070041	1.14093523782526
1.11612230420463	1.30067710190166	1.12136205741808	1.16021491250875	1.14939661638143	1.22048776297136	1.32119271116672	1.30332004601372	1.12193455731638	1.0787804854451	1.28383754288783	1.18967714553394	1.35435546296658	1.11607295741204	1.1308865690492	1.38516536280551	1.35874303988577	1.26759038300278	1.10336986513404	1.48448097991084	1.24863225331638	1.08773426456588	1.36360374076838	1.10225564822233	1.11181934981438	1.39532051037749	1.23035914204804	1.00846255566197	1.39826923439179	1.05385049905694	1.19968754165896	1.01164643780871	1.37219941278174	1.11741874318141	1.04543874579729	1.37195847916082	1.16119519222401	1.45821148319973	1.25090187066048	1.23770770278703	1.01126791645016	1.06135773189659	1.06306566875073	1.16931795159475	1.00514799931399	1.34249868983192	1.10274394879172	1.13268279956687	1.4260637492878	1.00766323812609
1.58286123213657	1.09443913584941	1.62499997598048	1.40414181658393	1.18260738183106	1.12733203280901	1.16730112857549	1.21324998630681	1.38282385875012	1.32850835335081	1.11430180518771	1.21911270271118	1.42445961990381	1.57481718023888	1.40351613900924	1.11936354200673	1.29716219170989	1.10437544801237	1.1752890960624	1.25984658636445	1.41683607654881	1.39081110354324	1.23946969828242	1.22833505548763	1.60535217659158	1.5639967002055	1.31897241540952	1.53772668091216	1.19616100567652	1.23390429569356	1.17255296023967	1.23962929737208	1.38089244617326	1.11997537344874	1.38957676729472	1.13684689359324	1.62956447634711	1.22164305912282	1.10316961755078	1.39855363922458	1.17185694644762	1.08833415948634	1.53076592499044	1.62766936150111	1.62905871588877	1.23781416616355	1.33686468655081	1.23863324868531	1.16068049225135	1.36562774360671
1.62201715749026	1.58275099630783	1.78308525938079	1.6949913319367	1.79622666563216	1.62711088777116	1.54275026298486	1.52555474473182	1.29324898531234	1.36602207171182	1.25001595686672	1.26639828598926	1.45640752691076	1.32789483104166	1.72556468860701	1.3967369676959	1.23231402428262	1.7822288982127	1.584592100546	1.63001092597515	1.27869322687392	1.26738019912554	1.32654585024769	1.4377730114746	1.49645120373465	1.57035030056807	1.7749000431503	1.47648005391273	1.79744309698061	1.35464650268574	1.26872912880736	1.35101541975247	1.7977282362305	1.834270813438	1.26483039397927	1.21218005582089	1.59502354114446	1.58460952068001	1.62146358188608	1.8418584317782	1.2394845939194	1.22965313638502	1.46851109280297	1.54475385463501	1.28617725360197	1.81794429594648	1.21421134627108	1.43719647577531	1.59744948973294	1.26091760855201
1.86604065909292	1.7735308546505	1.7780966595033	1.51406396626642	1.49401587768735	1.89036320606816	1.96394254866905	1.98686827941476	1.45067148511341	1.36501921460254	1.9008731319546	1.40711282457433	1.96557519560663	1.45405169257285	1.61855840566279	1.62389023808803	1.68884438517921	1.7470423805006	1.49733502831336	1.61889834093903	2.00907510533906	1.61974213163528	1.49915788957165	1.79880099808854	1.43417222554783	1.96706093148575	1.56872000673241	1.5943524071065	1.88100466727056	1.70728987461435	1.46811490554783	1.71785629587198	1.65483395997613	1.67926866427105	1.4196563753081	2.03369929334027	1.77297006391567	1.75622170214079	1.3568917994375	1.66274420280395	1.68447086033957	2.01706247579662	1.68311754216258	1.49896232313138	1.78419450479272	1.34608741842026	1.6438759899352	1.96697593762965	1.35879613438394	2.02381125620458
1.71183149149991	1.54359135471381	1.8748773666957	2.20227058389267	1.56948481214861	2.14171762692467	1.72935959936532	1.80654202716434	1.72617920509998	1.51848660914326	1.72582814003059	1.85491472122677	1.67420728709941	1.95959630562575	2.07665457483886	1.57559350072807	2.06070699054741	1.73089513524737	1.6833913831533	2.01668662479566	1.87013178619149	1.48592681688019	1.91241835787829	1.92242510438684	2.04645127919996	1.46471895644198	1.48524795306091	1.50345350169364	1.88844760378477	2.01537696151375	1.78054868109429	1.62081607341524	1.46946838553507	2.18690562542419	1.83221828596983	1.6229131030434	2.10875169716486	2.2644552778702	1.76018712565096	1.92693688841448	2.06418406454881	1.93023599362061	2.04333724912883	1.55502108734528	2.29393390173851	2.19636936801436	2.25339159148627	1.99174983488841	1.76887895067955	2.08557300269428
1.71725329355163	2.03494658945456	2.03653768235332	2.26538022331175	2.2620326500226	1.82859366802015	2.16286881374978	2.3633137968891	1.99105268717624	1.66993380993185	1.89615772886013	2.23285713210444	2.02385334634832	1.71329661808416	1.96546619793353	1.87669807784137	1.83204360851694	1.93332741226649	2.31978124428723	1.99258250520023	1.79743037857378	2.30257733681529	2.00435328842091	2.39742101130718	2.40842448187959	2.24936739272661	1.79055340491555	2.44486552862213	1.81157262214006	2.48420723780854	2.28069186423739	2.23158581770871	2.53711151529406	1.66542183422337	2.07741970279379	2.04300394960413	2.0111890659203	2.34827829350392	2.16420645573462	2.37445660907386	2.0332786142704	2.37300205742995	2.1238355765478	2.14489284913227	1.69289846091345	1.88879179335036	2.42097084870712	2.39534390269259	1.7655656964681	1.80677524542895
2.62412357564141	2.21029667132498	2.05682523013882	2.16274169005006	2.53947695479123	1.89693258611188	2.2083270496898	2.29712184148244	2.46428660055408	2.18222455529697	2.57944113205139	2.43064875466642	1.99246472550642	2.30331166933645	2.16684533333341	2.25558917178343	1.84793822200609	2.02010239881699	2.33361742854605	2.74898194568444	2.28876944487226	1.91614906983736	2.25510859240875	2.5895628760985	2.43551371798813	2.42404891380759	2.6740901679184	2.71808475335143	2.40815018441014	2.15312140776206	2.42795391688953	2.14466390963041	2.12756481918523	2.14149470923008	2.27394485532361	2.43747499454694	2.42719516829714	2.32656656918851	2.0876301843508	1.94748252058714	1.97427369383644	2.07624558285434	2.08140433464042	2.36576793175364	2.44825092102793	2.02598405502777	2.73041911977264	2.09107368226736	1.88197188027601	2.26576937121139
2.23282929639742	2.20596323318642	2.33153908657375	3.09070944251593	2.07571853885397	2.52935104055181	2.37905754814682	2.93898493473149	2.323790041961	2.63250770497946	2.09717745910439	2.36408948944762	2.59402707437498	2.15057145217223	2.24901019591086	2.49490062165582	2.43492684351053	2.85008028138999	2.10427027303925	2.84054427899573	2.78543804438287	2.74821622217217	2.61789720392696	2.1722612393113	2.38769216580989	2.41771902035586	2.50560121997541	2.07307765867836	2.06446485586823	2.50595419298607	2.95352172243099	2.13336434600349	2.11316018681884	2.2821727546696	2.45735432843986	3.11577645921074	3.05016629087469	2.89445427115954	3.03396001565778	2.89143438276869	2.37500308867773	2.72531716134884	2.37477940922023	2.37816406991571	2.35331573908215	2.46606529289524	2.43674772279028	2.3738539996972	2.58508180462515	2.77906861329867
3.0294108945349	2.63426785074704	3.34995058951543	3.05156462777199	2.71870556120008	2.42228547577026	3.0513848911078	3.30751608743491	2.4110806157392	2.87541814612872	2.49439792479759	2.54550251659374	3.42992386576105	3.10749454338947	2.6635401459684	2.35332660874534	2.40853484305103	3.96538317934876	2.29268618032266	3.20176179201528	3.36898168145706	3.07463709170486	2.93550984123931	2.39869500841381	2.7214726571639	3.36645038085447	4.595515400055	2.76755938076545	2.51447799495364	3.15542539845764	2.65270710955356	3.35212096288901	2.34089801508436	3.3438844540138	3.04925286026265	2.53887905912294	3.10986456569089	2.47245708524091	3.3521665430299	3.21846286873623	3.68608978085961	2.35934592706567	2.43298133471934	2.57198585889016	2.74368913798566	3.28371403329008	3.52326641335608	2.56480157139636	3.2094261672665	2.68017408313252
2.85107645103601	3.86938012920417	3.8281911384631	3.52245545863815	3.46096961863762	2.58257729381181	156.211955453329	2.85907382199269	3.47638710112123	3.07826559264234	3.03953938107063	3.96348783686125	2.95455196252289	2.81015609994578	3.14718616886602	3.4567155671679	3.75801958494543	3.07445729555935	3.8750836757083	2.65262475907842	3.53038871759667	3.93359222428117	3.40917580261404	2.81550898763566	2.86575240366133	156.121310537618	3.30968817597371	3.83356718392585	3.02178938981199	3.58337800993933	3.70714221838197	2.94452394104089	3.57998538081832	4.32741756621605	3.16001632380742	3.88083988462057	2.66843466850064	3.01243910219078	4.67262014567317	3.09734247079	3.72149553833249	3.55274880963416	3.17123859963285	2.8365647987007	3.44328938243314	3.0260453933107	4.18414874640807	3.09309627297713	3.17067590135558	3.53988138194779
3.51084487732021	3.16170445258496	3.18442537492972	3.21660714914924	3.5406550316687	3.78406206022283	4.55698876741973	3.29439068714268	3.72205953029668	3.69319719361613	3.0835796404618	2.98963616943713	156.054405055759	3.51279259122977	3.2391170462374	3.75764078493783	3.41658453256927	3.8219893979517	3.34990034171171	4.20030870432792	3.58983620295093	3.02199802950484	3.73957338030236	3.3138019018383	3.17499498491138	3.63588481098549	156.152624475649	3.00271974827673	3.00253882007347	3.22837214434653	3.39610621938516	3.24308797011551	3.04408359728196	3.83175518603348	3.1699518755245	3.70946611389539	3.87270736479058	5.22464085624166	3.1705418378585	3.29042390287949	3.53973215778903	2.86855355948019	2.99455373859528	4.16399210200649	5.45002555506974	3.92240894657018	3.54292498151634	3.6805833563108	4.24410299275545	3.52806821200447
4.10249132522605	3.56168761313991	4.15501543926159	3.45628884529422	4.19108769382355	3.74553233286706	3.36933290884448	3.93504429673243	7.8337002470643	3.74914922645465	3.88955190589062	3.96111392235255	3.50407442154514	3.44358171810918	3.82860216665297	3.7439933902178	156.221220743325	156.287861037059	3.54394138811167	155.961065916711	3.98385325261287	3.78597671609761	3.69987435601721	3.44257451021965	4.02389582990346	3.67453105956218	3.96639206360145	3.9162860131376	3.37218672157965	3.24169197257788	4.26376858971024	4.37591277492132	4.17120501857946	3.73463920630054	156.262374673623	3.9469380437266	3.68862595313941	156.276848575437	3.82944425789583	4.51548933148262	156.194173672622	4.57232712527927	4.27510281984573	3.71424582520223	4.43358190995417	3.7893372528626	5.30825433419601	3.91214240780808	3.71303783023768	3.42183284060828
5.22204736403358	152.164169160753	4.44300958402993	4.40722326623898	4.2659915044527	155.771389177934	4.73895316221662	156.298647286117	4.43051315640267	4.39251364903964	4.16323501913485	156.259724778735	4.41716843114521	4.61508566128301	156.258261864315	3.64872214264542	4.19201119550223	156.297346994376	3.8216615371344	4.53632638746169	3.94022610248862	156.286488899168	4.31696637960596	3.89067855741926	4.30933962145301	4.28689810826836	3.64682489815367	3.96476941286488	5.96112273001357	4.43763916471677	3.86040787552597	156.252232760042	3.76896527796856	154.90944427477	4.02657062609057	3.80924588597143	3.68662445469089	4.22031087160388	4.41762505874845	4.48011381605722	3.73522923871481	4.14749434043065	4.31582705911736	4.44865744065117	4.78685963607244	4.42691586658242	3.92961479454409	3.84512033988064	156.292049381265	156.30923667545
4.28600377674307	4.24256318374836	5.72605671255592	4.2755401449116	150.129566783909	5.14793884016061	4.75898487420174	156.209877969717	4.41787253808664	156.274258398728	4.4747262731567	4.57450537813552	156.313903636441	4.21444420050371	156.296324681965	156.313300048953	4.83417082257771	4.30836240973096	4.98488863849306	156.287879587884	4.42653958713058	4.5795450684984	4.11062603367257	6.09090720548738	156.306451871685	4.95537265926097	4.64471003394324	156.269554661352	156.281108704077	5.11748025916772	156.254878108936	4.79507312238941	4.12777798959069	156.281671646882	156.323794521063	4.10223445980022	4.44073072203946	156.023767397727	156.289172784762	5.39754664985563	155.98613165218	4.4589269992093	155.543158027101	4.54870917741211	4.43568773000715	4.8678035644922	4.48842807028928	4.2263927073973	5.0609615246651	4.85149852923805
156.289696053049	4.69824312450813	154.674178932584	5.08496329226986	9.12106302689931	5.15025280547767	5.60393913258804	4.78821777786546	4.64659816020432	156.321982661728	156.280980666449	4.80471656052474	156.242408556556	156.310485274875	156.320025738815	156.318068500158	4.88707621339858	4.94709131833406	156.281389776454	156.326109136645	5.51856184146045	156.312659252019	156.273860785661	5.59293812411513	5.64094605726584	5.60468558836271	156.291899286457	156.261943139747	5.34659265822106	156.329625128889	4.74347268905817	4.84305683364992	5.23067556383341	156.320536411899	156.317167252825	4.82668173511082	5.17298568057696	5.00020007867538	156.271025642041	5.70508470334572	5.00667736555416	156.309108306593	156.21476346024	145.422461753331	5.13579107051273	156.322718017239	156.333687619726	7.09320420019532	5.16788045490164	156.257734830333
155.445175673799	156.307229059207	156.300896784165	145.810172152593	5.43680922576253	156.330844262556	6.12324366328593	156.124480752315	147.146504482788	156.224491583152	5.55459262980793	156.282864574941	155.819374485074	156.317835240742	156.104953308232	156.280896713856	7.39260185559253	156.332399647759	156.336422299613	156.31943998854	5.53416772170623	156.17816510701	6.41817309603845	5.3563864140107	5.74569793381925	156.298928825559	5.42335143015432	155.525783164533	5.51004871101574	5.48656355771988	156.244583153968	5.19003421988132	156.210088147404	155.818862713905	156.313257319237	156.179289488184	156.334757138521	5.62975684478167	5.77536183805317	156.118745330427	5.60220257914542	5.629154863362	5.9753306879794	6.10944919007269	156.26867103083	5.27345740558938	5.40257961822743	156.331335059512	156.019404633751	155.291029852419
156.281805320962	156.278308569393	6.31725827452001	156.109692385609	156.336306257192	155.691569643831	156.325043944476	156.338800250644	156.270662549006	6.64352000381726	156.347361428748	156.303022782053	5.85708017817546	6.00733194290852	5.9980250208186	156.247563046519	156.033477734009	6.29825162588137	156.297558451409	6.1239428961885	155.239396008494	156.311257403321	5.84574267323011	156.331179214837	156.33567750048	156.280574066184	156.34380424961	156.335510430916	156.315733416412	156.319802135949	5.761521172255	6.37677820586677	156.340072587087	156.339498314594	6.14146268468786	5.80761048935519	152.428918204592	6.14610495636923	6.05054593108473	6.71706784834754	6.04431464867623	156.340057669569	156.318721889391	5.86690422391912	156.157943268558	156.337749101837	156.292655888176	6.38471090238625	6.6710370327921	5.93633784996825
6.46112799344237	6.45704186727836	156.293564919673	156.342334625451	6.54157176402164	156.323922939283	6.91395726401173	156.25311564692	156.338533452929	156.252517372723	6.46062703361101	156.328639930856	156.337718825707	156.321827131168	6.59604432727006	156.341677529667	156.333567844053	6.2666608443426	156.243403614652	156.321869245608	156.302981316542	6.4843079091543	156.329534847556	7.53210385742801	7.18354853784705	156.194900452997	156.33290097051	6.58103255488525	156.334683901921	156.036614186175	156.332503498797	156.238219807388	156.21291860703	156.337082099584	156.323919042602	152.792099925253	6.34932254943176	156.299260313084	6.47130019644641	156.189587846823	6.65899994455971	156.314107466324	156.302906157696	156.175090830651	6.33222082994966	156.283678482546	6.74508213939124	156.262647054089	156.333070996442	156.32136204595
156.344209101723	155.793620008868	156.341071639423	155.976176112546	156.31302203011	6.9756244808484	7.95216804557868	7.71267222152038	6.94385158112509	156.343729093103	7.77450916142631	156.269788207172	155.640852763507	156.240150191522	153.737611525716	6.8760295700157	156.068123522304	156.320223212695	6.85914073758836	156.348770303277	156.337098614202	156.284642531042	142.74778038407	155.630727216188	7.10504258056612	156.349653862817	156.288521315086	7.40864040216025	156.302416679538	154.954986261504	155.028521861376	156.341739949132	156.346928138147	9.98345555959082	156.254429942932	155.534143346786	6.96306881404078	7.01923547016103	156.326238818381	156.235079027723	156.285749030465	8.05649040049132	156.308980165473	156.305266001983	7.07059689916285	156.325030424487	6.84386578157615	156.340558703432	156.344587206202	151.882540192914
7.3295624915984	156.339083509903	156.343463273383	156.301546247905	156.322303226108	156.123049119755	156.347467715732	7.48077733248145	156.342128066173	155.998616530127	156.307458246588	156.095357552713	156.322966669073	156.314924180498	156.351014129822	150.599668632584	156.327477634012	156.338177998007	156.336650616231	156.311631533103	156.281142112085	150.563131110038	156.339483204084	156.130909606242	156.326443092721	156.308700764853	7.40012300467637	156.311269437221	156.258321665145	7.45777127021568	156.27315232483	156.346332664793	7.7061620189838	7.36375557047255	156.329676820545	7.58841684313899	156.343243702695	156.342584028568	156.174051292144	156.318839874003	156.348810225579	156.346378379784	156.177634763759	156.346465244188	156.348171242137	156.327329610117	156.334542520741	156.336689750197	8.01438233850494	156.295396744675
156.349046227272	156.329212166804	155.86040857055	156.143084743562	156.334947827536	156.286899408456	156.342277534241	155.410393334821	156.343226589822	156.338705924202	156.005308725425	156.305026455635	156.344607677164	156.266030361167	156.318174437901	156.327232919508	7.74591897711352	156.334792713734	156.324101347794	8.24527184866699	156.342826531246	156.344182172498	156.333742927205	156.081686933386	156.204701378031	156.26975091151	156.317719712173	7.99814699759723	156.319161422986	156.314596895358	156.350606801587	156.337814772682	156.341236550894	156.326254363866	156.283740979142	156.347644977696	148.898813474668	156.344558165749	156.283747546161	156.345022122034	156.301704617289	156.335210771911	8.16606956326129	156.341520926029	156.350122909494	8.40643714068938	156.291841561826	155.880010924731	156.305449765321	156.297842319611
156.341071720632	156.352073645143	156.351567109439	156.27745749904	156.22275977973	156.330102464031	156.351056859309	155.986249807808	156.197955457189	156.158629147187	156.27856455343	156.341270426597	156.21798766415	156.33393922587	156.310073345649	156.343348866124	156.345374694936	156.343373299977	156.290970020636	156.346006477204	156.179400852443	156.126494869488	156.303818431245	156.351558322949	156.345275189026	156.347190163129	156.001390681381	8.31861958966708	156.320610226726	156.253260369764	156.232258568098	154.549272014966	156.347919065353	156.329771466678	156.176268427159	156.346144022165	156.321299162262	156.352796396433	156.338063283277	156.242429232834	156.348800145287	156.286030474029	154.28125465952	156.268884579659	156.350295482596	156.206702110271	156.340065524554	156.34578264767	156.343802558366	156.350302945146
156.336073608376	156.34770647468	156.342753651578	156.35210625504	156.298486084606	156.352664328805	156.328827557145	156.34560551397	156.350152080067	156.347609917192	156.33987277988	156.352808950082	156.333521705268	156.332044203878	156.257686043434	156.353895175189	156.320577655051	156.324828815443	137.226244221115	156.35061881062	156.345730804962	156.351856146507	156.333143006044	156.339048985711	156.220886701378	156.339467788525	156.302783149468	156.331050451209	156.325229772265	156.35249952139	156.34518689692	156.300398275271	156.324958872872	156.31015335636	156.34308520914	156.051580519371	156.339476929832	156.235679105082	156.344210248002	156.238287606936	156.353165809974	156.349411867936	156.351690794572	156.353470183306	156.345186908427	156.341000650575	156.350190234995	156.166693580135	156.349588814878	156.291083357411
156.271030297986	156.335598764416	156.189558942	156.351869874475	156.284351293273	156.17472302001	156.344824199536	156.297626095418	156.075844509445	156.353500698371	156.33956997221	156.325405541835	156.353853271126	156.353759132073	156.349947415411	156.350049318239	156.315298506999	156.336090586929	156.335505611607	156.346203765156	156.336320120957	156.342590178879	156.234915045311	156.354561236547	156.333003630832	156.352038854305	156.328251870489	156.353987658359	156.292995933521	156.277638291289	156.35435016909	156.337042664686	156.272421001255	156.351719467127	156.34983685986	156.329122214656	156.318399609973	156.32249921949	156.344529730202	156.316953411673	156.352742427525	156.35137820102	156.35290108129	156.309732330298	156.337949739557	156.311124924459	156.264178734638	156.350700065939	156.326186107908	156.130507803449
156.327387753771	156.276518537705	156.307718327805	156.338615179873	156.285619206943	156.3501208257	156.349728493179	156.353492521886	156.354005359794	156.29843881317	156.318797166431	156.336803553034	156.351911541561	156.356205244142	156.323235236922	156.353056890546	156.285523997065	156.271581194756	156.323481836767	156.313518360243	156.353418722199	156.327008941589	156.342667985863	156.342252277979	156.243511997607	156.354294349101	156.35574157806	156.296509100901	156.326407520734	156.354804097856	156.34072980398	156.335218814313	156.281167889919	156.342792854595	156.339733953387	156.33966307031	156.350507784194	156.349754561029	156.340391861298	156.275312694307	156.34056522488	156.330055221782	156.352819003933	156.345675975488	156.263147764072	156.35643978893	156.354069215232	156.352436577632	156.291804473229	156.306543594324
156.344685774386	156.227311702493	156.348536910314	156.356794445574	156.352152729196	156.325214914707	156.348714273976	156.337205821921	156.264650187407	156.28732733121	156.350570398335	156.343038474147	156.350004457138	156.354774718745	156.339998498093	156.297969527065	156.356188346586	156.351907278523	156.355061849701	156.325439575703	156.335963392175	156.356235067947	156.337563152087	156.30708558001	156.331050168077	156.3248655689	156.353756547803	156.35309483922	156.315053703557	156.351936589673	156.275845982113	156.350747148846	156.341370929183	156.356365411645	156.336251591225	156.353271096378	156.354456864779	156.338235091266	156.287944185445	156.354520479487	156.344902615275	156.325079959308	156.352181158653	156.338702799162	156.345229488963	156.325928301962	156.346351746989	156.346368344882	156.308306166331	156.319125249526
156.336685118107	156.318230287526	156.337953742891	156.349080480121	156.35481335472	156.264504999024	156.339609069009	156.291351259666	156.347980775067	156.350289457674	156.348241930934	156.354282854464	156.324507723272	156.356189596895	156.298731664331	156.306091671457	156.349217245708	156.342866875636	156.34894127472	156.331650421261	156.344089204009	156.3417794933	156.351467997156	156.343023748342	156.3338566141	156.356281193835	156.315533741226	156.352916289877	156.347889274223	156.328766448793	156.35533490116	156.346565832976	156.352598317102	156.35223024869	156.350412155592	156.354061803246	156.355022786248	156.335221424489	156.335984446199	156.330793228914	156.353409777366	156.356916610041	156.331390999615	156.352428841722	156.35467792578	156.348678362502	156.350968531867	156.319129384277	156.286216997458	156.351256267872
156.328079865771	156.349781752731	156.350829472724	156.344178788978	156.34432931804	156.311031360545	156.351456407629	156.352473532997	156.352149961309	156.357057202484	156.356372638825	156.323742036634	156.354775021108	156.357413977797	156.357576065257	156.321789002208	156.335656235766	156.328177069091	156.355774305896	156.326595660034	156.347233035708	156.353351752195	156.356022074306	156.324632473728	156.356327082918	156.352024920213	156.345141916827	156.353549040931	156.315953211341	156.349036730893	156.327198602345	156.315980877798	156.354378233833	156.356934811299	156.336484125701	156.330162548186	156.344756386071	156.303488109208	156.329024893204	156.34956041631	156.356384591438	156.356636926477	156.35689385965	156.344788928783	156.331024941307	156.324285603449	156.357201859376	156.323661792503	156.330588378814	156.338764815022
156.357251800442	156.348446090609	156.357165311589	156.357742497763	156.348147256523	156.357987204434	156.352045225592	156.337879700038	156.345646172251	156.34878371885	156.334515788419	156.348269627439	156.340795327352	156.35328997324	156.303708559625	156.339678029522	156.340196563149	156.345721577927	156.330257717143	156.347399974978	156.334137201657	156.353866470004	156.350360522799	156.34838718333	156.35096176887	156.357289971658	156.354345695801	156.349116109389	156.350933105676	156.35221944277	156.34170060126	156.356916726059	156.35103463268	156.35435435768	156.35316537645	156.343674311953	156.352509714695	156.35358355652	156.356495095596	156.326187130259	156.34867849584	156.326608288444	156.358739738977	156.357249499108	156.35080364302	156.334567901004	156.356601274935	156.337400396341	156.347237204233	156.356351333712
156.356555930215	156.357133196991	156.351132986772	156.323531215447	156.356929549935	156.350522600621	156.356701484375	156.335040413628	156.357938635259	156.342715720088	156.356000686248	156.343437788582	156.358346747515	156.349353055542	156.340310899276	156.34183653858	156.325663348943	156.345078387522	156.356754887211	156.338216539564	156.340729056412	156.356084556093	156.355533367131	156.344846298779	156.356941587335	156.342170300535	156.349648365611	156.35598269375	156.355441005475	156.349463934994	156.355703250354	156.353011359013	156.353515840265	156.351326249853	156.340547566687	156.341479049026	156.355115633803	156.351292476115	156.352885962853	156.337642764871	156.334510357287	156.354052882848	156.354928150752	156.35878857357	156.354535724303	156.34779544215	156.34319187693	156.356247866612	156.357891008267	156.352712684881
156.357278238876	156.356782938288	156.357360392334	156.357478387538	156.354900274947	156.352475016325	156.357910658094	156.353640958062	156.352050715998	156.337743710027	156.353422481366	156.355332427695	156.358912608265	156.33270185884	156.341331081948	156.345083713092	156.357856977894	156.35546124687	156.325849472499	156.352591069728	156.342084610927	156.354540237114	156.357322869354	156.354341148836	156.347527393227	156.33548062913	156.343278985823	156.351820704233	156.345364426651	156.356368486808	156.353107053395	156.3470100395	156.328352168639	156.336723014283	156.354023133386	156.35810112717	156.353710391693	156.358650003575	156.358474815456	156.356739301794	156.357916380765	156.355794988153	156.358973765372	156.337558891829	156.346711314428	156.358531796861	156.354416416084	156.342118978914	156.345914451793	156.348942691562
156.353366813187	156.351040075455	156.358422054111	156.349203008656	156.352317931517	156.340468854687	156.344994126522	156.355423000225	156.357978536022	156.350348068104	156.34757900352	156.349440955442	156.358526201432	156.357939651255	156.359152448705	156.353551419173	156.355407510513	156.348132804205	156.353811854022	156.342965369946	156.358903391981	156.357271833559	156.358200853983	156.356329998242	156.357687758901	156.35296154254	156.353544863517	156.352125635197	156.357588361332	156.354973313805	156.357582420364	156.347111662627	156.35129907773	156.346758279859	156.357934223409	156.353338603358	156.358942535374	156.354465847848	156.349382877244	156.356505570012	156.354868006298	156.356839355862	156.357835710889	156.357318357281	156.359035246281	156.352522206693	156.353249433026	156.356785466076	156.356389961124	156.3598225782
156.357255615895	156.352385555447	156.344718578365	156.35952101607	156.356371224053	156.346164352142	156.354186572067	156.358921106531	156.359244491321	156.358707570777	156.350767246369	156.353392745423	156.351713313272	156.351319399474	156.35828126087	156.357079185045	156.347374439386	156.345584974961	156.359178730455	156.353989239129	156.350198299706	156.356082064962	156.356568259744	156.355502895202	156.357876447638	156.35205611759	156.358159499483	156.34621871186	156.348970366739	156.357104257813	156.355294994363	156.346948933685	156.345096072567	156.358379456725	156.355439946492	156.354440774472	156.356909486743	156.356699001175	156.358157878455	156.354134779482	156.347165064259	156.35542596691	156.356090386832	156.354881804994	156.354959857109	156.356372005454	156.35339357343	156.354525493594	156.358614935967	156.358757154817
156.356572871661	156.356666389383	156.359578326816	156.359145958775	156.350288148414	156.355086794926	156.350115596541	156.357180214956	156.350356445981	156.354438972826	156.348662698455	156.358223731887	156.358509954735	156.358887879141	156.351208572328	156.353053932424	156.35115088136	156.359326179885	156.348525868267	156.359649819746	156.359440317118	156.359073130538	156.352697053607	156.344821158499	156.358729299782	156.353711028804	156.359624714933	156.353435889537	156.357938201103	156.348820075672	156.355853168362	156.344917580534	156.359365037618	156.356513181577	156.34945749382	156.358064473571	156.350371103538	156.359971523364	156.352809600004	156.356892575996	156.352637312643	156.353834369752	156.357748180523	156.357419207565	156.351704596234	156.3525984448	156.357391460643	156.360075683627	156.357591750045	156.356327972213
156.354430085247	156.35087360668	156.354546857215	156.355997917774	156.354095786056	156.353625296149	156.355341826049	156.358844881897	156.359211080302	156.3585880507	156.357243342278	156.355556496083	156.356641963035	156.357046029106	156.355966437271	156.353951025032	156.356965339958	156.35980886362	156.348915050723	156.353821951736	156.357398942203	156.35915879109	156.350535664472	156.359275815154	156.357081403996	156.359084839317	156.350538301614	156.346121924623	156.351525051448	156.357110194134	156.350030389595	156.351676164966	156.357714594108	156.35376214057	156.358761269301	156.354666950975	156.347275354273	156.358843103891	156.359531883349	156.359087290971	156.357858316065	156.359769529814	156.359225626559	156.35694413196	156.35656352934	156.359581633975	156.358324032203	156.353522687309	156.359010311115	156.35763604251
156.35799901089	156.35954941434	156.354338033026	156.353409196805	156.359147112886	156.357354421634	156.356763067464	156.355051083619	156.354249502586	156.35924276507	156.355880491128	156.359214689827	156.354375498368	156.359769190251	156.35833627978	156.360420236176	156.35930346503	156.350442677092	156.352209020923	156.358989026354	156.353404295342	156.360386115501	156.358955754081	156.356809916827	156.357134756392	156.353958802744	156.354702008049	156.35838006564	156.359141525366	156.359951862895	156.355498066581	156.35983267719	156.356252677431	156.353756362557	156.35891254084	156.359360783333	156.358337497108	156.350053256091	156.358040297709	156.358797297216	156.349575231063	156.357853615063	156.357883937181	156.359244371304	156.357242387394	156.358840337221	156.354103274311	156.359305479057	156.354300659069	156.359856076786
156.354102902079	156.359130009281	156.356095570145	156.353394012714	156.359957735055	156.359007325999	156.355136693808	156.356382845138	156.358822790419	156.356621329463	156.357975309746	156.36007922288	156.359507214242	156.357093857884	156.351754048689	156.357511340665	156.357415293684	156.359684631188	156.358393679947	156.35451745729	156.35853163064	156.358289325096	156.356977774215	156.359641834273	156.359953385491	156.358992351575	156.359209625949	156.360440262094	156.359585981367	156.35962296002	156.359054389932	156.360302388886	156.355480001777	156.359711638747	156.357539210336	156.352976559953	156.353627504417	156.352154255678	156.358317211401	156.355477726755	156.358557778447	156.359145203174	156.360038790095	156.359447625164	156.358336681414	156.355483021712	156.356376747911	156.359607411998	156.3558532722	156.355231251354
156.359180384767	156.358503410901	156.356926231955	156.357987229876	156.359155527372	156.356601654109	156.359669348581	156.356770272477	156.357531543476	156.359250954686	156.356549284516	156.353226863806	156.357950499474	156.355469982595	156.358269003993	156.354368601747	156.353310588881	156.359315281436	156.359238410104	156.35828929241	156.358444869737	156.357520951078	156.360036850631	156.357738519132	156.360027175258	156.360024860291	156.360313070647	156.359756560001	156.358574178339	156.354719101141	156.355439413524	156.36004688573	156.360362165231	156.359649419545	156.359848656405	156.35802403518	156.360256692897	156.355782421407	156.356776932722	156.360127348795	156.359868557416	156.358173128738	156.356145095951	156.360349726895	156.359290004682	156.359266883538	156.359889013014	156.359081055252	156.359297741043	156.359059690991
156.358233585815	156.360140951306	156.355546439703	156.358896862603	156.359500894835	156.359315690789	156.358045282384	156.360065815969	156.358004086629	156.357607704125	156.355097577106	156.359219812516	156.359747063812	156.352596958479	156.359710240895	156.357799451719	156.357958392847	156.360360272515	156.359875128525	156.359792223483	156.354838843759	156.359331652507	156.359914034103	156.358023452998	156.358641901479	156.358917353072	156.360241608994	156.360283903413	156.359970698205	156.35947536658	156.357982450733	156.359770672924	156.359219879672	156.360089448803	156.356585877557	156.360210324021	156.359607873549	156.353898747449	156.357801986439	156.35504711478	156.355571847364	156.35410048902	156.360585879684	156.360396961268	156.359894652351	156.355876710619	156.357117630648	156.355673465086	156.360404289597	156.356375067836
156.358711357445	156.360914651607	156.35487340625	156.35946753704	156.356680477873	156.35998459278	156.359060416649	156.357159552571	156.360328781753	156.359413409862	156.358861523528	156.355985198315	156.358347206389	156.35984569965	156.360282941819	156.359388729852	156.357499786035	156.356430936614	156.361078221508	156.358706335007	156.356435241525	156.357538696713	156.35845985355	156.35424527395	156.359979130243	156.360059626167	156.356139210411	156.353914585809	156.360195233524	156.357965075472	156.357727916128	156.359743149018	156.36021191653	156.356574989648	156.355101392817	156.360102503778	156.360795846858	156.355986715757	156.360194756727	156.356413040881	156.359666858209	156.357290356715	156.358375233	156.359389652125	156.355067932719	156.35752623603	156.357589479586	156.36059848569	156.355708003701	156.36098824031
156.357812021539	156.357852077437	156.358994420303	156.359686913467	156.358711957454	156.357850392271	156.359139623476	156.360509458254	156.360076105095	156.36071871042	156.360103328551	156.358685176651	156.360714715074	156.360743574915	156.358790097334	156.360698200691	156.355710949031	156.360756680601	156.360169229854	156.360938120704	156.359219389701	156.359514333045	156.359893599252	156.357181954613	156.358344288651	156.357136100885	156.360352676888	156.360197111246	156.356915813969	156.359342865737	156.358031101947	156.360348263796	156.359398817613	156.357020184003	156.359242633795	156.359839413218	156.359830389938	156.358719619459	156.359710317588	156.360773776418	156.359923922183	156.360672074889	156.3600018937	156.360149517295	156.358549014033	156.358285722082	156.359852372249	156.359641288891	156.3585245069	156.358707789333
156.359161754116	156.358465703775	156.359936028941	156.357292444044	156.360750989076	156.359979891429	156.361034793189	156.359445886107	156.360412701424	156.360413380949	156.35852579185	156.358684208936	156.359887204692	156.35823733441	156.359948492128	156.361104895553	156.359360532174	156.359045062859	156.360704639223	156.359258126559	156.359466203952	156.358869825703	156.357952103916	156.360411587881	156.360146259352	156.359128980401	156.360361900488	156.360801393299	156.361173720731	156.359443566771	156.360662121428	156.360311132326	156.361015585244	156.360947415355	156.358456423311	156.35906270776	156.361191473361	156.356706672481	156.359746118702	156.358391339891	156.359388148572	156.356631962805	156.358577442179	156.355800426764	156.359681942044	156.360079445083	156.36030535408	156.360444939464	156.360540794375	156.360796376123
156.360588277185	156.358117883412	156.361337597769	156.36060942357	156.360600537792	156.360081151468	156.361105432704	156.361111996311	156.359683112985	156.356955912237	156.361420496922	156.359570010022	156.35994561748	156.357674709081	156.360337559675	156.35741367167	156.359937800495	156.359210568494	156.360595510308	156.359366184504	156.35756284761	156.358334838813	156.360838223977	156.356795157402	156.358750311847	156.36004070925	156.360240240385	156.361191837604	156.360089162667	156.359271751103	156.361069402369	156.361138910742	156.360564227623	156.359263060764	156.358701987	156.360868303495	156.358730023874	156.359884481558	156.361229283601	156.361131022364	156.35875622779	156.360590364942	156.360118750479	156.358203045195	156.359362017079	156.358680540257	156.359942989772	156.359909286811	156.35943479822	156.35924154365
156.359635917791	156.360657819779	156.358918088872	156.361289304359	156.358103012362	156.360661273516	156.357596796537	156.357738864902	156.360260522579	156.358686188691	156.360703861987	156.359624352699	156.361466797949	156.358344209961	156.360363570258	156.360906246727	156.360210035449	156.359153586119	156.360683658485	156.360886950116	156.359807472461	156.360698225424	156.358520567264	156.357389410461	156.359833601574	156.358292035554	156.358228264745	156.359360629547	156.35850158757	156.359480018793	156.360115835848	156.359444470078	156.359514941443	156.360173326701	156.35878762134	156.35773601383	156.358753502834	156.359426573348	156.360499278076	156.360990000645	156.358670239611	156.360048497723	156.359110247866	156.358125721982	156.359771121151	156.358018973047	156.357607021482	156.360307313739	156.360446349432	156.360686364649
156.359014394812	156.361332092261	156.358451512873	156.359938352128	156.360558255859	156.36127487564	156.358140489944	156.360581387297	156.360780175626	156.359816272317	156.360805936162	156.36129875909	156.35802703506	156.357316078243	156.360571680935	156.360782700718	156.360693575047	156.358574775479	156.36103690109	156.360388576636	156.35969041514	156.359339335559	156.361386001639	156.359534316867	156.358219207526	156.360102213013	156.36100280769	156.361081914152	156.35943869891	156.359332623628	156.360639481662	156.36045889266	156.361174048331	156.361272329764	156.360771480931	156.359703346428	156.360653655386	156.360205086639	156.360320086245	156.360727105975	156.361178136957	156.358638156048	156.361270093901	156.359890562513	156.359032359685	156.359236484069	156.360703105291	156.359929107623	156.36111767227	156.360064023085
156.358871522201	156.360988244239	156.359912183077	156.360464880389	156.360024451719	156.36136674129	156.360710678722	156.361401271476	156.361112266553	156.357907351687	156.36125653454	156.359941831621	156.360894892591	156.361492236657	156.361139229946	156.361225553695	156.359034431587	156.360370489522	156.359096297096	156.360404930055	156.360484199157	156.361211260596	156.359569497745	156.360976899989	156.358286315523	156.360135899592	156.358424806635	156.360970981075	156.360971382917	156.360924529332	156.361229798944	156.360270428925	156.361561323754	156.361232253557	156.359565710425	156.360214970585	156.360927227632	156.359721854455	156.361115715458	156.35934475944	156.359125199899	156.360940560845	156.359632583937	156.360785012283	156.358645457602	156.36088265018	156.360012853901	156.359529109481	156.360161966229	156.361205004373
156.360354156437	156.361448134439	156.361083373307	156.360838225568	156.360925834205	156.360612570894	156.36128625644	156.360861667592	156.360417553671	156.35960921315	156.361058565983	156.360751326602	156.359650503625	156.360546902388	156.360458731321	156.360464333091	156.360486302452	156.358253312866	156.360137716853	156.360766100724	156.360620636144	156.359842728291	156.360141344703	156.361356567223	156.360887101536	156.359181173728	156.359969875224	156.359363817579	156.361380044323	156.36149613592	156.360687689727	156.361524327936	156.359632601086	156.360164269219	156.36072235702	156.360251595394	156.361009695275	156.360368330049	156.359420501711	156.36057904535	156.359231772735	156.359713767731	156.359351367392	156.36108615996	156.359461548423	156.360678706176	156.359801275535	156.35968556956	156.361459717826	156.360102699625
156.361244645461	156.361459249733	156.361117332107	156.359219402485	156.360985238063	156.360141677245	156.359909980585	156.359903312891	156.361422641359	156.359694415238	156.360305743238	156.36120314396	156.360892290467	156.359788804636	156.361351448791	156.359821355888	156.360419924163	156.360241139716	156.360464549444	156.361448887992	156.359102100382	156.359968848355	156.360944652364	156.361134391781	156.361565275787	156.360166287562	156.359389266984	156.361176046565	156.360419798219	156.360739286694	156.36114133891	156.360971323242	156.360963840089	156.359729701285	156.361195776062	156.360796311716	156.361533229665	156.359204748061	156.359329302291	156.361284558046	156.359571085522	156.359960554502	156.360552779347	156.361014228397	156.35960971073	156.361415157979	156.360892377501	156.361099976208	156.359873176823	156.360676486494
156.361266753207	156.361640980501	156.360060472136	156.360005780516	156.360569981323	156.3614339487	156.360375928327	156.360319632974	156.360733929625	156.360276052617	156.36017527981	156.360271335187	156.361116111031	156.36093979499	156.360114237369	156.361148590752	156.36119002494	156.36109126868	156.359754063412	156.36025811441	156.361453651054	156.361242742197	156.3605151114	156.361381360926	156.360089514287	156.359920992941	156.36132556995	156.359803173487	156.360105292737	156.359567816829	156.361045148469	156.360494173772	156.361665159333	156.36122210404	156.361346310453	156.359373574746	156.360743659731	156.36168007784	156.361458704277	156.359557359718	156.360537116867	156.359950703968	156.361158516215	156.361480738263	156.361088472331	156.35992727046	156.358904953233	156.360639402492	156.361412550152	156.361501704512
156.359947859827	156.361194433219	156.361236141398	156.359774459644	156.359841520102	156.360287064845	156.361234099664	156.361231867086	156.36121109967	156.360209808587	156.361053155462	156.360798017078	156.360333901189	156.359584967617	156.361231832134	156.360857048992	156.359491529656	156.361239589941	156.360242710666	156.35998120537	156.361468829919	156.361205227332	156.360666943812	156.361524850373	156.361297925896	156.361294281757	156.360951058204	156.360383616883	156.359835319636	156.361079056146	156.361071364021	156.361574843657	156.361527945847	156.361123488948	156.361127550178	156.361301939631	156.361593162674	156.360342162577	156.359787377324	156.361226688109	156.361531196737	156.361128794021	156.361033752697	156.359628440462	156.361245134503	156.360398003887	156.361158029609	156.360888151712	156.360646358223	156.360654788662
156.360188310575	156.361075591397	156.360898464944	156.361046296532	156.36153801398	156.35998531445	156.360880054183	156.360134145234	156.360790498315	156.360191721624	156.361500542862	156.360626052417	156.359946364009	156.36164698323	156.361209313168	156.360421044929	156.361325823001	156.360699842015	156.359824346614	156.361525624581	156.361627715391	156.361607998349	156.360638837667	156.361500664739	156.360911728863	156.361260031192	156.361382803915	156.36123902881	156.360694124191	156.360201199933	156.36075847621	156.361285892872	156.361309855255	156.361415791669	156.360073562986	156.361141567265	156.360417137058	156.360744258356	156.360588332737	156.361635684792	156.361056604616	156.361506171884	156.361442059227	156.360945434747	156.360411752278	156.361437957781	156.361291203751	156.360735304818	156.360565747896	156.360306161597
156.361808458761	156.361155927658	156.360930512294	156.361527317631	156.360858540039	156.361153804515	156.360234921959	156.360428516016	156.359852741455	156.360632126394	156.360658797237	156.361290088833	156.361596374597	156.360824590218	156.361091922006	156.360788476542	156.36128004301	156.360810836256	156.361304424239	156.361207249473	156.360696273064	156.360935075043	156.360262439773	156.361254689642	156.361106346653	156.360384665785	156.360548501192	156.36158614401	156.361090758609	156.361830680137	156.361017403902	156.361581751035	156.361344697665	156.360115342126	156.361368722052	156.361503846599	156.361768370861	156.361646006712	156.360018229722	156.360851226466	156.361242832161	156.36152113168	156.361600001551	156.361469819853	156.361631447057	156.361456974515	156.36160672152	156.361692015389	156.360377134064	156.361374830787
156.361360217919	156.361841162058	156.361193444732	156.361634258601	156.361758938147	156.361695046704	156.360937623016	156.360818166798	156.361592873224	156.360740348803	156.36057798367	156.361125413413	156.360684841873	156.361375557386	156.360817104872	156.361695882997	156.361505475336	156.361064255581	156.360973084615	156.360359567804	156.361223579134	156.361450892977	156.361653075282	156.361422264331	156.36087813285	156.360286939798	156.360141888741	156.36132531545	156.3615622448	156.361269418919	156.360730556411	156.361241089074	156.360676784366	156.361061956397	156.361075639985	156.361136779985	156.360379556074	156.361656583092	156.360395934715	156.360929148339	156.361123594434	156.361589594109	156.360683421075	156.360863769843	156.360335863208	156.361002563965	156.361260636386	156.360482928893	156.361443953044	156.361227407823
156.360145125804	156.361094989372	156.360757468696	156.361646445228	156.360735383755	156.36045282276	156.361104290831	156.361100524925	156.3608987239	156.361703959555	156.361211557167	156.361193016481	156.361513810397	156.361583729451	156.360426109683	156.361737552803	156.361424224586	156.361634684305	156.360121758423	156.360901976341	156.360862639989	156.3610881167	156.361765561278	156.360934653264	156.360660927337	156.361265781815	156.360410974424	156.360569563245	156.361272670062	156.361124489724	156.361268831993	156.360943878425	156.361003168186	156.360966555542	156.360104977371	156.361056208399	156.361142332531	156.361488022156	156.360325881259	156.361505272353	156.360699226658	156.361333736444	156.360451760889	156.361570083186	156.360612180411	156.360768649899	156.361717207542	156.360769659897	156.361916619963	156.361705296054
156.361210155024	156.360665338604	156.361410890073	156.360434958098	156.361752720625	156.361205382856	156.360967372819	156.361575613923	156.361767844305	156.361142981725	156.361726916613	156.361339837783	156.360981981485	156.361261054119	156.361566389873	156.361896463639	156.361170622429	156.361355352299	156.36180209593	156.361030000911	156.361261258951	156.361795157803	156.361444032463	156.360750269526	156.361744119883	156.36137328087	156.360786986204	156.361262812629	156.360887784721	156.361769299431	156.361707396492	156.360514297867	156.361631962305	156.360788065207	156.361700195091	156.360883266771	156.361012911664	156.360855694781	156.361547027068	156.361836753235	156.361431723265	156.360722849767	156.36146773765	156.361790616725	156.361800426469	156.361693086665	156.360842016825	156.361234840648	156.361532713441	156.361522136108
156.360908252753	156.361297084441	156.361529314556	156.361647233267	156.36126363288	156.361083604718	156.361924987408	156.361712140228	156.360706390749	156.361210423724	156.360991633181	156.360632748683	156.361333274171	156.36189342471	156.361325929797	156.361669805345	156.361380173068	156.361331096817	156.361410156471	156.361156538309	156.361010966533	156.361755687825	156.360671645425	156.361790961219	156.361712707045	156.36157103824	156.361066134599	156.36176753527	156.361357944504	156.361636551578	156.36119139658	156.361556728524	156.361406499407	156.361730035912	156.361808931258	156.36068612002	156.361509849301	156.361490246579	156.360952121754	156.3606694787	156.361138661683	156.361122638287	156.361114946467	156.361765894684	156.361570787199	156.361381692342	156.361604773367	156.360528152778	156.361552473869	156.361561124921
156.361481315553	156.360728207576	156.361143653598	156.361850566866	156.361159139067	156.361227874835	156.361605018498	156.361371026251	156.361749846207	156.361621461384	156.361236886245	156.361111133721	156.360433483774	156.360783129203	156.361117567187	156.361533109218	156.361184766492	156.361639813877	156.361492571355	156.362087893534	156.361344254404	156.361280972396	156.361524231792	156.36162005019	156.361050158197	156.361796355129	156.360917927871	156.361643328362	156.361445185094	156.361847815123	156.361815022351	156.361417957179	156.361707471871	156.361086820199	156.36166920994	156.361675883548	156.360991510558	156.362028511478	156.361276114337	156.360926004382	156.361888511536	156.360833882815	156.361624533125	156.361027634438	156.361159951005	156.361476881454	156.360717351976	156.361438836993	156.361589979153	156.361004361843
156.361962708607	156.361589760972	156.361282840199	156.360864632461	156.361419757482	156.361230186052	156.361289595	156.361610610172	156.361593683293	156.361481704211	156.360943516408	156.36097810107	156.361604414221	156.361701131632	156.361790862893	156.361895173355	156.361612015288	156.361778177194	156.3611580414	156.361601180741	156.361729654623	156.361590101365	156.361718474571	156.361722990188	156.361706592838	156.361791851744	156.360639980928	156.361517516929	156.361526364234	156.361145237039	156.361930308411	156.361588553943	156.361941465864	156.361541349698	156.361692984764	156.361831878384	156.361718521925	156.361850619253	156.361468658652	156.361258909418	156.360971216143	156.361433111014	156.362001264907	156.361831457021	156.361815745577	156.361750499276	156.361658349257	156.360870204474	156.361186125646	156.361651989431
156.361316193128	156.361312661036	156.361921736151	156.361743292316	156.361893502311	156.361580837001	156.361693200703	156.361084191394	156.361212476153	156.361907863599	156.361511725865	156.36115710702	156.361901384623	156.361783038624	156.361757154589	156.362027306811	156.361418613719	156.361020172492	156.361694918238	156.361799381629	156.361516944034	156.361787170817	156.361506419264	156.361169013546	156.361531626782	156.361498895594	156.361742433209	156.36186219446	156.36166824395	156.361425754226	156.361450297583	156.361770370033	156.361823059656	156.360979902266	156.361462344089	156.361486478242	156.361430136459	156.361879913638	156.361378149808	156.361338372119	156.361189280721	156.361996463446	156.361191849837	156.361161129008	156.36167753975	156.361406492544	156.361819573147	156.36148855922	156.36130036589	156.361666825504
156.361547121567	156.361438896404	156.361953278995	156.361307140127	156.361979555746	156.361594101832	156.361541939308	156.36165285001	156.361562767232	156.361232526624	156.361089243588	156.36113855595	156.361640184851	156.360776529906	156.361638166837	156.361477729712	156.361783261137	156.361509985378	156.361632888761	156.361538345516	156.361369258615	156.361620730521	156.361888559464	156.361184253322	156.362057580512	156.361301558299	156.361599144102	156.361364828822	156.361604825674	156.361636541457	156.361243790252	156.361739854047	156.36131461061	156.361170212763	156.361780151516	156.361856160988	156.361732035137	156.361389424969	156.361412496948	156.3616509271	156.360980817495	156.361740562799	156.361393366498	156.361929782396	156.361348159242	156.361696853344	156.36152362309	156.361394901833	156.361760320401	156.361495474618
156.361675983374	156.36137609384	156.36188561019	156.362031846387	156.361166388146	156.361497321564	156.361729260506	156.361835765148	156.36189258752	156.361526336865	156.361857633125	156.361438117651	156.361082403376	156.361429444031	156.361853084296	156.362017513937	156.361910189897	156.36158246171	156.361968677069	156.361006406323	156.361586003726	156.361782177411	156.361635146559	156.361944544288	156.36155511456	156.361249666289	156.361172268149	156.361891410608	156.361403120412	156.361569883045	156.362030713595	156.361672908782	156.361034251046	156.360913520189	156.361952296609	156.362106680443	156.361121040317	156.361394338894	156.361223965911	156.361267934112	156.361483429166	156.361144216632	156.361821185634	156.361245106651	156.361540416356	156.361467332173	156.361738399445	156.361608075566	156.361734965569	156.361593723182
156.361651345677	156.361706156462	156.361518681425	156.361495552095	156.361626120952	156.361556762817	156.361423138891	156.361781623315	156.361904490025	156.36205091906	156.361606387781	156.361905488488	156.361006160829	156.361643664893	156.361991962672	156.361185130036	156.361904405409	156.361685306764	156.36175411807	156.361672683447	156.361922029758	156.361933178795	156.361249784621	156.361706395703	156.361479565796	156.36158520207	156.361797561526	156.361445109023	156.361650226499	156.361819582595	156.361322069395	156.362052085167	156.362029258933	156.361635550703	156.362138285626	156.361422383653	156.362013443504	156.361377050824	156.361786631803	156.361163383132	156.361700488696	156.361885654988	156.361883348884	156.361894465072	156.36125300903	156.361566194166	156.361181553643	156.361301717563	156.361884969704	156.361771916179
156.361647728108	156.361326946192	156.361986677263	156.361586599948	156.361683494662	156.361609985746	156.361832206567	156.362107075902	156.361914557822	156.361143966866	156.362119536926	156.361203740791	156.361722402633	156.361537190665	156.36157756507	156.361684064924	156.361972565897	156.361748174093	156.361775624825	156.361983652629	156.362132771792	156.361302435249	156.361399158624	156.361980620569	156.361402548582	156.361647088384	156.361145691763	156.361603807896	156.361752996829	156.361738190442	156.361396196134	156.36141547371	156.362040837084	156.361367728177	156.361787374589	156.361891902455	156.361787882888	156.362178676705	156.361993322272	156.361267369217	156.361963055749	156.361937607399	156.361155849111	156.361917699817	156.361317807322	156.361251361644	156.361833388046	156.361218017113	156.361070386126	156.36181885978
156.361479586715	156.361581071196	156.361469647958	156.36190309163	156.361718187874	156.36176505142	156.361362049196	156.362063099152	156.361643508639	156.3613620303	156.361980947481	156.361745041487	156.361828271105	156.361825212624	156.3622020858	156.361867200306	156.361931623262	156.361800381261	156.36182809467	156.36181785656	156.361886371201	156.361394185519	156.36186151142	156.361710807039	156.361463780987	156.361347866131	156.361873748348	156.361828598723	156.361994609421	156.361789540599	156.361198609693	156.361280942356	156.361255500269	156.361893124037	156.361213154883	156.362150513784	156.361664803504	156.362095451224	156.361810821756	156.361999289536	156.361970404733	156.361379545193	156.362023702263	156.361687503597	156.361280141922	156.361982610577	156.361341097751	156.361449336478	156.361802516764	156.361941863569
156.361862339724	156.36209411787	156.361672224543	156.361521254997	156.362120914449	156.361936585514	156.361585367054	156.361335344628	156.36174073958	156.361309284011	156.361686205133	156.361443873633	156.361416296501	156.361909784613	156.361773088779	156.36188109675	156.361946776302	156.361242393475	156.361474642095	156.361710675294	156.361290652853	156.362065216753	156.361744480628	156.361763555037	156.361996274377	156.361393110716	156.361798139112	156.361793657258	156.361865422636	156.361406758123	156.361520493117	156.361552212305	156.36160036427	156.36140677079	156.361604438189	156.361855674548	156.361246754272	156.361828948222	156.362073440266	156.362150277749	156.362122143268	156.362015727771	156.361898449216	156.361793564391	156.362053026399	156.362004426256	156.361767540828	156.361489016009	156.3616044636	156.361811090139
156.362158072855	156.361418529564	156.361882037311	156.361844631904	156.361774590508	156.361913915149	156.362062222838	156.361564943753	156.361348340845	156.361428296875	156.361524401904	156.361470051799	156.361865287018	156.362067406335	156.361750476893	156.362173499668	156.361475938545	156.361874260075	156.361917624979	156.361289394328	156.361507700316	156.361839653024	156.361840011928	156.362021132929	156.362147962782	156.361546634198	156.36145419846	156.361810673581	156.36193768188	156.361963679988	156.361867028976	156.362075453418	156.361773933459	156.361265632218	156.362006577667	156.362102117759	156.362309297026	156.361988926	156.361931231615	156.361916411557	156.361427975585	156.361995019598	156.361437141807	156.361492303998	156.361705484454	156.362145364371	156.362041662249	156.361305013846	156.361608100697	156.362047220904
156.361845050811	156.362072006597	156.361503113753	156.361364763072	156.361446637302	156.361400815483	156.361930117225	156.361890606663	156.361535741427	156.361407234935	156.362109736932	156.361996707382	156.361986840123	156.36163978406	156.36157477617	156.361350561619	156.361520296065	156.362099319858	156.362111500623	156.361945676461	156.361450811577	156.361772750404	156.361211134863	156.361382337732	156.361748704087	156.361934704158	156.36141460425	156.361426709808	156.361509844031	156.361752313749	156.361927140927	156.361903394302	156.362073273775	156.362016240011	156.361969822664	156.361718818815	156.361815520969	156.361528731348	156.361793544784	156.361868043053	156.361954479236	156.361406617796	156.361644511405	156.361669815253	156.361862704981	156.361300405344	156.361441328052	156.362041427007	156.361824144168	156.361899706061
156.36186495725	156.36147826304	156.361680083632	156.361694058613	156.361417330469	156.361784248093	156.361451546844	156.361511576751	156.361740881257	156.362092897969	156.361586244948	156.362098216222	156.361838555962	156.362080334388	156.36204979789	156.361599347039	156.361920036391	156.361681794234	156.361401961574	156.3614686111	156.361541594051	156.361741207741	156.361553899761	156.361585681715	156.361781453882	156.361981720419	156.361578480875	156.36200595385	156.362057172913	156.36162389549	156.361781992217	156.361691458611	156.361884897995	156.361400669948	156.361614421089	156.361788773351	156.361954766751	156.361787518902	156.362093036742	156.361656846612	156.36158857042	156.361795364742	156.361585183871	156.36148340197	156.362112836612	156.361802272477	156.362001670456	156.362042527487	156.362030449773	156.361798277927
156.361660173461	156.361867044642	156.361853648678	156.361728060615	156.361682568484	156.361878771036	156.361643426593	156.361854969149	156.361958181447	156.362277281728	156.361646858411	156.361389570867	156.361475137579	156.361975829055	156.361968470594	156.361964699418	156.361786334317	156.362091542264	156.361619343554	156.361915713708	156.361895839724	156.361824626821	156.361472749195	156.362107832201	156.362229440419	156.361616597574	156.362314980224	156.361790490653	156.361630920926	156.361998543736	156.361998523932	156.362376646435	156.361819956939	156.361754014401	156.361968548601	156.361862505172	156.361551639413	156.361963716699	156.362053002959	156.362161340584	156.362065455829	156.361925077734	156.361765537096	156.361618186361	156.36175874141	156.361974897593	156.361986547099	156.36195032257	156.361959806884	156.361432074309
156.36161329084	156.362094624238	156.361955650424	156.361819419308	156.361476360886	156.3620559611	156.362031351932	156.36191622799	156.361798062803	156.361956284072	156.361526050357	156.361670120265	156.36209303552	156.361436826401	156.361459627354	156.361902522099	156.361929446048	156.362161236139	156.362173692672	156.361601341571	156.36186217696	156.361821704085	156.362126595487	156.361673114294	156.361783882304	156.36153251676	156.361933017974	156.362062429437	156.361751181315	156.361508300206	156.36214378031	156.361430725458	156.362074701681	156.36214010629	156.361768771128	156.361983350551	156.362177086427	156.362361758088	156.361989980703	156.361791398814	156.361404022576	156.361654535744	156.361446213413	156.361825251712	156.361785185723	156.361772777037	156.36213851202	156.361967890127	156.361840188794	156.361689016211
156.362075557024	156.361847024322	156.361846802646	156.361809056084	156.36189748855	156.361791124555	156.361718061442	156.362052818172	156.362089825744	156.361743170829	156.361924225257	156.361443052801	156.361595041129	156.361892971012	156.361949285851	156.361905206729	156.361549296936	156.362254788777	156.361732939652	156.361860515073	156.36152394984	156.361921376544	156.361523278372	156.362097188872	156.361507774576	156.36155292615	156.362062665327	156.361548742039	156.362152105007	156.361659006886	156.361571163516	156.361685623369	156.361739514559	156.362085576723	156.361717347696	156.362103675403	156.361804565835	156.361625319548	156.361732495797	156.361496377777	156.362128493642	156.362067580473	156.361742803834	156.361809911548	156.362227010351	156.361692851934	156.361752060717	156.361727694308	156.361875378755	156.362015808182
156.361622234195	156.362072527455	156.361569930446	156.362009247208	156.361531289718	156.362142282358	156.36216114678	156.362016915858	156.361550513853	156.361550831162	156.362105575903	156.361746494437	156.361733600827	156.361769045423	156.361838289726	156.361777034053	156.361657130875	156.361833427758	156.361697726732	156.361847649875	156.361571614056	156.361579717842	156.362129827056	156.362220748808	156.362135908454	156.361831577021	156.362041110561	156.361723751324	156.36222784849	156.362240799151	156.361910477865	156.362260059119	156.361935603191	156.361864740729	156.361817738814	156.361701512659	156.361737957736	156.361846932663	156.361539485084	156.361901202791	156.361789591474	156.361903381744	156.362175942083	156.361614743766	156.361735119489	156.362224898002	156.362386135887	156.361672805746	156.362209067774	156.361931841889
156.362034724971	156.36161903217	156.361849546541	156.361972304315	156.362055085446	156.361799436261	156.361941604421	156.362019033871	156.361827388749	156.361656517836	156.361641130863	156.361529564482	156.361968192267	156.362080410144	156.361807142661	156.361773026063	156.36204017657	156.361760832431	156.362097137483	156.361887940247	156.361878412088	156.3619033452	156.361853921758	156.361964796266	156.362051198753	156.361796046051	156.362093492343	156.362088083538	156.362248495245	156.362165091119	156.362003660012	156.362212094116	156.361769169276	156.361763123762	156.361806373705	156.36226936902	156.361924315515	156.361721848374	156.361731904168	156.361765181072	156.36204832824	156.361991417324	156.361757550851	156.361656901579	156.361813637442	156.361726442311	156.361600086264	156.361987788406	156.362213226007	156.361755912225
156.361967623699	156.361983072393	156.361753076713	156.362266047554	156.361838259713	156.362290244771	156.361714964544	156.362093277565	156.362113713568	156.36160640037	156.361967930411	156.361790462914	156.362030782593	156.362094259854	156.361943179672	156.362242882926	156.361739466053	156.361962069876	156.361723379448	156.361996625553	156.362186315751	156.362068937125	156.361777884625	156.362119102577	156.361933626489	156.362157649145	156.36180458101	156.361907936084	156.362000300697	156.361790116814	156.361797371192	156.361855516534	156.362350437732	156.362118953867	156.361998763694	156.361811887982	156.36170861563	156.362004587558	156.361632559056	156.362003849843	156.361954835378	156.361785038344	156.361945415712	156.362274967735	156.362136033052	156.361823569716	156.36204146632	156.36168303834	156.361753262172	156.361946248204
156.362021591506	156.361703318531	156.361566557718	156.361948053444	156.362291598659	156.362039017463	156.362189917958	156.362109465309	156.362194015508	156.362300880481	156.361693578483	156.361661381903	156.362092787556	156.361798720175	156.36226442202	156.36216269786	156.362027981209	156.361793005109	156.362322807651	156.362085368946	156.362062510018	156.362050239386	156.361747039033	156.361857014169	156.362326349706	156.361735093905	156.362078169487	156.361593610015	156.362268484358	156.3620967649	156.361847100869	156.361820127489	156.36192248641	156.362229935159	156.361811696509	156.361878973152	156.361580140362	156.361908098252	156.361909442194	156.362225882773	156.361836808289	156.362140352433	156.362145612779	156.361736830417	156.361554198901	156.362327802943	156.362154135319	156.36200279107	156.361553383818	156.36207809225
156.362105069164	156.361669213621	156.361687961917	156.362033564229	156.362063932681	156.362014884669	156.361732386094	156.361805162676	156.362209066048	156.361899051085	156.361656127221	156.362256520647	156.362009799143	156.36166740054	156.361914347754	156.361908252151	156.362316290493	156.362147039355	156.361856104553	156.361793756105	156.361747226537	156.361856165631	156.361838139118	156.362031481954	156.361779795958	156.36151859286	156.361889608371	156.361716462155	156.361733218917	156.362113163418	156.361850364939	156.36216555955	156.362112399802	156.361779785478	156.362079669083	156.362197452616	156.362020930047	156.362168113726	156.361776704179	156.361984056005	156.362452263098	156.361973073544	156.362181558747	156.362142252925	156.361998101102	156.362352478212	156.362220938732	156.362298978864	156.362154876544	156.362000485136
156.362101490661	156.361753479833	156.362187170777	156.362207804632	156.362149090824	156.362221082927	156.361853407292	156.362188576074	156.362116139252	156.361809577594	156.362056210638	156.361988038792	156.362367590055	156.361961408978	156.361898163519	156.362039748829	156.361789120534	156.361787794924	156.361981100732	156.361799851252	156.362370727369	156.36195203918	156.361699521428	156.361886176971	156.362196249601	156.362218420311	156.362328347154	156.362274017759	156.362282362958	156.3618970658	156.361843878378	156.361932301734	156.362327693341	156.362256779593	156.361822436632	156.361918587598	156.361563383809	156.362472257301	156.361718230664	156.362260176201	156.361741263775	156.361876550541	156.362227787528	156.361969120297	156.362065545612	156.361947375351	156.362208496606	156.361818795348	156.36215372125	156.361661785928
156.36192763192	156.361804517643	156.361824846566	156.361996326097	156.361912681947	156.361935653827	156.361984997626	156.362163594677	156.361910051915	156.362323153837	156.362375796129	156.36194480741	156.361823303458	156.362204975825	156.362166704448	156.362015013992	156.362163840233	156.361971237069	156.361870959594	156.362125446837	156.362078075382	156.361998649554	156.362240271679	156.361971148225	156.362190437445	156.362021632536	156.361917727864	156.362069364465	156.362219113496	156.36197251065	156.361719547843	156.36188838026	156.361829857012	156.361832694267	156.36215591675	156.362254855516	156.361724908917	156.3618411575	156.361878479014	156.362185376622	156.362042310149	156.361941664057	156.36211538349	156.361743564339	156.361845154018	156.362139016748	156.361906566105	156.361921339088	156.362214194776	156.362089706447
156.361775414631	156.362206896921	156.362247026374	156.362286996506	156.361853306021	156.362153217881	156.362457563708	156.362078221389	156.361959455931	156.362175868625	156.362093807608	156.361914475642	156.36175792791	156.36201796306	156.361977173021	156.362378819508	156.361910764193	156.36197920661	156.36196052765	156.362322719625	156.362286165558	156.361810402582	156.362102090423	156.361995006484	156.361788798459	156.36173388672	156.361689551657	156.361893679361	156.362265075984	156.361794548573	156.362183852673	156.361821781392	156.362014938615	156.361996723262	156.362326295311	156.362201399792	156.36210318088	156.362404230476	156.36216936425	156.362053721746	156.36208986619	156.361920414796	156.36239570816	156.362283376623	156.362210212223	156.362241741046	156.361708990527	156.36190179524	156.362322206057	156.361656146165
156.36228290344	156.362124733849	156.36232074944	156.362155301932	156.361737394761	156.361945551161	156.362426023501	156.361908814363	156.362072933274	156.362471303481	156.361907813134	156.361788523949	156.361927437623	156.362102645531	156.36204519539	156.361992063452	156.362001259107	156.36222489043	156.362375664858	156.361957318716	156.36233657503	156.362188004574	156.361900942684	156.361945015122	156.362333835821	156.362129902635	156.362274733402	156.361947806381	156.362372503255	156.361863425232	156.362324077193	156.362319201122	156.36184539126	156.362158054303	156.362029862618	156.362080169307	156.361942693467	156.362154852578	156.362034754314	156.362099727596	156.362143748443	156.362410405153	156.361930017242	156.362046783896	156.362315150612	156.36225908667	156.361991534104	156.362370936303	156.362374702486	156.361816551334
156.362229278499	156.362037899404	156.361867713795	156.362121623157	156.361783112224	156.361846037392	156.362256839114	156.362354748155	156.362023828329	156.361959748516	156.362064694592	156.362140570183	156.362076880327	156.361802138358	156.362042914852	156.362183883573	156.362404439845	156.361814333247	156.361922693702	156.362116649969	156.362110650504	156.362255340954	156.361678999355	156.361958863981	156.362181183064	156.36229680465	156.362016550791	156.362387964843	156.362163811623	156.361888727369	156.362086446446	156.362294700293	156.36192780633	156.362068687411	156.36188669823	156.36198824139	156.362365250634	156.362071795061	156.362244670274	156.362108422655	156.361695357529	156.361901808882	156.361989176	156.362109628522	156.362261328968	156.362286755014	156.362019439619	156.361934138496	156.361749250022	156.361717382788
