# Supplementary material for: The Neural and Computational Architecture of Feedback Dynamics in Mouse Cortex during Stimulus Report
Source: eNeuro. 2024 Sep 24;11(9):ENEURO.0191-24.2024. doi: 10.1523/ENEURO.0191-24.2024 (PMC11444237; doi:10.1523/ENEURO.0191-24.2024)
Supplement: Extended Data 1 — The file code.zip includes all code used to generate the figures and perform the analyses presented in this manuscript. The folder "./ephys analysis/" contains code and instructions concerning experimental data and Figure 1. The files "Figure2CDE.m", "Figure3AB.m" and "Figure3C.m" simulate the model in the nominal setup, and generate the corresponding figures. The file "Morphing.m" allows changing the connectivity strengths with respect to the nominal setup, and plotting the resulting trajectories. The folder "./Figure4/" contains instructions, code and data concerning Figure 4. Download Extended Data 1, ZIP file. [file eneuro-11-ENEURO.0191-24.2024-s003.zip › code/Figure4/isolatePPC/v1Int_a1.125.dat]

0.3803014235672	0.330042448166222	0.359015687522725	0.336218540417925	0.323165502999141	0.35340125170578	0.323169818522126	0.322683569507777	0.353847758408126	0.337540571393483	0.381114433379882	0.356262833210878	0.337391046960881	0.37928039942983	0.351630054669392	0.325347778380726	0.322500227131783	0.371480066725123	0.337279098791252	0.377856840066083	0.321603435127161	0.327942049600988	0.37798457230376	0.37714427940337	0.331505087054623	0.375572854235365	0.345442715896954	0.335150818181772	0.321443610880213	0.341085087492844	0.379108981170856	0.328386596391237	0.359503277533121	0.346304729441646	0.354749773000798	0.320953777384423	0.381245981370301	0.350329064032054	0.336767797851277	0.343657975740195	0.326612226626317	0.333243711640069	0.340575237085504	0.352216996773287	0.360075529396369	0.335103928845365	0.374300546044859	0.344420882206524	0.360420603628826	0.335760628779123
0.387111448626221	0.358345826717008	0.383288566349559	0.376478034231203	0.344092854286398	0.356890853965505	0.396455356687995	0.38113519075698	0.36320585887797	0.332766045059939	0.389684221563642	0.336574013136154	0.368990236814846	0.377128180991874	0.347645047033346	0.334711735415228	0.34906789384232	0.333297834628897	0.375126398811627	0.334381664898209	0.339261199582129	0.343578930048159	0.375198265683794	0.3376755303545	0.350737964488239	0.369649034555615	0.342197595372429	0.349786220814831	0.337235840975255	0.367442345126523	0.362937972278724	0.351728949067835	0.391852458370413	0.351900800327153	0.334246209880467	0.332065185495225	0.34690455676015	0.375218533372847	0.337870206971795	0.35501864756057	0.355010609107528	0.363771601702778	0.347226390431067	0.384581239437403	0.373321754307281	0.362822810719731	0.358183900279499	0.349636709325867	0.37446826068294	0.384210109253055
0.38712320076817	0.353897140375034	0.368608228062298	0.346654791420032	0.391051026610858	0.36104401370353	0.374258545622799	0.405743039767442	0.402083129707464	0.373249617782359	0.36589593353743	0.406141639491364	0.346647868452096	0.342733253411499	0.413518620279032	0.372301287408168	0.34997304977609	0.407695700427276	0.342079212920035	0.3604143672175	0.381835743124036	0.369849973146842	0.354805096500038	0.39425276709803	0.384452788213858	0.361918476167354	0.385268294617878	0.344145834732232	0.40275389383071	0.380170247179097	0.364346603215636	0.365435133956678	0.359462233889548	0.404507883335153	0.392593054884753	0.342054342590014	0.399989747946761	0.402944061895193	0.388365568025063	0.394489646478362	0.355485477720226	0.361801480127276	0.397843486450147	0.342766987193175	0.379304552770887	0.344953092377145	0.370413388573543	0.372993368120382	0.372448023759358	0.350412586123727
0.394667146870043	0.425328079606526	0.356798246882837	0.363739914938899	0.369986303240903	0.392642137754463	0.392294285871688	0.388717130937935	0.394009763291034	0.359763963608733	0.397596534658626	0.36068541858995	0.415002338301899	0.364860527746796	0.393041770795601	0.373031125768095	0.373958100424919	0.416059028775092	0.357338900276083	0.397748281388448	0.38928607343347	0.378473833964094	0.363312674958743	0.354593212148289	0.375560231712593	0.392436575167303	0.401640272006655	0.409645603805795	0.410359323805463	0.376619517291255	0.429287960171323	0.432035127105168	0.42005300274226	0.363945781067676	0.377190420638878	0.366832380776076	0.41487803832104	0.414505347291123	0.36486300221058	0.395005948962012	0.388133943192845	0.422751706103072	0.379782921299109	0.395127628575576	0.352634578279445	0.417883133830205	0.393883696936082	0.419201940584195	0.408841547952598	0.401275466179737
0.427816818834236	0.436263403743017	0.408009461552644	0.405273121608968	0.380581460465208	0.398909076041155	0.376420277078314	0.427589473186844	0.3954713674447	0.4528058689826	0.418399922433405	0.431986133716326	0.428171128606118	0.369274410343555	0.396704535973116	0.394315822395472	0.405173004223844	0.399904074719768	0.414120817196449	0.404322459728873	0.373962201067588	0.38992705157932	0.373104526551175	0.376514091102878	0.422411318854342	0.40055999070635	0.397157167999717	0.442448752956723	0.388873990066367	0.437761709979216	0.369044837543015	0.412587659733722	0.39418137232036	0.373230408326202	0.406236521958592	0.398982565442495	0.43221529506945	0.436077765475538	0.435821774886652	0.370228221139283	0.371255078388542	0.369371320629277	0.380652560643763	0.431887491670268	0.430208192545783	0.456460031800152	0.433712212979846	0.451976165257085	0.404186839831212	0.4194536354238
0.394824045566844	0.47312462174429	0.427837305375314	0.402437884797644	0.397368437046767	0.454633318608614	0.404307213873337	0.426612456347533	0.464540975347867	0.383184034426623	0.39484257886993	0.423824377973355	0.47785676511227	0.398208047274274	0.478588555831686	0.409969099667302	0.459269101645628	0.429272590185533	0.443409009705515	0.470126219439278	0.444313339741641	0.409330198764259	0.399522789732975	0.473353989989578	0.456017502250575	0.44192833815735	0.450553073921331	0.433294091514046	0.481000038018018	0.409322980256073	0.437439182171954	0.393866481958813	0.383193358406113	0.410587121207637	0.444533149811509	0.421419719290058	0.436057093832654	0.407076939899632	0.461299779032487	0.389511236875752	0.416206053592927	0.387810310870578	0.42281246376021	0.406489230017285	0.457822857879243	0.469298915631972	0.393774966003984	0.428116459138757	0.394624194681589	0.383546238394531
0.480281063251887	0.456415029232698	0.401186319495028	0.400589556523344	0.458806683766998	0.475872126736073	0.436570792026213	0.427364994204526	0.415428837944162	0.414876511678092	0.420507577931157	0.490010056136492	0.452840824270091	0.400810316894918	0.406338963037598	0.438889915982546	0.458646898617058	0.400393525060096	0.424085690770895	0.502389089956072	0.444589971737637	0.492448619851828	0.4178332730923	0.500422523957544	0.473126850524502	0.488390148840229	0.460300109683637	0.468406395307292	0.481748165087646	0.496483231290531	0.419043139773092	0.409646444637182	0.485237467274196	0.417435017280585	0.427244734361853	0.499402403690711	0.47543944064194	0.462330430973079	0.485204450010532	0.433035109094999	0.487689793025899	0.455873278945435	0.404366717134182	0.404539703796794	0.438165252212653	0.420327068143827	0.45555038736368	0.400837137708012	0.438295105856453	0.416634983116953
0.428723087679916	0.459881720947869	0.522931644167272	0.463602610767984	0.48977945213228	0.439305397235581	0.42507391916804	0.453860556010696	0.44539683527464	0.439539481940529	0.424359429581639	0.49914613818109	0.459797946318868	0.509651238843962	0.461478353790791	0.504988885151058	0.493179394949854	0.477343788820298	0.493344180903673	0.416864712772844	0.498543362357261	0.472356094355836	0.448835192806314	0.462479070652763	0.476132373417562	0.533895132768565	0.50330541552743	0.489622932367739	0.456331735611903	0.427220817305804	0.4757900652845	0.431248625388634	0.428599751477245	0.471386365656931	0.485792956070511	0.541459326148647	0.475839210732992	0.534216502976994	0.457680365771632	0.520578164532775	0.52525196130788	0.487951140398831	0.495231964786203	0.520347939335684	0.533556771227372	0.429367154640478	0.527851199411793	0.428019131498877	0.471164124764071	0.4419034767203
0.559646962566239	0.468915067975752	0.481114424528568	0.487498691476588	0.535707437088948	0.445014606135038	0.520951737587863	0.499849165644745	0.492663755347099	0.549270571454037	0.579676961657463	0.504304460260891	0.461705593145711	0.552953551029279	0.451890275854054	0.560173640539164	0.458219726663405	0.475651286303808	0.571839089897034	0.553463904593627	0.559679132995408	0.46547658492078	0.476389904732291	0.499744233060479	0.532063773938733	0.450812541793785	0.541391493993484	0.50816867738122	0.539995109145149	0.488319974359406	0.503384426440991	0.457686903987235	0.534818207912923	0.458302742734278	0.478657817455358	0.521217549818377	0.514883785386225	0.46943240003987	0.446176963924917	0.460246280609174	0.511178218776637	0.508655410235689	0.527913280459638	0.477150876076094	0.517294432722533	0.502246098606049	0.475429087062674	0.49984535957919	0.555455940223031	0.465196081985126
0.583279861211512	0.594729801805594	0.502290901395779	0.624142505894342	0.488722935910628	0.543775387855651	0.591114527039409	0.476000280765064	0.488937311462409	0.500269703148745	0.620830839567694	0.476548902325343	0.491505014146702	0.538798932898042	0.514468953819457	0.559300538431279	0.497167841145468	0.490080288037869	0.502751408990452	0.556266700086126	0.569989818122428	0.547930657266229	0.479708568170327	0.622386376563917	0.568999933053941	0.477937068270195	0.482116941386981	0.498138960575695	0.535602823795198	0.523535340884661	0.472197539356881	0.511638285267025	0.484559732060175	0.625403590679223	0.503056232088178	0.485622274984348	0.555071610205208	0.534948210290452	0.569167901366894	0.473555848083766	0.58629596080224	0.597371559687903	0.608394943559	0.478556102710309	0.591465640787728	0.489714186837008	0.594741339700984	0.494023035216294	0.512855037571627	0.473343545154163
0.658405571794431	0.539075706933389	0.537786769549319	0.628101287436054	0.628663447508085	0.529895215529669	0.501116288605675	0.572647672503089	0.582553884061505	0.60141599154897	0.506307748204026	0.639849240502066	0.493999148555267	0.52858956472829	0.620742801833353	0.622422077143656	0.500197307299862	0.538774643650275	0.536790386374621	0.64409520547869	0.643210856360828	0.633841097784389	0.507451039136907	0.545477859031645	0.593285076728089	0.512130780091635	0.58019026908996	0.526549239921404	0.530380519159489	0.638995286404165	0.587826041464279	0.644070531421129	0.530054668398336	0.615205771266174	0.642002308539659	0.560444568824599	0.599257244079955	0.507911319038479	0.663772442732527	0.52479983636612	0.494571389844308	0.546825735822641	0.51000599197886	0.565653426068562	0.637232147721224	0.592150880786742	0.511835481550546	0.668869489635598	0.56224323353509	0.524425062349337
0.633331997122525	0.568621627858333	0.668043232495317	0.683435665992011	0.633695464113593	0.709572260191187	0.647273541793823	0.64716959190166	0.683071113412561	0.664247170075504	0.646811612779814	0.534887783772879	0.688309467976841	0.704938748981736	0.627179136282833	0.698085090366951	0.629666787886826	0.594797833940507	0.525890974571164	0.566517026839745	0.588221878499217	0.539707067562908	0.626607648013295	0.598952552018037	0.533079527270605	0.611528613797658	0.666970455985015	0.588867616339477	0.596635899564925	0.696803044542266	0.701921888783661	0.564864704544877	0.687288610618659	0.556488891895775	0.528333827455724	0.633465315465314	0.671047858479259	0.650217861400883	0.624290137064878	0.546261819134932	0.664755024333931	0.587882466254161	0.580611006966549	0.641363114434188	0.558788581010503	0.673432504839273	0.69424402027385	0.544799950141487	0.580721693084818	0.536186735246922
0.619541564986008	0.611037275824331	0.637800924143161	0.613023824456278	0.671413430089979	0.695146856274931	0.719147520741492	0.59158738916791	0.60896869313956	0.706132145617836	0.695385888641693	0.733965857827113	0.609904953474284	0.632096226163993	0.714769217822869	0.734754915210557	0.679647500394331	0.694657665570222	0.583211286489224	0.609906913663209	0.666187285973455	0.592167153053031	0.718452277376356	0.73574061467899	0.6098292360321	0.730198795942171	0.738357994565304	0.568382851981026	0.758063785942907	0.775018133410119	0.73510226691884	0.749469075439774	0.599733050713533	0.680142369381812	0.617258408742729	0.62234725322967	0.635532681215458	0.568768122619905	0.562824478090348	0.670299345786825	0.627866663886	0.584491516580437	0.66013489370127	0.642518307947444	0.58356999597104	0.75102041948785	0.642432680511215	0.729564662673888	0.648025715829504	0.720102265388979
0.826370967107875	0.638120642105342	0.741780803377462	0.760778928958913	0.695515199196934	0.785416505443618	0.722216970560486	0.71553889081312	0.710028251176332	0.848943058480944	0.840183164138105	0.798280212626897	0.775378307365378	0.717066490603511	0.710943285206827	0.670358988849545	0.635806484810557	0.613274339103563	0.630177069440611	0.597333711377678	0.612072466562697	0.679288147833137	0.757444595433541	0.785098620226564	0.63951075026564	0.658016789476013	0.69105608383749	0.642936304308204	0.762868743392279	0.637154960250711	0.79384596455404	0.753654386915839	0.602030811302555	0.828395035776914	0.706737761780047	0.804883505978254	0.625738006252382	0.670054944507824	0.773053921400216	0.645215264030509	0.715553395333751	0.802116428713761	0.694748696806412	0.6577860703773	0.825232044216373	0.61357917908949	0.792641881596425	0.716771863751313	0.846136134314767	0.792278881552048
0.900748350088941	0.671380080119941	0.790954277795235	0.693842405863709	0.819423372668208	0.780293208782932	0.749155428235953	0.675800970853136	0.783243591813251	0.822635683088086	0.837092444522677	0.773228084015291	0.755554256454684	0.73773301225412	0.841257715356346	0.655940997852058	0.745233216841309	0.662835499306686	0.833750849937405	0.699975205571632	0.69930447405919	0.761570185304559	0.861369005708137	0.743530762699442	0.789968471526096	0.698567426683007	0.768818671314119	0.668297773767639	0.751293660199654	0.816907682014142	0.856687715375452	0.868410475424563	0.816715002623694	0.897973632335042	0.64292343358198	0.831926383147332	0.755799304880761	0.655889443388787	0.778724780832615	0.853577364673106	0.706805306440399	0.658953765578314	0.861714274829527	0.89414024167634	0.697281622790117	0.674816912240787	0.830511290692081	0.665382086583068	0.662848397987096	0.706563695331195
0.710240239836024	0.777883370879781	0.779867460375653	0.805831381284868	0.96583454552135	0.908001103940945	0.875529371899947	0.774934919698937	0.939799932181257	0.921556438778706	0.923955289056447	0.754829210725611	0.800754520357856	0.87234109816842	0.827640512667973	0.917216829617114	0.744447372579895	0.813889748550795	0.738850778938852	0.767495492217283	0.864118127538797	0.750591439233633	0.852378804406095	0.842847346637417	0.916692027699139	0.987811584341437	0.723342396088778	0.803238813369479	0.981174502208977	0.895717874922105	0.999728395493328	0.720872903986612	0.716770609912339	0.98941069363394	1.00086459208248	0.790090436127922	0.909951798713007	0.730393818005151	0.814043724000025	0.819131202367274	0.698119056540786	0.91639246932355	0.969841747610537	0.982721528282857	0.709041462582456	0.948404059425657	0.754621633938741	0.7306905913426	0.806129040790465	0.80243111748739
0.869791130445889	1.0992445944133	0.981010832614716	1.06149107531329	1.10444080219809	1.02156999408943	0.894901689536383	0.96085476531834	1.09000340318121	1.10724464873425	0.798167181842327	1.08992706265499	0.777961601064573	0.877453130367475	0.897294401229244	0.864307745935874	0.93498079416414	0.811384573953156	0.853621208631212	1.10743809428482	0.855385434010451	1.1080130997967	1.05380413701028	1.10593268463752	0.953789748961328	0.960374995685195	0.770528540441604	0.810495005780518	0.838357440063012	0.838166764737514	0.953646057984444	0.906521198874731	1.04076848412214	0.865223339364589	0.787031664278429	0.901919254920519	0.888080203778636	1.01164135115617	0.913471317832909	0.841790439811995	0.848612040926183	1.01092134586993	0.924649369468942	0.878070967545061	0.984076190919265	1.07728317762174	0.802902575759623	0.89596390809589	0.938599134063195	0.969842668177678
1.12848739836382	1.05505087727732	1.18217597581759	0.846557121806684	1.02429451502183	1.00127667347478	0.985590253255686	0.903283751303898	0.884795274252643	1.08657833644044	0.893773245175047	1.09786645198702	1.16369080365941	0.835459112168054	0.849115911414451	1.14764621934792	0.948774834639468	0.902877576809332	0.876166412721879	1.21470085387587	0.83324483749064	1.08392654212157	1.10066796115654	0.83470823818306	1.01574589481312	0.935631327878136	1.18698528722606	1.04263258239403	1.17301926220628	1.11296026207314	0.879063734315404	0.837847744184052	0.892374317502367	1.15892872609296	0.952635219422748	1.05690793145932	1.24674881975629	0.974718623609094	1.14389044986165	0.90371582407504	0.970669188835977	0.8369193027378	1.07227492064355	1.08801052725369	0.922325750439603	0.951773078141215	0.979659273621221	0.944657266874596	0.939128723431179	1.00743994765184
1.3541244479384	1.27140646229246	0.951603636770057	1.26611053494833	1.191926027324	0.942768698123125	0.926241568600895	1.32074229263065	1.2097501026059	1.21431219521584	1.08043689932081	1.18725270992887	0.963658306508535	1.0506159571739	1.2685002154114	1.04153410953322	1.20726798738254	1.33353653248129	1.2371131363191	1.17142985371441	1.19990151050063	0.899421394849725	0.971707321140245	1.30519657251952	1.00742716801359	1.25305791619442	1.26183503442704	1.06957024599122	1.04771550322432	1.29821379685422	0.92903606118401	1.32927106768568	1.14071245484349	1.10604155302581	1.06060219987383	1.03058819603998	1.00459782206412	1.17852996544644	1.19418525996104	1.11951806598975	1.31211753823997	0.992216982271352	1.13715790081006	1.06316488432291	0.949863809094336	0.980957896012188	1.11091846216315	1.29447914287154	1.07457749300627	1.34825568202986
1.07541254581589	1.47916864877158	1.05490224852256	1.46315319695191	1.12841855848825	1.10376040061154	1.08114815038683	1.03825554982696	1.09700564506925	1.40944713500982	1.13754921895937	1.50832182953985	1.41421016155017	1.23593718517275	1.00644470707993	1.28991994364221	1.26102475631064	1.31758664198098	1.37453547450095	1.48704755797409	1.02035921814782	1.13587457919101	1.33917546502962	1.18908196623193	1.30700510296316	1.02493975391949	1.02091220058333	1.34158542660401	1.26967749131595	1.24762798791374	1.47519934270493	0.990901533774671	1.30565442702295	1.4179313709936	1.48219754537985	1.06526365581196	1.29073264096084	1.44518641877154	1.04017902399761	1.2563781930275	1.06284170394688	1.03987515302117	1.29911574964965	1.52743343484863	1.35835344441938	1.14218164457939	1.14616694650728	1.07527427799026	1.00823382450433	1.26980489063159
1.23804590044891	1.45562001465485	1.24411153811113	1.28888014208027	1.27676063629549	1.36025727377356	1.47909177821806	1.45808201092238	1.24418735610614	1.19420581945706	1.43573324281432	1.32403587087189	1.51703243044955	1.23825547156602	1.25601476229278	1.55476818396531	1.52364775529825	1.41517367267764	1.22250468067179	1.67313483329004	1.39292615790557	1.20423690058141	1.52948938069433	1.22165762333106	1.23323328089852	1.56746754389818	1.37095802504491	1.11273518704315	1.56939771257849	1.16499191064269	1.33618706755405	1.11591105470481	1.53978491961061	1.23967467808411	1.15468630061176	1.53771073031191	1.29032597998662	1.6418441096323	1.39624370058343	1.3801024493084	1.11539016754315	1.17337506889506	1.17584364804499	1.29989499389332	1.10840966329758	1.50489683141567	1.22245045219573	1.25637285796283	1.60230317832378	1.11169428752108
1.78633839997073	1.20997154502631	1.83677416355818	1.57319942605816	1.31295656613698	1.24878485322203	1.29496751145194	1.34853747290615	1.54734110174733	1.48307303591693	1.23335627148076	1.3556425376008	1.59705182942756	1.77573889233467	1.57123049889361	1.23973601095043	1.44734379802506	1.2217692262124	1.30406756428257	1.4031325854429	1.58781190437335	1.55665718809292	1.37846324819297	1.36613407351298	1.81366984166502	1.76292828728788	1.4733853754913	1.73150226218318	1.32912763782008	1.37305824836593	1.30057888392323	1.38043900863334	1.54485056059269	1.24031229056689	1.55514268654157	1.25964256105403	1.84090200110338	1.35851196324506	1.22051848739311	1.56654777830479	1.3000456152014	1.20359854914775	1.72311946116675	1.84014110275129	1.84232598541394	1.37665607233852	1.4942366761651	1.37897395702711	1.28658829846725	1.52647943017932
1.8267226527402	1.77970526770838	2.01886565812045	1.91275300944255	2.03623214344398	1.83227561601659	1.73237452468214	1.71200464428017	1.43988615737663	1.52336924409108	1.38844009936839	1.4071635412318	1.63026614668386	1.47960520820174	1.9517155417386	1.560025367206	1.36838070033777	2.02031801163945	1.78155924053502	1.83627554034845	1.42265412633334	1.408883901978	1.47772837751504	1.6086886530516	1.67798851081828	1.76365862746141	2.01238550901596	1.65331186947952	2.0381689615955	1.51062022846861	1.41066738416676	1.50730169282862	2.03899166905026	2.08769061595035	1.40582152715839	1.3448481302699	1.79464583980031	1.78227374765202	1.82587508607102	2.09910617209157	1.37613539599578	1.36472507956138	1.64419088302181	1.73448421384299	1.43143749578471	2.06301474085856	1.34669327479881	1.60845638310358	1.7975280059082	1.40084396867116
2.11183577640986	1.99961389195929	2.00634714594909	1.69387396098309	1.66975401450434	2.14050727336766	2.22957620481823	2.25756200428333	1.62012507539729	1.51911347188994	2.15304981764838	1.56920707724985	2.23460291177869	1.6244512209676	1.81681105489811	1.82371982927073	1.89993997663423	1.96979019383908	1.67415475353753	1.81804078238765	2.29083529809258	1.8185803519458	1.67745754431158	2.03028133194531	1.60087152923752	2.23175060554831	1.75804659369036	1.78841568562606	2.12741110385442	1.92182105574081	1.64009347007301	1.93413862764965	1.85990788384438	1.88938708704263	1.58399301667597	2.31708873380114	2.00013741223245	1.97946137909747	1.51019768362216	1.87024125075267	1.89425803147685	2.29508134915966	1.89362369150516	1.67617385083623	2.01266906394083	1.49748902190437	1.8478570268712	2.23326472460674	1.51241436244729	2.31465813932762
1.92222710151636	1.72492776236274	2.11595555883461	2.51079154355244	1.7544972555026	2.43415354961737	1.94177579813096	2.03393348379696	1.93998667142928	1.69571469408029	1.93894393440817	2.0918116903602	1.87819055202726	2.2146248752813	2.3565337994916	1.7625714960465	2.33621691789037	1.94490406999275	1.88873592067199	2.28396854286716	2.10799920476789	1.65741203810057	2.15909263905275	2.17056486079328	2.31712916912339	1.6341097674921	1.65678611788636	1.67869356001645	2.12992486119612	2.28555841799785	2.00478413861991	1.8159395991735	1.63880881716719	2.49208268446544	2.06433157211504	1.81732817507796	2.39393917430467	2.59775911112523	1.9796794210928	2.17825331283011	2.33766451104858	2.17888460698807	2.3142560418431	1.73908325154425	2.63477766693654	2.50158169649324	2.58951137968123	2.2530076929601	1.99044745578249	2.36495428576529
1.92402678833176	2.29735234480082	2.30050474655435	2.57151185929475	2.56812473059718	2.05468770674694	2.45011038360944	2.69044049673559	2.24427279015474	1.86924116600884	2.13434801082708	2.5337696807652	2.28242703168239	1.91981891614751	2.21489773057159	2.1120172311287	2.06012544271899	2.17955201168444	2.64022109306535	2.2489399857447	2.01794043361613	2.62418913503988	2.26231732207032	2.73648434344938	2.74930096659807	2.55381807470373	2.01017218738188	2.80562627965592	2.0342006686406	2.85127349147438	2.59335131297259	2.5309064875264	2.95144711586852	1.86433067246055	2.34932277614807	2.30760836631711	2.26963300914111	2.67466339403457	2.45098695128667	2.70639207788658	2.29614191454186	2.70572860997892	2.40354211160831	2.42660939222644	1.89610537942092	2.12656690772232	2.76492739743132	2.73185374602394	1.98150850089724	2.02942276434561
3.00066149310518	2.49853546410833	2.31740447341843	2.44200873157905	2.89903073327653	2.13010217861496	2.49513303488316	2.59961583751778	2.79944143783265	2.4657331291979	2.94601574799375	2.76083404184848	2.24211330679053	2.60796616724065	2.44641624846387	2.55222363346256	2.07310481880071	2.27317645826949	2.64278621414089	3.20750043983331	2.59071774348931	2.15312913697587	2.54842465212117	2.95452707382902	2.76428002938954	2.75075468321781	3.07663295374568	3.13359306613822	2.73052619611765	2.43174964971832	2.756643334763	2.42217057624853	2.40082639782746	2.41764457315867	2.5718481438797	2.76643286831576	2.7556746705977	2.63398943794918	2.35387205950384	2.18930131690025	2.22030115586965	2.34049511011159	2.34538853701495	2.68267317809616	2.78280839988964	2.28161784691501	3.16560439910655	2.35758077255728	2.11134483161766	2.56375216688157
2.5175013374282	2.48810793075061	2.63401864374575	3.74906897212506	2.33420822898579	2.86794798001656	2.68964555283933	3.40815658478689	2.62597920897233	2.99209696609437	2.35875836406013	2.67293869348854	2.9424450110372	2.42143661965931	2.53644006522977	2.82549376116271	2.7553542557283	3.26318973857033	2.36756912710521	3.26182292780397	3.17806879709023	3.12961320213218	2.96959033596747	2.44696861097742	2.70137652039491	2.73564578607142	2.84033752034359	2.33101690300352	2.32178341313745	2.83937317433798	3.41791289546075	2.40061431665773	2.37816187439161	2.57601967800181	2.78232150830203	3.83209819575632	3.58906185132504	3.32679728638355	3.56960949607325	3.32296988114486	2.68378764712059	3.10091624352188	2.68637326644374	2.68726658179886	2.66016470938438	2.79368941835256	2.7559382193563	2.68537613352019	2.93413936595036	3.16731526370122
3.45667608836713	2.98211515052376	4.02433340589462	3.47732044505301	3.08139830855514	2.73502576867342	3.48269236600922	3.96522179729325	2.72164571059209	3.26722396478836	2.81875043873365	2.87908259092717	4.89310546185038	3.57283185502584	3.01580897958718	2.65357103724476	2.71945055537099	156.226866480138	2.58317081856607	3.68857595227087	4.14402458608426	3.51000445566684	3.33884012864116	2.70807292884572	3.08569036567075	4.17551562927992	156.262567683926	3.13855112180317	2.84395841928172	3.64045709706468	3.00405838025705	4.14862909028535	2.64019355232654	4.11514522644967	3.48689871391539	2.87203664629041	3.5616978014022	2.7938348086483	4.03436672686747	3.73828290108308	156.136609449077	2.66136906168316	2.74748602204694	2.91028503646428	3.11561364136451	3.84986599643179	7.71054962644448	2.90330657994103	3.73163504920926	3.03923097613222
3.23065029123028	155.86266901055	155.884127582381	4.11877793800555	4.02219909152871	2.91711694887944	156.314056126859	3.24007154399768	4.03048893245141	3.49753090071952	3.45322410843764	156.110924456411	3.35143606421927	3.18073429450012	3.57796629701617	4.01245442567061	146.21139096426	3.49348494800156	155.741074400961	2.99700703592907	4.11845712179215	155.970290313715	3.91626314082674	3.18866394774748	3.24619279315347	156.303493791752	3.77788038093883	155.712262649997	3.43138128206952	4.26266924314322	5.39013559922497	3.33953848202661	4.28107869016948	156.215602312924	3.59025673292136	155.940243357728	3.01524148427645	3.42191778796961	156.232389486365	3.51788975500987	4.99728924244564	4.14293104323018	3.60859011282911	3.21461479730005	3.96268064120267	3.43424653279882	156.19710399351	3.51254344320303	3.61202409453155	4.15989002390445
3.9989263751306	3.58588926375655	3.61132916621835	3.65294174457535	4.04372442613721	4.40337953648806	156.196684651474	3.73696425588768	4.28921015813221	4.23158500642913	3.49399245385421	3.38545250368897	156.2964688334	3.99465307140768	3.67677371555798	4.33927365988794	3.88045383646183	4.46871525999505	3.80637547435245	155.762685822343	4.09788890730697	3.42341038997525	4.31171350997555	3.76266844258804	3.59871592221168	4.15398686137697	156.304401790745	3.40069925578332	3.39954617872221	3.66233136772267	3.86048893764112	3.68048474541269	3.44937654894747	4.49177647680601	3.59485666739988	4.25238636172152	4.68606835887114	156.249345157397	3.59375906881877	3.73092547772702	4.03328550908821	3.2434474524729	3.38999399036817	155.906528789057	156.244310848839	4.74010870914852	4.03588047395159	4.23360876831697	155.991309944793	4.00894865231517
4.74115071187082	4.0408698589211	4.89214588225212	3.91715707691966	4.99536063230606	4.25750580701209	3.81992190960606	4.49907786879129	156.254591795493	4.25877412944003	4.43970214717173	4.54164097115273	3.97604403402147	3.90394027489392	4.36846490665807	4.25606219624811	156.313609329252	156.330547505276	4.02344739145575	156.286989441878	4.55452160259327	4.29993857830926	4.20849868185844	3.90476551395722	4.62009891731812	4.1739302767664	4.53787834795729	4.46801365437797	3.8236015848559	3.67270387434761	5.34782021986968	150.071079206027	5.08305191645608	4.24578138619701	156.323414445288	4.52072889683601	4.18860636191195	156.326669286957	4.35503635235242	155.979368610573	156.307761153855	156.033200291404	5.7015366269619	4.21751714001562	155.112916632806	4.31061343066226	156.22321241431	4.45833632136101	4.2194948460975	3.87912132859955
156.197670662587	156.259177519586	5.23127154379154	5.10715172985728	4.86482363087053	156.275948050752	154.866683098967	156.333666757328	5.11199134292063	5.09073616698082	4.73056587643556	156.321880092399	5.11962231137217	6.17942350097287	156.320617246814	4.13819268250827	4.76865188844578	156.333040283628	4.33299455191711	5.48744971097031	4.46793589165976	156.328661690653	4.93357071346612	4.41294246708721	4.92977925468107	4.90433663100162	4.13504716117386	4.50381029740282	156.22271639588	5.13519273282709	4.37892351469727	156.320088836961	4.27878205351601	156.258046303293	4.57178486019606	4.32088694708863	4.18028647643744	4.80426850206668	5.0928870656432	5.46315723057008	4.23475060354653	4.7190830607723	4.93785013723006	5.19050496573757	155.814893759638	5.12270718814523	4.45840422265412	4.36420308991603	156.331725532045	156.336889873197
4.86352381885017	4.81096615687448	156.162486638319	4.84976806322244	156.237041316814	155.488678951831	5.53147747304924	156.307289149905	5.0125882849306	156.324594388224	5.08399789388809	5.19518267964431	156.338821417529	4.77634981110244	156.332861065024	156.338389663276	5.64322602297337	4.88724015914255	6.71529116488673	156.329888568817	5.02074929661518	5.19604853346349	4.66447719505129	156.224091740656	156.336284692902	6.30914553184726	5.31071576387313	156.323310542776	156.327083022629	155.876341495372	156.31959271893	5.59632929949943	4.68383081616846	156.327675027069	156.342704929359	4.65280457084527	5.04197337772536	156.283802148065	156.329763225878	156.112271552016	156.281343886204	5.06517752374236	156.263119765494	5.17334438704375	5.02324898984101	5.73391864038951	5.09410929291526	4.79094416980899	152.607842190507	5.74378964176268
156.329928869446	5.32643675738126	156.24994443907	5.80307572563447	156.224464170638	5.96442329795282	156.015707696701	5.423368897125	5.26101472463003	156.342123724626	156.327122398413	5.43938169706493	156.316570177028	156.337639384273	156.341473775189	156.340428118575	5.54204124499258	5.63109346060733	156.326807310771	156.343981503784	155.396499480925	156.33831578001	156.323115155465	156.033102751768	156.062754937603	156.028915523572	156.329702989959	156.320837798795	7.61149210811276	156.345348550953	5.37385983766991	5.4819877843371	6.26170514659674	156.342154761545	156.340745963686	5.47119894469309	5.9755328971338	5.67180687245806	156.322922070471	156.061528975035	5.69553614353275	156.336918708259	156.308122298918	156.227771257388	5.93330047650078	156.342033697084	156.347712483737	156.222423415723	5.94953376836499	156.320029872333
156.244867902302	156.335960685923	156.33403602327	156.211442600133	6.16547592474671	156.345794789243	156.091975350732	156.291673453775	156.215999950582	156.309362892352	6.38977589594718	156.327578004817	156.264719276299	156.340203888136	156.290711592447	156.326391158439	156.18611361138	156.346963176119	156.348752840529	156.341021149027	6.37261532814514	156.3011193612	156.162601180002	6.06105728784047	148.622699160027	156.333801225971	6.14040341038593	156.253816262444	6.28594091798179	6.26713231285987	156.314802849402	5.87584624070547	156.306843661792	156.262507425057	156.33848212912	156.298128103049	156.347629106418	6.62675837563329	154.373399186064	156.288497711722	6.56462302797883	6.59986380930145	155.977772027079	156.083657439854	156.321877473528	5.96858230624889	6.11011695134025	156.346170211774	156.274973790904	156.244189667949
156.325672778793	156.325567280547	156.023788837758	156.287695860916	156.348586355486	156.254554175409	156.343257387405	156.349907962007	156.322088726165	156.094041867427	156.353676084346	156.334225339681	6.67860549085665	6.91513054255116	7.13391037762181	156.315763761191	156.276720725997	155.833830289357	156.331836501693	7.87203178925129	156.238569732509	156.337627482615	6.61762397418419	156.345963104027	156.348426196577	156.325677000871	156.352146751966	156.348099068468	156.339059379517	156.341116318765	6.50490941221546	155.815522620744	156.349790480718	156.350181062979	148.793377466381	6.57726275511122	156.221539693803	155.384808457635	7.25686654312266	156.116777064165	7.05927069030312	156.349917371722	156.340659068467	6.63803740896314	156.294757990392	156.349527474465	156.330152900838	155.975389991691	156.142727540693	6.76670462542949
7.81169388136337	7.67328531154423	156.330291570947	156.351001856022	155.255028542895	156.342441919865	155.995541347874	156.316704050222	156.349406763246	156.316631192588	7.54994153314258	156.344616636838	156.349237886939	156.341793600569	155.446065889526	156.350875843146	156.346973566419	7.07608252291838	156.314752636176	156.341953666085	156.334018094389	8.25406770638125	156.34563475377	156.153993081272	156.102501740574	156.300891912188	156.346569982485	148.946148986817	156.347611597089	156.276930183262	156.346826730853	156.312034542589	156.304343170903	156.34879142349	156.342598575435	156.208943771441	7.19034681114693	156.33235269666	7.54786386934108	156.299618590538	155.68347799692	156.339183568481	156.333663532223	156.294723850136	7.1970723361681	156.326935926099	155.847707392808	156.319219658765	156.346716253118	156.341951225524
156.352287433718	156.249069573359	156.350824910802	156.260045432305	156.337991474234	155.287877938316	156.145762991805	156.154981981556	133.658238785797	156.352330989021	156.106666622089	156.321136602992	156.238675677842	156.312866020228	156.205212497917	152.349824446159	156.279039419075	156.340783342545	7.91216001641747	156.354471390838	156.348679616764	156.326166046795	156.187235296116	156.234700743908	155.404687713206	156.354924849203	156.328803861493	156.128485683248	156.333441800448	156.209348654962	156.233537764514	156.35135588383	156.353432859151	156.183296854518	156.316137860622	156.233991476928	152.431557191707	154.834579317907	156.343512343592	156.312140826911	156.327010607032	156.16110939272	156.335654516992	156.33444681348	155.811847149363	156.343171081273	7.82491371309232	156.350804353802	156.352326240899	156.1983001902
152.736066154548	156.349475481761	156.3522103026	156.332950513311	156.34200920456	156.282021954297	156.353867258549	155.807109939586	156.351113360171	156.26092851248	156.335477846554	156.274519587527	156.342296815322	156.338852356123	156.355642516774	156.18218143184	156.344315285014	156.348928808454	156.348726193192	156.337009029792	156.325067065128	156.164705898706	156.349771028654	156.284939442642	156.344059997695	156.336680837021	155.738566804001	156.337117188887	156.317737955812	155.644799622751	156.321934570527	156.353436200047	156.117858825846	150.974154139323	156.345400324348	155.948872555383	156.351652626023	156.351378321421	156.293372596418	156.340568189747	156.35465870705	156.35353345154	156.295752563842	156.353428448376	156.35436321306	156.344513876213	156.347506606517	156.348145385769	156.109665838643	156.330143275467
156.354552720455	156.344573804582	156.245284704727	156.28740829903	156.347325112155	156.326987461687	156.351539858057	156.21014605752	156.351843592027	156.349396250222	156.26011231987	156.333554745258	156.352392774407	156.319413467815	156.339806164018	156.343980481372	151.130318952012	156.347720951423	156.343325398435	156.084013254294	156.351360190263	156.352031318553	156.346624116736	156.271328752507	156.300826389261	156.321730140147	156.33978384288	155.908332838759	156.33997905601	156.337711304455	156.3554959951	156.349198628252	156.350459888028	156.343840305887	156.3261666724	156.354188196367	156.153126344583	156.352580174086	156.327019524493	156.3528081102	156.332850324325	156.348149082236	156.090126680235	156.350694081929	156.355632592703	156.111181316255	156.329045018741	156.244306631098	156.334252744147	156.33191164132
156.35063418873	156.356379360547	156.356148362208	156.322975921841	156.30484674418	156.344628614609	156.356139480214	156.252434599718	156.299642804763	156.286712768692	156.32500060058	156.350377565689	156.303799126352	156.347283330009	156.335585444961	156.351752194765	156.352918372205	156.351515927207	156.328508985343	156.353301090667	156.291894056332	156.278983949754	156.333007847886	156.356086807191	156.352407596168	156.353532970454	156.261300678168	156.046922860062	156.341245824651	156.31411900698	156.308532729621	156.173533208615	156.354186626124	156.344822341359	156.292402101344	156.352950765665	156.341126136259	156.356765734471	156.349287173757	156.311668452295	156.354731318571	156.326750467958	156.167469935052	156.320237989142	156.355472984643	156.299061438936	156.35020988205	156.35315668409	156.351819541831	156.355644772967
156.34745249144	156.353781239484	156.351198616573	156.356138264259	156.331397648078	156.356533530084	156.344429837961	156.352798529035	156.355664766864	156.354142620554	156.350263566879	156.35661129726	156.346543512993	156.345968888986	156.315877083797	156.357275886957	156.340480196135	156.342697086215	156.116354661031	156.355933247849	156.352801850209	156.356226768515	156.347146474787	156.349811626942	156.302546566004	156.349663547032	156.333554673407	156.345288532432	156.343056735256	156.356501829873	156.352455556054	156.332072968971	156.342788392134	156.336215020165	156.351500716287	156.261428558204	156.349421561739	156.308258591307	156.352131375273	156.308600115921	156.356841848138	156.355024569066	156.356124428	156.357063260755	156.352705935746	156.350753231332	156.355414632195	156.290072459642	156.354905513928	156.328777244765
156.321046980265	156.347640234736	156.291091121437	156.355903381616	156.325414402225	156.288747652653	156.352294647438	156.329990525476	156.266389360841	156.356859306742	156.349626803754	156.342945256338	156.357315025097	156.357278371707	156.355328752445	156.35492465714	156.338256433509	156.348307588217	156.347393959988	156.353404713883	156.348504036848	156.351181120053	156.307456577431	156.357482590936	156.346377636643	156.356263204627	156.344250283457	156.357128088904	156.329719634481	156.323092657722	156.357307605247	156.348812009579	156.321540775207	156.355926836704	156.354825278188	156.34491713163	156.339760183008	156.340941911228	156.352013295171	156.338539314526	156.356749384555	156.355970888045	156.356881553361	156.335765497553	156.348993187759	156.336765171343	156.317755190616	156.355600507074	156.34319724094	156.277028049357
156.344015074471	156.321707669759	156.335653252657	156.349344750558	156.325709986662	156.354990640929	156.354822104182	156.357199046325	156.357459754009	156.330519923984	156.339949385573	156.348254768231	156.355999945946	156.358549380585	156.342257063309	156.356909580249	156.32593100318	156.31989214923	156.341365180247	156.337445331166	156.357052780355	156.343203224554	156.351414157481	156.351003163585	156.310123387344	156.357392786143	156.35826451848	156.330206881236	156.343593972983	156.357772000894	156.349814296448	156.347565868054	156.324083681874	156.35125154149	156.349992245039	156.349875143498	156.355681849872	156.354917151335	156.34995814629	156.322372021322	156.350421887461	156.345583363256	156.356890292321	156.352741407584	156.317057471905	156.358732970736	156.357361445672	156.356288047692	156.328290001597	156.334422411568
156.352293350297	156.303548382092	156.354398825696	156.358894438188	156.356277231797	156.342566104211	156.354252494956	156.348924714676	156.317654271125	156.326216691408	156.355424273283	156.351635130803	156.355117847019	156.357789686147	156.349887506487	156.331108421488	156.358554990512	156.356437740386	156.35773866331	156.343042526955	156.348305223881	156.358723282592	156.348589071476	156.334851632572	156.345065911237	156.342206658484	156.357340886133	156.356780341073	156.337898661382	156.355879817209	156.320987577305	156.355753746324	156.350657056943	156.358535510776	156.348117332496	156.357139766965	156.357553373135	156.349347542682	156.325734796525	156.357649345753	156.352258924741	156.34367752814	156.3564464187	156.349149238136	156.352304432274	156.343153676032	156.35326522767	156.353083185628	156.335122182361	156.340618087106
156.347671469284	156.339499395432	156.348706106526	156.354573091427	156.357735032667	156.31822396619	156.349631118603	156.32771181412	156.353655854839	156.355042546535	156.354184673301	156.357520611358	156.341890170255	156.358508335008	156.330003553645	156.333927522019	156.354330562834	156.351030876048	156.354569010287	156.34593960113	156.351802985694	156.350281963822	156.35575596133	156.351473080869	156.347037587692	156.358624725919	156.337440971821	156.356899827539	156.353951368124	156.343831007978	156.358170316502	156.352828403713	156.356241517221	156.356602721548	156.355176954539	156.357494200361	156.357795623597	156.347541619291	156.348117490671	156.345008142566	156.357031732205	156.358931503122	156.34586131502	156.356325993842	156.357603802325	156.35451499316	156.355698865782	156.339776637764	156.325177646292	156.355976617686
156.344133384988	156.355216420494	156.3552174256	156.35224794027	156.352265487405	156.33647232579	156.355697603062	156.356518777671	156.356249876992	156.358823036456	156.358757431451	156.341550721616	156.357748456871	156.359071838618	156.35918776958	156.34003172839	156.347514854068	156.344429155999	156.358271249966	156.342551603879	156.353395430471	156.356974213874	156.358364389011	156.342566573383	156.358581794778	156.356223054534	156.3521338196	156.35702522296	156.33800216673	156.354911173461	156.34324307112	156.338726366196	156.357537412692	156.358923924385	156.348056995374	156.345035355362	156.352720757481	156.331836566418	156.34420932362	156.354910643698	156.358739176911	156.358951997586	156.358715884714	156.352454931712	156.345198744419	156.342422189289	156.359173199864	156.341556388229	156.345262996126	156.349026592922
156.35899778348	156.354308420591	156.359103276608	156.359263458642	156.353779664443	156.359538061098	156.356107823282	156.348435142971	156.352343212612	156.35447697195	156.347464867849	156.354136227549	156.350256156511	156.357089243869	156.333211605807	156.349930544192	156.349638786331	156.352415204929	156.345290320728	156.353769104795	156.346832170354	156.35718876951	156.355221698924	156.354108462224	156.355341141448	156.35906098581	156.357409572363	156.354510021089	156.355527451507	156.356379006142	156.349952946857	156.358831365416	156.355569674343	156.357609088672	156.356687688826	156.351397275695	156.356206923578	156.357079356447	156.358838080936	156.342341164324	156.353914436501	156.343388850945	156.359984849833	156.359133473431	156.355446716375	156.346835452649	156.358754698364	156.348381365525	156.353582768117	156.358382251397
156.358947492942	156.359040234796	156.355347628624	156.342233128114	156.358931946492	156.355049398005	156.358734232149	156.34666644395	156.359534792818	156.351121004266	156.358328193737	156.351248858085	156.35973114561	156.354260505001	156.350391027812	156.350105819222	156.342757558189	156.352580696239	156.358724449596	156.349116251527	156.350447049989	156.358353958587	156.358054760337	156.352179820551	156.358800349516	156.350634271506	156.354807965083	156.358355955606	156.357938998028	156.354517423331	156.358220794851	156.356744890024	156.356912033589	156.355347987052	156.34999031578	156.350416368836	156.357997917434	156.355794317728	156.356846529068	156.34794937816	156.346825873009	156.357220497196	156.357980102415	156.359971971642	156.357462281023	156.353706469763	156.351537238363	156.358545211924	156.359558229308	156.356654897771
156.359246169924	156.358608126119	156.359193073793	156.359183619103	156.357590109283	156.356117591886	156.359518303661	156.357006020725	156.356195196753	156.349021303154	156.356900453714	156.358234146325	156.360151732454	156.346083369611	156.350702245161	156.352586359254	156.359346553342	156.358183553811	156.342876506591	156.356338056696	156.350904051807	156.357499800817	156.359197959937	156.357433914724	156.353348136272	156.347343055112	156.351483521438	156.356119708912	156.352529149149	156.358624196171	156.356692057537	156.353686063148	156.344210204817	156.348671163695	156.357064298711	156.359625545072	156.356730804405	156.360013002039	156.359779228131	156.358651506303	156.359400641319	156.358218709548	156.360161697826	156.348932051497	156.353348038849	156.359915245131	156.357243414895	156.350532347999	156.352457292492	156.354127990418
156.357003396283	156.355385347979	156.359861048475	156.354472856844	156.356302729546	156.350112576162	156.352386731136	156.358264289842	156.359543438413	156.355453567682	156.353739462857	156.354561785318	156.359820319279	156.359430216949	156.360205164261	156.357054036323	156.357845065724	156.354211398219	156.356946410914	156.351062178345	156.360045050733	156.358984804965	156.359662658803	156.358534407836	156.359329542115	156.356393296755	156.356882417761	156.355950010643	156.359139947953	156.357812813542	156.359246376368	156.353068468872	156.355558166898	156.353482057421	156.359348892903	156.356638457128	156.36007514528	156.357241075565	156.354766818563	156.358661637473	156.357804426549	156.35885400847	156.359574713358	156.359060285011	156.360008426871	156.356366178387	156.356632343562	156.35889230143	156.358427684064	156.360650273606
156.358973983514	156.355965059533	156.351895824073	156.360401105853	156.358550895755	156.352949455574	156.357066813315	156.360203195222	156.360401785822	156.359933523251	156.355339117629	156.356638454473	156.355994931379	156.355616857869	156.359690025783	156.358745605592	156.353400107925	156.352556887251	156.360162448052	156.357107537555	156.354980169002	156.358272116303	156.358781374899	156.357882325461	156.359372558485	156.356015976153	156.359549334017	156.352886053668	156.354138350855	156.358857071517	156.357802408726	156.353123548707	156.352294497744	156.359710026526	156.357912281596	156.357443614202	156.358954672577	156.358753939453	156.359702843339	156.357132806101	156.353864666304	156.358020147888	156.358225565416	156.35786519803	156.357775497896	156.358633740209	156.357039922784	156.357451979859	156.359940256854	156.359907098716
156.358722869275	156.358752400121	156.360594886167	156.360082940275	156.354771327976	156.357700514422	156.355079189165	156.359134321136	156.35524070717	156.357386765378	156.353879771844	156.359622499484	156.35971803271	156.360142093497	156.3555476277	156.356216543911	156.355606650665	156.360434533224	156.354195805739	156.36044166929	156.360446717923	156.359983015225	156.356240030124	156.351990422903	156.359904026757	156.356984708615	156.36046190408	156.356697057188	156.35942507079	156.354282200955	156.358120113017	156.352006228245	156.360308394115	156.358557570921	156.354734875173	156.359468673786	156.354845036173	156.360671957011	156.35623201111	156.35874863735	156.356456254457	156.356998818363	156.359429226267	156.358911469968	156.355784391986	156.356412425569	156.359113062425	156.360778011671	156.359087114948	156.358392639743
156.357675746725	156.355118276506	156.357180993746	156.358150631213	156.35699826982	156.356700544511	156.357600683894	156.359927189459	156.360190958613	156.359836931029	156.359121100458	156.358085768335	156.358579660193	156.358817401461	156.3582343637	156.356825070864	156.358741139026	156.360576333375	156.354139496179	156.357078607356	156.358990272271	156.360193020294	156.355142066211	156.360142632756	156.358756871809	156.360123943728	156.35501019505	156.352820548851	156.355717733787	156.358721057672	156.354636861769	156.355255245263	156.359296484977	156.356924955523	156.359837561146	156.357264516762	156.353440781966	156.359909428164	156.360316232227	156.360154384729	156.359375628704	156.360566079558	156.360175818248	156.358816579866	156.358429753983	156.360409969046	156.35955479843	156.356806428078	156.360009011417	156.35914575948
156.359381058803	156.360421045666	156.357176620259	156.356953347179	156.360181124808	156.359055733185	156.358619879164	156.357666703092	156.357159112543	156.360154772928	156.35805669517	156.360134134851	156.357272996499	156.360576782689	156.359672855624	156.36097434392	156.360240936413	156.355055552671	156.355833614201	156.360111024777	156.356853500403	156.361034885829	156.360022048121	156.358653105568	156.358875693894	156.356981385136	156.35729457497	156.359563287146	156.360182959612	156.360740800947	156.357796949551	156.360569343154	156.35833709615	156.357116194093	156.360004300823	156.360368551373	156.359586858133	156.355036239458	156.359362192282	156.359839790412	156.354728624394	156.359317966298	156.359356712644	156.360177762213	156.358906073967	156.359993035131	156.35696113617	156.36033667082	156.357093286556	156.360615458347
156.357123553979	156.360040311586	156.358269106032	156.356663683609	156.360673519577	156.360119002454	156.357502897059	156.358401956088	156.360046762276	156.358634068803	156.359286819887	156.360768742033	156.360395294091	156.358711179189	156.355887704657	156.359014058386	156.359023670188	156.360551909252	156.359741831123	156.35733139427	156.359783750169	156.359566400189	156.358656256907	156.360390380633	156.360680718495	156.360034038674	156.360200374897	156.360981609805	156.360501860588	156.360412909589	156.359999677212	156.360966413168	156.357750088836	156.360470718336	156.358958377196	156.356368552673	156.356628667931	156.356202851172	156.359624343514	156.357893823211	156.359654073292	156.360092392317	156.360722786224	156.360224020974	156.359627898439	156.357824581157	156.358456191104	156.360387371889	156.358172888417	156.357667050328
156.360099844591	156.359604659229	156.358655085306	156.35943715996	156.360173248661	156.358335797791	156.360473098031	156.358720798688	156.359042528377	156.36031042332	156.358345511341	156.356800729433	156.359427717043	156.357839925838	156.359549157214	156.357223555894	156.356611733545	156.360272424932	156.360259215773	156.359701959026	156.35972959363	156.358993972235	156.360695739911	156.359190596207	156.360661861145	156.360689422379	156.360971384919	156.360546373525	156.359738010503	156.357445907818	156.357525413819	156.360780102488	156.361032626267	156.360391302263	156.360537445095	156.359611826028	156.360872307377	156.357953749558	156.358789339566	156.360770670055	156.360620043969	156.359487489103	156.358406098387	156.360982171289	156.360263135905	156.360285369103	156.360583046008	156.359966110849	156.36033186184	156.360037660807
156.359482712732	156.360791712474	156.357960504703	156.359898455331	156.360297335702	156.360315443787	156.359433576659	156.360828159789	156.359297498543	156.359175505578	156.357582853795	156.360189278236	156.360495822904	156.35645369425	156.360367011302	156.359299518808	156.359432479277	156.360909923276	156.360641117965	156.360584115109	156.357384283968	156.36016758359	156.360683472003	156.359459940853	156.359843358728	156.359980677939	156.360834957472	156.360834040905	156.360599556282	156.360362509484	156.359478397769	156.360584756569	156.360191323294	156.360775594624	156.358639303242	156.36070299817	156.360419551296	156.357201345007	156.359119113608	156.357523591663	156.35800649479	156.357215464996	156.361047665029	156.360926790354	156.360600284748	156.357971245311	156.358830960396	156.357852180771	156.360977408783	156.358488158912
156.359756667778	156.361254566055	156.357587281655	156.360257090739	156.358504058181	156.360670889088	156.36014038237	156.358860056204	156.360914043216	156.360311783363	156.359945499688	156.358099506869	156.359604049002	156.360602072458	156.360860686978	156.360175769177	156.35906169788	156.358349739985	156.361446197836	156.359824726719	156.35843142576	156.359083153686	156.359538300826	156.357279693726	156.360696662484	156.360631147679	156.358261927798	156.35705928311	156.360704319895	156.359358684141	156.359049170926	156.360484455323	156.360721722941	156.358388885892	156.357799050679	156.36078037333	156.36125200534	156.358078156393	156.360740866765	156.358540340769	156.360373517176	156.359045591893	156.359475115087	156.360247388142	156.357852934255	156.359169988065	156.35908461041	156.361120165858	156.357944716707	156.361346713475
156.359356397801	156.359167215518	156.35995317079	156.360404249864	156.35982934807	156.35923405811	156.360190165377	156.361023430501	156.360653414437	156.361144538176	156.360723302112	156.359803537216	156.361132243889	156.361159858889	156.359853032172	156.36111484571	156.357990489729	156.361137529585	156.36071431949	156.361318530566	156.360094771612	156.36035366681	156.360476021597	156.358737947564	156.359442650026	156.358895800662	156.360899839191	156.360738127593	156.358830567152	156.360327826395	156.359346690657	156.36089802121	156.360316589455	156.358648010789	156.36014868469	156.360568228776	156.360615727684	156.359768210391	156.360489377571	156.361159019392	156.360549018467	156.361079740355	156.360671026636	156.360714380714	156.359747258636	156.359474459574	156.360559572697	156.360359514874	156.359682708894	156.359845123403
156.360009383368	156.359618769397	156.360598146836	156.358997420999	156.361178668792	156.360563124113	156.361373324115	156.360183098414	156.360879595663	156.360922065698	156.359738495612	156.359667756581	156.360531383174	156.359497342795	156.360628191591	156.361464968704	156.360213961105	156.359965294479	156.361090846695	156.360257677757	156.360397010243	156.359858799869	156.359209737396	156.360894029971	156.360685583306	156.360140332223	156.360891474775	156.361154322146	156.361443813026	156.360327341271	156.361033550405	156.360861517156	156.361337255047	156.361300305064	156.359523923365	156.359986060165	156.361459266396	156.358604508198	156.360409674856	156.359512652982	156.360189519939	156.358390188447	156.359690574471	156.358166793161	156.360432327027	156.360694932049	156.360866263979	156.360968076672	156.360969650981	156.361226530908
156.361082029061	156.359471887906	156.361621212447	156.361103459169	156.361046421056	156.360653938799	156.361450322317	156.361422706703	156.360360186316	156.358604777055	156.361666559096	156.360275783108	156.360595272329	156.359178131433	156.360862511788	156.358926917845	156.360505483057	156.360024735332	156.361008871407	156.360216550201	156.359218679199	156.359483947487	156.361171116044	156.358638658724	156.359774142577	156.360688411503	156.36075151325	156.361540373571	156.360665711111	156.36005354951	156.361415324953	156.361387697405	156.361001824956	156.360142854975	156.359739300847	156.361226340861	156.359805668	156.360564287692	156.361512491991	156.361424442809	156.359822667204	156.36102208308	156.360709518847	156.359480915238	156.360260394443	156.359780441536	156.360594232673	156.360575820748	156.360236393312	156.360110269251
156.360305209977	156.361024793046	156.359800524068	156.361541109415	156.359355157902	156.361039351324	156.359133799532	156.359162585262	156.360823881837	156.359696585399	156.361201048013	156.360309458024	156.361689493348	156.359591869462	156.360929237141	156.361297594517	156.36076261082	156.359965484909	156.361180260744	156.361256411345	156.360444605587	156.361152072593	156.359698551744	156.359012022915	156.360469253995	156.359505028362	156.359288802515	156.36016331712	156.359683543241	156.360326160716	156.360679774026	156.360257805133	156.360237630117	156.360701975791	156.359851802986	156.359180255858	156.359803478474	156.360211758972	156.360956229169	156.361289345436	156.35969676832	156.360609397925	156.360011566458	156.359397506939	156.36036704052	156.359333542081	156.359168799105	156.360915173544	156.360884569565	156.361081962021
156.35979420593	156.361569918632	156.359539673716	156.360517015523	156.361074793573	156.361562911043	156.359367863899	156.36101286054	156.361153842014	156.360458016551	156.361150038254	156.361528181886	156.359388585525	156.358907219457	156.361022715021	156.361115007294	156.361155566276	156.359708998041	156.361297262251	156.360804256284	156.360353441645	156.360125781491	156.361587811234	156.360295007041	156.359405541906	156.360728856843	156.361313811197	156.361400086946	156.360313286821	156.36009756415	156.361093381975	156.360853316099	156.361457880611	156.36151254273	156.361141126381	156.360389273359	156.361068999889	156.360730562325	156.360814113858	156.361127823852	156.361470067377	156.359634273247	156.361550070674	156.360621193913	156.359940160809	156.360000540669	156.361143150856	156.360569339371	156.361376926338	156.360655947928
156.359845737692	156.361327017412	156.360575724865	156.360864260863	156.360603579647	156.361584986921	156.361060412058	156.361646432218	156.361409353387	156.359287366044	156.361488760713	156.360546165036	156.361208456363	156.361709980026	156.361438197826	156.361537421012	156.359818453727	156.360809739289	156.359891961757	156.360906998901	156.360861975104	156.361452127753	156.360255468686	156.361275931927	156.359579418859	156.360650499808	156.35960023416	156.361234520289	156.361300614439	156.36126975671	156.361491362988	156.360751341035	156.361768905887	156.361536827356	156.360263411695	156.360709879851	156.361228664629	156.36040020631	156.361386343215	156.360095871988	156.360013197688	156.361247586891	156.360310285046	156.361149971051	156.35970718324	156.361200783688	156.36053393355	156.360278519279	156.360708632648	156.361461759643
156.36083630448	156.361664760243	156.36135798072	156.361185079361	156.361253706646	156.361007404734	156.361504850932	156.361147810361	156.360809606607	156.360244549269	156.361348537991	156.361116798146	156.360418822786	156.360924896915	156.360887033181	156.360889127892	156.360876760506	156.359418803704	156.360616986658	156.361093946111	156.361051560597	156.360458074054	156.360623393513	156.361615246208	156.361233627031	156.359977530787	156.360528377073	156.360147745064	156.361632403507	156.361668826977	156.361073362755	156.361726844992	156.360304073978	156.360719189854	156.361122124915	156.360689088652	156.3612716893	156.360820213516	156.360233450515	156.3609879307	156.360050681116	156.360349662953	156.360112225261	156.361338204753	156.360131735859	156.361005834754	156.360492585219	156.360278167973	156.361669051919	156.360660802544
156.3614839102	156.361662938867	156.361357646388	156.360079711356	156.361272883288	156.360590333226	156.360488062917	156.360516713924	156.361630080949	156.360370109458	156.36083696359	156.361404197919	156.361228432809	156.360442799312	156.361598688885	156.360497063154	156.360812101673	156.360748691752	156.36086359812	156.361624857641	156.359958231522	156.360597246293	156.361277784934	156.361406985074	156.361719009543	156.360648401601	156.360176963084	156.361421513823	156.360910408593	156.361083098077	156.361412177583	156.361235721961	156.361234932441	156.360322554755	156.361447185425	156.361152770986	156.36171472754	156.360005830386	156.360149586203	156.36150247199	156.360310164512	156.360547199507	156.360995755959	156.361281383213	156.360265661524	156.361583192457	156.361221877048	156.361390897243	156.360435749782	156.361003232317
156.361503262528	156.361799833053	156.360547815934	156.360598158292	156.36100151517	156.361624583117	156.360800845026	156.360755796059	156.361080725027	156.360781985682	156.360676904519	156.360678254768	156.361390358868	156.361241102403	156.360662476314	156.361416797561	156.36144267096	156.361300163365	156.360351420244	156.360706933068	156.361624568414	156.361449880998	156.360907668942	156.361542050109	156.360723495323	156.360473642354	156.361554130268	156.360534209946	156.360643701788	156.360333102377	156.361280370294	156.360875759943	156.361807957155	156.361411540671	156.361527593998	156.360200604324	156.361110970874	156.361829748565	156.361629679589	156.360193066782	156.360926254086	156.360516041661	156.361386574478	156.361684153275	156.361372639205	156.360500825004	156.35985344911	156.360955596916	156.361600301752	156.361687415995
156.360484696328	156.36141361654	156.361454524694	156.360386012965	156.360331265891	156.360767744643	156.36146045818	156.361433568074	156.361435923781	156.360688698818	156.361282022267	156.361110649204	156.360704697432	156.36033022483	156.361422490792	156.361156743201	156.360218091462	156.361449098291	156.360673522238	156.360569162719	156.361674682329	156.361422251033	156.360995004555	156.36168360168	156.361510241235	156.361534764186	156.361218241527	156.360807792617	156.360406615	156.361322010913	156.36130825391	156.361742937584	156.361704995221	156.361367801351	156.361351783582	156.361492384779	156.361754407372	156.360736651421	156.360439587211	156.361434418788	156.361706721453	156.361351458757	156.361317095662	156.360325195412	156.361450120205	156.360781396248	156.361382560343	156.361178724838	156.361008182287	156.361031899369
156.360629152324	156.361317765402	156.361149266207	156.361298035329	156.361727570678	156.3604792858	156.361124833924	156.360598255881	156.361083430066	156.360664707624	156.36165980588	156.360924225573	156.360441700949	156.361780537731	156.361412780455	156.360836228295	156.361550784501	156.36102954527	156.360405061286	156.361688178544	156.361803707049	156.361756313038	156.360975767572	156.361644332974	156.361234305958	156.361430031489	156.361565287252	156.361457132949	156.361053917479	156.360702754929	156.361071079184	156.361467960563	156.361506859216	156.361599719366	156.360507457219	156.361387201494	156.360830633648	156.361036494644	156.360994476046	156.361773123887	156.361264271461	156.361661067113	156.361593668015	156.361226337063	156.360818860265	156.361587575886	156.361470880443	156.36108436633	156.360933980859	156.360676580369
156.361911993429	156.361383842167	156.361212231183	156.361687899794	156.361145119775	156.361366153384	156.360648954619	156.360862680714	156.360450356269	156.360969213898	156.360985878843	156.361469712227	156.361727992003	156.361182018967	156.361269769243	156.361099005754	156.361462794456	156.361128956747	156.361456387303	156.361424273871	156.361041395062	156.36124279113	156.360643794642	156.361456422071	156.361349303575	156.360798718757	156.360891400333	156.361725138051	156.361287113729	156.361943216735	156.361264218208	156.361734391692	156.361514232456	156.360583176789	156.361580129004	156.36163425009	156.361894575308	156.361813658915	156.360613385187	156.36112952088	156.361467747165	156.361702796998	156.361752801567	156.361625305325	156.361757428128	156.361599317858	156.361735355793	156.361812364891	156.360784929134	156.361529167839
156.361540385738	156.36194907593	156.361355376673	156.361770085797	156.36188436489	156.361818825991	156.361194681558	156.361067933839	156.361731229005	156.360989847722	156.360933692471	156.3613314184	156.360995047966	156.361561556466	156.361147901836	156.361844364547	156.361651508747	156.361317689797	156.361213520643	156.360792502893	156.361425549455	156.361614406156	156.361798822344	156.361586307958	156.361164216651	156.360698421288	156.360673619078	156.361506408281	156.361713083532	156.361434000606	156.361033133151	156.361455816208	156.360993020564	156.361294441048	156.361307548689	156.361391641307	156.360776511482	156.361793583824	156.360810441714	156.361153050643	156.361321275297	156.361720251005	156.361001065476	156.361150347273	156.36071241275	156.361240983956	156.361441052129	156.360850627667	156.361602951617	156.361427518426
156.360598860872	156.361288706446	156.361067573253	156.361782779262	156.360989882238	156.360875957957	156.361330881574	156.361313667978	156.36117610501	156.361801242176	156.361407404098	156.361382092414	156.361638703072	156.361704431283	156.360814189985	156.361856020963	156.361557124812	156.361756780472	156.360547879407	156.36120820058	156.361123359324	156.361279866668	156.36188940961	156.361219011209	156.360972763638	156.361421633345	156.360789553906	156.360993814392	156.36147789239	156.36133401939	156.361462547269	156.361188954948	156.361218236092	156.361183224302	156.360580609524	156.361241351548	156.361387691628	156.361612861878	156.360727428261	156.361657539809	156.361014712295	156.361497124581	156.360836737217	156.361716418172	156.360941187398	156.361019288847	156.361826182903	156.361133205796	156.362006880073	156.361827977748
156.361390551863	156.360961364841	156.361554622021	156.360811376573	156.361870972813	156.36142009573	156.361180523354	156.36173055321	156.361875601762	156.361370655064	156.361838978347	156.361507830643	156.361183659789	156.361423778748	156.361715231184	156.362004458783	156.36134675048	156.361515309164	156.361906448614	156.361250791102	156.361469468589	156.361904689475	156.361602794005	156.361029808697	156.361850234554	156.361513800881	156.361045666338	156.361439283528	156.36112875222	156.361870378333	156.361823648909	156.360888660849	156.361753941718	156.361094956202	156.361805305577	156.361168721511	156.361281148468	156.361119669495	156.361682945522	156.36194915351	156.36156887605	156.360975727851	156.361624570704	156.361913537831	156.361889432573	156.361817239592	156.361082613372	156.361404422268	156.361652048778	156.361656995686
156.361194769087	156.361499631976	156.361673389109	156.361744863101	156.361417626934	156.361270779701	156.362012742415	156.361811700379	156.36097888624	156.361402469512	156.361299152694	156.360891294437	156.361516852036	156.361979607692	156.361490744092	156.361800082299	156.361557175456	156.361503051535	156.361561086013	156.361342889349	156.361252680517	156.36186538924	156.361007350681	156.361884025318	156.361815768415	156.361692113139	156.36125232355	156.361854440265	156.361500107477	156.361745095034	156.361392554855	156.361701317128	156.361568353678	156.361841750754	156.361915433146	156.360945924591	156.361632504613	156.361623444088	156.361172925015	156.360925200939	156.361315373553	156.361340851722	156.361301634146	156.361855068623	156.3617055889	156.361560025595	156.361705526781	156.360880653616	156.36168556659	156.361684059278
156.361628539723	156.360986551919	156.361352447453	156.361935150969	156.361329719003	156.361381464515	156.36170836658	156.361496316416	156.361837113832	156.361755657761	156.361381043139	156.361301663728	156.360796539798	156.361013537013	156.361330759506	156.361657955579	156.361382165091	156.361760143898	156.361600367898	156.362162181834	156.361529735324	156.361429812173	156.361625160801	156.361718216388	156.36128430029	156.361900982465	156.361114623638	156.361771783348	156.361562890993	156.361930637717	156.361918307111	156.361561280899	156.36181141588	156.361294627596	156.361775763409	156.36179987424	156.361190878478	156.362107608652	156.361437454158	156.361134165083	156.361971097598	156.361056097593	156.361722084996	156.361226647695	156.361374054462	156.361626123653	156.361019924621	156.361575862935	156.3617031705	156.361225843792
156.362051319358	156.361689916107	156.361422684056	156.361084090864	156.361565707795	156.361392968734	156.361430510979	156.361736610444	156.361701536362	156.36162085806	156.361126235748	156.36123003131	156.361698840003	156.361799899566	156.361883958222	156.361996150954	156.361728367104	156.361857161494	156.361330921181	156.361704448785	156.361821031483	156.361700495973	156.361809009613	156.361826400839	156.361804867196	156.361884604861	156.360999443589	156.361653054853	156.361656975345	156.361354253126	156.36200947455	156.361702402449	156.362023141316	156.361665537584	156.361775789098	156.361913772689	156.361805172777	156.361928095368	156.361579634304	156.361440788383	156.361167922137	156.361578283498	156.362090001703	156.361927352317	156.361910904326	156.361853849718	156.361756647735	156.361158296964	156.36135083433	156.361745173293
156.361480038482	156.361470221329	156.361999741953	156.361828020533	156.36197942517	156.361696707988	156.361778731741	156.361304460511	156.361396279523	156.361983391418	156.361636611623	156.361343675123	156.361978365162	156.361872696842	156.361860095693	156.362098404869	156.361553046357	156.36117448707	156.361786362167	156.361897501966	156.36163429102	156.361866885771	156.361641316136	156.361324388967	156.361670695557	156.361617016463	156.361837851559	156.361950674903	156.361766180171	156.361548957697	156.361557941357	156.361873861804	156.361913603472	156.361165505873	156.361619296801	156.361598567586	156.361555029387	156.36195736303	156.361514749077	156.361466727979	156.36136001502	156.362072402354	156.361389312205	156.361353319269	156.361772304445	156.361527121246	156.361904241606	156.361610611242	156.36143455747	156.361769046017
156.361636476321	156.361560506354	156.362027941586	156.361460568965	156.362057009659	156.361689476721	156.361642107707	156.361750755768	156.361677181614	156.361361692225	156.361264026842	156.36132030239	156.361730696611	156.361016810694	156.361738037567	156.361606100081	156.361876952256	156.361622481168	156.361724666845	156.361642292747	156.361501483537	156.361702331843	156.361976193553	156.361352279001	156.362126531731	156.361416519367	156.361722499277	156.361505368997	156.361689826872	156.361741623944	156.361395228491	156.361811856954	156.361438825175	156.361336146701	156.361861667487	156.361938487962	156.36181088989	156.361505533917	156.361543680699	156.361754422558	156.361161465474	156.361812380998	156.361495732086	156.362005443133	156.36145488693	156.361795230245	156.361666046217	156.361522361562	156.361844215984	156.361587748333
156.361771279733	156.361509514348	156.361962721196	156.362097340518	156.36134071386	156.361619474116	156.361812684573	156.361908522964	156.361972321644	156.361632407923	156.361935863701	156.361550117903	156.361235032129	156.361551491527	156.36192786388	156.362077871293	156.361985482616	156.361673895957	156.362030929294	156.36116747395	156.361681108843	156.361850579139	156.361740300529	156.362015328683	156.36165689156	156.361396115527	156.361353220051	156.361968420518	156.361537900794	156.36167936221	156.362093557379	156.361763556367	156.361209490268	156.361115906984	156.362030220052	156.362171268445	156.361275039377	156.361525756977	156.361366221427	156.361399452335	156.361579865943	156.361352380166	156.361890040923	156.361388652673	156.36164211926	156.361583580014	156.36182952149	156.361701446214	156.361824580058	156.361678302526
156.361728686502	156.361777315167	156.361609641019	156.361589980905	156.361707908733	156.361647596111	156.361547007136	156.361852874881	156.361969703468	156.362113494509	156.361678803859	156.361989022473	156.361169431746	156.361733332412	156.362055549738	156.361321230924	156.361968847208	156.361756702294	156.361828709026	156.361763244383	156.361990493131	156.362001284799	156.361363554214	156.361785245744	156.361559963214	156.361690392461	156.36186641213	156.361574699004	156.361745818217	156.36189859397	156.361442716589	156.36211539432	156.362092767901	156.361740257361	156.362195003412	156.361521379479	156.362076803597	156.361495885095	156.361867375836	156.361346059481	156.361802248914	156.361971113533	156.361951227329	156.361970049141	156.361402171984	156.361650880413	156.361322533339	156.361464581991	156.36196137217	156.361867317436
156.361723180467	156.361441045681	156.362043214753	156.361664997479	156.36175366395	156.361700202176	156.361903429543	156.362164018362	156.36198762399	156.361288205506	156.362182384145	156.3613594398	156.361789137902	156.361628307612	156.361673128004	156.361775354114	156.362036313827	156.36183052069	156.361853718773	156.362041962267	156.362191636694	156.361437073329	156.361522123494	156.362048420521	156.361510535319	156.361731097865	156.361268867694	156.361705898652	156.361819207805	156.361802848653	156.361537199054	156.361529799435	156.362102167037	156.36148985037	156.361864884392	156.36196289076	156.36186052172	156.362238152927	156.362049327939	156.361396336209	156.362020227035	156.362007921213	156.361290156923	156.361980974827	156.361416748565	156.36139806831	156.361902064889	156.361343272179	156.361226212428	156.361889741331
156.361555483809	156.361658672046	156.361577066139	156.361967848863	156.361803361734	156.36183212038	156.361503644953	156.362117259322	156.36172670045	156.361464582613	156.362043696446	156.361811553205	156.361893686281	156.361902873095	156.362263576816	156.361928927601	156.361988920493	156.361862267569	156.361899226354	156.361885232199	156.361946240743	156.361482789257	156.361932966656	156.361774079999	156.361550511546	156.361447684987	156.361937071762	156.361894060586	156.362054429514	156.361859688577	156.361330658378	156.361411334308	156.36138176652	156.361951058884	156.361340907195	156.362210554106	156.36173639872	156.362150563253	156.361873414031	156.362062354206	156.362033066519	156.361483225534	156.362087621178	156.36177023371	156.361396605802	156.362045670526	156.361442881064	156.361540433775	156.361869226293	156.361996783681
156.361929602193	156.362145131956	156.361750988957	156.361594781913	156.362174851805	156.361993369375	156.361656004895	156.36143099634	156.361807735389	156.361393086995	156.361760989346	156.361559567189	156.361542346707	156.361968517879	156.361834505988	156.361940490527	156.362009412598	156.361359346455	156.361587565392	156.3617793484	156.361397705167	156.362122939949	156.361805310553	156.361835229019	156.362048219451	156.361486696257	156.361855339851	156.361852087586	156.361935720108	156.361500402014	156.361613768162	156.361620204828	156.361682943637	156.361532506371	156.361683807274	156.361914889182	156.361347232142	156.361892386217	156.362131555632	156.362203666635	156.362175493541	156.362074286748	156.361961372636	156.361850288455	156.362109063197	156.362058924751	156.361841076312	156.361610311822	156.361680841917	156.361878558613
156.362209728309	156.361497624606	156.361937422606	156.361901643327	156.361829321587	156.36197440433	156.362118079268	156.361646421191	156.361458017982	156.361532988057	156.361602539543	156.361566049866	156.36192437962	156.362116823361	156.361807561797	156.36222191451	156.361579567019	156.361942144919	156.361980132872	156.361404240485	156.361600691868	156.361887065369	156.361901870678	156.362071034588	156.362200286527	156.361606006767	156.361546011103	156.36187277143	156.361988812505	156.362015709311	156.361920778201	156.362131542531	156.361841310279	156.361382049206	156.362059021928	156.362152749002	156.362360464459	156.362044999878	156.361986317848	156.361978738396	156.361520084914	156.362045718103	156.361515024744	156.361593045454	156.361764114812	156.362198578253	156.362097231392	156.361414988713	156.361686052772	156.362101504115
156.361892265738	156.362123930879	156.361565359101	156.361461088637	156.361525185746	156.36148168976	156.361982131936	156.361947761979	156.361612424022	156.361489532423	156.362153875006	156.362052896012	156.362042913176	156.36172516283	156.361645323441	156.361454189737	156.36159789837	156.362149118061	156.362161261384	156.362007573114	156.361538212365	156.361829726148	156.361324376209	156.361457558793	156.361812237469	156.361988631767	156.361507783072	156.361519019192	156.361583491246	156.361826023049	156.361981101355	156.361961658832	156.362123833096	156.362067772352	156.362018705629	156.361783155384	156.361873784067	156.361607337842	156.361848050848	156.361925733581	156.362005153774	156.361479304749	156.361721012336	156.361739029263	156.361912019378	156.361394571726	156.361538142773	156.362093518777	156.361883565517	156.361951088007
156.361921521094	156.361556412849	156.361739214966	156.361752745771	156.361491816257	156.361842993281	156.361550673669	156.361584105204	156.361799492609	156.362145962611	156.361664291906	156.36214783381	156.361888532615	156.362134965451	156.362097963494	156.361682267347	156.361976248811	156.361742172976	156.361472934548	156.361562726345	156.361604585369	156.361802557181	156.361629661914	156.361668526299	156.361830756733	156.362028889659	156.3616361667	156.362056881863	156.362105126388	156.361675991368	156.36183592601	156.3617570112	156.361932558659	156.361496977487	156.361676148845	156.361850127725	156.36199722321	156.361842882981	156.362138993057	156.361728586079	156.361649745138	156.361861465684	156.361654753376	156.361564817622	156.362161602671	156.3618576051	156.362051495216	156.362090701302	156.362080667155	156.361860827766
156.361721734799	156.361925498455	156.361906985983	156.361800328435	156.361754593134	156.361933250186	156.361711342499	156.36190553511	156.362009097348	156.362326477794	156.361709634319	156.361476182446	156.361568820134	156.362021218752	156.362016021669	156.362010336743	156.361841421907	156.362137079666	156.361673894157	156.361961596889	156.361942993197	156.361879647622	156.361556289462	156.36215312312	156.362276929391	156.361673837159	156.36235966092	156.361841963165	156.361699232564	156.362044344623	156.362044206413	156.362422085309	156.361872807662	156.361812769359	156.3620134527	156.361909584977	156.361619469076	156.362008481485	156.362097777233	156.362205986649	156.362111871977	156.361971205526	156.361814229512	156.361691920223	156.361820295492	156.3620279215	156.362034461039	156.361997325287	156.362004400267	156.361507845684
156.361673183429	156.362135712494	156.362004653016	156.361866659808	156.361548943192	156.362103458728	156.362074262342	156.361973740195	156.361843029451	156.361998776573	156.361608843319	156.361728822337	156.362141101534	156.361518059689	156.361530939119	156.361950658783	156.361987675283	156.362207109609	156.362218507147	156.361667170132	156.361905281888	156.361872780111	156.362169155318	156.361744594154	156.361840692241	156.361598311467	156.361981071798	156.362106966053	156.361801307053	156.361582596766	156.362188363562	156.361505511262	156.362117215486	156.362180592358	156.361814743882	156.362034637525	156.362222568748	156.362406185075	156.362050076683	156.361853514962	156.361490892716	156.361719751157	156.361522739735	156.361874318592	156.361833046745	156.361817794844	156.362180638772	156.362016022965	156.36188090065	156.361747976267
156.362120549676	156.361892456837	156.361895062014	156.36185296893	156.361941141511	156.361840819492	156.361764270604	156.362094481747	156.362135057837	156.361798743911	156.36196860632	156.361510199567	156.361642420019	156.361936081478	156.361994859689	156.361946787406	156.361615304084	156.362293802292	156.361783976059	156.36190592578	156.361593570769	156.361971113358	156.36159521559	156.362139770106	156.361570286146	156.361612966397	156.362103805105	156.361629233181	156.362196446584	156.361717152746	156.361632329388	156.361744498915	156.361794815844	156.36212803635	156.361766810229	156.362141993155	156.361858661905	156.361686776799	156.361785885689	156.361571022101	156.362169141677	156.362113494011	156.361793948112	156.361864745085	156.362268056067	156.361755844104	156.361800257181	156.361771939177	156.361929646813	156.362056403661
156.361677235126	156.362109404381	156.361631394943	156.362051604291	156.361599146759	156.36218738957	156.362202720427	156.362058221723	156.361613694053	156.361603897935	156.362151261131	156.361795075728	156.361782039126	156.361813232408	156.361888468106	156.361834516855	156.361703200429	156.361878865142	156.36175756469	156.361901130443	156.361624197962	156.361635563509	156.362168214266	156.362259820334	156.362172374424	156.361881818125	156.362082932121	156.361775965145	156.362270569172	156.362280085582	156.361960317281	156.36229771439	156.361978391788	156.36191238511	156.361862326066	156.361745596104	156.36179319513	156.361890649804	156.361606127465	156.361945924869	156.361838953206	156.361946231039	156.362218620638	156.361670051211	156.36177838996	156.362266025889	156.362425512247	156.361722549165	156.362250686623	156.361977614314
156.362074846862	156.361670791199	156.361894720941	156.362008841133	156.362097924581	156.361839969996	156.361983773274	156.362056982587	156.361871163603	156.361715218299	156.361696624876	156.361583044065	156.362009244501	156.362120352996	156.36184979994	156.361820162532	156.36207906691	156.361812534049	156.362136476799	156.361926270961	156.361922123415	156.361941835602	156.361906505353	156.362006843125	156.362093153664	156.361840750507	156.362136474516	156.362128927907	156.362285911068	156.362204472882	156.362046075547	156.36225015965	156.361811311002	156.361814479274	156.361850544363	156.362305982345	156.36197116662	156.361772119334	156.361779975426	156.361818995381	156.362090130714	156.3620377	156.361794189816	156.361703808442	156.361859694508	156.361770897128	156.361649939229	156.362033846297	156.362254655466	156.361808290039
156.362005803304	156.362022549198	156.36179638085	156.362306188451	156.361876518356	156.362327035511	156.361760355486	156.362131131261	156.362148543387	156.361653055339	156.362010313522	156.361834305316	156.362067192989	156.362130453636	156.361979394918	156.362280590412	156.361786306648	156.362001861574	156.361768493964	156.362037904522	156.362225412968	156.362106551651	156.361819066527	156.362158164405	156.361974549698	156.362195307844	156.361842907576	156.361951340246	156.362038533001	156.361829120579	156.361847996601	156.361901799676	156.362390317552	156.362155753067	156.362035371042	156.361849343266	156.361760935561	156.362042157067	156.361690821975	156.362040383614	156.361991126158	156.361823171728	156.361987790474	156.362311948335	156.362169951015	156.361863827875	156.362079690143	156.361733025231	156.361793254988	156.361990981112
156.362058337622	156.361747069724	156.361613648202	156.361987434895	156.362325011981	156.362075296103	156.362225860413	156.362144435983	156.362228441324	156.362338757743	156.36174516061	156.361711764027	156.362133603064	156.361840068991	156.362303468901	156.362200540242	156.362072797716	156.361835129184	156.362361582172	156.362117803975	156.362099866527	156.362086690736	156.36179207245	156.361897502313	156.36236401619	156.361777652789	156.362113199962	156.361643322077	156.362308067046	156.362129589938	156.361883035717	156.361856371523	156.361957815677	156.362267714463	156.361851955687	156.361925157634	156.361631700533	156.361947769112	156.361944912102	156.3622609848	156.361877290002	156.362177830601	156.362184449584	156.361782788144	156.361606176209	156.362368063714	156.362190365853	156.362038226866	156.361600767825	156.362112343079
156.362139544091	156.36171638075	156.361734625841	156.36207393251	156.362098721568	156.362050777896	156.361773231354	156.361846712372	156.36224874641	156.361936273207	156.361696486115	156.362292638346	156.362049642386	156.361704044303	156.361949370292	156.361947395243	156.362351572298	156.362182666345	156.361896345956	156.361835195329	156.361791881676	156.361889770712	156.361882259112	156.362065720175	156.361815328309	156.361572818575	156.361925058715	156.361764839586	156.361769800621	156.362150966722	156.361890108534	156.362200278819	156.362150863318	156.361819724528	156.36211963996	156.362233973308	156.362055369237	156.362205080464	156.361822440515	156.362017004444	156.362490059016	156.362008883834	156.362217625065	156.362176162897	156.362033228014	156.362386339608	156.362255642789	156.362332483709	156.362189261944	156.362032293578
156.362134984603	156.361793123794	156.362218815338	156.362239286055	156.362179040685	156.362254241944	156.361888475283	156.362224744957	156.362149825999	156.36185034239	156.362090987811	156.362024595616	156.362404682978	156.361994003974	156.361929056775	156.362073262342	156.361823266731	156.361819672433	156.362014905882	156.361845896442	156.362405120089	156.361990396814	156.361739009933	156.361919824232	156.362235652666	156.362250459699	156.362362566177	156.362308980135	156.362317640125	156.361936960136	156.361877567159	156.361969580573	156.362361219176	156.362290176084	156.361859648512	156.361953987244	156.361610328895	156.36250790652	156.361757924974	156.362299987386	156.361778355254	156.361910316988	156.362261627228	156.362004416961	156.362098767384	156.361985043943	156.36224078175	156.361855799849	156.362185935691	156.361703847955
156.361970440284	156.361841740698	156.361858909145	156.362030564299	156.361947680612	156.361968341377	156.362019693494	156.362197635159	156.361946726541	156.362360949558	156.362409421535	156.361981584785	156.361856534985	156.362238600103	156.362197070102	156.362048282036	156.362192030432	156.362003654045	156.36190884655	156.362156846087	156.362112236126	156.362031667186	156.362267104225	156.36200192971	156.36222538453	156.362050899094	156.3619548107	156.362101478724	156.362253376701	156.362005126063	156.361757782329	156.361927322452	156.361862110352	156.361865506042	156.362190275433	156.362291613663	156.36176356954	156.361876433333	156.361913340855	156.362221825427	156.362072471218	156.361974686674	156.362148048703	156.361778207762	156.361878054367	156.362172966616	156.361939879172	156.361956592009	156.362250028257	156.362120544324
156.3618146212	156.362236409958	156.362280034064	156.362320950568	156.361885258468	156.36218953281	156.362494941859	156.362109764493	156.361989621065	156.362210308712	156.362123654751	156.361944721073	156.361795382619	156.362049552948	156.362003963848	156.362413372284	156.361941460976	156.362016451995	156.361991602805	156.36235629476	156.362321042871	156.361846794303	156.362133590395	156.362024742626	156.361821413287	156.361771612139	156.361732922159	156.361919736235	156.362298703014	156.361826679592	156.362215031875	156.361859827337	156.362047383926	156.362027934829	156.362361229068	156.362234814869	156.362132740174	156.362438196211	156.362201625895	156.362091756595	156.362119669495	156.36195508085	156.362430649535	156.362316730128	156.362245700348	156.362276842808	156.361745141848	156.361935187952	156.362353493409	156.361697157121
156.362313996642	156.362155542118	156.362356613009	156.362186051531	156.361767058549	156.361974279001	156.36246136772	156.361938980065	156.362104294743	156.362505013508	156.361937611934	156.361821847265	156.36196101123	156.362131279998	156.36207462364	156.362024798215	156.362031292439	156.362255002939	156.362411465517	156.361985348727	156.362370620217	156.362218496231	156.361932151738	156.361976986782	156.362366629408	156.362157428921	156.362311417839	156.361978210418	156.362402588352	156.361899505705	156.362358414349	156.362353732561	156.361876025133	156.362188943176	156.362060518763	156.362113360462	156.361970267814	156.362186575388	156.362064524564	156.362127648585	156.362168035222	156.362443363462	156.361960453297	156.362077144257	156.362345908409	156.362292156381	156.362026225046	156.362405560068	156.362408073568	156.361849697298
