# Supplementary material for: The Neural and Computational Architecture of Feedback Dynamics in Mouse Cortex during Stimulus Report
Source: eNeuro. 2024 Sep 24;11(9):ENEURO.0191-24.2024. doi: 10.1523/ENEURO.0191-24.2024 (PMC11444237; doi:10.1523/ENEURO.0191-24.2024)
Supplement: Extended Data 1 — The file code.zip includes all code used to generate the figures and perform the analyses presented in this manuscript. The folder "./ephys analysis/" contains code and instructions concerning experimental data and Figure 1. The files "Figure2CDE.m", "Figure3AB.m" and "Figure3C.m" simulate the model in the nominal setup, and generate the corresponding figures. The file "Morphing.m" allows changing the connectivity strengths with respect to the nominal setup, and plotting the resulting trajectories. The folder "./Figure4/" contains instructions, code and data concerning Figure 4. Download Extended Data 1, ZIP file. [file eneuro-11-ENEURO.0191-24.2024-s003.zip › code/Figure4/isolatePPC/v1Int_a1.15.dat]

0.358590505565208	0.360549885214278	0.344555387242568	0.370127853525693	0.327990670367293	0.351972653830053	0.345930688581949	0.366214800653813	0.338343275236554	0.35440717661365	0.326443910879838	0.358769486888464	0.352598964334379	0.346741796338719	0.330155448271059	0.380629451903994	0.323491683538918	0.337814293894856	0.375402798489224	0.373431570160076	0.355109334921057	0.330148133716528	0.330252443269786	0.323434090047428	0.373184430960107	0.361796484984138	0.339663429714526	0.372048871771433	0.353763021913394	0.357602720084492	0.348618967660117	0.3475985915612	0.355254118294956	0.372308241694982	0.3332135714514	0.361937233683776	0.367488545183798	0.34362987262451	0.327683054239704	0.364141917526356	0.363300916509148	0.36467529928561	0.344031075828319	0.333815387413914	0.353825108716478	0.348330475416475	0.380956527899986	0.372680552485914	0.349219533331535	0.368251951662096
0.362212065915549	0.369305090320317	0.383285251307857	0.356139751518471	0.363995142313188	0.38993473178304	0.386134307989446	0.340389658301281	0.362526144766758	0.357806502360771	0.352296394754171	0.375905372769056	0.364867679737983	0.355416502944517	0.380955546131335	0.388207494053678	0.373114873272793	0.375174115287459	0.350818475498616	0.38278785834419	0.349295284675688	0.367946728496926	0.368523904449611	0.335674592292481	0.396291485304468	0.34932410096157	0.380654328586625	0.354262595631065	0.339725864144779	0.355912431102666	0.372499942474757	0.393591195321623	0.372320779478856	0.387168907593362	0.351280530252935	0.360457608953874	0.368231987155916	0.332956164916895	0.334859802513496	0.348496281067426	0.38725942534284	0.351394841297705	0.339157975318256	0.341736536073939	0.333746829146331	0.371921827195732	0.386519436459348	0.335190841958727	0.394298861472472	0.368121024414592
0.402233174457195	0.384390811879641	0.346249103959791	0.381788719549023	0.346302481076641	0.349972541570123	0.400970722551665	0.349263069470342	0.405861154596771	0.389841275884172	0.380342883228791	0.349051419444372	0.402030778302118	0.410064976924543	0.345374677525154	0.37094845768362	0.384596338963302	0.372747247914958	0.411069931338481	0.3451468179825	0.349404645695926	0.363237674438873	0.414263660871021	0.36983096404436	0.395414785424909	0.364284180840894	0.402199245875659	0.414921672426408	0.34693707800995	0.386749893685623	0.381291664980844	0.372501457101182	0.409462805794225	0.382114796674089	0.372172786444474	0.374555509458564	0.379878638656075	0.359609326247709	0.395627076372228	0.396155531093927	0.356694787378532	0.352565078884099	0.401223769122197	0.371378817338144	0.358960934199435	0.341398248741136	0.34827442050639	0.402079164425593	0.413693138043455	0.352670944359746
0.390859710085922	0.358064048584728	0.39586085076966	0.374674753007278	0.384679678401101	0.412741667741382	0.377477752984588	0.368528868559904	0.355517969873803	0.414415404231645	0.408852000069298	0.384289420488138	0.354054044943953	0.393814211345431	0.407274661659903	0.408546903556095	0.408071044093033	0.404261855797934	0.375977388631213	0.385331904834403	0.429353647273062	0.373864625745464	0.397942113826206	0.365638694794017	0.388670632593087	0.378231566263901	0.363042263888516	0.409371920189723	0.362377642064547	0.386747039250722	0.406729294405708	0.354443202650303	0.397742972516943	0.39682572947993	0.38950365759021	0.427513886892801	0.363907574021699	0.360539047249379	0.392278761846885	0.407737859665859	0.356418076543793	0.379080375659292	0.37978422794726	0.43480319905146	0.365853124922167	0.357127820554686	0.388385959469821	0.386619058816089	0.376545962811711	0.392379842465019
0.413138382826507	0.395870838016717	0.387096314301261	0.429377325921137	0.424869489151642	0.374924102611291	0.432105600137792	0.422082946445618	0.370980602438787	0.400211113880571	0.383995014813063	0.400359919265715	0.438024431470321	0.412537968004969	0.427663867728523	0.403264987758527	0.40598083636295	0.429358539131917	0.388617043522422	0.376544776186176	0.427310883273466	0.413227831225861	0.370330998926592	0.380734051568605	0.455515273685158	0.423922447074285	0.388006068365461	0.42035433306059	0.393343482649	0.442196036817733	0.405884396210318	0.416868621379221	0.385183493503714	0.421637286688486	0.448224838206519	0.377499453247809	0.439876425403497	0.386244667709471	0.405293599481448	0.455345188198624	0.380562444763103	0.40804060743081	0.387457639704448	0.396834628480138	0.393546848750176	0.385050387641991	0.447292622693643	0.42752538931907	0.402848547605725	0.376016421767003
0.45764791074615	0.448356002081713	0.402098063241743	0.416288434279955	0.388111866048018	0.43406777511531	0.470738332352351	0.411184968234423	0.479008230328425	0.415693556999739	0.389797065534672	0.399128560876897	0.409788043645453	0.433118401500526	0.438370482159705	0.421760497628553	0.454179445457399	0.413382611688385	0.450031013183698	0.424947380193411	0.480709530724774	0.43917870687105	0.414580703932164	0.419105247067207	0.461942892170956	0.475180927886412	0.477980168961714	0.398110694228558	0.445391252029724	0.426784292436719	0.448193732140619	0.403951061480347	0.39420417052772	0.414666366879573	0.442257859975522	0.465897296355336	0.393143147205822	0.479721557145248	0.412621619493758	0.397182213781784	0.466515159285059	0.421586915747935	0.407786488156557	0.402340089341401	0.385413169560478	0.467305568505363	0.415178694857213	0.43205765719987	0.383584766720192	0.43076838539398
0.517615334064708	0.459132318730203	0.433175060441785	0.459737526290289	0.479654847859426	0.428724566349011	0.505941087229167	0.504821097114122	0.416762526971068	0.434608787791616	0.419259338887398	0.419934830226068	0.398513580490145	0.420549955203164	0.442610356063324	0.414420404074496	0.453784914201405	0.483009883534983	0.494126734882625	0.471596741630162	0.487732369587269	0.48494784177856	0.483764931551049	0.431057358271865	0.467164326313615	0.450020703767299	0.453632172528392	0.481800925270873	0.46937344459421	0.445485675128187	0.413997560030138	0.458902050180744	0.453364120316044	0.480962639988784	0.500935476012931	0.433582856109878	0.481525766754173	0.409450909774459	0.422416130519832	0.431383140484384	0.442904686213534	0.491591098347119	0.456586135746821	0.460328198508656	0.43386872830718	0.499994468573021	0.448643638775758	0.493455572647062	0.482286110146468	0.405900371252837
0.435141720816641	0.435932849557207	0.498672625015787	0.472299165972789	0.500453132772411	0.523608961763075	0.540586285977432	0.451960470453493	0.470097882751943	0.450595577598494	0.478541360120448	0.419617855940521	0.53635435429644	0.491395895750161	0.459888179445847	0.533229762901732	0.499513443737539	0.456340963813681	0.458919638397889	0.535889294435439	0.533367189077953	0.485924601794128	0.428724465363644	0.44441823866589	0.529255522856284	0.483731982083237	0.499486745224951	0.461494139221838	0.476550572970691	0.438874350035062	0.503165166446692	0.540606022684682	0.426087484643065	0.468104453573289	0.506570436528284	0.514497406470232	0.527275620304439	0.465856032475619	0.477555105962387	0.533770416883491	0.504925605422995	0.489560996070561	0.423142775861095	0.436328716427678	0.530233332706091	0.51813443510024	0.450489091463581	0.493795287297006	0.506759728842392	0.47742759966295
0.445064671075262	0.549648601982348	0.460149356865517	0.534015937170288	0.456450632067706	0.480432075695822	0.45312136414612	0.445583278214338	0.494008284413479	0.458947548298512	0.459472486602297	0.442891154184734	0.459188313474493	0.513200689883471	0.475208503704336	0.544933770488701	0.464646634071596	0.451514874112537	0.544779931149108	0.564297290699658	0.492001630825802	0.552810802282913	0.446350545548639	0.574142092429873	0.580310611340136	0.552404132519289	0.47778234764284	0.481019384133741	0.526783921139236	0.581439197853765	0.500131356233427	0.550088509196121	0.533583962069836	0.4901671671911	0.555524908049203	0.569863550252541	0.44886049555789	0.454795002471481	0.539570826462561	0.450344076180896	0.579642900724426	0.459064393364035	0.516305425001873	0.478088767690259	0.451418154476435	0.519336894475722	0.540294573278117	0.543710984980943	0.459302041086367	0.527879226841258
0.627374623148897	0.615195093249839	0.56819755972839	0.604920194776341	0.519114481895192	0.520228896286245	0.569876911870814	0.538789289446639	0.542614073895206	0.468632746320844	0.60728126434765	0.480954445704629	0.549465737802209	0.496958045988204	0.478402953231539	0.628579582014925	0.502942292439492	0.629988786607394	0.513175818295136	0.470242157207518	0.490024163281275	0.482964750134226	0.610977073134938	0.612576821618782	0.594447577297477	0.524210800080139	0.492143189303774	0.609341742080591	0.467868470475225	0.556296387827031	0.463323300070237	0.474768416500537	0.545519361663862	0.487806534936599	0.50353298250199	0.492051825316759	0.618891586579412	0.486422403629548	0.592776136610683	0.612821013317679	0.585899865220744	0.547861939003263	0.484635081751059	0.500140454126989	0.516619283399549	0.57705163101152	0.62717127107563	0.603242563736804	0.466715623618329	0.557814167811231
0.512808542412342	0.557575770528828	0.641230842980139	0.554017217217411	0.640433353590816	0.521769898306933	0.67422522870199	0.668050132299594	0.496907097329387	0.51289137023672	0.591631240521674	0.51222627033001	0.627390224097033	0.646090351847776	0.590476788574725	0.546225532459887	0.491561074761099	0.581660992363771	0.520930920552176	0.499307378377476	0.521112448879535	0.520820857959516	0.521978388546649	0.593101058087256	0.497484244514179	0.564776383529212	0.522481581688316	0.63424001950838	0.571497139046082	0.521412982302164	0.514624222913816	0.520306370552985	0.510811356586537	0.608288017411319	0.584539505496993	0.495185220108495	0.532089007285726	0.552403560792289	0.64874401993684	0.513321247292049	0.577172233552822	0.65737816323039	0.669686674289467	0.503876139902777	0.60230672381492	0.62043825742608	0.568224778497486	0.497485598817689	0.640915369632379	0.510666341857757
0.62033282806048	0.722380191375486	0.604438652698863	0.696059047597383	0.554484492893393	0.570566507849934	0.606456343309454	0.587218689103915	0.59487453739441	0.609193468686193	0.538319303979001	0.662108886497292	0.625580070701288	0.599353277409986	0.598139288562134	0.640469917573703	0.648377684466385	0.613965330107439	0.669827566249409	0.673456326494741	0.593028840121288	0.697495460475588	0.534349554384634	0.551726718382351	0.577264386153351	0.69663071482942	0.574743388086122	0.672293282065568	0.525687388737086	0.697683129885146	0.702210402107697	0.54271913058365	0.701311786190693	0.558828626376003	0.689923653611789	0.705766057152504	0.716868323951968	0.666993308479012	0.64445735666306	0.537208266388347	0.546196127725762	0.56471539777374	0.608759824748293	0.713816495478794	0.673263752109166	0.659045380338908	0.58969115642517	0.713873780160714	0.547309319650922	0.526672851628599
0.7707525566903	0.646817863976401	0.58566253139685	0.569291066871011	0.653964258693964	0.727386516921791	0.66240202755713	0.599232665548077	0.643305841225156	0.576184573839998	0.661761805828569	0.749653619080292	0.704628179370207	0.726863072826323	0.708101606231386	0.586560871756615	0.641994975341062	0.574214600651395	0.765621823621645	0.761420564693265	0.700097939518518	0.608401945905377	0.610957760819982	0.736148482849635	0.751880145334262	0.587866869920987	0.666757194403508	0.662880755175066	0.620836276992334	0.702803846668974	0.763911480037215	0.703285474783019	0.599883914770825	0.644354789710145	0.583009988170369	0.603120783299818	0.590186828536013	0.754597576413353	0.778299145386277	0.756370330584819	0.630000637142999	0.788544808624867	0.708180898472654	0.691613625490493	0.759413527375099	0.656472076412945	0.563446362732112	0.623229853734888	0.685348939680821	0.586348711168728
0.658688820308054	0.600788579512688	0.67669123120342	0.652344107450413	0.74051408829997	0.774648132980539	0.823494306543949	0.681830230822887	0.761704635842546	0.76626620597578	0.830645433270044	0.726882713433628	0.793164046228366	0.70629486779286	0.613148449982056	0.811522366689229	0.600356369870649	0.610300416875231	0.685880941547827	0.693401069135191	0.626990326978789	0.805788733560234	0.649580947727968	0.775566342388728	0.614113909848308	0.736754947855085	0.797080427278634	0.72303740393999	0.633130465135677	0.662827165003538	0.624629000769554	0.672367140422492	0.739248643544718	0.838648924738292	0.61217836952855	0.694772730276924	0.849029189480675	0.604269112692708	0.666848413481676	0.651470797454327	0.604536751616401	0.817524529099756	0.635232313267686	0.70796095485866	0.731839423117745	0.680875885590531	0.842907918598544	0.75651624037384	0.620318748945433	0.626675696913771
0.722400892952808	0.758676320652638	0.692967887744954	0.695925223158733	0.88498934097679	0.807345642921214	0.666196967285453	0.731619830419346	0.84636547601241	0.733980178608452	0.727681611012824	0.756944255364963	0.728404319534738	0.673589884514548	0.736075882538905	0.708050310225302	0.680307295797054	0.913356332285452	0.788579182000014	0.833291153239723	0.728043683657696	0.849667217074203	0.91195117718615	0.743419685346343	0.743213850049294	0.760856279611594	0.824252024867029	0.656333104030898	0.743245851177888	0.672892500469471	0.748766431544951	0.680225453614049	0.889321720327761	0.666723992960545	0.665996708596271	0.812809122544792	0.929920398871854	0.855432145529434	0.691503176846415	0.883294697552389	0.870975030393297	0.785487017531552	0.698147473254137	0.822888676125361	0.925486458740241	0.784181750012501	0.660984579575614	0.817002442888466	0.731354171678788	0.69586087398138
0.808301669739504	1.0175963820534	0.959063899149534	0.879801180424972	0.855916657793451	0.955880710893013	0.822521178756768	0.747187412550056	0.796030959293449	0.840408518108725	1.00285440405354	0.844531446283958	0.820814850912618	0.818780277050315	0.737527214060779	1.00401261222658	0.988695050450265	0.754427761466824	0.975071792792251	1.00801035628558	0.80704336281589	0.839871295148416	0.902300149902483	0.908024328428708	0.80916168939634	0.859947347674214	0.71654311129974	0.861050408169312	0.811876177131043	0.737140834728637	0.834167588682633	0.715377766932499	0.703157827054898	0.918847201793278	0.972506960987343	0.736935306285295	0.774673689951878	0.839781963271248	0.948658510996987	0.787511414238706	0.999666913208115	0.911302222749259	0.869890316211288	0.945520704475906	0.734470470544378	0.824216554714753	0.755768242883148	0.919314888121193	0.794124766973408	0.742232947777111
0.895336616596979	0.949601891758685	0.968235298354264	0.951479230987031	0.939133433296331	0.826976665822144	0.81896180815828	0.919109659984587	0.859600717209137	1.00763179807281	0.930000824644817	0.825458015656222	0.950358419544569	0.772509895412355	0.894799712881871	0.99766794513932	0.847504988413566	0.855785110992261	0.837770321542416	1.09832585786156	0.762280860052771	0.843872773813188	0.835402744449277	1.09946311943977	0.873273101522243	0.768602811240543	0.892051520047316	1.05809249185721	0.958157259058367	0.900394297134019	1.08269312758904	1.06152662255168	1.09436852837481	1.01166701299443	0.842656427863807	0.769571973938751	1.10439958262828	0.797740039464677	0.838307300200447	0.966492894471997	0.770405730844025	0.777992202155177	1.00135436951575	0.913704648001653	0.801448883780588	0.785716873214047	0.864933823266579	0.809091994640567	0.857289808971174	0.954581424430383
1.00932867294092	1.22684644027327	1.19018118622193	0.926357878562424	0.957777770093479	1.14622688063798	0.86232718724395	0.96013034323617	0.882701486262431	1.15255866740649	0.993671149743892	1.11100387824339	1.20490055531153	1.16454986697364	1.02048970939744	0.984938964972634	1.02431917131582	1.01758728969218	1.03257158937422	0.924315336410294	0.949460027333745	1.02235834164702	1.04076461354757	1.02539468969806	1.03857358132439	0.830133956556573	1.14809188728295	0.953108204282083	0.838646866751943	0.92257961000331	1.06649355555248	0.892285682190805	0.833781559148605	1.2186872413211	1.03801910911754	0.915058052454478	1.22453187838939	0.927429223615467	1.01379970452387	1.19497949456862	0.93126613879136	0.878401041028657	0.839973031524356	1.00604290262539	0.913307557713408	0.889977255076437	1.1327727091221	1.09109755827161	1.18264866499648	1.15421250000111
1.25621507053921	0.939273586550796	1.06308783817723	1.06799917404404	1.28832917126347	1.18220524333156	0.926734261160485	1.11513546436515	1.39348200352693	1.19966465904925	1.29725849353001	1.24621888315005	1.12464511815585	1.07460096614589	0.916260989193235	1.34393400435407	0.948505809880336	0.950473762020908	1.00968747637388	0.940002157561968	0.970737847646465	1.03712339318171	0.944296452679678	0.999337732785363	1.09190259418118	0.940419756438334	1.26976611708484	1.13420958546572	1.23491307033219	1.34608033751727	1.15796771182479	1.35078397219823	1.05492241920879	1.15801015906513	1.34304759628523	1.02007193231398	1.12087456534181	1.37176571839882	1.03644979940236	1.13998280934211	0.95393183326145	1.22672385143794	1.2944139555254	1.10791025326441	1.23621636392062	1.36000350107988	0.956762010757278	1.02234431318493	1.3111125335988	1.21901947441518
1.46254857889224	1.47397352150428	1.36649978096971	1.45718116696185	1.02239740272254	1.26870171945995	1.13880261843661	1.09189252965032	1.48148812589447	1.0194045810238	1.117234153404	1.08868684163432	1.08017262098899	1.09897773505872	1.11729623020966	1.03708997395779	1.13051100505039	1.10568456477973	1.14036373694756	1.0071694346087	1.15857102122883	1.06213181079415	1.42932190794443	1.38257080519885	1.0681514920941	1.20278680437767	1.00831749072597	1.32672184230584	1.00995192295208	1.00042509252619	1.50601910776304	1.10892963513668	1.22643108905051	1.0558364330614	1.08027448747486	1.35395993206699	1.34477214420669	1.2916209448515	1.49574348628573	1.32806172076581	1.42875358064244	1.21620348240642	1.34132499815366	1.04926113912857	1.40486297412621	1.03647636823364	1.1824513829268	1.51891540262408	1.51666459239915	1.13964765691912
1.18662640726384	1.11238043854094	1.4043747002065	1.50699691903865	1.54680744294005	1.17226479818466	1.25932996815429	1.3479074985185	1.16932301747698	1.52279613695318	1.27679820298551	1.22590894595669	1.17982498177805	1.68947969140495	1.37575376455097	1.24297531636837	1.47432757246745	1.62234999743988	1.2307213990487	1.18726766993219	1.25243228688528	1.51150020218963	1.56982766652923	1.34267184888372	1.58840058434487	1.20903229966429	1.33099886287138	1.18784665672291	1.13832482849729	1.11692826595977	1.32876627763345	1.31569007955925	1.48766592859267	1.38064454744184	1.4451162996192	1.47470326628094	1.18541265427584	1.34683018792161	1.58539385335845	1.54846591473373	1.47836553077521	1.35022754888692	1.43308795361815	1.29523207104427	1.55468904299882	1.67559934283145	1.11321449422159	1.35591148549722	1.48207138765234	1.64183366849355
1.90567133910414	1.27025263621847	1.5822718394336	1.61536489856654	1.7483116516156	1.46101992912291	1.85463656899933	1.76380689620865	1.36561448923043	1.25418167848081	1.52861235767175	1.22905664284339	1.51066168851987	1.48747302798614	1.27572279808439	1.52705576193478	1.6244221041545	1.52976564661238	1.64943990651799	1.28535679002097	1.62745781308979	1.69886466498961	1.22334460444574	1.66119727620916	1.23926281517662	1.34719934562187	1.83652064085279	1.92378300291697	1.61283510822747	1.26568011008743	1.80447796797289	1.86662520168939	1.20430746188943	1.63939606946689	1.24768481014093	1.69256793110835	1.7507483689929	1.84833555978935	1.40704808515461	1.53173300324055	1.31004239514984	1.90673203945538	1.39045764138551	1.70631601772623	1.38650183230118	1.86812317746034	1.4090418537475	1.39326573581234	1.52374634743822	1.60487802427606
1.61497258245001	1.58264717273687	1.90612709324847	1.97556908606532	1.66379891571168	1.52846742513328	1.36259951719196	1.80689781539776	1.45163549652062	2.13406566067715	1.92872880058609	2.17498890911239	1.61883813314686	1.93726771065396	1.54021628905364	1.80383177015017	1.66754074124016	1.71981446834346	1.70402907624289	1.43349494489962	1.64245240105357	1.72193305080763	1.82492694673108	1.8560493115118	1.42916159359599	1.88540288472817	1.57010004176315	1.42749721836734	2.0331625700952	1.69184306061728	1.47400902072553	1.38217850351272	1.99259509083063	1.68077046210565	1.43851386671718	1.99326612974089	1.88369739330488	1.49561985827051	1.9280102591725	1.49820099453967	1.49859729277199	1.55523312116084	1.5267994696811	2.00177271938784	1.37756808705493	1.92856911963936	1.90396969459531	1.48369427656198	1.71458352238903	1.57365945710659
1.90953024288848	2.06925716353251	2.01321370451947	2.37617090073518	1.68390202040939	1.57448743957662	2.02972021126916	2.28129640360783	1.67027743971744	1.95698156487521	1.77865856402919	1.68314180253393	2.07786788842782	1.98104653818742	1.57631728226974	2.15907182521223	2.32260137525406	1.67710453471161	2.16689167468968	2.06800832701131	1.52902239855152	1.8362173990545	2.23247871077409	2.01873482117554	1.93450597009163	2.2268065893688	1.72803826893179	2.16093816872319	1.59020538798292	2.10530254917948	1.58913589900589	1.63726168451926	1.97378640558764	2.20385677837002	2.14199866014344	2.17363657546295	2.23349706069109	2.03264338588597	1.58498281550105	1.5264879115493	2.18738318146317	1.85249549578067	1.65894490317259	2.08342426223301	2.25933198171672	1.78468876286975	2.17235806178179	2.22286514400672	1.87839034174157	1.75014684072968
2.4016354128798	2.51646458633393	1.83591640597253	1.931039241356	1.83921679561802	1.96726362151583	2.42920385697506	2.46543101219291	2.51351988523928	1.94455446398237	2.74703805542918	2.40499584455371	2.18867646692486	1.79890965036994	2.28021174778556	1.90076835212494	2.38218341697037	2.51427692441486	2.54024590183394	2.08243918529057	1.7761254650685	2.52808543794912	2.51775334499962	2.17615531277989	2.43076838955944	2.71123788215197	1.88927493544369	2.5577327240569	1.70347079896227	2.33405739330036	1.67172567561517	2.03961077848421	2.15656648089494	2.1072526421875	1.85937532416107	2.19440485624925	1.65535280136213	1.69402276823737	1.79611561680299	1.82832234221621	2.38923776070548	2.2013302004821	1.66809621982069	2.37484750007093	2.54410752874935	1.73232266033295	1.83025723874847	1.73928005870049	1.83993918905919	2.51721873054689
2.25842762252699	1.84765487571963	2.03161627885626	2.51073532110274	2.52644977827961	2.30672980453797	2.27549200035422	2.41350049690093	2.18519881135725	1.96954366366643	2.5673108849208	2.00870160477893	2.20222959622528	2.24815401424468	1.84088772281663	3.03686791995012	1.95266453283063	2.74068248886209	2.25328499700452	1.97647963352397	3.01004942798557	2.06025064045196	2.03454552897509	2.66728471783642	2.27629195642097	2.23492037765514	3.23735294143546	2.79061533082442	2.07288384944777	2.48830441362528	2.14648757034478	2.603081140084	2.49890679311373	2.26723971914492	2.29982070020403	2.58701522446444	2.93309618327326	2.7129942927052	2.16803974119055	2.34314565557797	2.69197097237602	2.17137735481591	2.07756141869601	2.3212753040943	2.10259241346297	1.90948819627641	2.66770423995751	2.85399991570527	2.07220422360351	1.97270999235724
3.07798722618239	3.06363651917584	2.31329176735858	2.27626377694135	2.72909112496198	2.18520897485873	2.50370857950022	2.88929537037183	2.1397338531672	2.93165534324998	3.05970644972539	2.30851374358727	3.16186070376649	2.13926838935764	2.13587384065307	2.08169354024236	3.35907835122423	2.58463579965402	2.7906242241839	2.86165376968571	2.61960519827196	2.2110600505976	3.16990260378882	2.84641522154421	3.68109361477081	2.7981180298324	2.15224736316282	2.40936704988863	2.19878917810645	2.5718498718295	3.22296599860702	2.49538999486342	2.23157817388043	2.52083502169338	2.32510933667816	2.5268133670111	2.21752942940353	2.75382459078802	2.61597940088763	2.38158779744474	2.28552063050312	2.15183586712388	3.19838986325211	3.09937976281287	3.1273537342708	2.35836866561043	3.26288052642324	3.38755592135414	2.55070061931187	3.07114902760333
3.80032625963909	2.63793838845619	2.40026355813169	3.34727552763488	3.15972612724689	2.62870572326934	2.72713077628577	4.18894587495863	2.95954397546607	2.82370737309577	2.60475509182315	2.48090712303637	156.1195225531	3.45344753845006	2.62536871888317	3.74050782952835	3.94817045740988	2.72888469709891	3.15085648677111	2.76308599708771	3.23825377248169	3.73323023432173	156.002555890759	3.43425727216568	2.39663777963191	2.92757769410996	3.55897498005192	2.92052632838227	2.99741114199161	2.34448473535262	3.3894299975884	3.4590215235907	3.42893003000665	2.63268852074541	2.571265874255	2.38060403272123	2.47394305394622	2.51149059181098	2.50881640719214	2.45115680104825	3.92640291439881	2.37878381022264	3.22767029244016	2.5895458836201	2.30421228770523	146.17003619834	3.60804585948245	2.58993081594191	2.3926499701469	2.90870659502641
3.24610033329822	3.19497469133987	3.8726258098825	155.898997329359	3.41369436590008	3.33892128834004	156.264336821153	3.06053754343412	2.94693103607777	156.20305071774	3.33705622146272	3.14828138993253	4.25238813135502	2.857351329158	2.98777457880371	2.63594300027307	4.44167662115192	4.52308976765217	3.07410163899403	3.95468552794773	2.84388502414713	3.05977391719372	2.82472142097181	156.117786065608	3.00869687354444	3.08823827868828	2.63780370685755	3.19743251293182	2.95593998103059	2.77200701227982	3.74298501957235	3.79635081280466	156.270200212362	2.7555215860007	3.18616932618381	4.9716604372935	4.23082803363996	2.6958535381329	2.80540192460088	2.82929996325851	3.67788114007307	3.4231181628181	2.70298979052612	3.0642266881197	3.55016999605149	2.96297813576131	2.86798728113413	3.10206039080743	3.75109082496561	3.37415138837043
4.0923995737371	3.78377336130602	3.38147885946865	3.72758516034696	155.513446097236	3.81331721574245	3.07114817885571	3.82168112120638	2.96393654964465	3.37082693213559	4.20375155587658	4.15653688262934	156.248981922915	156.251662810912	3.88962596963594	3.6312834129848	3.85307973570061	3.26161765527972	3.03998661738124	3.3961993004592	3.19734557727233	2.95074997548049	3.31388101212678	4.05879016995964	3.92334680716832	156.243355057319	3.52695949107096	156.305831084308	4.52563765494446	4.08904740900525	5.02350174238332	3.49918281736415	3.38537237394701	3.86837845584905	3.19796833807988	3.39489498505181	156.043176959526	3.46755989705424	4.37877510775175	3.13187605389856	3.77310339797139	3.62854729948562	3.67938188060561	4.20567852868594	4.25936306620961	156.267558954287	3.38727478979005	156.281822912677	4.42154310750125	3.07950249778339
3.94675558575494	4.06951613853979	3.31481784324688	3.61602214442691	3.49149971210924	3.32333420523701	4.51886149372811	4.04803995782262	3.88379374635615	4.05072459115767	3.53108164564927	4.2480903886811	4.75741504323904	3.85510445001863	3.97794492610232	155.540426441056	3.3755729148042	156.076683461342	4.04009862469806	4.32656974496471	154.956850670093	4.14794459074815	3.3291198298734	4.00667043771698	156.266613914639	4.45086047540175	156.253559536276	3.76953086907204	3.63429057861582	4.16217783488709	155.948648365499	4.53085885430415	3.48225036547136	3.78876805978409	4.00737690637088	4.1117156315597	3.46370033861975	3.62349202296911	4.40318189850795	3.65528838584768	4.82328040926456	156.314657611751	4.17882578172521	4.18006737615063	4.65319671301014	3.24836064198805	4.28289360416606	4.61620829504308	4.20876985577052	4.11864371417437
4.06885779488087	3.84855813828704	4.09984442845036	4.35351705013458	3.79111780758799	156.271831723074	5.07701503200326	4.93201385036425	4.49167540502224	3.83482460506169	156.18378738248	6.16023537533081	3.79789631615546	4.63748437351458	4.8021769297744	3.68086898870946	4.81543223386656	156.341816733856	156.250588429617	156.273203295599	156.310108006359	156.234860190819	156.140362811222	4.32123355011715	4.84273419878694	4.62818561490009	4.72039130626045	156.339363066349	3.85264163077942	156.336828029757	154.000494880782	3.7707155260148	156.260548855076	3.75298266084879	4.47075653785321	156.284430290358	4.45768543226645	156.222061671374	5.08580280761776	155.932348545571	3.95574070945322	156.289600617878	155.466106315909	156.215315703317	4.4652097638855	156.332496602873	156.327232463735	156.229647580926	4.87197685315097	5.08468776416079
4.83489139588035	156.260174890003	156.329371278792	156.306816420595	6.28994093438579	4.67829039337213	156.274110678535	4.38164513243761	4.29839192654572	4.46264222791081	156.319591747918	4.9583640300269	156.286086123111	5.42484817828937	5.24374739420781	156.153198579463	156.341822272894	156.288182955232	156.337937118831	4.52927332605473	156.3166944814	156.323116972011	5.50668319295955	156.334319151202	4.42105239179112	156.076411352723	4.35456570919862	156.336461018504	4.17907624361496	5.23742135472484	156.331715516803	156.174357212464	156.32744203449	156.20349271517	156.247113255156	4.20088334474507	4.3154840688425	4.63780484119263	156.274040278319	4.74809546785445	156.311768532752	156.126473816256	5.08531150849008	4.40653678191117	4.97666018828883	154.953582791341	155.801098527027	4.86737454320756	155.688369274735	156.267823254923
156.345112101096	5.66901442885048	5.11514414857613	156.284882367075	5.01627030488259	133.286434463973	155.982414680905	5.07624909605638	156.325069482848	156.334266844321	5.39300438267792	155.172183787975	156.339900854415	156.302171937139	4.82561671782275	154.402753049981	156.086189027596	4.81103058453937	4.99075636768774	6.49966254130412	156.340008912411	5.59436315889513	156.33134965984	156.34173614148	4.98748654608082	5.07473814790703	4.88992039580821	156.343890103567	5.43077044686691	4.81238563378417	5.49063602091774	5.05672423216403	156.076939977813	5.65109162470089	156.32686967782	156.312175897941	155.089909159253	156.262406156607	156.347216637405	156.325360182583	5.38881690344683	156.320860658872	5.6004643848681	156.340519770264	156.173136674667	4.93216939641592	156.33758514419	156.333419064775	6.38554384846894	4.91573279642715
156.347218721135	156.329256520412	156.349467857784	6.23203865297604	156.328525978842	156.252360878738	6.0071260368664	5.71044043077552	6.30525147162626	156.325212250549	156.233926441571	156.34763358501	156.32480886416	156.340583266668	156.3283551441	156.335098321146	156.318422439658	156.298044819831	5.35115109453836	156.336421721124	156.348038109026	156.191596074909	156.298435417969	156.269211791293	5.37903153656389	155.543410706058	5.65916928651944	5.98654644299732	7.56676781809126	156.129759938922	156.339432954297	6.64959683845759	5.41758821085321	5.72982877435635	156.34936282583	5.9338892840896	7.23630260549745	156.221216768719	5.32989191760283	5.45889004639522	156.343534736033	156.295074452588	156.336983951794	156.159838472555	156.345178583259	5.89135102966	6.03280573448721	156.349925777302	5.79009576034846	5.72966992741748
6.529915515512	156.346944795405	6.78818387717888	6.4809215812611	156.333104895804	6.63108524836367	156.278583741552	6.49565588882162	5.93158267580015	156.068705394031	6.85061076774098	9.44181082511375	9.81306802134082	7.2000658655107	156.321158792905	156.327751278254	156.211402915268	6.76500638598289	156.292134545556	156.222140151674	6.6082093538026	156.345207633367	156.344994683523	6.75481620384624	156.285142513512	6.02851356317764	156.237637424553	156.347079330374	155.546176190562	156.343997570857	156.349744359723	6.26845192250405	6.16147734817481	156.349053278151	8.72035626847682	6.72921246612452	6.77522903270275	156.335101624639	156.336349851888	155.909193593824	156.338894240351	156.235542241819	156.25711591811	156.293596401434	156.304438152613	156.276838508863	6.56607167587661	156.344277799557	156.349796772596	156.346970468919
156.344540724763	6.80434301191424	156.348774619179	156.35363162845	156.351814839199	155.20949807659	6.85269358902723	156.345297898529	156.331791658811	156.339525067506	156.340798794012	156.352763087113	153.639847757159	156.34351111948	156.347973286208	155.618092638293	156.107116285917	156.31856394366	7.16121214457061	156.347790035406	156.269063720494	7.33549257563473	156.340465688863	7.2302423053264	156.333032684122	156.346909519307	156.347602458728	7.40662223418952	156.336882320856	156.340091912922	156.112738980091	156.182420570992	156.345829598448	6.6336848454338	156.339529943632	156.352309850229	7.44579472474132	7.318632932039	156.341676861233	156.354007637234	156.349713478216	156.327933815556	156.254115561309	156.352829339844	156.347187667562	8.11673054653111	156.311699198844	6.85674382062605	7.22234664604342	156.346215394757
156.35386383606	156.339871312183	156.049507790517	156.219521457844	156.34315816991	156.344102617255	156.276170589203	155.545276754983	156.353591384228	156.324103645687	156.344754271215	156.341686355341	8.29205832329417	156.32510820195	156.327411467145	7.52064959077386	156.298172331003	156.10106756497	156.351638650128	156.326735631192	156.212976990941	156.301471438871	9.16170189512073	156.340464654481	156.350041991253	156.343977880667	156.340934969806	156.251552852074	7.9430512046088	156.352484272766	156.320367488173	156.157178748839	7.98754778591718	156.346110354648	156.337793551544	156.340747623556	156.307771177267	151.390658151978	156.352182458665	156.3499691879	156.279934223864	156.333301828208	156.350399718621	156.350964292888	156.343516340015	156.330575464466	156.284832163117	146.924095214222	156.321088162519	7.52863752150859
156.201158278195	143.308013971229	156.250319577075	156.339743973167	156.354172813882	156.243779074932	156.353956221464	156.35175231045	156.339976568951	156.030895673521	156.352775103478	156.349863449794	156.321842754412	156.267473495975	155.210359994926	156.347939025045	156.318289977854	156.34257151874	154.893158316658	156.27237682725	156.349501630437	156.345059439903	156.351712001161	156.227159725298	156.291436610827	151.871171153226	155.954392581918	152.087983032879	156.343500057265	156.347561096551	156.321029713425	156.351049835139	9.36022640097876	156.352798078926	156.186387417044	144.723237551678	156.345742326235	156.339801449817	156.349186013727	156.113934196877	156.354934657035	156.049845933505	156.284653736907	156.35341107854	156.352185185967	156.179032458243	156.346316557428	156.334667189237	156.355049598752	156.354602376016
156.33443192831	156.279601135309	156.313053143359	156.34011708267	156.35287118599	156.320368999012	156.3444068913	156.308659935625	156.327737985933	156.353074942864	156.298977200805	156.353569301213	156.346627109183	156.339721262759	156.351994271601	156.344813127771	156.330833838301	156.310108737156	156.337413686704	156.349501977484	156.352596920095	156.354241263855	156.353031480321	156.350899753508	155.819809834559	156.356530593822	156.354294094887	156.34381438759	156.349514352002	156.355023472812	156.350539430699	155.113172735012	156.350289800176	156.325968871749	156.35525602899	155.778603877271	156.350881508103	156.353071068416	156.321563722234	156.308861503675	156.211873687978	156.258069804508	156.313011825461	156.326894668449	153.219061768819	156.306320286385	156.299531585904	156.35393690101	156.322282889913	155.524047963233
156.346342015758	156.356691501271	156.343444862671	156.350815566927	156.351269870653	156.154161675984	156.323986342117	156.351136367032	156.342955960057	155.817626562834	156.349512661076	156.356068386143	156.357084794445	156.349013240701	156.35398141124	156.105780216129	156.3486555238	156.326096908165	156.330360715971	156.238956791088	156.352737881512	156.23322144776	156.350378481502	156.356256320451	156.291687864321	156.275388607503	156.352929508338	156.340371399083	156.357443821829	156.245553482565	156.317686130862	156.352853542592	156.349873329922	156.147014629368	156.354448565299	156.202550672	156.288970919946	156.350739851201	156.233582331613	156.143260344931	156.275814047933	156.331313140125	156.352132489236	156.342415092059	156.353285062596	156.34520429798	156.351192868276	156.354655918136	156.356232904798	156.331114252594
156.352565923183	156.355453007279	156.352595283472	156.350587029892	156.26126467034	156.343070539151	156.32061264325	156.357301978961	156.34658583943	156.351256502222	156.346758581249	156.304854003863	156.235408373998	156.347143966743	156.340037810758	156.339550910785	156.357377257156	156.350596409414	156.354095910277	156.252231362639	156.281363033148	156.355967524963	156.307175064133	156.059452539187	156.344258145011	156.355916456292	156.348686585139	156.346025481745	156.314087573758	156.291689799704	156.303410538818	156.289410069933	156.348687008955	156.30473194321	156.356356582422	156.3557667945	156.338083733509	156.278783389025	156.325534373748	156.356889606564	156.205797087621	156.353302392514	156.181365773003	156.335574972155	156.33566910214	156.32201064877	156.354775187638	156.353183059658	156.32045219035	156.355734348149
156.318700281813	156.357208171785	156.348002677025	156.349791721585	156.331077650067	156.354412091662	156.337410744621	156.335754066128	156.351966470121	156.357274985588	156.355186013405	156.353646020131	156.355992931233	156.353737221804	156.340582035061	156.354623807475	156.263466070324	156.358273752255	156.357384980874	156.351212926866	156.337268485147	156.353475584453	156.358067293066	156.356504281541	156.352072289936	156.351888271593	156.33545194724	156.340385065538	156.356413257245	156.338329943254	156.339539026725	156.339562324176	156.35750973018	156.321215379712	156.356992398618	156.357800219922	156.355281261355	156.356533106996	156.349678984947	156.355022951414	156.273346111453	156.344862332236	156.356845822303	156.347646722474	156.297264099732	156.354395102587	156.349142593213	156.328371100608	156.287653946508	156.356863314856
156.358749032874	156.357902511976	156.350075248642	156.309742993727	156.356642836128	156.354587566779	156.353585173164	156.352856926547	156.355894030002	156.358309655209	156.357467534603	156.353625202511	156.352887791133	156.358137478216	156.353714731983	156.353281289215	156.313639893876	156.357013755617	156.35751337752	156.347787690455	156.315919306347	156.345924182834	156.353752671898	156.355138935618	156.354534880706	156.35584402848	156.328731425085	156.349038892256	156.356286706042	156.343315249723	156.35484474121	156.353956564639	156.340514665894	156.357904344902	156.326443906644	156.317048008543	156.356607632911	156.332426965744	156.336876124125	156.344686208538	156.350956774847	156.297282349723	156.355034377846	156.351177197326	156.352027569748	156.356891893399	156.344736010489	156.35785327317	156.357852944658	156.350003956875
156.354745785512	156.315157402004	156.348691758357	156.358498470373	156.323378890702	156.353817953604	156.338300899147	156.347179445244	156.358316825255	156.348814673684	156.295958284877	156.354815506528	156.358521386554	156.354052717697	156.358138251855	156.355093802106	156.358425157173	156.346496102121	156.352278090166	156.355041546276	156.334709322884	156.357855754356	156.35122520871	156.349336650312	156.356016928303	156.354199342125	156.353600575545	156.349214711635	156.348398642708	156.347815998054	156.35042353406	156.351782842266	156.327308738607	156.347603744854	156.349601353675	156.357340486922	156.357521685704	156.354500233437	156.336352844471	156.33873786025	156.35791389942	156.354610320069	156.337852646259	156.356384547445	156.347003287509	156.355212532192	156.348396980228	156.354985385662	156.35248262093	156.34983217599
156.35082491145	156.35089907631	156.356765242116	156.351562248844	156.357650847528	156.330624888656	156.333592691559	156.334681530896	156.335804689706	156.353679676902	156.350427443547	156.358413618083	156.35438130638	156.352325413418	156.349519595997	156.337041534577	156.357850307556	156.324103191398	156.344509661421	156.343543848778	156.345046053117	156.344420938728	156.351965270111	156.357141256725	156.352748860005	156.332576913701	156.355777438818	156.343266394328	156.358008160375	156.343178531456	156.351551803539	156.35888355802	156.35027779843	156.342412231388	156.356165657374	156.353199813396	156.337482138319	156.343764989481	156.349427872894	156.358381607469	156.357129796731	156.359351884363	156.35842398981	156.355469356153	156.3377767806	156.34390508813	156.343107987171	156.316006684089	156.342189058452	156.354418954991
156.359772617275	156.357395358149	156.339815272238	156.340850963782	156.352223369712	156.354605176389	156.354497795532	156.354281560282	156.356076229716	156.342582713827	156.35428954448	156.352579818358	156.348307963238	156.357866516676	156.359102149294	156.337646220991	156.345914695346	156.358688885411	156.356739366058	156.359091717549	156.35881106738	156.342857892385	156.342334993395	156.357010280042	156.355093506592	156.34398111967	156.358620241797	156.358266614084	156.358651808922	156.356398570952	156.35632669838	156.354008346503	156.359703347488	156.335958625718	156.359514681711	156.352749208181	156.358781888416	156.35639217339	156.344156802897	156.358463662855	156.357808491783	156.350896444927	156.358979137658	156.339324864796	156.344146859112	156.353714450363	156.357569879106	156.359415046672	156.358608214097	156.355982105824
156.353992097906	156.358102866087	156.352904502177	156.358365971662	156.35904826391	156.356648784898	156.351697075002	156.359324879984	156.359155085396	156.336352700137	156.358066934302	156.35597965036	156.359264114612	156.35240442025	156.353871103182	156.357441672693	156.358846995202	156.359447823966	156.357689837215	156.356404998806	156.351578631313	156.353399140943	156.359964623849	156.348252001772	156.344997158	156.3429517753	156.353137996645	156.355902503368	156.347627214932	156.346122650647	156.358483656954	156.352657639075	156.358828207122	156.35922081076	156.354128317015	156.352837247521	156.358242607731	156.35825565013	156.359183894086	156.359219511221	156.358961072457	156.353047074259	156.358966674245	156.359869566438	156.359895102647	156.345856854632	156.357807006785	156.359322917807	156.354117127935	156.358090675645
156.353678927972	156.347449066318	156.353270244409	156.348109312308	156.354734912538	156.358270770984	156.356156569732	156.354753608324	156.359045854611	156.354361460815	156.357823262382	156.348730780621	156.342230839	156.355276343013	156.358512356226	156.347438888315	156.352247803387	156.358314614991	156.358231551411	156.360095196083	156.351762623879	156.342055237454	156.352599081768	156.358599504909	156.359827681641	156.359448738537	156.358413715266	156.355672630872	156.359054765785	156.360147110486	156.356239141022	156.352631472235	156.352018828648	156.352170500068	156.36025938537	156.354033975159	156.358385568624	156.359398086663	156.359323732032	156.359364155073	156.356691980704	156.35698532428	156.353998907192	156.359097510059	156.359227180499	156.35911086707	156.351860840856	156.358179332841	156.346001131052	156.356146024133
156.358398505815	156.356096482748	156.358879739212	156.356608901153	156.360091488694	156.359811508111	156.351467094166	156.347426403024	156.351879362401	156.352754693253	156.356369757842	156.354357905376	156.359268132963	156.358718139567	156.355356139414	156.352730497248	156.357965160838	156.357220643636	156.353093813402	156.354808158415	156.352752988174	156.35151874893	156.357190552139	156.359513033252	156.356763179875	156.358775656338	156.355268701932	156.352832535137	156.349435406902	156.357458110634	156.35780829475	156.359043167416	156.358140661799	156.352092477208	156.357437640168	156.354389909808	156.359316484406	156.349297041498	156.357669062107	156.349131146203	156.357332502828	156.353130402362	156.358638754683	156.358761085358	156.359733883262	156.358140096786	156.359459017197	156.359805527767	156.350318660341	156.349048784548
156.35841152965	156.359872453844	156.357394340516	156.351848820181	156.357488647986	156.356810638376	156.360032693709	156.360601176748	156.359110762896	156.353790257587	156.358531679522	156.351791774282	156.3581608201	156.358960388759	156.359307714053	156.358206709337	156.35916083068	156.357069342164	156.360342541104	156.356539008378	156.357113453488	156.356714327217	156.360410860872	156.352672246536	156.359533127993	156.353826475294	156.359372807449	156.348691141204	156.356513904611	156.358929121811	156.358218049164	156.355881493365	156.356153097229	156.355565848655	156.355837355114	156.352333176401	156.360183753989	156.358465812117	156.360132924343	156.356283465435	156.352873897793	156.35429418606	156.358865440526	156.352116090415	156.359965167128	156.358299762936	156.35297434927	156.354122876086	156.34855968594	156.358051324317
156.358108033908	156.356494470663	156.359319855629	156.357541657185	156.360573677344	156.352894837919	156.36017979973	156.356369949074	156.358861764344	156.354999094013	156.356993536112	156.360288198195	156.353223986932	156.360125973495	156.358262712968	156.36073095055	156.356903672204	156.357633356453	156.356527634283	156.360644054919	156.360612474335	156.35886306616	156.359090520703	156.353226410917	156.35999512641	156.353491916217	156.359103762049	156.359990736445	156.360063896243	156.360168132681	156.357080278462	156.354712097496	156.354138171204	156.360342699713	156.359640753977	156.354839175022	156.352114179704	156.354470677668	156.360134725293	156.358097849678	156.357695596659	156.354650422039	156.359047941124	156.360324179424	156.357399183795	156.358811798191	156.357389532285	156.356793311428	156.354853343016	156.360273773259
156.357242287878	156.357966502897	156.359355035656	156.359072535864	156.359499892064	156.359893094276	156.356114517914	156.358443174141	156.359730080386	156.351656760397	156.360250634568	156.35785026647	156.358951040078	156.358527041722	156.359749320871	156.358947967272	156.354342324583	156.359110371402	156.36037449282	156.358443121591	156.357525932388	156.359789615025	156.35820149859	156.359863236684	156.35442033498	156.355125422097	156.352858209106	156.360802242325	156.355736046399	156.352530929105	156.352961923145	156.357773830131	156.357368685067	156.358534510502	156.359572263507	156.356779943732	156.357770700797	156.359201855186	156.359565589133	156.360402362784	156.358881415683	156.359557790687	156.35961332203	156.359410754538	156.357388406398	156.359633058525	156.358941637521	156.3559926976	156.352831485115	156.354533939653
156.354433071348	156.36029867456	156.35881362519	156.361023242897	156.353858449499	156.360230379015	156.359939291043	156.357578812971	156.359604022475	156.358897831708	156.360846610538	156.360344077384	156.35552261604	156.360757450231	156.355526277095	156.358473902984	156.358579199188	156.360483521287	156.360795490268	156.354814668113	156.355259678461	156.358706635226	156.354859732806	156.359188085494	156.360219976732	156.357952369045	156.356548353716	156.359575684895	156.355760557145	156.360207216909	156.357325909814	156.360351083974	156.359085437681	156.359162805186	156.360531678499	156.354543396144	156.357541148847	156.355112902624	156.360652992244	156.35508150644	156.360124495918	156.358979068202	156.359986153528	156.359500191577	156.359878152624	156.359353333404	156.359253868447	156.359396250007	156.359885812639	156.358848584974
156.356531990759	156.357138049524	156.360748354735	156.360669152868	156.36029029014	156.359045905902	156.355656667723	156.357435363121	156.359261344643	156.356515959062	156.355626802644	156.357223812888	156.358171715664	156.359794174336	156.359895598983	156.360119576869	156.360774893686	156.357886570412	156.360425413781	156.356095476586	156.36053291413	156.359413910353	156.357796790247	156.358587759073	156.358480641746	156.357626146611	156.355836768512	156.358800659109	156.360062666965	156.35940300505	156.359643313587	156.355280756195	156.35831247743	156.359839278635	156.360761343391	156.353202691135	156.358303869192	156.358205895297	156.36053219694	156.358515947264	156.356373405978	156.360307883461	156.357851527717	156.356269347212	156.355160207179	156.360861533363	156.358410400968	156.355154035377	156.359929966251	156.360332954472
156.35843792585	156.360685939102	156.357338880005	156.359417509253	156.360637520768	156.357759081421	156.359139134852	156.360221815207	156.35781615135	156.357656827738	156.360770138767	156.356497426171	156.359987000807	156.359695586196	156.355330978285	156.360630158675	156.359590690084	156.358503079846	156.357979010993	156.360593274359	156.360224735207	156.356683618821	156.360481716775	156.359747211983	156.359409359895	156.360951574928	156.357114481266	156.356538552603	156.36059344572	156.360545682793	156.359604096893	156.359456700497	156.358011815604	156.36088973294	156.360554277557	156.357778312463	156.359421163366	156.359665248686	156.359883008596	156.360830356673	156.357890827073	156.359855205711	156.359464178584	156.357852574099	156.358875615953	156.360682531207	156.3584085318	156.356568849802	156.3601861992	156.360350220937
156.358592859572	156.360053433381	156.358333172275	156.359044806556	156.358843681567	156.358113751436	156.358358288282	156.360980611506	156.360194444409	156.3611367371	156.36065033436	156.360453577097	156.359863791455	156.360933444908	156.360452931944	156.359130790749	156.360510678677	156.358868181355	156.360950672543	156.360475436669	156.357611781543	156.358718109975	156.358111681303	156.3597012031	156.360967951538	156.36064334192	156.359134041612	156.360722763695	156.360874330796	156.360991020619	156.36025548897	156.360312070074	156.357578585047	156.360913126713	156.359549475692	156.359099605776	156.357971720305	156.358901447832	156.360358024229	156.35976470798	156.360353453926	156.360789158393	156.361056729653	156.36040390215	156.359493123554	156.360678857311	156.359420281774	156.359544560718	156.360425728236	156.359721075279
156.357210156608	156.361064154383	156.360427688714	156.360865808697	156.358635434598	156.360889127028	156.358388765044	156.360071524656	156.360786897422	156.359907024332	156.360148264957	156.358698144029	156.358073692252	156.360726164669	156.356432998868	156.357909847935	156.359381801795	156.359595740583	156.360891264527	156.361093357033	156.357437526047	156.361452974266	156.358373062566	156.360573629605	156.360922297831	156.357717565784	156.359812574757	156.358832644283	156.361271395103	156.360591297549	156.360707579555	156.358248308149	156.360839625527	156.358072014924	156.358198695437	156.359848427823	156.359711919796	156.358726874669	156.360769434669	156.3583984429	156.358837287421	156.36104356286	156.360160717224	156.361251961866	156.359074276102	156.3587796367	156.360226726805	156.360266528538	156.361082606115	156.358824035957
156.358246647443	156.358257330687	156.359855855027	156.36072425347	156.361182238254	156.360987332606	156.360990347121	156.357891859312	156.359676274329	156.358541202459	156.358898737145	156.359596021584	156.359500814462	156.360879033844	156.361125221262	156.360624428721	156.361038692737	156.359678646333	156.359453684838	156.359628702334	156.358585871597	156.360449549987	156.360173254128	156.360407837045	156.35996532922	156.35843236376	156.359579074136	156.359342340468	156.357879349829	156.360507978052	156.361191544077	156.361193218802	156.36062692465	156.360973775295	156.359328409491	156.360348017845	156.359484431088	156.360842462189	156.359561726863	156.360763096761	156.359827631704	156.361357360209	156.358744741898	156.359335941408	156.358339166022	156.360294163761	156.36108088075	156.357895565086	156.359014492297	156.361294157438
156.360710318161	156.358587726356	156.359335699703	156.361061785919	156.358696456133	156.359439301099	156.361315535268	156.36103185111	156.358095137703	156.36036817018	156.360799326082	156.359847607502	156.360881064818	156.360972127449	156.360491569801	156.359915898322	156.358984767471	156.361106392354	156.360878660668	156.358026034765	156.359740704709	156.360768859803	156.360796106827	156.360483121508	156.360805310451	156.359754729969	156.359509419131	156.36073870868	156.35816784147	156.36065539117	156.358581644615	156.359343486675	156.360644023747	156.360026965477	156.358121629028	156.361132987667	156.360654115987	156.359338392205	156.361013566628	156.358268920858	156.359609255734	156.359675470827	156.360718498767	156.359835465233	156.358585848078	156.360561007251	156.361528227084	156.35947151879	156.360452415027	156.359982393195
156.360899095226	156.360118321278	156.360398894495	156.361373630031	156.3600047406	156.361332307281	156.359271209668	156.360089651448	156.360842385575	156.361099009549	156.360309011977	156.359358314946	156.35832981597	156.359952802768	156.359398699717	156.359988023057	156.359046963279	156.359050455185	156.359142864744	156.360429133753	156.361306921074	156.35988416113	156.35987437028	156.360940932497	156.360512333254	156.360683555306	156.360867435329	156.360209176149	156.360574244486	156.359344265571	156.360448294352	156.360614406236	156.359534280064	156.360785812377	156.36005201133	156.360384329332	156.36076832935	156.358595592079	156.359175576728	156.358552560308	156.359195044463	156.361122523358	156.36089043102	156.360780597848	156.360212334725	156.360931874757	156.35968792306	156.361130103953	156.360516957089	156.358658055039
156.361284592137	156.361222931675	156.358516895289	156.361611382995	156.360388078008	156.360263378559	156.361415755464	156.361391924742	156.361036176369	156.36123442063	156.358856826257	156.361005542294	156.360636500839	156.360304986089	156.360260889	156.360314581724	156.359457474062	156.360164661169	156.360756255556	156.359663850849	156.360344740351	156.360462325595	156.359560818962	156.359493662205	156.359877727659	156.360987119528	156.360643948074	156.361210952213	156.361397420266	156.36003074074	156.361098747051	156.360234926575	156.359678163025	156.359833398289	156.360810345887	156.360228422001	156.361100027713	156.361316833194	156.360994763736	156.360896774727	156.360055925918	156.359833699539	156.359472110152	156.360797962203	156.360612797126	156.361532398825	156.35946058366	156.361036490264	156.359089578683	156.360967985407
156.360426427411	156.36023625821	156.361352046148	156.359767821729	156.361499549119	156.361030268343	156.360843563262	156.361474826752	156.360806111626	156.359851515967	156.361126123059	156.360843576223	156.360680342842	156.360477755474	156.360445832005	156.359150521669	156.359742720457	156.360146066511	156.36133963983	156.359968397859	156.359619526681	156.361228445028	156.360455344712	156.359403091273	156.360954829527	156.361085477302	156.36017132137	156.361206443938	156.361043999742	156.360751705722	156.359185520965	156.361576431482	156.359165610235	156.360650140778	156.359151116488	156.360923300229	156.359377920215	156.361575796912	156.36065386004	156.359327138166	156.360789055467	156.360452826152	156.358953987735	156.358806549876	156.361534164127	156.361264625467	156.360960567293	156.360108837131	156.359542779098	156.36059079246
156.361135529627	156.361163995147	156.360346856251	156.359791295985	156.360330881012	156.36126538893	156.360962877428	156.359814742588	156.360879501109	156.360413278224	156.35953274013	156.36148372514	156.361013025475	156.359880102473	156.360336483087	156.360646053778	156.361216317468	156.360398853378	156.361463847437	156.361086637493	156.361266676484	156.360791274606	156.360374463307	156.359863593349	156.360612786597	156.360709162339	156.359561444528	156.360799952093	156.360885896913	156.360038264741	156.361452152815	156.360345304048	156.359184931816	156.360353083988	156.360228415353	156.361432290006	156.361083085638	156.361107753368	156.360455080095	156.36012190246	156.361352895229	156.359459838311	156.360944252134	156.361325060519	156.360801701002	156.360554386568	156.361435746965	156.360799954662	156.360212493572	156.361280464988
156.360800540515	156.360799683453	156.361152183998	156.360630006312	156.361614070112	156.360360673636	156.36154866276	156.359823331747	156.360821648107	156.361577213172	156.360982099442	156.360546867257	156.359642041682	156.36108907637	156.361431589687	156.360768959655	156.360584092215	156.361037733714	156.361341284979	156.360492775725	156.361466203039	156.360661529836	156.359964126615	156.361428249181	156.361117682409	156.360726554042	156.36137718931	156.36179704904	156.36111568833	156.361463176851	156.36141166391	156.361566937204	156.360580668125	156.360386416722	156.361075655294	156.36106661387	156.361720032711	156.360946192417	156.361261336041	156.359558203878	156.36028128705	156.360479048154	156.360864786669	156.359890365245	156.359775162739	156.361156386358	156.361801049154	156.360746012716	156.360799102659	156.360908324295
156.361320371786	156.361165695749	156.360970071103	156.360350547742	156.360869410984	156.36114709456	156.360760464053	156.36097124428	156.360803549069	156.361745463915	156.360298306165	156.361446648986	156.361466906293	156.360181046301	156.361518301686	156.36000296314	156.361310439759	156.360104687087	156.360605281047	156.35983083465	156.360745758763	156.36071652853	156.36128588831	156.361480429403	156.360136121108	156.361648403689	156.359985257776	156.360339011864	156.360825872155	156.361561051601	156.360849866323	156.360789337167	156.36131624928	156.360783589798	156.361639755071	156.360832949371	156.361720108581	156.36151767054	156.361528655525	156.360713833961	156.361557176897	156.360985217244	156.361445119483	156.361209877521	156.361648379603	156.360494449104	156.361523120286	156.360908513124	156.361711042213	156.360639260696
156.361461791684	156.361386936869	156.360998550014	156.360408435121	156.36025192185	156.360905171322	156.360780892038	156.361051276928	156.360515746023	156.361434176517	156.361502538434	156.360245631441	156.361569806958	156.360721017399	156.361067400344	156.360252453901	156.361405207318	156.360605054396	156.361808554353	156.360456144994	156.360483666871	156.360474888829	156.361386949777	156.361509431921	156.361539144168	156.361151386211	156.360900062957	156.360713099885	156.36039580824	156.360838820288	156.360556605923	156.36037865142	156.361639117525	156.360821018997	156.36022043944	156.36089373505	156.360241608992	156.360369112399	156.360471000384	156.360743968777	156.361723452172	156.360672762965	156.361646893137	156.360201992326	156.360728400781	156.360313979148	156.36163181806	156.361667088782	156.360863380239	156.361373753492
156.361847675305	156.360820801222	156.361192420168	156.361188840313	156.360093442694	156.361524026949	156.360432950942	156.361741435316	156.361042448423	156.361632873954	156.360570038028	156.361672316822	156.361120602498	156.360148332321	156.361310658443	156.361539351787	156.361644344707	156.360594167363	156.361484834655	156.360835052958	156.361243223985	156.3610643903	156.360484542123	156.361269261709	156.361025425401	156.361720319152	156.360719732011	156.360600226498	156.360840255838	156.3610834061	156.361742062158	156.361239233126	156.360322695336	156.360864794352	156.361581416189	156.36050568456	156.361782339211	156.361086893558	156.361021523573	156.361544867416	156.361801991329	156.36082537538	156.361406344953	156.36054813526	156.361473986121	156.361576971118	156.361780380546	156.360280657405	156.361266431028	156.361535453909
156.360717648972	156.360909298522	156.360901871922	156.361453091936	156.361097601814	156.361599733888	156.361754837404	156.360606889152	156.36166663853	156.361208956272	156.361607153098	156.360755872918	156.361658089772	156.361223206596	156.36144052254	156.361624559133	156.361701753805	156.361897577362	156.361617719029	156.361141759827	156.360503390607	156.361385834914	156.361637710807	156.36116454434	156.36126606229	156.361791939425	156.361323770076	156.361203353182	156.361021093683	156.360915193206	156.361119833017	156.361165337639	156.361708129574	156.360944638846	156.361501551246	156.36120975174	156.361465291107	156.360246140497	156.361020972808	156.36053328729	156.360904850435	156.361188961284	156.360988983376	156.361504511637	156.361414121189	156.361006182934	156.361646569482	156.360578820749	156.360889503873	156.360800377715
156.361431812092	156.36190239526	156.360518431813	156.361532175112	156.36133089587	156.361452727125	156.360548288006	156.361325644102	156.361232225375	156.361973251075	156.360831030116	156.361244650387	156.361812152073	156.361492607302	156.361173136396	156.360319821389	156.361044574476	156.361806920869	156.361332674924	156.361507536675	156.361430811048	156.360953853045	156.361593273032	156.361889676084	156.361142478993	156.360926036965	156.361339316081	156.361801725141	156.36179016869	156.360372095264	156.360508327271	156.361605346829	156.361240199496	156.361669869581	156.36162215566	156.360659063987	156.361230229751	156.361473980045	156.360459568539	156.361642869602	156.360578683302	156.360697337679	156.361550090442	156.361448622052	156.361780312011	156.360696951375	156.361318487138	156.360622497418	156.361597620889	156.361757846284
156.360684118798	156.360920420658	156.361926930488	156.361512305277	156.360682150592	156.361025470668	156.360599115295	156.361532441711	156.361827341293	156.360483436322	156.361357257037	156.361465690294	156.361284165066	156.361269255065	156.3610530821	156.361132819269	156.361524971546	156.361694976219	156.361016872519	156.361566705729	156.361641653024	156.361163953418	156.361186140809	156.361760019254	156.360608445681	156.361306625004	156.361125404585	156.361195992845	156.361492780612	156.360389547131	156.361611639554	156.360578657381	156.361176783991	156.361132108976	156.36124688413	156.360768742306	156.360533729894	156.361722209545	156.361087314214	156.361584105428	156.361052553151	156.360543867947	156.36181912756	156.361822179539	156.361402207659	156.361089024378	156.361079977444	156.361801597462	156.361323653351	156.361076736904
156.360909549972	156.361739642977	156.361757685858	156.361665429354	156.361367904698	156.360698295156	156.361698928676	156.360864166089	156.36040880141	156.36178932275	156.361243460438	156.361517385872	156.361383999187	156.361720307376	156.360872039103	156.361537972685	156.361165379271	156.361474259453	156.361785099996	156.36136081159	156.36176652916	156.361637923906	156.361961408325	156.361384107234	156.361518031589	156.360931803431	156.361078492518	156.361246067536	156.360791218994	156.361659465373	156.361591324446	156.361344994281	156.361324377726	156.361042394606	156.361958053498	156.361468912999	156.361788657734	156.360579288903	156.361150048545	156.361794040175	156.36200158569	156.361954495374	156.361334290131	156.361078911874	156.36165091129	156.361634128378	156.361587043475	156.361608882005	156.361976360922	156.360572991514
156.361842612869	156.360949775358	156.360910104339	156.360927067677	156.361920529973	156.36126271237	156.361172066453	156.361067598416	156.361632298368	156.361244335771	156.360981056414	156.361848459034	156.361765514726	156.361633561052	156.361018746536	156.361665852984	156.361471343747	156.361575652905	156.361928035267	156.361738030553	156.361625229103	156.360738124701	156.361714945998	156.360913683233	156.360939227933	156.360799117712	156.361797641929	156.360835611141	156.361275803536	156.361833045878	156.360946910263	156.360819310506	156.360783936509	156.360544827771	156.361987375896	156.361457510801	156.361155648711	156.361730496303	156.361547967069	156.361694372932	156.361792629728	156.361102583189	156.361995989775	156.361537075196	156.360943703786	156.361241280959	156.361988547807	156.36149879325	156.360822389351	156.361470128677
156.361312664082	156.361026518871	156.361846593707	156.361559616023	156.361197723239	156.361301017006	156.361934854571	156.361640548432	156.361739545596	156.36185212358	156.361370977278	156.361722006755	156.361405530354	156.36176802997	156.361078166326	156.361758932188	156.362007585134	156.361553523034	156.360800956369	156.36081800955	156.361264644996	156.36089405166	156.361840003579	156.361996562833	156.361580555	156.361575207117	156.361697846158	156.361433059235	156.361510746639	156.361786488337	156.361715394504	156.361265751065	156.360764359146	156.361274037605	156.361358561814	156.361690601035	156.361559977656	156.361095907434	156.36083625965	156.361830152284	156.361614912656	156.361522246319	156.36138573433	156.361516429369	156.360656037454	156.360934115473	156.361453832573	156.36193214033	156.360773187903	156.36163758884
156.361159028388	156.361545219864	156.360946157206	156.361460296892	156.361266035876	156.36096093902	156.36167889828	156.361385865663	156.361589092022	156.360903720724	156.361301806297	156.361251807072	156.361509688451	156.361113728605	156.361936488265	156.361750054922	156.361637124975	156.361610474613	156.361782746179	156.36121867563	156.361912656808	156.362026499074	156.361345752609	156.361649963584	156.36174728785	156.361225610065	156.361213312007	156.361557633195	156.361048452264	156.361579270097	156.360863298804	156.361313908756	156.361361356481	156.361595468148	156.361703560659	156.361705966382	156.361439298411	156.361556846325	156.361005462624	156.361640279775	156.361785985389	156.361673584229	156.361820850323	156.361522280553	156.361120746129	156.361575670784	156.36086463942	156.360837488657	156.361942880755	156.361146356367
156.360952505122	156.361089353628	156.362080752279	156.361431023604	156.361732801765	156.361211528785	156.361482039016	156.361083167847	156.361391066777	156.361558096786	156.361858323096	156.362012161224	156.361307994656	156.361516428251	156.360820904462	156.362048674358	156.36145192955	156.361623353528	156.361594737155	156.361849075564	156.361229624901	156.36129242865	156.361188234276	156.361753501065	156.361921916884	156.361891480071	156.361927568494	156.361222980664	156.36197505774	156.36171768636	156.361528219332	156.361429235891	156.361318524571	156.361713468441	156.361493949262	156.361521138202	156.361283507018	156.36139523394	156.361632498892	156.361548388055	156.36107707201	156.361593752277	156.361744829199	156.361306968514	156.361618036271	156.361774888529	156.362011942663	156.362084665131	156.361716208112	156.361843376303
156.361626285001	156.361545814164	156.36162365648	156.361636954488	156.361266361699	156.361746759151	156.361809065073	156.361033463121	156.361309600818	156.362039831956	156.361142079345	156.361460956714	156.361054028348	156.361515376457	156.361454365533	156.361120244474	156.361407834759	156.361122070983	156.36144663244	156.361702941711	156.361125427872	156.361613327796	156.361092312417	156.361213322474	156.361827527158	156.361086026057	156.3614200615	156.361214990583	156.361165397611	156.361848552131	156.361971391902	156.361585383521	156.361514183791	156.361306040344	156.361764479984	156.361518776363	156.361739735823	156.36192025324	156.361494491668	156.361919387217	156.361198041758	156.361855944621	156.361623061873	156.361291619361	156.36201580547	156.361521254445	156.361608557179	156.36151200819	156.36176665285	156.361185608186
156.361987558617	156.361948775181	156.36129877996	156.361118652349	156.36200870785	156.361706000461	156.361883848217	156.36172689789	156.361479429893	156.361085729974	156.362001652328	156.36139120002	156.36181041629	156.361895897997	156.361859195098	156.362145027234	156.361305134235	156.361197798837	156.361509819894	156.361819826358	156.361902444053	156.362051551799	156.361713292217	156.361742404992	156.361324619274	156.361553540168	156.362193049523	156.361346930763	156.361316262544	156.361667951283	156.361418259046	156.361971595624	156.361892749802	156.361410143126	156.361202098891	156.3618249354	156.36114711298	156.361946515369	156.361848339158	156.36192408655	156.361367281989	156.361829493903	156.361112631477	156.361654808264	156.361571570472	156.361701604764	156.361755786168	156.361478037069	156.361786847244	156.361940975563
156.361585598652	156.361731336351	156.362075032124	156.361082214107	156.361172277854	156.361749905446	156.361952264603	156.361381634433	156.361650646649	156.361526364086	156.361342346364	156.361396559828	156.361609371708	156.361539637043	156.361841568229	156.361950714508	156.361712662034	156.361404815626	156.361941702935	156.361509216674	156.361402034984	156.362020382673	156.361752288629	156.361838837	156.361563882143	156.361074513667	156.361830510869	156.361360191785	156.36178882979	156.36210869491	156.361349281825	156.361406837994	156.361701995665	156.361791141942	156.361639412094	156.361324624851	156.361522308297	156.361857391084	156.361498759623	156.361429511434	156.36148391062	156.361269133191	156.361493253067	156.362098525944	156.361955182004	156.361859350484	156.361792456495	156.361908528591	156.361271079526	156.361949146475
156.361724761603	156.361388509052	156.361865734605	156.3617810465	156.361856248944	156.361187342182	156.362075112605	156.361425450633	156.361243498155	156.361813703541	156.361330270951	156.361836691026	156.362029281118	156.361712518251	156.361806892467	156.361560390328	156.361319524391	156.361526553338	156.361735780801	156.361788957701	156.361974948073	156.361582751337	156.361658606378	156.361614171278	156.361949311608	156.362098911171	156.361298639831	156.361722339207	156.361885996062	156.36150382201	156.361977773675	156.361794835233	156.361751155704	156.361992368816	156.361891930341	156.361654219585	156.361851614888	156.362039661396	156.362108562426	156.361931261217	156.361972876	156.361473040234	156.361372751202	156.361833256932	156.362062224123	156.361556384521	156.361577875888	156.361746788087	156.361377712872	156.362105326256
156.36204310507	156.361817205556	156.361346623789	156.361883419042	156.361529639072	156.361914807946	156.362219069661	156.361582099356	156.361243865393	156.361793198648	156.361632823486	156.361809797874	156.361608160452	156.361779843894	156.361735042796	156.362046883777	156.362001002383	156.361317872077	156.361462347574	156.362096479122	156.361704649823	156.362130854953	156.361920173648	156.361933685421	156.36188298837	156.361265158296	156.362065562927	156.361740413873	156.361210626742	156.362057901978	156.361562054657	156.362037630204	156.361835710624	156.362125642711	156.361516064735	156.361823487866	156.362197826329	156.361394856593	156.361873976712	156.361653362072	156.361816322423	156.361373575354	156.362209242203	156.361890416466	156.362015067587	156.361641494861	156.361999863224	156.3620464988	156.361790044637	156.361917687576
156.361770973841	156.361582847792	156.361279161427	156.361742576482	156.361532276663	156.361852751625	156.361298225922	156.361347284707	156.361415867979	156.361572269376	156.361565058278	156.361755508914	156.361831337347	156.361476479105	156.361552355509	156.361847129445	156.361689143602	156.361298619382	156.361402091018	156.361821093481	156.361885011537	156.361367812061	156.362188729695	156.362024442591	156.361433778836	156.36154213127	156.361544269128	156.361977916495	156.361506746953	156.361757906307	156.361972755327	156.361840315361	156.36186764173	156.361435999486	156.362002892659	156.361374960901	156.361511711586	156.36174039236	156.362000962106	156.361633705009	156.36198300828	156.361966661334	156.361926472547	156.361840816822	156.362052826682	156.361746465693	156.362325075625	156.361378156508	156.361986634756	156.361958014048
156.361475534238	156.361860043199	156.361455045783	156.361460134295	156.361531840538	156.361974039628	156.361807656299	156.361966868112	156.362152417678	156.361715301215	156.361705985111	156.361797826025	156.361907287424	156.361409554259	156.361789787134	156.361628553096	156.361475413965	156.36161512799	156.361999074385	156.361893941202	156.361607397972	156.361715711817	156.361503582337	156.362056872868	156.361629702136	156.36218723525	156.36220091642	156.361454568922	156.361554470907	156.361488794369	156.361773074331	156.361634678377	156.36199132315	156.361843008758	156.361621627854	156.361902823578	156.361789410039	156.361482981706	156.361695671105	156.361760008016	156.361739772706	156.361921123552	156.361256262247	156.362072517119	156.361747292948	156.361886668134	156.361669182878	156.361475869242	156.361748153125	156.361589457781
156.361388874928	156.361649225005	156.361483797227	156.362341438383	156.361929338479	156.36185388013	156.361883203135	156.361914741317	156.362036628545	156.361940988022	156.361665806898	156.36193134383	156.361946415307	156.361848899564	156.361731795527	156.361780161272	156.362080380903	156.362081805106	156.362026103733	156.361564901124	156.361331282965	156.361739777644	156.361662997211	156.36162087821	156.361884389097	156.361564058454	156.361919811699	156.362129212067	156.361959316934	156.361966812268	156.361776785956	156.362045729618	156.362297422748	156.361939443723	156.361942433375	156.361538685133	156.362110647955	156.3618842291	156.361512757777	156.362094956782	156.362055293035	156.361240036927	156.361885280743	156.361781737647	156.362140403741	156.362201739744	156.361602682112	156.36143532299	156.361790482416	156.36141178215
156.361917652165	156.361829520949	156.362097311624	156.361930454329	156.361947099804	156.361526207715	156.361411585043	156.361538432584	156.36162373644	156.361603787884	156.361727638165	156.362360214175	156.361804158272	156.361729557253	156.361769838056	156.362125273912	156.361594278128	156.362123747901	156.362074430865	156.361560595645	156.361492647861	156.362063100384	156.361829814627	156.36208454389	156.361482080578	156.361433427886	156.361605494812	156.361805718082	156.361771645444	156.362024395658	156.361742021332	156.361928471795	156.361443851237	156.361358691938	156.361836389194	156.36157657769	156.361774024337	156.362151609034	156.361898265753	156.361910835275	156.36155632583	156.361603565227	156.361455320365	156.361768206864	156.36218185423	156.362078061436	156.362172374996	156.362035942989	156.36200721221	156.362047045017
156.361463236412	156.361440552676	156.36197453274	156.362094405956	156.361650298203	156.361980589038	156.361983456837	156.362313103247	156.361515943756	156.361565465266	156.361728730417	156.362080312461	156.362004491422	156.362100945894	156.361920524457	156.36167726653	156.361957141463	156.361874770319	156.361621580435	156.361846008022	156.362032971778	156.361547318195	156.361496666408	156.361857378928	156.36197535097	156.361596401364	156.361533399644	156.361710993139	156.362082760005	156.36149393881	156.361717917919	156.361968546321	156.362086962016	156.361484123255	156.361385212555	156.361850699904	156.362079674274	156.361854891664	156.362231437622	156.361645346424	156.362077637639	156.362045734203	156.361981385547	156.3616347025	156.3620014196	156.361819644276	156.362223973773	156.36204731737	156.362021019288	156.361677354945
156.361997475676	156.362190030314	156.361575225752	156.361731436405	156.361742241113	156.361711566743	156.362108283629	156.362049386841	156.361628160071	156.361653917608	156.361552884932	156.361804349137	156.362337985946	156.361727121288	156.362029137368	156.362006119428	156.361779239142	156.36175562985	156.36231651653	156.361568522535	156.361839101216	156.361933698703	156.361740821582	156.362027141197	156.361514382795	156.361916738178	156.361553697717	156.361627044085	156.361843186938	156.361597806272	156.361920532298	156.361778820687	156.361658896681	156.361470986881	156.362159436641	156.361974760968	156.361612303523	156.361975667612	156.362144263913	156.361924639386	156.36184080391	156.362378786586	156.361681177167	156.362099946135	156.361787964513	156.362055781191	156.362211455897	156.361540273594	156.361423264932	156.362284477535
156.36213580994	156.362230242938	156.361911273648	156.361531848456	156.361753460568	156.362080127404	156.361910601631	156.36221869818	156.361780040885	156.36171466636	156.362121611304	156.361629919382	156.361782856971	156.361928576953	156.3619093217	156.36225693013	156.362069178427	156.361902556316	156.361581157641	156.362117514757	156.36216751188	156.362237155801	156.362294096234	156.361863900863	156.361970885943	156.362164596276	156.361781700917	156.361771042353	156.362037557718	156.36201637767	156.36222755849	156.361885062627	156.361518012309	156.361947103991	156.361504866925	156.362312577084	156.361820180486	156.361678373171	156.361997812001	156.361846401126	156.36173699069	156.362124386719	156.362362980815	156.361843550608	156.362044355399	156.361596639255	156.362107387448	156.36145732056	156.361935524686	156.361717446089
156.361648134298	156.361870147603	156.361883547272	156.362116586462	156.362234293777	156.362094592411	156.361529511623	156.361646550766	156.362051322102	156.362000714877	156.362249075905	156.362130490157	156.361908161624	156.361796169657	156.36154919462	156.361521739717	156.361603585589	156.361742360751	156.361840579327	156.361637428445	156.361807713158	156.361758213969	156.361810191655	156.361995980616	156.362075886999	156.362149921835	156.362201503141	156.361576354401	156.361917331369	156.361511013067	156.361995600566	156.362235156811	156.361789086545	156.361673566206	156.361945493143	156.361972208779	156.361960401458	156.361511862115	156.362193350987	156.362043316353	156.361407032517	156.36189443553	156.361848028526	156.361644118256	156.361836060104	156.361508895543	156.361927685968	156.362292180812	156.361517946872	156.361674619516
156.361714632557	156.36189051864	156.361809973835	156.362094234956	156.362192049988	156.362058719163	156.362062370257	156.361821291651	156.362070202288	156.361918313131	156.361739552159	156.361903627208	156.361859034727	156.361564110293	156.361878162495	156.361884774829	156.362076458637	156.36179760574	156.362066005063	156.36150068511	156.362222951227	156.361818358147	156.361997217669	156.361719832693	156.362290517159	156.361987770237	156.361781429772	156.361741759346	156.36194659802	156.362304570399	156.361979851018	156.361694216909	156.361593506771	156.361734839186	156.362162226397	156.362278619812	156.361919948943	156.362167285582	156.361814291527	156.362171699013	156.362314518749	156.361836283892	156.361702186476	156.361797271607	156.3620264751	156.362073841381	156.361906678503	156.362246647135	156.361899731285	156.36214119009
156.36190010962	156.361708381349	156.362137988567	156.361958323029	156.361597792653	156.362227152539	156.361847046483	156.361664621216	156.361598025574	156.362203539623	156.361896917983	156.362116682032	156.361873253572	156.36197236435	156.361757521521	156.361622441265	156.361834071784	156.361553271885	156.362356183859	156.362078456131	156.36208778049	156.361616660709	156.361589188359	156.361870558505	156.361506647772	156.361960794856	156.361840019656	156.362149868051	156.361971894509	156.36187630862	156.361703459059	156.361923183937	156.362213782993	156.361644979861	156.361941802052	156.361822225727	156.361764963506	156.362389659604	156.361615865274	156.361713954616	156.361882874846	156.361863686859	156.36235611063	156.361610392484	156.362326216632	156.362211268565	156.361656606123	156.361938611368	156.361571473067	156.362127596816
156.361620716304	156.361956710317	156.361632900393	156.362045342422	156.362249143307	156.362142720935	156.361825256209	156.362156737766	156.362172105809	156.361789300852	156.36204001397	156.361896124559	156.362253161213	156.361720867314	156.361940316259	156.361965734587	156.362219949799	156.362043115833	156.361708108371	156.361843897851	156.361860060916	156.362291006289	156.361641507918	156.36221886348	156.361887876541	156.361873859942	156.361936460459	156.361886369415	156.361956332247	156.361786973217	156.36204160811	156.3620181687	156.362063749788	156.362105082016	156.361612860976	156.362181192267	156.362075400976	156.36227596827	156.36172389287	156.36217071447	156.361884357269	156.36187013823	156.361891708502	156.362270959513	156.362095540007	156.362115300927	156.36205728514	156.3616280246	156.361783357352	156.36173661528
156.362131352774	156.362151512927	156.361907887288	156.362203700092	156.362044668884	156.362147637835	156.362087221937	156.361918438779	156.362128827753	156.362332536507	156.362216315832	156.361931493104	156.361785456578	156.361642256487	156.361737194861	156.362061734033	156.361667380674	156.361800223822	156.361984749718	156.36214263603	156.361875184382	156.362130821383	156.362001707492	156.361878209795	156.362034722464	156.3622935769	156.361760833573	156.361783875354	156.361986188154	156.361925223961	156.362153894067	156.362350315359	156.362205727677	156.361861449238	156.362241704853	156.361684200259	156.362182538292	156.362015583954	156.362159466236	156.362264781379	156.362424047865	156.361995794865	156.361827876705	156.361959864791	156.362079590552	156.361785088754	156.361943675066	156.362324212986	156.361663632831	156.361981379357
156.361659143112	156.361906154912	156.361814655501	156.361954868378	156.361707061017	156.361734440801	156.362311131316	156.361986512745	156.362134149302	156.361833936182	156.362262542003	156.362153157596	156.362304482055	156.361999767122	156.362321563946	156.362201539222	156.361878245621	156.361767643281	156.362282230515	156.362213081429	156.362227241503	156.362073631225	156.362098162638	156.361697080644	156.361996006257	156.362167138708	156.362231869514	156.362267544536	156.362322694347	156.361897580344	156.362209218006	156.36227180327	156.362040157242	156.361852082176	156.362100455153	156.362369194934	156.362166324783	156.361967132965	156.362147131057	156.362234057502	156.362120021843	156.362408735816	156.36203336457	156.361706497998	156.362141457429	156.362107716603	156.362010228851	156.361976811952	156.362202141424	156.362196141453
156.361872677992	156.362267679644	156.361922966772	156.361776352297	156.361772622628	156.36224697082	156.362372281747	156.362205457515	156.361747642046	156.361749717848	156.361979139802	156.362219858411	156.36156352778	156.3621843969	156.361691530349	156.36188408334	156.362154994685	156.362209110597	156.362380872681	156.362052110088	156.361984689063	156.361901325316	156.362292222303	156.362047882429	156.36237350013	156.361853211396	156.36244495841	156.361857210651	156.362029912854	156.361755799209	156.361655782698	156.362032111977	156.3616738039	156.361753447582	156.361991618524	156.362147054307	156.36214405634	156.362048618617	156.362283172445	156.362328975038	156.362162512027	156.361766436579	156.361956466653	156.362234263478	156.362048127978	156.362117372289	156.361911079249	156.361890285618	156.3617655477	156.362076607969
156.36219471347	156.361841262255	156.36239055836	156.361923421483	156.362244832854	156.361853776507	156.362024468622	156.361910230257	156.362179493426	156.362043731643	156.362170880076	156.361946031204	156.361865958438	156.361957688819	156.361958379837	156.361984349027	156.361866572928	156.362005100196	156.361962078426	156.36186094572	156.361770350948	156.362085314482	156.362218300042	156.362057927173	156.36193709487	156.362365811228	156.361898687288	156.362129522141	156.361855093198	156.361689101516	156.361814460867	156.362288309533	156.361758682354	156.362090961872	156.362173369298	156.362283332248	156.361747212356	156.361719598787	156.36190182023	156.361629905124	156.361915007917	156.361859317512	156.36217063578	156.362270648717	156.362408081629	156.361923221477	156.36170992633	156.361965898067	156.361908414396	156.361983604221
156.361842599937	156.362131308519	156.362024506905	156.362544657845	156.362109356624	156.361751701274	156.361795719499	156.361857433166	156.362198576402	156.362365762171	156.36180933649	156.36180727787	156.362109268019	156.361982112713	156.362263224715	156.362151144299	156.361991255227	156.361859076166	156.3620989844	156.362326529918	156.361777208343	156.36164679476	156.361760529451	156.362012609856	156.361959760826	156.362252794507	156.361994502679	156.362025792118	156.361691690369	156.362105883017	156.36169717889	156.362076135528	156.361696473245	156.361917735159	156.362177783746	156.362171497709	156.362084144534	156.362269978566	156.361776476305	156.361869223102	156.361926866176	156.361853980845	156.362211563651	156.362354077264	156.361866645274	156.36197244954	156.36206812053	156.361746917199	156.362177270593	156.361919611564
156.362237132713	156.361888738986	156.361890084737	156.361802142232	156.362470831944	156.361702284708	156.362290965871	156.361769179387	156.362110463032	156.361955562002	156.362025835793	156.361841773058	156.362113403101	156.36221840485	156.361918673074	156.361961024865	156.362052654971	156.362156004763	156.362491238163	156.362094755793	156.362040167783	156.361816995397	156.361797509914	156.361943958284	156.362189073941	156.361894882716	156.361816388087	156.361908655569	156.362341217554	156.362236039325	156.362024239613	156.361732069293	156.361862660226	156.361844361741	156.362048148589	156.362074003401	156.362136799426	156.362094311574	156.362326095209	156.362103222543	156.362287877604	156.362027464738	156.362076809815	156.361738538309	156.361988592657	156.361965517676	156.362226890393	156.362489368959	156.362410572489	156.361913748051
156.361753334573	156.361750709924	156.361952110053	156.362017511435	156.362382848961	156.361831143449	156.362057671571	156.361843519393	156.36180588269	156.362206622251	156.362082415629	156.361890232739	156.362188592578	156.361833759352	156.361978038023	156.362371896341	156.362190977039	156.361764902333	156.362137353622	156.362293210611	156.362413743526	156.362209317558	156.362259228143	156.362132718556	156.362218054694	156.362247673327	156.362348705212	156.361756677361	156.361972691641	156.362108770633	156.361754351855	156.361913578817	156.361808141322	156.362173750941	156.362130408332	156.362024490328	156.3624952076	156.36206986364	156.36259409368	156.362216292494	156.362519417788	156.362101232882	156.361743716994	156.36243985506	156.36195967552	156.361956178601	156.361902031708	156.3622575906	156.361911076677	156.362302950658
156.361925839496	156.362153472065	156.362071680859	156.362375332748	156.362253335057	156.36197437846	156.362028176054	156.361916592962	156.362257212736	156.362177927583	156.36225087174	156.361866469889	156.362032883206	156.362090212126	156.362427517522	156.361923994188	156.361789259545	156.361944416814	156.361913638711	156.361916547937	156.362441157676	156.362085085394	156.362537061341	156.361970590751	156.362233276184	156.362051045909	156.36236229598	156.36230450604	156.361763187877	156.3619627446	156.362191858007	156.362298124264	156.361997633425	156.362052683131	156.362013007879	156.361785654289	156.362004289831	156.362052098642	156.362234049662	156.361869266908	156.361873797916	156.362169286682	156.361917972056	156.362360167658	156.362332281484	156.3622323518	156.362397998568	156.362355139431	156.361982309902	156.361765929843
