# Supplementary material for: The Neural and Computational Architecture of Feedback Dynamics in Mouse Cortex during Stimulus Report
Source: eNeuro. 2024 Sep 24;11(9):ENEURO.0191-24.2024. doi: 10.1523/ENEURO.0191-24.2024 (PMC11444237; doi:10.1523/ENEURO.0191-24.2024)
Supplement: Extended Data 1 — The file code.zip includes all code used to generate the figures and perform the analyses presented in this manuscript. The folder "./ephys analysis/" contains code and instructions concerning experimental data and Figure 1. The files "Figure2CDE.m", "Figure3AB.m" and "Figure3C.m" simulate the model in the nominal setup, and generate the corresponding figures. The file "Morphing.m" allows changing the connectivity strengths with respect to the nominal setup, and plotting the resulting trajectories. The folder "./Figure4/" contains instructions, code and data concerning Figure 4. Download Extended Data 1, ZIP file. [file eneuro-11-ENEURO.0191-24.2024-s003.zip › code/Figure4/isolatePPC/v1Int_a1.175.dat]

0.358817577061303	0.352940713108143	0.331240690768514	0.348391656301284	0.323971703689517	0.331235312342325	0.373198968431	0.371953247881252	0.335635794910061	0.349265631947511	0.344738088933214	0.345005441306915	0.363059878193735	0.32816659012798	0.338080708400544	0.359722690788097	0.381110078504243	0.330464835343508	0.343969044039077	0.364588150971016	0.355112144412981	0.374701135782574	0.322935589414844	0.347886674167541	0.352485482898396	0.379270680583541	0.339753086104103	0.38361884671233	0.352857597635757	0.327036180525624	0.360970236000235	0.379507956629274	0.335545193098137	0.348406952967531	0.340380423008027	0.354519335234236	0.38607939484126	0.341400694837151	0.353693928411891	0.349308731188983	0.322549091765033	0.338322687009946	0.344453547216289	0.344419435607483	0.371961064460544	0.368667137183868	0.334421003133206	0.336953351382207	0.325022248617071	0.323677725673199
0.373338252046993	0.375571594055296	0.357360531747671	0.386535988418301	0.3386977256799	0.365786996151116	0.358918710203623	0.382035433485589	0.350387588597097	0.368566053363104	0.336935990677627	0.373530235402786	0.366547224957492	0.359855741589748	0.341100956485425	0.398550030333455	0.33364060215849	0.349782286290048	0.392563802644394	0.390314214476703	0.369340089334732	0.341124491875927	0.341235022048245	0.333579167671213	0.390040541369739	0.377032723387549	0.351849596082332	0.388692290631482	0.367848005770705	0.37220273192158	0.361980169525476	0.360844057261917	0.36953230937739	0.389000316971545	0.344566287536991	0.377125283291504	0.383441967130254	0.356384652987934	0.33835594333408	0.379724775964602	0.378727706259571	0.380252527806376	0.356791461256526	0.345318655101338	0.367898931579509	0.361653597508984	0.398907436670795	0.389421734726942	0.362648272013243	0.384342954680302
0.37744035294836	0.385657440427973	0.401546765013305	0.370609381736888	0.379493332487508	0.409225592425794	0.40480849419176	0.352766970093376	0.377847697246813	0.372502847656237	0.366211521830137	0.393131238349771	0.380428528280425	0.369703611414856	0.398892507518466	0.407183188112351	0.389843169402063	0.392331410718686	0.364531942638495	0.400938592852827	0.362793079581008	0.384025270657198	0.384623868880045	0.347488811161368	0.416455813061973	0.362886688055757	0.398516882008074	0.36842862477075	0.352021443846024	0.37033139610672	0.389262246337869	0.413318147553858	0.389039903824221	0.406082759467439	0.36513629822926	0.375483119129742	0.384343259670292	0.344338011771128	0.346553950368268	0.361923365316662	0.406116039017752	0.36525642140365	0.35132351576067	0.354311974802766	0.345265976826588	0.388542426027968	0.40526020785801	0.346901143325381	0.414460056865349	0.384208354081346
0.423265557822685	0.402775267454219	0.359446457954851	0.399806038842715	0.359511922707276	0.363673789237651	0.42181904397143	0.362823648932447	0.427419657283653	0.409004490127488	0.398089993715036	0.362563065824872	0.42294224026324	0.432286128818525	0.358449769200615	0.38738233133629	0.403071777573736	0.3894700202251	0.433410554224245	0.358161999404239	0.36297851491085	0.378718402805888	0.437079493642448	0.386227674037151	0.415374823007342	0.379780389931005	0.423244289177286	0.437897327849025	0.360173566252265	0.405467819164465	0.399240422630954	0.389152190787851	0.431607515629548	0.400129445923652	0.388786532129779	0.391578355271947	0.397624704671125	0.374594089433677	0.415688813269552	0.416201250233055	0.371248772327571	0.36660320997005	0.42209379160967	0.387941996402392	0.373814492936734	0.353958188988428	0.361688200715838	0.423047968531768	0.436517293404765	0.36675641586812
0.410067657594253	0.372897176758956	0.415916762622002	0.391625399829946	0.403055556962681	0.435228964330163	0.394877767654859	0.384666722765336	0.369908573286631	0.437198842939098	0.430685394929505	0.402544568278479	0.368324881963273	0.413517057307835	0.428857711577621	0.430430629808576	0.429894488749668	0.425429012069497	0.393117492444728	0.403912322875416	0.454483843373336	0.390822296862225	0.418163411876645	0.381372827395872	0.407640053010964	0.395716342079225	0.378444755088038	0.431384691494471	0.377750844861431	0.40549942509794	0.42834409795291	0.368719069877197	0.417971283728818	0.416884338734188	0.408582087990057	0.452267294212939	0.379422988698974	0.375658587829291	0.411808939204146	0.429531621565288	0.370926151459252	0.396677889573235	0.397505252821043	0.460613318653884	0.381591863246069	0.371675609687529	0.40727835063268	0.405215306790962	0.393764540347507	0.411903615304534
0.435467985026418	0.415889193103126	0.405733048427717	0.454146432211155	0.449010622287889	0.391876451648649	0.457371390537376	0.445797704998289	0.387516219943799	0.420683979691631	0.40222829043374	0.420828585039535	0.464161498764051	0.43494146170704	0.452125796139133	0.424313563111129	0.427323623014561	0.454198689882918	0.407561333100026	0.393743005273584	0.451807434508115	0.435658874161765	0.386721064675811	0.398407779007775	0.484256832991346	0.447998397090791	0.406864486062641	0.443962097348329	0.412892447255329	0.469069153643312	0.427258541566673	0.439659138917541	0.403614263406839	0.445356627358212	0.476058686143744	0.394862700856355	0.466369551915955	0.404851993433564	0.426547613312292	0.484224563052575	0.398318105135292	0.42962855296643	0.406103322022076	0.416954680563854	0.413135607101127	0.403346101106015	0.474860923293173	0.452097278752087	0.423688039210519	0.393129419490246
0.48662193150562	0.475959848786323	0.422802338173517	0.439077416111533	0.406829941124487	0.45937882878831	0.501782320698478	0.433208740595979	0.511408009614428	0.438395519947085	0.408792262426521	0.419447864250946	0.431589786535891	0.458365506390452	0.464420518630658	0.445288534225717	0.482526763393723	0.435685862525904	0.477801114630862	0.448982507548816	0.513416016958126	0.465203794829362	0.437141998326385	0.442235274031951	0.491517522930087	0.507079546991257	0.510286885047773	0.418275585735244	0.472456265501751	0.451099540094418	0.475578395976344	0.42489857935723	0.413793322747545	0.437193226737364	0.466954140469617	0.496041472086843	0.41255943995126	0.508390304461765	0.434812965858297	0.417210246336798	0.496927700115774	0.445112413073275	0.429327174244915	0.423025814716331	0.40378437232747	0.497775727728415	0.437707612091529	0.457061167846836	0.401647277032387	0.454248010214677
0.556760286602182	0.488020486442435	0.458207727307383	0.488795585333035	0.511738864565488	0.45312634534596	0.542295455937773	0.541144236130132	0.439393729471862	0.459973711372586	0.442091277974243	0.443028111369134	0.418695505577791	0.443791066925279	0.468997914484511	0.436807770353152	0.482123814398863	0.515643232669631	0.52848517382468	0.502474690041789	0.520982064413475	0.51770172419447	0.516430041167347	0.455917973726175	0.499006871619871	0.477544281740699	0.481754865212002	0.514229742995136	0.499858440914508	0.472444423065581	0.43620877759593	0.487838581993803	0.481368471675266	0.513451357107504	0.536487474564674	0.458696785735225	0.513861479214406	0.431010067565614	0.445922833442899	0.456205094271217	0.469288741263633	0.525654325751805	0.48511339485451	0.489484841926069	0.458957928294028	0.5355331816106	0.475903286858636	0.527821335694484	0.514741620275691	0.427038203049476
0.460247091555101	0.461197367761982	0.533407195104473	0.502812246503136	0.535294708936826	0.562515000651735	0.581937894596081	0.479735906379172	0.500329428918969	0.477976839008476	0.5101170488735	0.442613215954279	0.577233244861773	0.524975522792572	0.488560452163701	0.573622838966794	0.534305929993322	0.484470208444619	0.487518499594607	0.576858741977368	0.573712810848011	0.518728060630829	0.452955823555645	0.470995552123986	0.568851563549214	0.515993156667392	0.53426685151027	0.490551132784858	0.507768618226041	0.464657108040386	0.53851643550972	0.582018354593621	0.449871742903846	0.498119638296068	0.54258195557664	0.551721886345422	0.56675114984991	0.495563022005181	0.508967386099958	0.574249929042102	0.540658619939548	0.522852875934857	0.446470837844927	0.461600652522425	0.570015806585936	0.555964109077044	0.477944115000951	0.52775959785582	0.542777793336112	0.508825539448298
0.471510831714877	0.591962378296028	0.488625388991022	0.573895689586148	0.484497832116487	0.511900443317421	0.480657318701676	0.471977962486609	0.527805958092606	0.487364071034699	0.487916224931166	0.468880908075021	0.487638771961695	0.549757586919909	0.505988361784833	0.586842526954456	0.493714064442314	0.478749871397794	0.586464297730428	0.609130603766559	0.525362362635366	0.595650945248757	0.472946475477043	0.620761826650511	0.62764729158289	0.595388992416616	0.508922163901776	0.512592307389825	0.565366412433076	0.629221389653318	0.534600962766075	0.592688877761721	0.573168420849606	0.523138641517848	0.598909494091597	0.615774650374257	0.475740929882932	0.482684998746535	0.580556569292719	0.477438446900015	0.627033419678708	0.487322469260643	0.553279431170908	0.509293874738647	0.478646105986466	0.556766148260663	0.581044017404586	0.585036491184387	0.487789028937706	0.566905493774088
0.682513969269894	0.667863686624322	0.612855013041335	0.655851874398616	0.556288066548452	0.557449706854258	0.614945145922495	0.578768273350974	0.583070247681311	0.498010741918901	0.658471166215754	0.51213165215379	0.591358638965982	0.530550116370335	0.509232417718972	0.683421293832776	0.537473657885824	0.685071756564919	0.549169097101216	0.499853031846144	0.522714584016196	0.514634999577349	0.663215807469838	0.664596818222176	0.643306936552763	0.561965597724018	0.524935479448115	0.661344037353637	0.497318405795029	0.59917220717619	0.492183615019705	0.505214129932866	0.586679509529203	0.520103093395838	0.538243588473669	0.524967534581981	0.672354120553144	0.518528399278623	0.641452680061683	0.665261337824934	0.633711538172351	0.589384832799913	0.516373458303654	0.534264863328475	0.553378904387427	0.623193036636729	0.681763743881094	0.653805567599057	0.495960478418024	0.600958797168538
0.5484578218876	0.599887194448851	0.697514174529998	0.596105854984389	0.696473726151953	0.558696874330158	0.735633233458703	0.729188717673696	0.53022088627814	0.548556613801583	0.639599385588755	0.547738626799028	0.681174297186974	0.703055808807203	0.638314749790613	0.586872343659658	0.524133497339773	0.628043441897572	0.5576362839836	0.532954652686318	0.558206180370225	0.557727621769095	0.559076197968008	0.641236136511997	0.53085523921167	0.60832523326498	0.559681104341953	0.689166899994244	0.616237790468606	0.558169488302382	0.550398535396866	0.556962912703037	0.546132305545988	0.658671082100272	0.631410120966017	0.528191496906732	0.570639169055928	0.594180658391228	0.706365808880937	0.549008654687226	0.622677107415928	0.716602487645573	0.730853844716827	0.538189510967206	0.652141937300577	0.673255330055825	0.612305610344332	0.5310381195924	0.6968998147686	0.545838617979161
0.67222716667162	0.791510186306889	0.653711028997375	0.760388963866966	0.595900249636556	0.614720824146654	0.655780596260251	0.633540331997436	0.642400638923373	0.659397011210648	0.577329112175694	0.720655831995392	0.678092799561925	0.647865220313115	0.646275384257155	0.695430979337501	0.704438362202647	0.664595848000192	0.729910440148633	0.733838102008469	0.640396773126469	0.762310232221574	0.572573215408247	0.592564617500436	0.622171969411225	0.760957995830601	0.619284936760103	0.732567938344614	0.562838907030414	0.762549933148147	0.76786621442605	0.58240703992509	0.766831579977635	0.600785275459645	0.75359753328985	0.772053090049841	0.78506801821462	0.726497795333825	0.699985240174939	0.575989554576057	0.586396301710404	0.60805268699667	0.658723419959332	0.781271034134338	0.733771768278457	0.717100004152113	0.636725578074863	0.781727848397299	0.587622265429907	0.563962841661785
0.846874558679643	0.701872031684192	0.631222382134627	0.612428015790326	0.710182208337583	0.796007839026996	0.720122164376578	0.64687553453903	0.697925201193301	0.620527937572173	0.71925323799201	0.822127580900874	0.769292717840493	0.795404070777897	0.773164232516754	0.632275444289741	0.696218385200595	0.61797604684257	0.84085224728713	0.83560157317537	0.764015242954604	0.657372243355195	0.660228330381288	0.80603074077692	0.824607347854	0.633919640814972	0.725388001542186	0.720822575729726	0.672056910986159	0.767338633191165	0.838684720253172	0.767535709896303	0.647549449958847	0.699166869908163	0.628352882325025	0.651459764020074	0.63647904462966	0.827771233146515	0.855833441278435	0.829982981709788	0.682577765013393	0.868425759472601	0.773149907191591	0.754218850452019	0.833729161670236	0.713230697623657	0.605726697931538	0.674520337778006	0.746777520620076	0.632109253391203
0.714883635544413	0.648167954301817	0.735508440575656	0.707552946191634	0.810263850815495	0.849916370409998	0.906875414746485	0.74139478926026	0.834788399057537	0.840030458218288	0.915915025149262	0.793711441484832	0.872048776279638	0.770109605802988	0.66212356616039	0.892932823022441	0.647530953513784	0.659128917825013	0.746326465127025	0.754882220988463	0.678231549221692	0.887139449517916	0.704343370707014	0.850780628429577	0.663285188324078	0.805469502646904	0.87595989810448	0.789784859489502	0.685049915914129	0.719738155888533	0.675584827468519	0.730657349601194	0.808490435868676	0.925308300871586	0.660915324823062	0.756989462746038	0.938169054120069	0.652096999097657	0.724301480621189	0.706709188478903	0.652474429517573	0.900412357118772	0.687617992053783	0.77210877080809	0.799942091460892	0.740667120533721	0.930316760889369	0.828692378806893	0.670484512591506	0.677817667595462
0.787474252941811	0.829920319419803	0.753588727549485	0.756995477703719	0.978132173613691	0.886860005167165	0.722535974534161	0.798523090358923	0.932596293846052	0.801182463493807	0.793938596752867	0.828108456976662	0.794634818567611	0.731368712432707	0.803632536121176	0.770991847129867	0.73880756563111	1.01150034105846	0.864733692805502	0.917070302921279	0.79417908995308	0.935965840327362	1.01028915356594	0.811681958655587	0.811839724625996	0.832063033153856	0.90669656461336	0.711110866225226	0.811951948907327	0.730578785504535	0.818205352981058	0.738927358242128	0.982982847695455	0.723343196000172	0.722195029575985	0.892931254645905	1.03157599389107	0.942634799321418	0.751920586319183	0.976188486456554	0.961380153182047	0.861177987755136	0.759598212453541	0.90481272251587	1.02632312595763	0.859606078143672	0.716530742945529	0.897793755231162	0.798232108744728	0.757157085349059
0.88630105665016	1.13230308928964	1.06353452548487	0.970120194368453	0.941791360844215	1.05961980248415	0.903094085441842	0.815379113270096	0.871781435242182	0.923802101886146	1.11529470756752	0.92839020873845	0.900565096456175	0.898771123304333	0.803757524220447	1.11728021915442	1.09845992947249	0.823783661101587	1.08226497441931	1.12092282687647	0.884954661099643	0.923188092947753	0.995948132088439	1.00353363236998	0.887630234309218	0.946542679629573	0.77966715468502	0.947937340547932	0.890604054653381	0.803651658484434	0.916615901729495	0.778487936873371	0.76417739928287	1.0155058158599	1.07914953851893	0.803475623540231	0.847054630443935	0.923036300416045	1.0512140138342	0.862022599301529	1.11139277756499	1.0064774517334	0.958221127645241	1.04711394735908	0.800703124212479	0.904570659513983	0.824999205951276	1.01656911192186	0.869615905680008	0.809686879498123
0.986485147272323	1.04976564386018	1.07184304378224	1.05207840227643	1.03731102102418	0.906020271113952	0.897235836436414	1.01400377458317	0.944860945097173	1.11817849959543	1.02721224648324	0.904475661156558	1.05135390206052	0.843247411794545	0.985105945786798	1.10578995722167	0.93036636954291	0.939732263513827	0.91914314752195	1.22664242659332	0.831797108136572	0.925683037777808	0.916209263244984	1.22741280462921	0.960428738877706	0.83886941728981	0.982188578670444	1.17739000650455	1.06031938087351	0.991938640494233	1.20712565506842	1.18229166275931	1.22191287529078	1.12333601644068	0.92428238513041	0.839861650121867	1.23299925640955	0.872782258046559	0.919338576275549	1.0693469038874	0.841203901391172	0.849583321907461	1.11092821547521	1.00783281732892	0.87712693088835	0.859099916586625	0.950849879508828	0.885876134999496	0.941333195857636	1.05531676771532
1.11775326155876	1.37507624302005	1.33207670799241	1.02094135967746	1.05721462637247	1.27874998740616	0.9463373379896	1.05991172751141	0.969995916645233	1.28677798557087	1.09907681136352	1.2378303836814	1.34938982147042	1.30238893782958	1.13116405662939	1.08969823453447	1.13564519046877	1.1282413015395	1.14512191255195	1.01820533637294	1.04717840000152	1.13265082554649	1.15469743417552	1.13628369090586	1.15158570026599	0.908814485159938	1.28170593230843	1.05193769556475	0.918997890304561	1.01607934124782	1.18499481638001	0.980956434807193	0.912917238037248	1.36618767045311	1.15108698218824	1.00747978678021	1.37312388409894	1.02213301862635	1.1228369613057	1.33729806899072	1.02610606067842	0.964650660162288	0.919720130094355	1.11395650439462	1.00523902648654	0.977873637893095	1.26357158344021	1.21432795494478	1.32256653480321	1.28893395275894
1.40581746498369	1.03336357547574	1.17863107169573	1.18458665792546	1.44438412444887	1.31859820620297	1.01913328036094	1.23898890364585	1.5730491872063	1.33822153548996	1.45518387836271	1.3948581405572	1.25024752554436	1.19140401225157	1.0071474078886	1.51237219987573	1.04400500155675	1.04648317594669	1.11603456725622	1.03453321120522	1.07014682581254	1.14817306161052	1.03961516087613	1.1035738063958	1.21205008245611	1.03522621362435	1.42213973577412	1.26171209032697	1.38110058927631	1.51378137151842	1.28992988685548	1.52137817035046	1.16861252191055	1.2896136050882	1.51161134483869	1.12858588298867	1.24701168614585	1.54659558005367	1.14722568856702	1.26861572990233	1.05051003054971	1.37132633320148	1.45200086696499	1.23034348294645	1.38158144962755	1.53283352873409	1.05347416773741	1.13019431157869	1.4726172846197	1.36183724707456
1.65028310144832	1.66366979690155	1.53431437736518	1.64348252131003	1.12823526942399	1.41743058519138	1.26389657894956	1.20980380518622	1.67299467189509	1.12503410249289	1.23950287178146	1.20682094724561	1.19580328357495	1.217471241824	1.23913295817637	1.1456646969479	1.25438172952815	1.22560094316903	1.26691913160427	1.11097176047308	1.28744019717791	1.17487957043758	1.60956880687376	1.55205716286057	1.18157802640943	1.33910880666203	1.11242465452677	1.48643298382341	1.11389426474996	1.10277931261764	1.70241269637833	1.23029723020456	1.36743564613578	1.16687782343336	1.19670021280068	1.51769450069181	1.50721779162216	1.44447562150497	1.69014093329155	1.48817445144693	1.60819024465527	1.35538386389834	1.50370985078108	1.15950337296909	1.58040227941623	1.1451300221936	1.31609610630315	1.71946547020514	1.71735759445554	1.26538927396204
1.31819493591219	1.23058207357808	1.57332332904048	1.6948441294416	1.7445810593558	1.30065342017509	1.40321865019164	1.50682332829526	1.29763680681989	1.71699807506842	1.42365283280812	1.36322895862316	1.30971375058549	1.92128053294076	1.54034138900921	1.38302212208571	1.65646055277753	1.83900700456622	1.36910124439515	1.31821322765518	1.39451851305043	1.70211389941726	1.77201763763636	1.50070819384869	1.79554657443874	1.3442548602828	1.48651774681208	1.31879541014469	1.26113005465146	1.23653941643632	1.48407422364829	1.46935504412754	1.67253594504242	1.54640673809101	1.62155263117615	1.65880888931185	1.31650197921239	1.50644687729549	1.79011306905042	1.74594179209424	1.66162363335191	1.50998397795087	1.60716337458295	1.44481560460323	1.75284978005047	1.90688856621553	1.23247938555525	1.51605540299929	1.6659730648396	1.86372652004149
2.19613472554714	1.41283341020654	1.78053826432692	1.82068799658585	1.980497544111	1.63639673637562	2.1151731133921	2.00387472922547	1.52506790661098	1.39368925454851	1.71670826060789	1.36352125046373	1.69506040269742	1.66861349163613	1.41890845746743	1.71482542372572	1.83114113807766	1.71705920950584	1.86015414278425	1.43008313562466	1.83359020787869	1.91981032401172	1.35832408125623	1.87445429365582	1.37576698000467	1.50237359771541	2.09162666741921	2.219044549517	1.81673238289376	1.40743471979617	2.05140620758232	2.13414332551417	1.33604944203896	1.84746640656911	1.38656067085674	1.91235495565239	1.98487176291126	2.10832378720412	1.57391472305695	1.72027958380388	1.45968839159561	2.18943422299232	1.55336625343284	1.93077223809905	1.54796512939183	2.13926686847471	1.57541579501349	1.55684427863781	1.71051596938079	1.80725896292486
1.81513233007822	1.77628648672955	2.16300169630753	2.25390222487006	1.87166808639869	1.71119497207152	1.5173082545544	2.04426790490794	1.62234360323944	2.47758844344981	2.19340522975234	2.56770724776596	1.81804226298249	2.20654555510769	1.72576597183819	2.03886548246587	1.87636828825206	1.93777500676658	1.92021250015938	1.59997369161964	1.84689988712461	1.94032949862366	2.06573281295048	2.10021024238633	1.59531900225574	2.14000825270565	1.76080803610393	1.59295739306577	2.32588936228506	1.90413164806197	1.64764778670161	1.54002802239801	2.27742774218606	1.89294388665124	1.60563232763315	2.27686587707361	2.13722418793447	1.67339154430568	2.19303179103068	1.67550491899494	1.67613131954766	1.74339153111631	1.71038295925534	2.28856485166931	1.53393644072624	2.19376350763735	2.16393362831664	1.65934188670527	1.93148645507232	1.76499830972389
2.15896867930737	2.35341408542591	2.28493301849989	2.8663360471705	1.89060499463275	1.761115298911	2.3052446015887	2.64684276495882	1.87433360559891	2.21527916914519	2.00162777768673	1.89007950177518	2.36919259159737	2.24439776603315	1.76374296380974	2.46640662780685	2.70251191798349	1.8822755944444	2.4781266118785	2.3542834170837	1.70890099053457	2.07053403363026	2.56962225188791	2.29085452766027	2.18807093524527	2.55888906788263	1.94275262199889	2.46884008548046	1.77929500920883	2.40225667947605	1.77964180898345	1.8351726309741	2.23517502245438	2.52698063935769	2.44849142428112	2.48363536434874	2.57952168463467	2.30895155856249	1.77505336727417	1.7062290145598	2.50889056972833	2.09023986084308	1.860980053026	2.37025184259358	2.6122997148402	2.00919758601811	2.48426144429777	2.55592403641118	2.12024665687037	1.96856845775183
2.76691764292617	2.93847973925552	2.0666557927118	2.17652033838675	2.06958801376105	2.21939415093547	2.79742507593208	2.86346418362722	2.94426300106117	2.19287099851433	3.78408007768021	2.76936856339227	2.48797916081785	2.02035051802686	2.59491676470168	2.14228391809607	2.72866639731904	2.93365123863479	3.00769988077336	2.357942257816	1.99360863058595	2.93789375134347	2.95579785519064	2.47124760427631	2.81129286149561	3.52557891038626	2.12825265108207	3.03974829641434	1.9082782107939	2.67307747380871	1.87105244323137	2.30682671955328	2.44705726432506	2.38879416909682	2.09290201929511	2.49317923179863	1.85366178038481	1.89863956044426	2.01720794064788	2.05631725460858	2.74677219697825	2.50099922693923	1.86713090398508	2.73272312198707	2.99500366936277	1.94308945977506	2.05787789056064	1.95104912120707	2.07001726753567	2.96268691305161
2.56025120106443	2.07376630746089	2.29120066760008	2.86928263106398	2.89472057324887	2.61883483502611	2.58047362687667	2.74970639817335	2.47189896746899	2.21756262578488	2.94374027456042	2.26368303988877	2.49177266655939	2.54682830476967	2.06459082172836	153.339321947389	2.19717357186239	3.2225683166381	2.55516417164624	2.22492499057199	4.77468638550312	2.32223185892988	2.29457609351712	3.09341767687992	2.58002864473862	2.5320708290493	156.085175046859	3.2936755244444	2.33718344509391	2.84203055380276	2.427855628333	2.9976564024282	2.85367893593766	2.5679160460974	2.60999846064834	2.96971727898866	3.74486507229583	3.15407442643842	2.4512068806545	2.66121573836323	3.13182257838545	2.45618258583592	2.34446959204694	2.63629191326868	2.37477772172964	2.14580536145478	3.10298670450243	3.47215040000464	2.33913578103845	2.22065354163188
3.7704690861634	3.70728385828376	2.61715895160994	2.57392353438013	3.12386828269252	2.46580182288904	2.8456339500329	3.34418169478516	2.41110308339843	3.4130836202868	3.69904906866614	2.61198217746641	4.12974390454339	2.4107508866927	2.40663668753276	2.34297234443	155.413869715495	2.94379469281807	3.20427819773545	3.32004362410426	2.98792831221882	2.49479102515518	4.01056252584713	3.28476783224434	156.110862199622	3.21588836653161	2.42550712165116	2.73120179354597	2.48225501866034	2.9256128927934	4.724993262423	2.83346664624058	2.51995308384557	2.86448122659984	2.62922408383698	2.87360385003092	2.50321467551437	3.15777711333259	2.9818970719211	2.69774973564374	2.58200359603035	2.42462297310979	4.36789546821304	3.79267666054052	3.84382360475648	2.67071067945147	5.66017532876333	155.48755554896	2.90321707428765	3.729462648858
156.009729304724	2.9939733436829	2.71092646620805	4.12537179487791	3.70693533847135	2.98333129318564	3.10469459867469	156.186351267414	3.39271449728073	3.22454145486007	2.95291022709857	2.80846903876085	156.300219910755	4.62411785783973	2.97616927340882	155.905078471518	156.115654450237	3.10143416144586	3.65071794250956	3.1445911956711	3.82742478773499	155.868589240333	156.29263653781	4.47516482633314	2.70977234308117	3.35347554596327	154.226119022713	3.34253069739009	3.44593697499193	2.64675304226475	4.46113602864888	4.52812689942054	4.48437757419103	2.98873369329096	2.91514442271554	2.68909796908116	2.79895062909538	2.8451800817389	2.83958318977917	2.77343724079714	156.110425634675	2.68626913431311	3.78672015383126	2.93627163202882	2.5982718039296	156.252607288106	155.034752073899	2.93575887891164	2.70257844197839	3.32421632496986
3.73211171798287	3.65721223627765	151.276455718031	156.278382978209	3.96921878886788	3.85545911427495	156.320868007096	3.49464691117381	3.35383041497245	156.307840618639	3.85355452531328	3.59578310539241	156.112356881911	3.24579283277368	3.40157944102315	2.9848717036052	156.169744530046	156.142039077528	3.50918370523871	155.751324644238	3.23080429015433	3.49150522069089	3.20664112119201	156.297675441001	3.42553772233076	3.52356649102175	2.98507614925285	3.66379499143244	3.366560360008	3.14603523454256	5.057707797708	5.81465923191525	156.322521568798	3.12389964056847	3.65134894593142	156.221322788785	156.086281140858	3.05169616953856	3.18765426925531	3.21281474725082	4.65594178297245	3.98846403645079	3.06202238880235	3.49780899910465	4.2703399206533	3.36966384686119	3.25987993076404	3.53996784768229	5.33457719675654	3.91228650683169
6.3132519455586	4.46312912083245	3.86047079126151	4.33516446002574	156.268639950245	4.48380653864845	3.48916087546487	4.56208040796453	3.36108718443908	3.85325476531338	155.29755695268	153.543164062424	156.314993694076	156.316177920962	4.72607164364313	4.20730227501996	4.63162884559888	3.7168747168078	3.4496033893932	3.89276815896426	3.63867893760479	3.348129071643	3.77921138559392	5.41560007994084	4.74841981733273	156.315082003561	4.06082393815876	156.332478545006	156.031310003603	6.65166044635112	156.175115847326	4.02087025143175	3.87384614150591	4.62530508998711	3.64334318319537	3.8816399987732	156.287762846722	3.9805353310364	155.87305246009	3.56472363929365	4.49590735913926	4.18704747259482	4.27762378029559	151.632296865812	154.698094625194	156.319616212791	3.87546129270196	156.324632102337	155.904684231977	3.499133282306
4.57928927978144	4.7919552219078	3.76627484925264	4.12901229913958	3.982936341445	3.78058308871428	151.258317583716	4.72651896670321	4.47869569539958	4.77822350038269	4.03156507771793	5.18261709641984	155.643023338021	4.44034641555824	4.61814514864097	156.254514681826	3.83984126304747	156.289881425006	4.72058066667216	5.48583405277114	156.254132276853	4.90854457418555	3.78555713883307	4.68675937720651	156.318828510627	6.9957413596299	156.316621524681	4.32006395743657	4.15192548688803	4.97738831228446	156.276284430182	154.748902107091	3.96885447004022	4.35669683120307	4.68179062108141	4.83077146460364	3.94944660895407	4.13331161228431	6.57113504967968	4.17458318763955	155.864432880256	156.335012113936	5.01436444681706	5.08241656579062	155.749293686208	3.6918932719252	5.4450271891014	154.677519860348	5.09713221181701	4.87504827322714
4.67275670567352	4.39184626963884	4.70675932399199	5.07939041860101	4.32602538916258	156.319541078892	155.614014035574	153.64091691283	5.35857417005403	4.37537135020157	156.300550942989	156.158848094012	4.32949323665539	5.83591324984164	144.152286807663	4.19524076166535	9.78919716868926	156.348144700947	156.313593669814	156.320727710388	156.332995264238	156.309884212328	156.291980348452	5.03640969144827	153.767267059213	5.69055083878651	7.19916654117728	156.347036230666	4.39868011367908	156.345560907638	156.235059017006	4.30160504088135	156.316713718964	4.27654656310688	5.3159007559024	156.323749152343	5.26123676008024	156.306182098304	155.777066012969	156.272700168014	4.5246254712341	156.326046053017	156.250997100821	156.304197945178	5.30798623222327	156.343135984707	156.340421215808	156.308366322978	152.894415640294	155.615225668507
5.74428259640486	156.315720177076	156.341285795195	156.331139294631	156.127015111187	5.4342004839341	156.319777172693	5.02053363065848	4.91538092007088	5.13845646930564	156.336940465583	6.0766200858443	156.323431109164	155.542689615365	152.133385981009	156.29269587964	156.348273805918	156.324119841316	156.3460658329	5.21453319140019	156.335248594666	156.338208343056	155.795021136262	156.344170413255	5.07259179266652	156.281946828739	4.99838935798036	156.345053421029	4.78155823477057	144.043033413006	156.34248086669	156.294087729389	156.340475532545	156.30102316093	156.31153445673	4.79678968872399	4.93912167744726	5.39364613907375	156.319598744331	5.56324611012583	156.333196501633	156.286409682745	6.78954143231497	5.06373666662699	6.16707757604333	156.22558523456	156.261633501569	5.81361643858837	156.245977788916	156.317795062184
156.350093984665	152.352826324773	5.97036704792108	156.322322310177	5.79537210752875	156.14322035209	156.268626454446	5.88657195305481	156.339111272062	156.343699136312	7.02018290571552	156.23104052036	156.346952240697	156.328562244852	5.54949816712053	156.203922637863	156.282375544007	5.53489781051977	5.80329008278736	156.056096676491	156.346998071293	149.975860680992	156.342145177046	156.348136978985	5.77447393204021	5.91073192855233	5.63723109140558	156.349347955641	7.24748625131993	5.53296616389204	7.64608162055887	5.86506327203506	156.279073886823	153.520367582405	156.339885283925	156.332906953753	156.222313120802	156.315779973128	156.351430467694	156.339222393996	6.69665561744046	156.336917479359	143.00056536185	156.347328907815	156.294398908797	5.69691396571418	156.345389552325	156.343123369089	156.0288689953	5.67093209676619
156.351290393315	156.34083035774	156.352838254148	152.723525975106	156.340446354853	156.310709368695	151.231993723055	6.87128765876969	155.001172154773	156.338933681242	156.306023701721	156.351614802494	156.338505254218	156.347155376266	156.340463981399	156.344184337505	156.335714887248	156.325984075981	6.1768192810264	156.344753430762	156.351957263072	156.293910815123	156.326408483462	156.316745019143	6.22164432000799	156.232616161327	6.74217322472451	8.87211928806795	156.066540603682	156.283564707483	156.346624133095	155.888080875557	6.28358026426474	6.96404068999699	156.352772742324	7.97138842704763	156.022589575594	156.302478290898	6.14332538563993	6.33187475761166	156.349082264974	156.325107863901	156.345034913708	156.287482342937	156.349984899348	7.84979077211113	144.958362536091	156.353120620904	7.32159235668077	6.94527027047527
151.37520222653	156.351084096707	154.594678886062	147.306338240503	156.342895238264	153.633511299588	156.318450450683	144.98711754867	6.902490204161	156.270154310539	155.199199507856	156.058032518902	156.080265725998	155.761331286174	156.336717700997	156.340096702445	156.297090522674	154.000841873143	156.324277797223	156.300435396406	153.502474119065	156.349931381334	156.34977051535	154.734362860466	156.320880428502	7.09335420335187	156.306249228017	156.351157677279	156.22500505821	156.349363397231	156.352993431905	7.92539870308429	7.48144534039284	156.352516524423	156.038335647381	154.131580155746	155.219181444706	156.343929602152	156.34469856139	156.252113489352	156.346111342647	156.3054912621	156.311596930377	156.324108854615	156.328788257008	156.317652564872	149.335716452758	156.349413765955	156.353031549621	156.351043008485
156.349520991967	9.30192701835708	156.352208703755	156.35564758973	156.354328622633	156.195299924896	9.80991144487216	156.350015798475	156.342008078712	156.346482235311	156.34716892151	156.354965628552	156.156172421549	156.348915329372	156.351782406453	156.210408970104	156.271595302025	156.334682959399	153.023689167342	156.351539511532	156.314343531929	155.122485146975	156.346936910973	154.785397271276	156.342589951427	156.350994247947	156.351440166378	155.377543052564	156.344729714051	156.346713319454	156.275986705588	156.288251448907	156.350342212777	8.03222864537572	156.346384729092	156.35470167754	155.208004909306	155.013539650509	156.347692473108	156.355933387162	156.352821850507	156.339841407684	156.308977390916	156.355073986661	156.35124270101	155.890789313544	156.331644221447	134.678689060903	154.290136584485	156.350526607758
156.35571321374	156.346389896508	156.254596953276	156.296853157285	156.34844479052	156.349054507338	156.315308141782	156.207813254011	156.355615892819	156.33726080632	156.349610852128	156.347450843575	155.586451804282	156.338125587952	156.33927424091	147.954045371584	156.324912643991	156.268389643234	156.354139112905	156.339014108851	156.295454001283	156.325856400412	155.800132856501	156.346731862408	156.35303486219	156.348993929892	156.347034783723	156.306147695781	154.860297370334	156.354828043715	156.335768445651	156.278859248274	155.278473568356	156.350472716484	156.345256265016	156.346955784516	156.329457317529	156.081477805594	156.354525455282	156.352987823656	156.317487329589	156.342597258808	156.353265725691	156.353745339732	156.348760487642	156.340790997116	156.318805622619	156.040772282294	156.335784508753	149.79046151687
156.289471427536	155.886030965529	156.304182795066	156.346223953894	156.355924633605	156.303389230009	156.355811331063	156.354196929626	156.346407533568	156.248912828619	156.354962046483	156.352903094998	156.335973077533	156.311876753122	156.167488142788	156.351637421442	156.334354867629	156.3480142738	156.15439053232	156.31429278336	156.352630479511	156.349622531181	156.354186257323	156.297432234893	156.321219348531	156.050322110671	156.237141301366	156.058079333908	156.348557366811	156.351336983281	156.335444976776	156.353704957703	155.535126063963	156.354956284895	156.28335579042	155.951410522651	156.350039319415	156.346283297031	156.352412459969	156.26864363087	156.356508211316	156.251935043668	156.317836216241	156.355353719757	156.354498019772	156.284951119537	156.35050402669	156.343174621555	156.356580539167	156.356293961584
156.342827173634	156.31668662352	156.331287114881	156.346434565202	156.354937632844	156.334926054006	156.349112821413	156.329006549838	156.338938183237	156.355114284694	156.32460213164	156.355447886184	156.35052771157	156.346166269356	156.354423250672	156.349376096576	156.340814017442	156.330009732702	156.344719166291	156.352607047413	156.354780636639	156.355995416103	156.355070169201	156.353497711394	156.206371634488	156.357720806997	156.356054119568	156.348697038653	156.352609614769	156.3565685962	156.3532888899	156.152269111928	156.353120081006	156.338315627955	156.356755814745	156.201669829085	156.353493407111	156.355079283251	156.335541562171	156.328875931105	156.292570238445	156.306709933582	156.331118997258	156.338571344458	156.051502752308	156.327711515261	156.324254183585	156.355798963191	156.33614867403	156.178353342411
156.35031905511	156.357814586442	156.348365273953	156.353427689517	156.353772356346	156.272609261617	156.336780821273	156.353751983431	156.348022609491	156.208699977801	156.35253040692	156.357327043273	156.358087497266	156.352175317403	156.355829175703	156.259622388745	156.351888561903	156.337742786413	156.340411708233	156.299153154844	156.354829778414	156.296162970156	156.353091823549	156.357466635122	156.320268580565	156.313274098421	156.355006919709	156.346424050655	156.358391226104	156.301965382541	156.333155435898	156.354956058599	156.352765848842	156.269866511361	156.356126333556	156.286164612872	156.318566913856	156.353345841611	156.297950645441	156.270126475804	156.313385841502	156.340705552702	156.354361854069	156.347804766236	156.355271828722	156.349590253978	156.353661316007	156.356254850813	156.357454349602	156.340750868412
156.354715507171	156.356809002789	156.35467760387	156.35326109014	156.306454805088	156.348211502718	156.33450964087	156.358238436485	156.350425677673	156.353681641467	156.350520030924	156.326163898877	156.296664134907	156.350731828291	156.346083102728	156.345755799564	156.358320508531	156.353234098718	156.35581145436	156.303221764965	156.314561884563	156.357257873996	156.327474573738	156.243004874756	156.348755627016	156.357186721446	156.351832529684	156.350077547639	156.331073262749	156.320077741259	156.325575899157	156.318806848931	156.351973592195	156.32579195661	156.357518156626	156.357028825031	156.344971317307	156.314187080765	156.337213679973	156.357965310851	156.284901814884	156.355230476494	156.278882385703	156.343131428201	156.343423076714	156.335261227967	156.356292977345	156.355145445842	156.334673032203	156.357043871493
156.333156345097	156.35817701214	156.351313037819	156.352657211037	156.340445852522	156.356039355454	156.344234850498	156.343152303298	156.354151237384	156.358203968478	156.356553149751	156.355409526137	156.357201006589	156.355468450517	156.346405235986	156.356157646109	156.306306324458	156.359018693334	156.358288657625	156.353555112221	156.344249218212	156.355266925682	156.358809497337	156.357629132432	156.354245494534	156.354123283841	156.343054221214	156.346270701618	156.35753185326	156.34485130766	156.345539214366	156.345572867491	156.358413011243	156.334443297477	156.358009566861	156.358690299959	156.356661978899	156.357690267992	156.352470944926	156.356445825814	156.310197795874	156.349170331824	156.357900826429	156.351096971429	156.322227343443	156.35602600814	156.352186084667	156.338943180243	156.316632784007	156.357879207596
156.359382310627	156.358665271448	156.352813293069	156.328081608244	156.357698337039	156.356096205359	156.355384703876	156.354849381248	156.357132693119	156.358991358412	156.358360522415	156.355336194458	156.354867895177	156.358878554749	156.355488959743	156.35505674574	156.329862213567	156.357957014968	156.358390105703	156.351124389915	156.331210172879	156.349833930067	156.355477718374	156.356542511243	156.356021362409	156.357090225979	156.338936831438	156.352064624879	156.357415252366	156.348000995982	156.356326289715	156.355628992948	156.346106529917	156.358675723179	156.33746311553	156.33205210792	156.357634019907	156.341176836152	156.343741705044	156.348947740868	156.353461851594	156.32164166058	156.356476278783	156.35353190172	156.354258086205	156.357920659645	156.349000189081	156.358655164631	156.358669375613	156.352745354657
156.356169164058	156.330303890687	156.35168771121	156.359160725778	156.335493771506	156.355519462042	156.34464754397	156.35068552266	156.358983434583	156.351860368993	156.319925618992	156.356295065359	156.359196811904	156.355676870518	156.358852230236	156.356498706882	156.359101025905	156.35014269118	156.354376998432	156.356428542093	156.34223015266	156.358633372427	156.353586525531	156.352184622472	156.357246787582	156.355775725634	156.355318163794	156.352085510361	156.351487768094	156.351099628389	156.352962434916	156.353932795764	156.337576776226	156.350923342148	156.352335712422	156.358232909455	156.358346345679	156.356001883012	156.34351798384	156.34485428687	156.358681485111	156.356068559963	156.344283165715	156.357500030496	156.350506405851	156.356537804287	156.351549075091	156.356414680891	156.354540519021	156.352530482245
156.353178772197	156.353316360002	156.357733891542	156.353787852884	156.358429206725	156.339464135711	156.341470012646	156.342094748098	156.342797008619	156.355298574756	156.352969637686	156.359042262796	156.355839263417	156.354423926423	156.352248690401	156.343759344004	156.358624281283	156.335577210493	156.348682658222	156.348166042485	156.349145003646	156.348623355081	156.354100007984	156.3580990156	156.354648512708	156.340752442766	156.35699661065	156.347886295779	156.358770420056	156.347802842445	156.353759963569	156.359476700295	156.352885681178	156.34728970539	156.357306671039	156.354974300842	156.343849322122	156.348242279753	156.352208109313	156.359038492941	156.358022152362	156.35986767634	156.359090111169	156.356789816109	156.344313446715	156.348315922197	156.347785789449	156.330939222552	156.347177376939	156.355957387966
156.360188695361	156.358259377385	156.34556052902	156.346153604014	156.354222604262	156.356083234994	156.35604770695	156.355748764221	156.357203261024	156.347242508711	156.355743166517	156.354496369692	156.351304901992	156.358636710706	156.359603035708	156.343936456178	156.349702799398	156.359269310259	156.35774200596	156.359605467019	156.35936129592	156.34755071982	156.347115760638	156.35793627083	156.356405279795	156.348158323081	156.359200334462	156.358925300735	156.359261470846	156.3573933764	156.357400694892	156.355585742004	156.360140759132	156.342932269904	156.359933929891	156.354647680712	156.359351922037	156.357409493442	156.34843965309	156.35908922822	156.358551430729	156.353270627552	156.359550713169	156.345042642246	156.348394666809	156.355288195813	156.358383036935	156.359909079162	156.359237826899	156.357133589776
156.355537684195	156.358759642958	156.354687413731	156.359005101503	156.359553611115	156.357625472555	156.353826770882	156.359823660349	156.359651515112	156.342993871766	156.358767826599	156.357133767451	156.359774907853	156.354348948698	156.355396697846	156.358240202522	156.359402829253	156.359907249167	156.358434754466	156.357415686968	156.353684246563	156.355179257493	156.360345541425	156.351206916666	156.349002088503	156.347417639865	156.354855024598	156.357052933801	156.350857231694	156.349670728234	156.359112125426	156.354495976236	156.359358117975	156.359697401879	156.355660045482	156.354677826054	156.35892649311	156.358926353223	156.359686134719	156.359720525557	156.35948874457	156.354821687821	156.35951829042	156.360287834083	156.36027899047	156.34949734927	156.358560453759	156.359772894866	156.355686043246	156.358804127442
156.355318131149	156.350598955878	156.354999555331	156.351079016849	156.356082592509	156.358909867117	156.357181970705	156.356054748243	156.359564273401	156.35582255758	156.358547351939	156.351505998756	156.346957641609	156.356567452167	156.359140288678	156.350698720987	156.35424670087	156.358961813276	156.358876016116	156.360449249274	156.35380399027	156.346973454962	156.35445241946	156.359196319204	156.360208599098	156.359903844642	156.359023463616	156.356794495609	156.359572608303	156.360485663685	156.357277764579	156.354397905164	156.353962252834	156.354078337448	156.36057996011	156.355515578159	156.35901023699	156.359854506168	156.359764789242	156.359821598946	156.357612046889	156.357862265227	156.355560748886	156.359601655463	156.359717176165	156.359608736219	156.353869468574	156.358799649613	156.349605462856	156.357226452523
156.359012451728	156.35712796626	156.359394649625	156.357543942265	156.360430090194	156.360174933598	156.35349203702	156.350598688856	156.353843296208	156.354530546232	156.357360019022	156.355793537605	156.359702974531	156.359248718195	156.356540728939	156.354570371764	156.358664079991	156.358035969143	156.354812878978	156.356103266107	156.35449828527	156.353587294858	156.358036285766	156.35994358363	156.357675902897	156.359307495318	156.356541112555	156.354587240775	156.352020202767	156.358218490495	156.358508478815	156.359523930925	156.358825960852	156.35396754277	156.358188899804	156.355762499254	156.359753473407	156.351898427246	156.358442663719	156.351717063756	156.358097161161	156.354808935425	156.359173902197	156.359300101394	156.360131895563	156.358797970816	156.359910948968	156.360166546286	156.352673114998	156.351715635521
156.358982908403	156.360225867888	156.358156264428	156.353811652627	156.35825032108	156.357678160346	156.360332885239	156.360871875763	156.359605518512	156.35532650714	156.359115964851	156.353720857166	156.358781225573	156.359446495197	156.359764546234	156.358854655756	156.3596169995	156.357864228957	156.360630306624	156.357523580078	156.357962976228	156.357659358345	156.360684816114	156.354357207534	156.359921407461	156.355271138013	156.359818786719	156.351485978208	156.357437269501	156.359425162587	156.358819874301	156.356990984994	156.35716974539	156.35673825747	156.356945160342	156.354200322039	156.360476743839	156.359039645946	156.360457768122	156.357281073	156.354619054382	156.355698463556	156.359398121485	156.354034370303	156.360313348711	156.358884729341	156.354698566773	156.355544740208	156.351315953358	156.358713992188
156.358721294904	156.357437729872	156.35974763671	156.358292802623	156.360820310932	156.35453653741	156.360469632925	156.357307061402	156.359364136327	156.356230598681	156.357799098483	156.360580130023	156.354773704188	156.360412778183	156.358875205826	156.360969043815	156.357740019542	156.358334505955	156.35740050073	156.36089538985	156.36087159439	156.359374551568	156.359573298589	156.354886145564	156.360306446468	156.354995110566	156.359564595413	156.36032020264	156.360393645439	156.36046046022	156.357883777705	156.355961841336	156.355554421625	156.36063039339	156.360016398215	156.356115453265	156.353982925225	156.355812750668	156.360455024752	156.358766575045	156.358398724565	156.355918494529	156.359522994394	156.360606108239	156.358138874238	156.359311788362	156.358152689262	156.35767081083	156.356078847797	156.360574347795
156.358056485601	156.358601171952	156.359770125925	156.359534586601	156.359881472163	156.360230670123	156.357068714482	156.358998658249	156.360096195175	156.353618944967	156.360523917683	156.358510134898	156.359454109996	156.359076309895	156.3600755879	156.359411342901	156.355633473718	156.359606427279	156.360625007353	156.35899167384	156.358241434816	156.360109920562	156.358792099784	156.360203616139	156.355751753148	156.356356224549	156.354504817942	156.361017319813	156.356759444219	156.3542974635	156.354592317255	156.358475814054	156.358087159167	156.35908286717	156.359957165563	156.357624124376	156.358454649317	156.359644324128	156.359919543631	156.36067903454	156.359335125432	156.359942230936	156.359996106057	156.359802179813	156.358131667242	156.35999998243	156.359404407369	156.35698390058	156.354484490932	156.355848445852
156.355772164	156.36059238353	156.359327562173	156.36122058268	156.355286833843	156.360511357592	156.360258418909	156.358246901787	156.359979099547	156.359396537257	156.361058223697	156.360593005924	156.356629564907	156.360967490902	156.356621603076	156.359002140802	156.359091542857	156.360730890089	156.361003863571	156.356016388629	156.356406058718	156.359184682853	156.35607929628	156.359605360341	156.360496990117	156.358568481439	156.357464640502	156.359946322793	156.356782996294	156.360474676153	156.358062639757	156.360609315886	156.359505749976	156.359590444393	156.36079123319	156.355818625406	156.35822883285	156.35629474008	156.360872474625	156.356261478732	156.360430749131	156.359440544372	156.360294869806	156.359858492088	156.360208341824	156.35978418123	156.359671508007	156.359796328488	156.360213811309	156.359304600747
156.357403907195	156.357886632776	156.3609428563	156.360885601153	156.360549212011	156.359509273929	156.356682055357	156.358144906018	156.359649447426	156.357395893344	156.356677436557	156.357944811865	156.358754084817	156.360122786513	156.360189993174	156.360392575476	156.360978549824	156.358520477522	156.360689406899	156.357026978374	156.360782295783	156.359793766587	156.358449420937	156.359122969462	156.359008032818	156.358292322231	156.356878110584	156.359274381738	156.360355509898	156.3597712484	156.359978767306	156.356423138491	156.358902652505	156.360140602739	156.360963176782	156.354751067077	156.358884005858	156.358764384858	156.360776888393	156.359065295055	156.357259713917	156.360578416868	156.358471395945	156.357232596694	156.356330266075	156.361061567503	156.358953039721	156.356247210099	156.360244713176	156.360607265643
156.358966318788	156.360890676862	156.358052656702	156.359802944743	156.360864481718	156.358398204239	156.359578675367	156.360475641457	156.358449298127	156.35829429678	156.360984362703	156.3573453966	156.360283877694	156.360003918589	156.356388653601	156.360843175074	156.359967623975	156.359003627537	156.358570651806	156.360813646538	156.360480486214	156.357519816093	156.360709880744	156.360056551678	156.359797277504	156.361126669923	156.357814642122	156.357418428086	156.360807487273	156.360778079179	156.359964372652	156.359848813356	156.358611329058	156.361085145609	156.360779412585	156.3584117734	156.359773162606	156.360007469747	156.360179114612	156.361018993487	156.35853877139	156.360176359277	156.359838960526	156.358453897815	156.359332325374	156.360895224423	156.358933019958	156.357438154711	156.36046402314	156.360599981601
156.359069633472	156.360313116965	156.358906015415	156.359448899872	156.359286251536	156.358690262641	156.358863696802	156.361158578237	156.360450358499	156.361304098001	156.360842552604	156.360664794554	156.360174688621	156.361104304958	156.360681006586	156.359535416123	156.36072770299	156.359328871749	156.361113243147	156.36070235083	156.358293850344	156.359152864028	156.358733553693	156.360039575189	156.361132854654	156.360862658277	156.359520395816	156.360912534184	156.361070136663	156.361175639236	156.360509361593	156.360571577446	156.358202672522	156.361086859227	156.359899159963	156.359500566106	156.358544801036	156.359363054768	156.360613695117	156.360067479083	156.360590712959	156.360983213059	156.361214516724	156.360625512625	156.359840138774	156.360889074285	156.359773038893	156.359864166192	156.360658006595	156.360026687987
156.357931356001	156.361216490298	156.360665507588	156.361034334602	156.359091357707	156.361043311499	156.358890444749	156.360338560747	156.360955659832	156.360202149006	156.360413694762	156.359152328983	156.358623965103	156.360916527238	156.357318688531	156.358483580225	156.359752969399	156.359928368465	156.361049833919	156.361240032641	156.358111268023	156.361590951432	156.358876961626	156.360775032222	156.361088749756	156.358331966339	156.360132684403	156.359272254661	156.361408393151	156.360780412508	156.360897156388	156.35876487853	156.361013483956	156.358618391358	156.358719650494	156.360147364525	156.360032321831	156.359180178672	156.360955287021	156.358884589958	156.359278484096	156.361201477607	156.360412772933	156.361407861908	156.359446683656	156.35921013603	156.360485719126	156.360508920343	156.361249908997	156.359254518242
156.358781995341	156.358792755425	156.360125926072	156.360906203261	156.361332166697	156.361135046256	156.361147844708	156.35844319798	156.359993111079	156.359007150585	156.359333321733	156.359929399708	156.359836557621	156.36103588444	156.361274869733	156.360839702641	156.361188333496	156.35999250234	156.3597991758	156.359955955981	156.359053275459	156.360677032395	156.360434506741	156.360624048254	156.360254035199	156.358904158174	156.359894417417	156.359700545253	156.358453317513	156.3607130011	156.361330878073	156.361342665689	156.360805205901	156.361130431881	156.359658944549	156.360577814512	156.359837394673	156.361019284246	156.359871106852	156.360945552615	156.360112780917	156.361477187557	156.359186964011	156.359657661158	156.358865263686	156.360526410713	156.361242045034	156.358497367425	156.359454896065	156.361430959592
156.360886584057	156.359042942761	156.359663164306	156.361205679708	156.359156412646	156.35978500256	156.361437945579	156.361186496389	156.358676266721	156.360584761469	156.360975167601	156.360112598883	156.361044424398	156.361121585897	156.360699086375	156.360190248818	156.35942638125	156.361245799728	156.361036654948	156.358584399648	156.360048032032	156.360948717951	156.360957606976	156.360683707348	156.360981987746	156.360062432512	156.359814904787	156.360925634273	156.358705807286	156.360854387021	156.359017352477	156.359666255663	156.360835967678	156.36028942595	156.358679646625	156.361280538176	156.360844036233	156.359684389929	156.361160700149	156.358785155476	156.359933505931	156.359965088129	156.360905497294	156.360104002505	156.359032999827	156.36076033002	156.361645701802	156.359806325969	156.360651830864	156.360249553532
156.361057495067	156.360364391509	156.360611189467	156.36149224321	156.36026488832	156.36144402025	156.3595967044	156.360335796038	156.360998762083	156.361233423512	156.36052254249	156.359687084392	156.358828735645	156.360217753038	156.359712713068	156.360262041917	156.359429121356	156.35944803537	156.359519090179	156.360634712938	156.361443376075	156.360156854538	156.360128359382	156.361082987437	156.360691289159	156.360857175891	156.361040267223	156.360431912117	156.360767472171	156.359701555976	156.360651687919	156.36078990161	156.359855425738	156.360963797068	156.360323821977	156.360611845175	156.360938005132	156.359064579057	156.359524494252	156.35903762537	156.359564811658	156.361255587422	156.361036840149	156.360953007362	156.360450091625	156.361083528625	156.359968542926	156.361256961169	156.360716204361	156.3590869576
156.361415772818	156.361342378826	156.358987193014	156.361717100689	156.360577099937	156.360490404923	156.361528408371	156.361503829884	156.361164837591	156.361358938997	156.359231474457	156.361151788969	156.360811922675	156.360519854557	156.360476807943	156.360513735033	156.359777416806	156.360401256217	156.360917926935	156.359943328234	156.360539857728	156.360649009188	156.359864375115	156.359812647487	156.360147711787	156.361122442672	156.36081936637	156.361339299587	156.361507956124	156.360269721295	156.361240580431	156.36046947559	156.359981428286	156.360088144813	156.360962878184	156.360451806528	156.361237487939	156.361430015781	156.361140567949	156.361041632645	156.360279913537	156.36009753519	156.35976883841	156.360957949397	156.360794943187	156.361641386074	156.359779444579	156.361167787794	156.359487274801	156.361113308158
156.360620205007	156.360427121591	156.361452323433	156.360018907846	156.36159750431	156.361159330326	156.360982686217	156.361573763426	156.360967514156	156.360111240753	156.361252751542	156.360989461904	156.360839531292	156.360673986718	156.360623377526	156.359484214841	156.360004959148	156.360375846216	156.36144932609	156.360213588199	156.359899645174	156.361358537762	156.360640896898	156.359747307479	156.361088562567	156.361224258792	156.360398863373	156.36133247538	156.361181242584	156.360915350364	156.359562483317	156.361675692245	156.359534112858	156.360820870472	156.359506649636	156.361065662202	156.359692068627	156.361672896541	156.360809756745	156.359647395329	156.360934454462	156.360633488934	156.359311106178	156.359191107017	156.361632932747	156.361383813022	156.361103823136	156.360345328607	156.359831628443	156.36077722543
156.361260044598	156.361286298982	156.360551541687	156.360052509623	156.360543134566	156.361377249368	156.361083212317	156.360066599035	156.361017297187	156.360600315291	156.359850668787	156.361582449036	156.361143306948	156.360139572431	156.360538564473	156.360808339842	156.361331015885	156.360597688465	156.361569514277	156.361207671874	156.361368902938	156.360942724958	156.360556692474	156.360135950759	156.360800630274	156.360874294307	156.359850016535	156.360939926584	156.361022563029	156.360283211617	156.361551416241	156.360525195384	156.359526377154	156.360535587759	156.36042821661	156.361528508479	156.361219711488	156.361223610028	156.360636470087	156.360324737815	156.361456461467	156.359756825823	156.361078553662	156.361441651472	156.360939710927	156.360736175912	156.361544011375	156.360954143799	156.360430140623	156.361384383997
156.360948603793	156.360951360482	156.361272723537	156.360804720143	156.361695163063	156.360554009159	156.361649410875	156.36008995109	156.360966804396	156.361673524998	156.361107623677	156.360737211021	156.359933539215	156.36121105468	156.361523585606	156.360923646751	156.360753694229	156.3611635626	156.361441341725	156.36068458308	156.361567597381	156.36080929514	156.360188668272	156.361534861384	156.361223632745	156.360868672616	156.361484527565	156.361879234826	156.361225488374	156.361563763171	156.361521144576	156.361659077184	156.360759915925	156.360578508117	156.361191527216	156.361194746773	156.361809003027	156.361076854951	156.361373222482	156.359863787072	156.360490922231	156.360642503521	156.361006655872	156.360150797052	156.360021080436	156.36127403866	156.361888658536	156.360895540116	156.360932974894	156.361039835206
156.361421110417	156.361282093749	156.361100180104	156.360537166119	156.361001847997	156.361253528107	156.360902881736	156.361094803442	156.360933217729	156.361822479454	156.360487050016	156.361541000726	156.361569181476	156.360378219464	156.36161045647	156.360246155939	156.361412032184	156.360323886368	156.360751747352	156.36006128472	156.360899985216	156.360862870551	156.361388252954	156.361570249299	156.360327193504	156.361731349575	156.36020523837	156.360523690994	156.360968683236	156.361646989846	156.360984387517	156.360928649898	156.36141624061	156.360924735786	156.361720970883	156.360955086281	156.361799094114	156.361606509275	156.361609656026	156.36084978414	156.361644760213	156.361099897249	156.361541026357	156.361324405766	156.361736759306	156.360680538695	156.361610993125	156.361038204734	156.361788739896	156.360807841476
156.361543367068	156.361474775731	156.361116399816	156.360583980286	156.360433266412	156.361036724857	156.360906639526	156.361170535158	156.360679909718	156.361525067033	156.361588710127	156.36042700154	156.361647112425	156.360863749965	156.361178812324	156.360441483439	156.361486165911	156.360745650185	156.361884462399	156.360613978523	156.360640785261	156.36062715703	156.361481344328	156.361596913017	156.361621602105	156.361257981399	156.361039614409	156.360867092411	156.360563134582	156.360964372262	156.360714113854	156.360549812418	156.361710710836	156.360944133326	156.360412041881	156.361029465669	156.360419740639	156.360536786114	156.360651662901	156.360871977628	156.361800947209	156.360833609487	156.361731681723	156.360392286586	156.360874529066	156.360497517305	156.361711634999	156.361754300454	156.360989903966	156.361472069867
156.361913972832	156.360954794104	156.361284015086	156.361285871988	156.360287974729	156.361603944052	156.360606349235	156.361820904673	156.361153087948	156.361713682796	156.360711007474	156.361749203296	156.361214984422	156.360357220211	156.361404787415	156.361620654109	156.361723781264	156.360731162593	156.361570740942	156.360970411332	156.361335340534	156.361165187976	156.360640579011	156.361365566958	156.361145533717	156.361798962441	156.360868600842	156.360744072628	156.360963805646	156.361193509869	156.361825228074	156.361337398239	156.360488843648	156.360989881079	156.361665243337	156.360666544119	156.361857596525	156.361191553079	156.361131919615	156.361632477037	156.361873607786	156.360968521372	156.361491773191	156.360690207603	156.361562123178	156.361659896079	156.361850627912	156.360464583538	156.361359373255	156.361617632043
156.360848413403	156.36103384312	156.36102337922	156.361529733111	156.361192498341	156.361678555643	156.361825150113	156.360757336575	156.361743481246	156.361300923015	156.361690522722	156.360890334415	156.361734641838	156.361320279617	156.361529305255	156.36170079752	156.361774355242	156.361967335395	156.36169566918	156.361241749308	156.360655026598	156.361476359712	156.361711913704	156.361255068847	156.361357514688	156.361861458911	156.361420145015	156.361300238177	156.361131511247	156.361029614875	156.361219856717	156.361263631406	156.361780300184	156.361057464551	156.361582514476	156.361300807366	156.361548560456	156.3604112934	156.361132533867	156.360698398438	156.361024132374	156.36128049617	156.361102467382	156.361586172845	156.3615027352	156.36111840563	156.361716825268	156.360739490006	156.361001166668	156.36093098388
156.361508050677	156.361967656751	156.360660871472	156.361599454628	156.361424872006	156.361533445959	156.360690518332	156.361413077167	156.361330623617	156.362037700653	156.360957090174	156.361341683079	156.361877424114	156.361564119433	156.361276283719	156.36048642152	156.361156515175	156.361873797229	156.361420283417	156.361588280667	156.361509906141	156.361075334828	156.361666906662	156.361956027677	156.361238870785	156.361035078962	156.361420918531	156.36186695194	156.361857615178	156.360530003159	156.360651623484	156.36168740862	156.361321996056	156.361741022752	156.361691613243	156.360786131865	156.361320100605	156.361546415391	156.360613512571	156.361713329981	156.360712308554	156.360819244523	156.36162286762	156.361522619574	156.361845791423	156.360818344926	156.361403237261	156.360746487229	156.36167093849	156.361821490721
156.360821921661	156.36102499481	156.361990334106	156.361591759461	156.360806925542	156.361120518283	156.360728233967	156.361604398504	156.361894338511	156.360631374612	156.361433321445	156.361545848228	156.361365760724	156.361348000003	156.361144121848	156.361230780514	156.361592635079	156.361762568385	156.361108480762	156.361641324381	156.361712796566	156.361260417479	156.361277581844	156.361823695971	156.360746674295	156.361390780103	156.36120746261	156.361287105986	156.361559717111	156.360539597397	156.361685106923	156.360708513018	156.361264973201	156.361229905127	156.361334858872	156.360904931321	156.360670332274	156.361787699476	156.361176079222	156.361660233532	156.361153337187	156.360680429704	156.361885197087	156.361888811946	156.36147814696	156.361190411401	156.361177658401	156.361864908903	156.361405889691	156.361169368568
156.361012742982	156.361804135286	156.361823606984	156.361731669449	156.361452591633	156.360832673152	156.361761058614	156.360969785727	156.360559203158	156.36185283641	156.361325478409	156.361590830981	156.361462746336	156.361782874682	156.360971087574	156.361609389141	156.361263491873	156.361540591786	156.361849254842	156.361446123868	156.361830191636	156.361701958092	156.362023524835	156.361450351273	156.361591854859	156.361028710137	156.361167293294	156.361328031325	156.360906426827	156.361719192672	156.361655971882	156.361424192419	156.361403716983	156.361135348929	156.362018388945	156.361537182395	156.36185350664	156.360722574618	156.361227104156	156.361854075689	156.362061440322	156.362016892915	156.361406034836	156.361169750566	156.361712860929	156.361701232448	156.361649223977	156.361672607334	156.362032947972	156.360701185165
156.361899800804	156.361055310815	156.361007296713	156.36103264271	156.361976234739	156.361345278565	156.361263189081	156.36115647103	156.361697143974	156.361319185392	156.361072495066	156.361906673552	156.361820795133	156.361693263537	156.361106066797	156.361725917974	156.361540154436	156.36163778784	156.361980199771	156.361798401383	156.361693848724	156.360859748872	156.361776967955	156.361010133856	156.361031805186	156.360900409966	156.361856118279	156.360936430369	156.361357385235	156.361897356218	156.361050021811	156.360930127391	156.360898610479	156.360672558447	156.362044685526	156.361531913569	156.361244368018	156.361793858869	156.361613116893	156.361754895636	156.361853974926	156.361190172119	156.362055686579	156.361601903987	156.36104786775	156.361325448843	156.362044973719	156.361564212769	156.360942194432	156.361536265955
156.361391609005	156.361112034298	156.361905104449	156.361627310637	156.3612754472	156.361376404591	156.361991981333	156.361697444005	156.361795947248	156.361913207708	156.361445402093	156.361785504289	156.361474099692	156.361830318285	156.361160360209	156.361820612007	156.362062661079	156.36161747993	156.360899841742	156.360913350634	156.361349530556	156.361004814636	156.361896503574	156.362050891431	156.361645361746	156.361635751839	156.361757747347	156.361504845589	156.361572535009	156.361838335215	156.361772793335	156.361335776055	156.360871242699	156.361355237867	156.361430298514	156.36174674862	156.361625011564	156.361194883816	156.360942350135	156.361888945214	156.361679167933	156.361586811162	156.36145937894	156.361580681457	156.360770029869	156.36102487188	156.36152134207	156.361987079317	156.360876680337	156.361696246162
156.36123336231	156.36160921415	156.361043166051	156.361521833923	156.361338835562	156.361048878224	156.361733258719	156.361459549159	156.3616503808	156.361001038258	156.361382206915	156.361320367862	156.361581585976	156.361191978273	156.361988912502	156.361803929036	156.361696980657	156.361673003366	156.361838389292	156.361288570644	156.361962805124	156.362082562943	156.361406517507	156.361711328882	156.361806050675	156.361302266565	156.361293403743	156.361623831624	156.361128445145	156.361636444039	156.360965143977	156.361381641938	156.361425733783	156.361650584973	156.361759869962	156.361761558211	156.361506238225	156.361612767122	156.361092918262	156.361691509252	156.361840473094	156.361729782286	156.361877291782	156.361585371416	156.361199964051	156.361634966073	156.360963580395	156.360936776565	156.361995239398	156.361234469083
156.361038506449	156.361170932971	156.362132720205	156.361496208446	156.3617864489	156.361280687998	156.361545863226	156.361163279794	156.361455991014	156.361614808652	156.3619071351	156.362063482587	156.361372461372	156.361574368153	156.360922059022	156.362100528378	156.36151586932	156.361682903442	156.361649004599	156.361899299924	156.361296060756	156.361358390879	156.361267249454	156.36180893522	156.361975598831	156.361939641568	156.361978787054	156.361287239604	156.362026236772	156.361777462426	156.36158786772	156.361492364242	156.361384189548	156.361768074194	156.361558936499	156.361572344152	156.361354690298	156.361458714595	156.361689110713	156.361608316632	156.361157800666	156.36165019622	156.361800629602	156.361382702183	156.361671206656	156.361829104899	156.362061443556	156.362139353375	156.361769519034	156.361896420076
156.361683985115	156.361600691825	156.361675796354	156.361687133599	156.361339003184	156.361795605938	156.361858213119	156.361114721747	156.361370434056	156.362088985503	156.361224105587	156.3615207472	156.361130711788	156.361576805281	156.361513074549	156.36119765787	156.361474628054	156.361194705223	156.361507257868	156.361753268143	156.361197198125	156.36167132384	156.361167668472	156.361285637946	156.361876626012	156.361155453582	156.361481695889	156.361288147337	156.361235038678	156.361898732609	156.362018545787	156.361644938359	156.361571414233	156.361361607812	156.361812568572	156.361573704362	156.361790023796	156.361972635872	156.361550364196	156.361975402237	156.361264302231	156.361908131142	156.361676353286	156.361356509605	156.362070329165	156.361579831758	156.361663313758	156.361570601336	156.361817331207	156.361251589059
156.362032254323	156.361997116327	156.361363639415	156.361194786376	156.362054735486	156.361757573609	156.361938051315	156.36177948485	156.361529917645	156.361159282125	156.362045056919	156.361448246722	156.361856554183	156.361941352578	156.361909024008	156.36219010129	156.361362895941	156.361268954997	156.361573493049	156.361871430914	156.361949821122	156.362099431734	156.361770361412	156.36179070232	156.361388200952	156.361602850563	156.362241712672	156.361408326092	156.361385716523	156.361716155435	156.361479685661	156.3620135457	156.361941790411	156.361470574011	156.361260403991	156.361875577584	156.361215003051	156.361995875927	156.361897656246	156.361972448432	156.361425167726	156.361879311951	156.361188396405	156.361702948749	156.361628587202	156.36174652667	156.36180716916	156.361535919975	156.36183362957	156.361991033168
156.361634695865	156.361779066742	156.362120459387	156.361151727488	156.361237780294	156.361794973203	156.361996257369	156.361437031051	156.361704171168	156.361583135851	156.361400726053	156.361455280688	156.361660221105	156.361589829463	156.361886260409	156.361993303653	156.361761801072	156.361468854026	156.3619895195	156.361564670405	156.361461672487	156.362071762046	156.361797882476	156.361888378575	156.361618787346	156.361138848398	156.361874787022	156.361413956209	156.361837490797	156.362154673253	156.36140712453	156.361462584094	156.36174612486	156.361837662265	156.361684730918	156.361384890023	156.361579933746	156.361903247532	156.361551765648	156.361482343514	156.36153372811	156.361326531104	156.36154337044	156.362143223787	156.362002881411	156.361903689958	156.361839974873	156.361953995384	156.361336176476	156.361994821728
156.361773063961	156.361450661951	156.361910907096	156.361826119109	156.361901520474	156.361247193884	156.36211967839	156.361482925361	156.361306962373	156.361859235655	156.361383928229	156.361883270688	156.362072513317	156.361759736162	156.36185213987	156.361609958828	156.361371304754	156.361575843936	156.361781941608	156.361829743528	156.362021414047	156.361628792872	156.361702992047	156.361662067051	156.361993321973	156.362141864147	156.361356587999	156.361772137336	156.361926885945	156.361555394482	156.362020600391	156.361838782953	156.361797098633	156.362036572412	156.361936727785	156.361702987348	156.361893460729	156.36208157683	156.362152583135	156.361976769954	156.36201477336	156.361529083868	156.36142978956	156.361878078374	156.362109434199	156.361607398238	156.36162413086	156.361791543628	156.361430841576	156.362146921767
156.362085726515	156.361859987916	156.361407844229	156.361922418952	156.361575819811	156.361959116196	156.36226082468	156.361627612218	156.361299260443	156.361838486104	156.361677111086	156.361853499017	156.361656392341	156.361825094394	156.361780566445	156.362089460953	156.36204462141	156.361374644387	156.361512567604	156.362140267227	156.361748042583	156.362174776336	156.361962935535	156.361976536518	156.361924589564	156.361318395241	156.362109889059	156.361785275843	156.361267089833	156.362103252988	156.361607638292	156.362079429189	156.361878103364	156.362164036208	156.361566483064	156.36187072786	156.362239153224	156.361452769444	156.361916302746	156.361698238618	156.361861760781	156.361427217152	156.362256112639	156.361929718044	156.36205740262	156.361691316952	156.362041138822	156.362091952031	156.361834673719	156.361959493845
156.361812173895	156.361625491778	156.361334900354	156.361782747161	156.361577117596	156.361891250168	156.361350060644	156.361399656648	156.361466417992	156.361618527373	156.361617423084	156.361797760096	156.36187211171	156.361522405737	156.361600263652	156.361890342088	156.361730877725	156.361355498075	156.361450633652	156.361864353335	156.361927437378	156.361416538329	156.362229563115	156.362065183231	156.361480875039	156.361587938183	156.361587147399	156.362020879896	156.361557270044	156.361798482999	156.362011802646	156.361879456541	156.361908371688	156.361488710447	156.362044746737	156.361421582705	156.361559301932	156.361785123712	156.362041571755	156.361679676873	156.362025686107	156.362009318273	156.361967961719	156.3618821844	156.362094962761	156.361788922535	156.362368678656	156.361429067694	156.362025875081	156.362000700236
156.361520300775	156.361899979103	156.361499643583	156.361500864984	156.361574418044	156.362011417044	156.361844275854	156.362006564151	156.362195572552	156.361756268661	156.361749716187	156.361835868527	156.361948748415	156.361456740997	156.361830805454	156.361672270575	156.361527764979	156.361659765351	156.362037778839	156.361935184503	156.361648622215	156.361751855282	156.361545013395	156.362095958859	156.361669513529	156.362231452608	156.362240391919	156.361501758186	156.36159720678	156.361530838319	156.361812088355	156.361677452635	156.36203275157	156.361885611916	156.361664133689	156.361940329176	156.361833266555	156.361527630907	156.361733274332	156.36180311238	156.361785417374	156.361962499273	156.361311856736	156.362113406676	156.361785445954	156.361928028747	156.361706457955	156.361523832409	156.3617866231	156.361629065414
156.361432469731	156.361690125628	156.361528457294	156.362383599067	156.361965177273	156.361895831094	156.361918961613	156.361951974159	156.36207624888	156.361978096982	156.361705151385	156.361970630643	156.361987710324	156.36188449504	156.361771022753	156.361814907171	156.362120945117	156.36212122736	156.362059613085	156.361606773387	156.361380238017	156.361781305407	156.361705127676	156.361665344465	156.361920702435	156.361610909708	156.36195487393	156.362172604392	156.361996726893	156.362004116646	156.361816372831	156.362082472608	156.362338489397	156.361978988482	156.361981769334	156.361585627647	156.362153026756	156.361921047733	156.361554277886	156.362135991786	156.3620946427	156.361293387323	156.361922558847	156.361821458612	156.362180494332	156.362242624159	156.361646074919	156.361484123744	156.361829484242	156.361459161516
156.36195545367	156.361866442907	156.362130362766	156.361968170625	156.36198693031	156.361570046797	156.361452731381	156.361578241598	156.361660409305	156.361640439407	156.361765243235	156.362396437647	156.361844026849	156.361764419074	156.36180739735	156.362163482482	156.36163349789	156.362162314658	156.362110715597	156.361597434156	156.361537770019	156.36209996021	156.361868142626	156.362122075288	156.36152397417	156.361475074974	156.36164569228	156.361845052083	156.361808423061	156.362061946396	156.36177996825	156.361960672466	156.361487434421	156.361403080933	156.361877484774	156.36162050421	156.361813160829	156.362190442932	156.36193709004	156.361948286936	156.361596452542	156.361644474107	156.361494552477	156.361807125426	156.362221949319	156.36211585898	156.362211574753	156.362069837687	156.362047893711	156.362084168444
156.361505454802	156.361480361005	156.362010894944	156.362131991964	156.361687388963	156.362018209636	156.362021824549	156.362354009853	156.361551831816	156.361602150003	156.361768434033	156.362115953937	156.362043756633	156.362132552027	156.361953193753	156.361714877296	156.361990124607	156.361914290469	156.36166040708	156.361883449761	156.362068572581	156.361587804983	156.361535219653	156.361890905263	156.362009327742	156.361633284236	156.361571730725	156.361746559687	156.362124393191	156.361529088834	156.361753725183	156.362006653182	156.362122561446	156.361523806405	156.361426003027	156.361880566674	156.362116784847	156.361893161815	156.362270940164	156.361680291885	156.362115459872	156.362080037358	156.362015080186	156.361670030788	156.362039238424	156.361856132048	156.362259384916	156.362084561791	156.362056272115	156.361714483452
156.36203212433	156.362225425447	156.361610480508	156.361766620612	156.361779424814	156.361748367097	156.362139424808	156.362087162286	156.361662765413	156.361690055765	156.361591888747	156.361840684239	156.362376609383	156.361760282006	156.362070043534	156.362045291405	156.361815245135	156.361789828571	156.362355708837	156.361604456331	156.361873593746	156.361969835774	156.361775419256	156.362062547191	156.361547205609	156.361954989034	156.361587649008	156.361666896706	156.361877046509	156.361631837906	156.361956111716	156.361810682713	156.36169625296	156.361509821875	156.362196350281	156.362007712029	156.361645997143	156.362012583179	156.362180516136	156.361953645645	156.361876673945	156.362417196292	156.361712531545	156.362137359041	156.361822824662	156.362087248223	156.362250840176	156.361582193375	156.361463209274	156.362322462597
156.362170979847	156.362264752888	156.36194513836	156.36156894972	156.361788347568	156.362113049369	156.361945616664	156.362255503709	156.361814918267	156.361750951058	156.362156964482	156.361664815504	156.36181711175	156.361960703678	156.361945007297	156.362293261838	156.36210551468	156.361938347812	156.361617486362	156.362153609011	156.362203601549	156.362270214905	156.362331591351	156.361898811635	156.362006058559	156.362201856759	156.361815058837	156.361805779489	156.362072254957	156.362052652668	156.362263410301	156.36191698155	156.361551855457	156.361981613349	156.361542124027	156.362351084755	156.361855579938	156.361713180032	156.362029182497	156.361880802221	156.361770472306	156.362161888284	156.362399125602	156.361873083263	156.362076780947	156.361632126981	156.362134917452	156.36149634712	156.361969755695	156.361751861348
156.361680920055	156.36190581014	156.361915461206	156.362154242073	156.362273856922	156.362125445571	156.361565066817	156.361684143415	156.362084663158	156.362035192644	156.36228643388	156.362164266767	156.361940067023	156.361828261681	156.361582357167	156.3615563533	156.361633851884	156.361773641227	156.36187544266	156.361670642124	156.361840945081	156.361788660716	156.361839753878	156.362027136333	156.362109147861	156.362187705913	156.362236170724	156.361609386297	156.361951453327	156.361548274035	156.36202768869	156.362271408833	156.361819835164	156.361709866733	156.361976677486	156.362005775638	156.361994486234	156.361552458322	156.362224895337	156.362074885282	156.361444676679	156.361926011502	156.361881613426	156.361679970315	156.361870083734	156.361545354933	156.361960189087	156.362331336403	156.361551384868	156.361705193448
156.36174585704	156.361923500099	156.361842737965	156.362125917859	156.362223910953	156.362091710674	156.362095661131	156.361852984325	156.362101294785	156.361950229967	156.361766888978	156.361931602619	156.361893674479	156.36159486212	156.361909700217	156.361917780215	156.362110933405	156.361830834996	156.362097146893	156.361540302735	156.362250706162	156.361850856916	156.362028511858	156.361752279034	156.362325730582	156.362021890241	156.361813617663	156.361771299596	156.36197709429	156.362343504813	156.362008856062	156.36172916432	156.361627222752	156.361767045706	156.36219568855	156.36231793269	156.361951307113	156.362200989067	156.361844172574	156.36220459906	156.362353373428	156.361864647345	156.361733276859	156.361829413671	156.362058713063	156.362106605949	156.36193796681	156.362279897222	156.361931009522	156.362174133599
156.361931725621	156.361736148038	156.36217228829	156.361988051102	156.36162816089	156.36225927185	156.36187847636	156.361700121438	156.361629234145	156.362236479091	156.361926616491	156.362151194821	156.361901261659	156.362001441339	156.361786708263	156.361656201362	156.361868690251	156.361584491349	156.362393795876	156.362111489066	156.362119976687	156.361647836439	156.361618474962	156.361897634785	156.361541984046	156.361991131903	156.361872288695	156.362179473745	156.362001995346	156.361903268444	156.361735181259	156.361953092923	156.362250178884	156.361675812416	156.361969186527	156.361850894665	156.361795809316	156.362426783079	156.361648183133	156.361742721188	156.361914242425	156.361895457094	156.362389692197	156.361640959951	156.362355812447	156.362245845776	156.361686029471	156.361968633749	156.361606390332	156.362158878672
156.361650724719	156.361986143323	156.361665266775	156.362072022154	156.362280559839	156.362174312097	156.361857363133	156.362189792285	156.36220417126	156.361819947455	156.362067040217	156.3619220887	156.362286502892	156.361747104458	156.361968386802	156.361996168764	156.362254688729	156.362070813874	156.361740367714	156.361875003692	156.361889336996	156.362323744059	156.361669395574	156.36225163136	156.361918572515	156.36190136712	156.361967074499	156.361910638721	156.361988422893	156.361815656892	156.362073601446	156.362047959439	156.362098663689	156.362135975421	156.361644514072	156.3622128204	156.362103911926	156.362308735728	156.361753026787	156.362200667538	156.361914698754	156.361901408442	156.361922224039	156.362302248969	156.362123892092	156.362140687317	156.362090174797	156.361657722222	156.361810274885	156.361767976388
156.362159376444	156.362181530285	156.361936859497	156.362229736353	156.362071328825	156.362177905514	156.362114978381	156.361946802778	156.362158938438	156.362367225785	156.362243435727	156.361963150196	156.361818243057	156.36166987024	156.361765255386	156.362089659615	156.361696007459	156.361829814021	156.362012578466	156.36217095133	156.361901871006	156.362164195958	156.362031394295	156.36190938517	156.36206052476	156.362325052756	156.361788550189	156.361811283552	156.362015942248	156.361953473872	156.362186423911	156.36238499358	156.362238270825	156.361889047191	156.362272398218	156.3617131653	156.362209629534	156.36204440193	156.362188702627	156.362298356701	156.362455591435	156.362028388646	156.361855856804	156.361988695854	156.362108294926	156.361812544568	156.361974195337	156.362356866178	156.361688244388	156.362008536401
156.361688048816	156.361936134586	156.361838578717	156.3619814965	156.361735528154	156.361761254116	156.362345075111	156.362017536425	156.362163199164	156.361860106741	156.362297218726	156.362181983451	156.362337363821	156.362027113543	156.36235379705	156.36223072007	156.361903843794	156.361788860029	156.362314887818	156.362243953077	156.362257390963	156.36210649949	156.362128069898	156.361727151389	156.362025731925	156.362197319292	156.362262586698	156.362299789104	156.362357583422	156.36192425909	156.362240749644	156.362302338603	156.362071424816	156.361875147102	156.362129527256	156.362400358045	156.362195297409	156.361996655753	156.362177157782	156.362264849495	156.362149451997	156.362443114055	156.362060644459	156.361733521213	156.362171614426	156.362137358493	156.362037034195	156.362006750858	156.362236293244	156.362230705508
156.361900002405	156.36229430844	156.361946992645	156.36180058363	156.361798449266	156.362279359472	156.362405744378	156.362232210911	156.361776278643	156.361775044499	156.362006229455	156.362255261476	156.361590286252	156.362211354501	156.361718449939	156.361911281755	156.362180517737	156.362242425526	156.362414759748	156.362078724104	156.362010908572	156.361924736814	156.362321849829	156.362073474831	156.362406245433	156.361880808934	156.362476726987	156.361884051605	156.362056547067	156.361784347726	156.361682851444	156.36205975774	156.361700052362	156.361781324196	156.362015126034	156.362172323053	156.362171026754	156.362075077416	156.36231106591	156.362360752347	156.36219394822	156.361792122052	156.36197997488	156.362266703617	156.362080931401	156.362143192223	156.361938553397	156.361914032908	156.361793536589	156.362101915513
156.362225299475	156.361866555682	156.36242091605	156.361948311244	156.362272517437	156.361874713189	156.362051635026	156.36193634531	156.362206474158	156.362067391771	156.36219842117	156.361969924933	156.361890384825	156.361983798236	156.361985389006	156.36201066518	156.361892187167	156.362032865619	156.36199043526	156.361888730101	156.361799455765	156.362109875599	156.362251351342	156.362084592654	156.361962534317	156.362398208993	156.361921838984	156.362154470558	156.361880516126	156.361713974152	156.361839187464	156.362319697638	156.361784825489	156.362114800903	156.362203354163	156.362312331822	156.361773297797	156.361746072252	156.361929874797	156.361656662242	156.361943543488	156.361884734101	156.362198891674	156.362305656443	156.362439441161	156.361945483143	156.361736767876	156.36199769373	156.361936099318	156.362010238912
156.361867068551	156.3621541568	156.362054669562	156.362580049508	156.362137695599	156.361774945365	156.361817241035	156.361882746271	156.362229613148	156.362393734054	156.361833937955	156.36183435864	156.362134709746	156.362005716137	156.362289358206	156.362175849955	156.362017348256	156.361884464767	156.362127046501	156.362353612199	156.361801532586	156.361671791679	156.361785570158	156.362038528021	156.361984661791	156.362275790857	156.362020882985	156.362053155758	156.361718397608	156.362131795938	156.361720415134	156.362102674612	156.361720948586	156.361941519312	156.362209907918	156.362197209326	156.362113742697	156.362299595731	156.361800748264	156.3618929613	156.361952150653	156.361874972027	156.362236732599	156.362381978877	156.361891780534	156.361997209562	156.362094421544	156.361769639617	156.362204794234	156.36194452314
156.362262362224	156.361912552804	156.361913767399	156.361826672967	156.362500328418	156.361729325736	156.362321904597	156.361793577434	156.362133568847	156.361980800689	156.362052366099	156.361864415996	156.362140602699	156.362249483112	156.361943631327	156.361984436365	156.362080607983	156.362184850857	156.362523998121	156.362123163971	156.362066441022	156.361841101521	156.361825211682	156.361969567691	156.362215961596	156.361917639425	156.361836397946	156.361935923189	156.362372110651	156.362264460753	156.362047810343	156.36175654201	156.361890101754	156.361872707771	156.362074328851	156.362095059321	156.362158569971	156.362120751576	156.362355282092	156.362127364116	156.362312800306	156.362054807252	156.362103288764	156.361762753225	156.362013691075	156.361989566781	156.362255854934	156.362522054024	156.362442200738	156.361936887531
156.361776907535	156.361770194883	156.361975741239	156.362041312092	156.362415270613	156.361852948208	156.362082032407	156.361867139827	156.361830130017	156.362232705616	156.362106021099	156.361913557255	156.362217973715	156.361857242988	156.362000839698	156.36240225683	156.362216452702	156.361785978129	156.362160110293	156.362323021226	156.362444551966	156.362235616415	156.362288692074	156.362159610338	156.362245821805	156.362270543043	156.362377417531	156.361778011426	156.361994017485	156.362132527458	156.36177799769	156.361937130031	156.361828500784	156.362200767258	156.362155773414	156.362045487244	156.362525682793	156.362093162565	156.362625871132	156.362241290139	156.362552995311	156.362123398966	156.361767202233	156.362467166796	156.36198343751	156.361981516213	156.361926637189	156.362286317384	156.361935097284	156.362333566155
