# Supplementary material for: The Neural and Computational Architecture of Feedback Dynamics in Mouse Cortex during Stimulus Report
Source: eNeuro. 2024 Sep 24;11(9):ENEURO.0191-24.2024. doi: 10.1523/ENEURO.0191-24.2024 (PMC11444237; doi:10.1523/ENEURO.0191-24.2024)
Supplement: Extended Data 1 — The file code.zip includes all code used to generate the figures and perform the analyses presented in this manuscript. The folder "./ephys analysis/" contains code and instructions concerning experimental data and Figure 1. The files "Figure2CDE.m", "Figure3AB.m" and "Figure3C.m" simulate the model in the nominal setup, and generate the corresponding figures. The file "Morphing.m" allows changing the connectivity strengths with respect to the nominal setup, and plotting the resulting trajectories. The folder "./Figure4/" contains instructions, code and data concerning Figure 4. Download Extended Data 1, ZIP file. [file eneuro-11-ENEURO.0191-24.2024-s003.zip › code/Figure4/isolatePPC/v1Int_a1.2.dat]

0.334183388154292	0.365149650155362	0.363057195294412	0.377182741313739	0.347945207737614	0.324041636432792	0.367255370448051	0.321241473638503	0.377103361941584	0.358649825568261	0.342245554619312	0.322040004320078	0.355974837437115	0.349074320372677	0.366233334727057	0.369355616215324	0.382594909073418	0.359902463657594	0.351877367258078	0.335348243566391	0.377506889335624	0.324650385081494	0.358196059566374	0.330437720510616	0.329709412115287	0.379117330550607	0.355819638501702	0.347438554446187	0.34217740760109	0.384922628684385	0.331846439754805	0.343437732609451	0.347404715269179	0.349546032187341	0.371780299515078	0.365510684722613	0.339234025653001	0.32451273239392	0.343230943145728	0.32884504630647	0.32799636986693	0.376607616285741	0.347105639887458	0.362667783720576	0.359196308751965	0.338516151282852	0.386833091166179	0.359503977646698	0.348511457989236	0.346867646565237
0.344119461640631	0.337092188993382	0.353409157139339	0.385853360627918	0.332825783114941	0.395531340284759	0.360427502353471	0.332737150443929	0.384451153076489	0.346028463767421	0.366016327991301	0.360471663333281	0.371300101962107	0.356601609006031	0.369581371576619	0.335546956473894	0.368940803626354	0.396933032839294	0.35170769746102	0.341289295676921	0.388258894169777	0.367603199888606	0.393947341015045	0.368933758028749	0.362024709709142	0.361623683342806	0.359262305679672	0.384889515673153	0.347776115928764	0.377306100385485	0.387218646341239	0.365979126512318	0.343997320034203	0.368639055587406	0.355825331524112	0.347173851731107	0.332459595047953	0.374322833420553	0.407020317858202	0.358814233648897	0.396860677207132	0.399755976267073	0.385315228158869	0.364328160448064	0.398417397158824	0.384770072903424	0.362499183511909	0.330922126769849	0.370500208259216	0.398523736704317
0.384458001971135	0.387334790947226	0.342503538450716	0.363698464299983	0.34400461726844	0.40780550074201	0.397061548321228	0.359726170136528	0.347824405113945	0.412105818953938	0.415232258775026	0.361036559995247	0.400165872577056	0.389350262938207	0.39564790762194	0.404061022031393	0.392277986758824	0.344215373098132	0.36414055669194	0.405797576558636	0.414683065640334	0.409787092411464	0.37255442443371	0.371653969397173	0.372928365312176	0.361985744873958	0.397127785566281	0.402982636624163	0.347421294495024	0.398268292539493	0.379881910973891	0.409273802100647	0.352400321410935	0.362802826068002	0.360758916942039	0.375008505940278	0.40317390057939	0.367119541223479	0.346563760645471	0.345067568881199	0.403357255870854	0.385867216983031	0.418939191106587	0.367297568930827	0.410219521261119	0.39541005855996	0.405686977914588	0.400680282497804	0.351080619736953	0.351903125858922
0.416302131153545	0.427716994115905	0.367053331094091	0.408658921974317	0.372222903477848	0.439543613074992	0.42112018117343	0.428438292009131	0.399227820641322	0.379357072466432	0.393877107086924	0.384391253321346	0.388414876278638	0.372668250530855	0.376486720896542	0.411695283908601	0.35741773612518	0.44269646438404	0.36470935871613	0.375653857328535	0.409822128519033	0.365251255237036	0.356848139936949	0.422239356574009	0.41828151204636	0.434259005060607	0.360576545074822	0.405015511929616	0.366426766678058	0.360600423750607	0.362488392172949	0.37313867929536	0.428957220706237	0.374581917187515	0.40246317551539	0.372438415332372	0.413022356628146	0.436261116898135	0.384903927376256	0.388864393813555	0.436836552135524	0.370459134348754	0.401918327237728	0.438492806417352	0.43789939311572	0.369547304071876	0.354415716526697	0.44502066679134	0.389335478269796	0.439559915223882
0.419284694027696	0.38627643963019	0.406491700737751	0.417823253683726	0.407985257020963	0.426703403032555	0.457697080439672	0.434121452348642	0.39443258711374	0.419358319509162	0.43094791403318	0.423251425672836	0.414542382419297	0.369051863105907	0.410993901455733	0.467865974327795	0.384525269973694	0.429758506685187	0.377826250117222	0.400541465966755	0.464323536751005	0.378856166755382	0.399448278900124	0.407126711724962	0.36709267878314	0.377674093509127	0.374615768223443	0.403918490863674	0.430015165347177	0.451660511246168	0.371006574844509	0.429383804527831	0.396281918811624	0.45518107747682	0.462491809624185	0.369694902379931	0.426875688426741	0.373568897457911	0.427489117836103	0.393663457183424	0.418703817577698	0.458040970817916	0.420105208359113	0.447723346778413	0.439976457398602	0.385881000331881	0.421274495157721	0.427849777757836	0.454826811747733	0.431549519349421
0.395112140772713	0.440114638053294	0.441918514080545	0.420798457871174	0.406159266580355	0.406862718464838	0.386231277482664	0.391169356053894	0.413188371799331	0.490592154207181	0.419164416037766	0.397044049781189	0.422032643131213	0.455222565744277	0.423304676424609	0.410201503040384	0.415460755375593	0.447498582005194	0.393055392053099	0.48697012226314	0.386936447136538	0.490880850578067	0.46152095039096	0.473975574826548	0.445065049956483	0.438547055487081	0.404080945619564	0.403694671490701	0.44284381923614	0.410275829487934	0.40154818072364	0.381494617103515	0.490774519026193	0.432104732131843	0.415235066303399	0.443871140904173	0.490749138976267	0.466597655149137	0.408688172467559	0.406749458432742	0.428668682463096	0.474983841617653	0.404966783772825	0.422118168289282	0.420555355396168	0.459949018607614	0.435208589482311	0.459030360391458	0.480775518744541	0.484957574126337
0.455640579652052	0.407307328851488	0.476473602004784	0.497113091042634	0.422303682172337	0.475854754884141	0.430417331122855	0.405195477865085	0.431733345750131	0.476695992833704	0.421371614058358	0.500119468084052	0.486543592735534	0.416084705152623	0.45296058139981	0.491278243078842	0.438175118626428	0.460024909265532	0.486362540197616	0.402852414741936	0.406203334269319	0.433132384149958	0.413942752650981	0.399901868035026	0.474718263913621	0.500513030720288	0.419901708751617	0.424382602613871	0.438818679682784	0.507836557759586	0.512161303013579	0.456749743189024	0.502240590333903	0.527160113275014	0.469896764255815	0.40449195877017	0.413202258214667	0.484925227082842	0.456376790530777	0.41978085947023	0.421453353255113	0.427150996765261	0.45400675756373	0.442644183706174	0.51218704249812	0.486684966091729	0.413167701760438	0.511502387411361	0.477074150678263	0.410892945331797
0.452695281354893	0.509338144651848	0.461625600017261	0.478743713238918	0.470911935650353	0.445559212727943	0.513218103669206	0.516656299464659	0.439541160965161	0.432486691039668	0.421619319646362	0.438354515509312	0.493307742636688	0.438573441538747	0.499849675511614	0.436622396029645	0.44918357932936	0.552470388167096	0.522577408279075	0.448043288156903	0.537627828277119	0.559858212785989	0.453646701226057	0.482136845895013	0.433780641582388	0.534150488056052	0.431346369620272	0.489228466426284	0.513114300991027	0.431137517374088	0.440674997994634	0.44312090844008	0.428849765284663	0.499807095533715	0.552332476888875	0.547799342660967	0.495768558952272	0.485459527842458	0.479520285207096	0.483636776916004	0.528456358224594	0.438606098470865	0.473892194150185	0.42273579238549	0.429646465918138	0.483622732142205	0.495678656891174	0.430635092372753	0.525709898407372	0.510528191692571
0.509178231745045	0.515794895505508	0.526318491108967	0.485519282964114	0.489110231202061	0.504033385822058	0.59962798702247	0.531778274707924	0.467571708355575	0.487990068512751	0.521251436203576	0.465354387106775	0.527454632946378	0.482374550875037	0.583200681008397	0.583500318744834	0.473140271081157	0.576940117039864	0.48788257391667	0.549031763221932	0.494098072943876	0.528688429396603	0.571476880470108	0.446446039213144	0.449683517056406	0.452115596983997	0.593987732248565	0.546097605161696	0.544622392471643	0.531538249350071	0.561899483391919	0.494046863595029	0.468491484880082	0.553644616614482	0.507161517019303	0.525001652016084	0.450475442863018	0.480261243358871	0.457288239696782	0.540272854522499	0.548781034274834	0.585279456955122	0.534380412850924	0.4448138798013	0.510938305041823	0.529021877910417	0.461585654907889	0.446503860755622	0.534205386970557	0.472530840214557
0.492310595667977	0.536636912069673	0.486615873532662	0.562348819258235	0.489406589451239	0.555001256229007	0.598660005123755	0.486189766769243	0.571046799328744	0.578970279641651	0.480630239023758	0.491789617098019	0.53242228303416	0.482574030558081	0.494352614981246	0.606581970011581	0.491062687036152	0.560336698137011	0.491334047994028	0.584182167931592	0.639915371379952	0.63726334298397	0.474928023544277	0.475582439429534	0.49935850182998	0.569427137113251	0.496576005314983	0.553732166133023	0.500276234964973	0.55180320178957	0.549481354960298	0.553175840573454	0.551044685860953	0.470808878460458	0.566677455988561	0.62251118418399	0.560979680083535	0.514436555505119	0.633914349562819	0.641230414464396	0.549521868943381	0.574093804025796	0.496724191368896	0.590198731114204	0.49035936122578	0.60061015598225	0.551419857877346	0.528399955663875	0.474106043327481	0.491720326689076
0.540661182932794	0.664541328609681	0.610726770434246	0.569425718531326	0.548301403410374	0.576780329712335	0.565814559483927	0.680401032735563	0.506535303884662	0.602184490494047	0.500586129881178	0.507982684356312	0.542845820734848	0.572712706935023	0.572155642455547	0.58180868143979	0.592873684337224	0.499147951236305	0.639549562991688	0.602425855724946	0.586107945774552	0.541921994758818	0.604891889957119	0.689176633613849	0.532460487475298	0.601836063430078	0.579044846538979	0.521895714696666	0.677130188993683	0.518002750580273	0.501027311987777	0.574774121308866	0.630573088533339	0.570905798202123	0.52706564536333	0.671835432302959	0.528390214758728	0.592404759899335	0.621735811696121	0.592748301196402	0.508287666957188	0.57983409001975	0.596661557307985	0.684459358729481	0.680454737547458	0.595254066732938	0.523665390431048	0.587369173723672	0.528748986609879	0.689813187618835
0.639277608671501	0.562756373828749	0.59588253236644	0.606871694342315	0.652829228214314	0.66576974147103	0.741320203571106	0.63982530518168	0.574862427173707	0.673878473480304	0.601254042002152	0.702589351910757	0.599769042743067	0.644578469444554	0.575714052147118	0.544589359246328	0.748005395463029	0.717543700530698	0.532756727892592	0.530120630065326	0.720890509756697	0.541367172409466	0.616362567672087	0.685701365564378	0.582618454213493	0.654230919259575	0.732174578423914	0.636004657112507	0.623853686562929	0.551618724325419	0.602977673123468	0.672407737084248	0.64493250982736	0.545186190001409	0.598626291792195	0.745424401494176	0.619308985661893	0.630371593414592	0.587990141230523	0.626698850714961	0.60141403910372	0.632027882916324	0.728748809448096	0.709889560470756	0.629819619814671	0.727083945053004	0.576454202041126	0.558401227674585	0.564311746619877	0.690676882112234
0.58041411955149	0.691164614725009	0.782192640082431	0.675250705042583	0.638287103963302	0.577122291509424	0.642474056686881	0.600888918558952	0.805279485147516	0.601429076390894	0.801226945711633	0.584701198771205	0.777051100280099	0.596919326714904	0.704520363529537	0.775412863242007	0.601522787259186	0.694914513369012	0.575785424377216	0.736843861574942	0.726784941276938	0.725258976952181	0.583963267175698	0.568079321080736	0.745373771034011	0.622160289894794	0.619115928501552	0.640093746330588	0.575570639024122	0.621541933710677	0.636277895795098	0.740163244751283	0.727251120422115	0.611454981292195	0.63259370818953	0.583751414601857	0.580653881443716	0.58512277770467	0.611986681692443	0.57366486412703	0.616882286786083	0.630303482672829	0.608021500851796	0.64592587929673	0.587773620322209	0.800418640985793	0.752544601814816	0.619255740510327	0.620061790285529	0.654225531540066
0.694612969239811	0.65389757861188	0.641209287574776	0.705814892725169	0.82760931534328	0.626882353544243	0.841304264241849	0.808710986415943	0.616046559111186	0.647891333947876	0.762987126960083	0.603899261651926	0.847818994393536	0.849975211018959	0.662126122161914	0.770989617981688	0.646311465682078	0.821750085557368	0.785786999071479	0.851195057516928	0.64693306106343	0.67924677615096	0.775110119436866	0.839104418564557	0.825292831234631	0.619040951802898	0.755569203824408	0.839798468108524	0.681172871364205	0.685751315983558	0.7905168288896	0.833084448432591	0.843892012760033	0.656933376753763	0.832270701790466	0.60867490061685	0.648337045508213	0.642835118602357	0.681561617362668	0.634690201986986	0.663268572652768	0.785316990446334	0.653978633926107	0.722609619697879	0.653896253464797	0.779299211565566	0.768034306563196	0.631853059367727	0.736927582305168	0.727010429478577
0.658224474328966	0.88846593382541	0.923809137089679	0.708251560437589	0.738224199167645	0.893609452399524	0.76047923311077	0.694303851217022	0.686171746884036	0.776221614371258	0.852958853710983	0.688962531464807	0.663759386509481	0.659061827562067	0.702774461507734	0.911803764102269	0.707942367051611	0.664970497478589	0.75019404531799	0.688640807184921	0.752367761589621	0.815337444483083	0.739177979050863	0.756862418118851	0.719262930403339	0.803966876043773	0.890325200658373	0.852378355881612	0.831311554458694	0.711803586993197	0.905052616457898	0.867096364268266	0.761026518020741	0.929716764545436	0.726636023043155	0.887367720646592	0.908617812198693	0.694534290604755	0.654911263248261	0.821432548841745	0.73609818427119	0.679201165687859	0.73968136882609	0.745091223335593	0.754572118148128	0.682245208048138	0.671574279378151	0.751433454136304	0.810767564309646	0.674934257683407
0.854269499343104	0.914078235853895	0.878110329305084	0.707587997969902	0.794475363040019	1.01123632806123	0.731688720520505	0.700194293389453	0.782085530684034	0.978973841704397	0.838966308477607	0.814890310876137	0.756727498872932	0.770050725608141	0.75900632239905	0.790301122880456	0.851042110813487	0.711375107097409	0.749508317216288	0.779691223843007	0.714896082706007	1.00532865120808	0.974813385181275	1.00187159559058	0.883101751451082	0.723325812515987	0.882350996184647	0.706595894838706	0.950566375206982	0.783925407175997	0.991004547410331	0.750047780598317	1.02936863044536	0.800956477986424	0.928391327310339	0.896448453189091	0.706507768863706	1.01358430749323	0.966609497959077	0.906905633186392	0.737023328736387	0.724293435852501	0.720466400120861	0.760830421061133	0.779124556336802	0.904317803554547	1.0321260449254	1.05796534751306	1.0010127175419	0.734422586887853
1.0177501212043	0.793713987166765	0.950746598973245	0.910864843162141	0.779720090601335	1.11412295518089	0.906272003381348	1.11021843328301	1.00389897559068	1.12329511166754	0.917904281744988	1.02626437284395	1.15928673183368	0.813515630147605	0.865704393019099	1.0715798764276	0.820807918898795	0.965676485674622	0.767031085388233	1.02919576377013	0.8245612544819	1.06637231115361	1.14994201298012	1.02491282298681	0.85574478114454	0.792676414368001	0.851622020736124	1.03465279472408	0.864632804599718	0.940811928015965	0.896817394267848	0.999796655539409	0.958070168354943	0.932623702843025	0.927406649604683	1.02981717190259	0.829240369191472	0.91560940789699	1.09490151647839	1.10768869517517	0.876289702579185	0.784810394119222	0.76771850150866	0.924703613339204	0.846373876367443	0.867362255378388	0.96081350600171	1.10487965731964	0.811083907852064	0.985544416888678
1.07932241497527	0.854329499866158	0.911192393636777	0.864692942091658	0.93417466543327	0.996694359793217	1.0917004518114	0.987345694086965	1.26766197927616	1.10019770447107	1.13629467280217	1.14917476193563	1.02694073413549	0.966545333797426	1.07949367696522	0.850346505416636	1.11059017144615	0.880006488470379	1.08401462801899	1.01696517207061	1.10208431395428	0.909426518889153	1.12446524299158	1.27151162493606	1.0973253795643	1.24213915684495	0.850673527019866	0.893553037663115	1.11532491892699	1.00013947451897	0.916352259979177	1.06236431451584	1.14956048735206	1.08899732192309	0.936990511231203	0.92899063199906	1.21631370665473	1.15661699118595	1.26153400778932	0.980679478032617	1.00926437455158	1.25129729112088	1.16828810570583	0.882720288812383	0.900838603461414	0.900537613984598	0.991503109775357	0.933314005449217	0.962310111338129	0.90394863566834
1.02154328718781	1.37264300692416	1.1118808680678	0.930438336055477	0.986623886427898	1.27929802965059	1.17122717383701	1.40488016162848	1.29636411999648	1.37711891214725	0.918205690997824	0.91790938352864	1.3690575864986	1.4064848394023	1.32580210941479	0.923370251066726	1.0679703905592	1.10945919974104	1.26022216192478	1.00308926388368	1.0899172973822	0.922506626326731	1.32467485928717	1.23856422060699	1.06242051881998	0.958000683623503	1.05202144833399	1.02430417593713	1.04260233985214	1.37226845462927	1.14039940996335	1.39216520185069	0.972611670944688	1.12216869054593	0.962816093286623	1.19424474718668	1.42816723390712	1.14102402313932	0.925841097930358	1.14015809472952	1.35679137039007	1.31415507067583	1.2637263858554	0.994750294727181	1.05444131977894	1.26852637530022	1.18534920173481	1.01699225629601	1.21814856310368	0.992269436933723
1.27919723219445	1.21769999853686	1.2594379496448	1.18862691893667	1.22917608509311	1.38136168774385	1.36244847108243	1.21574980106661	1.38360638952211	1.48209794002057	1.42199136629845	1.30540634228161	1.28319484059244	1.32052049763576	1.0118400289845	1.24777220852756	1.04627015956532	1.58431601031571	1.11611493193224	1.56740444105915	1.05420225163202	1.10288774891724	1.28390279383663	1.25465679379682	1.09704507827179	1.59161173868724	1.01747603321251	1.15935522638208	1.28582776154483	1.01884204914588	1.24984907497951	1.00504406180643	1.3717712991734	1.11856147716362	1.52826458377989	1.20554395387274	1.25620094115206	1.19386935649364	1.44042371981116	1.43101644360492	1.1964467946031	1.04500983565131	1.04391925234412	1.43156232049715	1.00066329269682	1.36565188105398	1.32784852615237	1.33416776864462	1.18894088812918	1.32537691986667
1.55880669793515	1.27290047269125	1.17362029677953	1.217907074444	1.56375063929447	1.12641837835194	1.27893976141731	1.50247774426028	1.41901396494596	1.35894614932136	1.75044789706325	1.77208304451818	1.51036629738036	1.57779969294435	1.66977840291509	1.44776724580356	1.2724372113021	1.25948542716833	1.1387891432651	1.73302299131614	1.21629933340925	1.31468170313927	1.44331065114839	1.4459133086225	1.68608601328919	1.31477495557795	1.12328836292507	1.51191972205082	1.17877261529123	1.57147785379202	1.4037309101869	1.15846618810916	1.31891398833962	1.37454172024618	1.37579884052654	1.26417002840644	1.39352784616046	1.09818989329704	1.30778818384259	1.16228908773142	1.44533466687627	1.68052342892721	1.63752556596108	1.53256791237447	1.51538111194399	1.38088363440237	1.22379061960637	1.76960456778221	1.47221105246249	1.31866221175356
1.73165947598526	1.93787700316024	1.51622962787505	1.52128636439047	1.43008500770379	1.58936298533875	1.2325024963298	1.58747937485549	1.29162960282811	1.52429871803535	1.23860154643216	1.74473224469174	1.6090563170405	1.23345144878227	1.30514808712131	1.70796493051326	1.97135737543965	1.38695400031663	1.6028407726259	1.53400214710412	1.27512042502883	1.34969354027897	1.56945842590904	1.23866600026391	1.21740233906399	1.86693387863865	1.59629158663783	1.53510560598577	1.4566962366057	1.2043227216546	1.22666231446984	1.41619571758121	1.23463396790111	1.78352202008476	1.49218609203703	1.61176315118101	1.8862222681018	1.81186359082302	1.77823778638064	1.73253148033984	1.50850520324772	1.65665321304076	1.32505764908448	1.30247247394027	1.88216259450068	1.77878910308791	1.46505381621626	1.60819129782882	1.31111598961198	1.86335981187295
1.7211119324894	1.68240791705616	1.66873258610706	1.37284696058738	2.05981742905405	1.64562316596574	1.96373459846035	1.39835487203027	1.53701611922788	1.75528326915264	1.63642638861013	1.57584955416672	1.7739285748252	1.57144302857286	2.01270053951969	1.78722342911916	2.03620234850892	1.4957499233041	1.95748512868219	1.67398594256252	1.47805538401205	1.88880459695956	1.51336199081955	1.3746664942868	1.64763738317352	1.75476019229611	1.83076514519669	1.44889032160274	2.01653359224336	1.52667233429465	1.72768700558261	2.07601048279746	2.08043853097486	1.58491759577104	1.74308807910856	2.06132190959497	1.64967972317197	2.11312695398858	1.71836926040678	1.95659479718512	1.85193242604668	1.43595133690983	1.62480219160708	2.00892864695196	1.60219856119345	1.61717507633358	1.49894540780496	1.42828990548578	1.36249609653025	1.52895704822313
2.2114786803517	2.05471177108843	1.5908083727878	1.97781834416555	1.78472859640347	2.01124657278729	2.01079835023201	2.45886448234524	2.37395880382205	2.14874251526282	1.75018798929871	2.22558882113153	2.51417314170419	2.19976026179364	2.45987725734547	1.5253535027402	1.57496178889872	1.74863406228471	2.06240294204207	1.8408075592769	2.03298737373131	1.5650984962882	2.38021860492032	2.1421470243633	1.80812582353947	1.57758384111493	1.80224228075018	2.5983949473364	1.74200457774934	1.54998270866329	1.96943885930138	2.1485683870711	1.67005961836121	1.61778065280899	2.01504108858159	1.77778211907721	2.01057178902833	1.76421497084266	1.78027898282667	1.91114746609677	2.21433970627773	1.55714134894125	1.79969489776466	1.81214790129913	1.80886403170765	2.0828958396512	1.51614629052405	2.13141666519988	2.24749256780418	2.03505463725373
2.33625345748165	2.36471874551655	2.8232286864096	1.74619349684045	1.98563539702628	2.35178940526272	1.75104770066111	1.74050475495496	1.69069584563085	2.56041052521302	2.11895928565341	2.79326058192977	1.73806408466544	1.99449976567236	1.68498493391089	2.13641229330711	2.89026412783406	2.32218980511742	2.10803415521901	1.85639643528688	2.30582618696914	1.85376400019654	1.70419137664152	1.91399090014916	2.14121661493103	2.25884992119263	2.28998426443622	1.73937203775791	2.33064595793108	1.83133411499501	2.20108163293722	1.80666436432813	1.69654438026537	2.518881730112	2.76813547532183	2.00022068136788	1.93094224388963	1.77734418662187	1.86624285537121	2.06952089455134	2.70365880477385	2.18097333000309	2.18803249197439	1.98146135353734	2.04670195449855	2.03449857037669	1.94825258230613	1.95939312459415	1.95528413614815	1.98154688018318
2.80504251982958	2.01916020935445	1.94442439106537	1.98691350368336	2.07551702832168	2.94308818846533	2.23004691718284	2.23137576422001	3.47015782745251	2.68037872802141	2.7352278382377	3.03028258714723	2.03947651653332	3.11800669100749	2.59198245891202	2.68526281627434	2.30701171273609	2.93322107533228	3.39905475113077	1.89604504944234	2.73142304158287	2.91252638518501	2.52762183721987	1.90298733977684	2.76293693337687	1.87959335608723	2.34934869405658	2.87974154644965	1.87619929003732	2.74021176082254	2.59280851444858	2.41161147545339	2.74009714231228	2.04096373140573	2.35417807791152	2.78794496253108	2.52232372488501	2.1080077735074	3.0632719424159	2.12626024499145	2.76678254759521	2.03148545932352	2.06290100846474	2.33928710628852	1.94577255492433	3.4875736796057	2.16466196651356	1.8991794683212	2.24350464617526	2.15479094152245
2.40561699814209	2.65469290688956	2.42917546955276	156.03214239909	155.616383341992	3.17630671696576	2.57373318164069	2.56570116221914	2.47119273001128	3.1016739039499	3.39233418760265	2.88529480447625	2.51303392758056	2.62056763567962	2.62282554255513	3.14018191105852	2.36002425214455	2.22033609565988	3.03806300530066	2.16917926035978	2.99088284789378	143.249148059598	2.61799513513792	2.43946840196703	2.08817286605517	156.035551879508	2.8628433691844	2.84805127437376	2.71020991469132	2.52949626806722	2.14096237023529	2.20640298120086	3.13505067947112	2.41193044497979	2.30362915048214	3.69413759815585	3.19854510006595	2.14433162727732	2.6655318438071	2.49229930732225	2.50402288515885	3.20278598773534	2.61284074232494	5.34377774133581	3.69883250360457	2.61192619588538	140.012673368179	2.88875044270202	154.550951419544	2.44774655665563
156.277675986432	3.35336907787529	2.42686397378982	2.52395661978062	2.68865254362646	2.84776291386641	3.4992413534092	2.52583035553339	2.67770813367663	2.35945660555515	2.79609328697421	4.19146658356751	3.14595858989257	3.20085290317968	2.77617972439225	2.93639121489997	2.6768141655724	156.260237334373	155.965894382707	3.26276841602808	3.4179413848009	2.28905784395243	2.82169202520729	3.88134056770769	156.303238269284	5.56667434914311	2.90438383912591	3.12732041757227	2.95204865520289	2.71418688269805	2.67551606123378	2.46208326049817	156.142043269179	3.3782423995729	3.16084990503827	2.56351838581633	2.47717395784793	4.10572695291299	2.99005912746022	3.50173119837942	2.42324241443186	2.83161891328435	3.66916102286676	155.719170364478	3.12286032853521	2.56371705441551	3.0069109679309	156.236512087769	3.06627099099897	4.33109208281866
3.62212733451197	2.67226913345514	3.18584012604081	3.32321194706372	4.90849161873885	3.013033649103	148.452609746389	3.91196469715209	3.10257605940344	3.87586223099365	3.74507134958158	3.5912992679652	3.65020044916487	156.263432720856	3.03730042263785	2.92615724129131	2.74205674974598	155.868449407127	2.94764976063405	2.92774521328563	3.23755322925662	2.81113006183474	4.29938922043778	5.06043849966663	156.253344806666	3.30968889617239	154.787319895941	2.9503931767721	2.8721992975429	156.312826633181	2.93842927573637	2.83445994081274	2.68388094485578	2.8810495203609	156.29686448387	2.8234413230827	154.952022844365	2.86681317704751	156.258309009585	156.313800908251	2.79752267040038	2.66989622833528	3.80577275842589	3.24538439631291	2.70218574691815	3.46091988051837	2.89531009812408	3.63803289044726	3.91573760590655	156.302970334843
156.32494831196	156.328362815033	156.273200955288	154.563408888082	4.87023579519245	156.311234658143	3.16053728224427	3.11451997006724	3.93986550818177	3.90993115995497	156.26689161103	3.86673975158449	3.37469970308252	154.962744416593	156.314963698692	4.12860503561144	156.287403552813	3.05620850330642	4.17444640459744	3.02345723404555	5.08241521497586	3.71585555347662	156.294163625241	6.14245922840093	151.908074658182	3.05547920290482	3.41520715142066	3.18369155237624	3.24668055646624	3.13605779398272	3.26480428387314	7.26446999028341	3.02247025614004	3.86349969369484	5.60137974506258	156.305245384024	4.42992952792378	3.6390568090559	3.70447315942675	4.00991065421238	3.4003346905561	3.71110405847732	3.9187289199137	4.19745848225794	3.17059244837755	3.96187749332744	3.35728433150231	4.10278744867106	3.2917793954443	4.38468734561404
4.20892219498691	156.333483003732	156.284598533926	4.68084601057673	4.51233871199418	7.17920165292471	3.55787610991569	3.93910412006255	155.47325851819	156.159100178888	155.388355694844	3.95604542909553	4.64673974830436	5.71715124159467	3.54701363780247	4.4581324822493	3.37814397190191	3.68229049204951	155.127410122194	5.54555908632434	4.00278608268046	3.86296880682746	3.29175956737574	4.37936185039357	4.09310408215084	3.83684123523862	156.21061785422	6.29999483538267	4.27739287423381	4.02135338845804	156.294440452771	4.47322017010221	4.01656066703876	156.32591424539	150.080929668254	3.48114238298077	4.06486460558569	3.49077128322365	4.3618284616196	3.38801196666807	3.912567734712	156.313880597414	5.1407996531713	3.35517224917703	5.72408612591123	3.94378137759002	156.325180329085	3.47310787826194	4.06877817245757	3.37254378812165
156.320197131303	3.92006953160368	156.3401045004	155.110026802617	3.93018120272452	156.13390223795	4.11837107664404	156.185309788167	156.308040356639	3.76869974027976	5.00649021277764	4.52558144077726	3.8735908720387	153.527467268563	156.218159489109	156.332842129272	5.92549060189683	3.91856783955115	156.244915097874	3.89732015708951	4.28978574110698	156.346119329802	3.90220402869301	3.90730890637228	3.95841149336808	156.139529102825	156.299587577923	3.90143604426842	4.73412222104875	156.094038873555	5.23000379530988	156.334436326142	156.319855171723	4.11247647360593	4.04704079790463	4.70926631876965	4.34251770783916	3.89612449703814	156.228594410278	156.181447608813	4.2584906799087	4.9837478772771	4.20977657918816	4.42325416056596	156.318984766971	156.264522445846	4.13834662379735	3.93899588240797	4.30362842739217	4.42036403957873
5.33525049336489	156.094068566993	156.305887763921	5.53788367435665	156.316258568478	4.53384846328809	156.331527542465	4.73008045063702	4.80909084498015	4.50295358698725	6.17703692358958	5.50709722917246	156.299902731016	4.3646405750576	156.314253869841	5.09465147470998	156.257795255557	156.326105735528	156.246876200789	156.340348312951	4.48464919331495	4.27514526620438	4.56605250235266	156.21273018745	156.33540511516	156.285186622275	155.666438756057	4.43778357167411	4.72280328908572	5.90189006910704	156.341789591678	4.45096625974672	156.20661555067	5.12609925774671	156.253710873869	156.344208794427	4.33394585712578	156.342570393415	5.62479236718144	6.32395311118644	5.10478742451426	156.344767373706	5.52850201797917	156.34242677237	7.23297823093028	4.81262071150007	151.582713602269	4.34317236043798	4.74722771438954	4.6363339627266
156.345632580487	156.339344549078	156.304707961938	156.347975257185	156.3482182081	4.89457484201386	156.296374081391	156.055044663122	5.09879713189443	136.629281099237	5.42219229418219	156.33495090917	6.20201596800255	154.329564283814	156.122338942227	6.1222545800934	7.8434382650689	5.05550060332875	155.878359494617	156.243202873282	156.335975409522	156.3487229738	156.340830105393	155.556349308629	156.295208359626	5.01766602616689	151.228287875406	7.00421813305199	156.299154790035	156.306598689877	156.282755059247	155.838295714509	5.46566654836133	4.94299837927165	156.10602329452	156.304152236154	156.346524557717	156.077781335099	156.345505376784	5.12685867488357	5.13956533535269	7.46978978447999	5.00714854318442	156.346832275723	156.323732025479	153.738320087333	4.97861534501535	156.3048612561	156.318546719766	156.348726889995
156.33344326354	156.349164677087	5.91453380102216	156.312912123226	156.346372443094	156.347475323511	156.349806381763	156.347134197152	156.345631212539	152.5236156814	154.716086221578	155.331854755465	156.312930896282	156.34540492295	156.346248204746	6.01464646510571	8.29652932067595	156.321597535728	5.58489524189755	146.581418721642	5.95487791486425	156.265657453603	6.01466471202006	156.331138312438	154.915453578668	156.35037167171	156.319773757558	156.316463608653	5.97626111946871	156.325185858316	156.341674305765	156.347908573407	156.337414786983	156.00527733952	155.681626440859	156.265454103131	156.316837485126	5.85253776721792	156.34146127533	155.844691715004	6.4929498278647	155.740640641037	156.295456048497	156.340768256978	156.331592823415	5.57883683325119	156.318216789779	156.308062767884	156.186918422645	6.0835923818479
155.783097481314	156.349731492257	138.149699505173	130.598617714163	156.33423027765	156.347011609288	142.967351708873	156.285773289908	156.319474600226	156.345123490421	156.334043878874	156.085102022602	156.329533784836	156.297303480682	156.349360254942	156.351535801307	155.533927780274	156.349359737229	144.912155537002	156.332884804136	156.328910821638	138.712614876925	156.323876944104	156.312694850474	7.04178145261836	156.345636758168	156.350147428393	156.016828644626	156.324012208923	156.228978370577	156.308843354221	156.345854378001	156.335150145436	156.325306757163	156.345435236693	7.90550173159397	156.339996871885	7.05218842963442	8.60132330561628	156.345774617404	9.40293581668149	156.317860187982	156.336691207526	156.33380600409	156.335864593219	155.800633394112	156.329618934492	156.332764337519	156.285300786983	8.88058170216149
156.349343203484	152.378354972573	134.08752100003	156.329679434967	156.345588481758	8.16766204635021	156.310389696252	156.335070653382	156.351225330169	8.28981668467333	156.263612670015	155.644332993077	156.288809633819	9.63134409173823	145.292489088477	156.352643826436	7.45283761649603	152.138702687531	156.338507213899	156.337293711861	156.352985064445	156.251721051336	155.226838727741	156.338572101422	156.267087568915	156.31238278852	156.303463900449	156.354240059503	155.861369261592	156.140761463202	7.48671005569392	156.310424974562	156.337623752	156.337884997232	145.167126994632	156.332515861564	156.353599833125	135.199284502758	156.322203494761	156.264083347915	156.346663348916	156.337325621279	154.759816358311	155.550697630146	156.333428220318	156.344905799572	156.188764994604	156.348333981989	156.217236679102	7.78066067837501
151.222147236148	156.236652899431	156.355189286223	156.343848021545	143.933757357237	156.34751914366	156.140196894275	156.339936506491	156.347044374191	156.310139833922	156.340467793097	156.351436989387	156.083200237718	156.331861419973	156.29538526877	156.345599110262	154.868722262235	146.75238259059	156.352213589968	156.355587790337	156.353705583515	156.256064486139	156.351849821155	156.323065328097	156.346334224887	156.348478545032	156.348667693437	156.322223594941	140.402782561888	156.342893543445	156.23604287232	156.323669563488	156.296089130755	156.2871294789	156.291989101994	155.870074335352	156.341426289289	156.341426602089	156.345763899619	156.354246350876	156.348425690819	156.334612970872	156.322334570513	156.328212804899	156.263019860716	155.499343370272	152.289032366233	156.325404779963	156.351173559665	156.329768862098
156.206810749009	156.349901137502	156.329543992507	156.352518833747	156.186010429143	156.166917518437	156.353349070407	152.365764813579	156.355822702141	156.340723253076	156.347608362525	156.352976748601	155.917206665048	156.346356964127	156.30406027487	156.262146027456	150.594391653688	156.348029684507	156.229406307613	156.347143420442	155.722681516546	156.091221422376	156.316550454891	156.353716611399	156.355320494179	156.332754411681	155.567355381217	153.153173879592	156.335047338996	156.355169652609	156.3438697804	156.344757514884	156.265029183464	156.353035232544	156.062812813685	156.342442973359	155.967231172097	156.343273651878	156.349089017748	156.346981315027	156.355772739822	154.593606576666	156.334999366065	156.343006973906	156.342407269418	156.354608396013	156.315687104594	156.319839997273	156.32428648368	156.314742488283
156.330200713046	156.296598829367	156.352567147871	156.33991455939	156.351517867267	156.330292631472	156.27555666829	156.34526946187	156.357061120205	156.327639742262	156.31326391649	156.288085776178	156.357159216045	156.356765584529	156.344101660513	156.352180864304	156.340695993336	156.348678228657	156.344167280168	156.329617321079	156.332403345203	156.342765686843	156.333360290724	156.322156739756	156.303640907232	156.352616983748	156.247309098916	156.216017663203	156.351250411436	156.340865031615	156.329707258293	156.344691351267	156.344619200106	155.439577556192	156.307816435499	156.286535342524	156.305379370496	156.356418332198	156.34623884139	156.333427124833	156.338905707155	156.35659393882	156.303386747233	156.350848325934	156.348676168425	156.352719277043	156.306042717052	156.291579195641	155.326052968069	156.354895357817
156.336866565928	156.356308801361	156.350142592144	156.355862939343	156.326223135921	156.357666031051	156.356918654625	156.293147747803	156.355364657691	156.355266521969	156.328087687539	156.352898495632	156.348497061431	156.086459552142	156.357306107638	156.354125708027	156.333478265323	156.354730242743	156.335266092846	156.346792588261	156.34992097482	156.343928041638	156.333342732213	156.346446378898	156.353860451184	156.250195272164	156.284466245174	156.357766846675	156.354637381005	156.305493299097	156.329766492882	156.347599150965	156.23941652748	156.345845989039	156.344666764756	156.354663374505	156.32288743783	156.246348566204	156.349580132538	156.339944432519	156.230898970871	156.352138421127	156.35662077241	156.357256069481	156.336873461869	156.251457586308	156.34529049617	156.343159068149	156.349668824388	156.35597782607
156.34176424515	156.339319820408	156.345684513394	156.354917724604	156.358087139823	156.33805546262	156.353290343863	156.357853980056	156.336232121005	156.344109769813	156.25335194162	156.328516254985	156.358434918203	156.330793295674	156.324926657519	156.357167013459	156.353957593306	156.297679989967	156.27356640936	156.333451627254	156.356613887918	156.355622396148	156.294478763767	156.336715389325	156.350916474174	156.293281486599	156.35267530847	156.333555465184	156.339651997573	156.350783436922	156.352564315563	156.35687830071	156.350953594105	156.319492951023	156.33883787045	156.355237639118	156.350623996674	156.346519509462	156.357244451999	156.355495692035	156.357273666104	156.318713131843	156.221641721269	156.295265732255	156.356599200476	156.357799000696	156.285416551121	156.356429164091	156.357212457391	156.358406262344
156.349411137555	156.328436482065	156.346487869738	156.358230784119	156.329575888337	156.341812899075	156.356344108647	156.351128396103	156.339425731565	156.352581221161	156.349971317582	156.342084067924	156.296915856335	156.335442368348	156.349765137028	156.355935746617	156.354892055011	156.347563958614	156.341337586712	156.354521759479	156.356354155314	156.300927672734	156.355359348145	156.355697410736	156.341227818947	156.351884825343	156.357752122816	156.346631885868	156.347576542069	156.358717570808	156.349342901292	156.356270324314	156.345317607733	156.324485444646	156.339733378449	156.336455918942	156.350554038639	156.35595328375	156.357896282031	156.330775267515	156.327756685576	156.353608901651	156.356721497138	156.353925710151	156.355461717521	156.325049505262	156.3454313351	156.330428368846	156.342990941883	156.351745952025
156.331777820131	156.357616904546	156.327100738046	156.341949614294	156.351941348511	156.356506031138	156.356992554847	156.350070104864	156.349428028923	156.354313461898	156.352475279656	156.342594484867	156.358662237803	156.356424079165	156.289748823327	156.354056849703	156.349572019338	156.35626191151	156.337481214755	156.356728782242	156.339800255699	156.357848289583	156.358006127356	156.343645355391	156.349577631042	156.343019608987	156.355915895914	156.359020396057	156.357176061612	156.349679301525	156.320893398423	156.358842944034	156.351900840504	156.356375115208	156.35857716424	156.357784832057	156.348347755891	156.358523095388	156.33808990251	156.357253028381	156.352678649946	156.32227497119	156.349022391983	156.357485629198	156.354987243523	156.316519077043	156.347290053033	156.353380262024	156.357046582218	156.35078073163
156.357992593903	156.355148250975	156.346735494336	156.335598624162	156.359608137988	156.347098520353	156.359761110037	156.357800576928	156.346722294447	156.350507151389	156.358927077591	156.336958252056	156.357947671824	156.358163506632	156.334970624997	156.3378612774	156.358816159152	156.350555075279	156.338775180698	156.358372859649	156.359201605604	156.347359067197	156.358566863633	156.357790220067	156.34107954078	156.359125464553	156.340475097977	156.359200388661	156.317815584146	156.350751393856	156.358732966397	156.351787420814	156.352287952243	156.358936151545	156.358294236169	156.347303173005	156.346588165409	156.326330272807	156.352870347641	156.359222963796	156.359112549253	156.357422979428	156.356533029972	156.355313717759	156.346496588475	156.357503003011	156.346448322612	156.358897871217	156.35182390953	156.351655391707
156.356269705374	156.357609235866	156.354278831553	156.351583537846	156.357370393471	156.351030746368	156.342049033489	156.355423048602	156.355573347936	156.355984972211	156.356016384825	156.359854091953	156.356419598253	156.359178980029	156.356770060212	156.357359999219	156.354941139563	156.350208865259	156.355042740366	156.356565044943	156.357966013467	156.350311956361	156.358544290577	156.357627819484	156.338490778398	156.353719789398	156.349041962147	156.34655124977	156.359078906776	156.359040961479	156.351343617691	156.35879109874	156.3577196556	156.358680981661	156.35875327917	156.359615223491	156.348808306324	156.339528485827	156.359949833347	156.359225993444	156.359282024369	156.345508739567	156.358556635901	156.353990230857	156.358352951795	156.351586013817	156.341235499461	156.354085392374	156.354514629134	156.35586863742
156.355980990332	156.350142641076	156.346395116557	156.332683171347	156.346317377858	156.347130283733	156.359735088361	156.350738310596	156.355128091926	156.359460528277	156.35353626817	156.354375498963	156.35856844075	156.351424176435	156.359687089234	156.356055997084	156.358973090937	156.358059709256	156.358854291965	156.344359934454	156.350983910993	156.345460985569	156.349873041985	156.358434376908	156.355326828181	156.354439894603	156.35788074381	156.35948851108	156.359195033115	156.341153810797	156.349824632792	156.352242634638	156.358302019655	156.355521426591	156.359069682472	156.355805282318	156.347967912727	156.355647207792	156.358657265135	156.359546649547	156.348466057946	156.35957576892	156.346102580189	156.359148634823	156.35622323364	156.356038756361	156.351959731485	156.359752494519	156.356992717036	156.358846713845
156.359342897289	156.356579778262	156.357867717825	156.358816423376	156.358376518549	156.35896658625	156.353169043035	156.359846030289	156.357124681045	156.343597569063	156.35959714056	156.351601222384	156.359258688442	156.359551734234	156.344178592495	156.35097317248	156.358404739328	156.354660654947	156.355314840373	156.359342204717	156.358069236922	156.357713174606	156.349425606641	156.35691231645	156.356225611668	156.357353871625	156.350821148726	156.357669974656	156.359007570808	156.351650298445	156.354797255262	156.357367668502	156.356858650807	156.355603164912	156.359251152714	156.359403767715	156.348897398686	156.349380353232	156.360225490285	156.348207703013	156.353279539835	156.348579665809	156.36022327545	156.350730157021	156.358599408875	156.355398318447	156.350183967238	156.359987845559	156.3452917647	156.35972974424
156.356432137784	156.350820777173	156.359353301265	156.35389303129	156.355772726267	156.356970897338	156.358854664743	156.355311269822	156.358003724464	156.356073142882	156.347847683735	156.351803499127	156.353293240999	156.360212297836	156.355558053538	156.359848270649	156.356421983875	156.358723191364	156.357539820354	156.359411104234	156.353532924537	156.357164656421	156.357334305868	156.358610756915	156.359493846396	156.349293723848	156.352116851549	156.350210512589	156.350420049671	156.359880228008	156.348428295384	156.359537621129	156.355109423528	156.355704515549	156.35981401911	156.359828903624	156.355517331566	156.352910605983	156.349337020118	156.35474780272	156.357291128047	156.354239123087	156.36036367078	156.359551976191	156.357352728301	156.356067633666	156.35983118458	156.354726321697	156.358292283725	156.359014839382
156.358908455701	156.351816494827	156.351849077719	156.359422765094	156.359580427422	156.34850100115	156.355977285344	156.359859034854	156.353634201366	156.354743606788	156.355405719285	156.350778773603	156.359823966641	156.358621386478	156.360462357551	156.360211375746	156.354368074088	156.359692625575	156.352519234308	156.360197242644	156.360265658505	156.358989046807	156.351733493956	156.358939476966	156.358186631283	156.35841924313	156.35519699793	156.357759885162	156.355430637279	156.350515565839	156.352337472654	156.354823660168	156.35559673948	156.357004668569	156.355584745344	156.360262339435	156.351251281703	156.35642589253	156.359533052507	156.349701357382	156.360633802894	156.359348243812	156.354651704522	156.359061291602	156.359271236581	156.354968087475	156.359742415186	156.354489830539	156.354376916076	156.353489711837
156.356099538096	156.358295154163	156.356741973331	156.354998096598	156.354934261211	156.356900271476	156.356060140854	156.354247843772	156.355612125877	156.356953731563	156.354919867306	156.352417404776	156.355164925973	156.35467391216	156.355723615744	156.359451877949	156.356774883567	156.359414457229	156.358026089648	156.356434353031	156.360166859923	156.355235237572	156.359695155672	156.356480294839	156.35509226173	156.352027250911	156.358904286479	156.35580705587	156.356770310203	156.359864431393	156.359234760386	156.355888230286	156.351089390828	156.357257693975	156.360597049594	156.358936964787	156.360151818979	156.357542266676	156.360825737583	156.360264266038	156.357995126839	156.360152260179	156.359280431097	156.35324024631	156.352515246182	156.358145338037	156.357862420876	156.360370407462	156.359843809798	156.356183430964
156.358387306373	156.357446635403	156.353307357488	156.359377118108	156.359834373043	156.360030341763	156.359249670598	156.357131226441	156.358576731926	156.360158399029	156.360339549048	156.359669207432	156.360161656393	156.355191206853	156.355449978483	156.360292559403	156.359955295784	156.354744933235	156.358843038291	156.357489774343	156.358529133707	156.359072292831	156.355399825193	156.355234580807	156.35491713663	156.3598416496	156.358790239828	156.357719410663	156.360298246878	156.355423161677	156.358044131688	156.358065638328	156.35740438706	156.359021413626	156.359727672856	156.359715848289	156.360529759008	156.356556007895	156.359210782165	156.360794963599	156.359784245747	156.350922639587	156.357936783985	156.36010993672	156.359120351704	156.36040078173	156.359063600571	156.35690821973	156.356092460209	156.3593378402
156.359980901867	156.360048465356	156.359893028405	156.35773885683	156.360362159536	156.357724242741	156.358169793337	156.356243678646	156.355270957008	156.360821512107	156.360158433599	156.357646565568	156.358986084571	156.357518323698	156.356865643757	156.354245073998	156.360953333508	156.360474585769	156.357461201162	156.35857176777	156.355730621149	156.356971448615	156.360094165913	156.359623392226	156.354294633973	156.354465097677	156.355058468825	156.359690906958	156.358535720247	156.359462692172	156.359592372814	156.358036030258	156.360354115777	156.357916070215	156.360254036532	156.358383106522	156.356290780246	156.360955259951	156.356339103054	156.357240599541	156.359624594701	156.354467013318	156.35892467454	156.357320985433	156.359108813818	156.36024670155	156.357651708201	156.357480879991	156.355716671464	156.356865357665
156.35568097261	156.357027818184	156.359162012838	156.356763826116	156.359945171497	156.358317317211	156.360948209819	156.358444236463	156.359850775788	156.357000890056	156.357273512336	156.360739943115	156.361072037235	156.358868538161	156.35894003224	156.357154504636	156.35647407217	156.358818981533	156.358208900218	156.359970400474	156.359861858989	156.356506087865	156.359153476096	156.359105704481	156.357176587669	156.361087803054	156.356348707584	156.353805994442	156.357703961247	156.355710529489	156.356937415152	156.360868711916	156.356521234537	156.357703980253	156.359620725062	156.35925921587	156.356624788085	156.360442420009	156.358285234129	156.35598384741	156.360085638804	156.358271429494	156.359861040947	156.358272854592	156.359578069468	156.357554228604	156.358886491676	156.357417558061	156.359600979445	156.360160038002
156.356084886098	156.360675783958	156.359578273723	156.359649442874	156.358292547524	156.360849411237	156.357015132627	156.360971441491	156.359587033366	156.360288708883	156.357808802682	156.356077655766	156.360903472393	156.360938471019	156.359653691367	156.360647340175	156.359721990775	156.356311968925	156.360248577267	156.357409980671	156.359447243327	156.357983439761	156.360794519205	156.355956899914	156.360866782375	156.35832015589	156.360951265491	156.360360541607	156.356329583545	156.358848265969	156.359603762388	156.356753500679	156.355851458042	156.36090161202	156.36044954607	156.360697578815	156.360324195444	156.35632266903	156.360755536954	156.360404771444	156.360162343834	156.359316030048	156.36073118301	156.360767401208	156.355290414763	156.355408233602	156.35940207759	156.361087028556	156.356705499715	156.355429993358
156.359299081135	156.36009950417	156.359404810347	156.361146384864	156.359049648547	156.36004780201	156.360547061683	156.35746671494	156.360378269433	156.360764099628	156.357808239033	156.358616323403	156.360425915111	156.360907951879	156.358388946755	156.358181706826	156.360372795672	156.358899632106	156.360446453277	156.35879769236	156.357210748931	156.360349191696	156.355822872385	156.358546763287	156.359218836432	156.356845716209	156.358764490082	156.360297288025	156.361093815834	156.361235108672	156.360680318669	156.358356102862	156.357340700414	156.357741460879	156.360122279555	156.360527582722	156.360807799345	156.359290896303	156.360681276757	156.358905156709	156.36104345006	156.359459994753	156.358861151655	156.360802213814	156.358181772115	156.360575376893	156.358817862411	156.360889349623	156.358385964965	156.360637391814
156.360578069966	156.361322107388	156.35794592439	156.35968864184	156.360419063299	156.361143734955	156.360080149057	156.357265694002	156.358743361252	156.360360468816	156.35977721546	156.359634696109	156.359336116667	156.359204729354	156.358195367634	156.359656498046	156.360421185461	156.356616025717	156.358504140031	156.357681924286	156.360886740662	156.358374450542	156.358942151169	156.358944491759	156.357848606052	156.360073128304	156.360810753038	156.360207723767	156.36069593294	156.359624340027	156.358598279409	156.360341328857	156.359126860504	156.360241786645	156.360370341053	156.360704848572	156.358326840202	156.358489404301	156.361025471977	156.358107937524	156.359985575876	156.361045422092	156.358637161003	156.361406761306	156.357998269264	156.359156960084	156.356597578037	156.358867353238	156.361140605243	156.361046238707
156.360511668355	156.359741807351	156.360085094524	156.358720258934	156.358738701485	156.359604379185	156.361175912262	156.36077172405	156.360593695299	156.360020442717	156.359567209065	156.359761764924	156.360272492553	156.360887147061	156.359224363779	156.360730315447	156.358568496013	156.357790217789	156.358127407323	156.36103223416	156.358210597003	156.36023509916	156.358352756593	156.36037741206	156.360742005698	156.360836497102	156.361023525418	156.361004106288	156.357929948935	156.360857384507	156.359566235433	156.360550280571	156.360652231195	156.359132606283	156.360471126027	156.360672337612	156.361355885426	156.361419721	156.359351154957	156.357949805284	156.358943981434	156.359721223495	156.357515370119	156.360997914407	156.361186639073	156.359132788289	156.358207167778	156.358515519817	156.358067001603	156.359535659856
156.361388654689	156.358661738362	156.361294468939	156.360301881967	156.360078606166	156.360972621594	156.360421807411	156.358051044031	156.360773724113	156.35991093122	156.360087852134	156.360688911634	156.358662052751	156.360173907484	156.359324315301	156.360380665149	156.361272372374	156.359558465338	156.361229610863	156.358630280129	156.361261032722	156.360743651405	156.35999425944	156.360260472457	156.358865935167	156.360571254531	156.359875035125	156.360301536576	156.359571747674	156.360944558079	156.360416963885	156.360335276291	156.360434788425	156.359679811348	156.361245256932	156.359867213565	156.360569390293	156.361371339818	156.360491218623	156.35802058918	156.358169827891	156.360461269134	156.360481168032	156.359739413085	156.359872540342	156.360398158661	156.359771074158	156.359621174957	156.359759181755	156.360338941644
156.360143311302	156.359502282676	156.358783756341	156.360614849173	156.358520924136	156.360413509037	156.360343673269	156.360771940751	156.359704561508	156.361468008519	156.361016014018	156.361099409436	156.359341508575	156.358872347944	156.361174737125	156.359997283316	156.360556579088	156.360999322369	156.361078454641	156.359715915736	156.36106329407	156.360822823877	156.36116103138	156.360342712467	156.361287009875	156.361321431522	156.360668633953	156.360153842706	156.358903007505	156.360387507901	156.359006837756	156.35993127716	156.3612851264	156.360616092624	156.361021548136	156.360293327701	156.360177006	156.361404831349	156.359356445026	156.359239486221	156.361453439418	156.358576269049	156.360761000803	156.359556691145	156.360282726177	156.359641747285	156.360708155828	156.359870461095	156.36107154684	156.360485758897
156.35923316095	156.360779439793	156.358759366133	156.359836985512	156.360042570015	156.358566046216	156.360139759926	156.36128399917	156.358760065603	156.359529334616	156.361525892276	156.360357516204	156.360530258447	156.361390005223	156.359063211607	156.360181208754	156.359026420905	156.359594557756	156.361073677933	156.360880425521	156.361540351706	156.360951903913	156.360715119113	156.360548727095	156.360540616881	156.360869932919	156.361252309541	156.360094250993	156.360970465449	156.358914343494	156.361429150596	156.358677001267	156.360935084851	156.358972452933	156.359005901598	156.361141143349	156.36108829794	156.359554292338	156.360743010765	156.360448284352	156.359898660017	156.361551774988	156.359300370321	156.360873082467	156.36138912414	156.358943229766	156.361078554006	156.361230685521	156.360682849261	156.361557948916
156.361099729599	156.359390094945	156.361606410624	156.360178963834	156.361299746957	156.360019827241	156.3612733555	156.360586848343	156.361131976484	156.359841103218	156.360555115818	156.361379313776	156.359269289275	156.360454452013	156.361483982042	156.360214218571	156.361319469506	156.360489081884	156.360729092108	156.359900047142	156.36094265698	156.361120546552	156.358752159636	156.359979593509	156.360240655482	156.359981916282	156.359020978708	156.359703429068	156.360781954493	156.35935548797	156.361019922416	156.359961669715	156.360626830212	156.360617084808	156.360448817333	156.35961652499	156.360533668208	156.3607072522	156.360302901328	156.361571483893	156.360511505774	156.36025736249	156.361133582662	156.361048624652	156.361436169108	156.360262599328	156.361403361897	156.360841683898	156.361487471852	156.361492216582
156.361740052324	156.360794259529	156.361625925347	156.359930925067	156.361420128825	156.361486349315	156.361494583552	156.359074624958	156.359233026808	156.360243098911	156.360632541639	156.360238398982	156.360856981593	156.360008045445	156.360687584976	156.359387973649	156.361798715846	156.36088892366	156.36044051799	156.361352916018	156.360041157151	156.3605564	156.36031111709	156.361235436723	156.359738376811	156.36017476484	156.360301873542	156.361401513871	156.360690543128	156.360976964958	156.36015123118	156.361257771856	156.36143774147	156.360843292459	156.361205558972	156.361316118896	156.361533756324	156.360608500398	156.361655159271	156.361330901723	156.360981457629	156.360242600132	156.360227423858	156.359797929084	156.361548257268	156.360611439871	156.361511344064	156.360832627286	156.359957721582	156.360477327729
156.360699325522	156.360745131159	156.361401426576	156.360784131711	156.361364550103	156.360320645151	156.360626250414	156.361235480855	156.360846315354	156.359970872433	156.360681027551	156.359772972866	156.360957204337	156.359827699804	156.360915438529	156.360937153685	156.359980696585	156.360830552996	156.360501093418	156.361346967884	156.359894121757	156.360471460182	156.361403962833	156.361836082302	156.359853478975	156.361141398739	156.359506554925	156.361605144108	156.360681868451	156.359695655544	156.360900727984	156.360398235991	156.361239941552	156.360976146545	156.3600314364	156.360798741197	156.360819602193	156.361526849417	156.361059298672	156.360243333604	156.360416978818	156.361587957462	156.360440604632	156.359859555327	156.361321275762	156.360729588059	156.360930890484	156.361570186008	156.361702777424	156.360638235008
156.360724015515	156.360015610279	156.360328439591	156.361470771898	156.360045398147	156.361000768527	156.360146068734	156.361532524711	156.361112688228	156.36037826122	156.360884411572	156.360777483249	156.35996045716	156.361144733453	156.360450505203	156.36110733832	156.360962886726	156.360162976587	156.361289324393	156.3600340084	156.360456351173	156.359926627588	156.360569983417	156.361529075548	156.361219950701	156.360560706953	156.361630950196	156.361210803576	156.360369549825	156.360830997449	156.360752617655	156.361721781876	156.360855688088	156.360736878754	156.361394374649	156.361542316533	156.360836185263	156.361413544872	156.361166301334	156.361367329418	156.359822215799	156.361713988428	156.361062191505	156.360792970477	156.361182346029	156.36050803681	156.361711938932	156.360362092471	156.361103310681	156.360471561192
156.360329960604	156.361827478528	156.361204337866	156.36152953829	156.361623253105	156.360076207484	156.360771382979	156.361406615089	156.360762532316	156.360197609225	156.360453061906	156.360500748586	156.360647977308	156.361082581866	156.361154379125	156.361108941609	156.361668582154	156.361603840329	156.360584717232	156.361281071721	156.360960221127	156.360130627932	156.360566496969	156.361842107691	156.361365190822	156.360112703096	156.361161221102	156.361632723116	156.361403621962	156.360555302188	156.361266605127	156.360624607903	156.361398921995	156.36005224235	156.361087096482	156.360409888997	156.361178863971	156.359887144933	156.361177174449	156.361172764556	156.360885557295	156.360867738006	156.360450654513	156.361054203784	156.361261722448	156.361091380925	156.361167254439	156.361631995163	156.360470902196	156.361161472865
156.360997091416	156.360942943216	156.361026073804	156.361196794004	156.360735209896	156.360583041667	156.360969322035	156.361505056621	156.361383608181	156.360370434313	156.360843318042	156.360836401339	156.360796239805	156.361628713418	156.36099065177	156.36041114835	156.361297624115	156.361194271662	156.361209745521	156.360644567687	156.360701236109	156.360935151082	156.361095974021	156.361343208604	156.361658397501	156.360788552677	156.359821357353	156.361149030854	156.361585752761	156.36025028569	156.361525620258	156.361509202033	156.360507647333	156.36115872104	156.360843238374	156.361110502196	156.361300958087	156.360473387362	156.361164858063	156.361428238931	156.361471029255	156.360473172355	156.361980315764	156.36117787768	156.361046097207	156.36161531753	156.361243158144	156.360161455901	156.361848884799	156.360972292114
156.361266966685	156.361038366203	156.360501808906	156.361049707364	156.361013387835	156.361419571643	156.361689147914	156.361070505058	156.360527256433	156.36107893375	156.361708216419	156.360525984958	156.360951413039	156.361518556329	156.361301384634	156.361164029159	156.361223845643	156.361337364443	156.361749455835	156.360790504648	156.36090902646	156.360497550077	156.360936237804	156.361735587093	156.361008769874	156.360816849264	156.360575782088	156.361172417844	156.361451795622	156.361177742908	156.361793329214	156.361117948913	156.361676014483	156.360263194635	156.361680676951	156.361467889903	156.360584994805	156.360831428014	156.361575566775	156.361142131146	156.361349769661	156.36101950157	156.3618340271	156.360832073819	156.360463844839	156.360027742945	156.3606245564	156.361822278219	156.361608934906	156.361003672001
156.360548859466	156.361768674465	156.360870756723	156.36079036309	156.361248109502	156.361559552017	156.360529942982	156.360277484847	156.361524863766	156.361842595733	156.361303111599	156.361654716609	156.361737734266	156.36160272889	156.360956935958	156.360980515391	156.36074149172	156.360412272633	156.360625654379	156.36058365586	156.361699940843	156.361824631211	156.361828466667	156.360372425822	156.36167672675	156.361808996983	156.361055219414	156.36085583847	156.360784142806	156.361873000836	156.361855474651	156.361278479209	156.360257879203	156.360522027252	156.36158126747	156.360691175311	156.361464947518	156.360377918355	156.361046018161	156.36026677019	156.360373854709	156.361274851892	156.361090793791	156.360713405017	156.36108390068	156.361368633343	156.360674084956	156.361397920876	156.36101105985	156.360700638833
156.361715788858	156.361827585507	156.360926830392	156.360989886786	156.361793009216	156.361561927422	156.360426792197	156.361386255584	156.361690377315	156.361396809094	156.360675424543	156.360727828179	156.361678645343	156.361117978565	156.361711780905	156.360912837249	156.361850841034	156.361002288352	156.360651328083	156.36103587779	156.361836326752	156.361637174963	156.361274360031	156.36109467216	156.360764784082	156.36091156825	156.360775777908	156.361722909694	156.361815266141	156.361105385608	156.36097385859	156.361135739854	156.36145704425	156.360565561835	156.362099307643	156.36028509608	156.361015165095	156.360757200543	156.361366579687	156.360505931495	156.361158774475	156.361271045634	156.361368917468	156.361302260392	156.361537112377	156.360993274923	156.361265799807	156.360673213855	156.361149328903	156.360934626942
156.360647822366	156.361432026977	156.362058932034	156.361055125385	156.361088177711	156.361396726887	156.361526171505	156.361861774957	156.361127610008	156.361566665079	156.361797159176	156.361472686729	156.361059468897	156.361015181889	156.360676476337	156.36178292309	156.361334564082	156.361962454883	156.361844972746	156.360820470606	156.361561540444	156.361135173723	156.360822586491	156.361692887155	156.361270590317	156.360874715632	156.360915138906	156.361143281613	156.361554072179	156.36095445724	156.361808350581	156.361252181483	156.361670352541	156.361354496	156.361493926978	156.361811743295	156.361132085388	156.360930588945	156.361014827666	156.36117440743	156.361034765181	156.361218090019	156.361065070228	156.361407986223	156.36163407807	156.361388925302	156.361750419777	156.361650465544	156.361484850322	156.361461807398
156.361730526296	156.361497096219	156.36194548346	156.361412334781	156.361862263501	156.361290953469	156.361192211099	156.360779297254	156.361691205507	156.361477884789	156.361528051573	156.361050773278	156.361988731301	156.360779069949	156.361633076144	156.36164747594	156.361970968272	156.36110950382	156.361269557842	156.361256848649	156.361388729498	156.361490811848	156.360894241282	156.361411208283	156.36085555293	156.361813233664	156.361535921504	156.360790068588	156.361415575088	156.361223719687	156.361037212743	156.360709713755	156.361571504275	156.361514676473	156.361945092593	156.361683996899	156.360700495953	156.361542352694	156.361045120949	156.360760344864	156.36156524272	156.361544237832	156.360960302994	156.360712597508	156.36102678288	156.361477146638	156.36082066322	156.360888959663	156.361220110935	156.36183474879
156.361565699134	156.360924749118	156.361579677364	156.361856068997	156.361696819753	156.361099905789	156.361390361871	156.361023979158	156.362100487315	156.361018648012	156.361696423212	156.361368540162	156.361599321313	156.361664354396	156.361281597735	156.360857327744	156.360836339873	156.361332838647	156.361536978721	156.362147201335	156.36098924862	156.36174716045	156.361485497511	156.361621231003	156.362047521665	156.362028900773	156.361201490327	156.361764595296	156.361313856759	156.361973487999	156.361875623635	156.361789090759	156.361338669572	156.36181628748	156.361233743332	156.361409493436	156.361313286046	156.360856416645	156.361522464957	156.360808281824	156.361824794532	156.361419280377	156.360943793123	156.361709392989	156.360771440652	156.361865278501	156.361127087873	156.362003899383	156.361938680372	156.360779739888
156.361098208987	156.361117185445	156.361327166962	156.361434125143	156.36111046149	156.361592457787	156.361171890254	156.361090668415	156.361616956544	156.361878584278	156.36169937698	156.361548036297	156.361872650069	156.361675828277	156.361333933747	156.361646103453	156.361663933741	156.360896627072	156.361634753635	156.361062865449	156.361648747269	156.361220169396	156.361867536662	156.360982631792	156.361808619565	156.361549834562	156.361438123953	156.361187490218	156.361264096986	156.361982174201	156.361866019848	156.360947896389	156.362073743927	156.361066832119	156.36143351533	156.361405770278	156.361502540686	156.361137741631	156.361903894685	156.361838995975	156.36140446698	156.361489479933	156.361655461829	156.361685029789	156.360842959404	156.361833611046	156.361457241326	156.361545872875	156.361914605327	156.361523236782
156.361813567548	156.361183638014	156.361797250139	156.362069200972	156.361788607442	156.361738254663	156.361628505221	156.36163288283	156.361757042915	156.361083516627	156.361700860883	156.361167266243	156.361964080431	156.361624937634	156.361024688507	156.36172008183	156.361307542484	156.361108696548	156.361558835825	156.361187001929	156.361993345034	156.361550928005	156.361414483178	156.361860464489	156.361795764536	156.361344639759	156.361625266699	156.36101996695	156.360929706498	156.360985079224	156.361925790676	156.362109898231	156.361341571931	156.36149121976	156.361570217384	156.361992914632	156.361312109318	156.361799214667	156.361678311507	156.361176406725	156.361223491337	156.361071426107	156.361728607271	156.361150358545	156.361879935849	156.361582872242	156.362197530639	156.361047590651	156.361667300684	156.361495203914
156.361867950369	156.361989252878	156.361522018615	156.361226891301	156.360978923211	156.361726375458	156.361663199438	156.362052528776	156.361940219085	156.361769573695	156.361510908643	156.361446054425	156.36154248664	156.361314081923	156.361333550489	156.361145575906	156.362021850318	156.36172400621	156.361308580196	156.361632796797	156.362019279019	156.361635031411	156.361929556405	156.361594115943	156.361720177743	156.361735162454	156.361897373509	156.361864584486	156.361901905178	156.361686577799	156.361692198101	156.361707549022	156.361866366063	156.361477406175	156.361771696594	156.361869174177	156.361304607725	156.361415479059	156.36121307875	156.361630187087	156.362081499254	156.361376485033	156.361456430303	156.362152270135	156.360951545598	156.361945277746	156.361817285203	156.361890055844	156.361973714342	156.361829133328
156.361607368943	156.361437816112	156.360985238822	156.361484221011	156.361542251168	156.36170071455	156.361971234029	156.361424474259	156.361828733275	156.361785758387	156.36122966011	156.361228847567	156.361944769525	156.36171850163	156.361720334896	156.361227302543	156.361972883041	156.362155004815	156.361652592445	156.362081129297	156.361281256504	156.361586391639	156.361700163798	156.361718252154	156.361716131566	156.361526889595	156.361293679851	156.361124314778	156.361699935076	156.3617341496	156.361729091849	156.361643757231	156.361169237711	156.361352229692	156.36147487922	156.36159589013	156.361384877482	156.361409215241	156.361970791445	156.361704092603	156.361021852418	156.361984626133	156.361827945431	156.361783582873	156.361457726534	156.361792269325	156.362139970537	156.361643914174	156.361556832662	156.361923066373
156.361668257561	156.362127401988	156.361247937278	156.361639122952	156.361214506221	156.362097209437	156.361962232305	156.361385017156	156.361306721135	156.361722704774	156.361895301733	156.361651541155	156.361288760901	156.361832981168	156.36155815365	156.361063193895	156.361732771846	156.362058150075	156.361620494972	156.361942071359	156.362179030438	156.361956687053	156.361891367903	156.361305122341	156.361433208315	156.361576324681	156.361471319389	156.361246211861	156.361951415442	156.361581547839	156.361507488767	156.361352486971	156.361914127883	156.36172730933	156.361937232229	156.36160834186	156.361653465586	156.361782343214	156.361274135815	156.361405785774	156.361110259941	156.361103731736	156.361853898019	156.361942482113	156.362089778102	156.36199647873	156.362033161448	156.361677325021	156.361639991899	156.361928753282
156.361845038305	156.361566315742	156.361726492885	156.361059759766	156.361239928129	156.361299497982	156.36132332007	156.362117589671	156.361209065603	156.361763303685	156.3618022655	156.361616899408	156.361464957348	156.36132410297	156.361866222202	156.361478059027	156.361936193603	156.362075202283	156.362163269604	156.361509094891	156.361839976612	156.362109918558	156.361692908588	156.361150059552	156.361752894943	156.361394930827	156.362062877452	156.361761121343	156.361256830344	156.361816451799	156.362231060106	156.361652436374	156.361370717501	156.362222847759	156.361432828696	156.361451478597	156.361325717513	156.361474740525	156.361792493552	156.361930149016	156.362006487503	156.361819305695	156.361527256206	156.361801593913	156.361197574918	156.361824125707	156.361989923528	156.361729165651	156.361183630555	156.361843733418
156.362248339577	156.361461056494	156.36206377059	156.36222716312	156.361914076146	156.361861883807	156.362267715895	156.362176407793	156.361343183853	156.361586717662	156.361385910755	156.362023195372	156.361451072763	156.361728991264	156.361621573871	156.361584493182	156.361924683066	156.361778426546	156.361761338846	156.361961858098	156.361432014966	156.361590957827	156.361600858578	156.361595977331	156.362037063384	156.361791908632	156.361611968516	156.361235319144	156.361564689486	156.361943279485	156.361600170601	156.361581925509	156.362049172163	156.36117960127	156.361535653842	156.361250552951	156.361625944278	156.362050830679	156.361984787609	156.361304156669	156.361696171841	156.361363503911	156.361552920466	156.361953993052	156.361562003252	156.361697724965	156.361927338429	156.361879798178	156.362218246299	156.361902437452
156.36134321383	156.361457264994	156.361777096547	156.362143197788	156.36201248233	156.361721725289	156.362212843662	156.361386565029	156.361800940639	156.361556280291	156.362067560638	156.361584914609	156.361419183735	156.362189803053	156.361891816535	156.361315445704	156.361931818758	156.361751933865	156.361860068833	156.362044532602	156.361240454665	156.361451153826	156.36178110431	156.361874138125	156.361497893409	156.361687275618	156.361652954942	156.362271322906	156.361895456813	156.361817152226	156.361629955818	156.361384391907	156.36150971077	156.362144412358	156.361336815173	156.361257476764	156.361282591582	156.361751282148	156.361674074827	156.362019521453	156.362099810886	156.361334586823	156.361891378035	156.361944867596	156.361956282185	156.361687561822	156.362043273784	156.361874661633	156.361905771284	156.362317586625
156.361495677688	156.362087298524	156.361802656165	156.361985584535	156.362075512458	156.361429701659	156.361433804512	156.361367212492	156.36132608832	156.36171612477	156.361618604643	156.361311559397	156.362064495419	156.362124398939	156.362066150631	156.361939908957	156.361869731251	156.362070756197	156.361482936596	156.362092163069	156.362038076158	156.361850267805	156.362093209423	156.362099897634	156.362057711043	156.362159987683	156.361856113947	156.361848059655	156.362062453082	156.361527131143	156.361506541744	156.361899452863	156.362221993942	156.362016522371	156.361362606387	156.362148575001	156.362031614878	156.361767774487	156.361791242186	156.361685086207	156.361993046904	156.361626109337	156.362155440915	156.361409544503	156.361358787133	156.361986595668	156.361607612848	156.361727927134	156.361576781386	156.36158010048
156.36193656448	156.361422556994	156.361699738178	156.361375801723	156.36149400058	156.361767917124	156.36210855953	156.36176073119	156.36208544603	156.36170807322	156.362043657574	156.361741990543	156.362112892865	156.361378665741	156.361939718749	156.361485199148	156.361536725033	156.361809774438	156.361570774162	156.362045163353	156.362237230241	156.361693542244	156.361736728528	156.361795634988	156.361811473914	156.361886320877	156.361872005185	156.36143448202	156.361354884739	156.361754942974	156.361710247142	156.361503887835	156.36176972111	156.361659254429	156.361809186082	156.361697907912	156.361720554294	156.361722222843	156.362058038372	156.362144162603	156.361573379077	156.362117958021	156.361885551022	156.362033046114	156.361558881163	156.362178211848	156.362220244925	156.361931841819	156.361903339732	156.361629366682
156.361908617167	156.361720644958	156.361918533869	156.361351157172	156.362042571396	156.361866309786	156.361883852295	156.36220915172	156.362072240268	156.361594401019	156.361474336157	156.361809949429	156.361340252683	156.361532350837	156.361575368975	156.361585035782	156.361518474704	156.361829432144	156.362000907016	156.361575329374	156.362144886581	156.361985884475	156.362120433214	156.3618237256	156.361430666093	156.361705446091	156.361714389644	156.361617863806	156.36136847509	156.362098448795	156.361799419635	156.362326017646	156.361545728288	156.362073660629	156.362038642736	156.361536996237	156.36156634965	156.361939027997	156.361656275811	156.361625070956	156.36169787843	156.361549384016	156.361633176309	156.361983904609	156.361486785582	156.361346833025	156.362062097934	156.361357047955	156.361634033057	156.362260386556
156.361598954524	156.362189235836	156.361969509483	156.361715218739	156.362185483779	156.361590838582	156.361856051395	156.362038587447	156.362112174899	156.362187941264	156.361539374905	156.36213994453	156.361643489997	156.361970960606	156.361948359164	156.361638661578	156.362162579722	156.36221338295	156.361319847553	156.361945354166	156.361767974853	156.361956148478	156.361610210464	156.361635978948	156.362039151384	156.36235692379	156.361717037308	156.361391386133	156.361966533719	156.361587987194	156.361965987501	156.361416532863	156.361862044283	156.362145532099	156.361853588122	156.361738195143	156.362123754034	156.361768468076	156.361979206497	156.361750756182	156.361545903553	156.361640543497	156.361627724863	156.362203329779	156.361892935499	156.362086569071	156.362100931693	156.362173166241	156.361568073611	156.361512533617
156.36181372686	156.361759026252	156.36195947476	156.362234370156	156.362094734649	156.362306505098	156.361956248122	156.361840755201	156.362364734842	156.361984057813	156.362096176272	156.362237780148	156.361756416997	156.362126738077	156.361978135267	156.361947361659	156.36246040151	156.361915400159	156.361907547675	156.361936648886	156.361856776505	156.361994254313	156.361599997497	156.361910143098	156.361884458065	156.362072739486	156.362154373374	156.361702423929	156.361827937892	156.361656390619	156.362111005218	156.36223801143	156.36185957466	156.36162436271	156.362340576404	156.361666954113	156.361547814383	156.361980190886	156.361531980521	156.362110766777	156.361657748282	156.36146455637	156.361650295531	156.361803388199	156.361649666909	156.361516692588	156.362230791391	156.361706221325	156.361863295948	156.361536497621
156.362101086438	156.361894931895	156.361633798775	156.361570847728	156.361947825303	156.362196024128	156.361521618717	156.362248431601	156.362242886575	156.361852734706	156.362282265707	156.36203929987	156.361526045669	156.361556495253	156.361580304677	156.361485567672	156.361698353285	156.362048096622	156.361809457993	156.362208728674	156.362030339038	156.361835347383	156.362101488315	156.361516220495	156.361562486889	156.361876561191	156.362394978503	156.361874732142	156.361944056161	156.36226029682	156.361821827465	156.361860433131	156.362193157423	156.361523163168	156.361563196566	156.362104344874	156.362300572776	156.361573909238	156.362221571044	156.361503404175	156.362266263639	156.36198035128	156.362048988654	156.362031266935	156.36155007148	156.361931619931	156.362113300601	156.362043675239	156.362061263481	156.361464157461
156.362002168003	156.362118730042	156.362046518507	156.361720582059	156.361743688234	156.362260816461	156.361886087219	156.361978846814	156.362134516261	156.361843593465	156.361492674638	156.36195498472	156.361637468426	156.362122287035	156.362098783948	156.361938290883	156.361972475203	156.36164023238	156.361800521979	156.362278430772	156.361775613415	156.362105445484	156.362044742433	156.361546251229	156.361665308254	156.361652374853	156.361536717646	156.362172020825	156.361638228795	156.361543897688	156.361612680554	156.362062331521	156.361524800319	156.361836917961	156.362046511274	156.361543764511	156.362054274687	156.361936583893	156.361960478924	156.361795803398	156.361430514992	156.361729176506	156.361945944825	156.361918077479	156.362145185197	156.361775897333	156.361830936343	156.362280718017	156.362178361679	156.361976299402
156.361638265865	156.361594573086	156.362105049743	156.361875056405	156.361851276542	156.36200706356	156.361605662191	156.36222485319	156.361517506239	156.361705976411	156.361703591642	156.36214756344	156.3622677355	156.362040004611	156.362315021612	156.362213622987	156.362128112018	156.362035538943	156.361985222859	156.36196124503	156.362096362802	156.362142924345	156.361664904842	156.362245699678	156.362190428713	156.362055353175	156.361785196244	156.361850726818	156.362220250229	156.361559473818	156.362279698388	156.362140376101	156.361517825145	156.361679853906	156.361714768586	156.362393413225	156.361723331256	156.361520121338	156.361766878518	156.361822202346	156.362260680213	156.361629762939	156.362098041614	156.361628782671	156.361448245213	156.362246200432	156.36146691962	156.361738522306	156.361897261798	156.362106735179
156.361602007101	156.361787674232	156.362150230987	156.361957163046	156.361655240183	156.362125870398	156.361736343519	156.36150558622	156.362303432479	156.36193709688	156.361719513755	156.361877211843	156.361850614893	156.36207100514	156.361648893779	156.361927523002	156.361596822737	156.362192963183	156.361714460479	156.362232340755	156.361712633942	156.361857551285	156.361900470071	156.361753555568	156.361761744249	156.361712304937	156.361880603827	156.361771720117	156.362237420142	156.361655183274	156.362005331532	156.362302418416	156.361830193441	156.362201192229	156.361813280409	156.361994313225	156.362092930221	156.361675569309	156.361996233801	156.361682836471	156.362208005059	156.362222981657	156.362092493012	156.361799630304	156.362043784917	156.362326917845	156.361770628007	156.361989568374	156.362335374656	156.361760691545
156.361787650611	156.362001339471	156.361870815559	156.362152599101	156.361721361271	156.361659580254	156.361783589598	156.362001745986	156.362318530539	156.361858843993	156.361688504939	156.362336965186	156.362106744859	156.362268757997	156.361853227561	156.36193408293	156.361866539629	156.361661134255	156.361825558143	156.36152818971	156.361865130876	156.362101106559	156.362369034822	156.362140366218	156.362384559467	156.362150284239	156.361878865945	156.362235759396	156.362362345471	156.361678096692	156.362087636519	156.362017386778	156.362249820574	156.361868153206	156.361906123388	156.36229622531	156.361712521867	156.361890388019	156.361833147627	156.361734655331	156.361649610162	156.362025092559	156.361977181539	156.361765403272	156.362123966248	156.361892594771	156.361666484516	156.361970381055	156.361808171915	156.362055709982
156.361647835905	156.362287751022	156.362209525573	156.361974373615	156.36199105005	156.362467787967	156.362034511524	156.361957750991	156.362313356758	156.362225394488	156.361682109523	156.361633378023	156.361901279779	156.361808341537	156.361916465202	156.361815422748	156.361864909679	156.361911588729	156.362199714526	156.361701812009	156.361626239154	156.362114868237	156.361821858428	156.362203663984	156.362357942291	156.361614215219	156.361915212822	156.36221750497	156.362024979903	156.361947517198	156.362280557946	156.362158851874	156.362174868537	156.361573663525	156.362044425729	156.361883235079	156.361909937217	156.361849177454	156.362056324092	156.362227959748	156.362137073979	156.362066742537	156.361881041271	156.361669128182	156.361638703736	156.361963003232	156.362280125281	156.36181989926	156.362455990207	156.361682049123
156.362166701056	156.361985690526	156.361761371024	156.362005022379	156.36230774306	156.362031294425	156.361941652407	156.362476833911	156.361939381444	156.36176994948	156.362312251135	156.361847462259	156.361811195865	156.361976397284	156.362170347007	156.362245530963	156.361672506693	156.362233580594	156.362185140239	156.361962584544	156.36166812957	156.361960397071	156.362175588087	156.362060093807	156.362133293279	156.361964648452	156.362048665779	156.361849600634	156.361934554379	156.361882889269	156.362386883338	156.36213931828	156.361966857885	156.362235659888	156.361640966884	156.361897811306	156.362181947292	156.362077132197	156.361620614625	156.361681110218	156.362007551851	156.362194047793	156.362093939702	156.362021962148	156.362312979385	156.362239504396	156.361804027215	156.362058643615	156.362242228437	156.361968655295
156.362397066753	156.362160430454	156.361859422813	156.361886547623	156.362031118124	156.361938915918	156.362342251987	156.36222936354	156.362228140614	156.362066962904	156.362132740416	156.361776101976	156.362218341496	156.362145178316	156.361676928677	156.362376424229	156.36215733782	156.361987483598	156.362239815733	156.361999263089	156.362282191844	156.362036561667	156.362060943722	156.362349642049	156.361871636219	156.362028907469	156.361955101035	156.362258922378	156.362177646018	156.361699754351	156.361601287703	156.361744013984	156.361854577273	156.361662715114	156.361901227646	156.361856544148	156.362127712322	156.361717337225	156.362077978556	156.361809444494	156.361777100081	156.362135268815	156.362083035828	156.362140672381	156.362112964309	156.361701694318	156.361989555167	156.361868157924	156.362245949529	156.362418468561
156.362004078731	156.361713087429	156.361921969337	156.361849337249	156.362475412011	156.362226343891	156.361854587493	156.362400472588	156.362003057624	156.361947938734	156.361895775884	156.36179580372	156.362310214793	156.362370257939	156.362136655911	156.362131998059	156.361943370694	156.362165441976	156.361959783862	156.361730079201	156.362500403529	156.362264456748	156.362093758788	156.361822607697	156.362201718888	156.361834059691	156.361941530444	156.362115564151	156.361899689916	156.362253470568	156.361596692831	156.361954007866	156.362398131527	156.362258804484	156.361959554093	156.362358011373	156.3623965387	156.361985585586	156.362149609903	156.361925013854	156.362442850786	156.361835815648	156.361958411713	156.362302055715	156.362350137066	156.362130489445	156.362454135926	156.362002311402	156.361983398465	156.36226827157
156.362306416148	156.362124467219	156.362235305217	156.362193499584	156.362017112701	156.361847383969	156.362465799431	156.362329502585	156.361897154308	156.362083291605	156.361844545211	156.362303938468	156.36171047124	156.362116764106	156.362110990959	156.362285253172	156.362176742504	156.362421051643	156.362280136885	156.362005580037	156.362363990633	156.362120253954	156.362210377083	156.362219856109	156.361969272828	156.36173645673	156.361891315012	156.362063033668	156.362048031638	156.361802378333	156.361906060008	156.361974296519	156.362020116877	156.362301390716	156.361928161605	156.362262877732	156.362174952843	156.362000874041	156.361948718048	156.362047608729	156.361933760811	156.361884169891	156.361959610605	156.361820359061	156.362397651112	156.362195451137	156.362192239625	156.361797190774	156.361721160891	156.362114885872
156.361886876578	156.362392452988	156.362433466097	156.362186792027	156.361840534809	156.361859912909	156.361963570584	156.362124449494	156.362138641714	156.362032075195	156.362234369474	156.361993869383	156.362370870531	156.36223215566	156.362019972692	156.361621920247	156.362277234104	156.361802157496	156.36173027047	156.362240322446	156.361820795123	156.362103902168	156.36199461662	156.362103031062	156.361943590163	156.362065879959	156.362512482272	156.362060616003	156.362014510305	156.361812970421	156.362023018287	156.36199273024	156.362190214061	156.361858592251	156.362188236258	156.36218115572	156.362282674844	156.36191761251	156.362506969837	156.362001517739	156.361797162163	156.362092756965	156.362218218494	156.362289553556	156.361821197121	156.362085882581	156.361868339407	156.361933417411	156.361914067517	156.362252785605
156.36226037939	156.361940568625	156.361815543361	156.361879187201	156.362360239543	156.362244592777	156.361781866577	156.361801174419	156.362024561296	156.362109368283	156.362067449537	156.362144862802	156.362161442016	156.362073789024	156.36224741467	156.362243264129	156.362244333721	156.361934404563	156.362479588886	156.361969529723	156.361900057542	156.361995639253	156.362264578737	156.361966305839	156.361955777925	156.361804041356	156.362103623459	156.36206259129	156.361860549674	156.361651921288	156.362454242147	156.362048964964	156.36198932829	156.362215793472	156.361936000442	156.362138363775	156.361897628523	156.36179105034	156.362109772765	156.361885203763	156.361727542597	156.361842400643	156.362266293099	156.362434397195	156.36166306872	156.362085881941	156.362445315508	156.362251895709	156.362381183251	156.361813614856
156.361989592337	156.361951673475	156.362001911131	156.36220231621	156.361847620408	156.361985825916	156.362190851796	156.362219572882	156.362493359032	156.361970634083	156.361892180073	156.361953371361	156.36210020288	156.362131638134	156.361930878248	156.362224036769	156.362118835898	156.361985839556	156.361946846567	156.361987395233	156.362103218045	156.362105738935	156.36175228537	156.362515535805	156.362006504597	156.361796641174	156.362139594013	156.362034957997	156.361964170927	156.362380139048	156.361738668847	156.362243361581	156.362248921253	156.362383991837	156.362007229087	156.362048649658	156.362237587635	156.362106244719	156.362454761599	156.362540741163	156.362070235975	156.362016149573	156.362027998288	156.362082897189	156.361766174421	156.362184134261	156.36222204265	156.362159388563	156.362122030484	156.362252031253
156.362347403032	156.362110511179	156.361803505851	156.361886681438	156.362048512665	156.362215728366	156.362084855551	156.361956758834	156.361812787758	156.362197174054	156.362182082748	156.362606602113	156.361805712029	156.36184714243	156.362185607326	156.362319460221	156.362454718304	156.362038112154	156.361998384652	156.361842790609	156.361708358959	156.36211359042	156.362024832773	156.362195976843	156.362487411123	156.362210004074	156.362156808644	156.361986981494	156.362288802426	156.36212727946	156.36190430109	156.362215936519	156.362340615514	156.362360298071	156.361774906167	156.362287098102	156.362110842603	156.362049068698	156.362229892563	156.362228825052	156.362478042475	156.362249423658	156.362410857418	156.361926780459	156.361947999622	156.362178108334	156.362329835621	156.361966635486	156.362136103669	156.362188356402
