# Supplementary material for: The Neural and Computational Architecture of Feedback Dynamics in Mouse Cortex during Stimulus Report
Source: eNeuro. 2024 Sep 24;11(9):ENEURO.0191-24.2024. doi: 10.1523/ENEURO.0191-24.2024 (PMC11444237; doi:10.1523/ENEURO.0191-24.2024)
Supplement: Extended Data 1 — The file code.zip includes all code used to generate the figures and perform the analyses presented in this manuscript. The folder "./ephys analysis/" contains code and instructions concerning experimental data and Figure 1. The files "Figure2CDE.m", "Figure3AB.m" and "Figure3C.m" simulate the model in the nominal setup, and generate the corresponding figures. The file "Morphing.m" allows changing the connectivity strengths with respect to the nominal setup, and plotting the resulting trajectories. The folder "./Figure4/" contains instructions, code and data concerning Figure 4. Download Extended Data 1, ZIP file. [file eneuro-11-ENEURO.0191-24.2024-s003.zip › code/Figure4/isolatePPC/v1Int_a1.225.dat]

0.343952149066641	0.361860597305639	0.337171524275372	0.380404649834105	0.370013962946177	0.331927780850543	0.332547222516018	0.328267668788659	0.387812254381176	0.355659682692768	0.364115983564823	0.341356641092284	0.334159470690822	0.340195882596725	0.387696326352425	0.335174301473838	0.334158789232829	0.33706199684939	0.339767542216373	0.322743526591484	0.385729083910228	0.363045755775282	0.387620755210016	0.346744502997878	0.379087517849419	0.358595981850767	0.376443664973105	0.380954261617309	0.328705361249445	0.339940453769283	0.360222944509395	0.371547389284342	0.339532446628247	0.352832325082073	0.335163714378883	0.328122286635335	0.335114596905932	0.338463968574126	0.372236457649755	0.325123423340051	0.326753996628399	0.353718007247826	0.342508408808642	0.36934552660532	0.38339041368237	0.382994961776025	0.377196556694069	0.383023027109923	0.33404875993459	0.329065070473778
0.345572544592003	0.380644789358664	0.378346111361187	0.394456415993111	0.361154664973371	0.334165766441626	0.383074353587211	0.331066118465175	0.394352851039445	0.373320397229133	0.354672393820717	0.331945579821922	0.370202927948234	0.362431625650647	0.381937106006124	0.385430013781402	0.400617858782539	0.374709960400516	0.365588171525888	0.346927449899382	0.394785098252844	0.334876861213213	0.372740190572393	0.341391223907602	0.340554141103132	0.396609282389067	0.370063385650209	0.360537311592725	0.354604240217129	0.403341343620551	0.34298255834372	0.356008814322044	0.360495551123785	0.362949258445557	0.388255770173458	0.381063748098045	0.351277629556396	0.334704940941875	0.355770142204701	0.339567101642113	0.338610839578985	0.393790530071289	0.360195147059938	0.37787943935278	0.373917057969795	0.350495979488205	0.405219691492608	0.374247524051254	0.361822449883906	0.359910221463364
0.356872231542281	0.348956375891818	0.367344529178696	0.404355314460142	0.344151977520293	0.415468999847221	0.375386491061632	0.344077598494633	0.40273153554654	0.359036528650772	0.381681787334604	0.375387437323999	0.387736387032045	0.371003104963006	0.385708754677688	0.347225670499906	0.385038225938914	0.417460191023231	0.3654314623246	0.353684486845732	0.407117640185834	0.38354713430214	0.413409354187229	0.385003446947024	0.377107784507295	0.376693377936605	0.37395803916413	0.403234633456293	0.361004212206837	0.394515218415221	0.405969219797422	0.381698013447303	0.356762800988224	0.384624184916771	0.37015127890638	0.360393552690271	0.343735890340625	0.391158440991069	0.429281362783751	0.373570828809245	0.416937487605977	0.420353514700999	0.403732793838177	0.379719986582337	0.418826228543196	0.403130912296499	0.3777964273005	0.341987239272064	0.386763714469385	0.418620834198656
0.402718814751663	0.405976682752297	0.355130819549015	0.379097147243488	0.356830901442602	0.42946723344954	0.417208703596602	0.374652912068685	0.361166122205682	0.434371032236833	0.438047740104701	0.376084805219362	0.420706224896296	0.408303511007712	0.415538491711549	0.425115569730398	0.411613827553201	0.357076735846048	0.379650940586214	0.42722012185957	0.43747772720782	0.431804580716418	0.389193428361902	0.388125684082886	0.389633652070831	0.377138538470203	0.417287285869161	0.423965913139147	0.360633095719512	0.418575104033445	0.397489032103827	0.431168428926076	0.366315048974739	0.378103596408952	0.375776944081892	0.391942019748844	0.424127503166692	0.382941166593334	0.359711393081182	0.358010048742598	0.424339875685472	0.404214771730975	0.442368768942129	0.383245246398545	0.432378916263166	0.415280489253368	0.427123711720899	0.421340627890869	0.364807656782607	0.365809634087212
0.439123432280471	0.452274154866883	0.382904583342855	0.430384846768056	0.388847181548171	0.465888189217614	0.444706493814799	0.453086615202882	0.419667392698252	0.396877689182076	0.413429054588398	0.40268716673457	0.407192508053505	0.389308085704999	0.393682179147458	0.433893687419262	0.371981755384324	0.469567166888226	0.380278969400978	0.392713737313819	0.431686240150066	0.38093341222866	0.371328178151662	0.44601393754238	0.441317339492053	0.459975822037961	0.375584025454743	0.426155349773676	0.382220742884628	0.375638419131743	0.377714724649187	0.389837287293212	0.453627807481314	0.391431871287789	0.423248535966246	0.388972456500146	0.43531272557274	0.462212983100283	0.403197742039792	0.407770256345325	0.462797035817309	0.386720354393619	0.422717309687659	0.46483697391684	0.46409312605798	0.385637057109356	0.368613104706657	0.47233120942948	0.408230587442585	0.466010436290284
0.442361958159473	0.40474140655895	0.427722685732984	0.440836613422905	0.429454584751674	0.450934406757787	0.486738660968431	0.459529276747688	0.414024897964267	0.442589846984674	0.455876439248603	0.447084891192469	0.437095558522157	0.385180835133659	0.432969700956793	0.498519438115949	0.402670861791627	0.454447171198771	0.395138305683735	0.421069741868611	0.494360917627384	0.396326649383354	0.419795067754408	0.428476555551422	0.382985852332049	0.395010252276876	0.391521526706937	0.424903471986313	0.454765766195828	0.479829649940769	0.387367658945194	0.454119251961824	0.416185587599602	0.483871278325612	0.492310309193517	0.385868996188958	0.451195971189549	0.390295978833994	0.451946675512457	0.413143906380345	0.441720477618661	0.487138983969371	0.443487427524889	0.475155369121283	0.466420146125489	0.404288679596449	0.444775401675302	0.452391954978585	0.483450381557003	0.45660020798953
0.414695498593295	0.466358425608875	0.468311373954982	0.443980259158972	0.427441544862842	0.428099281368116	0.404649271957383	0.410327597484015	0.431992080735791	0.524733058986827	0.44233765688031	0.416985396709439	0.44552482885691	0.483695413574897	0.446959123054523	0.432000131404391	0.437916298399861	0.474812312228715	0.412379175124625	0.520480041324738	0.405425826643589	0.522927725535472	0.49094913618529	0.505285985198303	0.471973964072837	0.464357345293331	0.425001817811568	0.424555130265386	0.469428197449246	0.432028319996798	0.422078233716188	0.399384714000581	0.524762641621042	0.456914030459706	0.437731431347116	0.470533535757927	0.525266464933341	0.496844201055485	0.430187096528043	0.427885614385596	0.453026487433897	0.505150489164118	0.425943565908181	0.445634966771259	0.443874792348644	0.489141582334338	0.460540744537264	0.487995407307755	0.513319440621063	0.518234607678163
0.483966032482606	0.428592284799391	0.507934196098175	0.533263655056366	0.445661698276207	0.507118924058027	0.454960215568538	0.426151507661365	0.456447880795521	0.50808493370952	0.444519835321175	0.534355708929514	0.519495259877115	0.438611670808987	0.480639761187791	0.525106789731803	0.463862408312528	0.48879570266521	0.519350709116901	0.423438504497499	0.4272633856269	0.457983662436986	0.436097754578922	0.420074476010931	0.505915169977219	0.535753054943157	0.442936461027588	0.448198927135713	0.464455749323416	0.544273404568878	0.555336376842477	0.485029205895561	0.53778523127554	0.567122729933617	0.500245688678085	0.42537395266678	0.435229187192714	0.517599541470275	0.484677951093306	0.442782671789041	0.444788043881762	0.451133992233492	0.482022428637496	0.469024562702611	0.549446385544159	0.519631804678673	0.435299587421557	0.548457428270084	0.50854254491453	0.430349829715926
0.480380333478217	0.545483625125226	0.490577449359616	0.510322294140231	0.50101715644941	0.472137465204502	0.549988118120905	0.554035993878365	0.465116372496547	0.457150946971963	0.444698334683855	0.463819170841757	0.527095000122401	0.464172311782027	0.53474321172034	0.461798053177186	0.476176466446604	0.59560506446191	0.560961438506943	0.475033211843442	0.578247046779424	0.604232735231307	0.48132352639627	0.514102812859441	0.45856388409206	0.574460035704011	0.455867738367634	0.522226601261258	0.549911880163899	0.455487051786466	0.466526109613625	0.469304239277506	0.452955821153199	0.534466660647305	0.595530433011835	0.590331299689712	0.529976037184797	0.51793660201576	0.511165645691439	0.515944554644122	0.567689050945771	0.464133093814864	0.504544745327214	0.446039272724742	0.453766862840875	0.515842489298728	0.529743611522096	0.455057593049284	0.564536561838645	0.546915617068376
0.54486532525722	0.552896651910649	0.564883850137969	0.517667835117904	0.521795182934135	0.53893588193891	0.650180421803009	0.571096164513207	0.497067919089747	0.520610059775308	0.558864988942652	0.4945893016527	0.566100282557754	0.51391239374187	0.630700477885483	0.631272140981366	0.503535290246024	0.623811948048476	0.520364752985164	0.59097672285537	0.527559020582722	0.567575729894144	0.617413947471938	0.47282708622955	0.476627093876028	0.479382863094997	0.643472020774594	0.587862788477893	0.586145725725388	0.570919996494007	0.605944891323541	0.527452012122444	0.498173106362903	0.596585831270394	0.5426838643423	0.563175821129655	0.477464047979212	0.511592250271961	0.485364957522167	0.581033700143147	0.590847298693548	0.633524695379462	0.574365401780294	0.471090238107513	0.546846592735471	0.568131194772382	0.490139331220854	0.472916578342506	0.573872500656205	0.502904162386906
0.525219388827296	0.576321974687985	0.518592744171098	0.606046097857282	0.521816795937098	0.597220141257353	0.648359140993548	0.518138074417198	0.616051717960701	0.625255279728064	0.511701373855937	0.524579986028057	0.571433104196941	0.51393057852695	0.527540227052503	0.657299904849599	0.523637503142258	0.603731127943828	0.524127010040262	0.631304567720757	0.696452979275704	0.693261097644766	0.505215548395471	0.506037169864606	0.533293117312028	0.614190528517311	0.529882660124462	0.595970530430926	0.534482134539727	0.593918851023895	0.591272105804204	0.595448785330071	0.592904526663144	0.500639908097321	0.611173295135803	0.67613327911287	0.60442486005171	0.550409423058526	0.689668731701957	0.698335509945213	0.591249659680081	0.619752113944815	0.530231227509064	0.63840052169929	0.522813972287406	0.65066636007388	0.59319857799697	0.566753134437081	0.504286836471534	0.524487088004594
0.580281983992922	0.724675073857306	0.661709618117289	0.613495000630569	0.589304465509288	0.622131234771692	0.609462012553647	0.742925530616059	0.541213728123195	0.651627441325218	0.534127123514395	0.542763801848197	0.58289535828657	0.617389542216297	0.616679609211734	0.627780945594851	0.640823527285044	0.532658524101655	0.695071457491367	0.652017399334149	0.632985696070544	0.581689860288808	0.654995745902973	0.753564892853711	0.570845273520722	0.651327126892224	0.624728155069033	0.558720856808726	0.7389472470095	0.554208197834942	0.534855697843488	0.619899800744065	0.684675455386228	0.615245984139698	0.564839447927768	0.733193276097339	0.56625111368004	0.640253358803293	0.674559787533501	0.640592454176979	0.543117400954638	0.625962649672037	0.645165059393943	0.748121985748767	0.743290582235896	0.643844127292825	0.56096451065993	0.634137891852887	0.566839649577129	0.754165662371141
0.693719682831077	0.605471497341119	0.643479166363868	0.65609497708429	0.70953874236553	0.724835692731	0.813463399296536	0.694514743348597	0.619523652610959	0.734443184261195	0.649936494916498	0.767959203592715	0.648309134563794	0.699880414225835	0.620226153046539	0.584469990049168	0.82160444355123	0.785208276780037	0.570799957923265	0.567605143434632	0.789986302356696	0.580826531388524	0.667262395799113	0.748088989179905	0.628398264647322	0.711208058955595	0.802748443453237	0.690058836099148	0.675802970165352	0.592393033537476	0.651481994107408	0.732627217909783	0.700569449958251	0.58495337339831	0.6467669376774	0.818557931366842	0.670859851784657	0.683623741582543	0.634698800358681	0.679074786466204	0.650021013090073	0.68553080164775	0.798629558666983	0.776852872062479	0.682742550231656	0.796977472129211	0.621081298274163	0.600309465132411	0.607181804342509	0.753614441929085
0.625111691435841	0.75314585682254	0.860489388844013	0.734938540894005	0.692074037807791	0.621299203146124	0.696738884502146	0.648490947756993	0.887555979219497	0.649143995830629	0.882949029902611	0.630046732387532	0.854321204576884	0.644082509477121	0.769033490935384	0.852085291962797	0.649580364444706	0.757590697418784	0.619864130774923	0.807178263662403	0.79518114346514	0.793117406774136	0.629217771817644	0.61106707420731	0.81716253305035	0.673260827487585	0.670044588681084	0.693821670641924	0.619442308840682	0.672470310219788	0.689684003073683	0.810784695916233	0.795816734957733	0.66091801629957	0.685181361907236	0.629091510788128	0.625239072039113	0.630617070767079	0.661491471045787	0.617240656704851	0.667234622736674	0.682601210043861	0.656837273720819	0.700956751044307	0.633775867162212	0.881695318865105	0.825163255376593	0.669883489398552	0.670856616105044	0.710362490967811
0.756457318648374	0.709276920673545	0.694486428998304	0.768971405585186	0.911951303864624	0.678078294877208	0.928529569847185	0.889767786334919	0.66559681699057	0.702467556650541	0.836171389102867	0.651483536397867	0.936065794929764	0.938408347889388	0.71878950209115	0.845210049829541	0.700486334766291	0.905046869506221	0.863234587291518	0.940132679905852	0.701286413722253	0.738559881879431	0.850643231174638	0.925902202710563	0.908974004591173	0.669106576448466	0.827018466825064	0.926122121320338	0.740848596687466	0.745996861329627	0.868206904036282	0.918415500046478	0.931730452863291	0.712637563346795	0.917350181621248	0.657154280987594	0.702640681227931	0.696337290988504	0.741085224220456	0.686931955447508	0.719846229617712	0.862121618234875	0.709287459848116	0.788974499365812	0.709048657260622	0.855237069548378	0.842345228225461	0.683542730122124	0.805588907405321	0.793828774634906
0.713117014666001	0.982789088358473	1.02318346411641	0.771458977715633	0.805909856460354	0.988120787430198	0.831732541431307	0.755071201855892	0.745573516521843	0.849714649945249	0.940399084916923	0.749148184034452	0.719466474191653	0.714290148790438	0.764650201985852	1.00928264700192	0.770345471748194	0.721069682245607	0.819847014111746	0.748437775108068	0.822625330032568	0.895908108996802	0.806993085279834	0.827526904771945	0.784041922215155	0.882665252455283	0.98452442831716	0.939255876562125	0.914557325205252	0.775135506250682	1.00155158471093	0.957158719780542	0.832289487544441	1.03113385927725	0.792438993562229	0.98101154343479	1.00545645309234	0.755409528254686	0.709594481629774	0.903173812674281	0.803542547316004	0.73745842732484	0.807636142779649	0.813861495457087	0.824776171557011	0.74097441290462	0.729010158056659	0.821220862728466	0.890976544183815	0.732601232227278
0.939732900745081	1.01046774080699	0.967831203519089	0.769630760519133	0.870294005711017	1.12536391093141	0.797296879250459	0.761050170634319	0.855459572066474	1.08677110252207	0.921738348759494	0.893686805104077	0.826149032213009	0.841853798845133	0.82892387022728	0.865186429847916	0.936194733317751	0.77390724266281	0.817928270265144	0.852602676111833	0.777870707120639	1.11804702408592	1.08141311555713	1.11390105923174	0.973641019030341	0.787763847829128	0.972741179307123	0.7684037217558	1.05320748475228	0.858043808357152	1.10096871863127	0.818164447836072	1.1471720484588	0.877606329966722	1.02701358297321	0.989283317444357	0.768367082804566	1.12865722672951	1.07144095428013	1.00188950604369	0.80321464353667	0.788692138966653	0.784471421557782	0.830976478167662	0.851954400869786	0.998715692662724	1.15056871735533	1.18164673084457	1.11281398284102	0.800391734919329
1.13014788967016	0.867872854761829	1.05140247356548	1.00425157866121	0.851382589096375	1.24604105911826	0.998907159345664	1.23958906300843	1.11384591818388	1.25597097186422	1.01231003222306	1.13918079324501	1.3017407058632	0.890549994735551	0.951296158405515	1.19374392998584	0.899454741264588	1.06925415735426	0.836696904358442	1.14364230311992	0.903730187653675	1.18849458932943	1.28814860992406	1.13852450748342	0.939913895812137	0.866611597676139	0.935734513570955	1.14948294445879	0.95090726649848	1.03901836230425	0.987859764611946	1.10899584450558	1.05945966479449	1.02981300220776	1.02372819572693	1.1443227835636	0.909348340588782	1.0100662929369	1.22215191082718	1.23728340427555	0.964086629909141	0.857742799844926	0.837629433426803	1.02078793158776	0.928991473383648	0.953393382099199	1.06300870605178	1.23386826929932	0.888066841121595	1.09166273291194
1.19944936545289	0.936911216531808	1.00344594868096	0.94868886440213	1.02918290237549	1.10270453627636	1.21506011514871	1.0915207540012	1.42662960665008	1.22467719464074	1.26721923060638	1.28306383641675	1.13766275421559	1.06746350023446	1.19971490632142	0.932041639615493	1.23741868105901	0.966519425123012	1.20566146242155	1.1258802097897	1.22729969424713	1.00082985177673	1.25327053816119	1.43287342971406	1.2209791806521	1.39594601198849	0.932374369936336	0.982151391313996	1.24288816339525	1.10693320938082	1.00914508715963	1.18023242975585	1.28375607804105	1.2108542179301	1.03337841463441	1.02385004051062	1.36383664875211	1.29217862207076	1.42070712141866	1.08433405244257	1.11715079083988	1.4068723418248	1.30645114133624	0.970123996386112	0.990775126079008	0.989968501823999	1.09646674562834	1.02909696523672	1.06267064617167	0.994305133436341
1.12920644452981	1.54809110125767	1.2352525322149	1.02343017636403	1.08899310405578	1.43562278375907	1.30616916433409	1.59152641385719	1.45544694380699	1.55352244601524	1.00948469707294	1.00885583366336	1.54505742097822	1.5944058199814	1.4919047870934	1.01500490042215	1.18384084771513	1.23298573549341	1.41180040915153	1.10803849087061	1.21010952157954	1.01463158603458	1.48885826456684	1.38629720115283	1.17726550013768	1.05595722485736	1.16488596820922	1.13315416490662	1.1540053814952	1.54711776107614	1.26915915086987	1.57296017815031	1.07264573537773	1.24754630019112	1.06093416537381	1.33338165900886	1.61895079916038	1.26900926183828	1.01835561599096	1.26882224419626	1.52973215682019	1.47753645325229	1.41656566938698	1.09854259966407	1.16800183664678	1.4211044463528	1.32177477532783	1.12465004286449	1.36061533545476	1.09543877707437
1.43003187284556	1.35738356877461	1.40603162023251	1.32289215219539	1.37061747749334	1.55219083138348	1.53015726579151	1.35518780319025	1.55520694132094	1.67508236945693	1.60125636950733	1.46112943682534	1.43462602081149	1.4791754151713	1.1162624835526	1.39298285018575	1.15688056337061	1.80497069501536	1.23729482432422	1.78900212489638	1.16573594848756	1.22226413354548	1.43586422898006	1.4017381105932	1.21592348227008	1.81754349055769	1.12279043885554	1.28856766889269	1.43803009769336	1.1246255575966	1.3951741087629	1.10883068819697	1.53950099558665	1.24084110588266	1.73319991591585	1.34209312405078	1.40279830470278	1.32974523362276	1.62378485950165	1.61363074352463	1.33190149525885	1.15495824511228	1.1533195622338	1.61283138137745	1.1033235265243	1.53272301440513	1.4886691943254	1.49500971679523	1.32329075790233	1.48564485255259
1.76429832566149	1.41928115060058	1.30251522615551	1.35402175299968	1.76645696242347	1.24751490797201	1.42699415704803	1.69254868466349	1.59241849617541	1.51960399558918	2.01168683593036	2.05279238605736	1.7024766839309	1.78738910856062	1.89771169226639	1.62631008900383	1.41848951423605	1.40319120469778	1.26175104150122	1.99002613580399	1.35229424675824	1.4683021753365	1.62027834456215	1.62461464943601	1.92538304914566	1.46847531095876	1.24310260310151	1.7041661846772	1.30833592865172	1.77512743097942	1.57468763222444	1.2845101600859	1.4732347393315	1.53932144952968	1.54072224956944	1.408536465918	1.5620481165935	1.21490325627418	1.46002705064333	1.28939241345173	1.62421646845589	1.91970640982776	1.85946289990271	1.72871886119655	1.70773733618395	1.54640870068811	1.36042556763192	2.03682101589039	1.65526844782247	1.47193572545602
1.96475009769935	2.25805565217768	1.70266925647405	1.70972106987864	1.59995390931725	1.78915242865893	1.36811454840675	1.78742535867629	1.43789350251122	1.71271477477983	1.37541784285233	1.97877775993905	1.81389199144073	1.36975995319874	1.45331104114289	1.93389799045833	2.308020500145	1.54948495102247	1.80737648298957	1.72331914463317	1.41921613377981	1.50589925261924	1.76656031732131	1.37589341697216	1.35169513511425	2.13754069975363	1.79806142938665	1.72629453798213	1.63154637585574	1.33641736647123	1.36213751156373	1.58419162175185	1.37116238719182	2.03415355234053	1.67437803484794	1.81655856328603	2.17512199917085	2.07030795894406	2.02734188977866	1.96657376366423	1.69423863873187	1.87266404448084	1.47725083530871	1.45069812834173	2.16427097941724	2.02591957778589	1.64333875826014	1.81398527333855	1.46038996680213	2.13395673426056
1.94108574540221	1.89579087175851	1.878961317963	1.52945013712906	2.38584222186536	1.85203301819514	2.25160053489375	1.56072961282714	1.7225099676714	1.98262959186392	1.84044793777986	1.76867230239083	2.00583120667404	1.76423166834199	2.3123248426281	2.02193911346465	2.33792705034327	1.67374827214915	2.23895484836814	1.8858081496373	1.65238233361129	2.14600075363453	1.6951879355653	1.53245123012807	1.85389191963931	1.98337457238939	2.07385332156939	1.61831251529964	2.3168017924696	1.71103858709787	1.95051223999498	2.40658576244378	2.40679294278838	1.7792735591363	1.96899103581042	2.3829569565782	1.85489748735321	2.48212117130695	1.93759187572876	2.24033992506231	2.10004930487212	1.60283397398543	1.82716712507307	2.30933066274157	1.79981825321774	1.81753330868648	1.67819485732697	1.59484861450074	1.5186182934882	1.71358625192324
2.55120406928671	2.34101965414091	1.78221445687761	2.24725581519411	2.01214967002609	2.28820652624895	2.289330169391	3.0403654318465	2.85552074782505	2.474252198907	1.96872090065997	2.57703507197689	3.45768498581491	2.53937564975458	3.03175008457164	1.70482712902184	1.76400342508854	1.96889935066191	2.34945878720167	2.07918395774269	2.31269059378229	1.75099257206379	2.84731218726527	2.45586539114397	2.03877226246219	1.76621885563681	2.03266401190662	4.05682829330965	1.96028692783023	1.73488511673923	2.23609944434088	2.46235280999016	1.8743492083619	1.81365624551663	2.29315124054877	2.00276533800143	2.28760933804715	1.98833544362159	2.00598413576073	2.16433737498504	2.55587591744299	1.74279819451847	2.03104179370124	2.04375725717826	2.03986139760034	2.37406148614696	1.69524058641953	2.44424509918456	2.62112661951358	2.31888155883168
2.69153134318768	2.73401035100244	4.22634533926719	1.95998081818199	2.2448340955768	2.71589895666624	1.9657424951326	1.95322207444709	1.89442416452173	3.04610036287818	2.40622703178514	4.45114490340327	1.94940983263366	2.25669410795009	1.8888285934696	2.42802126758999	155.304655380239	2.66973003471345	2.39261022903454	2.09080654279737	2.64610062606356	2.08824577194106	1.91106558021606	2.15927616161772	2.43344584458488	2.58662920077119	2.61797385395866	1.95323738480645	2.68544987910236	2.06122795284075	2.50997336038852	2.03270481478341	1.90216930116931	2.95360878534026	4.26625900168867	2.26218447610672	2.17862265831113	1.99625236240269	2.10174896893119	2.34517316074468	3.5957811209628	2.48333185326739	2.49208539427322	2.23852313382755	2.31949887456079	2.30267433874541	2.20101955732627	2.21264230498848	2.20801017620219	2.23959257628787
3.41822563801999	2.2778695703906	2.18977843737078	2.23925321798524	2.34330124983697	3.91831365363301	2.52955600697952	2.53175067960977	156.103246014166	3.16458086050153	3.25393548867206	4.6956997917013	2.30336393946082	152.031670121378	3.00425585675497	3.16451845255284	2.62305737492476	3.75390854736096	156.024370794601	2.13114445503389	3.2171508033063	3.81373419853444	2.90487457726734	2.13967420245969	3.28763935998663	2.1125648385052	2.67531912461289	3.61147150156612	2.10798567635801	3.23639510328174	2.99655981392277	2.7577578403389	3.25686208308006	2.30308584900036	2.68058771147751	3.37494984773774	2.8999007668054	2.38516012649691	5.17606383252624	2.40539740123567	3.29295411470169	2.29229457820515	2.33002839835534	2.66494241147001	2.19087491284507	156.136789383094	2.45131605370264	2.13570712476977	2.54815300082019	2.43964676785141
2.73376725540581	3.04346680255826	2.7613306226859	156.29090658241	156.269078699674	4.3032266155693	2.94191128418171	2.93081472147897	2.81560796828144	3.89272235386631	155.370982473934	3.38124621446775	2.86386147027578	2.99925359983207	3.00618869169678	4.02693105527845	2.67893551009407	2.5101260511242	3.70918455467647	2.45021707915969	3.5881290914252	156.23849151461	2.9980745744246	2.77498758320238	2.35295129164952	156.290420494182	3.33169478911257	3.33290358852782	3.12328496860679	2.88578695658739	2.41431206907393	2.49273431363196	3.99005732783984	2.74040171940048	2.61003833099765	155.9937414185	4.12881297628894	2.41903107744497	3.05832116893765	2.83673618825307	2.85076041621722	4.2730825596576	2.99308330773312	156.230116158017	156.103669084531	2.98703761036071	156.242464281735	3.37315885529341	156.258392192805	2.78479042627791
156.323416743876	4.1838779633689	2.74769605368963	2.86512009408235	3.06433395978953	3.26954856649656	5.02587884800741	2.86609145278054	3.05304241653897	2.66907036990987	3.19669210661264	156.108593214469	3.69545339184051	3.77560027312016	3.17304180325002	3.37539764306846	3.05006153263536	156.318372092023	156.279027618743	3.95041981122058	4.35185658525267	2.58365283993038	3.22956826985479	155.843252394291	156.330722810563	156.219491126161	3.34099545289412	3.65632073556827	3.40646525481272	3.09369579934945	3.04609726609537	2.79078739765075	156.29676762915	4.20114478365625	3.70584320664797	2.91240181968254	2.8103057012454	156.096971505057	3.46153943204791	5.33246711740066	2.7433702772282	3.24735760976874	154.147290606785	156.271991867516	3.669045346638	2.91207085774922	3.48180549745069	156.312119072598	3.55920321760375	156.159563818468
4.5167905650579	3.03087730751342	3.6837111265634	3.87100361427963	156.128684351222	3.4486001748919	156.227384160919	148.955243866941	3.57015232677448	144.153775182253	5.10653756913909	4.43133563703368	4.79451414184023	156.318504772531	3.47912991134996	3.33996933543086	3.1139420159203	156.273786436962	3.36434197218174	3.34147019103111	3.75252082219439	3.20044568024186	155.855623720259	156.169486127503	156.315349085787	3.843532298628	156.24922834114	3.37070089785406	3.27465710503428	156.334521043431	3.35537788523373	3.22693705384657	3.04530467182427	3.28652601053158	156.32837120349	3.21582925668619	156.243370544033	3.26792822600153	156.3163987834	156.334601109723	3.18314385276793	3.02878224435238	5.93683112025332	3.76610936809281	3.06768096421806	4.10159037837985	3.30199889587056	4.43734058695708	144.017225317637	156.330537935666
156.339468852485	156.341152958734	156.320528512908	156.229592740309	155.985188990223	156.33305543913	3.60974380504907	3.55437445126671	4.90157817068412	4.82432727125335	156.317021345864	4.74333050950888	3.88075948553353	156.236927913963	156.335163071388	7.60387924126957	156.324383425704	3.4834496305586	145.108171538049	3.44275706727766	156.070953232096	4.38611581848366	156.326568282547	156.182678249064	156.223259124618	3.4843487523795	3.94250120289717	3.63965391189863	3.71937073075175	3.58090873020946	3.73906306922559	156.188646128471	3.44113052793007	4.72282088317929	156.157107768747	156.330485833855	155.66505114488	4.23942611862529	4.37135885766779	5.41332113686351	3.91450875254535	4.37509908930675	4.90475138513602	139.578623303251	3.6245111422744	4.92087194467141	3.85630404806115	6.34969761481911	3.77384477346572	154.771411700976
5.15460711527589	156.343235297862	156.322579774269	154.00347482279	8.10530309044783	156.123524942236	4.08360246254707	4.62359573490174	156.242195732588	156.292694882737	156.234483397368	4.63652302667321	153.416478262169	156.085009339447	4.06552159595735	6.90884929649627	3.86025601341066	4.24809345391258	156.229178741357	155.995977645505	4.70652104636725	4.49494194996534	3.75418496191197	5.98954003431221	4.85926713611984	4.44843309001877	156.301532703075	156.107048840535	5.5072728446775	4.73734653634983	156.32573568848	6.95954485663339	4.73199386952733	156.339501761693	156.192226979353	3.98878805615655	4.84520233086283	4.00183816058191	5.87085132334724	3.87452628600371	4.57716764190075	156.334041366087	155.992778265965	3.82934927666504	156.092893634013	4.60156626822586	156.339239997444	3.97356874312176	4.84879196537087	3.85513251205851
156.336462376611	4.51511429564992	156.346745577801	156.213521440643	4.52789016041554	156.284614236162	4.77929176522594	156.295123929149	156.330867845061	4.32159461954792	150.747432043041	5.54040080428625	4.45217447550972	156.192261304483	156.302509137588	156.342743427393	155.979977786631	4.50692968789296	156.309641995588	4.48724639797534	5.03663669619416	156.35059942178	4.49308773631304	4.49667759146141	4.56676211336505	156.286148942784	156.326879994695	4.49161980158651	6.12375239119731	156.279058115425	155.170321158606	156.343597076661	156.336050139554	4.77272859347322	4.69148570897493	6.26944782783441	5.13175633204051	4.48540287723154	156.306208445093	156.295087184375	4.98687129196871	149.100520983788	4.90880255992087	5.29510684385772	156.335755177697	156.315033913244	4.80074893621238	4.53982416231232	5.0549386981102	5.29120988285264
143.226604321333	156.275679470413	156.329300030673	153.780240540431	156.33440443197	5.29372613598385	156.341989578186	5.63876903155111	5.74442873152131	5.2450864664862	155.767443296056	151.958376042635	156.32738359439	5.0547196723697	156.333018456792	6.82119350567546	156.311553942254	156.339000422756	156.307911354539	156.34678295467	5.23033179960483	4.94083416305812	5.34820752842558	156.299530535922	156.344143475155	156.32076055098	156.227776733442	5.15234475371941	5.63038229159574	155.513096767314	156.347705738774	5.17473015790218	156.297928432479	7.15855800271186	156.31104629271	156.349257526807	5.01598581962174	156.348327686606	154.68699778783	155.840777387663	6.60323701784755	156.349591212229	153.774395029603	156.348232341759	156.067076312712	5.79450242719842	156.158201808115	5.02246022406131	5.69138500418112	5.44724183218739
156.350074279553	156.346183347444	156.328416471677	156.351598341171	156.351773389299	5.71537337182292	156.324766709027	156.270124883863	6.05961136090104	155.974762443379	6.79234733422934	156.343622351283	154.812382396516	156.175386697964	156.277246284043	154.189329799358	156.003796718032	5.97968686954032	156.242957583259	156.305934871419	156.344142666834	156.352164603069	156.347116579215	156.21786147239	156.323992146653	5.94067673758625	156.12626932925	155.851022482068	156.325419644093	156.329694666551	156.31945570344	156.233902221695	7.15297697808971	5.79379306509415	156.276989541431	156.327904037733	156.350645290647	156.269791833661	156.350053460813	6.14981727361832	6.11239379421097	155.905494131186	5.89088942039546	156.350820440378	156.337352250956	156.160934643805	5.84962012666525	156.328207464607	156.334918862261	156.352061423521
156.34247123545	156.352331933679	7.79171719852042	156.331551368438	156.350558541816	156.351268511371	156.352805474875	156.35106449808	156.349998736357	156.106759970109	156.157001474298	156.198106508668	156.331941086955	156.34992749396	156.350313823453	8.49987458846111	155.803005639063	156.336142969634	6.75270277220628	156.015392515433	7.88122434926362	156.311274078663	8.63638406258182	156.341056394494	156.165725016725	156.353182267971	156.335195794326	156.333152330105	8.2885290184622	156.337846722493	156.347515454319	156.351458719622	156.344855684063	156.249521478627	156.211924401378	156.311909606722	156.333573058512	7.49612307543959	156.347353441199	156.229865693995	151.972997297243	156.220640770745	156.324134939961	156.346795798599	156.3414769541	6.67985619296431	156.334366298384	156.329009434802	156.289749261083	136.852238480271
156.220716022408	156.352648148987	155.882059538502	155.785372182097	156.342792760346	156.350769680155	155.8852509224	156.319896479231	156.334537607361	156.349521666126	156.342859746227	156.26130213519	156.340236771468	156.324333495848	156.352417059059	156.353987542364	156.193391584734	156.352460792474	155.923302538975	156.341829849373	156.339860878213	155.847195175993	156.336747522789	156.331467459944	152.343669639317	156.349903028636	156.353004927866	156.254638544298	156.336942225331	156.29968549315	156.329498628098	156.350050168023	156.343181438098	156.337673830682	156.349816045525	155.292558308203	156.346340279525	150.871967728574	155.641665698417	156.35006231303	155.688317181329	156.333892739878	156.34427296175	156.342544187982	156.343596183453	156.220690230857	156.340194635073	156.341990060417	156.319022826637	155.785226855893
156.352366057337	156.036920731846	155.422220781827	156.339989748039	156.349812837333	154.396687699989	156.330130752136	156.343167408487	156.353706576606	154.131490657332	156.309631988269	156.186229456403	156.319747679428	155.379900386681	155.827581565089	156.354785080298	147.373403994501	156.004477680486	156.34521560344	156.344404296121	156.354985852811	156.305235322754	156.158937681669	156.345395964387	156.311587892797	156.330612755702	156.326343452322	156.355874830423	156.218985571743	156.274206261236	148.488649701565	156.329584011425	156.344799184114	156.344917773677	155.78352498587	156.341615865654	156.355437722092	155.45164600493	156.33601870483	156.309517043128	156.350503129014	156.344471217759	156.102693899928	156.192452546721	156.342186862825	156.349284541727	156.284815843327	156.351695762337	156.294697435211	152.912723678787
155.954236230402	156.297698702206	156.356573361793	156.348416195394	155.514303956688	156.351070188229	156.269704335869	156.345991487837	156.350652245973	156.328934749845	156.34638054427	156.353742254681	156.253600000869	156.341000809574	156.321719929562	156.349657369787	156.105122353553	155.679755188451	156.354331004853	156.356926952554	156.355464268476	156.305856419125	156.354105090555	156.335650509274	156.350231822489	156.351696848236	156.351862980071	156.335335676122	155.281694738259	156.347902108105	156.298429796435	156.336079340273	156.322121251201	156.318218049025	156.320566773221	156.209914330915	156.346927565861	156.346985334835	156.349772105998	156.35589426284	156.351616428969	156.342556608226	156.335650750081	156.338894244983	156.307955569812	156.162241289349	155.962170625294	156.337308014501	156.353556390809	156.339728904521
156.285042724538	156.352649488795	156.339504914424	156.354566057588	156.27851797419	156.274565447422	156.35511941346	155.906736196533	156.357057333407	156.346327010894	156.350989446691	156.354884560675	156.214943309738	156.350103731974	156.325700973121	156.307625698661	155.780506942184	156.351271175916	156.294585650361	156.350751113436	156.183340373136	156.248632346587	156.332172142203	156.355408222963	156.356679326096	156.341200809896	156.160577144467	155.934384173576	156.342628861461	156.356525628392	156.348516328966	156.34899461084	156.308715148648	156.354982681603	156.246886596352	156.347515286533	156.218454927463	156.348066062551	156.352088463039	156.350526457519	156.357024823903	156.040068568657	156.342854689385	156.347876324726	156.347446629368	156.356176004733	156.331637803545	156.334005533397	156.336430800697	156.331162524173
156.339667124646	156.321150665855	156.354545356288	156.345867334871	156.35377139396	156.339705680387	156.312251186724	156.349391844671	156.358005545004	156.338241162984	156.330190904333	156.317016849543	156.358105541123	156.357769377621	156.348523823745	156.354280925654	156.346231053475	156.351773776443	156.348535989954	156.339134586058	156.340946042608	156.347675016548	156.341486936847	156.334838833574	156.324980721229	156.354583926381	156.298853042625	156.287558000425	156.353602138857	156.346388520856	156.339303838211	156.34886105226	156.348884379971	156.117647047358	156.326969768174	156.317207649146	156.325942414854	156.357478083171	156.350010701987	156.341625725319	156.345157028702	156.357622848069	156.324722468696	156.353306708903	156.351687093688	156.354659561652	156.325994713856	156.318833465284	156.098884546677	156.356357893331
156.343662830048	156.357399061317	156.352697115318	156.357035187825	156.33700481136	156.358472768832	156.357868855903	156.318622400137	156.35664049509	156.356593733176	156.338089125239	156.354755909028	156.351552750165	156.244035310018	156.358182136731	156.355676279769	156.341369647476	156.356156586346	156.342729612391	156.350291718501	156.352544435671	156.348262115841	156.341491112566	156.350021385204	156.355467168827	156.299832204053	156.314760580248	156.358532503792	156.356042200785	156.325666125509	156.339341364608	156.350924581558	156.296345059363	156.349714634162	156.34879753055	156.356139291856	156.334943443113	156.297769529186	156.352326548514	156.345647291864	156.291233334992	156.35420226193	156.357608643028	156.358160101927	156.343598159663	156.299693405374	156.34925088567	156.34779769394	156.352377852577	156.357128659815
156.346747415387	156.345114185658	156.349421344173	156.356264415324	156.358788747586	156.344295727759	156.35504728752	156.358630584754	156.343019225197	156.348272914065	156.299161119025	156.338097467646	156.359099062797	156.339685446776	156.336008822052	156.35806230941	156.355527861589	156.320767359783	156.308780060809	156.341202460693	156.357611005989	156.356803861776	156.318713375152	156.343382424269	156.353200781495	156.318392012675	156.354542884573	156.341486166749	156.345204048568	156.353160034417	156.354435468651	156.357811077898	156.353297927043	156.33253008482	156.344909741461	156.356530706368	156.352976996571	156.350010311435	156.358103599672	156.356714592243	156.358151837809	156.332342590291	156.285338624169	156.319080612806	156.357599069038	156.358597688531	156.314472730967	156.357477058892	156.358084999498	156.359074151765
156.352043506498	156.337868043124	156.349908147499	156.358915749205	156.338717416338	156.346638144175	156.357334984593	156.353377423357	156.344966665023	156.354494781127	156.352519751774	156.346905743166	156.320214086131	156.342445327691	156.352307881314	156.357005073962	156.356249611891	156.350738060083	156.346368749585	156.355955341955	156.357383288066	156.321988377216	156.356567846155	156.356818821581	156.346270071733	156.353875186311	156.358508814869	156.349995048557	156.350771968234	156.359317273528	156.352022021357	156.357314486145	156.349164678145	156.33565790624	156.34529962619	156.342919761661	156.352894035353	156.357035340477	156.358648116071	156.339163455868	156.337617484796	156.355251743285	156.357651774119	156.355476370521	156.356690311884	156.336001239527	156.349141696721	156.339199194751	156.347412975972	156.35382184419
156.339721113218	156.358355514404	156.336720575858	156.346587554138	156.353897951682	156.357477127465	156.357869079357	156.352447185857	156.352047762066	156.355729471407	156.354384918593	156.347188604042	156.359255758025	156.357376829744	156.315210035952	156.355529153696	156.352091164015	156.357289827162	156.343536235506	156.357668731767	156.345132308499	156.358555516124	156.358703585204	156.347845234613	156.352132222242	156.347348264064	156.357035002647	156.359545006731	156.35802614402	156.352230746225	156.332944225447	156.359400072936	156.353945717274	156.357391030199	156.359174590515	156.358542870134	156.351209517976	156.359131074021	156.344141533966	156.358115814312	156.354493999335	156.333706268626	156.351734258086	156.358289797183	156.356259705246	156.330407396997	156.350455270443	156.355019119183	156.357924026162	156.353053295273
156.358652163264	156.356361630817	156.34993007421	156.342129920771	156.360042668865	156.350234559084	156.360145433177	156.358500492938	156.349967935756	156.352808632796	156.359463699324	156.34307952562	156.358627500146	156.358802845258	156.341668763083	156.343707161443	156.359352376306	156.352800869544	156.344298412012	156.358975913342	156.359656439223	156.350425481737	156.359164746262	156.358479925336	156.346010010707	156.359616026767	156.345592884746	156.359691123939	156.331058128351	156.352965688508	156.359306530622	156.353747854692	156.354127145054	156.35943452454	156.358896908347	156.350394060837	156.349924091375	156.336118472204	156.354611830138	156.359689029277	156.359615016437	156.35818639167	156.357478494912	156.356519616373	156.349799016158	156.358291261425	156.34974717636	156.359424276429	156.353809296291	156.353677943229
156.357237254117	156.358309943158	156.355674382652	156.353569291056	156.358117354882	156.35316428156	156.346553005783	156.356537496098	156.356707799417	156.356996114269	156.356998266713	156.360219370164	156.357357890646	156.359650027372	156.357630112647	156.358113658424	156.3561913708	156.352524719793	156.356275912499	156.357458158377	156.358639195797	156.352600751793	156.35912892748	156.358327801906	156.344037786903	156.355173757262	156.351618949782	156.349797669628	156.359545845463	156.359529873038	156.35334611396	156.35930785435	156.358416368769	156.359214271632	156.359271199034	156.360018576973	156.351434908782	156.344767084073	156.360312344249	156.359697774799	156.359722650608	156.349013419371	156.35913183174	156.355431605091	156.358944890205	156.353500556064	156.345934380707	156.355511030918	156.355802555571	156.356931566848
156.35698420955	156.352395391049	156.349622479956	156.34007799411	156.34953791816	156.350174515165	156.36009943206	156.352835330873	156.356295866037	156.359868950375	156.355037301024	156.355699852357	156.359122805899	156.353373325753	156.360064495531	156.357056921194	156.35946642803	156.358694322268	156.359359322591	156.348096728126	156.353067191812	156.348893592658	156.352248605647	156.359025868518	156.356412241589	156.35574592025	156.358565971431	156.359884989278	156.359629053277	156.345766980857	156.352119641371	156.354029664412	156.358887059462	156.356626334459	156.359548150546	156.35681599152	156.350813817758	156.356680799921	156.359207004588	156.359956060871	156.351081794277	156.359953015529	156.34936248699	156.359593011716	156.357160468694	156.357028780242	156.353757511538	156.360123831686	156.357839601351	156.359344694699
156.359781201276	156.35742352154	156.358550112946	156.359316255287	156.358956510669	156.359428159452	156.354725583014	156.36021133516	156.357909693538	156.347427214648	156.359980020443	156.353456192479	156.359676903048	156.359935771183	156.347906273881	156.352960740674	156.35894730257	156.355896742516	156.356447770973	156.359760735516	156.358712706576	156.358359061063	156.351886084855	156.357736452298	156.357140283142	156.358076462368	156.352870329049	156.35838196043	156.35948533832	156.353466411848	156.355982960481	156.358092235057	156.357696224492	156.356638195127	156.359686020123	156.35980866526	156.351448998354	156.351776088757	156.360530779932	156.350915896857	156.354822710187	156.351210712678	156.360530511469	156.352849410499	156.359148529909	156.356500876039	156.35241806245	156.360319327586	156.348829754665	156.360093305843
156.357295241026	156.352808027787	156.359755172699	156.355278468224	156.356753513699	156.357755331167	156.359321033521	156.356375841999	156.358607720905	156.357017147331	156.35054125185	156.353645380952	156.354794014416	156.360504877236	156.356617266866	156.360191214331	156.357298761692	156.359243143417	156.358206895534	156.359821267589	156.354974969433	156.35792868933	156.358074924375	156.359101269512	156.359886516451	156.351702621709	156.353842549172	156.352375551684	156.352479817977	156.360222644413	156.35097548187	156.359889399646	156.356223283528	156.356714737995	156.360144366067	156.360182111097	156.356560116671	156.35448753556	156.351730018098	156.355922347972	156.357998334113	156.355525826159	156.360649856651	156.359919573269	156.358084886708	156.356978189979	156.360167651007	156.355919163495	156.358832265991	156.359471259123
156.35937470579	156.353569203445	156.353661716038	156.359798056446	156.359955759841	156.351021029792	156.35695067253	156.360182535716	156.355031289157	156.355921877471	156.35648064129	156.352757351968	156.36014218086	156.359144512283	156.360720556658	156.360487158106	156.355608909549	156.360034752373	156.354140697147	156.360490407117	156.360559844086	156.359442523373	156.353528110488	156.359395109236	156.358763187878	156.358961087919	156.356270110012	156.35836473547	156.356480337928	156.352578625629	156.353989824487	156.35597841479	156.356600222261	156.357794428212	156.356571595318	156.360547109475	156.353079822688	156.357276579333	156.359893436093	156.351899632797	156.360870423685	156.359762549109	156.355816624068	156.359483843983	156.359652807825	156.356098376469	156.360094571573	156.355689474536	156.355626026535	156.354892669015
156.356991613463	156.358822888785	156.357542986927	156.356060165784	156.356007484861	156.357680142424	156.356952937639	156.355495280969	156.35659408213	156.357683478976	156.356033698797	156.35401603691	156.356224833675	156.355830254397	156.356677028495	156.359828495703	156.357557016673	156.359796230803	156.358597306114	156.357293054511	156.360436912155	156.356306342201	156.360033017396	156.357335105748	156.356152804255	156.353721823697	156.359340840957	156.356764255349	156.357556841031	156.360191863102	156.359633722996	156.3568469015	156.352991759465	156.357965634713	156.360844080407	156.359395456493	156.360417754761	156.358212414674	156.361032062396	156.360518678241	156.358578358936	156.360425206026	156.359667124493	156.354689950651	156.354135901042	156.358719445255	156.358470997355	156.360636599844	156.360157283224	156.357047637362
156.358882037949	156.358100269052	156.354671486385	156.359765317335	156.360139473435	156.360314469018	156.359647032217	156.357839014589	156.359069332303	156.360418518286	156.360602078464	156.360007767151	156.360443877028	156.356229139849	156.356420959398	156.360539990555	156.360252517385	156.355848763461	156.359293174334	156.358116145043	156.359030958417	156.359485285658	156.356408242153	156.356246759092	156.355984523956	156.360156473274	156.359254437128	156.358347745295	156.360556335762	156.35641118147	156.358613367759	156.358637464222	156.358050241476	156.359424323111	156.360055175305	156.36003742234	156.360770659128	156.357363135227	156.359605406339	156.361005680297	156.360091680085	156.35280239097	156.358532950224	156.36036986501	156.359500713323	156.360641973708	156.359460291856	156.357658695509	156.356985817472	156.359710819505
156.3602557201	156.360332442753	156.360173379952	156.358347802095	156.360597026056	156.35832680127	156.358698331092	156.357056902398	156.356306742314	156.361004631868	156.360427044186	156.358242871834	156.359420856305	156.358152311713	156.357585813647	156.355445853593	156.361138635244	156.360710048021	156.358089808999	156.3590375405	156.356667605466	156.357671460031	156.360375829043	156.359948402268	156.355471320164	156.355586919428	156.356116883962	156.360008274146	156.359025079246	156.359821127096	156.359942313974	156.358572648498	156.360592469414	156.358483382556	156.360506833822	156.358892769955	156.35713048687	156.361149111148	156.357129348591	156.357888515404	156.359937790965	156.355602019843	156.35935418185	156.357982493539	156.359487123977	156.360513202211	156.358266953288	156.358099357947	156.356654662659	156.357607982244
156.356627157494	156.357721371947	156.359529886038	156.357523096456	156.360220252816	156.358813648336	156.36111776024	156.358914246388	156.360139606303	156.357701535406	156.357914246291	156.360920222447	156.36123588356	156.359301258634	156.359355687733	156.357828158489	156.357236303625	156.359253845314	156.358711528817	156.360248846859	156.360146484314	156.357256974114	156.359530475302	156.359475385805	156.357848456521	156.361241327	156.357148150515	156.355069402699	156.358273415777	156.356604973965	156.357625349822	156.36105034176	156.357272951693	156.358273795839	156.359932343381	156.359621865336	156.357395091039	156.360671187712	156.358794609928	156.356834200259	156.360341707086	156.358765383827	156.3601393338	156.358744565309	156.359921726211	156.358184302983	156.359326821217	156.35804883827	156.35991707078	156.36040047947
156.356924356378	156.360879171666	156.359886952755	156.359940680166	156.358766733096	156.361024430717	156.357676026547	156.361130644956	156.359911202141	156.360521178576	156.358373600688	156.356932916076	156.36106921227	156.361116291042	156.359966510083	156.360840078252	156.360027270957	156.357106770314	156.360480237443	156.358021509748	156.35978946218	156.358505367073	156.360973503797	156.35678407624	156.361037196378	156.358803543929	156.361129157609	156.360591316978	156.357101116939	156.359252447198	156.359931294796	156.357460111469	156.356730108572	156.361078479387	156.360673280529	156.360880182767	156.360537127053	156.35708585359	156.360948503191	156.360627465295	156.360407767604	156.359669012913	156.360920411653	156.360954541186	156.356266320017	156.356383503262	156.359727759679	156.361244162247	156.357459341636	156.356380068614
156.359628340761	156.360352203862	156.35974103636	156.361300970342	156.359437127056	156.360300655769	156.360739633393	156.35805948046	156.360606466969	156.360943084603	156.358358794911	156.359061258184	156.360633217656	156.361074616323	156.358842891578	156.358646288828	156.360588845208	156.359308458402	156.360660451923	156.359217647334	156.357838249859	156.360576680928	156.356677053494	156.358982638659	156.359576480406	156.357532567405	156.359167442668	156.360506581565	156.361254425688	156.361383007702	156.360875180186	156.358830546263	156.357938177803	156.35829176913	156.360364169935	156.360742077188	156.360984287157	156.359640528383	156.360865222358	156.359278416103	156.361205097597	156.359792000489	156.359243855648	156.36097851293	156.358660101564	156.360762499963	156.359225860628	156.361058411045	156.358835022251	156.360826974134
156.360762561243	156.361450309788	156.358441834568	156.359958114595	156.360632573281	156.361287185695	156.360317630706	156.357896901843	156.359142035194	156.360579511587	156.360056335218	156.359919713389	156.359653451189	156.35955450228	156.35865291536	156.359929812301	156.360632831266	156.357336368709	156.358944714942	156.358252745789	156.36105141772	156.35883189518	156.359320454986	156.359341376862	156.358351607638	156.360316167817	156.360982843252	156.360433449896	156.360881616827	156.359926533992	156.359038806768	156.360542809786	156.359469100206	156.360450588065	156.360595654399	156.36089702037	156.358812716781	156.358930627438	156.36117433417	156.358598009467	156.360232209742	156.361192003667	156.35906694029	156.36153051233	156.358503131303	156.359521899343	156.357321908428	156.359247836263	156.361285602493	156.361198919215
156.360709204256	156.360012963472	156.360321800787	156.359108488751	156.359121092025	156.359902555122	156.361309574176	156.360926703138	156.360767263427	156.360253808217	156.359855945681	156.360025880918	156.360488442165	156.361030908371	156.359556724808	156.360904889039	156.358960534076	156.35830421073	156.358596156244	156.361182179659	156.358672441734	156.360450163735	156.358796420346	156.360589097188	156.360921042014	156.360996227637	156.361162198474	156.361157270024	156.358441264036	156.361022445857	156.359856719196	156.360740179225	156.360834607204	156.359482585186	156.360659802047	156.360849971526	156.36148189225	156.361543567627	156.359666132616	156.358443339893	156.359314154207	156.359998865945	156.35806587658	156.361149757004	156.361324484358	156.359466558619	156.358667826707	156.358949901153	156.3585384394	156.359822424388
156.361511258299	156.359068030629	156.36141998043	156.360495786686	156.360313512267	156.361122868225	156.360622416515	156.358524211187	156.360935063844	156.36015769753	156.360300167555	156.360848164193	156.359054429905	156.36039204589	156.359620876982	156.360569668714	156.361401945906	156.359838021502	156.361353730717	156.359018962094	156.361391494459	156.36089562305	156.360218998196	156.36046191281	156.359238075014	156.36074133054	156.360131675109	156.360507234586	156.359852500822	156.361087605829	156.360602588101	156.36053716033	156.360629581472	156.35993598172	156.361377448768	156.360112667332	156.360755130511	156.361494480442	156.360675171702	156.358497436393	156.358622621044	156.360651503457	156.360667586949	156.360020989954	156.360127213483	156.360602166171	156.360040259842	156.359906954073	156.360015388754	156.360534288481
156.360362335091	156.359788866295	156.359161239806	156.360790174943	156.358944371489	156.360599752017	156.360529545841	156.360924669566	156.359966900486	156.361579980899	156.361145716996	156.361220095334	156.359648872593	156.359238121891	156.361299606596	156.360223143914	156.360729705654	156.361134283923	156.361210193401	156.359975968409	156.361188864288	156.360975536304	156.361286720785	156.360550144568	156.361396482185	156.361435705493	156.360818409425	156.360363037547	156.359270048655	156.360568304527	156.359357098457	156.360163892699	156.361393665698	156.360788786959	156.361161786341	156.360497381672	156.360374733346	156.361522077836	156.359678486149	156.35956560068	156.36155463447	156.358969050825	156.360914517717	156.359833407211	156.360476295514	156.359904475863	156.36086448759	156.360118117037	156.361192820014	156.360657839559
156.359536552849	156.360930488636	156.359108552334	156.360059676186	156.360250527104	156.358939828108	156.360339087387	156.361397174049	156.359115270281	156.359784911939	156.36161967094	156.360536869419	156.360689455623	156.361504543815	156.359393014449	156.36036900982	156.359359525378	156.35987210839	156.361202399414	156.361023363193	156.361640382228	156.361081841777	156.360861019216	156.360724814148	156.360715933434	156.361018143503	156.361365269438	156.360303009294	156.361104981318	156.359266799183	156.361534392245	156.359061225978	156.361077888959	156.359323392265	156.359330026298	156.361267262791	156.361206672447	156.359812489616	156.360897103081	156.360615848056	156.360132944686	156.361650839732	156.359589253767	156.361014451259	156.361493883644	156.359285319249	156.361208339837	156.36134106363	156.360845902428	156.361658437025
156.361222495537	156.359672922165	156.361695220929	156.360384152918	156.361400020394	156.360240451129	156.361381233896	156.360755651273	156.361246539221	156.360067269239	156.360718601318	156.361479712173	156.359581702751	156.360618775835	156.361581915195	156.360421827875	156.361430687567	156.360658761043	156.360875688216	156.360136956162	156.361064200947	156.361245511604	156.359115509913	156.360195791746	156.360439964338	156.360211794958	156.359356877169	156.359956167433	156.360914432363	156.359639570957	156.361141119499	156.360181907929	156.360787660177	156.360768464257	156.360622487592	156.359872881411	156.360693902443	156.360861504069	156.360494141981	156.361668147566	156.360686924713	156.36044658265	156.361243471645	156.361165099282	156.361542999461	156.360459224911	156.361507968149	156.360981348389	156.36158517946	156.361595134652
156.361823183787	156.360920787982	156.361717388041	156.360160840291	156.361518053876	156.361575528859	156.361592243317	156.359379938774	156.359520222554	156.36042758623	156.360771539085	156.360417634323	156.360991215287	156.360221285564	156.360823521656	156.359660763142	156.361885863968	156.361016033044	156.360602571786	156.361460004614	156.360249752376	156.36070440637	156.360495083848	156.361345865172	156.359978671082	156.360363184241	156.360489898328	156.361504575324	156.360835673008	156.36109631964	156.360333234583	156.361371020522	156.361531643792	156.360967602032	156.361309598203	156.361416659699	156.36162368829	156.360753662479	156.361745985502	156.361430837168	156.36111080897	156.360421626041	156.360413418081	156.360023234857	156.36164014874	156.360770498614	156.361601935496	156.360960639398	156.3601601209	156.360636888837
156.360842405337	156.360880371429	156.361486620399	156.360922355163	156.361457271487	156.36049238408	156.360774227075	156.3613415889	156.360969769687	156.360181904561	156.360823970187	156.360001866773	156.361073044927	156.360037238596	156.361039682583	156.361063532385	156.360190089585	156.360957980541	156.360667054715	156.36144346533	156.360104083388	156.360630709194	156.361502020208	156.361914718955	156.360061951105	156.361255323933	156.359771181105	156.361689380277	156.360830438509	156.359912930975	156.361017579311	156.360562223677	156.361337353377	156.361099897285	156.360226456072	156.36093149148	156.360956255497	156.361617115466	156.361172280335	156.360420895332	156.360577526791	156.361673536568	156.36059640507	156.360086753519	156.361417892408	156.360864448147	156.361056268243	156.361654492776	156.361784789196	156.360770194123
156.360857619866	156.360211570916	156.360501324963	156.36155834991	156.360230469822	156.361121421376	156.360327125755	156.361613934849	156.361209644235	156.360538590894	156.360999595655	156.360907620359	156.360163608007	156.361245019667	156.360607557648	156.361219310467	156.361079779107	156.360344983944	156.36138218177	156.360227961504	156.360614690162	156.360140312116	156.360705839605	156.361612837473	156.361317207699	156.360701057531	156.361715632751	156.361310722925	156.360539295686	156.360953949426	156.360891164444	156.361802395903	156.360981226663	156.360864384574	156.361482509058	156.361625991739	156.360970032275	156.361503605999	156.361273953675	156.361457778299	156.360028011602	156.36179117339	156.361165868587	156.360921373257	156.361287320195	156.360667930285	156.361791055757	156.36052972337	156.36120312566	156.360637590067
156.360489125266	156.361899126559	156.361300880344	156.361617146625	156.361700004723	156.360268796273	156.360893619501	156.36149243501	156.360885042736	156.360366290525	156.360602175857	156.360651236256	156.360779334628	156.361184458654	156.361262232478	156.361214637617	156.361746076206	156.361683791917	156.360729434806	156.361375228273	156.361071585395	156.360315542364	156.360712514893	156.361912975257	156.361452047586	156.360295869579	156.361259732673	156.361706590837	156.361486666039	156.360706315264	156.361364951353	156.360759157224	156.361483234108	156.360245028242	156.361191884172	156.360557809544	156.36127720984	156.360088613332	156.361280883754	156.361268524058	156.361010124493	156.360996520599	156.360594005689	156.361167093328	156.361355485814	156.361190947094	156.36126816189	156.361715103524	156.360624108578	156.361263393737
156.361098685115	156.361058879074	156.361136324512	156.361286853062	156.360857150246	156.360720085543	156.361069426158	156.361584742604	156.361470730502	156.360519625959	156.360953150445	156.360956341653	156.360914640592	156.361705769174	156.361097447557	156.36056241469	156.361379982285	156.361283732368	156.361304369894	156.360777964242	156.360824000011	156.36103623653	156.361192614474	156.361431055239	156.361728619916	156.360908520327	156.360020183866	156.361250137882	156.361657717008	156.360420298928	156.361602894881	156.361583232633	156.360655618281	156.361253764408	156.360967229953	156.361209900822	156.361385624229	156.360618562496	156.361257279397	156.361509682418	156.361554900373	156.360610096942	156.36204647245	156.361274642697	156.361153783072	156.361691345171	156.361332090403	156.360340508999	156.361918823526	156.361079942491
156.361354354215	156.361137231243	156.360640471164	156.361151053721	156.36111066429	156.361498185279	156.361759719699	156.361165521569	156.360663268659	156.361169820224	156.361779515671	156.360670718335	156.361064037703	156.361591567843	156.36138156698	156.36125874742	156.361319375046	156.361416665929	156.361818549819	156.360907958329	156.36102616835	156.360641578033	156.361047387824	156.361806021361	156.361111283447	156.360939153361	156.360707921202	156.361260284161	156.361532545741	156.361274857821	156.361862426192	156.361203362919	156.361746617294	156.360420057981	156.361749681045	156.3615407866	156.360715823676	156.360939470017	156.361648924439	156.361231221293	156.36143667496	156.361113342014	156.361900392045	156.360957018394	156.360599572152	156.360206545421	156.360743740274	156.361885531437	156.361679370392	156.361098563391
156.360672987364	156.361831248261	156.360979491607	156.360902403712	156.361334448384	156.361631444875	156.360654463042	156.360428721696	156.36159653632	156.36191180923	156.361387987541	156.361725143776	156.36180332877	156.361677365155	156.36106422911	156.361081950688	156.360849370525	156.360553728529	156.360743149475	156.360698234868	156.361765233863	156.361891182319	156.361892226204	156.360523109575	156.361745939951	156.36187226221	156.361146400465	156.360963143012	156.36089301986	156.361931185295	156.361923461554	156.361357217145	156.360407522099	156.360648664528	156.361650832603	156.360807806775	156.361543935525	156.360525968587	156.361130396734	156.360432712477	156.360509907953	156.361359397807	156.361180762346	156.360826923617	156.361170812478	156.361449862822	156.360798634106	156.361476710536	156.36111580528	156.360819891499
156.36177956463	156.361890688	156.361029231788	156.361075504574	156.361854055586	156.361623327867	156.360549760516	156.36145957302	156.36175441249	156.36147266314	156.360789939383	156.360840858037	156.361741647337	156.361204013094	156.361770676949	156.361011354164	156.361911207025	156.361101681749	156.360770540143	156.361133907999	156.361902040483	156.361701919527	156.361349370173	156.361185465149	156.360875393132	156.361009285888	156.360875666414	156.36178859821	156.361877675669	156.361195631134	156.361072477454	156.361217889803	156.361530184701	156.36068044619	156.362158648236	156.360427087632	156.361107068629	156.360865618746	156.361440750642	156.360635414403	156.361239996974	156.361346766665	156.361444580008	156.361381340716	156.361603217688	156.361080720294	156.361336561875	156.360784649929	156.361231834814	156.361030894086
156.36075705198	156.361504068038	156.362116043998	156.36114913801	156.361172280194	156.361469744075	156.361590493454	156.361918376145	156.361221976172	156.361627875869	156.36186059122	156.361542582912	156.361146492983	156.361113918919	156.360782321231	156.36184170695	156.361402222566	156.362022120322	156.361905239342	156.360918230125	156.3616238603	156.361219888848	156.360930193532	156.361752032672	156.361344571489	156.360971838439	156.361010278341	156.361222193086	156.361618866156	156.361045792185	156.361865206502	156.361326445976	156.36173036508	156.361427671219	156.36155566889	156.361870686032	156.361222207978	156.361020583346	156.361099123183	156.36125632242	156.361120309243	156.361296621353	156.36115479757	156.361477456086	156.361700903383	156.36146517572	156.361813039749	156.361716653484	156.361549451873	156.361528366854
156.361788557869	156.36156262302	156.362000555706	156.361476416981	156.361920602481	156.361367761931	156.361271715641	156.360878949697	156.36174638691	156.361542923806	156.361588233097	156.361138524813	156.362044505902	156.360877291189	156.36169085072	156.361706339141	156.362025259849	156.361193289623	156.361337984385	156.36133067354	156.361459097443	156.361561478734	156.360979345896	156.361474212313	156.360951675944	156.361870826988	156.361598783536	156.36088336061	156.361484131638	156.361292683239	156.361121426272	156.360820189784	156.361632524625	156.361574446637	156.362000452267	156.361740332921	156.360806444121	156.36160325909	156.361139449984	156.360864651493	156.361628336453	156.361605081879	156.361047751738	156.360820950668	156.361115452159	156.361539653428	156.360911996748	156.360979236033	156.361303915591	156.361891095696
156.361629918927	156.36101566256	156.361639244048	156.361912476027	156.361753245031	156.361180078835	156.361459033687	156.361111833339	156.362155510279	156.361097716643	156.361752622737	156.36143262723	156.361654398621	156.361724105206	156.361348750815	156.360947994803	156.36093353545	156.36140450158	156.361598271909	156.362198502377	156.361077053255	156.361801041206	156.36155052578	156.361685980785	156.362101726062	156.362083446101	156.361279135078	156.361819746524	156.361382585918	156.362025528883	156.361929912025	156.361842574429	156.361404602606	156.361872084559	156.361310019642	156.36147485744	156.361391071524	156.360952157646	156.361584594755	156.360900397264	156.361881887763	156.361481106554	156.361027807067	156.361766650244	156.360874759586	156.361919102036	156.361198538205	156.362056473891	156.36199211816	156.360873580484
156.361179690974	156.361189340119	156.361388190791	156.361498029311	156.36118325598	156.361646426301	156.361246947817	156.361163738964	156.361673315901	156.361932737142	156.361752537921	156.361601361426	156.36192587036	156.361730566694	156.361392626892	156.361699653887	156.361717154817	156.360987430183	156.36169182393	156.361141869734	156.361704853881	156.361284830086	156.361918158003	156.361069673502	156.361858550321	156.361605351255	156.361495108637	156.361265148371	156.361333003853	156.362034858135	156.361919074159	156.361024288333	156.362124462369	156.361141697916	156.361498829483	156.36146750506	156.361564569475	156.361206105939	156.361957289857	156.361893735073	156.361465594032	156.361550433921	156.361710065293	156.361739070222	156.360946384722	156.361888918227	156.361517987047	156.361604858755	156.361967456016	156.361581696137
156.361863858183	156.361247787783	156.361848145903	156.362120837965	156.361839157556	156.361790516873	156.36168256422	156.361686129598	156.361807947687	156.361157830856	156.361752577435	156.361232366	156.362015213243	156.361676377621	156.361104132032	156.361772688556	156.361372534765	156.36117653557	156.361608395818	156.36125324575	156.362039893592	156.361607632877	156.361477330057	156.361909863678	156.361848870136	156.361411109018	156.361676077121	156.361101501987	156.361003178235	156.36106006792	156.361975921977	156.362160389819	156.361407194162	156.361548296612	156.361625538429	156.362042595549	156.361380742485	156.361847679027	156.361728452316	156.361248575502	156.361290592003	156.361138924363	156.361779930307	156.361224434304	156.361934956822	156.361639491806	156.362245438783	156.361117774746	156.361719537676	156.361551428014
156.361917384129	156.362034637232	156.361573302409	156.36128836792	156.361046374118	156.361773757401	156.361715539289	156.362099684091	156.361988499851	156.361818700551	156.361564886049	156.361507115012	156.361595045327	156.361374672671	156.361393358783	156.36121329436	156.362071275453	156.361772183728	156.36137482568	156.361688658465	156.362065252763	156.361683378025	156.361978619959	156.361643450922	156.361767346789	156.361783346254	156.361946109494	156.361912606378	156.361952886135	156.361736851287	156.361740030244	156.361756474206	156.361914730217	156.361532459376	156.36182159859	156.361911517681	156.361365154509	156.361473734977	156.361280293538	156.361683743059	156.36212856446	156.361436697022	156.361515674449	156.362201643273	156.361026317402	156.361995737455	156.361864752362	156.361939802108	156.362021833447	156.361875183023
156.361658697327	156.36149201165	156.361057098525	156.36153624748	156.361596387744	156.361748731856	156.362020005514	156.361482231529	156.361878217374	156.361834325999	156.361293456678	156.361291037539	156.361990939655	156.361767062734	156.361766955187	156.361288866943	156.362016647817	156.362203128454	156.361698619676	156.36212891487	156.361341549651	156.361635153692	156.361747808807	156.361763562909	156.361765773202	156.361575270749	156.361352638208	156.361193094557	156.361749934846	156.36177898916	156.361774596145	156.361694035697	156.361240482275	156.361408225919	156.361527489039	156.361644533333	156.361437318439	156.361469295667	156.362017477862	156.361753901466	156.361093495907	156.362030365561	156.361876567331	156.361830859959	156.361511236577	156.361835546235	156.362187834452	156.361691640574	156.361612271338	156.361969024211
156.36171719313	156.362173863896	156.361303294449	156.36168855905	156.361267351152	156.362141694019	156.362009458916	156.361441341811	156.36136550035	156.361766235762	156.36194082586	156.361701486677	156.361347643764	156.361878099864	156.361609074606	156.36112538675	156.361775780976	156.362104695547	156.361662186244	156.361988819685	156.362224967609	156.362002277819	156.361934117103	156.361365491366	156.361487301083	156.361624062349	156.361527451503	156.361304957288	156.361993347497	156.361628873796	156.361559174374	156.361403072974	156.361963910073	156.361772299278	156.361977070994	156.361658521331	156.361703528191	156.361828011685	156.361333222993	156.361464800701	156.361178983577	156.361166153448	156.361901691838	156.361986904663	156.362135542804	156.362041300789	156.362078082961	156.361724099921	156.361686757545	156.361973332461
156.36188864777	156.361615869734	156.361769931485	156.361120721773	156.361300828411	156.361350165081	156.361375922903	156.362161930949	156.36126431595	156.361805545004	156.361847312079	156.361658723159	156.361515763356	156.361375739528	156.361909753621	156.3615206267	156.361978045208	156.362119705562	156.362202371761	156.361558892488	156.36188094904	156.362153025224	156.361733052776	156.361207965284	156.361796592009	156.361443938791	156.362107768899	156.361805390876	156.36131487499	156.361861099208	156.362274013326	156.361699552908	156.361424229915	156.362268370888	156.361483016466	156.361503088232	156.361374676603	156.361526178	156.361835223251	156.361969035236	156.362049372745	156.361863032085	156.361578822639	156.361841900965	156.361251191577	156.361866920504	156.362035046571	156.361773488161	156.361238760874	156.361887769403
156.362290765213	156.361510299068	156.362105172742	156.362270783718	156.361957708464	156.361903357491	156.362313170429	156.362221263855	156.361394102311	156.36162998939	156.361440128957	156.362068606188	156.36150216666	156.361774490462	156.361663354621	156.36162905776	156.361966526446	156.361820794611	156.361804800092	156.3620031544	156.361478236719	156.361632874506	156.36164577849	156.361643458871	156.362081327675	156.361831045481	156.361658819241	156.361292142608	156.361611083065	156.361983372377	156.361639073145	156.361624544957	156.362091876238	156.361235832335	156.361581944443	156.361307030594	156.36167106216	156.362097250686	156.362029444921	156.361360870421	156.361739271981	156.361418473547	156.361600708699	156.361993594776	156.361608171623	156.36174229867	156.361971496668	156.36192256266	156.362261220732	156.361945210983
156.361390817612	156.361503587852	156.361818219514	156.362187557157	156.362053739766	156.361761590386	156.362255935033	156.361434056023	156.361842818564	156.361604054596	156.362107621749	156.361628337069	156.361464379687	156.362231488046	156.361932118334	156.36136550543	156.361967379997	156.361793758075	156.361900151039	156.362086389894	156.361289529199	156.361497846458	156.361818483073	156.36191345174	156.361544976195	156.36173181507	156.361694654389	156.362311560496	156.361932056594	156.361859421824	156.361676065445	156.361433887157	156.361554729357	156.362185496349	156.361382746697	156.361309131137	156.361330564522	156.361797918968	156.361717251785	156.362059722499	156.362140556111	156.3613845176	156.361930809878	156.361984302187	156.361998693268	156.361727258051	156.36208505345	156.36191365728	156.361946126359	156.362362196242
156.361539798012	156.362125844788	156.361841289284	156.362024750786	156.362111978925	156.361470788827	156.361477801335	156.361416259687	156.361375979911	156.361757537649	156.361662235791	156.361361954134	156.362102815637	156.362161134815	156.362104620005	156.361976277285	156.361907687169	156.362110259476	156.361528396671	156.362134592981	156.362078890836	156.361888677316	156.362132867844	156.362141295971	156.362095578105	156.362197901165	156.361894908114	156.361887012744	156.362102460234	156.361569765686	156.361550733769	156.361937523643	156.362262530076	156.362055085632	156.361409533173	156.362185112465	156.362068507511	156.361806929624	156.36183134102	156.361723411176	156.362032652004	156.361665626301	156.362197630016	156.361456472827	156.361409269786	156.362026385036	156.361649994469	156.361769676497	156.361616479549	156.36162346424
156.361976491613	156.361469107461	156.361739204252	156.361424855943	156.361534156993	156.361808245092	156.362148843271	156.361800237906	156.362122689525	156.361748428634	156.362081112399	156.361778580525	156.3621566009	156.361424152116	156.361978344889	156.361528823553	156.361579261163	156.361847700822	156.361609828983	156.362084501592	156.362273408281	156.361733600744	156.361776573861	156.361835836595	156.361849771175	156.361924346634	156.361910828352	156.361475435277	156.36140032867	156.36179446769	156.361747545001	156.361545636624	156.361808540402	156.361698545243	156.361847242346	156.361736755586	156.361763236944	156.361760511894	156.362097541534	156.3621828912	156.361609865655	156.36215533882	156.361923359266	156.362071849247	156.361600973471	156.362217314257	156.36226099861	156.361965942663	156.361941338194	156.361670941792
156.361945374582	156.361761695014	156.361953417012	156.361395113352	156.362082425612	156.361906677999	156.361916938656	156.362247910615	156.362108337944	156.36163323484	156.361511878092	156.361848158694	156.361383607941	156.36157172355	156.361615153947	156.361623382139	156.361557246179	156.361867151424	156.36203697938	156.361611255583	156.362184218414	156.362023075298	156.362154975658	156.361862042905	156.361470988455	156.361742197152	156.361745833933	156.361653998182	156.361410562734	156.362137257143	156.36183452031	156.362361912208	156.361586002499	156.362110732172	156.362074742885	156.361577166498	156.361605833613	156.361976811571	156.361693383359	156.36166180827	156.361734327457	156.361587580766	156.361672256412	156.362020552608	156.361533330496	156.361387815819	156.362101192128	156.361400749171	156.361669960095	156.362299682486
156.361638013188	156.362228212425	156.362005547852	156.361743521581	156.36222320158	156.361629107163	156.3618915481	156.362077053346	156.36214803613	156.362224817084	156.361574890975	156.362174878316	156.361681933632	156.36200298901	156.361983223087	156.361673511345	156.362202380119	156.362251513875	156.361361372191	156.361982295898	156.361807772969	156.361987003612	156.361645774222	156.361672505697	156.362073053656	156.362397011493	156.361753147273	156.361429095914	156.362001932926	156.361625306173	156.362002675058	156.361455506715	156.361896830374	156.362183821179	156.36188964187	156.361776250875	156.362158216493	156.361805274729	156.362015563708	156.361783390186	156.36158158475	156.361678023984	156.361663268357	156.362239135472	156.361931311077	156.362126551541	156.36213691585	156.36221001367	156.361604544548	156.361551225756
156.361848397187	156.361793444302	156.361993806105	156.362273350552	156.362128151181	156.362343632698	156.361991143115	156.361875056574	156.362402670223	156.362015991402	156.362134291388	156.362278248369	156.361791352522	156.362158550219	156.362008983895	156.361980363479	156.362499260178	156.361949156449	156.361943621228	156.36197133985	156.361888418258	156.362027720713	156.361634484504	156.361944557817	156.361917693586	156.362107303909	156.362187750461	156.361736674792	156.361861442294	156.3616885915	156.362149198497	156.362282293094	156.361895153104	156.361663584606	156.362375779126	156.361700022709	156.36158320361	156.362015729199	156.361568959372	156.3621477683	156.361696009547	156.361501888753	156.361685290465	156.361836158004	156.3616843407	156.361551474985	156.362267495355	156.361738278112	156.361894753428	156.36157213106
156.362135027748	156.361925035222	156.361669461139	156.361605136266	156.361981501408	156.362227665008	156.361557215787	156.362288550321	156.362279597973	156.36188586172	156.362319753909	156.362075504676	156.361559260573	156.361591466307	156.361615517365	156.361519337876	156.361730663079	156.36207969726	156.361840394713	156.36224737009	156.362065063927	156.361868265096	156.362137860583	156.361552952485	156.361597691564	156.361905784712	156.362434930228	156.361905213866	156.361975143305	156.362293794751	156.361855524219	156.361894186771	156.362227220022	156.361557375921	156.361603587337	156.362140105524	156.362343795675	156.361609813617	156.362255817561	156.361540102205	156.362303676056	156.362011733256	156.362083405848	156.362064937545	156.361586545713	156.361965175488	156.362153941052	156.362076474726	156.36209772605	156.361495739315
156.362034340014	156.362159922912	156.362081339962	156.361751883479	156.361774882064	156.362297519719	156.361919896826	156.362013795763	156.362169195658	156.361877533694	156.361525992824	156.361983104248	156.36167060873	156.362154940951	156.362133150196	156.361968501527	156.362002558385	156.361670886261	156.361832739845	156.362313580798	156.361805138593	156.362137637811	156.362076973547	156.361579441083	156.361696095648	156.361682757452	156.361570381113	156.362205022464	156.361672491397	156.361579797374	156.36164132006	156.362098778525	156.361558298434	156.361869021468	156.362079737344	156.361575328481	156.362089484324	156.361969309788	156.361990859924	156.361827894312	156.361464113079	156.361761841988	156.361978511722	156.361949005096	156.362180570419	156.361807420482	156.361861869812	156.362312002908	156.362214499956	156.362008105478
156.361669595822	156.36162763408	156.362139912639	156.361907202931	156.361881012638	156.362039767093	156.361637210626	156.362258734248	156.361549617076	156.36173746198	156.361735099553	156.362180849466	156.362302091134	156.362071124592	156.362347397879	156.362245015932	156.362162202274	156.362070685909	156.362017765006	156.361990644148	156.362129578091	156.362179695792	156.361697451441	156.362279396792	156.362224308911	156.362087291275	156.361815394383	156.361880024918	156.362253265648	156.361591444695	156.362316524353	156.362172177882	156.361553030713	156.361708673419	156.361743255784	156.362429195891	156.361757086458	156.361552539701	156.36179644133	156.361854858918	156.362294605937	156.361659327526	156.362128717899	156.361664317931	156.361481762157	156.362280810029	156.361500254734	156.361770271381	156.361929256016	156.362141181117
156.361634574296	156.361817126039	156.36218269367	156.361984606394	156.361686280287	156.362164541692	156.361767575178	156.361535961528	156.362335044192	156.361965074691	156.361750239619	156.361909011456	156.361880138206	156.362105118051	156.361678197715	156.361955882229	156.361630916734	156.362225490187	156.361742809811	156.362263535404	156.361742156675	156.361886428384	156.361932983806	156.361783444687	156.361790513971	156.36174407718	156.361909323726	156.361801518457	156.362272172798	156.361683579712	156.362035120035	156.362337802108	156.361860803509	156.362234385099	156.361846212682	156.362026830735	156.362121715594	156.36170825707	156.3620292734	156.361710617974	156.362240665264	156.362260078863	156.362124549305	156.361829327778	156.362069017835	156.362360810777	156.3618004614	156.362021121998	156.362373318203	156.361791245638
156.361816354584	156.362029998729	156.361902891446	156.362183667736	156.361750748091	156.361689189241	156.36181334351	156.362029342815	156.362356936156	156.36188709317	156.361717036824	156.362371521498	156.362134833994	156.362300072376	156.361883928317	156.361963789041	156.361898197839	156.361689266553	156.361854005077	156.361557160384	156.361893866211	156.362131358678	156.362406746824	156.362170442863	156.362419137372	156.362181871637	156.361907269121	156.36227202727	156.362396386999	156.361707067409	156.362120658262	156.362046235408	156.36228216974	156.361894767467	156.361934366901	156.362329916598	156.361741462281	156.36191862264	156.361863707917	156.361762914972	156.361678879887	156.362055136121	156.36200796345	156.361793869013	156.362158315424	156.361920928701	156.361694081946	156.361996347526	156.361836267679	156.36208945106
156.361677298457	156.362317228298	156.362241975558	156.36199971978	156.362018953011	156.362499463744	156.36206003898	156.361986292808	156.362344426275	156.362260415749	156.361712637774	156.361665597181	156.361928357163	156.361837025685	156.361945663079	156.361843270116	156.361893013871	156.361941543063	156.36222560975	156.361729564794	156.361655129441	156.362146866465	156.361848258009	156.362237213699	156.36238836487	156.361643245529	156.361942861549	156.362251492052	156.362055266959	156.361976001137	156.362312262185	156.362188281953	156.362206181297	156.361605555945	156.362072902095	156.3619134199	156.361935029382	156.361877360132	156.362085203426	156.362255845891	156.362167675742	156.362095484857	156.361908197989	156.36169645398	156.361664819715	156.361991095218	156.362313663652	156.361848145731	156.362489022148	156.361710243636
156.362195863945	156.362011587636	156.361787812745	156.362032904242	156.36233962952	156.362062333949	156.361968915013	156.362508595445	156.361965654707	156.361797633417	156.362345303032	156.361874762855	156.361836226314	156.362006176647	156.362196857036	156.362282428814	156.361699839746	156.36226587457	156.362216117711	156.361989660272	156.361695396114	156.361985062867	156.362211309587	156.362088944554	156.362164419477	156.361992487149	156.362077397465	156.361876406211	156.361963786749	156.361909122714	156.362417837998	156.362165787886	156.36199417288	156.362269044002	156.361669383846	156.361924083682	156.362215173473	156.362105132557	156.361645984289	156.361710301534	156.362035033528	156.362225183429	156.362122378903	156.362050538652	156.362345189613	156.362268623168	156.361831585388	156.362085145184	156.362274388452	156.361994314836
156.362427767791	156.362191383963	156.361884833507	156.361915306539	156.362060000821	156.361965904601	156.362372720878	156.362260812115	156.362256641304	156.362096023449	156.362159147767	156.361802704705	156.362247091106	156.36217072034	156.361700184925	156.362409034352	156.362185669343	156.362014315163	156.362273764974	156.362027356134	156.362317137392	156.362062777635	156.362083927145	156.362378465156	156.361896420829	156.36205215548	156.361980421509	156.362291373997	156.362207424798	156.361728470094	156.361628455806	156.361772202108	156.361878480044	156.361685540105	156.361926551837	156.361881865088	156.362162477047	156.361745178902	156.362103420349	156.361835098954	156.361805366815	156.362166052046	156.362112477898	156.3621676964	156.362139692065	156.361726494035	156.36201494999	156.361896957498	156.362273516221	156.362448945077
156.362031059298	156.361738435516	156.361947449649	156.36187471185	156.362511250415	156.362253711337	156.361879518131	156.36243362395	156.362028589738	156.361974274133	156.361920521765	156.361821644276	156.362343548051	156.362399560218	156.362162439496	156.362160147443	156.361974257462	156.362188618014	156.361986340722	156.361757786055	156.362534463014	156.36229324688	156.362121285369	156.361849342162	156.362232022791	156.361858995459	156.361967729241	156.362145358119	156.361923892185	156.362284542333	156.361623994398	156.361978739776	156.362427833999	156.362287712216	156.361987690128	156.36239485361	156.362426506292	156.362009756643	156.362179401621	156.361951874995	156.362480023932	156.361862268354	156.361982700207	156.362334770853	156.36238184013	156.362158102135	156.362486996278	156.362027801866	156.362014988792	156.362299489392
156.362341771616	156.362150144252	156.362265618246	156.36222444895	156.362043129169	156.361872334165	156.362498726623	156.362362802213	156.361925653157	156.362109691679	156.361863641886	156.362336929628	156.361734939948	156.362145739369	156.362139317857	156.362313039974	156.36220430243	156.362453665507	156.362309530932	156.362030601079	156.362387739564	156.362144510753	156.362241535599	156.362250582989	156.361993080296	156.361763633088	156.361916338986	156.362083658089	156.362073923375	156.361828261032	156.361928638371	156.361995305105	156.362043991209	156.362339644559	156.361947618944	156.362291072663	156.362201165915	156.362027421236	156.361973231665	156.362074536479	156.361955993872	156.361909526333	156.361986850061	156.361843322406	156.362427598997	156.3622257326	156.362220606056	156.361823328216	156.361745053959	156.362142557945
156.361910947124	156.362424207844	156.362469205986	156.362210408419	156.361866119949	156.361885168716	156.361988913887	156.362148882599	156.362166819614	156.362056837063	156.362264841104	156.362020338244	156.362406043503	156.362257081216	156.362046343853	156.361646930229	156.362306205045	156.36182644586	156.361752856818	156.362270464168	156.361843577682	156.362128253181	156.362018571747	156.362129703093	156.361968287898	156.362090949123	156.362545614635	156.362083962366	156.362039468972	156.361837020281	156.362045637773	156.36201839251	156.362218200246	156.361882019788	156.36221616918	156.362210301892	156.362312454314	156.361938289478	156.362539676352	156.362022471161	156.361816466067	156.362117746371	156.362246038204	156.362315923389	156.36184459841	156.362110758934	156.361892457316	156.361960008389	156.361938842967	156.362280397144
156.362285947084	156.361964173187	156.361839323233	156.361903263475	156.362392547895	156.362271296297	156.361804963792	156.361823871023	156.36204839177	156.362133849366	156.362093393548	156.362170289275	156.3621815297	156.362099439254	156.362280914714	156.362269405461	156.362266742547	156.361956301773	156.362511164206	156.361993675396	156.361922319358	156.362019679224	156.362295459553	156.361984956052	156.361978649749	156.361826810134	156.36213028256	156.362087324584	156.361883005102	156.361676053443	156.362486383047	156.362073446124	156.362011863539	156.362238560858	156.361960169752	156.362168839093	156.361919052347	156.361814949177	156.36213515789	156.36190815768	156.361750039975	156.361864495346	156.362296023819	156.362464329522	156.361686505987	156.362109797425	156.362472847364	156.362277516541	156.36241082384	156.361836375999
156.362015851715	156.361973181466	156.362028261101	156.362226942058	156.361870788774	156.362006515839	156.362215653843	156.362244255698	156.362525217045	156.361994304156	156.361911483655	156.361975445787	156.362124018679	156.362158092962	156.361953918394	156.36225253486	156.362146451204	156.362005430569	156.361968247834	156.362011103386	156.362129030522	156.362129187201	156.361773830581	156.362548819267	156.362032189311	156.361820617918	156.362165633734	156.362058264264	156.361981666259	156.362411729891	156.361760307885	156.362271676817	156.362271349799	156.362411950252	156.362026882466	156.362073179052	156.362262994307	156.362132695756	156.362487370582	156.362574741489	156.36209136145	156.362039949336	156.362055168807	156.362107771286	156.361789514937	156.362208449853	156.362245409838	156.362184794894	156.362149691105	156.362277030129
