# Supplementary material for: The Neural and Computational Architecture of Feedback Dynamics in Mouse Cortex during Stimulus Report
Source: eNeuro. 2024 Sep 24;11(9):ENEURO.0191-24.2024. doi: 10.1523/ENEURO.0191-24.2024 (PMC11444237; doi:10.1523/ENEURO.0191-24.2024)
Supplement: Extended Data 1 — The file code.zip includes all code used to generate the figures and perform the analyses presented in this manuscript. The folder "./ephys analysis/" contains code and instructions concerning experimental data and Figure 1. The files "Figure2CDE.m", "Figure3AB.m" and "Figure3C.m" simulate the model in the nominal setup, and generate the corresponding figures. The file "Morphing.m" allows changing the connectivity strengths with respect to the nominal setup, and plotting the resulting trajectories. The folder "./Figure4/" contains instructions, code and data concerning Figure 4. Download Extended Data 1, ZIP file. [file eneuro-11-ENEURO.0191-24.2024-s003.zip › code/Figure4/isolatePPC/v1Int_a1.25.dat]

0.365950518387993	0.330530374878846	0.343490195531805	0.358503661284403	0.354559432609217	0.364681465377188	0.359007923735479	0.32373999624802	0.389653689161702	0.342800810488635	0.331798188352912	0.346287114665758	0.327736050303845	0.365597589667348	0.32620347404049	0.341746038978802	0.329540769372536	0.349431481675958	0.389201095032977	0.334159827329256	0.341293915096816	0.352345896123439	0.353376793137673	0.39083298989623	0.331932979932226	0.324312145086884	0.391272555697627	0.38630357571801	0.326604001834765	0.345590979020901	0.36595675910504	0.338712471226149	0.334711488117839	0.343458334029798	0.336244456161818	0.334522529241246	0.348560952796675	0.325766766881799	0.392173616733172	0.324066929641669	0.323737702494895	0.327096494078118	0.328767544605806	0.346402536657188	0.337428888044989	0.361085199574069	0.343371644880646	0.369794313010646	0.329432853296468	0.368799374825531
0.407553944960351	0.377172227134093	0.400506826388196	0.337271683233255	0.33214562654811	0.351656605893534	0.348044641696411	0.400840995631273	0.378805949266495	0.387264390601	0.382206724346539	0.401766768577737	0.370639630558429	0.358549451364689	0.407085364102507	0.381268595511978	0.350474629777963	0.335553003774849	0.332860021124513	0.396424489409368	0.349695388801149	0.395270977572828	0.354069553814486	0.370970504432576	0.351793102206551	0.358033518290409	0.352208865262179	0.355431268872796	0.353435441218053	0.391027696781043	0.337027098412373	0.335300169859821	0.336841243396605	0.406236540498815	0.349514018091469	0.349690540414088	0.377313478391196	0.344871909398794	0.391967412414153	0.390111186660691	0.396015336730236	0.393224181171703	0.348728645576797	0.392350800679695	0.347728809653575	0.385596571306395	0.403312126147022	0.341734467195237	0.393912328151854	0.370108618475592
0.37377850456548	0.358524461868827	0.371982125899102	0.355320712723985	0.37056075672807	0.404736422205178	0.420244503897538	0.392735254110351	0.355686423327865	0.36865917212455	0.386229626139788	0.405866118404596	0.356256832550405	0.365392672529424	0.349099804008689	0.370254132850452	0.386115005205127	0.353296586903313	0.341889258405944	0.347790601565676	0.371586068357954	0.365408166002655	0.353553818126295	0.378362838733977	0.37762041202472	0.393619144954854	0.35259408587536	0.408390392563477	0.406785348795588	0.424377358623137	0.357668802466461	0.344840530995352	0.402039170218472	0.376041198035628	0.405709025214878	0.353740460225981	0.393385511117262	0.388899851907545	0.424091250657653	0.402144912842939	0.419111550743767	0.379675375883958	0.383377237976458	0.377222630812313	0.422335388333918	0.350488420501419	0.374975017771738	0.375762939916334	0.397206019136626	0.407864124092187
0.369894858795614	0.408774971795288	0.371963247207466	0.386528898439284	0.446350454580838	0.394798560585565	0.374534702878098	0.368773808118574	0.437208697857201	0.418078018605192	0.424186005778133	0.357796107096906	0.406005967391263	0.367657031581678	0.44401482005731	0.380915398498055	0.432595121230212	0.355496508161431	0.380262458043469	0.405626811415267	0.370486980379406	0.380626338407056	0.373865024503682	0.372509085813735	0.433106448155754	0.423835860968951	0.365503842211286	0.420153252737258	0.358115049548789	0.442679144351183	0.441665964974991	0.371468967363171	0.414371447482938	0.383037636107777	0.385998154623257	0.356993133469852	0.389361033192939	0.37122701914799	0.379355575566204	0.413145074897653	0.374246660809369	0.399176463902719	0.446696687075417	0.403358343700527	0.393784217280191	0.430963622401953	0.419340622934107	0.392744403891526	0.407129488988168	0.370894952549394
0.390518792476049	0.369911110883233	0.367185962609762	0.456937038890061	0.453213227839762	0.426664936675601	0.430441470359861	0.421344567102756	0.393130920066424	0.473805578094197	0.396634319745694	0.370820344190998	0.393516111607734	0.436168541622764	0.414645478830697	0.454864738122816	0.409607187936559	0.449108202753871	0.378811519074546	0.416032374036012	0.471217377880508	0.462747209884804	0.463323007477654	0.397035688201473	0.454806137101159	0.421627707843164	0.443837118831276	0.404859749760659	0.415787888777121	0.369707749202529	0.424170292233627	0.437744233508644	0.444941905024019	0.427520833358174	0.396927463091806	0.448770179104837	0.416316200273501	0.378496418201783	0.447734305104953	0.463009446671638	0.37424918556421	0.403474067755666	0.443210604574518	0.368857617524287	0.413054235470299	0.388120821631808	0.367474479785539	0.424289668786621	0.425076717339967	0.45281668887286
0.486928877203915	0.457886726439156	0.429803242319115	0.44093152939062	0.483302219045523	0.461454671400878	0.418537944270511	0.421367362821981	0.42014022506448	0.469907953051325	0.496142025978416	0.485240574085652	0.404396533665328	0.494733797708634	0.491349938908147	0.405829322164583	0.489204094622371	0.387968312274377	0.440384858203023	0.45357562306295	0.407299873787011	0.405957755464021	0.476212827203129	0.387221138839115	0.485474872804582	0.473276860878679	0.472801744386263	0.401921456967802	0.39941110545048	0.387396891023906	0.450490287910173	0.394554822031485	0.489185475029009	0.472827047570561	0.435298167753088	0.39972412487394	0.391833778876684	0.478804022471951	0.49102461390659	0.397816478208562	0.398802073175622	0.438503696805581	0.468052231718994	0.488066741451688	0.455331460122867	0.473561131667591	0.430180507538436	0.417308092703225	0.408765959756346	0.478313978126545
0.51877788510463	0.530238746982496	0.415468631128035	0.506149710234033	0.447181887949724	0.470708629674328	0.446125418467935	0.421266899141519	0.477292460811109	0.497051500143376	0.481714075831712	0.496458216580244	0.444067992902776	0.522254942668072	0.429268366546941	0.449112817632933	0.460699937322776	0.514991412940614	0.489550215005785	0.488699101842861	0.50875910100347	0.503965983629762	0.497532652206106	0.403129550038001	0.431438338378353	0.526758434777014	0.405146977932318	0.47815696804861	0.501446961884867	0.493489519804287	0.483577290079472	0.414346197042893	0.417096209255923	0.455650306341881	0.470444018350127	0.476293668156069	0.435978884098698	0.412908382723226	0.459059291455328	0.52001695468598	0.434817795528455	0.409257630039258	0.427726318342941	0.513139628925543	0.415176321103806	0.431307890865149	0.417197903825453	0.437686353485372	0.409907384282486	0.475071572528032
0.447724922024209	0.514106325984494	0.50254268661014	0.42949893973182	0.461250985461945	0.428587990515879	0.467415223883708	0.42966134817096	0.543866309043926	0.447054759603033	0.563383716583494	0.492800115406978	0.434840041456064	0.460251741190337	0.437449618097571	0.55553715047838	0.548082335161093	0.491028337622168	0.545537712166198	0.518057898730836	0.484691315567056	0.430395109751623	0.518325646187886	0.494613125162046	0.455087631597893	0.431146660000478	0.553254117189408	0.477165494353161	0.457678243428692	0.555970463573891	0.450209594577919	0.523564744238134	0.433401284451499	0.424728004813656	0.466480347326235	0.470803196211525	0.498899950645764	0.534664755063336	0.486995751017338	0.531127261190603	0.513997077736815	0.48236302856053	0.467889214744683	0.443751906957318	0.480143766126778	0.511591443071254	0.458743282031647	0.561013053704661	0.436497988468052	0.442775995685378
0.487168139200891	0.488210889230231	0.578771564995896	0.536666502828942	0.45767887431345	0.603356255673776	0.564778014471393	0.441905875562791	0.522481486100094	0.570173559811967	0.49527121580812	0.455029584279381	0.566861424241701	0.472620340675198	0.530029467319085	0.567944165274061	0.52272996181727	0.46984350295381	0.55282800760103	0.455040235779296	0.589363308550532	0.475881164658447	0.470579759142044	0.535257802308973	0.544358878884848	0.521843621911687	0.519670057048588	0.499192807055428	0.456671141067558	0.529356098116018	0.548865136317377	0.55058366425887	0.462757244512556	0.525973916003832	0.579728257269745	0.565934853691956	0.527774584412195	0.472246741205115	0.5035436558526	0.568414956536568	0.525188987740229	0.444323167189231	0.56174505678056	0.460534673882516	0.460465478686471	0.544681391502858	0.505761314933174	0.488919713202133	0.571131244765287	0.551385077181527
0.539939862039481	0.49151389957235	0.55782501861536	0.502837797772601	0.546104229720128	0.614652446049805	0.602259505060302	0.486489803049786	0.621203278546736	0.48672328043755	0.590488141931098	0.559298576795923	0.506961319500355	0.541725298663173	0.567362081344945	0.641220675175091	0.63609676193173	0.515298240866991	0.497283913256582	0.556403626639445	0.476633695890328	0.477215420463383	0.568586299432377	0.483588595126594	0.493083452706765	0.532520096703426	0.608712562070828	0.481556635727557	0.592617446129866	0.507071453848911	0.481772074993262	0.528869637868087	0.585733020167588	0.476755884435356	0.559850880304891	0.509265463884492	0.482683673101151	0.482204601598854	0.562546458129332	0.615340232225052	0.505863296136272	0.613686130821753	0.564448687892887	0.540199018176344	0.521955803946984	0.594939276251826	0.51739699385934	0.603735677670528	0.492808238092538	0.59426634756171
0.5854782576034	0.688417599961367	0.586254964634829	0.548651726749374	0.660612866235841	0.558403104701361	0.616270017170378	0.534572458207975	0.549795297515326	0.600210003798679	0.59279786068903	0.660871699824231	0.59377933665091	0.571937850062526	0.694966340990595	0.654725955870444	0.641905666683686	0.523896385672434	0.676816926615959	0.688443315285186	0.651338198053073	0.533728836854218	0.666825763075899	0.651158127561188	0.493656091074557	0.609692936421528	0.565567197715141	0.592861517470765	0.654750747649207	0.623863095345989	0.665611145228689	0.539146290958161	0.58792827896136	0.65188746017704	0.505799088216155	0.517989809366644	0.612931356528067	0.635845557185823	0.606598531622116	0.528636660514108	0.692344327530912	0.626509920361983	0.519562274783351	0.713409134801328	0.588876712983408	0.640545317250849	0.593332336504544	0.505959100496426	0.616502844555453	0.662953845628221
0.565838612557654	0.693096717666791	0.563473630673078	0.565082410860185	0.567142581506393	0.743339207128184	0.596141026191241	0.553174969286653	0.535359856142477	0.752645130300861	0.676431056623171	0.700669556304406	0.631984686418638	0.56497042407421	0.671469473214494	0.750898972471991	0.66298657561045	0.761443680514547	0.551712405229213	0.690235974830012	0.607973085003274	0.622642400627504	0.633722500822748	0.56977936980664	0.583207439831756	0.586995833674061	0.555540822373576	0.584508833781099	0.686162219793428	0.555515427055501	0.644875555588589	0.658812408855256	0.583464712595855	0.734546994067461	0.563766993156118	0.601261919033058	0.631497553831996	0.751037716888786	0.614330160537117	0.589797637232103	0.756008550336496	0.656900553668601	0.586687584696363	0.618258947889841	0.726515426454574	0.592109341817729	0.588920014861947	0.720246545663424	0.631882299689527	0.558238666573111
0.811770482583674	0.564914636427209	0.631716168342695	0.757533496492778	0.686570109443371	0.786003256650674	0.707913302939691	0.737602048358172	0.680463618616045	0.692853951789992	0.63268536927052	0.700741308759881	0.821596052440575	0.777448558628519	0.709268708663197	0.723833003302447	0.699505310294395	0.575113428681072	0.662846660827916	0.682970003858121	0.690499446597916	0.610339690201464	0.641239138880486	0.74769267716619	0.578740232201616	0.629579643350714	0.62753065527642	0.584577160934174	0.576047873336737	0.693012290586942	0.817122853563917	0.679196703794076	0.680225016787261	0.792892075221515	0.763022104816501	0.72990115532222	0.63888068420768	0.691453656970059	0.57839911723064	0.649103796297549	0.666208532907567	0.618291729756437	0.568394472435965	0.593164114895945	0.803122056360629	0.630379024841297	0.632073257334414	0.786594702136347	0.658898617342588	0.80953066811798
0.628933234822439	0.833684308293542	0.652106071494	0.664787364119765	0.835971300449501	0.851235398254904	0.733783973631603	0.88506319396164	0.66441609618719	0.750603534734803	0.869800087239367	0.628571650320974	0.766008744201933	0.628062045516856	0.75220489845663	0.855241528622675	0.813212056135647	0.834635062073919	0.648383927832707	0.673770022210218	0.66138257235825	0.610874311208594	0.774115557988007	0.781466386068077	0.728489586934832	0.722497755165348	0.633520329821071	0.650007301821362	0.643305089544086	0.629678904862834	0.750852397685885	0.644990471862807	0.682971381231702	0.791800699927532	0.648162072617504	0.627824591443929	0.723182987302447	0.844893563644765	0.754672437353276	0.662966016658422	0.680082434915001	0.773948130153601	0.844972736074032	0.642060248871559	0.638177835473075	0.7456632012532	0.809967810449474	0.743781285493862	0.750813879878291	0.71348875015499
0.74041070645432	0.983801144689882	0.881718673065791	0.803863612835371	0.767106323276776	0.700475933090074	0.725828157609173	0.791108446741674	0.860246134930584	0.911002931396875	0.765088152855501	0.73747927815816	0.896413204064219	0.710499962092236	0.814308478418338	0.847385463163577	0.777481136848598	0.736289366850576	0.711077465415487	0.70199473587427	0.779937301093465	0.658793880614012	0.894238730887859	0.736469216895905	0.769886613193871	0.816694324025521	0.748009718075989	0.766059068116196	0.875043438035702	0.723304745256609	0.918368214276878	0.836209977720469	0.825301050716542	0.924001500302314	0.897012317506129	0.911153601221309	0.880943932800934	0.693985787346643	0.752024491174133	0.839722223126308	0.932978280118824	0.752200393288047	0.816955232766653	0.72063927885403	0.749508351595341	0.874386653468993	0.941582978330661	0.746674824163209	0.67363725530377	0.746699812260958
0.737424302480698	0.705868888655275	1.02069744225755	1.0405666308172	0.814690840267264	0.869174713730545	0.795193701368258	0.913913752088522	1.03877832519371	0.800359925416073	1.07430221788955	0.957312056972568	0.931862352729879	0.74740592245261	0.830912618840058	1.06791872923837	0.765096776063832	0.888374890089877	0.744340471071484	0.932670411363894	0.989153377758222	0.854661967730143	1.01094670648416	0.858841169250778	0.869026659631394	0.905340922049826	1.01418837818094	0.821356275415394	0.773478345062215	0.883191180235465	0.762167771050429	0.816210609062899	0.758704519017048	0.775083851583863	0.9242879351231	1.07874916979621	1.01001704045367	0.746831168771881	1.03331066087079	0.739852226832769	0.902057940105358	0.748338667713057	0.771375408691742	0.855046074367827	0.997936107635877	0.758553020822452	0.706586353156116	0.977428504915353	0.814321221581647	0.769865166824484
1.20760756908904	0.958896702918732	0.950234408126451	1.14278415981288	0.943178368114256	1.03630525399337	0.782376954806766	0.76154002188739	0.82986704975196	1.12759350773267	0.905327716570182	0.912418075219768	1.08609510901107	1.18905779283121	1.11709590962966	1.12676549084377	1.01161810421512	1.18326577310119	1.15641418230331	0.828247630193837	0.978543189248104	0.843667529581847	0.930269238821355	0.989912170592723	0.913565684020164	1.13206460718206	1.06551789479669	1.07426373427954	1.05790891150436	1.0349331424245	1.12050424789658	1.1562530666074	0.965585357394039	0.935040590769885	0.814552326069032	1.15679756012566	0.827205977357421	1.02513185599521	0.835715157610535	1.02726377117445	1.0993520968675	0.801944437830704	1.19432228364508	0.782998505430584	0.896818433074011	0.989335741483475	1.05088877031122	1.01686259143559	0.860266833727162	0.979840606537339
1.18338498980062	0.93022410544106	0.880707025699902	1.10142520768188	0.903950111897336	1.07400941157086	0.836237301074727	1.23798981858533	1.30392660839243	1.04651373576622	1.09763306711071	1.02921272080969	0.939814438129929	0.962746313830898	1.01218050969848	1.24000121796455	1.14309375095153	1.10046117448392	1.3135495227034	1.14885621514082	0.871512979391189	0.98040409090011	0.845458900895471	0.949033697334438	0.894859104231598	0.932678490561984	1.14461057592142	1.12573092024001	1.04218828369471	0.943360293367507	0.960480462101643	0.890367451129856	0.908959839461854	1.23145081222693	1.19851384875244	1.22879593484946	0.905284209418508	1.26194236303135	0.87810679117415	0.996809232114468	1.04182103724193	1.01286547768412	1.3037662012352	1.04687402401976	1.2336332075287	1.21173967389564	1.31402537661723	1.18486229483642	1.20626248567486	1.24666264975098
1.22274550222501	1.33214274244397	1.12926628126384	1.30942966469063	1.02636176824129	1.44013692748425	1.00166399736422	1.00015993590987	1.18532004858419	0.960838697082211	1.03079707191461	1.09926656282151	1.0372727822455	1.1909252132812	1.02621492159895	1.17779492796136	1.24647753652147	1.27399503973514	1.16482672710218	1.00251790546078	1.29027790357557	1.17689629339033	1.23646223292853	1.10652246528442	0.965055254121027	1.02371833218935	1.18333000048824	1.31042011065628	1.04514529406903	1.01316582042389	1.07957036466249	1.27945110319477	1.35386817704253	1.1671712523858	0.962064748010712	1.3327469178507	1.46327990031889	1.40993907729562	1.07825186110649	1.43893811084337	1.39655222983867	1.20906328541533	1.00251762241389	1.46959285448315	1.12914605126099	1.22005268654352	1.2424469449572	1.26234919527209	1.08116349215873	1.00701413222089
1.19132016338317	1.01859101386688	1.09517058387036	1.1449617434958	1.27156741932	1.64976170662445	1.03081325781735	1.12044560012227	1.34552973309726	1.05020966780172	1.02314089073886	1.23687499846692	1.19195790393659	1.18421949098212	1.34504477368707	1.17510473307544	1.41059633848901	1.44932383068287	1.44424988510567	1.24790389205812	1.32123296804652	1.23646844730203	1.03869153973552	1.18451668462479	1.23962481453723	1.47006429908597	1.12594832987415	1.533406940846	1.03306889708093	1.31316491832267	1.52593973972755	1.68929528296785	1.57580550647544	1.12075219877721	1.00359057784385	1.14411754401706	1.49177418298543	1.00556268465582	1.19903875063036	1.20741369932901	1.05995620154882	1.5100363268164	1.54365752011103	1.5661097695687	1.48247137861111	1.36242664045328	1.12728059251835	1.07436670138141	1.43766406547695	1.06648379889196
1.52222045301357	1.46640243732927	1.44360938560497	1.40512075691633	1.25719051286829	1.32111128504537	1.72530346327282	1.12806055636846	1.17124331211778	1.85916044430304	1.18297584584913	1.47448665961346	1.48848207454525	1.11922288149714	1.33311418996644	1.7915768767872	1.42503936623929	1.23724828511694	1.34903560288491	1.12296890349146	1.75467956710656	1.16133567810322	1.64614774844952	1.50928766367957	1.13331963802694	1.09939758955549	1.39753481524298	1.6537322376684	1.37926706610429	1.19742369504282	1.30962560771677	1.47733874630192	1.26991608137306	1.47489767116982	1.25969766828644	1.76724326526394	1.30770920685156	1.23413313279718	1.47806518211866	1.64311797254472	1.33457706227396	1.78648696026555	1.16321138746344	1.24586645076268	1.2805787710817	1.20312146847958	1.61387542313908	1.50664337641073	1.61237099150721	1.65061957561288
1.46712777728216	1.86011730410142	1.43491661671936	1.57425642574422	1.95630864057616	1.68929164982937	1.23714527664714	1.46583880658323	1.61612847293077	1.52989312578083	1.84540402552254	1.3777290190438	1.80930722428402	2.10403332988646	1.35765063691982	1.67629541461613	1.78859944913077	1.20975025774662	1.25388451879982	1.88438949867319	1.91036775670753	1.94809155769922	1.23342437114144	1.44711912165705	1.39069399618892	1.57819623508272	1.58809247348863	1.38990273289654	1.32793284194647	1.3416945916734	1.58268238229898	1.26521960679716	1.43832105010069	1.65735500969747	1.82638066216949	1.6979972791454	1.88005474655279	1.20522781461524	1.50036034753662	1.98247264715163	1.46170588449202	1.8770992651272	1.69137044795657	1.75190094107874	1.79443625243463	1.62532839586082	2.03992673852149	1.45237972959074	1.74477018582372	1.69774631880505
1.54764025015008	1.5786607815593	2.34589404793763	1.90163890570653	1.41588385589055	1.40325000438163	2.34094345188008	1.68268398908018	1.55649717843929	2.05941998196523	1.7688961189222	1.75474524050918	1.45592529794965	1.42976070559361	1.39536952168202	1.95839133098657	1.38885637988641	2.15291506497544	1.78877848694512	1.57940551508398	2.23315310486216	1.50371598594783	1.34625500604656	2.0426675221035	1.66149116608311	1.97025071359579	1.56889547858008	2.2916516121477	1.37970818542809	1.71891501342936	1.64010431978217	2.2941783438126	1.4827252631261	1.34062600328921	1.37141210695327	1.91835256737013	2.06571182598132	1.43264707988734	1.79468663634623	1.47169450101458	1.40977480048368	1.71791348908776	1.77623251271376	2.12950017066496	1.55063807089913	1.6078685133076	1.40789821718489	1.37219230992434	1.64210471602435	1.91962350142017
2.05811786634911	1.65690529708205	2.64603978088551	1.97240918503153	1.54017814967897	2.65752589967487	2.2825702140884	2.2301134677682	1.60279219004178	2.26156471224595	1.74476324487344	1.81436059613235	2.09459222663889	2.01540982690899	1.8674415745079	2.14462198226532	1.88857800830007	1.99392151188153	1.72941786448533	1.79116844717038	2.17232370452576	2.78611926315713	2.09823130532001	2.06318416021269	2.6705695254615	2.07388154425819	1.66252819078848	2.07639326697268	1.49098326455409	1.71990760150488	1.59295213946443	2.37241759212907	2.26395974520218	2.49960560766387	1.85460613777277	1.63755576077947	1.81182700630598	1.99069374447898	2.29805514896919	1.85423616561765	1.6461709482503	2.63794180783295	2.67604386023453	2.56338804368206	2.67236083213406	1.68453142908214	2.33069057768741	2.4816304461624	1.70667770034568	2.02845969147996
2.65791299259013	3.02917126513105	1.84569415356942	2.15881384700875	1.882652379961	2.22051393070977	1.93479589943822	1.71588966813039	2.6392387764692	2.21012746816277	2.29883610024505	2.12902085199802	1.70319548910346	2.75150973043137	1.87397548457301	1.76263648987363	2.71412220640208	2.46728015963002	2.52404989005428	2.13337103774844	1.96217842881586	2.32667629667309	1.97454958923387	2.30938141164875	1.91681440452632	2.35619487379102	2.64254482651044	2.01616843864955	2.77258101661908	2.55653596586506	148.076343714916	1.96123383523576	2.11314051929746	1.85003895180379	2.04574355243268	3.31100852733029	1.68184349067813	1.93326651495929	1.7910488619706	3.09342038967895	1.95463162211542	2.11101179355407	4.58397356496237	2.45594177288951	4.03722420319208	2.39911598241862	1.93735288802625	1.78290114468984	1.7534164114484	2.74411844291381
2.51835102563862	4.18179333835741	154.573359131453	2.41282231279831	5.03458701522313	2.26410617423318	2.31378757462758	1.98422935645891	2.54834390889765	2.11584946019046	2.93408375731631	2.34470352700157	2.0892544639535	4.4079132689693	2.57100569244529	2.00900993091997	2.42495837559245	2.62914205227194	3.16650967810267	2.76082683182261	1.9646015765884	3.89898362739763	2.9689509207699	2.15127201565088	2.82245769185528	2.09376885683809	2.04912407120512	2.24983550030815	2.98273176810916	1.96076719848308	2.58640723106513	2.10632089308476	2.02696379799692	2.6136014260283	1.95653007115815	1.94999805239424	3.56595934768344	2.23210562359596	2.50066842995631	2.28015775000685	2.04987377312929	2.40845394495374	155.036806752804	1.95091487737653	2.19965480707047	2.35580909867554	2.34137720175652	156.115640811384	2.04006858706925	4.31627781429394
2.74881067514739	2.90516167675283	3.46495090653869	156.183805735597	2.35610073988611	2.95198884129794	2.16147921451015	2.65609883870081	155.121452287538	155.978123313431	3.19006507297982	2.19079153685502	2.77455657892379	3.3794219322496	2.36678352379457	2.15147141369399	2.40740331857277	2.49532039925646	155.915923771511	2.53184080505421	2.35483362718157	2.97887348913492	2.25748915423921	156.189256685776	2.77450345063462	2.99118759166702	2.56271239862772	3.27187458033953	2.98400672535558	2.13292522103834	2.81993420557956	3.63777109184062	3.08172082334467	2.21829863965209	2.42791617593426	2.4656770112958	2.22555643394452	2.66392481269209	2.34710994517406	142.961112909357	2.77854892380614	2.21233381112401	2.7982342867674	156.04850813322	2.43878980361924	2.86545831041619	156.307142476037	2.46954738715333	156.274676351618	2.2233397718087
155.057133210803	3.48743673137404	2.74238983424148	2.53304957869796	2.55847609152107	2.72627288110733	155.526125835147	2.80559518403482	3.09996835398901	2.72969728427749	3.08672671806716	3.30160321357145	3.64736567479741	154.738665142922	3.46650008699148	5.54712790970743	2.81591770618567	2.83643902646076	2.58670974271505	3.17136840282262	3.57561670756224	155.093961573505	156.27569921526	3.4172572550647	156.319109614107	2.80102741829392	2.81498208300385	3.26533776236324	3.62055596870749	156.283610545051	156.309513637676	2.34248342467704	2.89480833956644	2.37050876388625	3.06240209753843	156.253046815751	154.257408453773	3.09292465097998	2.65855846626384	3.79241672408745	2.67575131729285	4.02966053513506	156.294155710475	3.55295572412364	2.57172971482206	5.02765065400127	2.57444160706682	147.280633815013	2.94152505319559	154.669052206724
2.72649376224451	3.38085392543762	3.72596781022871	3.21183806671026	3.50282430912681	156.330354616408	3.69181907616341	156.306423356477	156.294488068281	155.820532481695	4.55765324110164	154.265553914707	155.567488992125	2.85761307995013	2.75139100273568	2.71379738491527	4.06315698477902	156.305345281402	156.163234524914	2.84828925848091	156.332385726181	155.592128506053	156.327672498749	156.285156593541	2.82528981208484	156.309988321823	2.73451552498615	2.92248358038048	155.96409852961	156.320392237822	3.10675023362075	155.77392178334	2.87198645092896	155.741558792985	156.274300347926	2.65413558810316	142.930542349334	155.098650612431	3.32193274161381	2.68100427055508	3.67427920789234	2.80695763816104	4.15754740910123	2.8041588093625	156.303265696149	3.16715265382483	3.97964958167999	4.3441652288145	3.52066489440698	2.89844369220634
3.19630530958198	3.35843113963917	156.310356789483	3.08163349262302	3.24585557329438	4.44635990300984	3.49933563877494	3.52073624525216	153.343202766856	3.30396676519078	156.305339171312	3.21981429038564	153.777672280485	3.48958834067281	3.15977921144252	4.3207113549255	3.14400023372486	4.49110018615227	2.99087330814655	4.74397553491182	3.33708257788991	154.633400505461	3.5400616551083	3.39811747406344	4.1088526614311	3.41171523613173	4.51125971413967	155.850604371532	156.321091272786	4.23563794543657	3.11398724769049	156.323451489716	156.323480477628	156.178261611574	5.4516203079151	3.46582809542326	3.00325996768778	3.02873027972219	156.337032137788	3.98770925721378	3.38238589212645	155.663893021015	156.318966029486	156.303407892984	156.305008318336	3.57855464238164	3.21882832925874	131.654598822362	156.29303148923	156.30055403071
3.98164876116141	154.39752226244	156.295122107984	3.56046531128988	3.59390535610138	156.331033652233	4.65731490225245	4.39096842922348	4.37740524471621	156.287130457447	3.68282398880859	156.221034923966	4.94750899839373	144.345097530407	3.83791249204101	5.24903419707216	156.147343986244	3.49375852785765	4.17801389812952	3.64045345974542	156.316201391733	156.338323938676	156.248970126279	154.593801189114	3.40934747669311	156.321932112389	3.82629280262678	155.23120235233	156.320510661159	156.313865387659	156.266578306762	156.129001310234	156.343172807357	3.7152282191531	156.321628525271	156.309381833897	4.5768573810206	4.70540169756031	4.30964270717607	4.03719588561508	156.331405290115	5.27162873223671	150.296824437846	3.50671121117842	155.192736610461	156.291705214473	155.945425500001	3.57009025420378	3.83752725525285	156.327162089108
156.290113371785	155.987514825917	4.50939784028849	6.18424285903266	156.273976487469	156.197098522362	156.349159339233	156.343379361322	4.59113755494867	156.287640209003	156.346456565314	4.12059420436932	156.278385227828	7.23273943957404	5.53850682455262	5.70744947879509	4.64376216775123	155.899105534418	4.16209823841471	4.23412102418075	4.37552032203302	156.351389374727	5.80113940878953	156.344157078222	5.99260425553939	156.317761526145	156.194793068668	156.332527841498	146.653459494077	5.24429662324192	4.27318438611237	4.51269778806605	156.296058522374	4.30061050312892	4.1251908860933	155.886173750073	7.22502908673203	156.251569041535	3.85604809581109	4.77937130220996	156.343950019932	156.337616230246	156.325979405352	5.16737043405848	156.271716535661	156.321879191638	4.54130711006662	155.935900839516	156.339331058426	156.345853754359
156.329279688737	156.295522051406	145.014969166501	155.721766915947	4.77456032055392	4.79567464059328	156.342504158804	156.312961864581	156.302956940866	5.1740861835477	5.57952681024173	4.87349485753006	156.162573493867	5.1298969951694	156.284759098729	6.31331643607493	140.141300035992	156.339508139148	156.29869194524	156.34518201955	156.348402122511	156.138679859722	4.64665205308718	155.557513620102	156.336795722902	5.02278495407751	130.347284428068	156.33950891442	156.348030632496	156.342067099611	156.348775433754	4.91059269022874	6.92118464851298	4.78220595501797	156.329502503822	156.300094388274	5.27036841940814	156.342970757413	156.297127176208	156.315428174634	156.266401945133	156.344819583481	156.291181549696	156.34036884746	156.33327040843	4.96124112441918	4.79443846253122	156.34769728777	156.308633874613	155.633599008343
156.351608114528	156.243214364711	156.159339888529	8.37012671632967	156.250918041021	156.211079607024	149.861439230065	155.878642376634	156.236135164455	5.26950210389774	156.213308129314	6.639297180563	155.167341293879	156.312944889619	5.68619361960034	156.330281646008	156.333889398402	156.328597955973	6.59160767913102	146.362283671898	150.314050359554	5.32105443912963	156.334507715434	5.20781009551752	155.504463894714	6.6071941034051	148.389563770279	5.09829842042183	133.943332566213	156.149070817608	156.349746860589	156.351077892797	6.73663716395831	156.325554859677	6.34900064744814	156.336710489083	156.231898440347	156.333625483685	5.62242238242389	156.334878472754	156.326969351359	156.34421290175	156.32538292944	5.5831142116006	5.44147200142433	5.10285931477371	6.0957949543462	5.24661492963742	155.171340216635	156.351101863576
156.349828826885	156.352984661715	156.090481546496	156.342965257314	156.300125938686	156.155354581435	156.346819912592	154.973886122439	156.351671029842	156.336272665086	156.353576614483	6.80924332240889	156.120557205163	156.142262361166	156.350748289923	156.348062182617	156.352959458045	156.34909832127	156.347256604431	6.17605020685306	156.348223136434	156.347898010513	156.351341954136	156.348743919302	156.29019072038	156.304860237023	156.2956224997	5.81223753281586	156.352898201791	156.24679868745	156.255434044289	6.84107678613392	7.35709655501251	156.344383645897	5.8245767894243	155.668577080964	156.341597729838	156.332531807114	156.319025196489	7.86408527934717	156.34925982236	156.348620245933	7.22512463968081	6.01957804460783	7.41154436671313	155.98800098166	156.350199306692	156.310890289808	156.33630108518	6.30789999549397
156.299877706415	155.571687001712	156.352265866722	156.352848453701	156.297497178384	156.235602793253	156.34642289968	156.344062220526	149.54819123086	156.302967804125	156.317286224403	156.289123181041	156.334396666959	156.324451941754	7.17733877727762	156.351510537733	156.353308761919	8.12197325071569	156.209847215479	156.264970994145	151.961891629215	156.345829435585	156.354749754013	156.347487987089	156.326336302311	156.353161000337	156.29356076609	156.26183547893	156.353993515423	156.35265222004	156.344712907423	156.347486279108	152.660567896243	139.766432477098	156.339334621653	156.253244463183	156.330000128849	155.786593677237	156.342969318571	156.318444889932	156.356050555065	156.347329114803	156.345363614359	156.345600053962	140.297843939766	154.868484927986	156.221024334069	155.59847714372	156.340527376735	8.51590256365328
151.65932583869	156.29705940963	156.350973178555	156.330722904062	156.32708946998	156.318552954117	156.27495962213	156.115331452412	156.306870627981	156.316399868159	156.312601872173	156.35252143201	156.348579570395	156.350565152116	156.293727331	156.339362938547	156.263128919543	156.23657918269	156.348872447718	156.348294168053	149.340157359191	156.352236259123	156.344307256562	156.348215024287	156.343117756947	156.224689118659	156.347800386263	153.615851415574	156.193132986889	156.352381632545	156.321838222481	156.35456720972	156.314138369011	156.288159180342	153.657871103511	152.728760336483	156.250640453377	156.350910363247	156.348452624812	155.750220015186	156.350530164571	154.590959641177	156.328910212161	156.342389860824	155.820388753388	147.120411113671	156.319033649395	156.352366072782	155.064146280546	156.291117253243
156.355724225684	156.342531531975	156.350011326219	156.343718210108	156.333983848272	156.342680141675	156.349230059107	156.316990023353	156.357484833838	156.204346796906	156.343133660729	155.480860578864	156.093691126389	156.345340004952	156.355426490529	156.338199688568	156.348330757391	156.283780044362	155.410530081	156.328195473245	156.338697653713	156.354709898867	156.344587953999	156.347013831094	156.313021939006	156.356389399371	155.833371957111	156.356046010664	156.352631845513	156.345367206249	156.356200056857	156.344287359496	156.342699340387	156.357214842196	156.314074541588	156.329194591368	156.353502256509	156.350562990095	156.308963372947	156.350156319929	155.336634684653	156.328981548794	156.352384384092	156.343022964923	152.879579936377	156.082617588177	156.314888587829	156.353123824759	156.354503286832	156.299285970394
156.345993518583	156.353921834358	156.065783072713	156.346404919451	156.353651770971	156.350756228121	156.356408756182	156.269374459996	156.356636867963	156.33371408931	156.132268522171	156.341101367457	156.339847710368	156.351525684362	156.352480514786	156.32282603563	156.354819370868	156.357905495013	156.352997056531	156.310189757383	156.353807285284	156.322572005994	156.352457162981	156.35601997904	156.354226046212	156.198928964503	156.355893105906	156.356936250612	156.352823720336	156.353361954263	156.246937267886	156.35121543453	156.288749212471	156.334091604915	156.325609997073	156.316187746078	156.357762868903	156.339912578851	156.207125112748	156.354966451276	156.355843362336	156.350052152467	156.294231462986	156.276575297901	156.342915604699	155.086206997789	156.356165552604	156.349866517905	156.3566128243	156.351786169386
156.356778658428	156.357464605874	156.356755604358	156.354618751792	156.263372211311	156.351886292404	156.353756149433	156.355666230194	156.344720607676	156.352318622895	156.270235520249	156.353190489176	156.351615188036	156.356346553524	156.303232689273	156.348425042231	156.356551884247	156.356478656752	156.354999059754	156.297153843683	156.261398593684	156.340386811176	156.354108727874	156.301771224449	156.273887958845	156.352070051107	156.3335359324	156.344967579709	156.28610364732	156.356768402495	156.251788491613	156.358246514973	156.347787847315	156.258364981813	156.343993474977	156.353066041214	156.337892169466	156.335920448563	156.349278669351	156.283811593312	156.343710137914	156.355866396231	156.356246314655	156.350859569726	156.230847851123	156.352283093629	156.350659873994	156.335861004157	156.294168084865	156.34998038421
156.35311365492	156.353705619626	156.357975077621	156.353721046458	156.357462263474	156.355171634995	156.310191927802	156.358152222343	156.352765341662	156.357509938781	156.313604018727	156.335892958109	156.3515148132	156.354032774773	156.357165373997	156.355023521018	156.266112235	156.35832790432	156.347851189965	156.348239705003	156.358353850159	156.315317563	156.356081697947	156.34948614193	156.34125068411	156.325799958041	156.326253775381	156.246493389517	156.330764585131	156.344042156471	156.350365082231	156.341111602028	156.354642003683	156.339181796875	156.351226041169	156.179530375428	156.355427035546	156.346769406299	156.357567690381	156.338941784916	156.348908169079	156.358382166976	156.354419992987	156.316272533726	156.266590083142	156.246156063117	156.356376691864	156.246725582323	156.352847646053	156.226392658396
156.342645635178	156.356658658959	156.341449281488	156.334759392179	156.340270737499	156.341651378435	156.321318261258	156.329029345327	156.356309526174	156.357182446888	156.347686692746	156.357379196225	156.357069932951	156.356500304883	156.353659573726	156.358939904563	156.343030574687	156.357310772472	156.34747612186	156.350619962391	156.327775744568	156.32538845026	156.356153325635	156.323250353716	156.348394378702	156.353129622443	156.340570728999	156.353026610239	156.33311812436	156.354803975297	156.338569649675	156.356800528038	156.349515405668	156.323041444258	156.294530898215	156.355211974718	156.352826839984	156.354727960451	156.357836944467	156.331925939519	156.343671612446	156.357685911577	156.35856403418	156.357269978097	156.357006013481	156.276190955346	156.355002369844	156.355894186022	156.355561216937	156.343837836612
156.35711851495	156.344485060039	156.35790557806	156.354588026429	156.315804176304	156.350197728634	156.357484240335	156.358299554364	156.353383795511	156.356995667123	156.356799803099	156.35272810448	156.358955173891	156.35824396895	156.352761774978	156.347746143704	156.35635262867	156.356273787797	156.34378583142	156.335785861266	156.336228487842	156.336805963887	156.352971948048	156.337771656948	156.353466040966	156.355969952529	156.346003381975	156.354907978479	156.357580412003	156.355757894377	156.326171566693	156.355228939924	156.356830220461	156.338225437024	156.354907357558	156.346648191669	156.346645116826	156.35110889031	156.344117614736	156.321463960302	156.341425840142	156.349282492701	156.354917388526	156.321634768368	156.351799635314	156.358801807367	156.35489906376	156.346959091347	156.338163990057	156.35847900673
156.334419431944	156.348775987064	156.359073469579	156.35569599344	156.327868022531	156.352770164395	156.342362742633	156.357301416523	156.33435010767	156.346663791479	156.341122518795	156.356478916241	156.354868615569	156.359507046489	156.355238471526	156.345165836086	156.35893113408	156.350137670795	156.346981403716	156.358401535758	156.359252997517	156.352619733559	156.331147022401	156.338330253164	156.36001012261	156.341371796856	156.355784047336	156.351818486749	156.33516620622	156.356473241778	156.358496387169	156.320072328313	156.354140393926	156.355621611635	156.341010373477	156.337148782837	156.342550253799	156.326683010242	156.354728634773	156.358704894631	156.357037386127	156.339632675577	156.337969496999	156.355533829438	156.349304673376	156.351567373798	156.338166629068	156.35665802494	156.356809499398	156.347467524996
156.352590027945	156.339226971136	156.339882547286	156.357822084417	156.350998803723	156.350590582543	156.357965648524	156.357317120044	156.35923571352	156.352317427785	156.355068804564	156.348956845995	156.332502204802	156.347225908176	156.355792217792	156.355852760054	156.358763240534	156.350705013979	156.341498980639	156.353161971024	156.353339627893	156.349821532273	156.351055413015	156.355695345158	156.357064440868	156.354279877525	156.357253054784	156.35355935138	156.333020362224	156.331869987783	156.355216714265	156.356664380835	156.357010314923	156.355515068962	156.358461021637	156.357555927903	156.355637812713	156.352346665856	156.355866758835	156.357145185076	156.358164662682	156.355902503814	156.356623053529	156.35581487839	156.352492065238	156.34802336356	156.35550916119	156.356147307394	156.355880616799	156.35748001998
156.356177889721	156.35266593605	156.358854581278	156.349754292904	156.351630798458	156.355725186797	156.356046541991	156.356727752417	156.358858997622	156.342930213507	156.354695939942	156.359639405345	156.347522931277	156.355584343398	156.34521623971	156.359706634643	156.359120879057	156.357200744485	156.359508467611	156.358489296344	156.359574672943	156.348632038704	156.359169785325	156.347290470261	156.356283738413	156.348420360683	156.345391898312	156.346734081724	156.353564997942	156.357865265446	156.34212589959	156.346956701631	156.349394403456	156.351115975236	156.356007698805	156.350007836008	156.359074456072	156.355778818175	156.34944100822	156.353145636836	156.348081497473	156.359338067015	156.352299269294	156.353401525167	156.349051476238	156.354099043351	156.331657088013	156.346948547786	156.355421993198	156.3551043074
156.35928010157	156.359797672061	156.351270853893	156.359575694107	156.356449700024	156.352579370477	156.358870793088	156.358246021759	156.347532246599	156.357194493915	156.349470846196	156.354728319469	156.358491786007	156.354572127577	156.358255780069	156.351865180817	156.357426411951	156.346612754099	156.353060744728	156.351031133003	156.351397511933	156.360596741171	156.357417919479	156.359701136374	156.357900556167	156.359812421667	156.355369675541	156.359852587417	156.341436545373	156.353246697533	156.359528321369	156.359616956684	156.35676849752	156.354574252787	156.354987132786	156.345884902413	156.358982093489	156.356282915579	156.351305171104	156.355995698405	156.359880712726	156.356044325019	156.357267816818	156.357878313383	156.356079916327	156.356973242057	156.357646912139	156.338852115712	156.34929153574	156.344803274249
156.353941058263	156.343478210775	156.354886110653	156.359708091303	156.355318124302	156.348466472052	156.348715169381	156.355727852242	156.354890414949	156.348505980338	156.347797554601	156.360208235842	156.358941212071	156.346135843586	156.354575935066	156.352128879618	156.353150512294	156.359447910533	156.359995404598	156.349005017024	156.352599863119	156.355521624675	156.357808458605	156.352190603386	156.356790334116	156.355447041434	156.36054176734	156.344115821611	156.351335708744	156.35946103899	156.356241769479	156.358295359779	156.353965082461	156.360153381691	156.358048472404	156.3533903422	156.360136846679	156.347395266584	156.34461756005	156.354583819162	156.357251607197	156.357653498518	156.360752302771	156.360181042393	156.359779068447	156.357883571708	156.349273449897	156.360355203067	156.35860486044	156.357351158006
156.348346861997	156.351658996862	156.357338212419	156.358734150557	156.356021186765	156.359749031928	156.357273438446	156.360295641559	156.359397626542	156.35955692987	156.357308519508	156.35774122367	156.352196638792	156.360286225898	156.356013874354	156.359840806653	156.351947181855	156.35948224144	156.350241228468	156.36030749265	156.351715107467	156.359771805721	156.357983160222	156.358949143764	156.354828946213	156.35347925674	156.359304480356	156.360401399491	156.36016824043	156.359615096219	156.350284821377	156.360044237645	156.354545323798	156.355830629353	156.354954362542	156.360613511188	156.358976849488	156.359597753343	156.355151216025	156.351961902257	156.352072386533	156.352198606534	156.353003666613	156.359264405535	156.359779382624	156.360224097392	156.346590108036	156.359357467187	156.3564105278	156.352238525639
156.360226405026	156.355972142702	156.3568756268	156.354530252084	156.358166244524	156.357672630567	156.35426169963	156.358558707306	156.353793103315	156.359120278764	156.358463656202	156.352007700493	156.358045686559	156.360359151862	156.360439743404	156.353131934183	156.359279448752	156.358536862496	156.356748835552	156.354835388166	156.35969746157	156.357047886308	156.358604852229	156.356320234756	156.360444950296	156.36006637831	156.360349888101	156.358661156729	156.360030151781	156.356699421637	156.358579307	156.35926959049	156.360362232179	156.354193393745	156.360537372609	156.360415714632	156.355166519262	156.359412186591	156.353275256116	156.356471778748	156.358911551883	156.36007391868	156.349779245196	156.359519724845	156.357402116757	156.357207710406	156.357392869434	156.354652396684	156.355186010662	156.358210281842
156.358592392577	156.353279164611	156.356759555799	156.358408753085	156.353999013302	156.360884284885	156.355779940005	156.355575117962	156.355581299679	156.358806894928	156.354850454457	156.359305117877	156.352472375178	156.360327366592	156.357924674004	156.357022615011	156.354658763724	156.356425316926	156.360649938778	156.36100635956	156.354409413953	156.356306690423	156.358480217541	156.358680566101	156.358990081714	156.355876777382	156.353506232503	156.356091021429	156.355159820405	156.357528541976	156.353989910608	156.359703085767	156.35949736835	156.358780235682	156.360676186409	156.356310998662	156.358884073638	156.36069703924	156.356838547595	156.359341676637	156.357919268284	156.355839186524	156.361139489253	156.360633426963	156.356511027012	156.359635968538	156.355599049578	156.360353761381	156.356996351586	156.359837634688
156.353747437211	156.354444372815	156.352323878311	156.360571092381	156.358229382564	156.358531236732	156.360458619659	156.35495153809	156.358688756321	156.35784850186	156.357493042707	156.361004753343	156.357347684639	156.3607854536	156.358811333391	156.353186232022	156.358785921206	156.357758215361	156.359629564157	156.36036497415	156.358772419475	156.358928160026	156.360369527027	156.35746531348	156.360840384064	156.359952430104	156.35624254695	156.353459570108	156.354986093956	156.353798442348	156.359253073497	156.355101568308	156.356758864768	156.360584573835	156.357706940934	156.359574520213	156.358338625008	156.360618411999	156.358845554959	156.358905285828	156.358560300333	156.356612950382	156.353266077374	156.360824821489	156.360042120208	156.35815045925	156.358927166796	156.354198246267	156.357410478442	156.360925600678
156.360538670574	156.360667393961	156.360205146718	156.356650241303	156.357938286764	156.35835627873	156.361058100491	156.360367101106	156.354789003048	156.358479412228	156.359816330312	156.356705889776	156.357815579772	156.358229743292	156.359614735501	156.360150709464	156.359251192594	156.360030078581	156.356479770821	156.359766659339	156.354638974066	156.360226444244	156.357492171791	156.355789060656	156.359703519943	156.358228510071	156.360145482938	156.356344017443	156.356116766671	156.360654709935	156.354221876282	156.35721026164	156.356911893978	156.356116995322	156.357581707753	156.360210461671	156.359921214731	156.354228957839	156.358305106027	156.360060678949	156.359393143932	156.360788823482	156.356707599062	156.359588059703	156.358323981593	156.359097926551	156.358355741999	156.35560115805	156.35416751138	156.360819279343
156.356682370991	156.355580212701	156.359132603989	156.357793388354	156.360770530052	156.360658818327	156.359520614354	156.358535981489	156.356026339725	156.361041248085	156.357651052289	156.35930435758	156.360819775274	156.360299276399	156.36111535591	156.357852336592	156.359308597001	156.359640664312	156.357309419412	156.360439497821	156.356910836539	156.358976121436	156.360018578387	156.360022163259	156.359939245285	156.359930930708	156.360138539242	156.358611892295	156.356224305668	156.359201742228	156.361043822784	156.3588457715	156.355819623631	156.359682753885	156.359342275427	156.357963489832	156.356915747133	156.359103189345	156.359015655179	156.356224914244	156.360800166616	156.355690252261	156.358471685042	156.358150924408	156.360316806545	156.355916701606	156.358886230229	156.360645523703	156.355612596378	156.35545937255
156.358643350876	156.360232526478	156.358355336424	156.36095817197	156.360919715865	156.360844373221	156.358665302286	156.360644898914	156.360910833509	156.357258531179	156.360744240276	156.359904021236	156.359955908674	156.35691104228	156.358808387335	156.357258700986	156.359900282222	156.360513709728	156.360575217743	156.359515689742	156.355880890823	156.359520452467	156.361338712285	156.360221611635	156.359994139144	156.355323178239	156.360780843146	156.360772594361	156.361059893558	156.357128504019	156.357002342594	156.356333239759	156.36102142664	156.3608654252	156.358456914872	156.358258189279	156.359041395375	156.361234531566	156.35821480695	156.357721082495	156.361114131731	156.356693113344	156.360440206275	156.360437467396	156.359796977197	156.357046008443	156.359949978224	156.359047789579	156.359749993548	156.357369933143
156.35963707184	156.356979904287	156.357172406864	156.360653928207	156.360931808766	156.360523689326	156.359057691107	156.360552788632	156.361307695987	156.360791014778	156.357478867904	156.360427999629	156.357861500988	156.357320411705	156.360782231723	156.357219431767	156.357251096006	156.357172410504	156.358950684975	156.361153119	156.357245310164	156.358155570825	156.360056346632	156.358090764617	156.358438479955	156.360972488681	156.356329057906	156.359872699611	156.358942737938	156.360091554947	156.358451449361	156.36100059014	156.360973301658	156.359279209206	156.357632851313	156.360455189298	156.357853547403	156.361016246642	156.359373964892	156.360792222549	156.359292729336	156.358568630066	156.361220210968	156.360365642559	156.359153620508	156.361065202346	156.358399322408	156.361136889759	156.359417285215	156.357681895742
156.358251482657	156.360006562704	156.361370537066	156.35822790504	156.356697024139	156.359442292788	156.359888214331	156.36084041998	156.359015126145	156.35987331386	156.357731926537	156.359364480383	156.360082681691	156.358158272306	156.357941067824	156.357655685814	156.358843545852	156.360840041773	156.358497223756	156.360338913215	156.360418592959	156.359878187261	156.360849731048	156.36110479549	156.359499883257	156.359738518597	156.357871123616	156.359011022374	156.361385625743	156.360386257845	156.358076975457	156.358216515727	156.361200788438	156.358576132629	156.36116465292	156.359219921449	156.357416573989	156.358556521699	156.361056694317	156.360952711177	156.360546570831	156.360289422441	156.361575446239	156.360921468182	156.36104202627	156.357708187222	156.360566829259	156.360202296088	156.358856305614	156.359299230735
156.360482242912	156.360284270829	156.359232798296	156.361209368383	156.360233684053	156.360423960581	156.361327553699	156.361243102725	156.360403590401	156.360614643332	156.360582375226	156.357747778352	156.358825784257	156.35786821214	156.358949692107	156.359441012373	156.36074720188	156.360728317251	156.358729847355	156.360264395912	156.361393578315	156.359373836407	156.360617809698	156.359128069844	156.35945239796	156.360174858949	156.361065523102	156.35986744944	156.359577316818	156.360868814011	156.359288075683	156.359403134623	156.36134502483	156.361544133526	156.359482428149	156.359767834902	156.360384401095	156.358794750896	156.360753936488	156.360613114152	156.360844682257	156.358031216992	156.36069532883	156.360143438505	156.358703102436	156.357970237383	156.360698464125	156.357257080377	156.358480203927	156.359164447663
156.361515460074	156.361104645829	156.360268278598	156.360764345672	156.358387167183	156.35882989488	156.361413051107	156.361129816118	156.359276667454	156.361047920646	156.361154339345	156.361572233259	156.360593021023	156.361345466649	156.36140470849	156.360028277322	156.360769685181	156.360620480767	156.361186180183	156.359014032385	156.3602856253	156.361099085867	156.359830266686	156.358487944671	156.359962830547	156.358068316114	156.358507503617	156.361255057423	156.359452353649	156.359376570674	156.361425668312	156.361565949413	156.361143510119	156.359992158583	156.359950330354	156.361134366536	156.360419612981	156.36165392946	156.35919936772	156.359950474269	156.358831641656	156.358404668203	156.359239355726	156.358926352321	156.361091253419	156.361517061096	156.36063401585	156.361271090561	156.361115229448	156.359467414754
156.361688566952	156.360207986182	156.360412146489	156.361257521143	156.359448023394	156.359330729301	156.359382370972	156.361365986249	156.360739178684	156.36048475567	156.359622702753	156.359703989617	156.359886721764	156.359621125625	156.359833154456	156.361499571326	156.361188927458	156.361236202807	156.361259993994	156.360583980667	156.360978281096	156.358898981417	156.358905978223	156.359384053538	156.360932339086	156.358934739919	156.36034593223	156.35969806468	156.360530834643	156.359362672626	156.360111300699	156.361268267634	156.361028904755	156.360703196838	156.360285600918	156.361579386158	156.360873177677	156.36123081343	156.360650361195	156.360614461815	156.361347202697	156.36050510217	156.361401367414	156.358362467609	156.361527649362	156.361057118317	156.361343416128	156.361365833103	156.360622968777	156.360207604561
156.360815296808	156.361288036201	156.360379890651	156.361358581276	156.361471252154	156.35965022147	156.361588196325	156.360560281275	156.361643302077	156.361251031438	156.360018901235	156.361183023236	156.359050956774	156.359362824355	156.359938431097	156.359129548717	156.361103858468	156.360237074378	156.361089043396	156.36172766527	156.359103531005	156.360870706268	156.36147287782	156.358772537129	156.359839614696	156.361736172152	156.361214437796	156.361404662118	156.361186044448	156.361430884739	156.358972744693	156.360283413682	156.359785151301	156.358997936985	156.360479711027	156.361308630887	156.359616750774	156.361355610367	156.360203956028	156.359090034821	156.360919244989	156.358650001138	156.360636161709	156.359587766085	156.36132102814	156.361348357559	156.361287623542	156.360666365691	156.359158483662	156.36027909057
156.361410304408	156.359824107714	156.360947204652	156.361070107296	156.361090122581	156.361445629339	156.359831523324	156.361438992838	156.361478179533	156.359920857276	156.36183152249	156.361404773643	156.360521523521	156.360301314623	156.361549522116	156.360719927558	156.361216222957	156.361015105993	156.359534749402	156.360850462836	156.361235219291	156.35949292896	156.359535115271	156.359746494634	156.359936555641	156.361511148186	156.359963836024	156.360823015565	156.361555701492	156.361418881453	156.361259766151	156.359964960205	156.360160047055	156.359584078595	156.360927027114	156.361370007818	156.360250329396	156.361085417857	156.360491788939	156.361034132709	156.361015437801	156.361075078337	156.361009171747	156.360073846523	156.360376917323	156.361459705011	156.360117400491	156.361572697068	156.360810448934	156.361206622964
156.360816932395	156.360809866825	156.361415767872	156.360946666162	156.360221588702	156.361182539575	156.35989986233	156.361053004376	156.359521659075	156.360600031141	156.360144048645	156.360222906227	156.360834531687	156.361296678683	156.361806035232	156.3596989236	156.361445961917	156.361316253424	156.361045383547	156.359340164518	156.361124334354	156.361502704345	156.359253735403	156.361601566943	156.360826944799	156.361828448179	156.361413168605	156.361236261334	156.359817327095	156.361240051207	156.361297864748	156.3601959867	156.360193439849	156.359486582824	156.360840207802	156.360740642291	156.361713641583	156.360478361652	156.360631616351	156.361073776377	156.36148475429	156.360808585105	156.36095269998	156.359935477547	156.360959463274	156.361602518195	156.36106936656	156.359300985539	156.36093708667	156.361639280158
156.360515849265	156.361496081452	156.360978450668	156.361264836478	156.359347394197	156.361621564547	156.361227273959	156.361009074016	156.361166243483	156.36130766992	156.360829099608	156.360758494101	156.360498978783	156.360520276601	156.359843742165	156.360991208834	156.361145107095	156.361471703981	156.361611874526	156.35952759931	156.361393367441	156.361556952076	156.360843965472	156.361073203067	156.361823368907	156.361380521722	156.361563226339	156.360146718102	156.36066852695	156.361455271219	156.360965222515	156.359570164509	156.360429203289	156.361636516775	156.361362200165	156.361923382921	156.360794230776	156.361935294312	156.36140676081	156.360571761951	156.360612215682	156.359737107623	156.360863938252	156.36010527701	156.36161808586	156.361071513479	156.361627784617	156.360749975591	156.360759365784	156.361258535077
156.360464175861	156.361517870495	156.361832098798	156.360365477207	156.361350585632	156.360585708472	156.361736029471	156.360640862762	156.36150889747	156.359902931772	156.360574417138	156.360911165172	156.361565478108	156.361545942962	156.361300371243	156.360698259243	156.361538580676	156.360703291007	156.361520478333	156.361098353891	156.361015686863	156.361221891911	156.361648308579	156.360492471232	156.359830558047	156.360650203197	156.36065758645	156.361642875183	156.360027809821	156.360183969407	156.361398721659	156.360386311721	156.36172509204	156.361621891876	156.361063267224	156.361401094722	156.360845521542	156.361503872768	156.360131348051	156.360677822017	156.361395746958	156.361505744606	156.360823735134	156.361007494934	156.36117952187	156.361271165909	156.360327923823	156.361293464524	156.3600374727	156.360970691446
156.361612249997	156.360228814284	156.360841360149	156.361549204246	156.361624737469	156.361668323174	156.361406278916	156.361095301895	156.360330129426	156.361148125341	156.361013481047	156.361648959484	156.361092877658	156.36095644121	156.361661803958	156.361493461381	156.360552821482	156.361325108049	156.361745063859	156.360370290868	156.360660917411	156.361520343647	156.361086854665	156.361586230186	156.360515381373	156.361396447347	156.360941615947	156.361278451474	156.360461392747	156.361709410719	156.361892712417	156.361580161753	156.361502661371	156.361287867002	156.360884229816	156.360281207279	156.360193897376	156.36184728692	156.360782379226	156.360308942797	156.361738005805	156.360199607379	156.361957595298	156.360775309584	156.360644553781	156.361471731426	156.361422151178	156.360263055711	156.361392845535	156.360644648254
156.360169187049	156.36137064807	156.360958580595	156.360736053769	156.360464451902	156.361811614878	156.36085436826	156.36063365836	156.36097218222	156.361101124901	156.359998123596	156.361668890381	156.361999915823	156.36177671261	156.36042052267	156.361565210654	156.361156982541	156.361744004069	156.361368718296	156.36076570196	156.360255512811	156.361572851461	156.360682267533	156.361503669377	156.360241373144	156.361233587848	156.361246220823	156.36148937092	156.361401367575	156.360213854327	156.361797945247	156.361722919224	156.360853147742	156.361503348978	156.361869843258	156.361707992517	156.361537968374	156.361779493981	156.361605403371	156.360735734302	156.360935029625	156.361754993875	156.36139186961	156.361971593076	156.360156845762	156.361507938271	156.361029057154	156.361719830605	156.36091285941	156.361563599482
156.360531097002	156.361241614652	156.360834791612	156.361569215337	156.361135483566	156.360565619447	156.361562459263	156.360696760698	156.360473549008	156.36160682555	156.361007344256	156.361580601426	156.360919611535	156.361387684858	156.360769644782	156.36178996237	156.361724430197	156.361592295243	156.361080582651	156.361139459417	156.361703744953	156.36106019342	156.361824250174	156.361252919535	156.361624533077	156.361401341259	156.361265508625	156.361190838917	156.360969520558	156.361794889149	156.361747799131	156.360990834445	156.361485529424	156.361772193161	156.360938434715	156.36194736435	156.36024309681	156.361188488392	156.361841986255	156.361057776528	156.361732990322	156.361804818195	156.361780677212	156.361663231866	156.360792543319	156.360719478731	156.361040633852	156.360661685198	156.361342010376	156.36175530138
156.361426469026	156.360311715242	156.360500499327	156.360538859103	156.360911635518	156.361288445651	156.362079703336	156.361378629761	156.360389613439	156.361134372378	156.360886372676	156.361622367417	156.361171652609	156.3606591847	156.361279883339	156.360869262869	156.36099539495	156.361841204225	156.361974508699	156.36167417601	156.361784072346	156.36184628002	156.361755129706	156.36167682516	156.360733647631	156.361540137135	156.361762424585	156.3615793509	156.360468489421	156.361273192278	156.360432948257	156.361603749766	156.361005286087	156.361672017599	156.360936288841	156.360974786452	156.360653503675	156.360614225212	156.360814602226	156.361843065723	156.361334179512	156.36070788635	156.361859680132	156.361529725921	156.361681376368	156.361550636251	156.36141506847	156.361039985134	156.361999139659	156.360500456394
156.361482013942	156.361665175118	156.361161936427	156.361808110195	156.361533723108	156.360772642441	156.360367544149	156.36112204584	156.360830653947	156.361437293739	156.360828089543	156.36151167486	156.362006499083	156.361484145104	156.361374217819	156.361916203877	156.362039895117	156.361160304334	156.360743408597	156.361173145327	156.361769967232	156.360787748526	156.361705434889	156.36147613572	156.361617182623	156.361290608508	156.360996313584	156.361528825804	156.361950904349	156.361194994117	156.361000087354	156.360900858448	156.361518702239	156.361674245433	156.361951749097	156.361788178568	156.36071675619	156.361110357387	156.361355838503	156.360703147921	156.361372520214	156.361734091908	156.361708257758	156.361376578041	156.361219333305	156.36156964202	156.360739059086	156.360771719137	156.361631045413	156.361323257771
156.36181765194	156.361868982554	156.360951701329	156.36079418764	156.361728015915	156.361480773019	156.361389792525	156.360793658852	156.361067444867	156.361461211677	156.361219839627	156.361570127153	156.361968796276	156.361748046006	156.362016097346	156.36213393851	156.360825856248	156.36142562999	156.361371751888	156.361908978729	156.36166825179	156.361036230489	156.361963649675	156.361817511144	156.360959074565	156.361158076901	156.361214118141	156.36061081292	156.361455726859	156.361164394886	156.36209435646	156.361049072258	156.361674829288	156.361464640125	156.360657785911	156.360941246699	156.361520990621	156.361980064111	156.361923957076	156.361141088157	156.361517825985	156.36116586689	156.361659769613	156.361930515142	156.361836451557	156.361613163011	156.360891310445	156.361031754821	156.360885030814	156.361012674369
156.361695907294	156.361443392844	156.361529451646	156.361816214028	156.361298671952	156.361162478281	156.361667980105	156.361807536775	156.362059077288	156.36099896364	156.361792805825	156.360816193497	156.361306551157	156.36148563555	156.360982129431	156.360831133164	156.361780113477	156.361573833232	156.361729325198	156.361050183102	156.361644439113	156.361016863325	156.361712129503	156.360689293687	156.361645820366	156.362016298051	156.36195927612	156.36179489269	156.361461017845	156.361857512405	156.360863475569	156.361920051034	156.362043662329	156.360932763873	156.360984500444	156.361357754222	156.361991931432	156.361377569997	156.361436695316	156.36125601444	156.361394929086	156.361609716366	156.361600742757	156.361485726915	156.361458464282	156.360987000025	156.361912558729	156.361762174526	156.361180028194	156.361996157828
156.361399448762	156.361693189407	156.361270512774	156.361627824457	156.36064328779	156.36126053667	156.361720128739	156.361494456906	156.361543876967	156.360743860313	156.361310919482	156.361643123303	156.361030753389	156.361307138183	156.360941071251	156.361735877677	156.361485764261	156.361908046841	156.361292673535	156.360994484087	156.361342304581	156.361645207454	156.361246967377	156.36172466093	156.361989575363	156.361188412464	156.361275874764	156.361492028965	156.36105933175	156.36153099707	156.361867296311	156.361752817209	156.360684534852	156.361814509918	156.360846484794	156.361037884886	156.361382882582	156.361703299563	156.360998441663	156.361729303214	156.361509173217	156.361575803874	156.36108402038	156.361653790871	156.361146000361	156.360857698452	156.360920901878	156.361090083634	156.360895213823	156.361843333608
156.361451751848	156.36115229879	156.361863527906	156.361051962353	156.361768015326	156.36124663161	156.361777035093	156.360996979123	156.360956520817	156.361845105841	156.361770072702	156.361203368737	156.36207831624	156.361846919777	156.362045914805	156.361753638035	156.361256251325	156.361581325891	156.360816188709	156.361152207924	156.360599989903	156.362100741185	156.361530761058	156.361325762392	156.361940460293	156.361690782624	156.361306559757	156.361178546584	156.361620823055	156.36154112969	156.361234515244	156.360959512779	156.361288704771	156.361098897463	156.361314545735	156.361026789719	156.361736896388	156.3614516188	156.361925326179	156.361557121189	156.36155931538	156.361964879427	156.361913263334	156.36170029558	156.361463247571	156.361447367915	156.361668998724	156.361891959152	156.361974293405	156.361616224742
156.361937032319	156.361893625903	156.361722926822	156.361384458048	156.362013893385	156.361356802439	156.361454243057	156.361491845967	156.361490241547	156.361571010698	156.361708644387	156.361621274687	156.361463316606	156.361447806531	156.361748641311	156.361768652596	156.361636162378	156.36191515971	156.36128183628	156.361938334308	156.361824075444	156.361583185095	156.361442603567	156.362059811969	156.36180709944	156.361637789223	156.360934510985	156.361959128145	156.361895014429	156.36178130197	156.36164933043	156.362025774613	156.361511077536	156.361830638857	156.36182867546	156.361207060213	156.361473198074	156.361543422831	156.361702020281	156.361761548114	156.361442865476	156.361851351383	156.361217003447	156.361250552494	156.361890996657	156.362048012558	156.361294921733	156.361337063075	156.362130050547	156.361250420315
156.361698310598	156.361909000671	156.36210252929	156.361072702841	156.361903969755	156.361381300959	156.361606533991	156.361689321314	156.362020147827	156.361706898117	156.361256558588	156.36095888513	156.361234403949	156.361762508972	156.361420681542	156.362115373149	156.361549262645	156.361814939536	156.361288486818	156.361746087663	156.360963835196	156.36160256828	156.361245169028	156.36187880479	156.361791689018	156.361378764808	156.361637951014	156.36142546234	156.361903474074	156.361726715548	156.361865474328	156.361349250152	156.360870378908	156.361876185835	156.361237111388	156.361685829969	156.361366385699	156.362017319756	156.361647210999	156.361315766619	156.361616419126	156.361496146258	156.361914175585	156.361017638694	156.362188264199	156.361756443065	156.361301283836	156.362004325749	156.361682978197	156.361720859875
156.361208799932	156.361232661864	156.361749037044	156.361806713761	156.361514394925	156.36152886787	156.360963712064	156.361427006037	156.361519637961	156.361539807536	156.361210773587	156.361396036234	156.361432343866	156.36180518031	156.361137786642	156.361810573989	156.36147603286	156.361689042069	156.361443875745	156.36163669167	156.361976770817	156.361194874244	156.362315323729	156.361325181812	156.361352576096	156.361890032078	156.362228039887	156.361084453377	156.361877866837	156.362022717582	156.361508250368	156.362267502289	156.361649997873	156.361718279639	156.361880918191	156.361630811052	156.361211749028	156.361153927965	156.361301198616	156.362114672139	156.361399910191	156.361202595231	156.361810632875	156.361848030698	156.361687966454	156.361748883164	156.362069416919	156.361797846739	156.361380581369	156.361797426158
156.361505445278	156.361208500189	156.36150645908	156.361732937107	156.362102623721	156.361853259746	156.361479718872	156.362040298709	156.36139893786	156.362105352571	156.361739640208	156.362098372416	156.36172920646	156.362007067149	156.36202293527	156.361721293614	156.362001094541	156.362121773807	156.361776846144	156.362000807864	156.361834770606	156.361388546113	156.362174673933	156.361989392599	156.362013771307	156.361539907845	156.361107055079	156.361323099066	156.361268416432	156.361661210422	156.361180815999	156.361192377843	156.361425501591	156.361206657058	156.36194211384	156.361417273632	156.361929896507	156.361815434786	156.361848981198	156.362063290359	156.361639308705	156.362169272765	156.362029895564	156.361138180122	156.361658154943	156.361102052177	156.362076638303	156.361272590776	156.361747630724	156.361826830106
156.361300836996	156.361904478772	156.361325449102	156.361884015552	156.36170503293	156.361708550485	156.361389081034	156.361923189066	156.361953367663	156.362062306335	156.36195894982	156.361157530952	156.361597572736	156.362181085933	156.361379537351	156.362001901781	156.361837752657	156.361478897329	156.361686923507	156.361756788296	156.362094059818	156.361202758541	156.361480428883	156.361949671381	156.361405663718	156.361375503498	156.362019818498	156.36222941614	156.361923978184	156.36159620975	156.361416766937	156.361946036674	156.362057057066	156.361116045815	156.361559338584	156.362021757154	156.362164265655	156.361930259443	156.361774741473	156.361228147579	156.361729867874	156.361371330286	156.361819150898	156.361267725196	156.361969091309	156.361793759686	156.361233306445	156.361534483563	156.361633082139	156.362116941592
156.361696377246	156.362317083302	156.362095797943	156.361366161731	156.362033115622	156.361694630825	156.361439768024	156.361832286315	156.361698580759	156.361723536737	156.361827681096	156.362008344382	156.361648931956	156.36192061934	156.361678805756	156.362020874452	156.362346567596	156.361862760887	156.362045439679	156.36127648567	156.362146848501	156.362074028957	156.361846627768	156.361278763649	156.36169628696	156.361565597747	156.361902656237	156.361949308867	156.361856842376	156.361645671564	156.36169616918	156.361459524223	156.361830383382	156.361319310345	156.361797303942	156.361250397418	156.362165848553	156.362366657244	156.361908318021	156.36215741038	156.361989795666	156.362062262651	156.36194512801	156.361330860908	156.361973666774	156.361631592101	156.361401014214	156.361518831987	156.361965988889	156.361950290462
156.361492918038	156.361747500181	156.361592279325	156.362253646254	156.36208723839	156.361710239269	156.36206995288	156.361819363395	156.361994299235	156.362119887808	156.362140662312	156.362026204692	156.361540559896	156.361342044475	156.361759491953	156.361937204688	156.361339366428	156.36229626547	156.361288044275	156.362079118353	156.362211332379	156.361374721226	156.361362929483	156.362088501316	156.361301300626	156.361786566448	156.361739664957	156.361207624949	156.361877988814	156.361477020212	156.362187124005	156.361307236608	156.361415780262	156.361859967845	156.362095114224	156.361995026838	156.362232558122	156.361574157651	156.361432926982	156.362103530998	156.362126982986	156.361957470813	156.361639081289	156.362162191714	156.361425939499	156.36184732516	156.361525068747	156.361363983056	156.361692861306	156.362200486391
156.361611034329	156.361381310234	156.3621071728	156.361522867387	156.361687189638	156.361717735403	156.361863833606	156.36149839616	156.361871274536	156.361443190627	156.361566261287	156.361962803992	156.361298375001	156.361217986919	156.361459610409	156.361526260834	156.361601810507	156.361403419483	156.36157522299	156.361484373665	156.361296692139	156.361688136893	156.361654874264	156.361583048733	156.361909664995	156.361366709515	156.362099696071	156.361791296252	156.361654384076	156.361816579736	156.361569553927	156.361600714994	156.361779199843	156.361932172963	156.361988135288	156.361339294718	156.361718162024	156.361756614154	156.361975483202	156.361422390489	156.361953935908	156.361964440792	156.361222437447	156.361402048065	156.361667966699	156.361297543076	156.361252374414	156.361684314402	156.362082727211	156.36218830975
156.361453725628	156.362321272716	156.361657587331	156.361787113644	156.361857036357	156.361416637287	156.361652661044	156.36139890411	156.361517086013	156.361537405482	156.361547468282	156.362287347455	156.361847234618	156.362098988385	156.362027105023	156.361410109846	156.361808064084	156.361642832178	156.361854984725	156.36185086363	156.362045622332	156.362123859457	156.361314469192	156.361937300051	156.36132844706	156.361650071271	156.36141834216	156.362235833198	156.361409696299	156.361780133997	156.361726891853	156.362192941514	156.361998827572	156.361448572004	156.362095415507	156.361912893797	156.361939846412	156.362160177473	156.361423869191	156.362191425976	156.362157506467	156.361695136566	156.361569878158	156.362155778722	156.362095705609	156.361251563333	156.361846474944	156.362112155512	156.361719372702	156.361659246907
156.361580152344	156.361625067355	156.361486071442	156.362194570375	156.361470426579	156.362147037467	156.361974662664	156.362315570254	156.361596023395	156.361835604788	156.36178896789	156.362054452833	156.361394340871	156.362050751836	156.361940298948	156.361270864351	156.361832204393	156.362198439781	156.361898269856	156.362192583826	156.362112347772	156.36186855694	156.361761546203	156.361791438753	156.361629317967	156.361466126857	156.362102013641	156.361821988607	156.361687150827	156.361536958991	156.361626297651	156.362025640621	156.361896580337	156.361610204175	156.361730289087	156.361985391303	156.361467673833	156.362084421256	156.362375810987	156.361745689556	156.361897895029	156.362295363413	156.362160688327	156.36217955264	156.362097855596	156.361554265923	156.361879323019	156.362223774232	156.361773170222	156.362077258267
156.361996533027	156.362042013384	156.361662964075	156.361817533603	156.362307855597	156.36199476775	156.362367967717	156.362183613029	156.362174576323	156.361625487854	156.362001821445	156.361823909663	156.362246561292	156.361702202315	156.361949891951	156.361509194415	156.362178593593	156.36201870533	156.361912582536	156.361767164299	156.361877526069	156.361651907898	156.36175973941	156.362261572278	156.361575488616	156.36170069907	156.361473844873	156.361468557373	156.361581707905	156.361408797856	156.361465310842	156.362233498434	156.361759508853	156.361928890011	156.362111169538	156.361912636217	156.361792097612	156.361765633792	156.361688308003	156.361559935725	156.361950025708	156.361735144527	156.36201906321	156.361978504516	156.361766145233	156.361943191311	156.361795611488	156.362117347046	156.361709189038	156.361958623047
156.361531171422	156.362120497377	156.361888701555	156.361913441841	156.361921908793	156.361786750864	156.361981463461	156.362058609825	156.361760089699	156.361891151577	156.362117189359	156.361692561513	156.361643002437	156.361780523768	156.362158319284	156.362031823923	156.361834144952	156.361847121144	156.362152632647	156.362038589712	156.361927234315	156.361704973222	156.362097665666	156.361556199338	156.361485471876	156.361926181882	156.361394717863	156.361432642242	156.361983780428	156.361648704916	156.362167996958	156.361800213637	156.362324958445	156.361883618464	156.361910403161	156.362466409237	156.362149662134	156.361816318279	156.361788267438	156.361802779378	156.361869644051	156.36153907062	156.361666263082	156.361996185489	156.362241457817	156.361842852754	156.361550101614	156.362281673451	156.361833954987	156.36181354797
156.36185235055	156.362051098974	156.362002172517	156.361937971151	156.362087645925	156.36172565841	156.362091413022	156.361807688876	156.361474275396	156.361610419793	156.361824600239	156.362197905777	156.361816832992	156.362070634912	156.361812109248	156.362273188025	156.361589286861	156.362214849054	156.361840518733	156.36188224568	156.361371137838	156.36209873464	156.361645388693	156.362269755053	156.362285788968	156.361944275503	156.362168554827	156.361989245491	156.361505885582	156.361886452927	156.362159647185	156.361913548674	156.361441972472	156.362165624054	156.361582152309	156.361812509404	156.361748872335	156.362132375461	156.361835874292	156.361777558095	156.361917714272	156.361792823392	156.361938558777	156.362113801962	156.361515557035	156.361529899786	156.361333714402	156.362079733005	156.362012656173	156.361734105108
156.361623064272	156.362381615491	156.361843621736	156.362164294165	156.361910055308	156.361934042112	156.362417911694	156.361653636919	156.362028831461	156.361803298981	156.362279584606	156.362015415267	156.361568710994	156.361821697509	156.361489212072	156.361954752125	156.362201960352	156.362042860347	156.361978244238	156.361938235741	156.362219732706	156.361698176287	156.361563469818	156.361669484845	156.361571822787	156.362261497655	156.361915645925	156.36158742813	156.361600891458	156.362264300942	156.361550081166	156.361534581408	156.361572779924	156.361635260244	156.361968365795	156.362065712742	156.362141530239	156.362203710498	156.361971143749	156.361677543123	156.361951560247	156.361882594464	156.362011542156	156.362095136025	156.361633665764	156.36172622514	156.361711974154	156.361820646597	156.361791680083	156.362155408818
156.361895561782	156.361756377007	156.361584551574	156.362389961222	156.361877277049	156.362240642769	156.361780452445	156.361812170101	156.361803101353	156.361714590812	156.361886262522	156.361838435608	156.361421411023	156.361773834769	156.361907726919	156.362064575631	156.361917061639	156.36164527724	156.361570629707	156.361731191541	156.361993946766	156.361988154743	156.362047321919	156.362219233213	156.361881259894	156.361931918786	156.361741662735	156.361830422501	156.361845841065	156.362078732504	156.361845251205	156.361736045476	156.361639952134	156.361934233393	156.362130895941	156.362014064561	156.361826225045	156.362422749974	156.361621161952	156.36206106468	156.362303858224	156.36184621108	156.361918847006	156.361785723424	156.361876995215	156.361862790983	156.362064178064	156.362019405552	156.361904655259	156.362223029758
156.362037651732	156.362373911777	156.362065798965	156.362254453762	156.36158528836	156.361886754465	156.361863816638	156.362030144675	156.362194094017	156.362202779478	156.361722550623	156.361745770248	156.362089341353	156.362087062553	156.361742117459	156.362114270967	156.361683606845	156.362297734434	156.361815523704	156.361651918906	156.362143043691	156.362011819185	156.362185299311	156.362265260952	156.361922102663	156.361865533083	156.361714961803	156.36220544769	156.361531727096	156.362015864583	156.361633676474	156.361675782324	156.362138112159	156.361917240037	156.362111968924	156.362120991461	156.361868988392	156.361821357761	156.361905884272	156.361893728957	156.361719253928	156.362028069704	156.361869869033	156.361877466146	156.361868781864	156.3619874216	156.362242349206	156.361767590963	156.361928015958	156.361775865176
156.361769884308	156.362021931394	156.36187830071	156.361882689058	156.362149781848	156.362036531268	156.361720526302	156.361875401348	156.361861869958	156.361775964394	156.362144710339	156.361927825794	156.361898697188	156.362202414175	156.362320850315	156.361787251438	156.362505819718	156.362096994588	156.36195878639	156.362270821437	156.361633104162	156.361638517197	156.361823158109	156.361945777899	156.361546644956	156.361695948077	156.362162881317	156.362095190894	156.36159223583	156.362021330017	156.362261232032	156.362122728601	156.361661309494	156.362263360787	156.361736017045	156.3622106362	156.362152528682	156.361989968256	156.362290610251	156.361876835421	156.362222809989	156.361754966309	156.361631475654	156.361726322711	156.362229656269	156.362047506178	156.361763620241	156.362256109822	156.362196854015	156.361903599249
156.361844336169	156.362328397397	156.362193715935	156.361994599761	156.361915843844	156.362135143476	156.361666459794	156.362254823895	156.361808731628	156.361942115109	156.362022517053	156.361795961431	156.362350032507	156.361868801694	156.362414396967	156.362362653946	156.36232930393	156.362326095849	156.362233223659	156.361934950784	156.361733360352	156.361661879098	156.36197379873	156.362278372093	156.361830973446	156.362344721826	156.361935850727	156.361631336085	156.361841767883	156.362094618028	156.362046779503	156.361729262497	156.362094621472	156.361781164342	156.36205959502	156.361938739112	156.362284493703	156.36214883555	156.361776957048	156.361915551036	156.362217858455	156.362346674252	156.361614826254	156.361727449679	156.361815503595	156.361860841601	156.362075188159	156.361812720098	156.361648977874	156.361938875398
156.362407932144	156.361944931899	156.361694929598	156.362274871424	156.362237787303	156.361740006483	156.361840968855	156.362163544278	156.361862168573	156.362081407723	156.36182822962	156.361753357997	156.362077298483	156.362125800406	156.362206899771	156.361643187431	156.361710063225	156.361823001683	156.362115443155	156.362204328757	156.362017936377	156.361987492731	156.3617385448	156.361884828412	156.362211508311	156.361734408244	156.362013499016	156.361771067713	156.362371843582	156.362254538389	156.361911474802	156.361706293202	156.361813766111	156.361742112216	156.361845493639	156.36186012832	156.362086831347	156.362287034906	156.362091306224	156.36222632141	156.362264418213	156.361843897851	156.361930260445	156.361940332362	156.362259811627	156.361689622259	156.36189592672	156.362238365867	156.36180264416	156.362026288635
156.361708226304	156.362465545801	156.361631191322	156.362358806214	156.361856980831	156.362433703269	156.36217247393	156.362134956311	156.361753900788	156.362004406605	156.361682334666	156.362196575068	156.361837397292	156.36186200101	156.362060225386	156.362304856121	156.362146215312	156.36237193412	156.362265898722	156.361599456121	156.361624577644	156.361910657961	156.362303302214	156.362057977797	156.361876919745	156.362435750547	156.361905203178	156.362017247443	156.362465983757	156.362087751362	156.361744753471	156.361772048784	156.362230888963	156.361897789914	156.361680226151	156.362064443368	156.362319496511	156.36220837778	156.361708633113	156.362084510664	156.361802982372	156.362140879367	156.362268556059	156.362145007553	156.362063767583	156.362009318229	156.361833499746	156.36196206656	156.362002244479	156.362099681397
156.361823306674	156.36211153776	156.361950908522	156.361972504806	156.362206981588	156.361991546853	156.362162235723	156.361875647872	156.362222024726	156.362141292073	156.361842768668	156.36187817798	156.362124136462	156.362012073196	156.362361904598	156.362306187595	156.362409547863	156.36240487856	156.361910507157	156.362170464479	156.361909002121	156.362142867337	156.361859996036	156.362252546769	156.361880534984	156.361867390998	156.361908400256	156.362079423165	156.362153986359	156.361846358346	156.361703469812	156.361889905914	156.362394156746	156.362463867308	156.362249423525	156.362100385719	156.361994473494	156.362049247702	156.361781067091	156.362001296172	156.362081588919	156.3618209078	156.361905737374	156.361949367374	156.362130287921	156.362115532716	156.361964633705	156.361641713753	156.362324191949	156.361686120262
156.362127471687	156.362019575587	156.362458139191	156.362293000165	156.36212496568	156.361912189091	156.362411778895	156.361996839883	156.362003022143	156.362215423371	156.361962900418	156.362408507034	156.361905560813	156.361932203256	156.361998947751	156.361969882074	156.362010844011	156.362199115305	156.361752297025	156.362344223576	156.362232334548	156.362331921948	156.362042655597	156.362279106143	156.362124451538	156.362008572577	156.362243034296	156.36185377849	156.362318645949	156.361738317211	156.362449981243	156.362100739055	156.361980537797	156.361825866712	156.362339688381	156.36178793591	156.362023690638	156.361877553865	156.361816509411	156.362246900521	156.361936260014	156.361965015114	156.361773976602	156.361751070753	156.362121732977	156.361919239597	156.362126611764	156.361976093706	156.361862310259	156.362424607091
156.362290082245	156.361769721222	156.362235355944	156.361917518144	156.362121241464	156.361999835773	156.362340219182	156.362352853852	156.362372346903	156.362110130988	156.361817606746	156.361970958902	156.362203249767	156.36245954386	156.362431153522	156.361977740983	156.361948693003	156.361973805698	156.36184365946	156.362315108471	156.362203587266	156.361835225141	156.362248627336	156.362346478951	156.362284043567	156.361707354952	156.362064802131	156.362186743691	156.362109333726	156.362501635123	156.362341454229	156.362494761463	156.362268126416	156.362012929101	156.361814724106	156.362183788918	156.361911381579	156.362297532429	156.362008616701	156.362043768923	156.361934496666	156.362285010776	156.361827893479	156.36227494303	156.361851393858	156.361996498422	156.362298114231	156.362130253432	156.362043727163	156.362389102176
156.361761584907	156.362172583089	156.362181072167	156.361917896129	156.362253089483	156.362115733449	156.361820647975	156.361852675706	156.362249821762	156.362376312437	156.362250456417	156.361931564001	156.361882490932	156.362433934829	156.361904080754	156.361903166179	156.362392320351	156.36217048083	156.361710025801	156.362406884634	156.362154992779	156.362236752952	156.362102843253	156.361798990483	156.361870039894	156.362325245035	156.361849898299	156.362254528136	156.362189014548	156.362017185664	156.361967979029	156.361882402527	156.362168001667	156.361842846304	156.362311758093	156.362231416112	156.362070767137	156.362173662843	156.362036374381	156.362182951306	156.362144326748	156.36196872818	156.362043815191	156.361987305577	156.362436995155	156.362244606034	156.362105237607	156.36191216835	156.362029296118	156.361834657406
156.362331387904	156.361977382434	156.362036896885	156.362108140566	156.362107350027	156.361979664548	156.361868548423	156.3618012789	156.362085935975	156.362044532212	156.361845326475	156.362135217161	156.362044980089	156.361890709251	156.362224971782	156.362048622206	156.362149666301	156.362442567087	156.362189471891	156.362007872089	156.362021695236	156.362414527788	156.362513721434	156.362169681036	156.361790223915	156.362293600059	156.361787742416	156.362235354499	156.361930316136	156.362474169723	156.361918608398	156.36189498224	156.361899446862	156.362221067799	156.361979064486	156.362187063944	156.362232416612	156.362213075119	156.362027915601	156.362324116215	156.361751576351	156.362298581767	156.361914622972	156.362115954082	156.362208125709	156.362298326782	156.362182654184	156.361950843763	156.362117143494	156.362246952506
156.362011607403	156.362256856387	156.361719178923	156.361833064642	156.361974026908	156.362118593247	156.362016566247	156.362143531559	156.362085682754	156.361935126794	156.36219650881	156.361952895548	156.362019323284	156.362283632384	156.362154771232	156.36195516683	156.362110182402	156.362353430096	156.362188317658	156.362150335261	156.361953753593	156.362056234687	156.36206988555	156.362115114111	156.362520511295	156.362355417318	156.362403843026	156.362320646391	156.361920682524	156.361928170453	156.362127420108	156.361957083765	156.362139213969	156.362108913664	156.362118495056	156.362542416352	156.362155994922	156.362127512671	156.362399908322	156.362278780988	156.361886474696	156.361829347853	156.362298971583	156.362339788184	156.361961359737	156.362052287823	156.36206489487	156.362314797514	156.362235241155	156.362183561637
