# Supplementary material for: The Neural and Computational Architecture of Feedback Dynamics in Mouse Cortex during Stimulus Report
Source: eNeuro. 2024 Sep 24;11(9):ENEURO.0191-24.2024. doi: 10.1523/ENEURO.0191-24.2024 (PMC11444237; doi:10.1523/ENEURO.0191-24.2024)
Supplement: Extended Data 1 — The file code.zip includes all code used to generate the figures and perform the analyses presented in this manuscript. The folder "./ephys analysis/" contains code and instructions concerning experimental data and Figure 1. The files "Figure2CDE.m", "Figure3AB.m" and "Figure3C.m" simulate the model in the nominal setup, and generate the corresponding figures. The file "Morphing.m" allows changing the connectivity strengths with respect to the nominal setup, and plotting the resulting trajectories. The folder "./Figure4/" contains instructions, code and data concerning Figure 4. Download Extended Data 1, ZIP file. [file eneuro-11-ENEURO.0191-24.2024-s003.zip › code/Figure4/isolatePPC/v1Int_a1.275.dat]

0.387089962418996	0.350209319389246	0.327368777457648	0.329124397902462	0.357539131743353	0.377710937335082	0.366308661956153	0.341163188080039	0.332181545145924	0.374387769251037	0.348494149476288	0.391568949902028	0.330234238384399	0.338304400216766	0.368446791717765	0.377526044997084	0.389392005291957	0.34505682729435	0.335058463800794	0.336172203535111	0.324849680854014	0.34575550373325	0.349000581256038	0.358940319012652	0.388216581118591	0.368633601088849	0.369867566923456	0.336234533050987	0.374428278637021	0.346911413813569	0.32983790907328	0.363410087896502	0.367661030730447	0.393356023460409	0.328450439596229	0.381402650215053	0.341316182816137	0.35157427987818	0.37921837698439	0.375860493866912	0.385528358653783	0.375571703069623	0.391334917209926	0.332671524905663	0.338367365432952	0.356140859446328	0.385659530535451	0.33416833198684	0.349539131688581	0.37340861469627
0.381492055619125	0.341387550385115	0.356004008351948	0.373022223699841	0.368501675538162	0.380001520905453	0.373558836214935	0.333799968328259	0.408064499474246	0.355250919126783	0.342826587480305	0.359132088279913	0.338284637474071	0.381068920824979	0.336563057727026	0.354051087094673	0.340313369205697	0.362752360838082	0.407974638626319	0.345491604022543	0.35351042079859	0.365977394830918	0.367204081971309	0.40970609214	0.342976603115304	0.334440909799349	0.409984288107342	0.404778609857451	0.336953223959695	0.358398774793093	0.381489880016072	0.350608778009698	0.346131614104448	0.355974698028781	0.347801573967074	0.345849964945311	0.361770242415888	0.336044347442484	0.411434212676675	0.33413888712797	0.333754281734672	0.337585712330202	0.339422295779841	0.359283618053765	0.349171126291644	0.375988280676091	0.35588654230215	0.385884972510386	0.340196357591099	0.384761187868618
0.429328828383211	0.394316299440736	0.421034728214341	0.349054895994583	0.34329857669956	0.365315737342651	0.361259815091946	0.421549752204519	0.396168432531009	0.405844695517039	0.39994898687601	0.422835371121777	0.38679224115272	0.373087895630964	0.428669367635196	0.399002778111732	0.363946941514616	0.347182111776093	0.344134907752638	0.416348392409192	0.363066237533409	0.414982473584204	0.368036196493298	0.387167912541146	0.365386651766249	0.372639616362425	0.365932925050961	0.369564388852177	0.36733664566821	0.410138580383952	0.348779801991978	0.346881226330854	0.348603585961267	0.427536737756144	0.362872728356391	0.363096012835331	0.394342152237788	0.357700645846132	0.411227025028968	0.409120557572169	0.415867243437816	0.412674076265606	0.361910760124954	0.411592289551884	0.360887855231276	0.403903039097537	0.424357837521662	0.354095861641186	0.413524440679432	0.386341366180315
0.390423285726066	0.373195158268123	0.38841314939684	0.369521747407984	0.38674985148243	0.425923762060998	0.443665801846315	0.41204170429187	0.369944403718032	0.384712219600338	0.404696255877881	0.427111597468958	0.370578026755412	0.380938052773097	0.362478354286643	0.386379836527455	0.404515474145715	0.367265345814582	0.354365273925794	0.361026273937904	0.387928050358147	0.380951920616221	0.367562108969251	0.395651729000638	0.394855151481281	0.41312752205293	0.36638889433673	0.429996618965746	0.428205093968904	0.448541997861685	0.372130632001706	0.357729597735877	0.422699047107884	0.392983659740588	0.426815349210117	0.367688650566637	0.412797001240859	0.407720106928076	0.447374968076554	0.422780945026882	0.442362767084416	0.397216156668999	0.401362368443725	0.394355030756314	0.446703898521941	0.364021051262789	0.391789550746257	0.392807451726868	0.417164275963496	0.429456190968204
0.386104932787107	0.430439902665958	0.388426311442376	0.404984599004801	0.470565708501485	0.414332869287529	0.391279769104158	0.384735761199874	0.46310508060654	0.441054607482564	0.448037189030841	0.3723657331554	0.427175099537036	0.38346113892434	0.470983893247983	0.398618983285285	0.457776934489886	0.369741028441156	0.397838075918654	0.426707212559289	0.386772792561438	0.39819201593342	0.3905744038163	0.388971464195389	0.458474829245955	0.447754247966775	0.381030667954332	0.443489827445703	0.372708105137493	0.469396224273124	0.468276790622394	0.387820686083493	0.436702732447528	0.400914876111448	0.404302870661492	0.371458648354846	0.40819857406558	0.387536961990861	0.396853510283746	0.435441512586955	0.390913570319912	0.419291455002446	0.473997903231068	0.42409250231041	0.413202331173818	0.455896490878994	0.442470597855111	0.411915056661562	0.428495018874273	0.38721162353484
0.409404826953538	0.386098197454767	0.382952071834931	0.485765883968902	0.48154505996518	0.450812144304437	0.455236467480152	0.444663521252995	0.412457339751162	0.50549891049537	0.416417594292032	0.387130252416666	0.412820395810423	0.461651522563744	0.436973541907076	0.483291754850934	0.431302472824081	0.476649950694739	0.396219835712045	0.438557391528875	0.502169063246717	0.492380011381441	0.493060798891896	0.416890689558116	0.483295697231052	0.445013344149936	0.470533595780804	0.425766696660755	0.438451418872392	0.385860762455362	0.447891728764455	0.463513610313853	0.471914560541941	0.451803571112515	0.416735532335637	0.47632281586422	0.438909906788064	0.395860369801895	0.475156606540387	0.492648748286664	0.391064106993926	0.424254537493813	0.469891658165063	0.384870998457845	0.435161681588389	0.406835108024166	0.38334802445981	0.448024369861693	0.448980481507065	0.480882187306095
0.520136687125291	0.486614387868945	0.449788759004631	0.467100731455613	0.513109226930023	0.490656152696268	0.441433191755699	0.444613674006764	0.443192295897298	0.500403397614639	0.531112494509037	0.514681348021369	0.425202885288304	0.534140098866267	0.523060975428635	0.426832953462243	0.522732381306723	0.406605574729983	0.466393256782587	0.481512577888328	0.428604499722472	0.427134453267056	0.507738189307852	0.405674432943149	0.51357515629601	0.5044050048655	0.503703559919411	0.422408722220942	0.419533802028398	0.405832229603406	0.47792140497618	0.414080954558014	0.523026978445409	0.503078223405531	0.460550726615968	0.41853278163865	0.410961106435508	0.510654140250587	0.524948797738785	0.417714936216208	0.418897693744378	0.464180276535179	0.49831842910999	0.521549250795073	0.483647345034058	0.50473473359501	0.454732062252251	0.439921038912399	0.430191149182254	0.510088165761262
0.556880680246924	0.570219417774044	0.437787238241659	0.542208610197777	0.474063364089697	0.501096427221217	0.472775196863343	0.444320214987263	0.50851464769456	0.531552977854856	0.513686039754691	0.530955427748093	0.470421357638616	0.564090661633834	0.453610392195465	0.475996400876095	0.48960419261915	0.552330936849936	0.522871663935743	0.521306285323959	0.54516081694138	0.539574341802076	0.532186019699821	0.423724091162567	0.455947722148242	0.567496537292549	0.426019982148544	0.509672817227258	0.536574595930205	0.527420307499862	0.515972573016504	0.436604215762299	0.439556299260164	0.483774497606513	0.500922107623181	0.507491832908979	0.461342068174365	0.434836885717207	0.487666363775776	0.558229991081164	0.459879371111709	0.430734926074676	0.451712276649914	0.550344778196514	0.435529201486887	0.455701604349052	0.439722242770787	0.463113829697916	0.431541775390925	0.506149648722436
0.474538062080378	0.551118118549758	0.537671382164571	0.453667351286159	0.489963329870585	0.452613012851161	0.497100545050775	0.453760742338264	0.585384660673387	0.473584190185008	0.608309154769851	0.526279515515188	0.459722513175481	0.488741994472982	0.462774381858923	0.599340890451407	0.590465871319206	0.524246859358287	0.587551425769394	0.555431395406205	0.516985479799385	0.454580594685865	0.555580101516727	0.528333309683397	0.48292443355109	0.455599980232912	0.596790075517985	0.508251433240559	0.485803257799473	0.599742618818819	0.477303261497412	0.562142952742553	0.457991993450211	0.44817959689596	0.496031367296177	0.500901857334739	0.533345247405276	0.574982390068478	0.51952239672579	0.570643605924271	0.551085087479553	0.514245412432598	0.497547531743185	0.469994673794551	0.511776878012608	0.548045724682834	0.487011150386184	0.605723512426882	0.4615885161755	0.468789859367059
0.519389540240769	0.520706863330947	0.625891442589442	0.576735992439926	0.485675144692758	0.654701979190452	0.609114495740363	0.467722535404549	0.560289852112111	0.615535913702687	0.528773422279716	0.482476110232217	0.611694956892698	0.502829072378211	0.56880743623174	0.612949446002069	0.560392080879717	0.499514092168137	0.595416047574479	0.482654353481584	0.638166867620193	0.506422794398059	0.500395631668108	0.575064434646763	0.585628462303477	0.559497015306769	0.556928841327955	0.533314701324964	0.484505626061098	0.568145880929162	0.590850783295528	0.592703314529854	0.491540291318925	0.564264483440182	0.626846439154567	0.610556758708147	0.566152524623758	0.502364454179487	0.538204488672352	0.613569835672284	0.563328616180865	0.47037821395475	0.605805073659448	0.488892332675391	0.488874540144345	0.585807981947301	0.540885098705412	0.521552949914909	0.61697832581642	0.59402882132072
0.579817813099437	0.524154531035229	0.600580436461813	0.537016481606004	0.587055482265164	0.666684705354274	0.652149422514447	0.51833964940267	0.674359610099497	0.518582918959272	0.638510520690919	0.602101961607204	0.541993584787499	0.581966697888285	0.611610625839132	0.698266538781353	0.692166474385346	0.551442006542777	0.530821017670337	0.599137225766629	0.507245490052639	0.507618939421585	0.613238888015069	0.515052285685686	0.525948820144018	0.57145518370737	0.660015495018619	0.512881010778887	0.641036107527346	0.541838716419085	0.513091646821446	0.567197718365032	0.633017465248161	0.5073012059997	0.602992210345717	0.544387382708185	0.514216801331122	0.513594529409379	0.606116704882092	0.667465431784302	0.540552141866283	0.665756622685655	0.60845093433188	0.580230073791131	0.559173676376968	0.643890462853062	0.554060091514412	0.653999632585993	0.525728265571039	0.64287888774874
0.631883812926666	0.752997879155144	0.632924215901581	0.58947526966327	0.720225414788422	0.600816243064633	0.667955843830876	0.573249406118636	0.590842704482015	0.64900895407511	0.640369053877855	0.720144958104648	0.641633548402166	0.616212711632253	0.760326030444023	0.7128874534906	0.697788702941089	0.560939922696917	0.739116998350681	0.752464094673088	0.709006987123361	0.572260530446773	0.727050335944427	0.708602661320699	0.526279423192935	0.660112954586149	0.60887099185204	0.640481689572873	0.713195948745891	0.676794695376972	0.725690773345763	0.578621586703216	0.63503567043288	0.709582024472431	0.540165717933263	0.554157628514078	0.664281999015886	0.690726530510121	0.65650221250331	0.566494034719363	0.75685213374736	0.680077483724475	0.555965331361301	0.781913838559992	0.635803923389959	0.69639901655342	0.641103598519519	0.540312352307648	0.668167485041174	0.72243719701043
0.608917746368401	0.756505561029291	0.60598667585622	0.608075886656378	0.609985419958869	0.816214913483188	0.643690522808123	0.593932812400984	0.573711077187255	0.827072908533237	0.736991393714944	0.765477831998556	0.685168350159403	0.607959381680143	0.731284099137064	0.824579240510242	0.721485212677539	0.837583663335755	0.592602910425014	0.75290277728158	0.657510560875122	0.674401782442897	0.687323035859434	0.613188768946937	0.629015479983857	0.633076003739314	0.596937016247446	0.630436710159661	0.74843649563217	0.596867062716355	0.700127405956886	0.716579604775507	0.628994181016422	0.806183140042256	0.606203078261687	0.649636386752177	0.684981400557338	0.825093762802275	0.664764267708765	0.636569575179914	0.83131654839636	0.71445964232896	0.633171776388973	0.669416334305299	0.796364453760442	0.639024037122996	0.635315702670623	0.788855382248332	0.685282804118381	0.600049861531159
0.895414071328295	0.607294190670917	0.684294177775978	0.830931464726807	0.748211434949983	0.86458098196949	0.772702195673899	0.807684118890077	0.740944977256026	0.755110247767665	0.685323623900443	0.764332164725257	0.907991918384062	0.854718722683475	0.774319552834875	0.791413313714066	0.763315382387416	0.618936630298929	0.720586033777378	0.744069437183211	0.752532769633344	0.659514586720438	0.695263107417703	0.819977593987784	0.623191935235219	0.681686288043389	0.679472398814539	0.629820351679581	0.620112868874718	0.7556139952428	0.901842878758168	0.739185796994779	0.740711686411938	0.873363852335866	0.837155190327234	0.798240503141746	0.692501856848393	0.753701836879361	0.62258196325313	0.704453120102121	0.724196401839801	0.668557343649898	0.611126838831834	0.639620046732421	0.884820537837162	0.682718524259724	0.684541004204459	0.865713974668599	0.715492418650965	0.892504901078094
0.680290991498959	0.91963435855891	0.707068567886304	0.721796077649157	0.921990932324023	0.940198230111048	0.802050926036074	0.980620856401856	0.721349620540843	0.821410869980357	0.962376276274671	0.679768030413103	0.83972897575658	0.679360576158507	0.823419729983073	0.944668133871829	0.895383267716881	0.920361382639314	0.702571076485945	0.732054065145569	0.717990647819589	0.659470803021115	0.848882824865308	0.857523793839461	0.795900226258056	0.788921624381816	0.685604085371009	0.704708631050626	0.696488933692483	0.681057520553486	0.822031603803482	0.698781435174744	0.742591778584957	0.869730433609202	0.702555969055166	0.679252809802404	0.789530376822845	0.932828049689108	0.826172407495659	0.719356528969098	0.739477243731974	0.848720400008144	0.9321375440633	0.695440548215145	0.690703367636393	0.815674564487838	0.891273828499339	0.813421716451962	0.821522248101577	0.778346194043578
0.808148447406807	1.09678119464513	0.974376357092728	0.882186681869714	0.839925259284002	0.76192760043415	0.791473337359362	0.867524124017464	0.948899042604379	1.00841160864862	0.837148344454298	0.805271263359857	0.991304646386133	0.773756562953186	0.894376929915923	0.933898088088762	0.851683074307741	0.803614468234569	0.774214150663017	0.763998574552829	0.854679213060754	0.713919651672687	0.988992439592932	0.803813846998418	0.842962761079877	0.89738046414832	0.817219042786248	0.838121449903046	0.966107683654418	0.788333442436127	1.01762328422516	0.920480018298286	0.907367149489406	1.02436240695678	0.992325438201463	1.00896113787939	0.973831417186148	0.754736460746302	0.821967419654505	0.924257409463357	1.03470384916636	0.822061777010726	0.897815822981696	0.785806417292044	0.818676181743573	0.96550225129511	1.04527703996688	0.815933029071036	0.730861944479517	0.815463577526527
0.804006655213365	0.767446856176668	1.13768379776387	1.16054620094076	0.893704177792475	0.957072106951894	0.870810097370594	1.00960350050899	1.15934142512715	0.877244889120953	1.20353094059379	1.06181783448308	1.03135724133654	0.81525750096972	0.912705340165151	1.19374524655817	0.835769267895887	0.979592778654899	0.812114779917087	1.03145484232649	1.09964485480599	0.940797459838966	1.12612171384799	0.94472477111352	0.956749656036868	1.0001916860935	1.12906804048893	0.901016892838839	0.845910870353548	0.974122936401116	0.832748321829311	0.895395502576746	0.828372061768212	0.847464098021747	1.02248323218373	1.20828177898299	1.12475933754864	0.814546634959007	1.15288250592436	0.806410893272711	0.995941909118493	0.816332749907277	0.843048676178732	0.940573596823806	1.10974562408213	0.828578431195661	0.768157495705275	1.085150279405	0.89294378101658	0.841556172131869
1.36343421866089	1.0604851938302	1.04989805836683	1.28128161750259	1.04226673175303	1.1522264557235	0.854480862323835	0.830673922307255	0.909568388251107	1.2615184054004	0.997861796365077	1.00634455168967	1.21176697648359	1.34049254894674	1.24942981653571	1.26103351608039	1.12331160438797	1.33280351358078	1.29809270924006	0.907573347654978	1.08361198511562	0.925685301411927	1.02656957805328	1.09717722255205	1.00689993012545	1.26869224176577	1.18734031854854	1.19819626102055	1.17797369958932	1.1509579946842	1.25349324365242	1.29819737850245	1.06840711746254	1.03257780577059	0.892113205773649	1.29837290223156	0.906420846065502	1.13887474412323	0.916564601914251	1.14172195156865	1.22734222353519	0.877158125243167	1.34512468474055	0.855591579172054	0.988165557586638	1.09627102924753	1.16897229905882	1.12910455596329	0.944773713499486	1.08487411925748
1.32599618886813	1.02532402305876	0.967478855526077	1.22571056290107	0.994812118963327	1.19430875107734	0.915999354717415	1.39329233324851	1.47735153587459	1.16139949056053	1.22220675513167	1.14052417657377	1.03582656754129	1.06328596035372	1.12114329206419	1.3945970612163	1.27649707161689	1.22489180873846	1.48664944189887	1.28359613166821	0.956620134172398	1.08314095591123	0.926758415322164	1.04718512905308	0.983796581869683	1.02769874603446	1.27873081658597	1.25597014631753	1.1560204524707	1.04031365826525	1.06076834087314	0.978717937912289	1.00032689336487	1.38545556036683	1.34366052302562	1.37899194118738	0.996520051115289	1.4223141625163	0.964386449390754	1.10275358583683	1.15569231707304	1.12143565583658	1.47304611046741	1.16085569365388	1.38546417485932	1.35918908332514	1.48737586773627	1.32624407610225	1.35309228589232	1.40165222358456
1.36732188068686	1.50046667820366	1.25615148629195	1.47259488520852	1.13513774491676	1.63812588394228	1.10585241829946	1.10419248866249	1.32199573793234	1.05850819889507	1.14051750330052	1.2210796624609	1.14779547017108	1.33037312030275	1.13567997409742	1.31350971299842	1.3951854756204	1.42970467899524	1.29790688968585	1.10717089508331	1.4482466500793	1.31326085608174	1.38265696038496	1.22923952972588	1.06352366985478	1.13228887180886	1.32009620238333	1.47316417817678	1.15776922431036	1.1202630309585	1.19717309670565	1.43635847857257	1.52799098989988	1.30114709301135	1.06040753368496	1.50077858346172	1.67284205687856	1.60061035691545	1.19701543031509	1.64268277435438	1.58078980645584	1.35071349745993	1.10738524312211	1.6817811162217	1.25613284875447	1.36397103524606	1.39065336777344	1.41576811134442	1.19991404452229	1.11295252402783
1.32645771115167	1.12432146950156	1.21393888009455	1.272198694654	1.42142744068716	1.91292102315122	1.13908952158907	1.24304233820071	1.51019805604447	1.160443521356	1.12975632851884	1.3807990111838	1.32674534264343	1.31825789750565	1.50986970646315	1.3063347764989	1.59123354006768	1.63832491251244	1.63109237395798	1.39408420795679	1.4813353625175	1.3800367547955	1.14713456320907	1.31787289386058	1.38361429177208	1.6655877675696	1.24960139640226	1.74787305981872	1.14114470215861	1.4711078073472	1.73409954894351	1.99200538256847	1.80063737674913	1.24332762654095	1.10716013131231	1.27087444449912	1.69136446908044	1.10925314215353	1.33609810206881	1.34461962941412	1.1716484704902	1.71334428064633	1.75989076653351	1.79184165262424	1.67936248827154	1.52999973672989	1.25128667997865	1.18916575131281	1.6228554313653	1.18084145324345
1.71859385914037	1.65043786841527	1.6227367788385	1.57697320689662	1.40104366191511	1.47665159786488	1.98479829152461	1.24951637029268	1.30005081594489	2.2075624915241	1.31395436152308	1.65974323483406	1.67703865263404	1.23917291691373	1.48999120777663	2.0740489716588	1.60037842469277	1.3770819492953	1.50936309822481	1.24398134010165	2.02350198798103	1.28905441114806	1.87302786470995	1.70310461402888	1.25614825129432	1.21684108626111	1.56632887140335	1.8818767214555	1.54635056363655	1.33070115714609	1.46296750132034	1.66317779971148	1.41612831618288	1.66097179482486	1.40387237933817	2.04205257333182	1.4602700070144	1.37372526283448	1.66527287914204	1.8729363729889	1.49237368500029	2.07144183769173	1.29113941050757	1.38812484579426	1.42855044538474	1.33753896646377	1.83409438801471	1.69896731219621	1.82889365054648	1.88428655738334
1.64582786446705	2.14063765115935	1.60648071710848	1.77417797510955	2.28251621728594	1.91666007566735	1.37527370010644	1.64424150911243	1.82381483988196	1.72138685124687	2.11988768048772	1.53912847697132	2.0707439088272	2.62473870075621	1.51579951514058	1.89768353333663	2.04328574706751	1.34283710586388	1.3944969232932	2.17859275618933	2.22067682559894	2.28506968461764	1.37033706966048	1.6209567383589	1.55494365924777	1.77740248155067	1.79261932129101	1.55318373305754	1.48073859234491	1.4971616140793	1.78356606567648	1.40722421483351	1.61086667081759	1.87537232537334	2.09627810738682	1.92627067096416	2.17261870111572	1.33718879832323	1.68473907169908	2.35135169333094	1.63874513921654	2.16571002547305	1.9204845397709	1.99753102575768	2.0555980852237	1.83710541712007	2.49187385982869	1.62797997987796	1.98736227858608	1.92716610981585
1.73810839118619	1.77332045575751	3.10822595475751	2.17280414707964	1.58080782709084	1.56584360303434	3.32711429911582	1.89787669432083	1.74686923875016	2.39925533677057	2.00360180813114	1.98401538655985	1.62745957697523	1.59656670629734	1.55665400370953	2.24599984137164	1.5497175145581	2.56605967848698	2.02805674624504	1.77381205255476	2.76112074047449	1.68369794308597	1.49930636455731	2.35990254363283	1.87396109487159	2.26140421122259	1.76176373674407	2.91150959741922	1.53733538407445	1.94094139163758	1.84776004267833	2.92922910818599	1.65911340724852	1.49252407552543	1.52856042165515	2.19186645399773	2.40692903382089	1.60016638559442	2.0339263108128	1.64594554090682	1.57341978090938	1.94005836746028	2.01220696179804	2.50829345754455	1.74026894766966	1.8079251454496	1.57147908420653	1.52981865955805	1.84891853740914	2.1956782612222
2.35346456707194	1.86017042270058	150.636669022972	2.24210371682018	1.72322621715797	151.811883988425	2.68537584151268	2.5929978870147	1.79640308317427	2.66156607620021	1.96550699013957	2.05094373668007	2.40019693500136	2.29578436193584	2.11514207228596	2.47104927152773	2.13940294368195	2.26846395917867	1.94809829714375	2.02149682955021	2.50585727578666	155.62153886795	2.41265587176841	2.36003757894824	5.73970180475659	2.37815973455652	1.86787085414054	2.38004720264662	1.6652907532278	1.93601280326375	1.78523623656558	2.91883147227327	2.65377636594874	3.26344956988302	2.0970347861734	1.83834892609439	2.04572509056831	2.26858896182132	2.70318568445862	2.09847669311549	1.84771482528547	5.17742393338974	142.666447604918	3.63834614406073	150.624876801528	1.89342420473284	2.80926563763875	3.14650257529115	1.91916634665935	2.31870992437953
3.313451254901	155.380971116697	2.07900143027802	2.46356403035332	2.12318362039544	2.53893888565018	2.18590630496893	1.92458346486523	3.33266025751648	2.52951228371386	2.63965685841698	2.42486951395043	1.91215096283225	3.82646907153554	2.1155372673957	1.97991629641128	3.52075205004762	2.92188296156133	3.01104438124075	2.42921173877083	2.21862831431194	2.68841594463758	2.23337042938874	2.65943571579954	2.16410655228835	2.7319939145674	3.3053106549965	2.28342152774423	3.91194565895882	3.05292857357275	156.250169948077	2.21719479928181	2.4039264718953	2.0842603722559	2.32003108478174	156.089866589238	1.88466374108257	2.18368857845892	2.01563931763337	156.009919285985	2.21039874106253	2.40132165394745	156.238616919147	2.90036200363624	156.225838796507	2.7966186268172	2.1894961418647	2.00392467777578	1.96998584517285	3.77377597868049
2.91581108353091	156.183822663789	156.254518865046	2.76475424906389	156.220219602467	2.57870369834649	2.64084695212504	2.23682558349731	2.94748695079446	2.39788467105559	3.8653831143963	2.68025683357854	2.36494996748111	156.204261083826	2.99231777155707	2.26772044661679	2.77914223151819	3.07290166768305	154.757978608847	3.34478153416216	2.21433264464728	156.167633228282	3.94017710466042	2.43947856457604	3.50725254793547	2.37148326576305	2.31594542465072	2.56116677718603	4.14792211376649	2.21029720334101	3.0105966700115	2.38565104746722	2.289026893499	3.06257064105977	2.20524384759186	2.19860519978841	156.06772294003	2.5371074635918	2.8826757008471	2.59836879791409	2.31700108780968	2.75952070242322	156.257580425231	2.19855302141071	2.49733383937005	2.69472392600285	2.67747340993636	156.296081703572	2.30447041941979	156.214598824322
3.18193553741944	3.44640886372014	154.183876302056	156.304084001786	2.67782699616962	3.57366723126401	2.44258875996987	3.0592085599485	156.258921533506	156.278850678009	4.27165412592069	2.47700696894123	3.2254916893327	145.936899285595	2.68852991192622	2.43081205195068	2.74167563790544	2.85251564127293	156.278829091665	2.89496040749285	2.67740949669295	3.55934835476524	2.55834971819436	156.303893498338	3.21884495462435	3.63818713567675	2.93942326560936	5.06322055990292	3.58846500127696	2.40866091595401	3.30081151217382	155.910943685394	3.80284003518243	2.51162068267134	2.76718368917	2.81376538406481	2.52007924989396	3.06794518742168	2.66611021477654	156.225690317977	3.23896453050213	2.50365434270391	3.26666609060671	156.283474684117	2.78119974105167	3.37242514995822	156.332110373402	2.81570887595334	156.32215982902	2.51744935530284
156.250325784005	4.81690490421633	3.14213548882197	2.88166411436339	2.91347391440571	3.12372835367097	156.246306126541	3.22035304616599	3.64262589866543	3.12404998287895	3.61804273955831	4.06666332090835	140.654827851599	156.234666147855	4.76773963435168	156.192794994324	3.24233583433231	3.26172763763029	2.94890627168794	3.77939466244632	5.85705133981369	156.247469960602	156.320707835937	4.44418246164285	156.337062173451	3.2179581918729	3.24183607566488	3.97737394174497	149.162957536472	156.323590228572	156.332386806772	2.65175061995848	3.3511044273717	2.68463117792135	3.58232627165427	156.314639247314	156.222653825064	3.64390608815302	3.03581235061572	155.125158407201	3.05961360476973	155.922981529264	156.327139439992	5.35400661296719	2.93019023449318	156.176885407802	2.93264804575941	156.209433172304	3.41111209486268	156.245165191915
3.10172398271664	3.99891829803734	4.86283192058387	3.74090675143468	4.21295559850398	156.341571477848	4.78463101563542	156.330580924638	156.326726683718	156.260122930431	155.935737786236	156.225342783944	156.239794235818	3.26570731523258	3.13595870307677	3.08898102417547	153.480495912319	156.330454967254	156.296063245498	3.25352205251148	156.342933665097	156.248350949448	156.34068156822	156.323444691098	3.22621940641031	156.332524182186	3.11421828495746	3.35367362003293	156.270762728312	156.336854772235	3.58929177454909	156.254667848095	3.28646375379179	156.256262845051	156.319385031875	3.01636062744207	156.17592904865	156.233150349637	3.907082555458	3.04940447336801	4.77000910371389	3.20493317913456	154.914129677096	3.20219211944128	156.329648719576	3.66677205394713	150.31197039614	155.850071823091	4.26646743099167	3.31537686937536
3.66829329026928	3.884055554259	156.331548830121	3.52777643037677	3.73588085997035	153.268388506476	4.0819597568361	4.10466468088665	156.201273261099	3.81397859658727	156.329890528181	3.70285323547494	156.200145409813	4.07393426453776	3.62685205275832	148.842865841777	3.60756826800228	154.58261453665	3.41284512092113	155.60064351929	3.85441697634651	156.208301876275	4.13778598215376	3.94138908968993	5.87582718532002	3.95720538458247	155.267157524054	156.259029685978	156.336818048304	139.716618023306	3.56789244272774	156.338086777692	156.337815878809	156.293958637414	155.998238762212	4.02697767550267	3.42747666178037	3.46127144119929	156.345265122036	5.12587733271299	3.91157024633843	156.246832289542	156.335915405864	156.329634771103	156.329808684354	4.21332828090406	3.69790614310347	156.152465429415	156.325439308631	156.327827954705
4.75081307990649	156.195079441919	156.324937766962	4.11023266862825	4.15854254233288	156.341668209716	149.629498451353	6.08841331831889	5.89783303011696	156.321564368765	4.27176353383383	156.300243693808	155.210032097597	156.095142968641	4.51298893590931	155.810530558037	156.284414678133	4.02379697491843	5.15151074838105	4.21064803150606	156.334073004177	156.345760284639	156.309245392952	156.19585344481	3.91750928424735	156.336927005716	4.48376555129929	156.208352392309	156.336251395721	156.332854170568	156.314259174009	156.281677797164	156.348708394427	4.31284876844606	156.33691194619	156.331213052163	7.64378349786556	150.893310929157	5.50760403534075	4.85668972700532	156.341964058027	155.592497618832	156.146946643319	4.0388497744964	156.208941969447	156.32443927256	156.259760348934	4.11795896152934	4.50327029435809	156.33991848144
156.322670582545	156.258348115028	5.60936129235663	155.824382901568	156.316093778571	156.295725385523	156.352470868038	156.348687765968	5.8085476211917	156.322189287006	156.350696084507	4.83311960736018	156.317736236693	155.97629628005	155.382166705845	155.536418868547	6.02316030989041	156.250607511075	4.89791085177169	5.0063143792995	5.27031108113828	156.354058535674	155.592428835005	156.349213185175	155.698817891811	156.334422720964	156.294747249103	156.342314251279	156.104732674349	153.793201493747	5.08922576460337	5.58151092397227	156.325248200017	5.12940068316818	4.85443211331525	156.248532469186	155.944253763587	156.31015893883	4.4639154908789	6.60542765944964	156.348984118522	156.345203473994	156.338652675945	152.185880089243	156.316181233901	156.336649019679	5.66078286512238	156.253556965924	156.346049108949	156.350243869401
156.340449355394	156.324396116089	156.027095704734	156.220766959927	5.81356913797705	5.85690775090661	156.348166767182	156.332325946444	156.327033053805	7.50011610756671	148.011902542504	6.10392827860722	156.282106220421	7.28045107887018	156.31936642031	155.306343463338	155.983808105787	156.346140965733	156.325304081376	156.349638339438	156.351839808123	156.278117161504	5.57580934410095	156.211161949366	156.344420756972	6.6928671272863	155.910634915963	156.346175810823	156.351616742635	156.347804493397	156.352173364484	6.13431150963122	155.816388576835	5.78912216859707	156.340230871484	156.326288058179	129.786657046155	156.348220094897	156.325182884794	156.333110211294	156.312551741902	156.349528588018	156.321749109276	156.346671148308	156.342464892523	6.32170798707895	5.87539152364965	156.351439413862	156.329769366729	156.219315214028
156.354072275878	156.303148152972	156.280551068176	155.637567930851	156.305663558109	156.294148311494	156.019969767723	156.232900755088	156.301420017575	6.62919041919204	156.293060483443	154.427446837561	156.174023276258	156.331725584537	8.92863708927694	156.34067779565	156.342633723556	156.339735383405	154.587450066209	155.950961990693	156.014250537618	6.7315426065643	156.343029190712	6.39633331091746	156.194289643834	154.280226061827	155.960231231439	6.17481691449186	155.800115789735	156.280753637845	156.352729987418	156.353706203283	154.886395029389	156.33807625258	153.400635646403	156.344306515074	156.300821616186	156.342463562348	8.28169383779488	156.343425805111	156.338821335039	156.349119103642	156.337906204995	8.49607655470797	7.23343187896096	6.20336635033302	148.428037528732	6.5599530374038	156.165233201777	156.353695818513
156.352778713911	156.354988430483	156.264291166919	156.348115184907	156.324770767977	156.275700085564	156.350614460701	156.153604004111	156.354051584538	156.3439317153	156.355391066293	151.34523485312	156.270347052941	156.27350488202	156.35335880843	156.351440633759	156.354987946057	156.352281801641	156.350899131843	136.159367660723	156.35156649904	156.351415788742	156.353770359314	156.351975008964	156.320244830156	156.326842827073	156.322861054693	7.56321173223316	156.354973354964	156.304078804689	156.305995893688	150.601157676215	154.471646157058	156.348988358965	7.62680986433587	156.201518874928	156.347231946256	156.341523041954	156.334122641977	154.963320282907	156.352298857592	156.351892453859	153.787606962441	9.46431895003417	153.741481792117	156.245506393309	156.352911733417	156.330057453453	156.34397581757	140.509560934279
156.324200710263	156.177792593815	156.354452177851	156.354824739706	156.32321594652	156.298772409341	156.350289599865	156.348676899089	155.834571988877	156.325396259158	156.333194988132	156.319407824334	156.342624846803	156.336871090794	148.024834466476	156.35389316291	156.355228307262	152.90672822534	156.288812784286	156.310075852693	155.94357952276	156.349881665721	156.356269573749	156.351058488425	156.337844949891	156.355060154343	156.320899305911	156.307960070696	156.355694104119	156.354748084791	156.349137671069	156.350997115749	156.00473173705	155.234017145242	156.345524402507	156.304062387455	156.340059908672	156.197699698324	156.348030928168	156.333699470238	156.357309017896	156.350857794714	156.349564927099	156.349783171466	155.412349120961	156.09654090506	156.294515946276	156.172628300455	156.346437943395	153.998426098969
155.824412911635	156.322201809551	156.353452769425	156.340074839995	156.338040257149	156.333397354208	156.31212804221	156.261460530533	156.327134347255	156.332048239746	156.330361177103	156.354533248389	156.351726647077	156.353170421042	156.320993819742	156.345476808332	156.307147008662	156.296921315645	156.351888268713	156.351530642039	155.662978634999	156.354376047203	156.348880296557	156.351424247661	156.347878399335	156.292712141786	156.351157755843	155.991318277993	156.281358907672	156.354467537721	156.335166217968	156.356091202579	156.330633782117	156.317764546262	155.999502121928	155.914819374844	156.30237269266	156.353415707972	156.351588829351	156.182809601864	156.353100839147	156.053404163528	156.339032774228	156.347436311093	156.199930744046	155.570054299272	156.333718086957	156.354454862609	156.097795456488	156.319920609197
156.356989255105	156.347443286849	156.352630691541	156.34831535876	156.342078130172	156.347568514994	156.352100656275	156.331811611313	156.358366495279	156.283504382582	156.347981668766	156.127504696553	156.247838302705	156.349395928666	156.356742370746	156.34467279906	156.351467111967	156.315744157825	156.116711558905	156.338611958003	156.344813200008	156.356160065002	156.348856951806	156.350574184918	156.329698480533	156.357460964387	156.197080585035	156.357223744331	156.35463791424	156.34943168558	156.357315335047	156.348676412435	156.347629281085	156.358168206077	156.330630090522	156.339127981755	156.35527008947	156.353129355041	156.327581287246	156.352742450154	156.107236655625	156.338777430542	156.354386552241	156.347702231528	155.876509629398	156.245701255058	156.330727545168	156.354973854728	156.356007176206	156.322714855538
156.349832020485	156.35556115561	156.23926776888	156.350036188236	156.355374224042	156.353116354879	156.357446872353	156.307530452369	156.35766348763	156.341704515086	156.255918109844	156.346403552901	156.345659830159	156.353765253641	156.354441623744	156.335057732494	156.356216206907	156.358672494316	156.354826646346	156.328195701422	156.355459376926	156.335136451397	156.354392624517	156.357134399082	156.355753359256	156.279743737981	156.357060690176	156.357934936596	156.354735076919	156.355149013656	156.297879213551	156.353483013802	156.316546581814	156.341836719898	156.336811408511	156.331049248136	156.358569318477	156.345627881679	156.282141851714	156.356368515377	156.357009831035	156.352665828566	156.319981055328	156.311167892276	156.347598214956	156.045912788308	156.357313295968	156.352520522519	156.357607828641	156.353926736749
156.357731324853	156.358315836804	156.357738832175	156.356080761754	156.304639285681	156.353973832724	156.355367706066	156.356868379118	156.348723250574	156.354304110606	156.307281932857	156.354952364694	156.353795672333	156.357379540213	156.32412472201	156.351473867479	156.357546602738	156.357499998152	156.356342166167	156.32095994346	156.303039944111	156.345900575391	156.355614763282	156.32307009065	156.309026926885	156.354092654204	156.341351462937	156.349023983694	156.314558413908	156.357767393903	156.299003260712	156.358948970828	156.350944068328	156.302099775795	156.348185125481	156.354874196087	156.344115605017	156.342942299921	156.352059012974	156.31405446656	156.348006751446	156.357005488584	156.357362811115	156.353203371155	156.290277668313	156.354201167264	156.353088182711	156.342899251595	156.319361935744	156.352573691259
156.354821115945	156.355254552847	156.358714190005	156.355279396017	156.358260914901	156.356492350556	156.327064867374	156.358873828309	156.354596743165	156.358288472798	156.329397878728	156.342694470525	156.353606784339	156.355533368101	156.358063297427	156.356309404959	156.305033663575	156.359005309994	156.350877163847	156.351263089808	156.358988478458	156.33041072251	156.357178450592	156.352120371469	156.346332133433	156.33637029931	156.336634935796	156.29630991477	156.339370726875	156.348190022452	156.352709229296	156.346266773776	156.356040212796	156.345017011644	156.353396172608	156.266067808972	156.356666128028	156.350165275159	156.358387765419	156.344707596372	156.351727956373	156.359028936269	156.355872319103	156.330675269458	156.304632633262	156.295806950352	156.357409011339	156.295665858223	156.354634280225	156.286105609098
156.347140498199	156.357603987954	156.346366592828	156.341986713799	156.34552134304	156.346485171421	156.3335718454	156.338093196207	156.357330082346	156.358050798038	156.350775743965	156.358175629922	156.357915083051	156.357453480001	156.355244858903	156.359481295768	156.347397566159	156.358122820768	156.350575615485	156.352969810185	156.337319436157	156.335682848711	156.357174821366	156.33447869466	156.351202174913	156.354839259832	156.345672040833	156.354751177552	156.340666856932	156.356098095499	156.344383142379	156.357745702945	156.352097504321	156.334303104345	156.318436701084	156.356474898614	156.354603915937	156.356057501523	156.358569283415	156.340050459248	156.347853270783	156.358421572842	156.359179065469	156.358103207481	156.35790651333	156.308626168412	156.356307784407	156.356985049504	156.356720235853	156.347887276598
156.35795537355	156.348336382987	156.35860502544	156.355962672164	156.329690352722	156.352513848751	156.358244076654	156.358941363147	156.354949288897	156.357872867403	156.357718221495	156.354509626253	156.359487653755	156.358875629699	156.354513694786	156.3507794647	156.357318533484	156.357253859965	156.347849764865	156.342396829802	156.342698732996	156.342962993499	156.35460727805	156.343627873397	156.355071019744	156.357028518373	156.349443727815	156.356181588258	156.358335817591	156.356849959365	156.336015801811	156.356397406022	156.357743779391	156.344010600027	156.356149290983	156.349929863825	156.349896693057	156.353258041258	156.348210988618	156.333013519904	156.346300529744	156.351921194483	156.356173687837	156.333176364896	156.353752186655	156.35936467405	156.35617664477	156.350124507671	156.34404698962	156.359054045104
156.341332224608	156.351444281254	156.35955980154	156.356802297153	156.336839587937	156.354491313448	156.346833284052	156.358077424754	156.341321095826	156.349825406776	156.345907473093	156.357426757297	156.356110149917	156.359932589124	156.356410505861	156.348839129827	156.359458194868	156.352439163234	156.350127544824	156.358995335388	156.359738412769	156.354350859684	156.339156217143	156.34380907852	156.360373691867	156.346071171743	156.356849206844	156.35377810988	156.341851864396	156.357391687242	156.359072339286	156.331861003484	156.355576026367	156.356728452862	156.345877575807	156.343068205995	156.346925048933	156.336226098047	156.356015380547	156.359258729041	156.357842696578	156.344941526059	156.343829104999	156.356644580685	156.351791381586	156.353591891921	156.343807489327	156.35756285701	156.357665315051	156.350405398557
156.354310243647	156.344585753052	156.344831169537	156.358480199943	156.353025227081	156.35275438005	156.358606817357	156.358089105942	156.359700375949	156.354064062996	156.356242896803	156.351510036034	156.339836884554	156.350202121437	156.356811711527	156.35691212965	156.359295878991	156.352811361773	156.346067469994	156.354751760528	156.354871428789	156.352171806061	156.353094202442	156.356748257226	156.357878379251	156.355586384469	156.358022440215	156.355044116416	156.340160908907	156.339501152577	156.356376334494	156.357522699552	156.357826102176	156.356632322288	156.359009875683	156.358290025413	156.356723347304	156.354121571984	156.356902258947	156.357954541569	156.358765395259	156.356922935886	156.357536881198	156.356836149497	156.354248082817	156.350748249902	156.35658240298	156.357118843069	156.356926838668	156.358221144715
156.357121127885	156.354345534132	156.359351653139	156.352036300833	156.353477435283	156.356757077205	156.357022985474	156.357562515196	156.359350675327	156.346969593779	156.355932469428	156.360029576325	156.350370212646	156.356662125431	156.348621783789	156.360066106492	156.359561294037	156.35798000258	156.359920200233	156.359043754265	156.359957299245	156.351250611993	156.359616043436	156.35019262056	156.357181427652	156.351028914409	156.348795736736	156.349788848366	156.355019726554	156.358525281281	156.346358828777	156.349880950919	156.351785434831	156.353119519625	156.357006044972	156.352251617724	156.359528053043	156.356801648253	156.351805133898	156.354710462268	156.350790788542	156.359775147235	156.354026014439	156.354876818692	156.351526717229	156.35546557951	156.339016492309	156.349995123066	156.356533469115	156.356260448405
156.359691070698	156.360163890479	156.353199302711	156.359953522925	156.357332551145	156.35417239981	156.359360200088	156.358803025179	156.350297672469	156.357925606068	156.351796316939	156.355906294191	156.359047290108	156.355789264815	156.358845065593	156.353631659815	156.358127214736	156.349644833295	156.354561828114	156.353024392711	156.353344519777	156.360862557981	156.358135096181	156.360048230768	156.358554731505	156.36015484896	156.356459749881	156.360188634397	156.345804357061	156.354732468956	156.359909614577	156.359987745143	156.357575572263	156.355788939912	156.356124667044	156.349103579334	156.359434827567	156.35722444583	156.353234727827	156.356952821131	156.360219084163	156.356971975645	156.358008180431	156.358500103125	156.357041110961	156.35777328483	156.358308618679	156.343953893208	156.351626923547	156.348346221673
156.355288449792	156.347170623753	156.356014597512	156.360052847805	156.356356421224	156.350984877049	156.351213725474	156.356701258687	156.356040072224	156.350977656293	156.35042243119	156.360494954982	156.359396557836	156.349290411664	156.355791813621	156.353873281394	156.354655697851	156.359832667348	156.360309507006	156.351407852735	156.354154118156	156.356553570421	156.35845826623	156.35390546607	156.357590074071	156.356489932192	156.360797673425	156.347701447292	156.353185484858	156.35983320427	156.357133903863	156.35884495036	156.355278893399	156.360449076515	156.358640990988	156.354842458774	156.360438819473	156.350196702847	156.348071876176	156.355770031321	156.357969048814	156.358289721611	156.360985775395	156.360466611975	156.36012500565	156.358517294777	156.351585936658	156.360633859955	156.359084713349	156.358052494022
156.350802926783	156.353396735403	156.35803109927	156.359234754493	156.356931370912	156.360071515274	156.357972249017	156.360559917691	156.359766778391	156.359897849587	156.358014144445	156.358376105758	156.353875068619	156.360562741455	156.356912354034	156.360177160052	156.353646140372	156.359835835406	156.352299698457	156.360582521665	156.35343370335	156.36010385461	156.358557628682	156.359384088247	156.35597020693	156.354881077853	156.359707994961	156.360661513211	156.360468537603	156.359956767696	156.352297384539	156.36034124275	156.355727896528	156.356778665815	156.356044527346	156.36085398932	156.359416957923	156.359959301448	156.356243541791	156.353664623571	156.353730776594	156.35386042331	156.354477214966	156.359683625581	156.360103041383	156.360521063982	156.349492676935	156.359736585574	156.357236252572	156.353863072435
156.360502917769	156.356854899051	156.357597223579	156.355698628464	156.358721714412	156.35830935429	156.355448753171	156.359029266893	156.355113602856	156.35951676691	156.358954862695	156.35366593614	156.358594764274	156.360613955508	156.360677263439	156.354560512251	156.359676717417	156.359014479379	156.357554764038	156.355947149772	156.360036421873	156.357754361749	156.359068323104	156.357142478238	156.360705267011	156.360350382494	156.360604498285	156.359127380549	156.360332056038	156.357462797927	156.359058807384	156.359656179613	156.360612498506	156.355396838253	156.360786479142	156.360664209457	156.356202206997	156.359781462053	156.354651699723	156.357269075718	156.359359717749	156.360370379806	156.351910128407	156.359862740084	156.358067809095	156.357893802464	156.358042118663	156.355813695819	156.356221972467	156.358734339218
156.359080167169	156.354642026199	156.357522071227	156.358903684466	156.35524877831	156.361090296946	156.356717885994	156.35653189866	156.356550920834	156.35924322057	156.355923130002	156.359684103152	156.35404380446	156.360564114819	156.358486153701	156.357736411977	156.355780940708	156.357211865758	156.360859508738	156.361189432814	156.355547551579	156.357118520804	156.358966214846	156.359161595333	156.359406579774	156.356786662083	156.35481526924	156.356953995839	156.3562077885	156.358143260517	156.355215044234	156.360005528587	156.359845462232	156.359226075578	156.360902908145	156.357166543763	156.359320071536	156.360912356821	156.357589147706	156.359703541747	156.358472998918	156.356774959097	156.361314201272	156.360846767207	156.357293668172	156.359957431736	156.356542953177	156.36060191485	156.357731945685	156.360151990032
156.354972774566	156.355585705911	156.353839965982	156.360797496631	156.358727141264	156.359013401858	156.36067214349	156.355994125756	156.359139413186	156.358409352923	156.358093528172	156.361183233528	156.35800961263	156.360990897456	156.359235050166	156.354572732973	156.359219388957	156.35834497737	156.359948205917	156.360613343775	156.359214098736	156.35934858143	156.360612499139	156.358079240015	156.361027094097	156.360226359348	156.357046338697	156.354792302424	156.356006587201	156.355025749232	156.359639590031	156.356139444583	156.357513681529	156.360797443368	156.358295654338	156.359902622862	156.358808814581	156.360827835028	156.359279091624	156.359332303598	156.359014614544	156.357344089308	156.354603201777	156.36101680433	156.360316233662	156.358656668862	156.359347098888	156.355343064319	156.358042878027	156.361114439933
156.360738185892	156.360861702909	156.360451377243	156.357388372069	156.358482409288	156.358842719442	156.361232032632	156.360601160918	156.35583400409	156.358925378946	156.36011487351	156.357448840775	156.358373738413	156.358720110587	156.359940027975	156.360402726356	156.359621350701	156.360292218698	156.35723324309	156.360057623263	156.355731343439	156.360458097201	156.358087798661	156.356658899986	156.360003131435	156.358735269464	156.360388469133	156.357131384897	156.356939755883	156.360864868731	156.355359315801	156.357857695038	156.357609046153	156.356942627218	156.358167348362	156.360437440922	156.360189133103	156.355369030956	156.358793255461	156.360332559483	156.359745347895	156.360985469117	156.357412427104	156.359912831584	156.358798852587	156.359484096352	156.358812608536	156.356528066799	156.355325380266	156.361013448126
156.357396649911	156.356480391149	156.359477117832	156.358336993742	156.360948394684	156.360841948585	156.359844271124	156.35897963366	156.356828095117	156.361206786313	156.358203316048	156.359646367501	156.36099200838	156.360535223955	156.361263179849	156.358399399536	156.359647605825	156.35995515615	156.357916171425	156.360655395516	156.357588259726	156.359359038378	156.360272085088	156.360275252527	156.360190675388	156.360205736063	156.360394862167	156.359046126459	156.357013975592	156.3595567661	156.361199318605	156.359253782442	156.35666135031	156.359980292416	156.359690226418	156.358462266182	156.357582441171	156.359464975269	156.35941704892	156.357019551416	156.360975319228	156.356572070346	156.358933092194	156.358643120574	156.360536045061	156.356747474148	156.359267215623	156.360827682132	156.356487821338	156.356363195376
156.359077253886	156.360471525979	156.358810467659	156.361108433302	156.361090210976	156.361008817459	156.359073306477	156.360825974027	156.361068289962	156.357891241797	156.360931944236	156.360158564399	156.360221572344	156.357563681365	156.359186951154	156.35789277286	156.3601718294	156.360716667712	156.360765942772	156.359832323961	156.356712919265	156.359821256654	156.361480378922	156.360460507098	156.360254901105	156.356223620435	156.360956535305	156.360948061441	156.361213013817	156.35776065715	156.357639031529	156.357059772556	156.361181393493	156.361044682141	156.358901624853	156.358715464271	156.35941454918	156.361378590624	156.358678274159	156.358263128253	156.361272838714	156.357382970797	156.360649511765	156.360657778036	156.360070302523	156.357702497811	156.360216623841	156.35939862763	156.3600254562	156.357985943414
156.359925663146	156.357620593405	156.35778209608	156.360830235505	156.361089579807	156.36072204388	156.359397739109	156.360744952291	156.361439194055	156.360958353984	156.358032726053	156.36062645262	156.358374844413	156.357903285661	156.360950546954	156.357838299707	156.357841633893	156.357809701413	156.359318346738	156.361294406933	156.357847351104	156.358637732603	156.360286759244	156.358582357612	156.35887250207	156.361121524165	156.357099893565	156.360125541164	156.359302242081	156.360329763722	156.358894296493	156.361164448493	156.36112949432	156.359601409743	156.358168168072	156.360651676175	156.358379769846	156.361167788188	156.359685718724	156.360965558827	156.359624284404	156.358975501485	156.36135132944	156.360575120535	156.359486628564	156.361212021472	156.358831818919	156.361273813963	156.359716114027	156.35822679021
156.358703852143	156.360247874947	156.361493532078	156.358683877789	156.357390327326	156.359739037389	156.36013426515	156.360993179932	156.359371724962	156.360124796984	156.358231004423	156.359685543246	156.360311933489	156.358602706867	156.358433486173	156.358194629343	156.359217477492	156.36098938415	156.358923854688	156.360542224491	156.360610270478	156.360122419813	156.361015055941	156.361244814228	156.359799629149	156.359995126413	156.35836745613	156.35935113915	156.361511473544	156.360585904331	156.358557275215	156.358674031221	156.361338577346	156.35895924424	156.361301097727	156.359546842417	156.357984735961	156.358993703036	156.361192980949	156.361109572441	156.360728927296	156.36050782438	156.361682136322	156.361075984099	156.361188804303	156.358232209458	156.360754322754	156.360411123008	156.35923990511	156.359632164362
156.360678223731	156.360476723825	156.359559790309	156.361343545574	156.36045347554	156.360609611907	156.361447306036	156.361371589598	156.360587125467	156.360779353066	156.360764636416	156.358239697167	156.359180017469	156.358372898839	156.359293377639	156.359732847276	156.360905404731	156.360889141493	156.359096168648	156.360461081734	156.361504942526	156.359663897057	156.360775959141	156.359440612923	156.359731670623	156.360381138724	156.361200371821	156.360101856979	156.359856170958	156.361030394878	156.359608909533	156.359694474762	156.361467927675	156.361654903706	156.359779078847	156.360039071503	156.360576383824	156.359164326008	156.360905343276	156.360782953566	156.360993135179	156.358474229803	156.360860107202	156.360362010079	156.359067124464	156.358468128233	156.360860596846	156.357816015231	156.358878784638	156.359485272743
156.361624351016	156.361230547953	156.360462544619	156.360922313387	156.358815106659	156.359169777896	156.3615255951	156.361258157744	156.359570291077	156.361187088615	156.36127279408	156.36167539414	156.360759175591	156.361456153118	156.361515700564	156.360243245517	156.360921001844	156.360783502425	156.361309325417	156.359335751596	156.360479211939	156.361235262619	156.360059911958	156.35888282153	156.360193416832	156.358537927745	156.358913611741	156.36136651696	156.359728618801	156.359666673517	156.361530804291	156.361665636952	156.361267975066	156.360202289792	156.360168974467	156.361265554031	156.360592335683	156.361756237495	156.35952431539	156.360195006853	156.359200394449	156.358820808093	156.359558386677	156.359287114099	156.361215742077	156.361626625364	156.360803777259	156.361392310746	156.361237684214	156.359761505181
156.361784734426	156.360408420715	156.360584802719	156.361371523767	156.359715296977	156.359613666296	156.359659562027	156.361480819261	156.360890987584	156.360652511023	156.359898242516	156.359952041348	156.360122673205	156.359865172159	156.36007582268	156.361596740307	156.361299515944	156.36134097801	156.361375065119	156.360737570093	156.361103520527	156.359253135368	156.359250106126	156.359664661704	156.361076655693	156.359266259716	156.360520865672	156.359962796448	156.360702921147	156.359659283407	156.360326488718	156.361381652241	156.361156050197	156.360845670755	156.36048070953	156.361677823621	156.361007042509	156.361344378365	156.360809494721	156.360782059723	156.361463024755	156.360675030631	156.36151046488	156.358764293575	156.361626036186	156.361186789117	156.361450156007	156.361468728252	156.36079450189	156.360407414876
156.360957584795	156.361400195352	156.360554454307	156.361462209359	156.361572716295	156.359910105301	156.361678539124	156.360709691764	156.361733995312	156.361362021172	156.360226458094	156.361295708604	156.359358410273	156.35965273772	156.360157935579	156.359420943054	156.361229264336	156.360427331805	156.361203203373	156.361818278924	156.359416141395	156.36099397779	156.361569143298	156.359136780628	156.360072825665	156.361832176333	156.361318936864	156.361502600783	156.361304411684	156.36153528463	156.359296134994	156.360451743781	156.360005366321	156.359331981004	156.360639180957	156.36141416766	156.359862076069	156.36145902079	156.360395759962	156.35938931358	156.36105220406	156.359003941567	156.36078482446	156.359849091605	156.361424624519	156.361453325714	156.361402850006	156.360810761577	156.359445234917	156.360466840361
156.36150256977	156.360057373248	156.361075069882	156.361185622327	156.361204057274	156.361544824603	156.360053343858	156.361530849843	156.36157286292	156.360124975799	156.361915465586	156.361492769006	156.360672461536	156.360480844878	156.361641647634	156.360860479906	156.361322417291	156.361138224296	156.359781346835	156.360981687306	156.361335258081	156.359743443354	156.359800665106	156.359983993337	156.360138447591	156.361601848452	156.360179903086	156.360952728427	156.361646190867	156.361520470785	156.361363091164	156.360179910632	156.360345752179	156.359832568922	156.36105770097	156.361475184388	156.360426980202	156.361191448859	156.36064268354	156.361162490181	156.361129564698	156.361186924862	156.361126841562	156.360269764545	156.360554564978	156.361546127415	156.36030817624	156.361663525719	156.360935209092	156.361308096921
156.360944670201	156.36093545952	156.3615078467	156.361068141706	156.360393451247	156.361273685968	156.360105286266	156.361168740414	156.359769019713	156.36074309228	156.360338041929	156.360402811701	156.360951295934	156.36139417782	156.361888670559	156.359924249634	156.361535950008	156.36141647693	156.361152423494	156.359600614845	156.361235476072	156.361593868323	156.359546378953	156.361691694665	156.360956001102	156.361909956218	156.361507235696	156.361342849801	156.360022151583	156.361338778369	156.361390219958	156.360366453373	156.360373881919	156.359739489762	156.360974888241	156.360871585804	156.361800382739	156.360625734994	156.360769138507	156.361187578929	156.361573734213	156.360942396815	156.361072363856	156.360146441954	156.361077367334	156.361690272254	156.361177516835	156.359585927319	156.361062021457	156.361721709311
156.360668631637	156.361581096366	156.361093739508	156.361358984558	156.359600354362	156.361701342092	156.361321817465	156.361115934569	156.361266495156	156.361400173313	156.360968214752	156.360885007967	156.360655535697	156.360660433366	156.360043065234	156.361096057759	156.361243597927	156.361562431498	156.361690761317	156.359761669583	156.361482425367	156.361643842049	156.360961649566	156.361187463153	156.361900894517	156.361466285948	156.361647864468	156.360318992683	156.360799811839	156.361541122748	156.361073315525	156.359802385712	156.360588112536	156.361716348702	156.36145208762	156.361995382667	156.360919307454	156.362008945325	156.361503100364	156.360715705006	156.360760772402	156.359956691503	156.360992127508	156.36028670358	156.361702218993	156.361180131486	156.361709843025	156.360878003418	156.360884460186	156.361360561285
156.360599167068	156.361606627957	156.361906677549	156.360516797932	156.361432080969	156.360718292121	156.361811551331	156.360777981804	156.361593166909	156.360107499699	156.360712304847	156.361025240499	156.361647890683	156.361619145699	156.361393872274	156.360824504556	156.361622748221	156.360824770786	156.361597450985	156.361200369161	156.361127243945	156.361321659862	156.361728331626	156.360645613463	156.360031957661	156.360775913671	156.360786193569	156.361715713035	156.360220604002	156.360362080811	156.361485641315	156.360533386007	156.361800388678	156.361704196592	156.361163309816	156.361484996327	156.360973052712	156.361590040729	156.360308451768	156.360807077584	156.361482742139	156.361582349243	156.360946191256	156.361107878388	156.361282626698	156.3613590407	156.360485220917	156.361389803069	156.360223156536	156.361071475976
156.361684473629	156.360394013993	156.360963648614	156.361622301943	156.361701159125	156.361738493421	156.361491531751	156.361197320145	156.360478247005	156.361239594613	156.361117619509	156.361722382319	156.361196945468	156.361072704131	156.361733716983	156.361571633339	156.360699172102	156.361402196086	156.361816366166	156.36052946487	156.360793618542	156.361595689822	156.361182179023	156.361665437592	156.360649936388	156.361478322616	156.361041105114	156.361368782546	156.360596498409	156.361782425859	156.361963065618	156.361654754951	156.361583418599	156.36138390861	156.360999362598	156.360434252997	156.360349669965	156.361916078322	156.360895494316	156.360462282144	156.361814915624	156.360371198042	156.362026543551	156.360890980774	156.360776673865	156.361549451532	156.361505053907	156.360433867983	156.361473656367	156.360782828269
156.360333124155	156.361446181354	156.361066803543	156.360863261851	156.360605760243	156.361883305804	156.360971914255	156.360766763489	156.361079645566	156.361189798973	156.360168850087	156.361736227302	156.362067188132	156.361844086197	156.360557322854	156.361639019109	156.361250247812	156.361814885406	156.361447579524	156.360888018493	156.360404559678	156.361643730777	156.360806484617	156.361577035537	156.360398706267	156.361325494813	156.361325306445	156.361565926265	156.361475589729	156.360365902098	156.361862905212	156.361794591917	156.360954979943	156.361579079972	156.361940289333	156.361779713319	156.36161704416	156.361852377305	156.361677331197	156.360852296564	156.361038273503	156.361827430972	156.36147226423	156.36203765404	156.360318108128	156.361581960713	156.361121863272	156.361792683426	156.361023796727	156.361634314921
156.360668035026	156.361325840593	156.360946372708	156.361635915413	156.361229417789	156.360687544417	156.361631908722	156.360806241576	156.360609008468	156.361675161634	156.361104286941	156.361652512888	156.361016815059	156.36147016661	156.360881589541	156.361857992276	156.361795319658	156.361663259341	156.361177200391	156.361225914445	156.361773646354	156.361153741854	156.361888026354	156.361333244521	156.361699499482	156.361476641076	156.361347779873	156.361277836692	156.361068963728	156.361853066803	156.361815008691	156.361092442917	156.361563600475	156.361835597616	156.361036455	156.362009699134	156.360391158122	156.361273906782	156.361907166956	156.36115603618	156.361800679757	156.361870691043	156.361846903891	156.361730994861	156.360896311595	156.3608411098	156.361129511208	156.36077727731	156.3614213108	156.361820145031
156.361496277399	156.360460740629	156.360632138261	156.360667825221	156.361007812878	156.361362446575	156.36214150476	156.361452065778	156.360526874996	156.361226320819	156.360986744281	156.361683897786	156.361251025698	156.360775434752	156.361354533642	156.360966019503	156.361092920932	156.361901034004	156.362035756523	156.361739298416	156.361849805539	156.361904111434	156.361815022417	156.361740347219	156.360837696099	156.361608161537	156.361822004645	156.36164451524	156.360597322078	156.361360667248	156.360572872526	156.361664828019	156.361094996522	156.361740830809	156.361029447324	156.361074970949	156.360765585199	156.36073277118	156.360926242506	156.361911828846	156.361410974033	156.360818320016	156.361920853349	156.361596041388	156.361748913786	156.361620627316	156.361487473498	156.361130905326	156.362061036479	156.360626002359
156.361543480419	156.361725122153	156.361242487589	156.36186929979	156.361592453213	156.360879446951	156.360495167424	156.361199506652	156.360932337343	156.361507738261	156.360933487974	156.36157622801	156.362068943684	156.361552197672	156.361450941071	156.361973977601	156.362099595441	156.361237822768	156.360857196606	156.361255359307	156.361834728359	156.360897122494	156.36177024574	156.361544360743	156.36168455193	156.361366419404	156.361093815251	156.361596951943	156.362011094629	156.361270342413	156.361091662685	156.360991012298	156.361583131065	156.36173709222	156.362009532709	156.361848763023	156.360833190754	156.361190023861	156.361429764743	156.360807390642	156.361441711159	156.361795727002	156.361765241465	156.361450910573	156.361296581808	156.361627543717	156.360848855934	156.36087919493	156.361690634412	156.36140274858
156.361874780118	156.361925850261	156.36103562971	156.360891425605	156.361784549213	156.361545007128	156.361463892709	156.360898299296	156.361144206532	156.361526955842	156.361297322983	156.36163054957	156.362025170089	156.36180461525	156.36207534488	156.362191034148	156.360921810372	156.361493543917	156.361445982562	156.361967515786	156.361728099169	156.361118396899	156.36201809644	156.361875200143	156.361049095622	156.361236473919	156.361293402384	156.36073220758	156.361523356034	156.361245601047	156.36214961345	156.361126295748	156.361732778229	156.361537025128	156.360772386095	156.361026386305	156.361583735834	156.362038257785	156.361981112616	156.361215223516	156.361580541133	156.361244887109	156.361715724899	156.361989200813	156.361896522214	156.361670578711	156.360984564548	156.361114979539	156.360977821186	156.361097171556
156.361756651949	156.361504291516	156.361590867082	156.361870436912	156.361367393005	156.361234825863	156.361722207726	156.361861315011	156.362112697545	156.361080653469	156.361848969997	156.360910964177	156.361375009531	156.361549767472	156.361075697587	156.360918786788	156.361836874709	156.361635510715	156.361788619923	156.361127304824	156.3617043349	156.361108809594	156.361769895425	156.360789018501	156.361704765874	156.362073807355	156.362008871018	156.361846515388	156.361527537143	156.361912574268	156.360960125803	156.361975643416	156.362099175943	156.361019657839	156.361068996795	156.361430550799	156.362046767569	156.361446219369	156.361503535494	156.361322266422	156.361461822645	156.361672244321	156.361663791987	156.361545963381	156.361523753877	156.361077441137	156.361969994453	156.361820850149	156.361248170486	156.362049567996
156.361457964472	156.361752273899	156.36133746193	156.361686941365	156.360740997794	156.361330164478	156.361773431922	156.361551445182	156.361609133827	156.360835471969	156.361374352552	156.361701606473	156.361114322889	156.36136917671	156.361036084848	156.36178917976	156.361545787164	156.361960843299	156.361364748667	156.361075702097	156.361404095926	156.361699729192	156.361317274074	156.361774676385	156.362039554971	156.361259748748	156.361345800824	156.361552892358	156.361142813864	156.361587871496	156.361920562988	156.361809180231	156.360779989401	156.361866843237	156.360930251402	156.361111582737	156.361441254513	156.36175688143	156.361089559447	156.361787643724	156.361568766047	156.361630877199	156.361168716556	156.361706999028	156.361216659392	156.360952910572	156.36100042923	156.361162317411	156.3609854294	156.361895737987
156.361510464001	156.3612183007	156.361912061116	156.361132669327	156.361822425833	156.361311134496	156.36182951416	156.36107179659	156.361038746491	156.361891277965	156.361821557458	156.361277955936	156.362130672515	156.361899599553	156.362095755327	156.361806388519	156.361323650802	156.361635590017	156.36090862609	156.361228884861	156.360698378638	156.362153903989	156.361584507281	156.361390003974	156.361990619696	156.361742856869	156.361375377042	156.361250003161	156.361671253918	156.361600174918	156.361302611743	156.361034637393	156.361356714155	156.361167588026	156.361379016905	156.361110331973	156.361787119051	156.361512606387	156.361977755798	156.36160826383	156.361616837169	156.362016172946	156.361958944153	156.361755335558	156.361517535657	156.361508845266	156.361721269528	156.361942129303	156.36202577313	156.361669403389
156.361984377112	156.36194319501	156.361771612721	156.361442549911	156.362060337789	156.361414836665	156.361507343535	156.361551384081	156.361540303156	156.361625067692	156.361754685531	156.361672243942	156.361522479164	156.361504826374	156.361798834146	156.361820960054	156.36168941362	156.361960369753	156.361339762419	156.361986465069	156.361872198409	156.361634020123	156.361505725398	156.362109493084	156.361853752771	156.361688966156	156.361010275235	156.362010676737	156.361943661592	156.361831440615	156.361697975741	156.362077065286	156.361568013048	156.361874266547	156.361876256979	156.361271337339	156.361532928482	156.361596152282	156.361751640406	156.361810150177	156.36149885402	156.361899309705	156.361280666972	156.36131289865	156.361938743806	156.362096230004	156.361357289298	156.361396197488	156.362180695855	156.361315068357
156.361746017743	156.361955422855	156.362150913621	156.361137126776	156.361952561169	156.361439597302	156.361664354336	156.361739039204	156.362065459486	156.361756767609	156.361310766739	156.361030596057	156.361301005733	156.361810227724	156.361478466916	156.362162556985	156.361595600309	156.361866917491	156.361350900845	156.361795334463	156.361040472868	156.361648722397	156.36130599322	156.361921155652	156.36183943661	156.361432499307	156.36168404543	156.361483860153	156.36195199476	156.361776428073	156.361913800666	156.36140379475	156.360946170325	156.361922891819	156.361294861242	156.36173652926	156.361427629042	156.362066613566	156.361698751467	156.361374607857	156.36166992731	156.361548414089	156.361961083623	156.361088347084	156.362238268954	156.361804073169	156.361363218753	156.36205023495	156.361732559386	156.361770473464
156.361269386901	156.361296907945	156.361793692623	156.361850975155	156.361568336346	156.361577603656	156.36103560335	156.361481301172	156.361568254578	156.36159495755	156.361270762949	156.361448950679	156.361485654169	156.361849635441	156.36120724449	156.361856271913	156.361525346002	156.361735850821	156.361496114579	156.361683497572	156.362021502404	156.361263015036	156.362362842548	156.361385765585	156.361407705941	156.361935930043	156.362275498937	156.361146364936	156.361922186313	156.362067217489	156.361553612423	156.362312288868	156.361697328205	156.361762018421	156.361925308481	156.361683264645	156.361269511517	156.361217725023	156.361360197811	156.362160403671	156.361456143033	156.361266189608	156.361857450909	156.361895805802	156.361735738809	156.36179353236	156.362114572423	156.361843414644	156.36143425497	156.361843877835
156.361554865303	156.361267627016	156.3615581609	156.361778329789	156.362149380946	156.361897575599	156.361528455828	156.362084246556	156.361451825953	156.362151414907	156.361785032376	156.362141549733	156.361779621206	156.362052037184	156.362073696025	156.361764981013	156.362044564464	156.362163973805	156.361819696225	156.362045745739	156.361878134679	156.361442913807	156.362217061661	156.362030831791	156.362056404305	156.361585347715	156.361167998765	156.361374490635	156.36132178108	156.36170687013	156.361240352091	156.361252325074	156.361473620106	156.361269691772	156.36198277065	156.361469165525	156.361973979608	156.361859830416	156.361890536271	156.362104098123	156.361684727861	156.36221107421	156.362073975875	156.361197274909	156.361700951376	156.361162877371	156.362121749636	156.361325626905	156.361793271282	156.361868774491
156.36135445121	156.361946084912	156.36138229181	156.361924823381	156.361750981721	156.361753404808	156.361439101691	156.361965110028	156.361994807112	156.362105956503	156.362000922845	156.361214759714	156.36163979066	156.362226424647	156.361432004985	156.362046453806	156.361879805891	156.361526773451	156.361727843426	156.361799307311	156.362135691089	156.361256362684	156.361527541073	156.361994932132	156.361456342516	156.361426475842	156.362062994736	156.362274508265	156.361969630163	156.361637836641	156.361463504107	156.36198731356	156.362100571754	156.36117553827	156.361603543733	156.362067687642	156.362210197276	156.361972222528	156.361814091917	156.361285426415	156.361770069429	156.361420190785	156.361862202771	156.361322823569	156.362014545303	156.361835758135	156.361292075012	156.361578644436	156.361679157858	156.362164262098
156.361738698631	156.362360479636	156.362136642868	156.361418985468	156.362074814787	156.361736828235	156.361486153335	156.361871884638	156.361739549322	156.361765931476	156.361868451918	156.362052522279	156.361690397439	156.36196177541	156.361720283859	156.36206234505	156.362389399551	156.361905553052	156.362085121247	156.361331032268	156.362187956606	156.362112149207	156.361887546958	156.361335581722	156.361738849947	156.361609092812	156.361941583563	156.361988986855	156.361900474684	156.361686086899	156.361734174625	156.361507684576	156.361871382561	156.361369851803	156.361836806572	156.361306320386	156.36220704694	156.362411126831	156.361947695694	156.362204104414	156.362030420034	156.362098492622	156.361983917841	156.361380023213	156.362014322104	156.361673717144	156.361449332336	156.361563433635	156.36200994841	156.361988664346
156.361539697832	156.361786127409	156.361638396157	156.362292958935	156.362125775269	156.361751699364	156.362109190153	156.361860968302	156.362033731923	156.362161958347	156.362183408785	156.362066170493	156.361584616312	156.361391273238	156.361799455405	156.361978077878	156.361395094865	156.362341548433	156.361333338605	156.362122234798	156.362253391788	156.361418058483	156.361411196682	156.362125631494	156.361346424585	156.361827401833	156.361778947286	156.361259974503	156.36191641749	156.361515776356	156.362228631703	156.361356526643	156.361461683121	156.361897683951	156.362135380194	156.362032530548	156.362275739527	156.361616122133	156.361481846767	156.362141982788	156.362168400131	156.361995854499	156.361680791594	156.362205227162	156.361469033002	156.361886701664	156.361572290546	156.361409623815	156.361735918811	156.362241011043
156.361647526223	156.361428630161	156.362142103496	156.361562958472	156.361726244949	156.361756587418	156.361901418728	156.361539751898	156.361909698132	156.361486338272	156.361607243251	156.362003665552	156.36134764456	156.361267608854	156.361501539825	156.361567553272	156.361643293879	156.361448673699	156.361611472075	156.361525569939	156.361343450615	156.361726527294	156.361693135024	156.361623331798	156.361948607505	156.361414309075	156.362141346323	156.361828612347	156.361695891283	156.361856562053	156.361609851841	156.361636663809	156.361818540631	156.361971699767	156.362023350259	156.361383102634	156.361756595495	156.361795901784	156.362013145245	156.361470228542	156.361991315847	156.362002182575	156.361266762551	156.361449104547	156.361707260305	156.361346934695	156.361302663984	156.361729388673	156.362122653984	156.362227654642
156.361494780858	156.362357525885	156.361696886608	156.361823469257	156.361894972656	156.361458848556	156.361690908298	156.361439508115	156.361557194907	156.361578310452	156.361587616077	156.36232619241	156.361881261645	156.362136709234	156.362062028306	156.361453247374	156.361841039905	156.361681091234	156.361890731424	156.361883446761	156.362080576836	156.362159056318	156.361360965248	156.36197407765	156.361374435744	156.361688855252	156.361460359083	156.3622729165	156.361449426271	156.361821466367	156.36176451984	156.362228476412	156.362036374637	156.361490304107	156.362133585657	156.361948758745	156.361977687348	156.362195826625	156.361465755136	156.362229093512	156.362196954746	156.361734573224	156.361609125926	156.362191299851	156.362134443634	156.361298086633	156.361879574925	156.362147783155	156.361754600913	156.361695337857
156.361616535807	156.361663012299	156.361523497995	156.362231565798	156.361510190619	156.362185655681	156.36200964062	156.362351983371	156.361635180706	156.361872741679	156.361825959911	156.362093777345	156.361433553717	156.362088159513	156.361973955677	156.36131377449	156.361868059957	156.36223706425	156.361933770498	156.362228669173	156.362150627685	156.361902786721	156.361799809895	156.361827720594	156.36166669711	156.361506680623	156.362141408998	156.361856557777	156.361723300149	156.361576687166	156.361663380217	156.362062766553	156.361931463896	156.361650581672	156.361763808235	156.36201979591	156.361506010408	156.362121427337	156.362414611327	156.361779970993	156.36193230052	156.362338090145	156.362200522743	156.362217271328	156.362136873296	156.361590971836	156.36191659614	156.362259593113	156.36180818445	156.362118431383
156.362029710529	156.362076747569	156.361698465523	156.361852398983	156.362348192585	156.362028722187	156.362407675853	156.362219424006	156.362209243596	156.361660676134	156.362034441866	156.361861548846	156.362283645317	156.361737749888	156.361984515528	156.361547249126	156.362218476822	156.362055970793	156.361948507561	156.361801253312	156.361911631196	156.361690215951	156.36179458545	156.362299282948	156.36161093682	156.361735434702	156.361513914571	156.361513236834	156.361619401709	156.361447375129	156.361500806021	156.362269730529	156.361796111617	156.361962058086	156.362146283001	156.361949161469	156.361826576303	156.361801703437	156.361720940137	156.361595260143	156.3619856151	156.361770080873	156.362053928214	156.362012899672	156.361801042379	156.361975916458	156.361835619465	156.362154212373	156.361745251204	156.361994583805
156.361561264255	156.362158674844	156.361919125363	156.361949555718	156.361954660872	156.361818581815	156.362016290472	156.362096438904	156.361793476523	156.361923698754	156.362149459297	156.361727571278	156.361677577572	156.361815577104	156.362193031599	156.362067282642	156.361868182002	156.361880322111	156.362188402662	156.362072484101	156.361960090056	156.361743417395	156.362134303436	156.361591700374	156.361521509167	156.361956684682	156.361434364375	156.361471131879	156.362018512179	156.361682322777	156.362208217333	156.361832781641	156.362365178615	156.361917072182	156.361945553374	156.36250667649	156.36218362672	156.36185030323	156.361822014032	156.361835118423	156.361902938461	156.36157379527	156.361699910158	156.362029840316	156.362279154892	156.361874067335	156.361586189329	156.362317786544	156.361865750645	156.361847757546
156.361883890347	156.362082858564	156.362031032179	156.36197032677	156.362119667364	156.361759960134	156.362125275316	156.361839329914	156.361507368965	156.361644959524	156.361854941129	156.362233275717	156.361851269909	156.362104421631	156.36184139405	156.362306834184	156.361623145114	156.362249530247	156.361871110533	156.361913422043	156.361411088721	156.362133241144	156.361684065147	156.362307276547	156.362324929674	156.361977678252	156.362202451262	156.362021550612	156.361539777384	156.361919803198	156.362194228799	156.361945986889	156.361477614403	156.362199471518	156.361616523846	156.361844381533	156.361780067961	156.362165917819	156.361867985248	156.36180831585	156.361947795214	156.361823854141	156.361970429057	156.362145635999	156.361550349136	156.361564457881	156.36137092729	156.362110909115	156.362048284659	156.361770870778
156.361655732097	156.362416865814	156.36187398335	156.362199469919	156.361943192784	156.361966015912	156.362454257954	156.361686132921	156.362060987918	156.361834400968	156.362316432939	156.362042203816	156.361601193645	156.361857763956	156.361524311469	156.361987470174	156.362235489682	156.362074932383	156.362010266243	156.361969915557	156.362257631091	156.361729530161	156.361595383836	156.361704231858	156.3616037347	156.362296891317	156.361943724181	156.361618776278	156.361631447606	156.36230042135	156.361583400775	156.361571834198	156.361605205516	156.361666219159	156.361999531016	156.36210029525	156.362173936743	156.362239732737	156.362004533473	156.361708490525	156.361980620563	156.361912443982	156.362043584462	156.36212946045	156.36167017886	156.361758944502	156.361743182851	156.361850372923	156.361819522115	156.362185156584
156.361925336047	156.361787259694	156.361619282994	156.362425562544	156.361903918617	156.362278688528	156.361810417784	156.361843763739	156.361833780623	156.361751484363	156.361914698548	156.361868076936	156.361454035269	156.361806279364	156.361938213437	156.362095236233	156.361946695974	156.361676641101	156.361601945112	156.361765160188	156.36202243658	156.362023370261	156.362076464061	156.362251133663	156.361911858006	156.361965630367	156.361771756042	156.361860999217	156.361868656767	156.362110831529	156.361874574306	156.361766708423	156.361673251079	156.361964133774	156.362164691141	156.362044347599	156.361852775227	156.362462027715	156.361652858104	156.362092386645	156.362340531052	156.361873766693	156.36195043105	156.361814167163	156.361906238856	156.361891924081	156.362096809476	156.36205049999	156.361936220579	156.362255979338
156.362069707357	156.362410090727	156.362094739395	156.362287598631	156.361616092162	156.361915658732	156.361894019796	156.362063941234	156.362232059223	156.362238553706	156.361752422584	156.361774923191	156.36211908479	156.362118200583	156.361772021923	156.362142630768	156.36171328381	156.362333303061	156.361845683793	156.361682084329	156.362177055412	156.362043776377	156.362217373534	156.362300991761	156.361952589374	156.36189390724	156.361743995439	156.362238844062	156.361561180498	156.362045414453	156.361664500163	156.361705791498	156.362167650806	156.361945813935	156.362142117745	156.36214788549	156.361897941631	156.361849513689	156.361933906909	156.361919055975	156.361749517776	156.362057110687	156.361898104893	156.361908113384	156.361898907186	156.362019512032	156.36227421315	156.361799117071	156.361955826668	156.361806838558
156.361797507398	156.362051025516	156.361906883185	156.361908511338	156.36217736826	156.362066064913	156.361748921107	156.361905235243	156.361889987851	156.361803892093	156.3621717234	156.361955576381	156.361926211456	156.362231388516	156.362352105096	156.361812136463	156.362540515686	156.362129558876	156.361988140574	156.362301710469	156.361660721165	156.361666506672	156.361848696519	156.361972964575	156.36157346535	156.361725770375	156.362194853145	156.36212645312	156.361617977544	156.362052992912	156.362295673545	156.362151079191	156.361688833305	156.362291295525	156.361761090598	156.362240353649	156.362183067341	156.362018552322	156.362321175872	156.361905479072	156.362255553805	156.36178269655	156.361664640342	156.361754908172	156.362262052241	156.362073133523	156.361791504357	156.362285738248	156.362227159543	156.361930079485
156.361871322512	156.36235867531	156.362227770998	156.362019492527	156.361939624961	156.362167608532	156.361689394349	156.362290853486	156.361835781925	156.361969618821	156.362053799321	156.361827464047	156.362382550197	156.36189386591	156.362441204205	156.362395267447	156.362363193633	156.362358582707	156.362264620089	156.361961172133	156.361761399808	156.361689460609	156.361998227514	156.362312048612	156.361859006464	156.362378445204	156.361962360287	156.361661848503	156.36186949593	156.362125471988	156.36207539036	156.361754634306	156.362127813098	156.361805899826	156.362085723948	156.361965451928	156.362316076716	156.362180918246	156.361804266745	156.361939789692	156.362249267833	156.362383962458	156.361642848459	156.361756220462	156.361842842934	156.361888792033	156.362108411827	156.361837819635	156.361677399661	156.361965324189
156.362440210709	156.361969698338	156.361721737831	156.362310425622	156.36227177815	156.361765463387	156.361867174496	156.362193897501	156.361887240946	156.362108414667	156.361855386159	156.361777596534	156.362106614079	156.362155318901	156.362236372158	156.36167044597	156.361736777101	156.361850434274	156.362144760957	156.3622379275	156.36205094381	156.362014188251	156.361766693592	156.361909802526	156.362245002309	156.361756859241	156.362043098514	156.361798513343	156.362407813852	156.362290421094	156.361938181611	156.361734326801	156.361840354104	156.361766694242	156.361872173912	156.36188680549	156.362115744425	156.362322475395	156.362119824147	156.362259042135	156.362294920527	156.361870987259	156.361958054091	156.361967117937	156.362290643504	156.361715898915	156.3619207514	156.362264483273	156.361830081655	156.36205446275
156.361731696253	156.362499206561	156.361658150976	156.362389682284	156.361882389176	156.362473307739	156.362200268361	156.362162161732	156.361781455528	156.362031001125	156.361703935406	156.362227239534	156.361859041706	156.361887388129	156.362087279723	156.362335450719	156.3621741509	156.362402776422	156.362297782391	156.361625944051	156.361653756115	156.361937449835	156.362335793951	156.362085888488	156.361903520411	156.362470475619	156.361928951621	156.362043815167	156.362500176636	156.362116954797	156.36177081616	156.361799043982	156.362259091083	156.361923562836	156.361705476171	156.36209366374	156.36234438641	156.362233901284	156.361734752795	156.362115847397	156.361828246926	156.362168839716	156.362296515929	156.362172833873	156.362091804255	156.362036150648	156.361855520782	156.361988735553	156.362028316256	156.362124244439
156.361849987979	156.362135529973	156.361976184657	156.362000279114	156.362236475857	156.362020059654	156.362191504714	156.361899265601	156.362248694158	156.362167361363	156.361868367625	156.361906656301	156.362148532524	156.362037226048	156.36239326159	156.362339458305	156.362439438166	156.362435067487	156.361935106477	156.362194921379	156.361934426826	156.362169782517	156.361884152596	156.362283719421	156.361906680207	156.361892005013	156.361933414116	156.362107718738	156.362180242252	156.361874000593	156.361729948649	156.36190944745	156.362427199216	156.362496468696	156.362280025024	156.362129837428	156.362020227548	156.362075153686	156.361806796487	156.362025215405	156.362106913041	156.361845702417	156.361929542198	156.361976099613	156.362156263765	156.362143666132	156.361989184856	156.361666600669	156.362351937385	156.361715703426
156.362154690098	156.362046565157	156.362490702801	156.36232102135	156.362151473442	156.361939311328	156.362443620496	156.362019773597	156.362026818157	156.362246413254	156.361988919562	156.362438729435	156.361930033089	156.361955930433	156.362025343513	156.361997715632	156.362035447722	156.362226653989	156.361772027896	156.362373201027	156.36226010048	156.362359605483	156.362068132444	156.362310666249	156.362151802604	156.362031909686	156.362272567799	156.361876329483	156.362346848513	156.361759796778	156.362482758756	156.362122150429	156.362003966911	156.361843985776	156.362371249885	156.361811323096	156.362049145319	156.361900850777	156.361840516878	156.362274709514	156.361960506809	156.36199379346	156.36179700279	156.361774910975	156.362148541498	156.361943656071	156.362153812367	156.361999181109	156.361884808285	156.362454620772
156.362321101753	156.361794460236	156.362262077515	156.361941762288	156.362149021556	156.362020673314	156.362366751515	156.36238070422	156.362405129667	156.36213492364	156.361840234315	156.361990843056	156.36222901198	156.362492202395	156.362458927812	156.362001832221	156.361973449488	156.361998442862	156.361869648992	156.362340308408	156.362230440597	156.361860695	156.362277862971	156.362377563225	156.362310514452	156.361730867468	156.362091055945	156.362213716394	156.362132361422	156.362536874999	156.362368580399	156.362527367849	156.362291672099	156.362037202065	156.36183770466	156.362207992533	156.361935323406	156.362328563537	156.362033275506	156.362065334088	156.361958703506	156.362310645934	156.361851430749	156.362302653616	156.361871744517	156.362025004459	156.362324902511	156.362158561747	156.362068603794	156.36242155149
156.36178940758	156.362196901011	156.362207236736	156.361941016626	156.36227785661	156.362141179913	156.361848468661	156.361878073408	156.36227632201	156.362407000821	156.362276684202	156.361951499897	156.361905005699	156.362463908049	156.361927156723	156.36192827611	156.362427401262	156.362191916932	156.361733235156	156.362434559668	156.36217624276	156.362260991884	156.362124527885	156.361822909033	156.361892843449	156.362352336305	156.361874247891	156.362280379035	156.362217604071	156.362040009762	156.361990705982	156.361906803858	156.362188046722	156.361865221192	156.362337607919	156.362256173709	156.362093419535	156.36219953936	156.362060229224	156.362206697612	156.362170958897	156.361991591428	156.362067372374	156.362010395019	156.36246526837	156.362274107045	156.362135719271	156.361937599656	156.362054454632	156.361856857879
156.362360467295	156.361995896627	156.362058239118	156.362131609439	156.362133356438	156.362000700513	156.361889033342	156.361822283609	156.362104511244	156.362065753502	156.361869876449	156.362160280983	156.362067503136	156.361912955235	156.362249192274	156.362067991194	156.362173894414	156.362475488014	156.362215649749	156.362032688989	156.362044145087	156.36244037435	156.362541666478	156.362197551517	156.36181250071	156.362319284475	156.361808353664	156.362262080863	156.361949634095	156.362504088004	156.36194177896	156.361917793887	156.361922180925	156.362247008923	156.362000441208	156.362211883618	156.362258855247	156.362241054805	156.36205220491	156.362347069742	156.361773485774	156.362323748771	156.36193641751	156.362143129101	156.36223775997	156.362328506747	156.362206688524	156.361969972898	156.362139919307	156.362274629468
