# Supplementary material for: The Neural and Computational Architecture of Feedback Dynamics in Mouse Cortex during Stimulus Report
Source: eNeuro. 2024 Sep 24;11(9):ENEURO.0191-24.2024. doi: 10.1523/ENEURO.0191-24.2024 (PMC11444237; doi:10.1523/ENEURO.0191-24.2024)
Supplement: Extended Data 1 — The file code.zip includes all code used to generate the figures and perform the analyses presented in this manuscript. The folder "./ephys analysis/" contains code and instructions concerning experimental data and Figure 1. The files "Figure2CDE.m", "Figure3AB.m" and "Figure3C.m" simulate the model in the nominal setup, and generate the corresponding figures. The file "Morphing.m" allows changing the connectivity strengths with respect to the nominal setup, and plotting the resulting trajectories. The folder "./Figure4/" contains instructions, code and data concerning Figure 4. Download Extended Data 1, ZIP file. [file eneuro-11-ENEURO.0191-24.2024-s003.zip › code/Figure4/isolatePPC/v1Int_a1.3.dat]

0.345156462812286	0.3299824409817	0.381830460122303	0.342388618260131	0.334163808017971	0.343995879367383	0.351484503431588	0.365611664962311	0.392017702771703	0.325851422599964	0.346153861277009	0.387808013460989	0.359784536200203	0.375800301759218	0.375034839428316	0.338909612812098	0.372936265927461	0.328238029015703	0.345902948085753	0.327560709395653	0.365828406102767	0.395427090676463	0.341601777281827	0.375265017294582	0.379419820848653	0.336007767875648	0.383776361036116	0.326004153077288	0.333147045753981	0.360006291321724	0.338731540135044	0.390467913755251	0.351580211680182	0.379179146478106	0.35602995609853	0.361260240598168	0.322596880549631	0.364082164636385	0.377270735656514	0.347210153841035	0.355942037420724	0.368917589344625	0.340908138360403	0.39847048714505	0.392846057097398	0.37748248951101	0.331123746054239	0.36847354076399	0.371428368798671	0.387234926013069
0.340645816689014	0.338482835661677	0.356389474687878	0.356725321536745	0.382350125493076	0.393395183938192	0.373328517507433	0.338723308007185	0.386880396905942	0.367408615717517	0.342187289389264	0.343536475071208	0.403781093665982	0.352654394324087	0.359873684354543	0.352277823171401	0.364750740942764	0.390734598112368	0.40083580533839	0.349721259363822	0.352644451607027	0.361105971807269	0.347524264705463	0.358654409187756	0.359211104066683	0.359709293544711	0.356193878846046	0.335609284045361	0.406808544349998	0.411884003346749	0.40740875912008	0.399624555550814	0.388340461945126	0.336548108302524	0.360796952576675	0.368326949003712	0.354499265861279	0.363004507009313	0.347380371496561	0.338063359253122	0.340630812421406	0.363612617781678	0.373745880481964	0.375774455883824	0.340076139745738	0.386048069168631	0.406530628137865	0.340561053807261	0.350410532426376	0.363377750598424
0.385403584978482	0.362014098404362	0.392081690586468	0.418471794786414	0.408992574001614	0.420654971131871	0.383862145976956	0.428307919642651	0.423619557049025	0.375549004014273	0.418496865001472	0.369920442510193	0.400811068882246	0.428672923907768	0.413180758748019	0.393316354642303	0.422401659331147	0.394941929339055	0.346762125714296	0.364172045114148	0.360240008117368	0.415735089600494	0.348418691473046	0.371434292651346	0.375374957605	0.387598691379531	0.357355773690416	0.414786253529333	0.423345569477718	0.348374713245666	0.38472396569561	0.418345008007447	0.377888895861839	0.409786326597598	0.359024064346166	0.409966316191987	0.411350604963977	0.412290520562764	0.354705714360978	0.381775216444593	0.35518574456222	0.391479634586322	0.420484361756012	0.348604786514791	0.39485917210894	0.383968268014839	0.397032302290353	0.367388961215938	0.39799495152832	0.385782865281685
0.384612758241381	0.382150029041471	0.39987657943442	0.371621615524632	0.376540984400333	0.362278265224278	0.445836731544156	0.435617133568337	0.416359500751667	0.379908170766357	0.383089652572542	0.38457764293075	0.417698517903455	0.432794012240399	0.446414997220675	0.360977885219558	0.439580814714789	0.374538366429711	0.418458320488435	0.433018569410774	0.445374043679947	0.432559275690006	0.41481641024475	0.376313586331407	0.38151947677983	0.445827066935891	0.39322716724544	0.43406513520642	0.367442952239739	0.376121958308422	0.45300871120214	0.365009256959959	0.43279139851674	0.357564034646398	0.359392673971001	0.454840728472453	0.438828153126523	0.399164192347444	0.359910978979078	0.424499533082732	0.359374539109799	0.386050597597022	0.399759670124982	0.373501811493416	0.408736528672184	0.406723861872319	0.367858011835135	0.37557071665923	0.442711967532595	0.369369323889036
0.384028414100033	0.446158449464993	0.374629390199605	0.380752146695756	0.399828195478611	0.471773502349223	0.416736371939921	0.461175026131648	0.385732578566238	0.378851120367731	0.435404582807021	0.478666955982348	0.429058026626279	0.452352354336353	0.37033592924632	0.421985306561934	0.432671047786389	0.403854578028833	0.444693022257957	0.388993101758796	0.472675826936561	0.436677809209788	0.398738595994707	0.385793212849377	0.458675526198655	0.429872595718708	0.442476556453943	0.458886906008489	0.467179210596894	0.446569182063467	0.4199415214095	0.378848782862266	0.374522306423146	0.404511197968543	0.429787996235947	0.395563829919616	0.384985113326331	0.440019612466599	0.378574865738286	0.394119319296575	0.416727581393233	0.38564157007189	0.42191529499938	0.412857348177005	0.407862754285621	0.449842294790285	0.371757645502414	0.430098995315127	0.428600936445395	0.456799098788986
0.50246071906925	0.393537993946593	0.403510635605259	0.493326563937297	0.488975083153888	0.40898051691423	0.398675791477877	0.440941408173604	0.440128937491238	0.388394997079591	0.44099193044621	0.511472020235975	0.423806905147665	0.439421856410147	0.457205884107011	0.392177567553547	0.508608718123827	0.464491973580227	0.412078179705254	0.396155868557326	0.435137159659569	0.512397083441422	0.485271487133682	0.452149404513776	0.426516994622761	0.434539130820449	0.399937765442891	0.484082142875438	0.392839654001087	0.457098311184072	0.437039306182861	0.395184433242729	0.429313995654875	0.414005726718054	0.4226166094181	0.463415511246596	0.473093949756976	0.500566894256003	0.407015239742981	0.471208899345542	0.453573679229484	0.46848466181974	0.468811468890385	0.386849384877145	0.426735955345193	0.493201871326564	0.392580970075815	0.435444965857969	0.386576814661758	0.391712076788042
0.427116070657173	0.428933454133834	0.417678098921675	0.430553976790134	0.460945846377016	0.51849195023578	0.519119401611468	0.518498689209843	0.476705013167822	0.45333573826487	0.487366164045037	0.418529136606488	0.430926917461984	0.407291256251733	0.458610329954237	0.404268145890812	0.423277984096287	0.40690284466345	0.475625123050407	0.43595715320025	0.407391699881653	0.40566033478922	0.485229756343245	0.442405657043314	0.4996609310743	0.503677959233148	0.415119640406686	0.53775325953198	0.436312388354471	0.438600740971989	0.510399438651074	0.496148036371679	0.456868637903799	0.447180430278656	0.469729919372516	0.475570345201438	0.516059269619144	0.41276667958721	0.451923880880835	0.405659496559566	0.513315679392997	0.51502403741523	0.442789740739989	0.439652270096962	0.525362698456526	0.458619542940772	0.430711061414634	0.461525073759636	0.506124258940647	0.415495243648875
0.560568498080403	0.524710204945833	0.527659300020725	0.489737708813063	0.56243236380923	0.47261648942863	0.447195507182501	0.521868186510615	0.475094582111972	0.427033727281032	0.419897232183465	0.434098114474408	0.536630395098358	0.563679218608513	0.524268100773766	0.535292279562267	0.441639620033134	0.562010470080383	0.523426135394826	0.423884886705478	0.448529190614233	0.44615290603684	0.480871985235276	0.45367647560831	0.561849683924342	0.477957696897971	0.453355606310834	0.505389222912444	0.49630575714338	0.508519295304205	0.556926507727332	0.510715282919219	0.520459830244666	0.46782422164104	0.494088287600917	0.451963522262218	0.485316064792653	0.518946018713474	0.571739714420567	0.523710144530468	0.48048981429394	0.480601144401959	0.572048592345085	0.48566053064853	0.472822192942996	0.470056046236588	0.453912721659823	0.503227118184152	0.423350668318172	0.474728080021372
0.609365384885275	0.593006666588646	0.47977376008627	0.497473189262225	0.498428472553763	0.481467459573679	0.605164242894877	0.616469447184733	0.460698542385537	0.594282207027803	0.516869249024931	0.444373287065941	0.451120298232672	0.490914802892276	0.5422681201966	0.460052681605424	0.518406813167213	0.620161019632444	0.568044489925498	0.529237356258705	0.483159145881334	0.458187940957996	0.542453980514944	0.512576663875966	0.519883618956099	0.613259471606234	0.451024338460783	0.510584075051077	0.538460872485999	0.553738592227911	0.495797331287524	0.502697690211754	0.460950087712756	0.454783225449729	0.480755302340833	0.464950813139527	0.46255250666551	0.491723294958073	0.473959532551782	0.506301096007959	0.47901168201494	0.573355868983425	0.507173177523427	0.442899706565876	0.446963745505476	0.50443908515741	0.471949378161493	0.467008562284028	0.579093522713713	0.569500954580027
0.50623787174789	0.483119870166677	0.627890222988097	0.657878534553249	0.480154293027322	0.653431749692688	0.611437108587471	0.526329848869388	0.621707403192791	0.576701076738479	0.492021314519615	0.554991545188252	0.534974169498095	0.522679311328492	0.605532300887143	0.642273969736221	0.608921275068385	0.517561827695652	0.649948880544302	0.48658499133266	0.539423149623433	0.649524767101584	0.569091374370677	0.539483007161786	0.496896061082332	0.484367805499692	0.496918509415259	0.568413594911724	0.587604822425453	0.522631372983681	0.566847143027194	0.564341595174458	0.591089807718247	0.511527468701896	0.570674955505515	0.482832982018034	0.538830621170144	0.497306463455039	0.637999753088034	0.552300528761869	0.542091469444397	0.52493830325485	0.519530048345314	0.492608208828079	0.64970403803953	0.672758030334892	0.479198701017775	0.559830751918232	0.523179317874705	0.506455293009983
0.613600889810894	0.524887840512145	0.618367849902146	0.564047652356128	0.508860487667835	0.684799995304356	0.665876485518196	0.503016683347076	0.69892077979907	0.572006994650295	0.50753508988414	0.616050697971731	0.610796224540393	0.581766084982796	0.683274382982908	0.575238983216125	0.685015220333694	0.504621241468004	0.512318568847031	0.546167460385232	0.715146119004167	0.709555358808524	0.582939226688475	0.566091477417141	0.526800838750825	0.685093608206268	0.686912601749693	0.663861054507075	0.596959674087686	0.701789453980293	0.502749085351526	0.635014834878391	0.567909846067837	0.689291766647293	0.509003298419912	0.556891138829458	0.634536580512305	0.541284943210073	0.637246287076831	0.50879447435348	0.680865160027838	0.50074889872561	0.504615759950085	0.534010164309688	0.680218408363889	0.532156049066647	0.657999275312322	0.500872287497116	0.542147612929876	0.613903711424842
0.567933492238121	0.73010980847532	0.697496336934306	0.532893366163604	0.737731817040111	0.779054436248977	0.718088566008685	0.569576482922472	0.744562977291144	0.543492191239274	0.701823222634161	0.759608385818351	0.739838293718461	0.729783494692829	0.566256869623686	0.668613309620952	0.594890177039428	0.662440452838168	0.664449985313791	0.637078060064864	0.614203671045318	0.575136839381369	0.591698353662896	0.628548381473039	0.709974313921671	0.666459292075543	0.621563077034036	0.681327074510053	0.686336534775728	0.583520394306658	0.712362565014241	0.547788946419382	0.578332002514401	0.735557036853555	0.549916181966442	0.71538181122818	0.615692395127326	0.678609585175639	0.685580071983389	0.772594989427929	0.624753128371012	0.622744767994548	0.678917280306514	0.588915021552174	0.678578837269989	0.556949109427753	0.572025860032678	0.602919910539275	0.575825002980299	0.69295503956852
0.766282975619085	0.587267407848399	0.71066672702145	0.734598062880035	0.574821834523206	0.684993282923568	0.601012428100373	0.704123550694561	0.592785132145151	0.576153804676308	0.729618518120577	0.687664970853278	0.58747527002166	0.723516509528897	0.640569416258366	0.642555080298687	0.616167533480349	0.631685703508428	0.657316715834147	0.676776645005923	0.656034878663324	0.665161270978073	0.657836540992922	0.760920334558201	0.808026030433746	0.690397259528782	0.603378058165925	0.621237388970127	0.60593900686624	0.656935133407156	0.810415004664108	0.625169071401617	0.830145160283222	0.717831372580808	0.819690252093329	0.61967222795994	0.820969629686495	0.713582492353487	0.763323460976902	0.75817092952252	0.819747711389216	0.772862094427367	0.611939174000501	0.692455423336648	0.703614350638698	0.776273818178409	0.689238433495487	0.757919533078377	0.663658988915352	0.669166730151962
0.605233155381366	0.634161157716976	0.60833739084011	0.713618005635244	0.664463989371742	0.70351499532415	0.696990050266575	0.852308206327377	0.78212126196056	0.906328392648738	0.640222024481957	0.674444159811145	0.832151261632736	0.641447657699524	0.642697424091407	0.633138826958347	0.67426746308209	0.703002098659181	0.773236475896195	0.774037801526197	0.695050333956456	0.611468665058372	0.608269293472046	0.631322301617992	0.758296301392887	0.709903170338697	0.854445397769138	0.914177690148501	0.834737080400891	0.653248281156348	0.703781743777261	0.898797794248701	0.928565567237725	0.855433554566111	0.629081244522749	0.788786149318497	0.816004887569255	0.797797194527287	0.82436741446712	0.67045963101108	0.855385726416915	0.787512517662256	0.621068707114134	0.771436357232592	0.718833381410913	0.827760379206137	0.912027000953081	0.642218964960542	0.689394621684851	0.850904924237391
0.871219669222237	0.759548792780682	0.878043777205885	0.911473332666529	1.01034868700451	0.88785262939167	0.807647234893427	0.855056627313839	0.69298963723263	0.88487201830329	0.684367362250183	0.985859010289823	0.72767348169273	0.750928143347745	0.702010278336796	0.756372155267404	0.664125763045387	0.872664309498209	0.963344436792142	0.676417970688303	0.734090794875756	0.7291528574748	0.887887564325584	0.919281222368668	0.737675201504326	0.717878539052682	0.742285681804145	0.88477402781208	0.843734968308118	0.830012185342703	0.656029158036978	1.02017416234247	0.800322568438125	0.762143900000546	0.737643823078109	0.78648346518503	0.789974697576346	0.731253866442576	0.720365868667207	0.976193493310046	0.95324873182261	0.717111432113388	0.81458242414026	0.769213405629551	0.903583565973503	0.666344434430002	0.817900824906113	0.893357522593384	0.725738031434199	0.744011715751966
0.742691425230128	0.862821244662042	1.01839526012889	0.927202000076426	0.813782687404774	0.934851399538285	0.813833545043258	0.913663772432855	1.01279946450906	0.846682112455507	0.73336378749788	0.876530680385399	0.875150561656957	1.11256638487824	0.782757236840853	1.08116889989138	0.830484104751481	0.911244290255536	0.722353153009987	0.766431820755392	0.801741497583716	0.893867890509961	0.847020745309009	1.00648481385356	0.787817656982784	0.962552126190792	0.995451061420809	0.767707685170957	0.832421990070069	1.09997044228156	0.757364439197961	0.848845245379648	1.02858149283257	1.014276200619	0.765414116809034	0.859247510403212	0.943769736304186	0.754516712145286	1.01443226133634	0.840730078016142	0.99682471367013	0.844179331528135	0.813085171276288	1.13261610583073	1.08323657372849	1.12617242657267	0.822980593795947	1.05515249739518	0.887843103201184	0.728250438284625
1.06700442439175	0.93929975974873	0.90763221049308	1.14381175777625	1.19821249375295	1.11840262848057	1.19271372952744	0.829532474529299	0.893792002932169	0.835255258451609	0.918807146879183	0.820753626090971	0.786484791818729	0.809226821156189	0.805560770860599	0.97945286133568	0.794767738625688	0.93668275856196	1.02085258564253	0.886929027379035	1.13272337328955	0.782454120984081	0.778664076434706	0.911696390802749	0.825364880564032	1.00980808848293	0.842053490408358	0.923257841262665	0.916497959820919	0.905138339977865	0.983232301600974	1.17243531283902	0.848336652296148	0.857143712567145	0.917134348110571	1.11825464807878	1.19931978723963	0.913808825414332	1.23324939640421	1.21082989593936	1.18624831241775	0.980638249712563	0.806800557653758	0.817721400636806	1.02618457581585	0.91532526857915	1.22350663646137	0.786719609314207	1.19820700147188	1.0867039163064
0.983055588651225	1.2753782679083	1.237138287045	0.946762055450919	1.16970431705869	1.05644924514207	1.21527811826684	0.834477580155306	1.31511577737003	1.20423455454495	1.20018244623984	1.29327697637914	1.24000324258461	1.25159196010079	1.29284526180858	1.25021501430739	0.900506656360717	0.872813810811002	0.896464428101301	1.01843556309925	1.14695990892018	1.29495176431071	1.28987757509593	1.22110142908451	1.10977945862835	1.0358963264486	1.32369661042847	1.10318437794798	1.00612731211346	1.19060374750635	1.23706937316009	1.19558922923085	1.00750352044216	1.08573192818784	1.17196204064329	1.0288259161146	0.985387592736245	0.916188882755131	0.842445325594472	1.148409170108	0.957456078714898	0.91508589044491	1.22367052235024	0.957093636633044	1.00519033018563	1.08674762313936	1.294219679289	1.19943153218342	1.14706442893864	1.00958289274461
1.31190312802346	1.02730678452781	1.49759336181626	1.51341557843434	1.39167889848503	1.43840310133536	1.21576390833097	1.29497467849496	1.13074968885842	0.949740862797932	1.46385524931459	0.942443906612289	1.42569085936338	1.06504463493052	1.02972476533473	0.97326817731421	1.30324106538712	1.09053072095416	0.936719282779427	1.31503350281079	1.06704326788623	1.18372861846967	1.29831448837474	0.960182665670796	1.18952541534955	1.40075928471719	1.43811565953246	1.4163633239398	1.4430253760578	1.37105597450527	1.15186614776449	1.10481901904277	1.02647036237953	1.15257002328968	1.0790936379769	1.40513360525617	1.19334658176389	1.16720156739138	1.00497161944023	0.942427871145716	0.989086199529222	1.42931644412596	0.925936554161952	1.36956846069455	1.46619829360119	1.34059922850973	1.43584757873848	1.18451490583148	1.45131606967904	1.03017614823881
1.34706753607383	1.15845975191524	1.3886398271726	1.16880745263074	1.28513489292432	1.43738835150427	1.17198837152049	1.02498726806313	1.12242690349014	1.17766292288737	1.62792806130805	1.0633520721227	1.11546070014286	1.13803568641393	1.6387097092189	1.14358173391038	1.3888899968875	1.01708007618759	1.15108696740057	1.15557080400029	1.05598419736894	1.18791967414703	1.36839309210913	1.18359166329187	1.68637497389224	1.23149898965572	1.24718902308296	1.08208634222462	1.52553626968876	1.13453474733437	1.21131187067301	1.16260096474304	1.52603958487306	1.06192130554265	1.62890834707299	1.03603344976885	1.60308345169021	1.39559719492227	1.01763574548525	1.51325053734709	1.64807592150623	1.08261438246699	1.39631783366535	1.24171131982832	1.06086666352046	1.41771189246161	1.34833273138762	1.26119076475446	1.6101080950683	1.39270874889435
1.18671868458177	1.1793245938938	1.30348690012959	1.44603980292055	1.80249891464167	1.29611153761578	1.11709640110275	1.26422205833246	1.62856320865812	1.60130265045774	1.56010625296196	1.24091356058027	1.35042488289905	1.69873480483598	1.38082651246609	1.50346006066144	1.69645327071225	1.90561355218521	1.47947554660996	1.43806329768726	1.69648890300036	1.54171966365576	1.37932530963243	1.50934774894538	1.19959255960043	1.13247130310022	1.3285165197552	1.93737712477998	1.99927555472763	1.43053886984187	1.52179646441182	1.25355922986591	1.59084753443417	1.31994989720806	1.63023549246344	1.49625132676383	1.77595207020847	1.72567773476673	1.48068327325163	1.14793807660314	1.55906081188951	1.94442071299897	1.45778196787865	1.42919061095367	1.84496127072352	1.53026484476052	1.84493450424479	1.80354088901077	1.83411438624331	1.56258949712913
1.39753372523301	1.42771608252738	1.74154331968901	1.70581316692399	1.5685637962606	1.23616002311864	1.76561783183173	1.62089758710804	1.48689555725301	1.55984274044591	1.46692081090302	1.32001955922677	2.0547616928542	1.53228159179644	1.5838724016626	1.5195155341612	1.9747544949383	1.81884461174067	1.63711181764215	1.24290187342945	1.67161742588495	2.2643601247153	1.71673786029688	1.440346283717	1.84995003825511	1.87073696574251	1.44334845877624	1.47071538768091	1.22960162720147	1.82512629041855	1.62733349904308	1.78636256933573	1.74299506846026	1.43573736424311	1.81578865184655	1.56419820357709	2.01473790566259	1.30585053834501	1.38452151952808	1.44999231390376	2.10454564295843	1.40016534449749	1.30250880696653	1.28329603141294	1.75864357832577	1.32790813606337	1.73538697662864	1.77699932827007	1.8187433029108	1.60144198674174
1.80687283587356	1.85259074477244	1.67065153071018	1.51380242240694	1.734424112665	2.0661611087978	1.53742329120537	1.72834749098323	1.82403837409246	3.07727518908506	1.64260071879096	2.04409664974617	2.26851105466448	2.2978614273334	1.7832092443081	1.865497022047	1.55741966169668	2.35474664629804	3.01326527458374	1.54466208768631	1.68684338050112	1.50437103600019	1.44584238340069	1.52287939819455	1.78983089669272	1.53987970528524	1.60634779178487	1.3549169802814	1.40132426332054	2.19988675708826	1.824223279423	2.11347588724179	1.99010326070732	1.7047356649335	2.52711028911434	1.72402678234909	1.68903791870286	1.58195360863064	1.55477730868813	3.02529760726735	2.15555157819096	1.45693048947083	1.96322911677396	2.28244201559508	1.44018813781047	1.66428758886075	2.08838641813247	1.82342338076216	1.63428629806449	2.07910803964858
154.208629127821	2.89580755131563	2.83815681186097	2.15852837741018	1.59996064397114	2.21692048765583	1.5223074021551	1.84526202277857	2.34643462924554	1.9580855790474	3.06094547400245	2.59045818268338	154.694357786814	2.11907131974141	1.77454030554393	1.85798281449687	1.73617025666025	1.48671166048009	2.07813591553348	2.47021711022409	1.54900707450374	1.73297025160751	2.33315861404127	1.61932036331184	1.83882912076455	1.77395382730503	2.95350877943936	2.44363769602032	1.66746198989677	1.95758657581431	1.88841910030779	1.97215363549487	3.12160869862991	2.15212434811225	2.25058353295217	1.57789227783054	1.65142529629302	1.75533046651956	156.045459670551	1.53329348730012	2.25643354127889	2.12322541175001	2.43113252595364	1.5959213799601	2.05073779279209	2.0133078882613	1.64070609609955	3.02255739145833	1.78823788588627	1.51481316499092
2.37119482443452	1.98551675516022	2.04083695170202	1.98782697455533	1.90428026474368	1.85468505952092	2.63399340514151	2.90302374069303	156.24846924762	152.825276311264	2.8979032654954	2.91622812699337	1.86736476958417	1.71264838873719	2.36043237623153	2.01990159863723	1.70505308996955	156.057765054541	2.17908482732702	1.74013657497865	1.90207799983103	2.41134472731979	2.58060114321265	2.06770131744295	2.18845731049657	2.51781167269962	2.31013980883004	2.30591986472283	2.52770225822939	1.93386229191187	1.77379744656094	1.7498704347912	2.94391106806937	2.92628929825214	2.39366625461708	2.7021264587336	2.12470846708941	2.54516799066622	1.82115503007713	4.95836469468809	2.09751679777287	2.17464456466941	2.50517288585419	2.84307888536299	2.91494494902698	2.13092761733896	2.2098629508378	2.51143889281086	2.51845537580922	3.35027464507605
1.97122944192548	2.42071372189913	2.43221057048093	1.96012007423956	3.41909861547106	2.43768596892405	2.25546415908137	2.77309982758026	2.08861013155446	156.106736406289	2.367361767999	3.01305885414575	1.99051041062672	156.230646020799	155.74340798342	3.09314764738482	2.16748418934171	2.05248986294384	2.50241536167379	3.40025011629118	2.28791018897285	2.21729161631577	2.18435439602305	2.22351774332316	156.021192719299	2.69665837008318	156.239120598949	2.47388071628116	2.19144326674235	156.045763359185	2.10754906001684	156.228919914989	1.99229601311842	156.301757133925	156.270839648066	1.97295191909463	2.57860351581374	2.29555270179012	7.58764516964418	2.05948986993314	2.25262853271305	3.01556393155571	156.300153862781	2.85615673809542	2.47006697876784	2.187406342779	2.78368323417016	156.215869239098	2.34225211071367	2.08582696618401
2.08587663754634	2.39289899896547	2.60832514898532	156.302935409702	5.22220823037183	2.27068327433435	2.2848810508706	156.285977401286	2.81633203601398	2.49423883093977	3.24080102007452	2.95168969332697	2.98808611185136	3.0509504817988	2.18084821727785	156.287028454943	2.65630731496797	2.774412521173	156.285200916736	156.282884290948	2.53526470671682	156.282616470002	156.081517461045	4.53791967455835	3.03360528059744	2.53076547699527	3.21927812685015	2.21663699618178	2.54491969217877	3.01570663679828	2.52901452785535	156.197559151106	3.028176946573	155.582716927441	2.55021212256473	2.8782448314323	2.09374216608809	2.61453983337628	5.03628039648092	2.92205922606514	2.19916852898899	2.1532713172317	3.3048804618767	156.065731185748	155.818347859893	2.39593133718745	4.76091270662909	2.91362941976064	2.6151218827621	2.15871617076068
156.219327381512	155.842090560081	2.56801097929898	3.1828414242361	3.93248322600727	2.67425668302794	155.254318178854	156.115945868828	156.31466125257	3.12983825334938	3.30439730970871	2.69952022416756	155.845957835291	2.67693112489523	156.24236865589	2.56018536177656	2.73952146776818	156.340142754846	156.312654693978	2.65165168099795	156.090267206067	2.77820695141319	2.68156562794052	2.55373036017095	2.48388502137724	155.892303417381	156.097207287679	154.242266707659	2.73603191324129	3.13404298047999	156.32443967223	2.69685908321284	2.36802065583622	156.313595385872	5.43920355688073	2.61151479150277	156.244045816988	2.49209233425104	156.169985493791	2.85871112450354	3.00663150739177	3.22420371291315	5.53127161239329	3.57256350193155	2.93636186304773	2.95605507994378	156.315842165928	156.316447765213	156.289106138716	3.01620543873429
3.15191333539781	156.328637771546	2.70745449081225	3.45840350724279	3.60086875565666	3.96635362198572	4.77311897122518	2.87189122191254	155.79715934844	4.02908525821787	3.40612420045248	4.17156538843617	156.252999101298	150.594544610324	156.332197822242	156.319453150477	2.87496692955855	3.66073997609433	4.44436070292217	4.57871120706546	3.27537821553669	156.296433197965	3.48099628277282	3.0013200481158	3.01743617695734	3.07600549214483	150.673934906574	3.35886662693369	156.338925710581	3.61968030141221	155.697031285357	3.79415868118046	148.825363359643	2.83943915116898	156.333590972142	156.307306048003	3.47511160345064	2.70750739787079	4.43674959683467	156.267992509655	156.328866564715	3.83715369137908	156.310809068967	155.937843168287	3.38028570122155	156.337078303198	4.37157339819636	7.06526345920576	3.32899238237105	5.78957733633432
3.1583876609335	155.980644347866	156.267558747633	156.277555402007	156.303314034451	3.28485502012535	156.029068695338	156.311111370161	3.6120454935023	156.289238856439	155.630210233002	4.45832846941805	156.3306958606	156.200519775158	3.17020393701539	156.157481533072	156.323951090322	4.19533372780179	3.06930436720811	3.85034091961114	3.25898769844178	3.57550735383981	3.39807655610602	3.20227684156612	3.24223908991949	156.341296143819	3.88887750912408	3.50553323739541	156.33775536407	5.57359713905951	3.41124130116318	3.79218448755443	3.17116876165889	3.16432635222807	156.071343897425	156.067042636548	156.34473417637	3.57155025413362	4.62320732797194	156.326952841526	3.39308033107277	4.06237697955259	154.901548829087	156.211924987487	3.93472812443287	155.861377474789	3.32282884487224	3.57960473350524	4.97129920201621	4.37321908612728
156.257691576488	4.07108102476168	3.64127315289448	3.89141438804436	156.269532605433	3.48282682784779	153.232013351737	156.163879244607	147.815129174829	3.89411436994554	4.24049387381025	156.23644422617	4.26237488873357	156.269201736905	153.908112952596	6.08754309994404	4.22862528779214	4.00611398986821	3.56979408104314	4.46745779860807	3.78373285070723	153.049869084013	155.465465562618	6.92407550415149	156.347278335522	3.74875413131241	156.340812457405	156.319982640262	4.39932705431049	3.85047961632649	156.267086414605	156.321806307858	156.282760376329	143.431638191878	156.337960039331	156.3142962234	155.587695819394	155.509661988783	3.62688462259977	5.11117740538246	3.482781415281	156.32823202455	156.34360423805	156.334890570296	3.75927799518296	156.226721113945	3.7064181890998	156.344260879158	4.28232021793659	156.343061276523
4.00147812862825	156.314006699874	156.331856276788	3.85132007790103	156.323207751101	4.81687694691972	156.284534911105	155.445119014363	4.03199921228844	156.340022924632	4.11681935243037	4.7755497387421	156.343663291881	155.903003782876	156.348034486009	4.42545781596312	156.288270507674	156.350498292948	4.37005850656147	156.331024440641	156.289364867309	156.336814278245	156.268171422893	156.319912988497	4.44962723627858	156.335059858534	156.352092316181	156.341501919519	154.780530717935	156.267799586155	156.347240475414	156.292531733471	156.316383464703	156.344090494831	4.09737054334872	156.344895603002	4.61572572353825	154.957030974498	4.21827307420671	5.07980719366649	155.816491618337	156.29285605967	155.652582378575	156.337214005005	156.345099120086	3.93829614981344	156.301728345475	4.90902727253564	156.324143096909	156.345813530242
156.34359568014	6.21818427735672	156.317119402419	4.94694967947274	156.352216371254	5.28334913958848	5.22151312837664	156.350146402214	156.147063385205	5.74267135549528	5.10419870668214	4.83027033064876	156.296604888721	156.306577831633	156.208550714246	156.22526772778	156.347164931849	156.330082134276	5.03692116801624	155.868578338926	156.348268491611	156.307207666849	144.678390427002	5.3721476824071	156.179244447711	4.89959811189742	156.298053537055	156.340228787901	5.50356755478694	156.252001555753	156.300617008717	4.69028294302434	156.34998749667	4.76616347162676	156.348856938993	156.287835408922	5.12822947348099	146.215368347835	6.46888514138947	4.76241343771343	5.53320544277934	6.79396277012542	156.336296422065	6.60430159988906	156.315351534075	156.348068172595	156.244992079956	156.329464980348	156.351396945043	156.22136175718
8.07870068842162	6.62488141111509	6.52469785193265	156.25685652318	156.351937583549	142.609526370149	156.110705400671	156.353091026844	156.311251202758	151.680014728901	156.349182396014	5.69301667912466	156.352141805194	6.84134126587224	156.280911870341	156.162942914003	156.338402714324	153.648417182182	156.326167564344	156.354577469238	155.443315056249	156.348127423679	156.339583394562	6.74731671081185	156.296733316699	5.87272372811682	156.316168090652	156.329369393993	156.077036346289	6.48591136020065	156.354288172133	156.349913179646	137.402963856185	156.068311076937	6.14228756714615	156.34672212045	156.348604753691	141.296649397033	156.323978487887	5.45649666840721	156.350329723982	6.89557030684056	156.287687777369	156.326106716513	156.352400545976	140.988410976249	155.283142703614	155.83127993947	156.330792013816	156.354342930321
156.298478181009	156.337991076208	156.354371988066	156.217773124032	6.62011958562393	156.286898574721	156.343580690303	156.2584260451	132.857233135022	156.336080165454	156.335398983598	143.684084074641	156.339319379637	156.344544487257	6.63455380351411	156.334776663573	155.377063235547	156.347303992521	156.355975994608	6.86910816470566	156.345549600216	156.187667537071	155.949790255317	7.53201225708455	156.326589643232	156.285339225077	156.351859895668	156.354246532888	156.35394156802	156.350039615617	156.347069721388	156.348319000824	156.336540005809	6.22041596322147	156.329336167196	6.58357650205643	156.289382586238	156.350571980521	153.601377074451	156.345055611153	155.614734968185	155.838076397243	156.313220797862	153.776348094481	148.822026132268	156.353488392446	153.949430556758	156.352513260451	156.355121800653	155.094704453143
156.349868933358	155.92838412703	156.344240992097	156.337547322108	156.33345741163	139.214507577305	156.340106399857	156.354530691685	156.349936857701	8.16805010479071	156.347182000984	156.335677382844	155.620137394992	154.800104919062	156.352904101683	156.306347080419	156.355771298238	156.280131846696	156.268705157244	156.343476748397	151.854919982988	156.342807627448	156.348418267969	156.337646692022	156.225349398241	155.221634434641	156.346893847807	156.349683420109	142.928228318335	156.338413014989	156.350200845378	9.12225413565516	156.339440030074	156.344839301273	156.286397821625	156.350022023343	156.35149924141	134.702660991715	156.317038281306	156.331957830024	156.305381867138	156.352688127209	156.337885310498	156.349998404861	155.295124056456	156.229422199932	145.913007247935	156.350640831516	156.349120439044	154.589878066949
156.289901038076	156.211531398574	156.356018488065	156.309045161719	156.199453579739	156.356776254001	155.850272705939	156.355168366321	156.151473049748	156.354661187543	156.35655079108	156.330850334535	156.188162821563	156.350529328931	156.297920586802	156.293503798685	156.352671890484	156.271147467597	156.352645066513	155.851484061188	156.351281585211	152.830288117333	155.813712519718	150.056118294634	155.987274855856	156.352450960547	155.889920367608	156.27830435331	156.307710620025	156.333431115323	155.148118702997	156.33883942353	156.341053943866	156.303857245799	152.807910918131	156.316866875448	156.343968659462	156.338948375407	155.767395562035	156.162821483396	156.355921835575	154.577383847961	156.351673254004	156.24757303223	156.349462334641	156.048403282901	156.355807425456	156.352558845155	156.353171879818	155.888411833855
156.291960018961	156.350626187394	156.35745715871	156.259987717985	156.335811388932	156.34012759317	156.34680945779	156.274837370849	156.346106846425	156.356019022654	156.354372361087	155.246118568663	156.340273106989	156.305098283245	156.34311039203	156.333880033073	156.351624628194	156.345622557531	156.346549949591	156.354956614315	156.190760722248	156.327865870891	156.355312418684	155.210014090201	156.354852012245	156.349853035941	156.35691344772	156.354747874626	156.341872478672	155.988516346008	156.356010045775	156.063766427105	156.354978588346	156.343532595514	156.355378363145	156.311185183892	156.356367077308	156.256204738074	156.352360018938	156.318416408926	155.855559273923	156.351011805001	156.354261828958	156.333300873186	156.350439385331	156.315292725422	156.348068385336	156.304431564285	156.357622533536	156.028417996945
156.350623274196	156.353343946629	156.250381181244	156.277495786384	156.351212486918	156.34998588023	156.35012230424	156.349651137324	156.319638228188	156.309123620834	156.326940298542	156.295823471731	156.200591981765	156.329210642472	156.132298295611	156.357924530255	156.351152374829	156.297162088983	156.352501572183	156.348825397607	156.353718660501	156.315708302643	156.358269209907	156.310694310711	156.309649539627	156.345978909789	156.325117649699	156.351651704314	156.271957219876	156.331705275882	156.041440052813	156.352665171191	156.357585566261	156.349342277654	156.301986602487	156.347907443496	156.351351330462	156.354026445119	156.313839727139	156.275291053687	156.341503569058	156.357658772485	156.342432680979	156.346221054084	156.017022757889	156.354413058723	156.273519800312	156.346252850118	155.925136079051	156.344381492582
156.338765705723	156.351517764311	156.356018469804	156.350265935621	156.356155852418	156.329439780316	156.358615611336	156.289287684793	156.358225284158	156.357205563435	156.355725016317	156.304718472413	156.314081504292	156.327177885167	156.347661476265	156.357348660713	156.332675231778	156.354678248762	156.35707999204	156.348172262391	156.355423027527	156.27861874377	156.343875707398	156.356347561965	156.357724310701	156.301827802635	156.3449582269	156.353689751467	156.345772253971	156.355505779582	156.356855099985	156.341694279041	156.27953265816	156.352429980379	156.346901238441	156.355275956916	156.344120652215	156.357922420692	156.338098871202	156.30760779479	156.356426626232	156.34835433033	156.351461425874	156.355599619098	156.259711997917	156.343312301504	156.351660113698	156.352383770783	156.356765119856	156.293340528549
156.346940917418	156.358312145833	156.354488763988	156.356961314498	156.356861313647	156.334549407428	156.33700714489	156.358000884873	156.357250929496	156.356106807211	156.355336258318	156.353600107291	156.342539865615	156.356315074547	156.264827527095	156.358255203854	156.296419781126	156.357141879365	156.337045682984	156.355373231372	156.322159802454	156.336865944159	156.32245107805	156.358774593365	156.349176494843	156.357593692717	156.303950052083	156.337882961817	156.250598687972	156.335869730409	156.355777534802	156.323606926049	156.333924424722	156.355286471751	156.349043129141	156.347434553821	156.356867134355	156.358511914187	156.357337061797	156.289790571382	156.332287608186	156.357187576367	156.293372519059	156.310766590928	156.354790619152	156.358064562975	156.350977353463	156.356888916087	156.357332654371	156.302251422798
156.334689634112	156.350719970125	156.352590058686	156.355627469908	156.354282210158	156.356855815564	156.359087353464	156.338798517807	156.307684042386	156.35630382495	156.333384033124	156.355338210595	156.336641595148	156.357228133759	156.259292635705	156.345553138956	156.345686319937	156.358740728516	156.342818894844	156.35715471498	156.358079562286	156.351337109998	156.298770182836	156.327571096263	156.350253232161	156.357566845873	156.345672236482	156.325773388777	156.339793517058	156.341043628448	156.356021734465	156.310038769144	156.333825214652	156.35740545715	156.357356594064	156.353215384198	156.357972905352	156.353025709677	156.337786368794	156.357776569754	156.351776699236	156.292801449664	156.358730204956	156.306536018534	156.338023146956	156.358570483471	156.354131094074	156.349909553775	156.356594150699	156.331495572397
156.324146467121	156.358989318321	156.358229986916	156.322148730624	156.358123215895	156.357559942412	156.346003422666	156.349352019387	156.358221358139	156.359250818971	156.353105958423	156.322244548442	156.359474363972	156.351009055802	156.357797035298	156.353901906134	156.350489557762	156.358666367487	156.32044233778	156.340873139998	156.359700229482	156.350080551982	156.348240893608	156.357799083177	156.34941724216	156.358402124276	156.355792879993	156.358831178153	156.359084727365	156.348198614926	156.355486260265	156.358875466525	156.355789628434	156.352313507134	156.358454834927	156.352206726358	156.342309631363	156.327422155839	156.348596345172	156.358249284433	156.322038702363	156.358693934425	156.357553743414	156.352179927406	156.359346256272	156.353666630123	156.357723187184	156.358692898044	156.307567836341	156.319497536094
156.357225840487	156.356498156573	156.358841826683	156.357620057325	156.357514489668	156.355714295703	156.359664091096	156.347106093327	156.339336530862	156.357770479552	156.350955922144	156.354180356437	156.357494644093	156.359155451615	156.341056475855	156.349611782558	156.348890522344	156.357225160325	156.357451281403	156.345914679375	156.356942021549	156.336979330852	156.346472259157	156.35944195633	156.357109932384	156.337615534591	156.359458648559	156.353455574773	156.346405716927	156.351124928054	156.342519631535	156.353066459297	156.355982842827	156.358692099454	156.358708440185	156.34429996362	156.349114134384	156.347432364877	156.331508705807	156.350920089661	156.336946328537	156.357583416773	156.359794246987	156.357190305873	156.356822083938	156.358406377496	156.337434651413	156.360225329482	156.356319372986	156.356939109679
156.357434035762	156.34571214703	156.352947330994	156.35674282573	156.352212383508	156.340047533562	156.356299160342	156.356526209224	156.360041506132	156.359013018026	156.334173887545	156.353550432702	156.346553284253	156.350404141763	156.356922555587	156.358385084804	156.358683778865	156.354504802958	156.355387767663	156.352325834273	156.355727618928	156.335414676365	156.359567486608	156.353111591329	156.35723421513	156.358203021953	156.359238367397	156.35518971864	156.358962735999	156.354198542128	156.350206143224	156.350714074739	156.355508380345	156.353561808243	156.351264622905	156.35892512142	156.359274566349	156.359637698024	156.339669509963	156.354901478275	156.356905799123	156.35861112723	156.358353099302	156.352186044895	156.354066288713	156.352095403872	156.357299606496	156.358167578794	156.357983997587	156.358669555089
156.357907724818	156.357367271149	156.358078897715	156.345296925387	156.348015217548	156.359694154909	156.344603518105	156.359404106169	156.358732932276	156.360188172664	156.357759509465	156.352032542149	156.340167149015	156.347242594656	156.360008542904	156.348929080153	156.358312521352	156.345908711636	156.359075685824	156.359477107245	156.359209509921	156.359947155716	156.359466247678	156.354239480591	156.350492015606	156.355939603568	156.351372722498	156.346678909568	156.356008106721	156.348935223326	156.357754196672	156.358794208639	156.358235571175	156.355951756221	156.352442321511	156.341360401219	156.35311255408	156.357245511876	156.360331149425	156.344436078908	156.3552077442	156.343230901394	156.357235634879	156.35904722454	156.35219441182	156.348675339311	156.356065842672	156.358518999112	156.359526052636	156.35864491315
156.358298845063	156.359341768984	156.351795376148	156.360013539124	156.355747316577	156.344468838947	156.353967216644	156.355254068721	156.351478446201	156.352604903176	156.345436807984	156.358411135635	156.357181353602	156.347785790859	156.358889056843	156.357571959559	156.355313026371	156.359445158743	156.358366879425	156.342761786533	156.360111208204	156.360556631317	156.357811068053	156.354554464955	156.348406928254	156.358556741017	156.360144236869	156.355850926867	156.35391148651	156.359345945949	156.357227147724	156.355676271955	156.358257073622	156.346179102373	156.358799161811	156.356403343376	156.359932982297	156.353792314303	156.35985013535	156.351269247051	156.352157801601	156.359917939142	156.357563945952	156.356537136142	156.359034743716	156.357121096167	156.360442196608	156.347032022082	156.355757470508	156.360095163157
156.357841200296	156.360674966893	156.359942842619	156.358595617827	156.357380223219	156.354058258883	156.351509202439	156.358317508509	156.351509482388	156.358947050353	156.358422392932	156.35775123302	156.359546553467	156.357293597864	156.358426259473	156.360334390644	156.354723522238	156.350630720395	156.352964771456	156.356409903845	156.359725290174	156.347328530694	156.351677674246	156.360477742703	156.357715555259	156.351000618037	156.359765997537	156.351819016014	156.356891443318	156.354631935056	156.359408122379	156.360251365241	156.349113751759	156.359527633372	156.351168178915	156.360189266664	156.359256835587	156.359670927141	156.349050058008	156.358537614758	156.360165164416	156.349942386334	156.352899921631	156.360472838383	156.356036390509	156.350131571206	156.348464642528	156.35888564581	156.358961495426	156.358625117916
156.358212624231	156.358060732463	156.351259594326	156.360007915036	156.360559983594	156.356403189965	156.358271145783	156.360409655246	156.359983468086	156.360269767208	156.359852935361	156.359545292352	156.356925518577	156.358450963114	156.358137749684	156.35588975457	156.355204926994	156.359913681588	156.35191563612	156.356803350352	156.356077418871	156.354619265736	156.360986230815	156.360331841084	156.352825454289	156.353724781259	156.35429450866	156.360481260491	156.357684250997	156.360743614514	156.360413367976	156.349913081611	156.354877423356	156.358673658048	156.360479034906	156.360125879066	156.358862760208	156.356080205543	156.360091499152	156.353262933387	156.353311496522	156.348920285158	156.354655349153	156.360371229878	156.360214066736	156.360366575348	156.358003967885	156.345062083995	156.360601252536	156.357301813444
156.352351802728	156.359456562894	156.359562343425	156.35881087944	156.359358453095	156.359502990457	156.358692924445	156.351418564617	156.354971409498	156.357769419492	156.357369915549	156.360433613258	156.358724150312	156.35233533721	156.351293148212	156.35714001462	156.3560171334	156.358515190565	156.360486052484	156.359904987289	156.353275072528	156.360533903597	156.35758306399	156.357437596913	156.36072995922	156.357087183157	156.356114575028	156.354320261417	156.36010183743	156.359910200315	156.360071306666	156.351703879286	156.354398419773	156.359770321622	156.360488545798	156.354813963679	156.356500669654	156.353135473266	156.357738865706	156.358770879015	156.360576515785	156.35980557287	156.355624459368	156.350649557239	156.354959992491	156.358237034027	156.360263014125	156.360813146689	156.359640458652	156.351690315529
156.352927483083	156.356137713715	156.352394741327	156.357577078382	156.359416040001	156.356999261696	156.360497508525	156.358334909173	156.357284002776	156.36088729982	156.360087977546	156.358650860237	156.360293615537	156.357540465106	156.36035679927	156.354368756585	156.356504746491	156.358559491341	156.356126211835	156.357280013589	156.359734509588	156.357883407856	156.360986794169	156.356640538953	156.355644880517	156.354915486368	156.35950167069	156.359023468194	156.360325302977	156.353697889296	156.359419979363	156.359267840525	156.360355415552	156.358259340669	156.36034246814	156.355786052882	156.358267297917	156.354888773411	156.355381724735	156.360052978692	156.352789371691	156.356701857502	156.352562961319	156.358555221274	156.355327684778	156.355727795819	156.360299779999	156.354224616427	156.359492412755	156.360847165826
156.357826204954	156.359072569518	156.360673848498	156.361272611493	156.357535307754	156.361034495039	156.360636071644	156.360045332235	156.360956335229	156.357659977447	156.355298505073	156.356596696758	156.35879112183	156.360901640761	156.355014169803	156.360003994508	156.36046497647	156.358555304978	156.357191841013	156.359207945808	156.357735261798	156.36029468905	156.36042019009	156.360941886908	156.356114386591	156.354436518182	156.360369450256	156.358937614751	156.356333886324	156.360155600357	156.3588035966	156.35870582593	156.359637854019	156.359930261441	156.359834256686	156.360107405961	156.355011314104	156.359291582369	156.354064387276	156.355676512216	156.356841637923	156.360080057125	156.359307293448	156.358945749558	156.358838570313	156.360809926901	156.359832801067	156.3593275538	156.360530860433	156.356835020777
156.357965424622	156.360484925399	156.356675567074	156.359194341876	156.35814391784	156.35649534568	156.359100783672	156.360270630197	156.360006385391	156.35998099955	156.354927327923	156.360892944754	156.35895749971	156.359099656072	156.359570746529	156.357205828944	156.360647472874	156.359359276364	156.358684325811	156.358669962678	156.358833530191	156.359662542248	156.358159231341	156.359889405695	156.360943157546	156.358462596393	156.360756190097	156.357469666364	156.360527028828	156.35712697147	156.35641853601	156.358891792491	156.356144596394	156.360319762756	156.352710888075	156.360045984683	156.359634466968	156.360037424833	156.357771397735	156.361117764788	156.360586247117	156.355435254651	156.36058867631	156.359628878896	156.359242121335	156.355828596692	156.355679715334	156.36114181256	156.355858978025	156.354912794963
156.357198833509	156.361211842289	156.361070124378	156.360903703188	156.358824990415	156.357989563557	156.360535770097	156.360880314726	156.358181460909	156.356548355899	156.359918770264	156.360580201537	156.359428664674	156.358688259964	156.360033381965	156.360725389178	156.36067103368	156.358517612316	156.356571157203	156.356802702007	156.360593455781	156.358759099503	156.360448633906	156.356309918039	156.358058939882	156.356485559942	156.35993309294	156.359707826078	156.358470793096	156.357067351865	156.359689580778	156.358625399723	156.359181286598	156.357059008484	156.360585545593	156.360634111692	156.360783163873	156.360206476813	156.358071930305	156.359258978209	156.357416926073	156.357912311943	156.35630258206	156.361036785913	156.36043225499	156.35761052004	156.356279496031	156.360836890406	156.360326430885	156.357652939985
156.360808396392	156.359959870388	156.35927753769	156.360397806233	156.361521929508	156.357299729533	156.359403236057	156.361415832195	156.356926210083	156.356888747631	156.357624872913	156.359042422512	156.358481285288	156.360417494425	156.358772928341	156.35863633931	156.359042666611	156.361379514897	156.359997228107	156.357746259194	156.360883402317	156.360711721888	156.360759284319	156.355985105468	156.361245692549	156.360980737591	156.360490916704	156.36091600784	156.358227521559	156.359553813141	156.359298621349	156.357621305491	156.360597990437	156.357556804282	156.356966256196	156.357470200374	156.360969325379	156.361382248902	156.358081898049	156.360901847239	156.361200951182	156.360728116133	156.36098507654	156.360809411466	156.360775218175	156.359368915015	156.360067273613	156.357138460096	156.360393903452	156.360810466506
156.35821118751	156.360857991762	156.361589455608	156.360005123281	156.360835657173	156.360843986643	156.358799116936	156.36018194742	156.36112681678	156.361084069333	156.360740863801	156.36019466908	156.359024511239	156.360665757639	156.356671849919	156.357146875128	156.35845427186	156.358688861866	156.358340237985	156.358223181363	156.359642151171	156.358917676589	156.358460552833	156.359032287213	156.359913099488	156.359894670771	156.360178070432	156.357619913373	156.360658590079	156.360600000173	156.361304071562	156.361432301188	156.36107675249	156.361015280371	156.359144565087	156.361280557354	156.360218519485	156.36107849058	156.359928171163	156.361097419993	156.360797790939	156.360845646394	156.35984824166	156.360490073081	156.36016598693	156.360181265403	156.358505375564	156.359808885472	156.359279197295	156.360921804875
156.358724728603	156.358921128971	156.358777598833	156.358429274138	156.360692255382	156.359787421471	156.360455106937	156.360204600749	156.361452479881	156.359863365446	156.360687967665	156.360084372361	156.357489772871	156.358895661062	156.358775155917	156.357456555265	156.360917615582	156.360521022157	156.361323441987	156.360342670593	156.359635602867	156.360373262578	156.360513130704	156.358673449293	156.359160099229	156.360713237255	156.35985239624	156.360993014883	156.358597716394	156.36012189345	156.360876826412	156.35869243698	156.359794864991	156.361038301849	156.361504600153	156.359833128758	156.359341310474	156.361008694653	156.359346532472	156.361364395635	156.359105284418	156.360167805505	156.360120782352	156.360478810581	156.36097767422	156.358803796484	156.361040450437	156.360984481377	156.361439000861	156.357832904688
156.358709167896	156.358904486849	156.358640530284	156.360620560561	156.35834543512	156.360274346563	156.360868956329	156.358947938124	156.361050340556	156.360839495387	156.361415497837	156.359432333193	156.360460290461	156.360954291712	156.361505890285	156.361509100787	156.358069063109	156.36117099161	156.358698921572	156.360807042227	156.360611917939	156.36054412006	156.359721524146	156.361267320801	156.360068523994	156.361070188706	156.360837330064	156.361649887424	156.358428322049	156.360606675678	156.359922668982	156.360374778851	156.360825149468	156.36116470275	156.360337730865	156.359210015995	156.35926390163	156.360358259649	156.36133786094	156.357723339263	156.358841978055	156.361210799575	156.358762029988	156.359654430386	156.360468758654	156.361480032441	156.359684335022	156.360685065187	156.35896950721	156.361681337871
156.359763125528	156.358716497496	156.361570087669	156.359693980802	156.360485253108	156.360079283429	156.360199528561	156.359923811855	156.361402071313	156.360801463851	156.361295161476	156.359338766107	156.360252461426	156.359922370437	156.360972787522	156.361572181859	156.361068711033	156.358898510036	156.361391725628	156.361105761959	156.361174406445	156.361080460201	156.360546509489	156.36167963193	156.360206394696	156.360248471306	156.359791812075	156.359028014606	156.360184844202	156.361548667453	156.360488514304	156.358670356557	156.36095636925	156.361656103707	156.361363611976	156.361321459449	156.360295019684	156.361326404518	156.361297246332	156.359335995252	156.361305637057	156.360977569387	156.360405030613	156.359876639671	156.359545949134	156.360309693199	156.360835705978	156.36145798542	156.35872182953	156.359338108784
156.360764815414	156.359345066174	156.361359869479	156.361523253864	156.358955872345	156.360307277779	156.360574500692	156.359725483065	156.358778992473	156.361282262493	156.361635477814	156.359496791062	156.359300154288	156.361392813218	156.359787852001	156.361725383319	156.361036625352	156.3597797201	156.361399946927	156.360121475566	156.358442045256	156.361147185343	156.361773569402	156.361544692403	156.360601294508	156.359239802743	156.361559734664	156.361209751281	156.360445982422	156.361326502842	156.35980297156	156.361316247006	156.358803376687	156.36173923948	156.36151371345	156.361556374491	156.359827338856	156.361659316385	156.360248543029	156.361338572304	156.359475821694	156.359196880234	156.359103018987	156.360982691163	156.35951949248	156.360736270226	156.359486174607	156.361109839426	156.359972833252	156.361167265884
156.359243660267	156.36108375745	156.360021789649	156.361527052567	156.360557526577	156.359977151442	156.359680282105	156.361291584476	156.360554778416	156.359816991425	156.358966627938	156.36100561448	156.35902769231	156.359561307907	156.361147008081	156.361667318585	156.359711826974	156.359455630922	156.360905947676	156.361074683213	156.361093066964	156.361166333478	156.360774173499	156.361395870897	156.360932280432	156.35992277473	156.361282174706	156.359280795043	156.360757492266	156.360133445373	156.361360855329	156.36111455832	156.361138794705	156.361528180414	156.361769404949	156.361825086349	156.36051937351	156.359150767603	156.361658156334	156.360198327943	156.359244980565	156.358908894101	156.360488570946	156.361117770002	156.360490804696	156.361191156404	156.361342745634	156.359472604173	156.359185837558	156.359077358687
156.360099431559	156.361000851283	156.361421834953	156.360955194352	156.361067542908	156.360762926188	156.359939186899	156.361488049445	156.361686083319	156.361624629826	156.359868710959	156.360891896895	156.361187264004	156.36013346643	156.359203766445	156.360117304707	156.361543660274	156.360259851193	156.36166075521	156.36164935572	156.360904641652	156.361703554593	156.360371313204	156.361658636192	156.359288803723	156.361021798842	156.361161332328	156.359280667655	156.361161737535	156.360231597889	156.360492018271	156.360598287086	156.360626929873	156.361620573083	156.360175044933	156.361596383353	156.360961710089	156.35965202551	156.359949679759	156.360206700408	156.359345003081	156.360219104725	156.360765253489	156.36182612774	156.361646596233	156.360002678102	156.360035017593	156.361269014391	156.360821112822	156.360407715276
156.360879335347	156.361736157956	156.361559963029	156.361266093816	156.360409960054	156.360562662612	156.361544217733	156.361414821097	156.361216747752	156.361855533899	156.360730423105	156.361645307776	156.361752272034	156.361045615663	156.361116120514	156.361940205803	156.361079470274	156.361787971618	156.361571668402	156.361098666226	156.361497624391	156.361427955873	156.360841559898	156.361398778106	156.36120403181	156.359761755885	156.360297281107	156.361842636666	156.361449848157	156.361364064396	156.361757833632	156.361067469129	156.36028555318	156.36090860404	156.361488611137	156.360282194165	156.361093487612	156.361628083672	156.361570653207	156.361298112586	156.360691107554	156.360163492113	156.359853022037	156.360042670565	156.361180393951	156.360252133937	156.360534237136	156.359942876532	156.361651474808	156.360772258909
156.360772258231	156.360857159432	156.360612906364	156.361685964063	156.360926194226	156.360800956949	156.36072442712	156.361470240851	156.361973523161	156.360693613772	156.360807605576	156.361544744642	156.360462916293	156.361192337128	156.361467547596	156.359433655735	156.360530527531	156.360864583091	156.361901511478	156.36134270354	156.361264626316	156.361117119349	156.360920593353	156.360838656769	156.360198416546	156.361464769515	156.36104045172	156.360639014094	156.361340585517	156.360699230404	156.3598241021	156.360388560285	156.36044116526	156.361699993342	156.360826874394	156.361448128206	156.361656106658	156.360334417236	156.359567741729	156.361711260797	156.36148830157	156.361332834235	156.360030653727	156.361529032637	156.360515440385	156.360065677118	156.360183406442	156.361213790971	156.361453791224	156.360575403628
156.3605273162	156.360668548342	156.361743220387	156.36177510948	156.361288988062	156.361445018196	156.36156227529	156.360637234796	156.360262208485	156.360729567472	156.360347147471	156.361701591054	156.361111842005	156.36029781293	156.361127192749	156.361013222174	156.360264123121	156.361965295687	156.361964344257	156.361219121427	156.361187168916	156.361601589989	156.360191559445	156.360761849094	156.360911371289	156.360193139079	156.361147184246	156.361136090631	156.361332145932	156.361861162267	156.360815310948	156.360949089279	156.360104420161	156.361022455432	156.361478474967	156.361765824347	156.361851271709	156.361357724188	156.360738094718	156.360945869607	156.360937388001	156.361650847029	156.361685459381	156.360536437771	156.361782774691	156.359922197643	156.360530572905	156.361023399764	156.361414430388	156.361521418783
156.361823089928	156.361926044113	156.360881049619	156.361456221081	156.360723861203	156.361589105054	156.360844269013	156.35982107794	156.360789344761	156.360187561321	156.360783558347	156.361057561045	156.36148303449	156.360712211032	156.360275522071	156.361367652193	156.360180496592	156.361059148474	156.360892006624	156.361727020223	156.361492017691	156.361646734825	156.360856812562	156.360924855113	156.361497462925	156.360910889188	156.36133863795	156.361299224799	156.361547790128	156.360218495637	156.362035387242	156.361198082239	156.360641658429	156.361634721774	156.360742348569	156.361769109859	156.362035884007	156.36117397286	156.360319850726	156.360610167226	156.361001121012	156.361327385807	156.361179354213	156.361467245454	156.361094920235	156.360893020815	156.361851575625	156.360659380269	156.361052516106	156.360770027862
156.361033266696	156.361522611221	156.361337809193	156.360395383211	156.360577604949	156.361195140771	156.360668558462	156.360397720311	156.361205582081	156.361001178649	156.361556362874	156.361168846999	156.361838913352	156.361999047181	156.361590042716	156.360966637161	156.361563073292	156.361873267665	156.361487888049	156.36123350457	156.361303995809	156.361441909209	156.361609803799	156.361544232256	156.361036126502	156.361232582262	156.361720956074	156.361578232674	156.360232956654	156.361924689761	156.361233645518	156.360900042147	156.361696836746	156.361615353937	156.361923618403	156.361141244721	156.360588478025	156.361073801188	156.361254139473	156.36137029213	156.361961099885	156.361206702777	156.361497128926	156.360932436604	156.360412147155	156.360294655526	156.361562004562	156.361449146664	156.360966403089	156.360826544847
156.360177286146	156.36075713782	156.360573392519	156.361293998691	156.361768336508	156.361979348393	156.361350487539	156.360892519463	156.361617200392	156.360744358338	156.360191643093	156.360669776017	156.361900897326	156.360786271604	156.360895503263	156.361642011771	156.362152946328	156.361048273606	156.360550807164	156.361224191438	156.361204770012	156.361844407239	156.361778049193	156.361740931502	156.361815660729	156.361121940883	156.361756014518	156.360509368825	156.361784060319	156.361609443902	156.361065563264	156.361265564904	156.361196377659	156.361482931918	156.360941856108	156.36082927223	156.361149029212	156.36194259212	156.361460159584	156.361466605777	156.361781424639	156.361445681787	156.36150787144	156.361839320011	156.361978361158	156.361438811205	156.361644829574	156.360451759135	156.361916379966	156.361597677105
156.361617752969	156.360729966057	156.360897960252	156.36126012196	156.361484909815	156.361073669458	156.360678545192	156.36157008166	156.361158154349	156.361770408917	156.361999038743	156.361216523881	156.361470540049	156.361221620186	156.361825276804	156.362058253584	156.361037376196	156.361015831272	156.361932226899	156.361853906053	156.36159849928	156.361861148507	156.361004809205	156.36049686802	156.361587685199	156.361801843981	156.360785019655	156.361149432871	156.362128699626	156.361975069757	156.360466254341	156.360849404583	156.36204295307	156.362077720407	156.361570524542	156.361864704006	156.360753567296	156.361508363525	156.36195906916	156.360774486274	156.361141644422	156.361419540174	156.360755605042	156.361998868736	156.361865947315	156.362045106479	156.360911375146	156.361641501215	156.361401962491	156.361135198801
156.36190160606	156.361948285178	156.362142182777	156.360962834629	156.361312899759	156.361189983453	156.361200880454	156.361659281501	156.360649444655	156.361866904473	156.362107511105	156.361902851282	156.361967086831	156.361071925322	156.361068676621	156.361560417203	156.36174283679	156.361712960115	156.361728943366	156.361022952608	156.361118849114	156.361055679776	156.361259576748	156.361023585585	156.361938045858	156.36142621958	156.36151639213	156.361128986121	156.361616601956	156.36074334917	156.361389647738	156.361643981624	156.361834438013	156.36064290363	156.3604307336	156.360633526508	156.361422455683	156.36133268999	156.360642318404	156.361112217638	156.362097242358	156.361480638086	156.361748750747	156.361487639023	156.361463332146	156.362217273184	156.361037707446	156.361113075491	156.361754312605	156.361954065117
156.361935395259	156.36186328235	156.361867930076	156.36143226921	156.360877238637	156.361644124631	156.360456857075	156.360850504273	156.362108697848	156.360821756824	156.360502569967	156.361316774008	156.361221991562	156.361679887755	156.361586462789	156.36071233452	156.361059592007	156.361619417897	156.361670231302	156.361851592414	156.361113268223	156.361290457154	156.3612502147	156.361917699674	156.361301618107	156.361162749899	156.36204758245	156.361721266037	156.36185294589	156.361247118714	156.361353703529	156.362026686226	156.361824977494	156.361863535576	156.361694602253	156.36203319836	156.361567143431	156.361674635252	156.360777439202	156.361044311784	156.361599443417	156.361633887868	156.36128748713	156.361946262471	156.361355261751	156.361676930914	156.361233936589	156.361980735375	156.361361617882	156.360893079684
156.361876042448	156.361899668927	156.360788511953	156.361723404016	156.36164934728	156.361262354267	156.36204589587	156.361666232092	156.361784919978	156.361932149324	156.361530876988	156.361123030744	156.361270812237	156.361720121632	156.360694682547	156.361533438964	156.36155685448	156.361876007122	156.361711995773	156.361953262073	156.361866328504	156.361469280747	156.361721683647	156.361090939879	156.361408191054	156.36143887446	156.361160613966	156.36109369268	156.361511640022	156.361249377009	156.361366591552	156.360783617697	156.361488957479	156.362025206606	156.361309476956	156.361418148117	156.361614517341	156.361475556622	156.361979103914	156.360732727994	156.361094213393	156.361200055696	156.361104219176	156.361723537171	156.361705492566	156.362054020671	156.360934187359	156.361033169855	156.361690755082	156.362277544139
156.361635495334	156.361379848669	156.362166040291	156.3610397404	156.361196587254	156.361100783331	156.361628713965	156.361885750058	156.361956366137	156.362219792568	156.361662498725	156.361456081852	156.362265596928	156.361845414559	156.361151709706	156.361941915061	156.3615680024	156.361489920291	156.361335806289	156.362145918801	156.361574676905	156.361226935012	156.361853900512	156.36179130323	156.36089104333	156.361836876465	156.361747239651	156.361637467798	156.362083831308	156.36176700178	156.361971405786	156.361138022353	156.362133305288	156.361233180531	156.361761013424	156.361765622931	156.361540450573	156.36213482392	156.361844778957	156.362083171515	156.361736838802	156.361000765869	156.361344264662	156.360816042802	156.362071699409	156.361759191222	156.362034731041	156.361473544672	156.361908004382	156.361809561987
156.361409089315	156.36119167356	156.361943798782	156.361147669306	156.361041992634	156.361558855732	156.361390342718	156.361509318854	156.361038140307	156.361860534098	156.362153278484	156.361737558204	156.361235695961	156.361837083375	156.361473559898	156.361196711639	156.361534719855	156.361525283478	156.361729510525	156.361866845031	156.361257392159	156.361746732851	156.362017014339	156.362152527994	156.362095513141	156.361739038531	156.361172704071	156.361522257236	156.361507406893	156.361450135864	156.361820283153	156.361154363372	156.361568871006	156.361719205463	156.362099184296	156.361599844581	156.361130135786	156.361997043388	156.361573417407	156.361831695116	156.361367386706	156.3613632202	156.360863663377	156.361561337974	156.361301502688	156.36111131969	156.361295587546	156.361010871628	156.361752954413	156.360983261396
156.36142745106	156.361657350207	156.361798579106	156.362018570237	156.361243497561	156.361923404333	156.361269359134	156.362061868754	156.361573615331	156.360979608338	156.361918331791	156.361680466027	156.360961757371	156.362207561192	156.361864436298	156.361608609248	156.362106347993	156.361153712172	156.36098697169	156.360773939201	156.361522189609	156.361379518715	156.361363170469	156.361064381397	156.361365264727	156.362160874674	156.36151919595	156.36160364535	156.36183436719	156.361342014269	156.362057566768	156.361759505817	156.361968888359	156.361537999962	156.361380038154	156.361878985324	156.361912702774	156.361237310703	156.362217201466	156.361772454195	156.361339172614	156.361487223662	156.361378190647	156.360983498744	156.361704816036	156.361080543804	156.36140463163	156.36192270626	156.361503454334	156.362269676133
156.361174589113	156.361280197976	156.361689768954	156.362192718537	156.361864943088	156.361308579572	156.361839766619	156.361565141652	156.362174547695	156.361100378697	156.3616157118	156.361447168116	156.361304688062	156.361398047998	156.362141777686	156.361774274481	156.361577918571	156.362029432357	156.362051605062	156.361599226032	156.361679535671	156.361110847411	156.361362070494	156.361205402715	156.361289989392	156.362094623674	156.361918687842	156.361837405696	156.362106503386	156.361456738657	156.361850842084	156.362015516389	156.361071182456	156.361746114044	156.361122134766	156.361599234979	156.361174231464	156.361900123411	156.361303442172	156.360985400031	156.361359324755	156.361866647675	156.362025890853	156.361207547187	156.361485391315	156.361391846995	156.362092028704	156.36100253759	156.36135398702	156.361743319293
156.362182871698	156.361350339149	156.36185248058	156.3619429677	156.361341538912	156.361588383253	156.361644871365	156.361693553121	156.361499610656	156.36142152274	156.362156499359	156.361742155698	156.361723011526	156.361257868277	156.362167912131	156.361481175231	156.362126845745	156.362118798484	156.361499294517	156.361934339983	156.361950036463	156.361754097926	156.361839306026	156.362137359965	156.361346730699	156.36097791412	156.361399902189	156.361702127767	156.361695906638	156.361743006596	156.361265201064	156.361123608922	156.361773522209	156.362154788103	156.361862946601	156.361749242442	156.361834032047	156.361651350262	156.361506259536	156.361764032993	156.361837395681	156.361882487779	156.36162128335	156.361748035327	156.361200388093	156.361673639843	156.361813330726	156.361922051083	156.361023096026	156.361249725683
156.361805034072	156.361169570302	156.361891132609	156.362245054322	156.361215559886	156.362244806166	156.361814142143	156.361427225494	156.3622274038	156.361587781453	156.36200445448	156.361219322985	156.361873874642	156.361284084354	156.362161925713	156.362175794513	156.361279781589	156.361649587397	156.361817957534	156.361913196878	156.362005558989	156.361142843894	156.36139384779	156.362223735633	156.361810351247	156.361948137206	156.361803815128	156.361954720602	156.362141123287	156.361255209702	156.36210550478	156.361908149769	156.361897727552	156.361476155959	156.361738842062	156.361397991249	156.361439848242	156.36206345488	156.362272921363	156.361292235678	156.362026275691	156.361588646981	156.362033747837	156.361889427027	156.361837822932	156.361892660706	156.361735239686	156.361413069687	156.361607638303	156.361969305627
156.361837849207	156.361606854418	156.362076933664	156.361633154758	156.361483087993	156.361707847456	156.36169602622	156.362104144304	156.361473890295	156.36218099662	156.361358212094	156.361688028126	156.362096718318	156.361964282592	156.362043195022	156.36136276069	156.36205308513	156.362057012143	156.361678690626	156.361791180505	156.361363638012	156.361239331878	156.362125802618	156.361284147888	156.361223658984	156.361561775915	156.361766146922	156.361454344261	156.361246328469	156.362032292784	156.361809908402	156.361931283944	156.361688087077	156.361816090495	156.361503930634	156.361313200781	156.362105090853	156.361508216246	156.362250026944	156.361680500797	156.361901878673	156.361757523566	156.361486122671	156.361385136139	156.362076825556	156.361942983122	156.361832771555	156.361652610074	156.362086498647	156.362005726195
156.361339543223	156.36170624041	156.362205851552	156.361875783267	156.362090836276	156.362024425895	156.362202730685	156.362303056171	156.361756199465	156.361783876189	156.361522765486	156.361335756307	156.362180818749	156.36161749344	156.361182672032	156.362070871821	156.361411103051	156.361823806235	156.362118017286	156.362052728955	156.361326035024	156.362209848861	156.36185352046	156.362221122459	156.36160666298	156.361367899918	156.36216837787	156.362177114686	156.361258323444	156.362110406448	156.361629602571	156.361955081024	156.36202855734	156.361466086377	156.361948682118	156.362070728046	156.361718117416	156.362140264543	156.361500288428	156.361721035829	156.361552766664	156.362000392004	156.362017446247	156.361922711131	156.36188305594	156.361732526469	156.361564537187	156.361538977126	156.362321321311	156.362012086021
156.361784040157	156.36155711138	156.362092429256	156.362169912392	156.361981310243	156.362121984506	156.361488688059	156.361855937243	156.361881588517	156.361391911392	156.361378484867	156.361976039898	156.361882909044	156.361414340088	156.361584652433	156.36226202141	156.362087819783	156.361620745265	156.361923422991	156.361643091287	156.361994916362	156.361968728714	156.36226606976	156.36195304316	156.362067764212	156.361552395857	156.362038246035	156.362049340042	156.361418912557	156.361554103421	156.361425467161	156.361445602307	156.361420008036	156.362274775737	156.361553887513	156.361441469017	156.361916909451	156.361641760248	156.361976511573	156.362223311085	156.362010400005	156.361945899472	156.362132097622	156.361306907718	156.36176104723	156.361726540857	156.362118471828	156.361621723277	156.361910223869	156.362287307747
156.36148325142	156.361687455215	156.361793373297	156.361867603749	156.361575748172	156.362154117314	156.361666094245	156.362008223173	156.36167337792	156.362367087484	156.361668103859	156.362053000496	156.362071328488	156.361327120352	156.361477087876	156.361650695807	156.361570035657	156.361451435667	156.362061567543	156.361901810665	156.361569379543	156.36126518032	156.361542867374	156.361767331357	156.361851979627	156.361529330698	156.362064798525	156.361751303287	156.362006051571	156.361932284558	156.362202895798	156.361747674602	156.361458941153	156.361596953081	156.362008070337	156.361505254151	156.361703112447	156.362158374666	156.362143379945	156.362151006265	156.361999537715	156.362015769556	156.36180712466	156.36219067072	156.361826943311	156.362109013298	156.362076786837	156.361750036933	156.362197016597	156.361643140276
156.3619894058	156.362157216632	156.3616311515	156.362317622118	156.362118148847	156.361404182878	156.361688042344	156.361460308507	156.361711035596	156.361525842447	156.36220495026	156.362183492457	156.361648699783	156.361818037349	156.361689903502	156.361517794866	156.361718996468	156.361434688482	156.361648545469	156.362007124073	156.361867519698	156.362049297073	156.361473433215	156.362203827595	156.362270862915	156.362010386907	156.362428512265	156.361561761494	156.361623921819	156.362173978971	156.362267090345	156.36175302209	156.36229860902	156.361794867749	156.362191780458	156.361903286494	156.36220142505	156.361374012351	156.361891574096	156.362167517481	156.361659057582	156.361392237969	156.361383476753	156.36220336939	156.361554384831	156.361881311133	156.36144909526	156.361519165447	156.361888172554	156.361880065878
156.36229208191	156.361507226061	156.361616459955	156.361625515975	156.362346523998	156.362112162476	156.361976735275	156.361707895414	156.362190636818	156.361895684751	156.361474692853	156.361501425325	156.362038244942	156.36146854738	156.361327032214	156.362021074897	156.362148443713	156.362403874753	156.362075013414	156.361648091552	156.362087501687	156.362432295195	156.362238724968	156.361517231218	156.361645091782	156.36161507594	156.362201617193	156.361359282182	156.362308184841	156.361646582416	156.361581123885	156.362049572698	156.361751259561	156.361466512525	156.361990239822	156.361494048496	156.362304314685	156.361970696986	156.361974060802	156.361861762712	156.361832606864	156.362117916636	156.361702810429	156.361622963833	156.361896004642	156.361958636261	156.36173909759	156.362401571222	156.361846336725	156.362097613226
156.361787528746	156.362163448255	156.362180742296	156.362251936512	156.361826958161	156.361760595034	156.362133296205	156.362229394644	156.361671784395	156.362244710089	156.361609872785	156.361886428341	156.361858029651	156.362266524205	156.362248001505	156.361874877282	156.361838400783	156.361905572714	156.361510143639	156.361357465724	156.362234062473	156.36222569633	156.362008895167	156.361981664308	156.36153033413	156.361690020431	156.361763392244	156.361936177363	156.361726386788	156.362114379615	156.362093031321	156.361594102193	156.361325285768	156.36140539804	156.361745462524	156.36184461099	156.361623555204	156.362039846434	156.362160052724	156.361905119871	156.36186050285	156.361481636549	156.361762279994	156.361813241707	156.362106091277	156.361630630866	156.362073689853	156.362182597755	156.362175855484	156.361756737734
156.361750496587	156.361882931842	156.36174757048	156.362075427067	156.361643457403	156.362166049693	156.362014210009	156.361655573812	156.362245590117	156.362224434196	156.361428888744	156.36203279187	156.361877965122	156.361821896364	156.362002174801	156.361632969238	156.361905989171	156.362254285895	156.362119398088	156.361495496947	156.361786240384	156.362034309667	156.362159680553	156.361764248032	156.362042612789	156.361960327209	156.361746886968	156.362180594368	156.361916086374	156.361797778409	156.361743119521	156.3624324564	156.361753098316	156.362151417332	156.361542183	156.362289522476	156.362106324744	156.362099874831	156.361919718817	156.361984095513	156.3616939455	156.362268027196	156.361855929099	156.362508363123	156.361741148142	156.362088690783	156.36230492169	156.362230893816	156.361868264103	156.362452191348
156.362122156859	156.362192924259	156.36170394308	156.361633738417	156.361841195887	156.362154542308	156.362010452859	156.361866196988	156.362169725879	156.362047642776	156.361478442668	156.36226909627	156.361613656723	156.362035478458	156.361806962606	156.361812237755	156.361584931253	156.362029434154	156.361639843298	156.362108112092	156.362010511077	156.362096801846	156.361831425883	156.362441480412	156.361931484356	156.362094066192	156.361657690211	156.36213007646	156.362086912575	156.362163642827	156.361510838142	156.361614894881	156.361436891667	156.36154502849	156.361843020871	156.362196360403	156.361663810245	156.361878036586	156.361466685746	156.362356877357	156.362127190622	156.361526673	156.36215472249	156.361669854584	156.361775379131	156.361548934126	156.362307864669	156.36168755349	156.361710317557	156.362185817452
156.362042426337	156.361757515014	156.361488710225	156.362531789389	156.36224668821	156.362330868369	156.362097343624	156.361798243892	156.362395218258	156.361669932225	156.361809433567	156.362347654698	156.362174684444	156.361702178893	156.362330463876	156.362260759533	156.362219775471	156.36200668682	156.361607155805	156.361693125602	156.361809690103	156.362096652914	156.36197419052	156.362314722707	156.362471975772	156.361705721566	156.362245151221	156.362046329888	156.362179891133	156.361705771684	156.361936556394	156.362268679003	156.361773333853	156.36152890617	156.361908181772	156.362197322467	156.362418767114	156.361751266678	156.361801143864	156.362215297682	156.362054818021	156.361576063026	156.361602239613	156.362013394511	156.361728227015	156.361878614942	156.361912558267	156.361788614736	156.361962486227	156.361712931735
156.361589276044	156.361942849108	156.362187369596	156.362465579326	156.361726735391	156.361837295913	156.3620361803	156.361582433494	156.362033383803	156.362432783494	156.362111624465	156.361627886611	156.361666809953	156.361747568443	156.361788507979	156.361914717799	156.362323860557	156.362225012814	156.361590838176	156.361792514289	156.361857798253	156.361994269931	156.361813127039	156.362335698003	156.36259629874	156.36149648614	156.362029422486	156.362341487894	156.361867566226	156.361708135155	156.36182141503	156.362343616783	156.362217424043	156.36173920152	156.36204047057	156.362131333452	156.362131826178	156.361998950885	156.362331884981	156.362061698864	156.361723350936	156.362148358343	156.36211407663	156.361881897511	156.361943053203	156.361883988673	156.361878094683	156.36213433421	156.361743588691	156.36206071278
156.361748966173	156.361838709991	156.362061241266	156.362214290502	156.362201733081	156.361745708328	156.361995366884	156.362058383599	156.36201524584	156.362154040751	156.361523403658	156.362330319633	156.362024816751	156.362189315982	156.361940060659	156.361557668422	156.361864132357	156.36225051886	156.361657400448	156.361936551273	156.362274639868	156.362287789879	156.361729334446	156.361790148669	156.362167411852	156.361757435702	156.362015862001	156.362198344836	156.361659298154	156.362390059758	156.361895368779	156.361712838871	156.362012082446	156.362229437135	156.361733948447	156.361805541604	156.361763578959	156.361940178166	156.362128190533	156.361855777706	156.362245404071	156.362389290592	156.36203470488	156.361835138009	156.361953398876	156.361948475117	156.361926507089	156.361652241647	156.361798750143	156.361673522637
156.361509958829	156.362171905041	156.361847456231	156.362282552737	156.362153941067	156.36239640176	156.361861202205	156.362398358472	156.361915558099	156.361994430717	156.362071035187	156.361698475234	156.362100928201	156.361755337697	156.361928847113	156.362405679483	156.361619217277	156.362124205868	156.361822465965	156.361907527075	156.362217893814	156.36210226052	156.361724503432	156.362189870729	156.362308216553	156.361924695802	156.361606985274	156.361750725618	156.362342656204	156.361870030178	156.36174776552	156.362063483821	156.362319638344	156.362053322499	156.361901240428	156.362050347269	156.362163665813	156.361740079785	156.362180306043	156.362029659975	156.362124941138	156.361852071234	156.361861655549	156.362107645274	156.362133986194	156.361952114989	156.362340769378	156.362347991233	156.361831908281	156.361898354159
156.36210666965	156.36228525027	156.361861150079	156.362370329059	156.362240926636	156.36241196801	156.36204466899	156.362037080514	156.362280610879	156.362021394116	156.361821867362	156.362185492912	156.36200363467	156.36236568926	156.361634211936	156.362122544463	156.362028238227	156.361593142737	156.362194819396	156.361853047137	156.362271426078	156.362508859265	156.362377315089	156.361776431776	156.362096069614	156.362507345577	156.362415963593	156.362011068663	156.361797442135	156.361774012213	156.361653991092	156.361957575795	156.362087058722	156.362162680943	156.362388901859	156.362041348982	156.36221407947	156.362089730869	156.361805366532	156.362198036278	156.361716374684	156.362186075978	156.362029416807	156.362127416405	156.36184278565	156.361768493428	156.362431282348	156.361916816348	156.362436041345	156.361931736969
156.362106922452	156.362420505422	156.361939788479	156.362468449529	156.362215677171	156.361848917992	156.362477423025	156.362183447753	156.361995537251	156.361693670458	156.361654545025	156.36189068478	156.362293217867	156.361754026451	156.361777510474	156.362285715792	156.362426549254	156.361910682302	156.362380038686	156.362254629461	156.361973874276	156.361803473728	156.361800077326	156.362022305223	156.361735189247	156.361788516526	156.362210766362	156.362150556169	156.361919062267	156.362239466054	156.362291794244	156.362228599133	156.361836360027	156.361674544048	156.36203768009	156.362368425688	156.361609856543	156.361957667938	156.362216796098	156.362300006974	156.361759417586	156.36168794294	156.362279287643	156.362103901716	156.361800521332	156.362267092338	156.361971962545	156.362223150918	156.361867862296	156.36218164473
156.362356685485	156.361947826158	156.362287278622	156.361831653844	156.362160964201	156.361788820775	156.362514892903	156.361920548593	156.362160448189	156.362565824236	156.362196078475	156.362336217142	156.362268470418	156.361600082823	156.362265193087	156.362324019266	156.362068486372	156.361873383835	156.361954219735	156.361895846852	156.362033684202	156.362271554823	156.361786317627	156.361642474826	156.361986421895	156.361885354834	156.362110120021	156.362076179138	156.361912765783	156.361949347579	156.361833520071	156.361894747273	156.362086467332	156.362259379719	156.361621597887	156.362276664303	156.361828483641	156.362358004605	156.361943255391	156.361833655146	156.362082800209	156.361837819662	156.361690408804	156.362137762425	156.361913611412	156.362239521629	156.361673200772	156.362079689252	156.361796313404	156.36183245726
156.361747709467	156.36211880087	156.362044903169	156.362044435463	156.362047496447	156.3622473286	156.362200135225	156.362009131558	156.36186624116	156.361751268926	156.361877239118	156.361862395704	156.362581254201	156.362085713075	156.362501127103	156.362025261833	156.361943208096	156.361997799191	156.362301281879	156.361895320978	156.361932153418	156.361691191226	156.362434673896	156.362094355793	156.362006932186	156.362080263195	156.361898908801	156.361881693739	156.362274547283	156.362517299798	156.362253229444	156.361766557568	156.361706874992	156.362389081759	156.362192186648	156.361856677701	156.361835038149	156.362320855323	156.361811915433	156.362461269474	156.362387344599	156.361985251544	156.361660797553	156.362358836632	156.362284005371	156.36246203014	156.362503798682	156.361824523456	156.36181307894	156.362282544583
156.362364635831	156.362109159182	156.361936746342	156.362218277233	156.362035262876	156.362073172801	156.362464934993	156.362042571551	156.36195278979	156.362060613687	156.362088599997	156.362272983808	156.361901055178	156.362446578924	156.361914777173	156.362008903828	156.361786042924	156.362137499679	156.362401132406	156.362233605528	156.362103730308	156.362001015696	156.36228303806	156.362158404822	156.362212132641	156.36225355811	156.362263142769	156.36195813602	156.361852802698	156.362506592648	156.361749396082	156.361715484469	156.361878078876	156.36194192761	156.361739012055	156.361742646172	156.362059114546	156.362262901324	156.361845086861	156.36220850691	156.36190145406	156.362257168671	156.36235906863	156.362245701521	156.362339343021	156.361860732835	156.362235131091	156.36191914415	156.362421666151	156.36229824436
156.361980931732	156.362421903247	156.362376693019	156.362512594229	156.362042576619	156.362425840618	156.361976868425	156.361802106579	156.362447689492	156.361998911086	156.362101988616	156.362215348461	156.362252166527	156.361844901063	156.361915427372	156.361745651844	156.361819381912	156.361869226854	156.361730194213	156.361962327669	156.361862533929	156.361892321224	156.361845011584	156.361876998924	156.362190189586	156.361742650219	156.362469408736	156.36245657921	156.362306641201	156.362393866342	156.362100773379	156.362139162088	156.362403943975	156.361888669721	156.361996182458	156.361896215895	156.36249618758	156.361849302388	156.361995042421	156.362313917996	156.362232755374	156.36197722663	156.361901215711	156.361775452508	156.36237896923	156.361757646046	156.361759873489	156.362414209043	156.362126063466	156.362324341189
156.362027718627	156.362310934966	156.361741320493	156.361894673069	156.361915361578	156.362167165885	156.362079016953	156.362153332114	156.361854731375	156.362396807935	156.361909663568	156.362388970949	156.36220551489	156.362437481747	156.362256783934	156.361833177892	156.362036236472	156.361919551718	156.362462057733	156.361994104169	156.362093201724	156.361823026368	156.362263502043	156.362359147372	156.362181183951	156.36180028297	156.362340559513	156.361859830393	156.362388927521	156.3623861935	156.362305297941	156.362063338151	156.36187859944	156.362061642819	156.362067561883	156.362084760682	156.361989967443	156.362437737906	156.362069717413	156.362056318703	156.362186567349	156.362014947861	156.362436249839	156.362661715127	156.362183487909	156.362549818964	156.362291122725	156.361702750787	156.362036075896	156.362135219761
156.362202858098	156.361996612577	156.361915875387	156.36249428576	156.3622077557	156.362059141831	156.361883338511	156.361952659716	156.36214868519	156.361942749859	156.361847646492	156.361941466461	156.361915633204	156.36240338747	156.361804228769	156.362591790973	156.362289660137	156.362344745746	156.36261687815	156.362152029158	156.362211053518	156.362376437503	156.36230998516	156.361898601085	156.362291379269	156.362439154615	156.362459281918	156.362304575469	156.36220618789	156.361981930769	156.362206256307	156.362657552315	156.361746971059	156.36194571196	156.361976542616	156.361974282833	156.361898363567	156.361829105832	156.362228849335	156.362042448843	156.361800949848	156.361919060521	156.362162707341	156.362216297468	156.362297741605	156.362064229986	156.36214975302	156.362301938419	156.362392584821	156.362370984354
156.362492347022	156.36198131465	156.361800149078	156.362219687061	156.36204162418	156.361852548973	156.362277034601	156.362600919259	156.3621757982	156.362097529533	156.362297634919	156.361847312055	156.362529636174	156.362098528717	156.362325617533	156.362053998744	156.361881278191	156.361937945452	156.362399468482	156.362011894659	156.361914969587	156.362019816692	156.36261415906	156.361988557987	156.362035074785	156.361850111255	156.361874163889	156.361987925392	156.362230663441	156.361983397591	156.362005508515	156.361850201138	156.362407304709	156.362064539717	156.362078702452	156.362002521039	156.362055507446	156.362096797585	156.362625977712	156.362304327123	156.362321161512	156.362430767373	156.362463263759	156.362070194346	156.362451711325	156.362321754985	156.362418469664	156.362308052555	156.361709142299	156.362069036088
