# Supplementary material for: The Neural and Computational Architecture of Feedback Dynamics in Mouse Cortex during Stimulus Report
Source: eNeuro. 2024 Sep 24;11(9):ENEURO.0191-24.2024. doi: 10.1523/ENEURO.0191-24.2024 (PMC11444237; doi:10.1523/ENEURO.0191-24.2024)
Supplement: Extended Data 1 — The file code.zip includes all code used to generate the figures and perform the analyses presented in this manuscript. The folder "./ephys analysis/" contains code and instructions concerning experimental data and Figure 1. The files "Figure2CDE.m", "Figure3AB.m" and "Figure3C.m" simulate the model in the nominal setup, and generate the corresponding figures. The file "Morphing.m" allows changing the connectivity strengths with respect to the nominal setup, and plotting the resulting trajectories. The folder "./Figure4/" contains instructions, code and data concerning Figure 4. Download Extended Data 1, ZIP file. [file eneuro-11-ENEURO.0191-24.2024-s003.zip › code/Figure4/isolatePPC/v1Int_a1.325.dat]

0.347441113106738	0.382114154715548	0.323435602612434	0.325757095194488	0.331692053484961	0.346032763841818	0.3366155672593	0.365178200825867	0.360063035730125	0.326455648801053	0.369187648284119	0.34123237438277	0.348540921820218	0.375981685318379	0.367790574058166	0.349927656944878	0.344993990898826	0.368061562045386	0.376264864069076	0.363325668846999	0.331035243305669	0.338554992520522	0.342045097256075	0.366531203189867	0.400812298407779	0.378864302481329	0.388103490575922	0.373692047371731	0.328035791204843	0.338349514734416	0.344342704785244	0.336718556045725	0.361060716565201	0.353297694560692	0.363330613271509	0.401634155687901	0.351639349957114	0.360915898245802	0.386302715870643	0.378420072351357	0.333800140583911	0.332227099706687	0.38617179965682	0.364325444347752	0.340445709678544	0.35639179110538	0.355554418199667	0.390187313307557	0.362549082328115	0.358768628897611
0.357774061261387	0.340743095874355	0.399483667364502	0.354643211850288	0.345419251270927	0.356480282926226	0.364929790869516	0.380952575816036	0.411030826279966	0.336100997539375	0.358877818879507	0.406193452110265	0.374317359980434	0.392627293035447	0.39171939131742	0.350777600777553	0.389371680052766	0.338727957776085	0.358620112121304	0.338000801220755	0.381226125350006	0.415474566700303	0.353791543411342	0.391979115976373	0.39671190596933	0.347478230228356	0.401685100926369	0.336253423134406	0.344245985892337	0.37454702491437	0.350585427247065	0.409466844317221	0.365064626139458	0.396530218975575	0.370099821210241	0.375974506991577	0.332438331204558	0.379210164644904	0.394274648553931	0.36012766847096	0.369962036274098	0.384793661751752	0.352994006811691	0.41864846032243	0.41206842288753	0.394549989456527	0.341996052803742	0.384202172503231	0.387589712945576	0.405642483245667
0.352850473779971	0.350366621360642	0.370598376222876	0.370887684174859	0.400074526187724	0.412807964171745	0.389834394458981	0.350626760074782	0.405289591221477	0.383064848628483	0.354496310511892	0.356068264618749	0.424661418883622	0.366388338052874	0.374459922985753	0.365899045509623	0.380044488253376	0.409733710233704	0.421182319546779	0.363096816402094	0.366315272783387	0.375952835170217	0.360575038676788	0.373112250852297	0.373740070140381	0.374343781757097	0.370386519750103	0.347143755637817	0.428027770686602	0.433914280941113	0.429496129587274	0.420482834293708	0.40691454928582	0.348237898140862	0.375498304837822	0.384088650610656	0.368457865063719	0.378041401245833	0.360418560309551	0.349941195313668	0.352782847556759	0.378727609864469	0.390221610352174	0.392488718627921	0.352144984014694	0.404229375412453	0.428145693456695	0.352652579776041	0.363784373556428	0.37846131688555
0.403554744529074	0.376966407538195	0.41112121933438	0.441481596751141	0.430589412178058	0.444103481469563	0.401818521193474	0.453327163404413	0.44744453134217	0.392351170443569	0.441500649110122	0.38604796918656	0.42113298732024	0.454117101496241	0.435374824477047	0.412600597964229	0.446026178536771	0.414517422481667	0.359786522910575	0.379459502648842	0.374999134846169	0.43839941480787	0.361669305899691	0.387669678509729	0.392219969484672	0.406066723947378	0.371735908966698	0.437299769386356	0.446876699437047	0.361619262106886	0.402781939070302	0.441317643767479	0.395042542795513	0.431496900395879	0.373563457272463	0.431624133767968	0.433169899116278	0.434304389025417	0.368677314812564	0.399368615113893	0.369214651135684	0.410508180369098	0.443791847259968	0.361840378832031	0.414344798974053	0.401922467394744	0.416834423683345	0.383048223349299	0.417885334578792	0.404003840947003
0.402626792825408	0.399790646906126	0.419944467046888	0.387843754191466	0.393525158632175	0.377390140029715	0.472991493378314	0.461082691359766	0.439016402543152	0.397351055303634	0.400952245335464	0.402593974799511	0.440380127096086	0.457807828956458	0.473622482955736	0.375931280147496	0.465572706327248	0.391217709086375	0.441282391313718	0.458122021165518	0.47222858678278	0.457689760340254	0.43724841209339	0.393231844830312	0.399110679561829	0.472933137929655	0.412432852777499	0.459306836245363	0.383135355148936	0.393045711934083	0.48345311768224	0.380450234146325	0.457882431695503	0.372091551406093	0.374117094419539	0.483562707439523	0.464891746971974	0.419245405790437	0.374735505583522	0.448473658381306	0.374097443508837	0.404285246402812	0.419920196419189	0.390096717894613	0.430176706256287	0.427880535447093	0.3836518496173	0.39238334967531	0.469430783348587	0.385409872697657
0.401957488056448	0.473106032494538	0.39137655959231	0.398176525363875	0.420003598498904	0.503011962295106	0.439196707835721	0.490382155206697	0.403937730642287	0.396198197654747	0.460787891130353	0.511946839231202	0.453335912256494	0.480276582933266	0.38654449921776	0.445285722053532	0.457459158750384	0.424529226127987	0.471468915459607	0.407652595391327	0.503876553231288	0.46215872021286	0.418788821331917	0.403953913079058	0.487550409104057	0.454360504750774	0.468820743879554	0.487957900458716	0.497530350470809	0.473643012400784	0.442953647140214	0.396144420322604	0.391252174228058	0.4253525760291	0.454179974755557	0.415180011543015	0.40306482919148	0.465994327636552	0.395826659587483	0.413402277438978	0.439290517459967	0.403821508406146	0.445263779537759	0.434827521049859	0.429122208616701	0.477398298904571	0.388058321469521	0.454748279332273	0.452897176720142	0.485459964793101
0.539817702507721	0.412852073184443	0.423999631750956	0.52750249405594	0.522585322018539	0.430370233923607	0.418547019316863	0.466964912255701	0.465975865919461	0.406987027865702	0.467053019651177	0.551840237523783	0.447348586151096	0.465188168701302	0.485595287173136	0.411238398287853	0.545127990248754	0.494131187504072	0.43388995610894	0.41581410014308	0.460262815505911	0.548840380164143	0.518199898847972	0.47984168815753	0.450379197817541	0.459483519083775	0.420112870205149	0.516749894581189	0.412001422006714	0.485522977181031	0.462466706708597	0.414606675518913	0.453558183397666	0.436018668494232	0.44589869137305	0.492775730308165	0.503870361798303	0.535876213559942	0.428136511729121	0.5020681400761	0.481548141082332	0.498689987000682	0.498961820746319	0.405228953605934	0.450637463783801	0.527540991327533	0.411733818200998	0.460638947306665	0.404898253696981	0.410766565054709
0.450977770217576	0.453131032400408	0.440197763993813	0.454842698636086	0.48966343314285	0.556310350289535	0.557171367024273	0.556553953714319	0.507923742256944	0.480978839844398	0.520197372046047	0.441156928026763	0.455335036916094	0.428380628137171	0.487062276663744	0.4249690945543	0.448075617783569	0.42800842316408	0.506768133832239	0.461061086585288	0.428485054792989	0.426543527390268	0.517685630549573	0.468384015344055	0.535619993287337	0.538982911756564	0.437327712012562	0.57893142066944	0.461470874311867	0.463866964509724	0.54710807087487	0.530445747455385	0.485034492282104	0.473949509759229	0.500011136382976	0.506648420824068	0.553412259796074	0.434651097522262	0.479286946541066	0.426607530701944	0.550374968157294	0.552398231399837	0.468899179270619	0.46525008183057	0.564161319252914	0.487069545423827	0.455092465875277	0.492373446889915	0.541688812296843	0.437697348274701
0.604808642019168	0.563148047998346	0.566396268396182	0.522583823256467	0.6071141406081	0.502868288116843	0.473727458676992	0.560051085336724	0.505587078272142	0.450684207356644	0.442681698589404	0.460839036023197	0.576988525898898	0.608521336471794	0.562487641738471	0.575518939146122	0.472117388959638	0.606724375307489	0.561724940989432	0.447179330924572	0.475258856680507	0.47261401643269	0.512497468199498	0.481069388300557	0.606430074470574	0.508969321652311	0.48076925338357	0.540655294122468	0.530223221340373	0.544327540209418	0.600579427336726	0.547001734225957	0.558099758900258	0.497400827084605	0.527492497220903	0.479170653866068	0.517476311365174	0.556452920268573	0.618243172417871	0.561980190735831	0.511786896087208	0.512227392601102	0.61852262653764	0.517940774321245	0.503160445556799	0.50007268747975	0.481335475227006	0.53821025602402	0.446462796124125	0.50529453232358
0.661551347723341	0.642324110828645	0.510871108044729	0.531172233125242	0.532417440773003	0.512617439493733	0.656518474369278	0.669609471392448	0.48905727802705	0.643707696776199	0.553613698591097	0.470449868414603	0.47808407114267	0.523614375169946	0.582901804189407	0.48817472753484	0.555234212194713	0.674837064489617	0.612823534737809	0.567807617916478	0.514837001290418	0.486154106313162	0.583149225366487	0.548574175028747	0.557041828441582	0.666391104129036	0.478029790735433	0.546438140166628	0.578813736593041	0.596443762651377	0.52936751301459	0.537226370934187	0.489323213731453	0.4821945343556	0.51206013531277	0.494051153147069	0.491104374168165	0.524721612957567	0.50410631629722	0.541385173171134	0.509985161737719	0.61923006906877	0.542423859294749	0.46864341657774	0.473346222471133	0.539039105280548	0.501988129144265	0.496179042317882	0.626148584368807	0.614466331619887
0.540898460514979	0.51460157822526	0.682635402961853	0.71808409094689	0.511071868683297	0.712546980110828	0.662866431116696	0.564007944801179	0.674854832653054	0.62217141048456	0.524578168026558	0.597285376363973	0.573976269614106	0.559889066268991	0.655978493713402	0.699327528410073	0.659898251445988	0.553947886158186	0.708122925987921	0.518412591525469	0.579288672379094	0.70798066650878	0.613547185993599	0.57939630494886	0.530201933069516	0.515823556219766	0.530373539520631	0.612873886735485	0.635031794428624	0.559867733792658	0.610886101567889	0.607935041671385	0.638874891155475	0.547002230473119	0.615360688679973	0.514083731154412	0.578398692318747	0.53065092515933	0.693911381039751	0.594188135839952	0.58232690392372	0.562579984650674	0.556180933812344	0.525381774650698	0.707980353113855	0.735469149335829	0.510019577300654	0.602939943262448	0.560415685489493	0.541274652705323
0.664326328653723	0.562154478309688	0.670023578332744	0.607294890892577	0.543696925321317	0.748417027854805	0.726265136713957	0.536839645923364	0.764801197502536	0.61624667089284	0.54208535502918	0.667439864609385	0.661229539352786	0.627901393492024	0.746090798014333	0.619942887459397	0.748254408963731	0.538749616400729	0.547584722633998	0.586523591128553	0.783451764973911	0.777359931947792	0.628955528214805	0.609368995299625	0.56426104693397	0.748461730314218	0.750783799011854	0.723159838903425	0.645374245282851	0.76823335110806	0.536741450499997	0.689716234119676	0.611579731946244	0.754114327157036	0.543834879732264	0.599073117634395	0.688999702415074	0.581060636072386	0.692107211506255	0.54367549192115	0.743554778900183	0.534401258343136	0.538757856818959	0.572602630556093	0.742633961482971	0.570335808362721	0.716844163996166	0.534451681851525	0.581799439612177	0.664845585852642
0.61127017294797	0.799820306472366	0.762089002505066	0.570896373144325	0.809287047019678	0.859208151569705	0.786296549433752	0.613146503920052	0.81734966406211	0.583111032089933	0.766880381252459	0.835521722275834	0.811426379659576	0.799946387131558	0.609071789222094	0.727868789004788	0.642135624700909	0.720576476819324	0.723083509859037	0.690885470287131	0.664459282463083	0.619573268042877	0.638358634517972	0.681400868405857	0.776254370199809	0.725730463120964	0.673114685249068	0.742462611572071	0.74824427036291	0.629010202312756	0.779618282553234	0.587696541022991	0.623192520740147	0.807053626782114	0.590234484430697	0.78286728012431	0.666405069209831	0.73948684214776	0.747534549216566	0.851390012116296	0.676745881262218	0.674535959648518	0.740011125411757	0.635033719993677	0.739649748998207	0.598738249970408	0.615668163051064	0.651297495105065	0.620088434822838	0.75624941810366
0.841372789303015	0.632937453747601	0.775801807966029	0.804180154462776	0.618260834329983	0.746053538083122	0.648577270930362	0.768529408434463	0.639088599895528	0.619955817062444	0.79800761170607	0.749137955710641	0.633235362506819	0.790745750471456	0.694082204632007	0.69653360308944	0.666152679683528	0.68392374012676	0.713536298574135	0.736396592542316	0.712347213477495	0.722549902579539	0.714358097460295	0.835583080785999	0.89132943369338	0.752235635278621	0.651422978534886	0.67202129013646	0.654479821248461	0.713529716996102	0.894208574218775	0.676400820266274	0.917439803783168	0.784254821442813	0.904632702886761	0.669926746716961	0.906969971438703	0.779234439467479	0.837997884785271	0.83200182155131	0.905557097330914	0.849004350433687	0.661275665292191	0.754887395964029	0.767514153405519	0.853328841917723	0.750895550881779	0.831091549784778	0.721167103753461	0.727578803053279
0.653044113204163	0.686048507483381	0.656839703811924	0.778491966097177	0.721369648514304	0.766673481557166	0.758884453330334	0.941634064115123	0.858425242658417	1.00671026920287	0.693295000113027	0.732761299423007	0.917646504037505	0.694616797152466	0.696175393240021	0.684931441620047	0.732139270162071	0.766045326640307	0.847787973139543	0.848695540399528	0.756446548167041	0.659999768352864	0.65643511845723	0.683383037782817	0.83076599919182	0.773761376773282	0.943824133092809	1.0164762006609	0.921029706655347	0.708520795064171	0.766746858743835	0.997857660470855	1.0339389877453	0.944852213331873	0.680175725073878	0.865918210113744	0.898255612827056	0.876691822841573	0.908789894484262	0.727981340514869	0.944615922188252	0.864443907191865	0.670842596366652	0.845510766500782	0.78482852536954	0.912775838670511	1.0143820705679	0.695706463180635	0.749928715152559	0.939438476778625
0.961552740824246	0.83089647194804	0.970182718580363	1.00931600876857	1.12950161173184	0.980841361700349	0.88652197603485	0.942290980720988	0.753263483747524	0.977716266584333	0.74333759243281	1.09985136510377	0.793247795989516	0.820184251012021	0.76367989520714	0.826789639722984	0.720175723042281	0.963365291576114	1.07114415085197	0.734300680334008	0.801053387731714	0.795022973939266	0.981219271715426	1.01891969152151	0.805136981559079	0.781876366834087	0.810536061421487	0.977812271171914	0.929068607759631	0.912656302906304	0.710485038939768	1.14377104823837	0.878288304037168	0.83332912787247	0.804917386006959	0.86201017290817	0.865924955143847	0.797733663001749	0.784939456282603	1.08745308854346	1.05937048117497	0.781230062769993	0.894761013521327	0.841766153572189	0.999692203644111	0.722523461000355	0.89862539646197	0.988443006278003	0.791631797843933	0.812370774673571
0.810244044058867	0.94934113390424	1.13551864523446	1.02595347405749	0.892562838308012	1.03521018080201	0.89235854683771	1.00895570335177	1.12781041176419	0.93077229775147	0.799126942409084	0.966007534090892	0.964100557591218	1.2537364948191	0.856540748423572	1.21325432348498	0.912076454235816	1.00683661732708	0.786421093858882	0.837443629339102	0.878103403925756	0.985735167650753	0.931111430960513	1.12051842696495	0.862178590918366	1.06698656257465	1.10609632149132	0.839123718653261	0.914138985423557	1.23735800120384	0.826876353047101	0.933471279217077	1.14809364671744	1.12969620709785	0.836021846232052	0.945878269726869	1.04529806895597	0.823549901211387	1.12915155370188	0.923742312081726	1.10867710954773	0.927741253052915	0.891352310433504	1.27920223532874	1.21380858717552	1.26963995997982	0.903085811767523	1.17889610574491	0.979608455399524	0.793152371358091
1.18902978259874	1.0370958271044	1.00019557863801	1.28259768929691	1.35077327984668	1.25140543504539	1.34453828146869	0.909592009805099	0.98423679629748	0.916110276124691	1.01332475679771	0.899289339718266	0.859307267457227	0.885894201531072	0.881916131922742	1.08534213468881	0.868844410768441	1.03474309666289	1.13403528412518	0.976212493125023	1.26838587896597	0.854663137409831	0.850305081594227	1.00556431658829	0.904214994639668	1.1207749772577	0.924113883650808	1.01848607086794	1.01023826221446	0.997844081849183	1.08907107112853	1.31800748507894	0.931083832783884	0.94149961025872	1.01142597115747	1.25092847763994	1.35381744000876	1.00755615585957	1.3990572362521	1.36936238409184	1.3384740253445	1.0857970957293	0.883279102326205	0.895577761370848	1.14032341928542	1.0094472042877	1.38627147864807	0.859760203539878	1.35094821241507	1.21214493706286
1.08677772567305	1.43842006214079	1.39149046333684	1.04432871280104	1.31032405134575	1.17357632304582	1.36561402589606	0.913699263682713	1.4934491682774	1.35037505682984	1.34753294485709	1.46275899663662	1.39561242947739	1.40997299755496	1.46193037322802	1.40765216216217	0.990513171445976	0.958212589735879	0.985711552851708	1.12846693975391	1.28038112537401	1.46314874771494	1.46053974378912	1.37396633436198	1.23710400393237	1.14918452520554	1.5023289338738	1.22905211405239	1.11422946653816	1.33529813813967	1.39293514770045	1.33900365915039	1.11564877520295	1.20902236615189	1.31192931528719	1.14120542128629	1.08985818964739	1.00838567298921	0.923062797962807	1.28290816431575	1.05653376717629	1.00782427941424	1.37466572052256	1.05677595247186	1.11290644636197	1.20904886216895	1.46461026997267	1.34454615036453	1.28195345203894	1.11757772928734
1.4761315653282	1.13626690746073	1.72769095542792	1.75025653701691	1.57761371719222	1.63643413408212	1.35901370955775	1.45505093237948	1.25870945763799	1.04554893783675	1.67278012678402	1.03747046596791	1.61988003488094	1.1808784273024	1.13952532259843	1.07346356924083	1.46522278292471	1.21089484386732	1.03108041132331	1.47964802285491	1.18304787117804	1.32106350418606	1.45908669334043	1.05841201319147	1.32808795902584	1.58862365964961	1.64275635362385	1.61313413339194	1.64587004021085	1.55132788249098	1.28338904411182	1.2273312131072	1.13577240240551	1.28421156893726	1.19755549373587	1.59726616099162	1.33270376631203	1.30121788418377	1.11013968749721	1.03816268312024	1.09145435301477	1.62697830420234	1.0182634366615	1.55127338813397	1.68288514646324	1.51286422900665	1.63576365269056	1.32229615949182	1.65613754426294	1.14015226991419
1.51360348778754	1.28782492541958	1.56652403969366	1.30057115400206	1.43826791553714	1.62356616666932	1.30342680398949	1.1313835444019	1.24555001046351	1.31040499979234	1.89368478380013	1.176248822427	1.23722224159992	1.26373714646752	1.90569404117935	1.27053292983241	1.5632303016139	1.12253411658708	1.27957757064995	1.28483290658311	1.16799476049829	1.32326740007005	1.53943539495025	1.31765281324959	1.97283718619452	1.37510831939447	1.3923051067719	1.1988277514884	1.73646077104281	1.25976916529526	1.35000024396719	1.29317821727563	1.73872303843656	1.17477136607626	1.88565680230929	1.14446694063244	1.85167383854072	1.5711928610204	1.12312485708248	1.72025388989713	1.91538469720904	1.19875884728212	1.57439816865864	1.38630035177803	1.17354175603619	1.60048443392651	1.51387117506282	1.41055992121127	1.85447590903688	1.56794392350439
1.31745224871658	1.30989704868755	1.45564221238314	1.62691237101903	2.11684396345404	1.44720019474603	1.23673167996855	1.40852377506169	1.85798015527611	1.82017622976019	1.76880613838087	1.38194586811754	1.51191554362311	1.95178762946244	1.54752678456889	1.6954127693297	1.95222529198816	2.35920434179886	1.66743590906627	1.61622428151407	1.95184346126425	1.74476391025638	1.54563484072093	1.70435895749478	1.33381791483003	1.25556658243554	1.48577897920275	2.42261351171437	2.76254052097337	1.60636870810198	1.71865972192251	1.39711345325676	1.8079243692273	1.47622512957289	1.8574401483336	1.68888845177363	2.07146216929331	2.00242610184839	1.66953495794959	1.27367081643717	1.76662140564875	2.46957699630349	1.64008253153433	1.60774024701654	2.19451168596579	1.72807745668415	2.20241092106149	2.13374431679555	2.15882017592914	1.77186843368007
1.56317102286799	1.59886540428756	1.98695666687669	1.93724342625667	1.76840104513671	1.37367769148453	2.01935508813097	1.83187084740873	1.67028427937217	1.75796186255875	1.64666999835424	1.47178678188877	2.50237109658354	1.72375046398484	1.78663145351843	1.70865370025113	2.34756366223485	2.09010905376171	1.85479237344381	1.38150358071749	1.89799161255436	5.15683933867611	1.9538562406675	1.61505198824585	2.13512247667376	2.16290806008495	1.61852703853579	1.65040842686305	1.36531848559276	2.09555953307904	1.84226471863819	2.04896457183334	1.98687527340778	1.60825239242687	2.08472280838788	1.76256552473427	2.464787920244	1.455836040483	1.54817502701519	1.62542356830934	2.6751098267566	1.56603702579009	1.4513462228048	1.42915112016317	2.01112135757057	1.48082821921166	1.98069545432481	2.03873972135592	2.09403197561886	1.80823460092899
2.0570010856375	2.1129246112459	1.88410539346927	1.69760070834568	1.96219450635238	2.41095546064749	1.72467204294099	1.95504119561043	2.07644594475235	156.193661831415	1.85019968799124	2.37413857344033	2.86872593495447	2.99049265079853	2.02226910538125	2.13056028421248	1.74848165577415	3.32662444431177	156.180026106196	1.7331009954326	1.90601443464441	1.6869760833824	1.61770042430686	1.70755976181514	2.03504436662883	1.72844265925012	1.80727824984666	1.509901165246	1.56445366305178	2.68621307479509	2.07507133974195	2.51898643010328	2.29784759019391	1.92800945982819	154.785964684217	1.9510245221956	1.90768076937487	1.77846700432067	1.74680590856016	156.163613528441	2.56572248805084	1.62959691395662	2.26246717246029	2.90323069059085	1.60936803101937	1.87831962869076	2.43803116323729	2.07394426922786	1.8418365224	2.438199174966
156.253747176906	155.910285516664	155.414979930043	2.50090974336809	1.79618352675356	2.58141269603867	1.70279546333908	2.0893188329357	2.84989528167218	2.23183449034904	156.097524345946	4.05460932290592	156.258507671273	2.44181558541795	2.0027033787238	2.10463510279049	1.95664823731913	1.66099822256365	2.38974396626638	3.17806644286628	1.73420400678382	1.95328247915015	2.79186613442258	1.81662138513596	2.08174244588213	2.00119264822574	156.026053758262	3.07901494125273	1.87435314181035	2.22773921019329	2.14182492162117	2.25078291012844	156.096968367016	2.48749649083105	2.64253443278432	1.76826520727985	1.85508095257441	1.97997344603825	156.291430149159	1.7157971157667	2.65882360486948	2.44970632136875	3.00407980024921	1.78982036082008	2.34881566456413	2.29811595842579	1.84224425723198	156.035874414531	2.01887197964703	1.69378529012552
2.76252737261964	2.25277752139816	2.31723387786329	2.25239606111739	2.15051557570395	2.09202463203965	3.35057263151796	146.657941069594	156.316231852031	156.248083065984	148.692116751152	149.67264990264	2.1084711598706	1.9231747649397	2.74301230228959	2.29220697093393	1.91351369865564	156.288452091512	2.498716132994	1.95573903650816	2.14878154415923	2.8241661609032	3.19519805765267	2.35400203112183	2.50658443825959	3.05189215596279	2.67408603264568	2.67409279333779	3.05995473014704	2.18700920596197	1.99579931616385	1.96669299831152	153.886922398755	154.751597555951	2.79818506547012	3.57185668817781	2.42262833983131	3.09514753543515	2.05157596619936	156.204168346447	2.3893818125589	2.49053523517121	2.97839931205065	6.30816811925457	151.716410399914	2.4309568162013	2.52862061046141	3.02707190203242	3.03435876051528	156.040666830134
2.22526783857019	2.78999397252476	2.80248403902284	2.21121767409461	155.741159785445	2.81358643460839	2.5735873413331	3.37872332828078	2.36752583752304	156.293118930767	2.71845133732713	4.5993147723521	2.24887355629037	156.309404095228	156.263047561378	144.409569900813	2.46377227439533	2.32177489086273	2.90372162053083	155.799883734174	2.61568998443733	2.52244602386342	2.48552633925833	2.53376786771041	156.278537176078	3.23495692659465	156.311959974492	2.86714070076878	2.49214243660882	156.287082616609	2.3897223024136	156.311286413554	2.25033992719547	156.330727867906	156.319869832497	2.22714626355447	3.01140805359995	2.62415707570328	156.220248640115	2.33214998464923	2.57007380828688	4.31172989101404	156.329924153525	3.58298160283126	2.85418265956248	2.48701403667451	3.45333262380039	156.307344374356	2.68225339096539	2.36354101575391
2.35637467419497	2.73093644836571	3.01136464085389	156.329769065089	156.149316729543	2.57678483450553	2.59652728338031	156.32353323974	3.3264740167511	2.85765447279836	4.84166147048847	3.56624788236069	3.68440464402234	3.76606659582911	2.46969692637448	156.324579546759	3.07398682799237	3.24386536928869	156.323669072017	156.323016786985	2.90885397887718	156.322835428474	156.282305584725	156.099253569547	3.79083561769678	2.90251258217124	4.44994070506005	2.5139476548314	2.92553293523631	3.72828060795246	2.90351380056994	156.301283253253	3.69077719796562	156.249664396489	2.93644930273023	3.42643538978127	2.36591657789095	3.01947812523589	156.15104123356	3.49910823506961	2.49230665828809	2.43583534580401	5.06702796339769	156.28283402457	156.260946902407	2.73162283166792	156.116137482459	3.4841093855471	3.02136853757844	2.44260009872182
156.305231924445	156.255494767794	2.93059015543	3.81101514230848	155.431461377461	3.06558977315161	156.24057811787	156.284726913655	156.333827760232	3.73326853759032	4.13857284151199	3.09819728682249	156.255693477836	3.07256339672395	156.311553264582	2.92298486059487	3.15059207872088	156.34710081638	156.333417962666	3.03748349027873	156.27900834079	3.20032999316225	3.07282606527268	2.91402227698999	2.82604425794218	156.263499371695	156.283529430446	156.225351841572	3.14283287981571	3.76450038587459	156.3383984793	3.09768304803148	2.68807981095757	156.333264164602	156.129756389084	2.98419467204591	156.311376982708	2.8390688622325	156.296596942077	3.31715634425072	3.54651311239796	3.90950654152241	156.146971369975	6.26063993965781	3.42326912596799	3.45284709110123	156.334649405503	156.335030404971	156.324604398778	3.54104317240708
3.66963375157043	156.340620095678	3.08609209085032	4.22878653739408	4.5526679354737	144.115146954874	155.884883553753	3.29298649648398	156.249410130245	149.493938622663	4.09407317991947	154.699152870573	156.312313986251	156.169023473286	156.342398912253	156.336132671863	3.30598698540221	4.79442302487038	155.642462115743	155.609447545244	3.88251284400096	156.326055193788	4.29914249685333	3.46964514099934	3.48688509969304	3.56861436725673	156.152093791077	3.99046434209336	156.346367341274	4.54472648187467	156.246419145901	5.3202851159109	156.159261362893	3.25643224368513	156.343126217122	156.330412139457	4.2045414579435	3.08975580139029	155.651624120881	156.316486619095	156.340768063096	6.16388718725453	156.331682649136	156.259281893311	4.0451791304348	156.345109327138	155.552311823644	156.095951471567	3.95038850271943	156.058274554234
3.63351956172056	156.257973619579	156.315001284174	156.318954393606	156.328643354168	3.81113530219112	156.264449328254	156.331604299097	4.31885901403724	156.322913776262	156.234632346714	151.379849266058	156.341585526533	156.296928991141	3.66019507022136	156.286981456284	156.337893144769	130.009716557687	3.52134871288442	4.80750876578647	3.77198762896775	4.22966705418164	3.9647938331421	3.69162101368391	3.75136917950992	156.347557566884	4.876882277892	4.11660066689376	156.345509110801	155.931315899342	3.99274917664051	4.67764920365288	3.65930843399983	3.64842905763797	156.273290222151	156.274317603416	156.349559114287	4.22380838319142	154.722543624502	156.339529247397	3.96025908905888	5.60698566030959	156.202622300309	156.298459552323	5.12668562481104	156.245537250366	3.8611311670746	4.26263797206556	155.707853760689	151.614043422852
156.310563527206	4.99405962313983	4.24630338890028	4.6420872201858	156.313924816872	4.03439075196753	156.128975811799	156.286512358083	156.065943400731	4.66257590215481	5.43284177100562	156.303874958134	5.4461044836538	156.315253440903	156.152190754575	155.856400921734	5.3539524630432	4.87707205255358	4.14864179081497	6.50335246448669	4.46289710442547	156.137459774816	156.209042362611	155.933886395762	156.351257462275	4.40993827607552	156.346919115515	156.335263243239	6.14942892860353	4.55737561363587	156.314635213301	156.336597939202	156.319529341915	156.03490715137	156.345295936065	156.332746162041	156.220585290831	156.206355326132	4.22828231813876	154.073988926744	4.03217765823338	156.339744860663	156.348789844558	156.343625432733	4.40996200665006	156.301794174016	4.35478082051823	156.349163810165	5.61736112656354	156.348428070324
4.70286292980246	156.331955922139	156.34184941241	4.48425282864964	156.337163927564	7.14075371453884	156.319163631405	156.197623142738	4.74979564154993	156.346441148816	4.86939250410006	6.85680098967514	156.348775397602	156.243005661758	156.351622014269	5.50971496411639	156.321264029541	156.353298198965	5.36328558933312	156.341189006136	156.321300049909	156.344672659676	156.312704167813	156.335029815177	5.49198478425198	156.343633645405	156.354423315106	156.347362286484	156.158338293689	156.312398844692	156.351095477915	156.321920428085	156.333468681878	156.348951491407	4.85181447232138	156.3494607773	5.96284105661457	156.163750802282	5.08004402498175	143.37489429272	156.227040822205	156.322770951485	156.207961897978	156.344579439942	156.349657108754	4.61910051825511	156.326370544581	9.48697633342979	156.337404656524	156.350029641546
156.348707079235	153.671061526367	156.333446126649	6.41658624024779	156.354511262125	127.502213170224	8.44098589726489	156.352990586868	156.277036550029	149.378953159172	7.18028646555397	6.05402339017656	156.323958020154	156.328021094076	156.292914157775	156.298300213847	156.350994035334	156.340445826272	6.65451443580714	156.229722349551	156.351743720164	156.329157156982	155.909953695284	137.167857426855	156.284331458829	6.21968291373182	156.324829896717	156.34632991727	142.549334587334	156.306395848951	156.32521083165	5.76401387982116	156.352824786552	5.95619916722238	156.352086609285	156.319234403811	7.30276899746183	155.903016607769	154.143297978267	5.9002905731041	145.043147702886	155.236326200588	156.343993367063	154.844823619956	156.332336241538	156.351644653926	156.304739396762	156.340105037233	156.353848333953	156.295488859114
154.886078986737	151.735531990872	150.026998677757	156.306607224399	156.354238401595	155.654270782727	156.263238380846	156.355085800457	156.329973525107	155.979996276692	156.352226396283	135.670017494539	156.354433851787	153.405114002861	156.316440712473	156.275529891586	156.345133868057	156.035676138628	156.338250654916	156.356210561915	156.173677341439	156.351556190916	156.345959298835	152.292481271012	156.32269128115	138.679490550706	156.332294873937	156.339536675713	156.258167052841	150.675132497742	156.356011258688	156.352723042834	155.454634704186	156.25445765084	147.43166933531	156.350612515928	156.351796097857	155.478329779003	156.336871763466	7.60894688651178	156.353059269432	153.101719711023	156.318927952954	156.338068504139	156.354605701481	155.564995436765	156.156496169316	156.211952965251	156.340514133412	156.356003887743
156.323808296869	156.344880126949	156.356023726666	156.290405518269	145.7028502568	156.317521228873	156.348428254852	156.307491453314	154.346763125122	156.343456902625	156.343150877036	155.314239333697	156.345578555061	156.349079291207	144.302794570668	156.342955371977	156.139539102782	156.350824645684	156.357241694297	148.759118735614	156.349712655509	156.281919803932	156.224174524212	151.301973008388	156.337818640028	156.31720897126	156.354063538077	156.355915531051	156.355623695037	156.352815802898	156.350674193782	156.351590405576	156.343797796845	137.21875545569	156.339783061167	143.667686120957	156.319403135106	156.353208339058	156.019592613282	156.349376926283	156.170691825902	156.203250461914	156.330782548262	156.010236535442	155.770809958102	156.355308211485	156.038196178636	156.354585389339	156.35656674634	156.125754644867
156.352658936673	156.209684002969	156.348605056103	156.344292334363	156.34172734507	154.281344358367	156.345957120489	156.356053168604	156.35262309184	148.140208244125	156.350714154221	156.34324880118	156.154373895053	156.042868956711	156.354819208266	156.3265808778	156.357035346485	156.314590387272	156.309307235713	156.348101113434	155.824708708744	156.347704180303	156.351536423453	156.344444691062	156.292789274909	156.11520380398	156.350567825251	156.352438032134	154.748593126934	156.344992853506	156.352826059115	149.829406170482	156.345427185719	156.34914591784	156.317499292374	156.352699204722	156.353767378754	152.607757101772	156.332687663325	156.34073539072	156.326486367468	156.354671761304	156.344486272648	156.352699168924	156.116966796639	156.293247636559	155.257566252639	156.353157730831	156.352065793803	156.045122862202
156.318099557353	156.286860672461	156.357169132977	156.327525510113	156.28144742959	156.357792573052	156.191826381109	156.356547085283	156.2643370635	156.356107019585	156.357601052409	156.339816631471	156.276338261038	156.353016738838	156.321835977683	156.320082973506	156.3545868451	156.309815349582	156.354618297572	156.184959967621	156.353623549686	155.82441332735	156.183606416883	155.449862788322	156.224539837517	156.354505118301	156.199259827597	156.313387781665	156.326932737052	156.341634841411	156.072280010678	156.344944489222	156.346552317097	156.325467432129	155.837595673933	156.331699114192	156.34844222111	156.345115016309	156.167056463723	156.267821549332	156.357104621116	156.014832016901	156.353900624434	156.300336710439	156.352301254037	156.235723782816	156.357013310619	156.35451859804	156.355018108482	156.198880291793
156.318215765921	156.353015372895	156.358284193957	156.304057145485	156.342739074488	156.345737975761	156.350315897983	156.310255861144	156.349791668286	156.357174827943	156.355913759663	156.065130339418	156.345788570283	156.325130209737	156.347782559331	156.34151938905	156.353754609133	156.34952045518	156.350063792838	156.356308469544	156.27420646761	156.337941217212	156.356598804521	156.057415602629	156.356283938635	156.352464541847	156.35788674922	156.356147991357	156.346937624534	156.214413464491	156.357168611453	156.233092306605	156.356331188243	156.348039603043	156.356675765123	156.32853852211	156.357463967234	156.301913958816	156.354350335545	156.332215855471	156.17557748096	156.353349615637	156.355772522279	156.341498294582	156.352932127725	156.330598202501	156.351222435334	156.325272449294	156.358452774941	156.225952362175
156.352992338453	156.355031719546	156.298735341506	156.310474492456	156.353433672634	156.352561429685	156.352616439718	156.35225101845	156.33292540753	156.326799014839	156.337129759302	156.319553175261	156.277780851914	156.338762194685	156.250991609792	156.358679756427	156.35339844845	156.320433544582	156.354427258301	156.351625505573	156.355362177421	156.330294090381	156.35894765306	156.328041799258	156.32740789785	156.349714350864	156.336121733293	156.353791373617	156.30754241443	156.340078733965	156.221744005983	156.354515955216	156.358393135541	156.352133900616	156.323502249618	156.351069324468	156.353513063075	156.355588835889	156.329167998538	156.309761022904	156.346572090684	156.358429278475	156.347141044796	156.349814328283	156.219146682179	156.355888701046	156.309036003157	156.349838020004	156.182302053332	156.348560677701
156.34443436403	156.353643113664	156.357133138315	156.352638596284	156.3572365384	156.338407056845	156.359238972103	156.315729749284	156.358927672729	156.358072691908	156.356894218159	156.324042804885	156.329082721876	156.337396733827	156.350676985158	156.358194075293	156.340468245137	156.35609060836	156.357950041829	156.351119178051	156.356675268403	156.310262692572	156.34803173994	156.357373928801	156.358471353492	156.322212417306	156.348812424081	156.355312643439	156.349405013542	156.356706756359	156.357787655126	156.34656923383	156.310973023441	156.354305064344	156.350272770591	156.356535889303	156.34819015633	156.358650263182	156.344282387057	156.325524086234	156.357417359381	156.351320163967	156.353556913656	156.356764526041	156.301775618259	156.347630647996	156.353785277987	156.354301481472	156.357712236368	156.317159733243
156.350177461251	156.358950376772	156.355852379277	156.357820791303	156.357765893563	156.341628424506	156.343384386923	156.358721379774	156.358044405215	156.35717724051	156.356584452716	156.355177452681	156.34713910084	156.357331481558	156.302663652482	156.358891886059	156.31889299228	156.357973062644	156.343184530664	156.356589849093	156.333898355248	156.343099679521	156.334002161479	156.35936482268	156.351807999836	156.358370330435	156.323029138263	156.34394541403	156.295287806737	156.34251671572	156.356911811299	156.334607346981	156.341222655358	156.356505523207	156.351765682459	156.350608489159	156.357748775392	156.35911179821	156.358129140587	156.314866547027	156.340180406419	156.358023704429	156.317305724454	156.327218014093	156.356092915372	156.358764399648	156.353143527448	156.357801422898	156.358120254751	156.321736164133
156.341718446318	156.35297451106	156.354395102757	156.356734801762	156.355719391037	156.357722737433	156.359583320485	156.344210928441	156.324609059218	156.35729124215	156.340653650028	156.356514035246	156.342739996791	156.358038075449	156.298474677426	156.349032143602	156.349169802291	156.359303480187	156.347083263794	156.357974430097	156.358751633421	156.353371970746	156.319556951085	156.337065093855	156.352574394269	156.358297041059	156.349142118131	156.335641178125	156.345125484487	156.345843669771	156.357037745866	156.326425461004	156.34102528291	156.358203690252	156.358155290603	156.354857201338	156.358656961241	156.354673928944	156.343681246085	156.358501880526	156.353774011852	156.316974527839	156.359284900979	156.323769382198	156.343694167455	156.359175921803	156.355578480843	156.352324910861	156.357516090639	156.339455724863
156.334421184459	156.359499853609	156.358840759553	156.33301270784	156.358774810203	156.358286966024	156.349363186377	156.351784469668	156.358873845477	156.359716328495	156.35469266253	156.333243152991	156.35989090278	156.353119681324	156.358466847172	156.355338119205	156.352672408352	156.359200991027	156.332113500011	156.345596016124	156.360105435156	156.35240323843	156.35105927988	156.358481587727	156.351939133199	156.358995714907	156.356846337899	156.359347184645	156.359559956826	156.350983666143	156.356614102554	156.359381253974	156.356836390478	156.35407054341	156.35905956369	156.354018743887	156.346710503314	156.336875244923	156.351354419596	156.358857992543	156.333331598804	156.359245950946	156.35827208782	156.353954851211	156.35977693311	156.355161729897	156.358401171484	156.359246126634	156.324293667294	156.331362652747
156.357996809346	156.357426311985	156.359363282574	156.358351995964	156.358217027332	156.356780702086	156.360063439092	156.350074981717	156.344440748882	156.358479240091	156.353001655267	156.355558230687	156.358235454942	156.359599310922	156.345702789327	156.351984993503	156.351388515681	156.357996630354	156.358168052248	156.349220083426	156.357785112722	156.342930953945	156.349609009573	156.359859302659	156.357875351958	156.343360753499	156.359874853495	156.354964595325	156.349579737577	156.35310924777	156.346796822019	156.354671817026	156.356996678928	156.359223797133	156.359237567091	156.348040870056	156.351603732361	156.350426469255	156.339152924277	156.352987854645	156.342929386266	156.358269262679	156.360184692346	156.357954862221	156.357658475386	156.358966500894	156.343150583004	156.360551858267	156.357232087059	156.357751727084
156.358144557001	156.348956602197	156.354533353488	156.357560141604	156.353948902525	156.344789303539	156.357197654611	156.357404391721	156.360371066801	156.359485906682	156.34076906428	156.355020190373	156.349607107025	156.352567630934	156.357752156166	156.358972301251	156.359192699953	156.355762823171	156.356474775591	156.354025221824	156.35675836754	156.341706003475	156.359977197364	156.354628517573	156.357960352019	156.358802292524	156.359691025353	156.356345410059	156.359456715812	156.355515639516	156.352364848028	156.352764357662	156.356568188825	156.355000020296	156.353218276645	156.35943466239	156.3597086204	156.360028092154	156.344693653929	156.356071184611	156.357703000358	156.359143240738	156.358927649392	156.353901388812	156.355435983642	156.35385856383	156.358032132377	156.35875703571	156.358629141269	156.359181602476
156.358522042795	156.358061564519	156.358697553476	156.348644784601	156.350656210023	156.360052003877	156.348134845422	156.359803675162	156.359244122586	156.360497290107	156.358393137085	156.353784632808	156.344871380511	156.350070203099	156.360323953077	156.351361619551	156.358864157615	156.349112455555	156.35951808588	156.359887817708	156.359621097096	156.360289090966	156.359857418852	156.355513695784	156.352612668923	156.356899880057	156.353216831312	156.349652581077	156.356966338976	156.351399343417	156.358402672837	156.359289798941	156.358830774062	156.356894000308	156.3541168091	156.345668370925	156.354628670447	156.357985967617	156.360613691671	156.348037941005	156.356321655274	156.347028127245	156.358002213732	156.359495996376	156.353854575331	156.351183425034	156.357033406616	156.359033761336	156.359927918205	156.359134325836
156.358847695482	156.35974515765	156.353548320933	156.360336295907	156.356707107209	156.347972282406	156.355320964301	156.356329809673	156.353316496081	156.354186766753	156.348676278114	156.358964264025	156.357899896634	156.350446547411	156.359353989271	156.358222144599	156.356367477748	156.359844059174	156.3588925241	156.346705097667	156.360401664725	156.360808853836	156.358429235223	156.355753699117	156.350922023028	156.359077386083	156.360450936724	156.356827600233	156.35524005032	156.359747160404	156.357960615094	156.356675121392	156.358814653688	156.349259692144	156.359271849542	156.35725309771	156.360259309728	156.355117014977	156.360178968508	156.353095765178	156.353804684514	156.360241879341	156.358232251746	156.357373585424	156.35949475514	156.357868260354	156.360693965367	156.349842336683	156.356761936073	156.36040569497
156.358451437984	156.36089897546	156.360257594415	156.359088666896	156.358075309873	156.35529602808	156.353284374514	156.358861587105	156.353326175264	156.359380993466	156.358928448064	156.358357116836	156.359895475644	156.357984449875	156.358960661052	156.36060404855	156.355852709281	156.352585345578	156.354450216228	156.357285553845	156.360059825454	156.349980809723	156.353382583935	156.360721392097	156.358339670079	156.352872146892	156.360097030077	156.353504540531	156.357638221667	156.355786345825	156.359787533056	156.360516923553	156.351473161463	156.359908121806	156.353019788911	156.360475817008	156.359647595614	156.360018475487	156.351348284678	156.359025024513	156.36044832168	156.352020456234	156.354431133878	156.360735069215	156.356951657382	156.352177001308	156.350918366564	156.359349542964	156.359385374593	156.359122013172
156.358756725393	156.358628192543	156.35304733533	156.360283844528	156.360792787475	156.357235078672	156.358811520897	156.360648044381	156.360282727476	156.360539234409	156.36017272035	156.359895789196	156.357657939881	156.358972886162	156.358664663616	156.356825687591	156.356239073232	156.360208477534	156.353555565182	156.357556181494	156.356960739498	156.355751354187	156.36118738161	156.360575671373	156.354330955122	156.355033152043	156.355506845529	156.360734312633	156.358294428954	156.360962575122	156.36066974865	156.35201425584	156.355984804213	156.359164535954	156.360729319955	156.360395175028	156.359311669489	156.356936388806	156.360387873945	156.354649144816	156.354672703835	156.351160460193	156.355784299491	156.360623698896	156.360485714869	156.360625891928	156.358584708156	156.348184357917	156.360843986332	156.357990085249
156.353917109842	156.359824029697	156.359894687305	156.359250303927	156.359743810911	156.35984360766	156.359146483897	156.353195755442	156.356051413534	156.35835952411	156.358028129714	156.360681951587	156.359189403639	156.353869445285	156.353076281762	156.357835519432	156.356853752367	156.358983592158	156.360720389258	156.360190650883	156.354634260763	156.360768530004	156.35820636996	156.358059391482	156.360946265092	156.35780784938	156.356963616986	156.355440923602	156.360389183542	156.360209238699	156.360348506244	156.353402377135	156.355550565809	156.360092821026	156.36071750758	156.355901092341	156.357310466078	156.354516427101	156.358330575345	156.359198697205	156.36080925208	156.360094345959	156.356591362374	156.352554647066	156.355994110045	156.358746129521	156.360516492131	156.361023103984	156.359973340618	156.353336401945
156.354320305134	156.356980863867	156.353895949262	156.358186196636	156.359768522812	156.35769467462	156.36072559837	156.35881588511	156.357907303719	156.361078317468	156.360361700911	156.359082459118	156.36054655212	156.358169629843	156.3605883766	156.35546587246	156.357270933292	156.359022487105	156.356954731522	156.357925271425	156.360052575892	156.358444761826	156.36116962005	156.357382133641	156.356584812708	156.355926414898	156.359850126581	156.359423861687	156.360578827702	156.35493783972	156.359776701358	156.359626453295	156.3605987576	156.358739141439	156.360586748407	156.356646540389	156.358780407193	156.355888309733	156.35635258483	156.360329015618	156.354174772963	156.35744940429	156.354021610851	156.359005390154	156.356285092993	156.356636586684	156.360535421925	156.355371223852	156.359812425746	156.361038347897
156.358396360867	156.359455637169	156.360863160528	156.361429928551	156.358110882936	156.361213982126	156.360839901892	156.360313572512	156.361138691406	156.358233075704	156.356254884454	156.357313440088	156.3592113086	156.361085064852	156.356008067886	156.360258226185	156.360674030138	156.358996239802	156.357853437938	156.359552332263	156.358300504055	156.360524758739	156.360632159403	156.361112392842	156.356931889318	156.355570013307	156.360590834612	156.359322930058	156.357088641644	156.360400896372	156.359230527355	156.359141381895	156.359956068777	156.36019781947	156.360108612084	156.360360021779	156.355978270928	156.359654615716	156.35521046713	156.356586179524	156.357542034284	156.360331073307	156.35965841738	156.359342800012	156.359252841569	156.361001391302	156.36011232317	156.359676113012	156.360742663716	156.357560206898
156.358488331143	156.360685687033	156.357386610302	156.3595614102	156.358629317146	156.357238483998	156.359476897777	156.360493144916	156.360252378057	156.360236089129	156.355929400639	156.361061449465	156.359357041806	156.359466898541	156.35986645167	156.357826166683	156.360838434678	156.359698564424	156.359097299966	156.359092966519	156.359225434277	156.359957743656	156.358646556088	156.360173420342	156.361112001171	156.358923137771	156.360943562529	156.358074166938	156.360725970099	156.357790024803	156.357150999583	156.359292732739	156.356942958864	156.360539143691	156.354085351956	156.360291527001	156.359944443683	156.360282477564	156.358339303766	156.361282664542	156.36078711669	156.356375852294	156.360788768681	156.359915296688	156.359576707297	156.356697962534	156.35653879399	156.361293277759	156.356717912406	156.35588853523
156.35783837443	156.361356016551	156.361230358696	156.361059867268	156.359220120317	156.358498372384	156.360744501653	156.361044103022	156.358651013602	156.357257083735	156.360173837467	156.360782800848	156.35975115165	156.35908704748	156.360283315892	156.360896215711	156.360849198065	156.358943608108	156.357284279925	156.357454021407	156.360781113741	156.359159143698	156.360651931146	156.357069052398	156.358557342538	156.357190251718	156.360193475497	156.359993147531	156.358923510208	156.357706984995	156.359998377103	156.359025284869	156.359523450974	156.357698574721	156.36077297626	156.360820311142	156.360955752614	156.360448540561	156.358572989564	156.359603382272	156.357997320019	156.35841057301	156.35702626174	156.361200008747	156.360631468322	156.358150318122	156.357024328498	156.361001013271	156.360534791933	156.358214845372
156.360973365471	156.360205390041	156.35959789871	156.360596131536	156.361643072971	156.357876063406	156.359705975645	156.361548438127	156.357574456047	156.357547129569	156.358151809179	156.35940360062	156.358914198996	156.360619698459	156.35915488282	156.359041179416	156.359399828749	156.361510464534	156.360251310879	156.358254159185	156.361050461007	156.360892249954	156.360932879831	156.356780525874	156.361379191474	156.361144940248	156.360674549278	156.361067328942	156.358702255147	156.359838330085	156.35961927504	156.358149007999	156.360779198237	156.358126681502	156.35760417104	156.358033442431	156.361122165297	156.361514263351	156.358561564716	156.36106612418	156.361340065812	156.360904869662	156.361145403888	156.360985793252	156.360941490629	156.359695031657	156.360295025133	156.357722039582	156.360587071324	156.360983387903
156.358655869736	156.36102323012	156.36170125725	156.360231407027	156.360992079214	156.361009144822	156.359156318967	156.360388460026	156.36126066361	156.361222797106	156.360899165584	156.360408629168	156.359390481472	156.360845135453	156.357327582498	156.357733863131	156.358859463695	156.359091599104	156.358767794628	156.358679405799	156.359910568863	156.359268918404	156.35887836254	156.359381212273	156.360167845434	156.36014557892	156.360397170909	156.358156689823	156.360827122799	156.360791655752	156.361439271982	156.361559128474	156.361216300552	156.361161685622	156.359480366483	156.361410840018	156.360444744659	156.36122340026	156.360185376041	156.361246445454	156.360959447103	156.361014821314	156.360102669953	156.360697095565	156.360386867627	156.360407723563	156.358907167874	156.360071829591	156.359578628925	156.361074223949
156.359112502498	156.359275225916	156.359155418387	156.358854948024	156.360861680792	156.360042689738	156.36065550796	156.360407981693	156.361560336889	156.360109034611	156.360862938922	156.360303364824	156.35802470063	156.359236413527	156.359147603424	156.35800244857	156.361067577241	156.360694817576	156.361442773946	156.360541870893	156.359922976184	156.360559534635	156.360685502802	156.359059643065	156.359495041868	156.360873900279	156.360091046845	156.361139070707	156.359012672077	156.360334195974	156.3610231916	156.359076017846	156.360043285938	156.361174306956	156.361620944866	156.360071592107	156.359645253016	156.361151248404	156.359644155459	156.36148028751	156.35942546201	156.360372146824	156.360335307563	156.360669588041	156.361121926885	156.359176875145	156.361173901038	156.361121144416	156.361555254273	156.358333572134
156.359080073193	156.359245483117	156.35901513965	156.360780696088	156.358765316879	156.360463730816	156.361019130336	156.359271128949	156.361182166851	156.36098607339	156.361518360628	156.359722771915	156.360650782644	156.361086435838	156.361619386336	156.361611061609	156.358517712656	156.361305693412	156.359059343698	156.360950261475	156.360772762069	156.360724812782	156.359967491904	156.361384262677	156.360281581277	156.361199881055	156.360979510862	156.361755104364	156.358831197895	156.360779575857	156.360156017971	156.360552009246	156.360970658509	156.361295381951	156.360532184584	156.35951665206	156.3595644131	156.360545723929	156.361450106236	156.358222355144	156.359198708133	156.361340885313	156.35911989154	156.359906173937	156.360651963447	156.361592867616	156.359943308046	156.360840213759	156.359298612519	156.36178348833
156.360000487917	156.359072101339	156.361675398538	156.359944742432	156.360660212911	156.360279289497	156.36039054267	156.360158730536	156.361510642519	156.360934623012	156.361409321726	156.359622666355	156.36045391799	156.360141254505	156.361099579465	156.361678450187	156.361189052383	156.359247772334	156.361502165721	156.361229640613	156.361290060327	156.361203835744	156.360715137788	156.361773989101	156.360397468132	156.360439110498	156.360040301421	156.359350589951	156.36037301484	156.361650169379	156.360661556306	156.359035273997	156.361088155683	156.361750546227	156.361472872914	156.361436792456	156.360481532943	156.361438156718	156.361403780579	156.35963098121	156.361411148642	156.361120225564	156.360573852625	156.360122374398	156.359817918154	156.360491134246	156.360966465358	156.36156247455	156.359084730402	156.359636609435
156.360899501602	156.359637468545	156.361460833202	156.361623292313	156.359288948686	156.360488321357	156.360721667822	156.359958636688	156.359105315303	156.361396579559	156.361729374777	156.359749570917	156.359569470708	156.361493460879	156.360007156919	156.361816739908	156.361151312462	156.360019167719	156.361501353822	156.360329950739	156.358816479266	156.3612624744	156.36185857079	156.361636901132	156.360758328144	156.359532297781	156.361653380413	156.361327738383	156.360612787619	156.361426372066	156.360039680424	156.361430436925	156.359141552587	156.361830801724	156.361613211755	156.3616483397	156.360048859356	156.36175663118	156.360426001892	156.361443626835	156.359742212226	156.359510668474	156.359391725174	156.361105263265	156.359792886979	156.360871331078	156.359734079004	156.36122607323	156.360187159735	156.361283381577
156.359539323402	156.361194210884	156.360210656068	156.361617048334	156.360718520099	156.360174282109	156.359920378648	156.361388692199	156.360706919838	156.360036234615	156.359269749378	156.361135058095	156.359340068632	156.359819255289	156.361264772477	156.361754753101	156.359940215044	156.359718316557	156.361028397998	156.361190492715	156.361216042908	156.361271218781	156.360908159259	156.361495921975	156.361055701765	156.360143783252	156.361392476041	156.359574559914	156.360894665897	156.360316487678	156.361462332929	156.361231964286	156.361254529997	156.361617347648	156.361851060155	156.361912977249	156.360668065192	156.359447832756	156.361750966104	156.360375811976	156.359530189152	156.359239724933	156.360641902172	156.361228722186	156.360658547159	156.361301206775	156.361450581282	156.359729982593	156.359468602142	156.359371551052
156.36029625024	156.361107222352	156.361511935241	156.36107344268	156.361186004854	156.360892746403	156.36014148979	156.361571829309	156.36176772127	156.361711979603	156.360070668513	156.36101473527	156.361293724639	156.360315179034	156.359485566899	156.36029315937	156.361629406547	156.360439495378	156.361746536155	156.361739313756	156.361020697927	156.361781975482	156.360544848972	156.361745455647	156.359561958268	156.361141850905	156.361273238876	156.359568583821	156.361261128951	156.360406494622	156.360636847433	156.360754386706	156.360774602722	156.361705474727	156.360362590898	156.361687194531	156.361083816665	156.35988818989	156.360141218251	156.360386709635	156.359609789944	156.360397698617	156.360905134719	156.361905704377	156.361728768899	156.360205283274	156.360238628077	156.361363749583	156.360951132942	156.360570472328
156.360992857702	156.361813279029	156.361640313657	156.361355988674	156.360568832382	156.36070665629	156.361630773812	156.361499257334	156.361315559634	156.361934140545	156.360869269396	156.361724722967	156.361833733291	156.361161714848	156.361224862998	156.362019695925	156.3611867062	156.361866763508	156.361655352588	156.361210566709	156.361583785774	156.36151489246	156.360967512754	156.361482045844	156.361308459388	156.359982899747	156.360471626358	156.361922567064	156.361543027304	156.361450964937	156.361839844897	156.361177797974	156.360449211143	156.361027417965	156.361580767416	156.360445000814	156.361203420513	156.361711374031	156.361657031888	156.361390268731	156.360819732111	156.360333183907	156.360057518317	156.360224348511	156.361288068833	156.360428741381	156.360681943614	156.360136897541	156.361734401811	156.360907462257
156.360898919994	156.360975777615	156.360749202174	156.361763304212	156.361042419359	156.360919376261	156.360856944661	156.36155534421	156.362048946994	156.360828088532	156.360925991005	156.361626807808	156.360604205617	156.361291438816	156.361549274173	156.359678272172	156.36068608097	156.360988529934	156.361973048046	156.361429903866	156.361363917866	156.361215286481	156.361031940724	156.360965221324	156.360356112486	156.36154672672	156.361146118998	156.360780027912	156.361424592031	156.360829223563	156.360024020568	156.360539522344	156.360602181988	156.36177871319	156.360943367266	156.361532006303	156.361728632508	156.360486577793	156.359794609599	156.361786268386	156.36157386462	156.361418610107	156.360217457753	156.361614671884	156.360649678653	156.360254558984	156.360351096408	156.361310617959	156.361530233205	156.360715244606
156.360675619599	156.360800143803	156.361820017251	156.36184680126	156.361381701279	156.361528465711	156.361646193756	156.360759421597	156.360429997377	156.360861427045	156.360504176091	156.361770601476	156.361211301982	156.360463648006	156.361225131996	156.361120013423	156.360421356418	156.362032920125	156.362031563658	156.361308962739	156.361285133694	156.361678432144	156.360359823512	156.360874708466	156.361023909573	156.360353774102	156.361243843558	156.361227176101	156.361420824308	156.361933643281	156.360923755932	156.361055364663	156.360270199366	156.361127126827	156.361564437611	156.361835841971	156.361922607017	156.36144264151	156.36085904956	156.36105937188	156.361035882433	156.361727983053	156.361762030518	156.360674853908	156.361859314763	156.36010672414	156.360664399879	156.361121842121	156.361492055245	156.36160066569
156.361894002677	156.361994887068	156.360981143701	156.361541629187	156.360836269516	156.3616632699	156.360960284179	156.360008828381	156.360899146157	156.360350904109	156.360900004125	156.361155699125	156.361561653044	156.360827021413	156.360439152702	156.361444541147	156.36033444597	156.361161729984	156.361004771365	156.361799173825	156.361567026473	156.361715254106	156.360970179884	156.361036676082	156.361568221233	156.361016222219	156.361422727365	156.361390893344	156.361617019259	156.360383622348	156.36209917016	156.361292563529	156.360774064601	156.361702160164	156.360858087848	156.361840006648	156.362101689327	156.36126141867	156.360469717247	156.360738869449	156.36109881194	156.361408106496	156.361266138071	156.361544909378	156.3611958442	156.360995406085	156.361918278944	156.360786215845	156.361150540559	156.36088693689
156.361122026396	156.361593096431	156.361421709832	156.360536866133	156.360695249444	156.361289043089	156.360792528801	156.360550895634	156.361287871878	156.361098049724	156.361619219904	156.361258685656	156.361908342968	156.362062669102	156.36166166934	156.361057273261	156.36163401239	156.361934265541	156.361560622306	156.361315650572	156.361381419715	156.361514108611	156.361675859053	156.361617480575	156.361122956466	156.361322979403	156.361791356049	156.361646899205	156.360391509328	156.361991232851	156.361317847643	156.361007658138	156.361765205271	156.361688183447	156.361986368611	156.361228184641	156.360710342638	156.361162572265	156.361336196429	156.361452276464	156.362023606872	156.361298560339	156.361569896692	156.361042055676	156.360557509677	156.360439295993	156.361633708843	156.361517507694	156.361068367022	156.360934816831
156.36032556273	156.360867646552	156.360688111277	156.361378117929	156.361832753049	156.362040754097	156.361428632511	156.360988422483	156.361684291127	156.360859377826	156.360344280452	156.360786968808	156.361962652311	156.360899751608	156.360995244581	156.361709953395	156.362210237138	156.361142744476	156.360675078481	156.361304235869	156.361291515385	156.361905795301	156.361843586938	156.361803791206	156.361879564739	156.361210250377	156.361817768269	156.360639499782	156.361849143963	156.361676927855	156.361159082158	156.361351686811	156.361279900709	156.361550869758	156.361036234726	156.36092777356	156.361234324516	156.362005157374	156.361525047549	156.36153687136	156.361841274971	156.361515698329	156.361576779308	156.361904040002	156.362037643782	156.361511377496	156.361707878762	156.360576322047	156.361979701359	156.361671531494
156.361682403904	156.360847917849	156.360992184399	156.361341173806	156.361555711529	156.361161980722	156.360796580888	156.361638770915	156.361244325697	156.361832080044	156.3620589151	156.361289722512	156.361535770702	156.361304534052	156.361882287682	156.362119239852	156.361131809559	156.361105626763	156.361989140204	156.361915685776	156.361665830867	156.361922408334	156.361092576025	156.360618826063	156.361653480282	156.361864088557	156.360882007726	156.361234270233	156.362187122243	156.362035132697	156.360590173565	156.360944363828	156.362104920695	156.362131586835	156.361635763549	156.361921817857	156.360855502543	156.36157367807	156.362018162949	156.360875487299	156.361224616324	156.361490733124	156.360857948419	156.362056246524	156.36192487582	156.362104713309	156.361009399167	156.361699915456	156.361467014354	156.361216797529
156.361963067171	156.362005802776	156.362203770492	156.361056644731	156.36138065333	156.361270612014	156.361283924205	156.361713796549	156.360752053306	156.361927331612	156.362160382774	156.361961059355	156.362020920271	156.361154735938	156.361155299235	156.36162090873	156.361798605531	156.361773871465	156.361788519557	156.361110177984	156.361190899771	156.361139267499	156.361328765436	156.361109995134	156.361992605056	156.361494209283	156.361578984137	156.361208581414	156.361679930634	156.360848593587	156.361455596473	156.361706936957	156.36189395925	156.360755126657	156.360550046574	156.360745302333	156.361494222485	156.361406158403	156.360750686055	156.361194787639	156.3621533017	156.36154953985	156.361804984552	156.361559134559	156.36152993112	156.362274549023	156.361125532849	156.361202031347	156.36181177525	156.362015344095
156.36198934506	156.361919643639	156.361924406545	156.36149700451	156.360967321738	156.361703897529	156.360580679304	156.36093768075	156.362164047467	156.360915499344	156.360621216394	156.361388488272	156.361286462957	156.361737578566	156.361647926128	156.360808744394	156.361133612661	156.361672071705	156.361723630998	156.361903373361	156.361191473323	156.361366282186	156.361320028924	156.361974150126	156.36137793924	156.361237308337	156.362102173762	156.361781706949	156.361911295584	156.361319862615	156.361413660968	156.362077843564	156.36187870525	156.36192087908	156.361750547561	156.362088359346	156.361626179552	156.361732505694	156.360875383501	156.361125535829	156.36165561131	156.36169437373	156.361358363251	156.361999866496	156.361422157081	156.361732104563	156.361310228553	156.362037033846	156.361430370341	156.360980634993
156.3619306962	156.36194991953	156.360881857751	156.361776938676	156.361702586071	156.361333143118	156.362102766065	156.361718502927	156.361838879196	156.361985712743	156.361588010074	156.361202803583	156.361337503288	156.361771579165	156.360791509738	156.361591730736	156.361618380822	156.361928942505	156.361764773855	156.362010441214	156.361920768125	156.361534427203	156.361776625197	156.36116295342	156.361474373424	156.361504104419	156.361230907063	156.36116797555	156.361569567346	156.361318115091	156.361431861866	156.36087445927	156.361549409709	156.362077350037	156.361375955161	156.36148496042	156.361671539162	156.361539086775	156.362032049768	156.360823376552	156.361170428872	156.361270842159	156.361183812834	156.36177932236	156.361758343504	156.362106326268	156.361020854869	156.361115479546	156.361747687628	156.362332115793
156.361687827399	156.361442848431	156.362217339321	156.361119019928	156.361266652117	156.361170587011	156.3616788694	156.361933464135	156.36200775474	156.362274938244	156.361718200573	156.361517950068	156.362312360055	156.361894271151	156.361222089503	156.361993055278	156.361627587069	156.361541584038	156.361404626098	156.362198360027	156.36162582159	156.361291429367	156.361907146601	156.361841937944	156.360974243824	156.361891415523	156.361796156619	156.361694508196	156.362134771787	156.361817715933	156.362017028503	156.361211329445	156.362185666384	156.361303141591	156.361815311305	156.361815856553	156.36159530219	156.36218290394	156.361897264911	156.362136268898	156.361786102019	156.361078522357	156.361409245761	156.360905804591	156.362121786485	156.36181203549	156.362082226549	156.361532402587	156.361955385262	156.3618629471
156.361470884266	156.361261759795	156.361987131658	156.361219152051	156.361115637857	156.361611197657	156.361450301386	156.361563495654	156.361109763536	156.361906690822	156.362203840313	156.361785669998	156.361304915311	156.361886993662	156.361528148589	156.361260786068	156.361594071012	156.361577111722	156.361777374288	156.361913772765	156.361318881806	156.361796264928	156.36206303666	156.362202244677	156.362145864283	156.361787663359	156.361242173002	156.361578618337	156.361562726228	156.361505536218	156.361872040294	156.361226573384	156.361617928303	156.361769004488	156.36214760661	156.361650644918	156.361204499388	156.362045789774	156.361629718289	156.361879931514	156.361429736875	156.361424684806	156.360946017008	156.361614423666	156.361365528362	156.361180565589	156.361357769312	156.361081744114	156.361805084276	156.361057771809
156.361476713375	156.361707097986	156.361848303743	156.36206798366	156.361304894652	156.3619682991	156.361328256674	156.362109194946	156.361625078975	156.361054872093	156.361962571539	156.361731779084	156.36103669918	156.362258144887	156.361916281034	156.361658686521	156.362153749701	156.361218116201	156.361058747634	156.360857598461	156.361578647221	156.361440902838	156.36142536742	156.361134736816	156.361419408684	156.362211342549	156.361575898661	156.361653881719	156.361886718914	156.361403265694	156.362105718863	156.361804614391	156.362016804266	156.361593733124	156.361434860649	156.361929462613	156.361961243684	156.3613032111	156.362267818263	156.361824407921	156.361391842631	156.361541301461	156.361437906532	156.361053896876	156.361750242499	156.361156153617	156.361458351055	156.361970917792	156.361553292399	156.362317759214
156.36123645113	156.361333807894	156.361736520942	156.362240343086	156.361912930086	156.361366484309	156.361887973866	156.361613281742	156.362222266743	156.361160641941	156.361666800228	156.361501827156	156.361365323967	156.361449825693	156.362185791568	156.361823378661	156.361631739025	156.362074096318	156.362100578362	156.361649228624	156.361724224675	156.361176630155	156.361419330061	156.361266152051	156.361346618189	156.362144013252	156.361966829565	156.361881842791	156.362148163209	156.361510748087	156.361895304344	156.362060466157	156.361140534524	156.361792665537	156.361181877507	156.361648687065	156.361233205966	156.361948398121	156.361356806697	156.361055876517	156.361419069738	156.361911366315	156.362069745183	156.361274735926	156.361538021505	156.361452619204	156.362137793816	156.361072282232	156.361413878479	156.361790908754
156.362230567704	156.36140338484	156.361895475003	156.361989622361	156.361397029899	156.361635051145	156.361693536317	156.361745007922	156.361549607116	156.36147604053	156.362202100797	156.361790592366	156.36176736512	156.361321313219	156.362214902453	156.361533985419	156.362172695193	156.362162774821	156.36155063462	156.361978680616	156.361992727347	156.361798412807	156.361882585169	156.362184045561	156.361400459369	156.361042266925	156.361452707764	156.361747679302	156.361743082895	156.361791411885	156.361322436362	156.361185130253	156.361817519046	156.362200591112	156.361904946811	156.36179604489	156.361878577228	156.361697595411	156.361554717333	156.361810259188	156.361884641094	156.361931468474	156.361669099088	156.361792712244	156.361265704226	156.361719394127	156.361857449107	156.361961501015	156.361088971873	156.36131253318
156.361847167533	156.361223865916	156.361935355255	156.362292906064	156.361271178973	156.362290686871	156.36185992937	156.361476303248	156.362270105638	156.36163383726	156.362048217336	156.361274730045	156.361918311945	156.361343982915	156.362208311744	156.362222845353	156.361336381578	156.361694263003	156.361863713413	156.361954858792	156.362043735526	156.361204969702	156.361443398181	156.362268772521	156.361852849356	156.361988981145	156.361848301853	156.362001411335	156.362183932556	156.361312601238	156.36215098784	156.361953687764	156.361940593853	156.3615243572	156.361783673005	156.361447510683	156.361493221713	156.362108204197	156.362319596895	156.361346387198	156.362067965174	156.361635006925	156.362077597978	156.361932620389	156.361880205239	156.361935218772	156.361780803131	156.361465765125	156.361654158329	156.362012643762
156.361879458473	156.361652206215	156.362117794462	156.3616735254	156.36153246292	156.361750613229	156.361738087596	156.36214601574	156.361522288189	156.362220357838	156.36140585059	156.3617284566	156.362136471228	156.36200447146	156.362084919355	156.361408902679	156.362101378761	156.362095034588	156.36172249821	156.361837649288	156.361412086489	156.36129195384	156.362168290181	156.361331575738	156.361275722885	156.361610059852	156.361803443605	156.361502487536	156.361292878535	156.362074362111	156.361849921264	156.361971290946	156.361727767885	156.36185974551	156.361550207439	156.361358693995	156.362148543271	156.361553268478	156.362293382657	156.361723284268	156.361940913246	156.361798375066	156.361538110667	156.3614340913	156.362118399497	156.361984467591	156.361874242313	156.361698924094	156.362126423552	156.362050463388
156.361385820746	156.361750581826	156.36224653059	156.361912845166	156.362133843782	156.362067385468	156.362242622469	156.362343542613	156.361797530402	156.361826268262	156.361571487203	156.361382432592	156.362224042061	156.361661994225	156.361234010734	156.362112068284	156.36145629303	156.361864811735	156.362156333614	156.362094618421	156.361376026106	156.362253400594	156.361892347102	156.362256873481	156.361644513373	156.361414813482	156.362211811237	156.362215382186	156.361308623279	156.362154029756	156.361668876042	156.361995660403	156.362072560198	156.36151518811	156.361986452591	156.362112287003	156.361761521636	156.362179970761	156.361547417519	156.361763137502	156.361595534301	156.362037855004	156.362058050563	156.361960936133	156.361921072669	156.361773505037	156.361606894857	156.361578789133	156.362366880493	156.3620502007
156.36182035338	156.361598409621	156.362130758477	156.362212592957	156.362018636483	156.362162525346	156.361531924605	156.361897596409	156.361920767731	156.361435391096	156.361423444403	156.362012725703	156.36192409276	156.361462233585	156.361624349282	156.362302482872	156.362126914531	156.361661266195	156.361964789326	156.361683909139	156.36203319414	156.362002226265	156.362307007971	156.361991884146	156.362105706865	156.36159544617	156.362078046783	156.362090805382	156.361467264537	156.361598190766	156.361464983578	156.361488296728	156.36146354013	156.362314615635	156.361593339759	156.361486375352	156.361955836801	156.361678479634	156.362016006223	156.362265420569	156.36204872131	156.361985528323	156.362175685831	156.361355415453	156.361798934379	156.361766899431	156.36215782638	156.361662200804	156.361945402488	156.362326015288
156.361523627066	156.361724157509	156.361831700476	156.361905678279	156.361617385539	156.362192081583	156.361703817303	156.362045784041	156.361712002183	156.36240667778	156.361708698616	156.362092929374	156.362110433369	156.361373512529	156.361523549736	156.361689989257	156.361611184245	156.361492808196	156.362100380509	156.36193810244	156.361609484601	156.361308823944	156.361583368871	156.361801943647	156.361885729408	156.361568376635	156.362100593186	156.361788871734	156.362042710183	156.361972070566	156.362238523151	156.361785913169	156.361501883849	156.361637261538	156.36204588558	156.361542725877	156.361744941878	156.362196523045	156.362182431186	156.362190613659	156.362033411191	156.362052812083	156.361842343058	156.362227194331	156.361859776912	156.362145939536	156.362113638966	156.361789972351	156.362234583896	156.361682975981
156.362025390514	156.362195884084	156.361668663034	156.362359225666	156.362156753999	156.361444146348	156.361726942834	156.361502624528	156.361747973653	156.361567120317	156.362242684529	156.362217920449	156.361687460818	156.361856398234	156.361728558924	156.361556929722	156.361755383208	156.361479963229	156.361686829069	156.362040345163	156.36190334381	156.362084124046	156.36151669718	156.362240499362	156.362309441193	156.362043107356	156.362468402216	156.361600374669	156.361658388952	156.362213165403	156.362304780007	156.361790570372	156.362340779172	156.361830537821	156.362234057164	156.361938772407	156.362243363948	156.361418239757	156.36192793524	156.36220464142	156.361697793547	156.361431297822	156.361425464019	156.362238976446	156.361593598086	156.361918442277	156.361487743204	156.361556944819	156.36192369844	156.361914024255
156.362325989779	156.361545308479	156.361654176624	156.361656900235	156.362388852114	156.362151483727	156.362012842417	156.361743601646	156.362222973625	156.36193042891	156.361514657823	156.36154290005	156.362075247395	156.361507513316	156.361367334216	156.362054616809	156.362186058291	156.362441687418	156.362109025816	156.361683210463	156.362123416811	156.362472291987	156.362277049181	156.361557032282	156.361683887751	156.3616512	156.362241685088	156.361401101595	156.362346362203	156.361680437202	156.361619989312	156.362083487692	156.361786441699	156.361504433833	156.362025828039	156.361531557555	156.362346612581	156.362002941864	156.362007837361	156.361895820734	156.361866423754	156.362156092658	156.36173434361	156.361658233317	156.361929025333	156.361993821164	156.361771413761	156.362443271383	156.361880101045	156.36213408514
156.361821040247	156.362196922147	156.362213200837	156.362290787353	156.361859344346	156.361796134509	156.362167604556	156.362265657379	156.361706306085	156.362281927032	156.361643228356	156.361920097574	156.36188884818	156.362303615121	156.362283842561	156.361909028115	156.361872392519	156.361939267133	156.361547448233	156.361396479972	156.3622664283	156.362260959378	156.362043318091	156.362012431748	156.361568567682	156.361725308	156.361799509306	156.361965037999	156.361759729187	156.362145707303	156.3621306546	156.361629413651	156.361366740433	156.361442571134	156.361782573397	156.361882950506	156.361654781685	156.362072618416	156.362195339764	156.361941246102	156.361892777062	156.361518491752	156.361797732835	156.361847153369	156.36214200465	156.361666732164	156.362114102427	156.362219812245	156.362211121784	156.361791516951
156.361782296268	156.361914699184	156.361779701072	156.362112660332	156.361680618111	156.36220019715	156.362046840954	156.361692884613	156.362282121593	156.362262494468	156.36146535221	156.362067109545	156.361906274892	156.361853547139	156.362036782997	156.361668879743	156.36193804247	156.362291549761	156.362153866577	156.361534018805	156.36181776022	156.362064920129	156.36219551404	156.36179379683	156.362074707984	156.361992769864	156.361781365385	156.362211370552	156.361950771923	156.361833264411	156.361777102334	156.362472943858	156.361784634517	156.362185271804	156.361574263359	156.362327497711	156.362141487812	156.362130739475	156.361950993483	156.362018047971	156.361726911005	156.362301969636	156.361888731191	156.36254902133	156.361772789719	156.362121882927	156.36234456544	156.362264612991	156.361902360524	156.362488109239
156.362155233562	156.362228857821	156.361734845773	156.361666449932	156.361870814556	156.362192478072	156.362041598557	156.361896133592	156.362207789166	156.362078204358	156.36150807719	156.362304364899	156.361648923162	156.36206735464	156.36183749927	156.361843338256	156.36161874262	156.362056281645	156.361671855903	156.362140952603	156.362042439864	156.362131244699	156.361863744362	156.362481655111	156.361961259524	156.362129069071	156.361691091287	156.362164109627	156.36211711983	156.362195095548	156.361541044958	156.361647457852	156.361469719327	156.361582312337	156.361873747391	156.362230381408	156.361698700462	156.361912885364	156.361500547494	156.362397635139	156.362161925495	156.361561992138	156.362188483725	156.361701311877	156.3618074275	156.361583771447	156.362342904221	156.361725264038	156.361743487422	156.362221604542
156.362072343017	156.361788078785	156.361523242531	156.362566514339	156.362283390743	156.362365873488	156.36212999285	156.361832248961	156.362429825541	156.361700722184	156.361840169445	156.362385814219	156.362206272027	156.361733742374	156.362368304307	156.362295126123	156.362252398663	156.362036449039	156.361639811018	156.361722879188	156.361842472889	156.362130095321	156.362002898795	156.362347484572	156.362508761865	156.361738298736	156.362277577321	156.362081111896	156.362211814786	156.361734614149	156.361969763143	156.362301844069	156.36180257255	156.361561560894	156.361940852005	156.362230552269	156.362457124116	156.361785444825	156.361830972896	156.362247657468	156.362088273857	156.361609156094	156.361634008128	156.362043698534	156.361757944407	156.361909185813	156.361943125886	156.361817254897	156.361990490984	156.361749672789
156.361615676853	156.361971941549	156.362221473512	156.362499914345	156.36175981387	156.361866348008	156.362065707745	156.361610996792	156.362062320918	156.36246719901	156.362143492584	156.361659233773	156.361698304276	156.361775612025	156.361813025869	156.361944354184	156.362358398341	156.362263889601	156.361619892386	156.361825129089	156.36188780366	156.362024143294	156.361842481794	156.362369606653	156.362635807853	156.361528507844	156.362057641499	156.362372579278	156.361895692201	156.361736995717	156.36185151155	156.362375193426	156.362250312275	156.361769374176	156.362069400822	156.362163396004	156.362159506462	156.362030576993	156.362360828482	156.362094434789	156.361754069175	156.362179521724	156.362145959542	156.361913185793	156.361972653723	156.36191269724	156.361903207776	156.36216762218	156.361772345092	156.362096280031
156.361775147052	156.361866592789	156.362091079452	156.362244581776	156.362232251293	156.361772393437	156.36202328885	156.362086964147	156.362042952876	156.36218273496	156.361556638433	156.362367097179	156.36204991813	156.362219103838	156.361966973577	156.361585648782	156.361892943069	156.362281981634	156.36168681602	156.361966883883	156.362305808052	156.362321147388	156.361756959274	156.361818867315	156.362193003516	156.361783798662	156.362046745965	156.362231489028	156.361686861946	156.362422795811	156.3619250165	156.36174485212	156.362043687268	156.362262226333	156.361762889863	156.361838249137	156.361792245373	156.36196802934	156.362156766342	156.361883638934	156.362280964732	156.362424611448	156.362064096883	156.361863974918	156.361987023173	156.361977180259	156.361954689876	156.361679739818	156.361826112276	156.361703673098
156.361538904957	156.362202958084	156.361874862856	156.362317899008	156.362188186934	156.36242527339	156.36188905183	156.362434562797	156.361943586155	156.36202227719	156.362100385309	156.361728252822	156.362132651694	156.361784034607	156.36195491688	156.362442436597	156.361646953157	156.362150254344	156.361850110592	156.36193550509	156.362244868909	156.362133620077	156.361751913372	156.362220460271	156.362343215719	156.361950407775	156.361633795577	156.361777929556	156.362375549502	156.361897260733	156.36177402144	156.362089283883	156.36235127308	156.362083940984	156.36192517518	156.362079329545	156.362195046485	156.361765859166	156.362208287676	156.362059653389	156.362155263109	156.361881672508	156.361889443666	156.362134213635	156.362164286425	156.361977817902	156.362370559072	156.362381009991	156.361862081893	156.361925232475
156.362134661963	156.362318393585	156.36188752782	156.362407466683	156.362272093339	156.362446836482	156.362073341708	156.362063965793	156.362312533904	156.362050823894	156.361844541732	156.362217530977	156.362028938335	156.362394930034	156.361662448538	156.362146677892	156.362052366785	156.361620378476	156.362225634636	156.361879477654	156.362302935098	156.362544480231	156.362411099383	156.361806678092	156.36212531704	156.362543270589	156.362448646921	156.362038694503	156.361825197316	156.361801467763	156.361681641038	156.361984426573	156.362114980499	156.362190774579	156.362423376953	156.362070101394	156.362247664212	156.362120500388	156.361830216532	156.362229450997	156.36174268478	156.362219192885	156.362058097944	156.362155917601	156.36186922342	156.361796096462	156.362464191227	156.361943689603	156.3624681231	156.36196268501
156.362132740909	156.362456001317	156.36196855438	156.362504736673	156.362244726801	156.361873557176	156.362507930495	156.362214532582	156.362022999852	156.361716700589	156.361678054051	156.361916657431	156.362322169889	156.361780406364	156.361805082232	156.362312801933	156.362459942882	156.361941318727	156.362413995004	156.362286888949	156.362004488693	156.361826350093	156.361827246426	156.362051198719	156.361762352808	156.36181224537	156.362244043399	156.362176421698	156.361943813226	156.362271233152	156.362320735528	156.362258483909	156.361862459577	156.361702253756	156.362065837074	156.362404410754	156.361633579949	156.361982863765	156.362247163947	156.362330928765	156.361785434052	156.361714098279	156.362311347749	156.362129787831	156.361826808441	156.362299869511	156.362001241476	156.36225467919	156.361893376616	156.362207353473
156.362390272692	156.361975020598	156.362318516148	156.361857179861	156.362186912925	156.361813658241	156.362551541779	156.361947414563	156.362185594765	156.362597514721	156.362221991494	156.362366584114	156.36229803327	156.361623510406	156.362297115608	156.362351837147	156.362096852018	156.361897514101	156.361979458897	156.361921029661	156.362057955839	156.362297266762	156.361811639073	156.361667190692	156.362011996274	156.36191202273	156.362137414605	156.362102981329	156.36193622192	156.361973777489	156.361859333229	156.361919501189	156.362110735595	156.362289804824	156.361644087999	156.362306803434	156.361854432946	156.362390755507	156.361969345051	156.361859480254	156.362111754308	156.36186689352	156.36171598375	156.362168607063	156.361938262948	156.362266233843	156.36169747639	156.362108498207	156.361821913081	156.361856237551
156.361769937939	156.362143984437	156.362072563804	156.362070466687	156.362074839692	156.362272461894	156.362227974471	156.362034926249	156.361888907085	156.361775011338	156.361903112751	156.361890870996	156.362615832612	156.362111515548	156.362535957008	156.362051868613	156.361968897576	156.362023791545	156.362328275504	156.361918464665	156.361956424162	156.361715702751	156.362463061393	156.362121118918	156.362030845074	156.362106007486	156.361924091279	156.361905595462	156.362304659047	156.362549959307	156.362286032812	156.361791943418	156.36173056395	156.362426332441	156.362221073919	156.361880649969	156.361857812071	156.362351234305	156.361836787978	156.36249486099	156.362411156352	156.362011666728	156.361688805733	156.362388499794	156.362312675013	156.362494914487	156.362535016928	156.361845325233	156.361836371964	156.362313777501
156.362390538916	156.362134669543	156.361959982323	156.362247511109	156.362058601003	156.362097246708	156.362497581485	156.362064070959	156.36198027496	156.362084738356	156.362117299439	156.362299044175	156.361924462628	156.362478493012	156.361940020409	156.36203434711	156.361808707543	156.362165413169	156.362432483275	156.36225907551	156.362127265613	156.362024931065	156.362311621318	156.362187353119	156.36223733865	156.362281174878	156.362290944127	156.361981007576	156.361881412564	156.362537809984	156.361775555544	156.361740796321	156.361903661772	156.361966881217	156.361762074036	156.361765648787	156.362079402885	156.36229386599	156.361867943327	156.362232578285	156.361925778567	156.362285645239	156.362390926194	156.362273936716	156.362368041926	156.361884892355	156.362261792533	156.361941805878	156.362455149459	156.362329304286
156.362009355514	156.362454165492	156.36240538777	156.362545544943	156.36206660293	156.362460597298	156.36199892103	156.36182535088	156.362478666041	156.362018115852	156.362125217064	156.36224020441	156.362282999676	156.361862597288	156.361939152729	156.36176749556	156.361842981353	156.361892719681	156.361752352823	156.361987504061	156.361880219346	156.361914407295	156.361869275356	156.361899960602	156.362211690991	156.361765766492	156.36250320521	156.362487046928	156.362333216843	156.362421287046	156.362122251714	156.362165097336	156.362432598383	156.361915107552	156.362018886417	156.361917209654	156.362525992104	156.361870687765	156.362017763666	156.36234835828	156.36226015024	156.36200257302	156.361925515261	156.36179950155	156.362410605095	156.361781321901	156.361785894453	156.362442965943	156.362148317264	156.362351810377
156.362050242993	156.362337225164	156.361764172586	156.361917583938	156.361936319444	156.362193020623	156.362103435067	156.362177828413	156.361875633212	156.36242415486	156.361931857117	156.362418283912	156.362232612678	156.362468260283	156.362283246863	156.361853284069	156.362060487669	156.361941750376	156.362488530807	156.362015723991	156.362116663467	156.361845911696	156.362290415205	156.362386175099	156.362207208816	156.361822110503	156.362363553345	156.36188238977	156.36241932058	156.362413246137	156.362331432119	156.362086358519	156.361903721519	156.362084527339	156.362089069133	156.362108459951	156.362012777665	156.362470229652	156.362090300572	156.362079273157	156.362216243962	156.36203942124	156.362463153832	156.362698783557	156.36221121117	156.362581179133	156.362317705195	156.361725183086	156.362060587667	156.362159796068
156.362228655169	156.362018107523	156.361938274385	156.362526202359	156.362232582063	156.362080883252	156.361903218081	156.361972949824	156.362171407595	156.361963999272	156.361871428675	156.361961647452	156.36193743949	156.362435636755	156.361823695499	156.362621831289	156.362317701105	156.362373673824	156.362651140602	156.362178578326	156.362233431551	156.362407259464	156.362336447969	156.36192076788	156.362317365612	156.36247123129	156.362488488971	156.362330015878	156.362229974535	156.362003512265	156.362228725048	156.36269008933	156.361769342561	156.361968321131	156.361999863637	156.36199546138	156.361917744529	156.361850010284	156.362254070058	156.362065983445	156.361823043792	156.361941081733	156.362192399868	156.362240811873	156.362322420523	156.362088065202	156.362169553027	156.362326413548	156.362423816669	156.36240030514
