# Supplementary material for: The Neural and Computational Architecture of Feedback Dynamics in Mouse Cortex during Stimulus Report
Source: eNeuro. 2024 Sep 24;11(9):ENEURO.0191-24.2024. doi: 10.1523/ENEURO.0191-24.2024 (PMC11444237; doi:10.1523/ENEURO.0191-24.2024)
Supplement: Extended Data 1 — The file code.zip includes all code used to generate the figures and perform the analyses presented in this manuscript. The folder "./ephys analysis/" contains code and instructions concerning experimental data and Figure 1. The files "Figure2CDE.m", "Figure3AB.m" and "Figure3C.m" simulate the model in the nominal setup, and generate the corresponding figures. The file "Morphing.m" allows changing the connectivity strengths with respect to the nominal setup, and plotting the resulting trajectories. The folder "./Figure4/" contains instructions, code and data concerning Figure 4. Download Extended Data 1, ZIP file. [file eneuro-11-ENEURO.0191-24.2024-s003.zip › code/Figure4/isolatePPC/v1Int_a1.35.dat]

0.34930050328246	0.334805459475017	0.364879449404344	0.335412491881306	0.33489245810073	0.388455859247457	0.35920695057232	0.392305478838135	0.355392576182848	0.329048047830642	0.34920373167842	0.352940814471533	0.349471889973065	0.371353576010486	0.34909200827399	0.346123047649601	0.345620831816899	0.397674112302223	0.367458445678343	0.368767170547077	0.351700255574617	0.335027238135313	0.340353553901372	0.335672840200311	0.40252056131317	0.406842133659253	0.336296675709933	0.400109713003857	0.354723293089402	0.356312315856697	0.381908746324139	0.361003769847648	0.372872171674909	0.357793208028992	0.355611852706028	0.368252661218338	0.354206147659267	0.348563309014543	0.394806990913664	0.34308709196215	0.401293707604141	0.335250697248081	0.363962709280262	0.395809134823381	0.368084875051979	0.364067667910787	0.367038995977122	0.357037390207973	0.328094107042359	0.325897850705798
0.379362953971295	0.39748976484545	0.362377732088206	0.367543345444373	0.353121177393021	0.376241981669313	0.418113553544415	0.341572214893633	0.360846635656501	0.398259791544023	0.363011866716446	0.40163431408937	0.337741198974561	0.354567126327139	0.403668186597641	0.357412965730567	0.395188851550385	0.391535658598172	0.355126459157312	0.347271069659873	0.396692042113742	0.40540172132276	0.359512915546014	0.399483250159017	0.404438902539724	0.405102416135015	0.350073500069629	0.336556722297148	0.417623729679643	0.393365751507537	0.337756536780284	0.3984142638406	0.336134775975404	0.346894890582315	0.33958301607956	0.360477313339709	0.354244482892994	0.34714997401042	0.335343602336989	0.397171457221468	0.412896880902741	0.380736718857492	0.349720145724132	0.359325803786761	0.416011829091868	0.406906731071962	0.343271259461496	0.358686233163707	0.404423769445213	0.335397132531034
0.397747616201412	0.34881282301318	0.353086006407059	0.361188631768678	0.440349104496893	0.428819281597896	0.343486295245846	0.403282507669285	0.361811661856574	0.409559836812692	0.380381025049185	0.408659995994235	0.345867304452079	0.42543219283211	0.416719687335187	0.382734427935361	0.345418071487179	0.414018647198152	0.419924258746632	0.379840917033648	0.377360728107099	0.418770211748808	0.418996368882127	0.370803337218673	0.402804497674732	0.422037854106236	0.360263537417363	0.387280353989716	0.397682625566264	0.354146309562728	0.345471059963629	0.411077968194057	0.41344523846217	0.384691743804445	0.43264675504444	0.379120541093892	0.353073976943834	0.372649817543567	0.354923545315249	0.357223512266111	0.37138721774949	0.398005299572596	0.362842350804323	0.365086996076962	0.353085783045362	0.360931801855745	0.343695837072542	0.350444407492985	0.351815597272307	0.407144569223756
0.404348343959913	0.393981747983768	0.378878311573072	0.402099348436319	0.461741965805606	0.36061256779575	0.38068962379619	0.409108528673332	0.465311508922498	0.422538038577507	0.394995651212187	0.42749691728864	0.455479964333647	0.389493242063268	0.439499637065655	0.403674266172424	0.428914714310031	0.377248651377595	0.455288907825799	0.42229767862285	0.36086171770193	0.375223321276887	0.412640918603581	0.450099560198281	0.360630189533101	0.380951526695822	0.439066605115165	0.424505932297048	0.391962370429784	0.383252204591723	0.373876785167558	0.396017003621523	0.433308177724024	0.364243949280639	0.3712639510814	0.386741203040535	0.384749246765731	0.431021231782557	0.457085255366903	0.375040443996556	0.430699641632246	0.381095030475724	0.399598375034916	0.369112030126775	0.447164035292536	0.382670064991466	0.391086825124283	0.439517074809154	0.388360338104088	0.368688039914257
0.436904627724699	0.435570499812047	0.425943050986667	0.458874505297767	0.383682242554648	0.486680307170701	0.448085984497032	0.391612917997406	0.372140922867536	0.398278850459422	0.437604417020695	0.467341163621975	0.45279290445586	0.419002189172894	0.383802484147197	0.469521837996013	0.415802241045702	0.477288840998826	0.418125397881212	0.480992898399889	0.392756010599405	0.47875815103785	0.472347052763192	0.408919563403405	0.455324186534713	0.417191441738481	0.381847329415853	0.459573677437729	0.45539461820932	0.388274936572998	0.470115269324061	0.439925909239546	0.419307874681409	0.423242587212534	0.410041369987095	0.406020096472854	0.422324788516252	0.440633638912091	0.442437770487722	0.396588272557863	0.405856839717096	0.456089980213817	0.377188554836285	0.379920472941667	0.438971333729711	0.470941262771798	0.399169815916555	0.407870548777094	0.408491290458269	0.427214549162598
0.416274254357438	0.38675886584226	0.396402877959921	0.413812113006635	0.39297999100075	0.485747182341001	0.405645225781254	0.429263852216816	0.455664605348013	0.425474487681081	0.405441156571622	0.507378884942005	0.404607708354681	0.396247719657932	0.431576327312139	0.437099833923358	0.416722660057102	0.469339658347859	0.434527986216684	0.425525529603997	0.401721473945274	0.410547599961993	0.509263462876847	0.499148279559362	0.446890603938139	0.407966744326624	0.429529915182653	0.42740580611803	0.407149256733183	0.405745081043395	0.478832174315336	0.464952881530634	0.451144204174404	0.397442005202015	0.459195122672943	0.510825796790483	0.38548056091946	0.436847007811007	0.496391776525098	0.49696100623206	0.434941506030837	0.501885248895048	0.459074155000485	0.446286571108517	0.431763945273404	0.387828725605976	0.421077109070984	0.490291122674897	0.461460938142396	0.397831040570243
0.481701220278944	0.528011000640448	0.492924514825016	0.471437068451157	0.419856265998523	0.454090185358329	0.459741884260406	0.444898577092363	0.429434192757633	0.549329458307377	0.523174360963208	0.423087762571995	0.458217666676994	0.472711833836448	0.406147107410568	0.43599817304747	0.413439676610389	0.429832273631381	0.492967173300985	0.52722293278754	0.471568611265179	0.425400705212452	0.488404418175645	0.508027412186101	0.497997251087282	0.432868588645679	0.457733926034383	0.508419900650431	0.495705736137918	0.468772830107881	0.470269573207605	0.408211576053274	0.44885950418639	0.440707737406109	0.438958967695226	0.552437526214334	0.441917212408028	0.487351489928274	0.405110451514644	0.459087181511503	0.484880610704017	0.470558106661751	0.481639765671113	0.472780676697446	0.534915397389186	0.454993277699454	0.487664032933215	0.429813606302677	0.552378142814375	0.474669454932637
0.567458021293231	0.50838631107164	0.444340187283245	0.471546341830379	0.536176499966683	0.513121778452663	0.468381867508743	0.564081927000398	0.518193256945757	0.536069623882762	0.445384142572294	0.442621553143963	0.52408497143572	0.478266503482053	0.51370216862334	0.538895683352897	0.483223880549505	0.523449118214186	0.511333011666232	0.562073839688556	0.531303579643731	0.570441919497278	0.42691607639491	0.508019912455861	0.437913412527153	0.442145041479482	0.46348049378517	0.501707992938624	0.426775122968769	0.466149715664025	0.562408312452877	0.482578178377523	0.548751692030454	0.524399223784899	0.443313131527175	0.449456874900213	0.516426745126706	0.492162464758829	0.504445642434942	0.5747966727902	0.464901635410329	0.48479966023991	0.477705496460035	0.490595509703231	0.534637046560375	0.457694973070688	0.444618811710792	0.485421170841867	0.45199566270585	0.480574557610919
0.451019911557452	0.497801733946099	0.479576239755215	0.608859191137847	0.507233251842675	0.550574470641108	0.513583037677511	0.523686648386343	0.596136915178003	0.524969865135675	0.54458192830597	0.596001361901594	0.600950115989142	0.596347460416004	0.466717098769021	0.536149872698964	0.508817520833607	0.499351987221951	0.563705509650306	0.603108206864575	0.509140560531548	0.446581283709129	0.502366824448713	0.58861155763504	0.54668417513921	0.451745595460935	0.453011361254003	0.608386203787856	0.485335115538818	0.568059143907392	0.470779865997244	0.467223472558926	0.567141934428394	0.568893210724374	0.479883685413915	0.467700151775077	0.454568725180463	0.540561139662886	0.505752367122557	0.569449088063652	0.449092030212105	0.570661443325825	0.494832266268848	0.566828248632833	0.612296657269528	0.475000289895994	0.493759261908657	0.487444490610209	0.521469425375371	0.577257856140194
0.53696117394847	0.539641425950344	0.515859473218403	0.472876579514987	0.650991928442182	0.482830617358026	0.516770534350427	0.627609641833348	0.606352941770695	0.529683975446415	0.549563086986778	0.555743588535387	0.660144663508509	0.655052589097715	0.687564947330052	0.625791019854781	0.546583439426802	0.485942919190682	0.514123095506435	0.570117586480002	0.599160306034396	0.506490048755121	0.66452141384488	0.610381091685726	0.533579543976503	0.546763055099785	0.57402462464023	0.644947719360348	0.633207084619119	0.524243689225282	0.568647228632369	0.59107963374382	0.559334498670024	0.597304880437392	0.588895232703118	0.666832203578326	0.65413136590066	0.580652153427634	0.639809798517519	0.652856687279865	0.533399667031897	0.615326449691507	0.58382348171283	0.513334909737296	0.470373294055112	0.595338871576593	0.573974867252906	0.525163559916501	0.65322649450312	0.47820748368973
0.668800954181173	0.515300716348693	0.567056304150977	0.612707301840337	0.707105241910716	0.516247720658987	0.567421303417097	0.546879821757472	0.686806945942328	0.519123511822345	0.504238608139236	0.689032065188504	0.717000776402527	0.514284852618009	0.518234061174377	0.514725643477604	0.685944628697603	0.598736128317622	0.736811386915887	0.706105281639463	0.613061599198354	0.713399278186814	0.516383611372085	0.642739477028343	0.596788697492877	0.522695429179229	0.736848867618452	0.629268998185196	0.585829927236532	0.640081260588447	0.639969631160246	0.648479620015407	0.703566148098678	0.556697396783701	0.548910541618279	0.707421222247922	0.570348097916225	0.52650764113704	0.575505796869118	0.527412742951587	0.659469139104943	0.573175010070799	0.512498072149096	0.6369775798409	0.679002680963497	0.516895831408015	0.510403903979924	0.595192254738541	0.598100043205631	0.542803874006334
0.757811675214284	0.735335128681434	0.768700449303019	0.605267528220777	0.788223916632124	0.569024094775562	0.538224150409252	0.635411562771494	0.555808606398215	0.769245850495213	0.663018202486283	0.638371770905316	0.696139962200041	0.630686599067366	0.634358185375773	0.648858570572582	0.808055522391135	0.539589921636976	0.801404897041673	0.629158473398363	0.639832235502292	0.538092921922272	0.75837098876716	0.646636858337724	0.604010173602303	0.559521022533928	0.779895075100119	0.531011889339866	0.553712240422287	0.590922001247321	0.659479851223334	0.574697530740378	0.64344540225734	0.540858715689239	0.59227190505935	0.746907979806372	0.61292117391394	0.780938904314978	0.738986134580276	0.647053714102373	0.587483200098562	0.734996834295956	0.640052414142108	0.692057697799691	0.546500025227505	0.748670629514731	0.685241436467222	0.6679073984669	0.73444164916356	0.553545995460557
0.583294594960217	0.811957481544042	0.766169280827162	0.749669523843805	0.67150248553457	0.569029139412079	0.676228845122562	0.734050118920763	0.705689246210119	0.722570034196013	0.632886021538785	0.606404880526095	0.690010300447217	0.63336928468474	0.72564343258849	0.674718818447275	0.754861903916171	0.640466579368357	0.726290305278382	0.818218224649086	0.57817788966039	0.800701191447341	0.857982362368603	0.813891127131752	0.590626527065579	0.647392496832506	0.674095117128108	0.802986693488227	0.649777976821091	0.574543371684279	0.7150848164673	0.582124844417915	0.616216908913007	0.728496230938978	0.806370465867055	0.694357143178338	0.825201771167742	0.66363573105654	0.809074946059221	0.855157094495298	0.570374522147424	0.574906004043439	0.596829867609111	0.584445234881618	0.60473026952508	0.639220077146567	0.855223677918624	0.71415887117101	0.78849460539272	0.582609405433184
0.708499803685502	0.798199277489311	0.683725181005215	0.901278312851907	0.848701939972553	0.714281891550607	0.641141315559411	0.690071736405926	0.86293551379453	0.672775193029099	0.844825425850804	0.686143321805958	0.925306953241004	0.923480732229364	0.922714634755665	0.824299589466071	0.769950429010364	0.751358576800556	0.701328007981282	0.626806611832248	0.787103337766215	0.960511488709478	0.643501062903664	0.87095357118386	0.869984026568715	0.79482644846026	0.670913229283598	0.77465355182644	0.731487833408435	0.718797009256766	0.607237185639707	0.912638025158969	0.848966007662252	0.670003680681296	0.824361194321582	0.696305077922767	0.611308910620883	0.692346702792375	0.711328239405802	0.639705646304189	0.658820373209322	0.695744813270456	0.873417233281021	0.640730391928568	0.828341087089244	0.639512585623183	0.624818406986718	0.667077359453576	0.706485787090393	0.847183172686377
0.723566651827177	0.749221975401934	0.76709310338643	0.934396137695736	0.920188865734603	0.76544248168669	0.938816950932898	0.893819058606556	0.890121278811696	1.06351233324253	0.684237111161176	0.794803039368508	0.993635311483828	0.79923953292871	0.975730715856254	0.713455590240638	0.879164513580029	0.665604243729761	0.749703315253842	0.89873345701183	0.72458851526678	0.672481614723061	0.767523582732168	0.919311871910562	1.02538577612398	0.976845132760209	0.683040875792589	0.851152929193014	0.8021786044641	0.850207888990509	0.7497175343996	0.68972100799569	0.716421630183215	0.737931152712053	0.663722524046568	1.00990318195741	1.01229889552475	0.919440579137028	0.935188866242791	0.949867635749335	0.695954392700687	0.794037355231888	0.66770473263743	0.922251045545921	0.859590585527996	0.970742666377707	0.981102463902856	0.82025241036801	0.757096189938068	0.831606367964191
1.14353612939448	1.16957170371318	1.07759735852071	0.929459907436688	0.992696139726081	0.9974042482551	1.02325797675971	1.12879591066377	0.928430042490977	0.723816880349768	0.809994053203959	0.890778655524351	0.977036803208103	0.924955167546722	0.888770243261759	0.824868717367672	0.866443256316396	0.745965249634182	0.803674300251599	0.891816545116406	0.929044676019934	0.720564712940069	0.753475269607894	1.07364053676366	0.789579320624483	1.04616701101807	1.12170845370464	1.01411756878293	1.0169088316021	0.898347727201851	0.876230722513392	0.986014716162989	0.767125736419695	0.739435803746558	0.852137346888331	0.815145540844379	0.92954207592539	0.998136605546733	0.856171517308037	0.818482050651238	1.07002347856466	0.924147600649284	1.06744041246293	0.841553951448713	1.15194472270599	1.02752453460112	1.05562195330495	1.03390470557139	1.14303427975521	1.11284584079177
0.935956878170378	1.25709868536442	0.967224360273997	0.950169248098734	1.13316142278791	0.808044860686178	0.859895786376321	0.805967095858642	0.770993946700461	1.18434851825596	0.94399306606234	0.915308795136397	1.27593574956318	0.836863864861373	1.20670901440882	1.20288189772906	1.0261845118537	0.776274130421458	0.845218789640494	0.866583341316042	0.864919052859551	1.20741143110959	0.885958044114135	1.23934545778181	0.82130771422265	1.09333961254368	1.08476893890873	1.16179017367729	1.01374138893816	1.12559054133839	1.14217431674276	1.18179657958638	1.03951928483887	0.977426763161816	0.95326418110803	1.07191051033421	1.06757519970488	0.921542744535602	0.840886905564008	1.08255468906581	0.903147548236007	1.02886595324826	0.781759296285343	1.03196988399109	0.949115796170218	0.931760336049472	1.10937489412753	1.18776207578946	1.30002197310494	0.834751139839213
1.28082594645027	1.25358306358269	1.49039078742947	1.28249015430286	0.944441603000854	1.13643096238701	1.1545669155363	1.00615506064482	1.2289703067298	0.949381499553035	1.02007865760681	1.36822162665767	0.96529400627887	1.07354059573261	1.13186689216714	1.03857648941003	1.29348567791677	0.962213629620265	1.2282241483909	0.903340537941282	0.847793493061589	1.0618289642261	1.28740594006992	1.16028032845832	1.14355509360499	1.05398703242545	1.21639056413036	0.903765074767724	0.864093234347348	0.972870142003081	0.892933012847036	1.1954527543994	1.1446295968025	0.852020825357634	1.1504674488304	1.17544409571912	1.40177632725802	1.32721957875063	0.86403193781256	1.12853554832768	1.17714805144661	1.16818498196275	0.89847554716159	1.18868441242251	1.14659686935058	1.07065292166099	1.068244439373	1.05476856798218	0.891148237965797	1.02581640232536
1.36359459919928	0.982192616727538	1.27994668000518	0.975514260860442	1.2244281012595	1.31287015334926	0.958749173016488	0.914522712294117	0.997174260388736	1.01569639249731	1.03231232667247	0.984042775626558	1.10365113535815	0.989041353055106	0.997187173409588	0.953451971591693	1.21715880170103	1.01727451788129	1.33655954650758	1.15098084622149	1.39223630829323	1.27931672630198	0.995062089549533	1.26746602062842	1.47204571816802	0.941189411520766	0.979682411858728	1.35521518379832	1.45263086363433	1.27981056951173	1.59011652828484	1.08545196197313	1.31419821945755	1.11947641253849	1.30982624563069	1.28015563022444	1.32771669264388	1.5496733337151	1.01542892586117	1.32986576294998	1.24703177945771	1.36263970149543	1.12163883721779	0.957401277551969	1.18829983182672	1.31158766768118	1.21843316767993	1.06617611520932	0.990816562947695	1.28693910845878
1.21627304954135	1.10286597862373	1.21360984513852	1.03192456542677	1.38081208687465	1.21415193301666	1.11919735823023	1.25770425546835	1.65176449268019	1.47707474915117	1.59727963584511	1.42058330883243	1.03346487442579	1.46624225567498	1.4382880723516	1.48059225404883	1.43283133816441	1.57510315524318	1.36085831721313	1.07925245322125	1.05463434485758	1.10497167585348	1.06903711187546	1.46656480238238	1.60857548493744	1.21128807888521	1.752708699931	1.06403333533477	1.17355242971564	1.36636140195878	1.03011476414525	1.44022700208305	1.47356898175936	1.34082002383119	1.41669699480604	1.12871885379776	1.17373220663832	1.78673825792716	1.14548753887783	1.47596246574017	1.15221248989311	1.30323540468749	1.24880842287955	1.04204999793702	1.56283262894388	1.09591077496206	1.21675182766068	1.34212307405027	1.06555451856728	1.27333875189621
1.30732055959106	1.19106361578099	1.74370394300048	1.18690219914061	1.65382065090776	1.57161060667206	1.61126153809622	1.25846913553732	1.18033541854131	1.43812246323451	1.3699143987876	1.54395365178685	1.23490071618909	1.55767755075744	1.6706261975402	1.34137703298477	1.83786761323718	1.14751207156722	1.21737060791702	1.30501997356708	1.23544126417245	1.16101846503614	1.17009653281249	1.54387235910927	1.16737132379481	1.79349471790089	1.77073879375678	1.32955161950142	1.33412100354431	1.20601925611869	1.77720995440958	1.81358845957358	1.53324312100744	1.55065635982265	1.33032590557348	1.42026783048939	1.22432700975661	1.40515607671908	1.2334662262336	1.55337145091523	1.52493985118428	1.23402648571764	1.4764970749855	1.22563621280574	1.93914353081397	1.63255526528523	1.65553602573079	1.71129655530495	1.93475094619561	1.17479433490021
1.38122513906642	1.73462972495586	2.29726852717683	1.83895588951084	2.22659304019501	1.41307264453605	1.70632767088586	1.37729963405317	2.18220576583399	2.11230793070405	2.00950702394167	1.31746180767129	1.39566939243471	1.89856835499817	1.69110712308985	1.92115986488311	2.75140563884616	1.82829526610134	1.90649446003537	1.23021586819985	1.7975293862817	2.01834519542808	1.7440789823888	1.40749694748709	1.34098217524815	2.13963380937698	1.28708841274128	1.43189072087108	1.48411505843354	1.55663932067017	2.09217974846229	1.36060064892461	1.23459776228307	1.29967176126752	1.43943037466549	1.3192325488963	1.37085668577643	1.87482480839421	1.58675936058405	2.36548733294134	1.76317436249526	1.77631851630188	1.77410704079817	1.56310152597487	1.52515366540005	1.62766918865342	1.25762807819789	1.26869172385704	1.45408320843511	1.53919084461237
1.6376564843284	1.82469654381069	2.04998297054525	1.63243437590386	1.53877071829776	1.56748915888091	2.72143842482738	1.9003586159853	2.69415580684168	2.10063588896016	3.15415962076836	1.55078601162231	1.91975206768734	1.65412831538388	2.70316265908822	1.91639820735062	1.66463574292549	1.64587827008966	143.971613500258	1.45415473685731	1.40147456168794	1.91778134791449	1.97400681399036	1.93454729969506	1.55114422710573	156.093168203493	2.01628003001635	2.2242640162403	2.02754340836067	1.75576596678027	2.10469498663347	1.5206963111518	1.50207974007368	1.57873463055287	1.55315376796587	1.64707143419365	1.66565413351988	1.46284731568754	2.33664262078165	1.49130912316671	1.49185418922545	2.08684665982466	2.10431140602874	1.62187412240454	1.47995972794068	1.61816161819265	2.33672204479148	2.39442645477452	1.8592246200735	1.40689875044554
1.79832733051454	3.13244276320096	1.96253670325284	156.216821184631	1.81768118122224	1.5300811861816	2.78208128787144	1.70540576494082	1.91600507438382	2.3960962229413	1.9715301583462	156.223163907876	2.79289754252851	1.5593498314516	156.229382315868	1.76210164867455	1.61396774897503	2.3710313829352	2.85010443668447	1.84390795055941	2.21333904245179	2.36549245595779	2.78751872848164	2.09002473378106	1.78786771516963	1.55669260932831	2.71354818576456	2.06775870693777	156.273649542238	2.03020974579708	1.90722110445638	153.502279246813	155.509194957752	2.12593672019438	1.52974462473245	1.56622247557114	1.59787742509117	3.66286981719642	1.85522711470882	1.62852875408787	1.66974535703826	2.07890780009329	2.52414265036436	1.65883135926978	1.56674151881849	2.48730370146229	1.65395546316593	3.59993319245571	1.79145033620827	1.53740818607581
2.43011616865279	1.74291273708425	1.82195302436397	156.29962495669	1.72338130802546	156.00841387009	2.31641614899683	1.99228002548672	2.65830241939095	2.01430782303102	2.29482985368186	1.79854218256571	1.86684412692064	2.38779165614047	156.291654570886	1.86015445682022	1.9656749030212	2.13667527459764	1.74251034207707	2.91743107232948	2.24478691250162	3.15468930718719	2.53611336385432	1.77026053384949	1.79839031249756	2.00649035470798	1.87150311125575	1.98119150893794	2.24220104117759	2.12159195497875	1.74227291658937	2.59645444070093	2.57181090283602	152.821592448386	156.298056995523	2.0522577311195	2.60794123311461	2.02207013408915	2.29312718271366	1.78506363240394	2.84423789437354	2.78717333468401	155.704344080133	2.2968430349419	3.54471290911039	3.15370625294318	2.54503311897117	2.38950571238412	2.73748385572412	2.0710428627752
3.05771810377139	156.272328380139	2.98414660637077	156.273532724973	2.62720140056048	156.18932562881	2.24866850066576	2.03828786735378	156.124076252625	156.321226592818	2.10766054962232	156.089075283911	2.92284141075546	2.2225182201656	3.44261837622321	3.3153164512353	3.16162596645267	2.36554681626096	2.18665409671292	1.91828041698466	2.01858535428813	156.127360822125	156.27696142343	2.06310060936427	156.333874676499	3.05819894317947	2.15380496621893	2.52737306004234	156.300477504145	2.7573422993083	2.65109368510491	2.0971764071677	156.257361006371	3.06670565088396	2.79643946404559	1.93143069469048	2.55253781127828	154.447657458613	2.05361095202856	2.34425210723562	2.12902267851901	2.08518961490764	1.93498101521146	4.61281104487111	155.997761625949	2.5991751163051	1.98259825482161	2.57105360226562	1.92479043851344	2.09639221763789
156.209048631489	156.158887582054	4.57640253012765	2.08567147514085	2.32901188628932	2.94016462305836	2.18421488392029	3.31877700693827	2.41110742924907	2.62593025451313	155.20666737431	2.23123204777475	2.63489828789836	3.04109283360376	2.54151929232622	2.13894351449787	2.49411093283626	2.62918047407736	2.96950321684975	2.29594672278407	2.31200550309718	134.755687129766	2.12701288954436	3.11324221817328	156.263981155682	156.30049785583	2.72232414740354	2.31122375149344	156.185957389778	2.76715624782875	2.25413942367743	2.19354665152111	156.331355527649	2.55153484062055	2.16601582370898	156.334029740854	2.50573927368699	2.50828948452589	3.12818426655728	2.50884692288736	2.23663694596696	3.11340109191135	2.14190996698671	3.61127536343331	155.995477246114	156.332580671216	2.08090848032055	156.321229319145	2.23526525113822	156.310144084408
156.311843879894	2.71411201376541	2.98379016428136	156.013110198377	2.72347563382922	2.43263848589034	2.51568368662403	156.325980311506	156.285475239476	156.125502193533	2.83389944907399	156.298830334696	3.29094344521106	3.24965630114513	2.43460719827431	3.88062749607792	3.05226100971604	133.003097870411	156.267514470254	2.53903915952666	2.59697380644837	3.21131847289209	2.98415744055917	2.71382687919781	156.344256354298	152.475351864727	2.47165191512772	3.12104100437964	4.17960006226596	3.82562207888273	4.59607160203756	3.11876644214422	5.56811377145137	156.189456866115	2.68199586370016	3.33552945407109	156.331726505608	156.336425939158	3.0786256123973	3.32883762403751	3.92859328408917	3.771272196274	156.102237464071	3.01795966089019	156.295962956856	2.75379133091551	2.46145203540366	3.21015159422247	4.14280777039258	4.11961016733373
156.346397365346	151.173348296631	2.80013795247596	2.71899145277839	3.38839045742744	156.303636373251	156.33886830395	3.06688028897304	4.70746622282089	156.329014427538	3.67734832354408	3.37335729585842	154.464513094547	156.310205557562	3.4265963996024	156.346582173845	156.183940871737	156.334785986751	2.72432118278814	3.11415388299173	3.08073249089658	145.736892534181	156.311012561917	3.18334179829158	156.27747092269	3.39544883534789	156.321203464876	4.49649592447876	2.88956436189388	5.01539493311406	155.692750663715	155.864672433327	3.09641747700412	3.02061080648101	4.42903855767079	156.338907288185	4.33377982754439	2.76285534226454	156.300183213355	155.986992208998	3.78459021536195	4.86002592207189	156.339330393324	4.41014099579934	155.386225155549	2.91478672298972	3.32227227516771	3.36942957709019	155.884637116178	3.21809025401446
156.343817796272	3.30189814179307	156.322210301432	156.343338072209	4.30947766372156	156.321463713958	156.099239816024	156.308179287112	156.331789845575	156.34824169403	155.756274817677	153.795004261853	156.342133072084	156.348460748384	156.343573033008	156.333551620009	4.40035245307216	156.292291385203	156.341677731168	155.255299574625	156.318474000906	156.346422713647	156.347687819299	3.17948070117523	4.56584995872612	156.335369596858	3.62623476171975	156.324435427586	154.869132750664	156.311014388849	4.8086928360606	4.56616013606404	156.349968515864	4.48769384986005	156.264246034603	156.238091263659	4.37547796622935	4.18509459291012	156.280559278481	4.0410216756354	145.402654967007	5.07839680109171	3.64351715550053	156.263408301849	156.279751824685	156.161373065342	4.72546757154878	3.62859947411749	156.339587259738	156.129856436552
4.01605452122192	3.88500722554555	4.5629977923179	156.338328642259	3.71832209039979	156.262914648016	156.325156137382	4.82868301565308	156.341859066186	156.296841768946	156.345276568027	3.78426516538094	3.58000478968297	155.819035251838	156.341921062256	4.06663705671865	156.246740285858	4.17749148300252	156.331384778102	156.329123392931	4.03837892580243	156.175392628556	156.347441173607	156.34572309584	4.20129494926391	6.76255565294744	7.64101140813694	156.104453513728	156.349777749891	4.1659991975159	149.111562480793	156.169492234238	156.345210805801	3.83602768568016	4.75767787789024	156.338587725112	156.086458696845	156.350381285038	151.560215664415	4.78536686811297	156.325706219097	156.305999123778	151.501713493498	156.320171080984	3.99010046747211	144.330299892957	156.277094665481	4.22763976322168	155.477073618876	3.55359128356767
156.335696787633	156.331761488306	156.341184405004	6.98461788215169	4.31690290691624	4.77096710485487	156.342922653688	156.305022278684	156.335070423078	5.10063371704539	156.22952605871	156.35250254603	5.30130776914429	156.207879101433	156.347520201316	156.347060179273	156.348979290733	156.346734093549	156.354318791966	4.65569142159772	156.338608714936	156.296926747159	4.35762905687797	156.314798659323	156.301976621129	4.861617822745	156.033226783751	156.31341365316	156.350679261868	151.530577529854	5.66025838876505	156.344230424054	4.10904494519081	156.219845166421	156.350301668021	4.23080829876125	156.350329063805	156.048185365836	6.27903856676025	4.22680035503141	156.302878640071	4.23689203430835	155.850417452726	156.345532072983	156.320400632382	156.324311963912	156.277483905158	5.48759326333157	156.35393005347	156.346996459055
156.339803303067	5.94768286975341	5.50089807310587	156.353955331752	156.350408587801	156.35267971451	156.352657454323	156.348234604299	156.178668426682	5.72364492065938	5.82062217688317	156.318876264124	156.354227686115	153.417127387908	6.86250644823534	156.352118044256	5.12864851544533	4.68696795262927	155.75640128709	156.349108355107	156.317110388979	156.204429764013	155.769021249801	153.994991374226	6.84724495287558	7.21276276328089	6.07508509848087	156.293632055566	156.325549459942	4.88770390951645	153.436487009172	156.338550462765	156.285601113061	156.287218374217	6.08771711973661	5.1995943917201	5.2021188179197	156.33907674575	152.373389726822	156.347808348441	156.344144983467	156.155544485629	156.319284227724	156.317589418243	156.168849165504	5.56460547049527	5.95430309290349	156.2416052408	6.05704231696337	155.880858079018
156.29787804722	5.66026916381268	156.354308391892	156.348538652535	7.3237842384026	156.35370094939	156.316581706017	156.304355175274	156.20315152597	156.262470247875	156.301866888184	156.351783379078	156.345942190467	156.309229565029	156.353031302917	156.340311403318	138.531555259668	5.82799979162293	156.228033594826	156.351324645105	156.350723329272	6.0981503846996	156.349523860818	149.059125380922	156.350746721763	156.230300799916	156.335318935628	5.73742617195172	156.29725256386	156.345532916795	156.333082148768	7.28418833356113	156.351708526844	156.352289489254	156.349877535416	153.91268340523	139.599311807681	156.22938114248	156.348111214021	156.355454109415	156.350772742742	156.353898525177	156.327756863677	154.861573964988	155.488174136988	156.172144481912	8.30834151127779	6.03868556484822	156.350986832529	155.503921776997
156.338274381006	156.352874222184	156.282978545504	156.353602419329	156.349007865364	156.327493365391	156.138432687609	156.041523800006	156.337013019831	156.351976301696	156.353557317025	7.92905581628254	156.278772281791	156.320554918246	156.343778196022	156.202697793126	155.651373763497	156.354088007855	156.353350133312	120.440489412651	156.351108690948	156.330891486739	156.354676189515	156.352892457018	156.350490835914	156.28095572435	156.355136898553	156.340496310174	156.324561047023	156.283169786586	156.328931729451	156.240771474567	156.34873696631	156.348855454963	156.277254583943	154.765334569307	142.610417589277	156.346285460045	156.347140854671	135.839880982627	156.309812651765	155.515932732065	156.351006376822	156.356700495733	156.350981743088	156.27252996298	155.704228025938	156.351134673076	156.352997283064	156.356157196516
153.595341571592	156.356184868899	156.354371888173	156.351428859382	155.97737261328	155.584845801549	156.351073215465	156.338019028589	156.33764439106	156.05648887813	156.354651047276	156.354778389695	156.341263798096	156.353222642081	156.346838508821	155.153790624986	156.354883517025	156.352739230066	143.214602563611	156.346157091548	156.348297652009	156.345131729705	156.34959356276	156.280755047431	156.301485847793	156.347213360287	153.792060329137	156.20053254735	156.127136259432	149.530060455003	156.355302015639	156.354724446218	156.343577318564	156.299299512894	156.352391102607	156.338676164432	155.856592406371	156.355773625032	156.351709713148	145.324181273746	154.16667465955	156.218110001312	156.246999972418	156.349010039455	156.316839035013	155.455693710326	156.332396213845	147.657661808499	156.338020949781	156.351987131639
156.300304351639	156.355344403117	156.351531623955	156.345535111439	156.355104277604	156.352073362185	156.327900529957	156.312529501008	156.355662521115	156.3150626862	156.348558882004	156.240652910383	156.357394406561	156.337543315364	155.98725977181	156.248292364996	156.260675524323	155.839513185559	156.345812050216	156.282840165883	156.346113119866	156.181334937446	156.327966233863	156.347021497229	156.279756339358	156.358369203006	156.306231928138	152.400129456945	156.281298055412	155.862076908864	156.306796700378	156.350949689194	156.336715460568	156.348174921538	156.347553485737	156.352220520154	156.350704512828	156.348853251941	156.33213273035	156.278069793102	155.386444870682	156.18122322312	156.355791526555	156.327804025017	156.250575627323	156.312605286571	156.342135571879	156.339439793999	156.334571432848	156.352715374713
156.352563016569	156.330689858124	156.29960344096	156.350827545032	156.286222774736	156.358480500339	155.899196399894	156.29725353655	156.343026719755	156.35505550462	156.334841431235	156.31919376413	156.356330146223	156.3427353592	156.303420117801	156.344389681853	156.353515004748	156.077076248698	156.357700967856	156.357194015854	156.155913550954	156.348215589906	156.327435548679	156.314916474282	156.326756217182	156.335439637543	156.337277110491	156.345797327136	156.329058776746	156.356626418656	156.130496364505	156.352511328666	156.343393966625	156.35436438647	156.257761225599	156.357108925528	156.139883872898	156.307719511667	156.228910619161	156.303594966316	156.296223094214	156.321848638524	156.350482330998	156.303408436054	156.102421654597	156.335567521127	156.355567645911	156.312683975711	156.353381505204	156.310503858916
156.333678650769	156.355785882349	156.355818657997	156.318549500941	156.355402854112	156.346930369114	156.33683704249	156.271536083314	156.189691965872	156.35705632516	156.193473795685	156.356248686298	156.308287381702	156.358031867013	156.356554742109	156.337913749364	156.354884664758	156.353164441936	156.356856990304	156.353451682868	156.352345962514	156.354962648734	156.357080087699	156.351411326583	156.354936044148	156.327709844497	156.353519176564	156.254356606714	156.345621682705	156.358644915165	156.349520371284	156.343302085959	156.344018780651	156.254519447607	156.351645624372	156.260470978283	156.298103374662	156.356733747799	156.356598370309	156.298856860708	156.353990244165	156.353575241413	156.351315616768	156.357754359014	156.071999019775	156.357347563723	156.311941242658	156.334164673849	156.357845859743	156.293457719275
156.358114737533	156.356299512113	156.289098750152	156.346188067525	156.318638637605	156.356552172076	156.327982833251	156.35225454136	156.356987316341	156.353859593926	156.354362385911	156.35503214786	156.319086157942	156.323455771456	156.356246142185	156.31118662997	156.352842235451	156.355125558886	156.275454684739	156.35446595222	156.359050381895	156.357883091873	156.330894321794	156.358210023991	156.329089066294	156.357678371077	156.329767415216	156.358436150096	156.346286797523	156.356969360839	156.344950148195	156.340478577485	156.351995064597	156.332057023862	156.338841136001	156.358486224719	156.329045760225	156.339283471131	156.24589861129	156.346525395973	156.348242773478	156.310085510413	156.353422119819	156.353847831351	156.32076925232	156.356300200113	156.336724326086	156.357535225544	156.357584579504	156.353201664488
156.353217436695	156.303278923591	156.352835954515	156.354095123265	156.351197360328	156.358294221735	156.356379300249	156.350073113707	156.344107917951	156.358252449918	156.308096111477	156.32232245272	156.348967077137	156.303027683484	156.348588962608	156.345399656854	156.288141367803	156.356334097647	156.34858545076	156.354534247284	156.340832501996	156.337452752358	156.344190315741	156.358610954123	156.35872418323	156.343866049955	156.343646723804	156.355039289606	156.348479053311	156.301241282297	156.35741703658	156.291246940496	156.358050585608	156.35813813815	156.346970392216	156.284748293544	156.34548469036	156.325246141	156.358721560587	156.354595512233	156.358395222732	156.353579699851	156.344815942813	156.358926190918	156.359175164532	156.340887404607	156.290643180741	156.35813638662	156.357531551899	156.351883369381
156.358025801156	156.347094238618	156.359531719719	156.359408514144	156.331521624637	156.359381227395	156.356380316217	156.358108616076	156.35456898261	156.336285700145	156.31299245704	156.355563241636	156.348676457727	156.353446280775	156.35773710407	156.350539026058	156.357526874051	156.359176050831	156.313674767357	156.344997265667	156.358404680925	156.332369276477	156.355822133592	156.355375893033	156.352968565941	156.343498757283	156.352439861582	156.354781890219	156.323830044486	156.359135611466	156.353734742652	156.327627828982	156.358347774871	156.285687711968	156.358102308647	156.348432223068	156.32430178027	156.358113508226	156.329623485825	156.357791351346	156.323518558337	156.335941196929	156.346562113954	156.352284219304	156.358752927459	156.358041238146	156.358003483049	156.31585144593	156.351741053537	156.348313456032
156.357106001532	156.336705730748	156.357348993875	156.359162935221	156.352038348514	156.358670894126	156.357842179555	156.352822784694	156.35432645074	156.357059769177	156.358216377337	156.353297984614	156.334661412587	156.352178485508	156.333020326616	156.3573457299	156.356541306507	156.359012980715	156.354073292718	156.326950939933	156.355057717585	156.359137403019	156.358651877253	156.34993654886	156.358999918729	156.358665325539	156.355495004194	156.359215199017	156.358810825403	156.325247675181	156.354622919054	156.353497844961	156.354608729413	156.333490603653	156.353634174422	156.315466748463	156.359273348261	156.345841835157	156.339927353882	156.354808941136	156.356037181101	156.358840662279	156.35439770801	156.340609767609	156.358933639173	156.339371553301	156.334396794199	156.342663301104	156.308567187206	156.358526423238
156.351226084003	156.351230014361	156.360133404652	156.351939585586	156.337923933556	156.33948767277	156.350613836389	156.345278308501	156.360018179904	156.34442115708	156.359499017776	156.340536127478	156.35845719475	156.356966389225	156.35593658359	156.349875416109	156.326044673776	156.341196327047	156.358242123683	156.339205828995	156.35469819533	156.358514822868	156.358694172233	156.334862110361	156.351337522297	156.358489748881	156.358309991	156.348159561324	156.359040654147	156.340744155744	156.354780389665	156.353226844843	156.345537824345	156.347689894227	156.352661294936	156.357794145366	156.355067279857	156.353583103032	156.331977600123	156.359697482487	156.355273061289	156.343347910311	156.354944502888	156.35717115279	156.359341448504	156.348353826854	156.352896026788	156.327294614626	156.345447476184	156.359043419944
156.343629861435	156.359963966317	156.356513320219	156.357542917594	156.358771965283	156.354754907955	156.357498972215	156.359039933738	156.342647892109	156.360357481217	156.359004023391	156.34780833477	156.359194027572	156.357158297044	156.359667295289	156.351284580395	156.350790279791	156.353004507982	156.360147070924	156.334220138698	156.357174618937	156.357053581519	156.358512988933	156.344303638426	156.352082359738	156.340474896698	156.360178589684	156.334897520231	156.352093224351	156.358432830369	156.348185153581	156.359699716489	156.351895553453	156.360495582054	156.353104569654	156.360793048466	156.349449485554	156.352511522506	156.359949176067	156.356506613212	156.35531153629	156.357736489259	156.358848732697	156.358142688923	156.356202078795	156.353536705513	156.357474245133	156.358562673805	156.353512958173	156.359989305365
156.360603575972	156.356975661355	156.356927953131	156.352501763434	156.339686690273	156.359908898788	156.346377081604	156.346793769564	156.346585989811	156.359448121832	156.346082483037	156.359261697203	156.354292143123	156.355823284694	156.359439917074	156.357752549534	156.359757614939	156.356502484748	156.353557156313	156.360723683076	156.359532517578	156.353986874862	156.359838715056	156.359507089694	156.359609718465	156.334489562553	156.353306952556	156.351161568879	156.355190777378	156.35978136844	156.359579715568	156.352468985996	156.351358697787	156.359661930709	156.357475302391	156.359370792931	156.356504094838	156.359548710737	156.346116379718	156.360245831092	156.355720917401	156.359014165316	156.356946216595	156.359922578768	156.358588214092	156.357206604772	156.349620286082	156.356188526561	156.360583249446	156.353751077247
156.353504812327	156.359078667263	156.360310961449	156.359654064463	156.354395318964	156.358856740392	156.353840497726	156.360147470742	156.357557449949	156.360488608802	156.358788015969	156.359934308736	156.344928960224	156.347304469185	156.348573468189	156.357664900643	156.358161959398	156.356419784912	156.35664821399	156.360140154975	156.360173632999	156.358216216651	156.355369723608	156.353713412144	156.358059855202	156.359127001739	156.35171845431	156.357162368189	156.353160768976	156.359754412987	156.358562941741	156.358640607095	156.356063703032	156.353802748138	156.355518863229	156.360316489551	156.360652758108	156.357229440694	156.344250420384	156.360198023371	156.356602827136	156.359442432122	156.359658331613	156.357282275495	156.348514034488	156.352935604249	156.360671943734	156.359437550757	156.34766784677	156.355155074389
156.353383346148	156.359649756231	156.350372764973	156.359615055776	156.35987639323	156.357835184395	156.359590744507	156.355268207006	156.36051354606	156.358268888295	156.352936823768	156.352719968226	156.357548888599	156.359684041312	156.352538771128	156.360180960313	156.346262944059	156.35518337195	156.356912083655	156.351725082702	156.352005244691	156.352808461092	156.356650197143	156.351531383471	156.353926573468	156.358197693661	156.351751020677	156.354118148912	156.352681997703	156.357766843262	156.359692240593	156.348751234758	156.360555309082	156.357236381111	156.360229618902	156.358004417963	156.359908129352	156.358557921262	156.360378610253	156.360399609347	156.352139955823	156.360071191962	156.356382544347	156.360860213813	156.359750378703	156.352103546908	156.360198413548	156.350285546917	156.35194327968	156.360092214733
156.360055066955	156.361019686185	156.358369886356	156.355971492371	156.360644958716	156.355714139885	156.352481488018	156.354153923425	156.358506362763	156.358390563329	156.356855912883	156.35635618412	156.35892056449	156.351771135052	156.359543427902	156.352502908104	156.352610279023	156.360029370554	156.357884768491	156.355103076902	156.35907716611	156.348999078209	156.359078513374	156.357664862356	156.354465596147	156.360177304781	156.358736553519	156.35835208101	156.356066476882	156.356013533779	156.353873332753	156.357761892516	156.359693803664	156.348405538295	156.358130183798	156.359908594706	156.357099566629	156.360941832407	156.357547087911	156.351875861392	156.360730774033	156.356408527459	156.35814730438	156.351864880393	156.360654157396	156.34976074945	156.360946204196	156.354511830084	156.359414240788	156.358950283546
156.351473715617	156.359935760275	156.360651817659	156.360732124247	156.359039931891	156.353897204703	156.350858901739	156.359262950933	156.359186958033	156.353142567141	156.359834326211	156.360845453733	156.360503891603	156.357729853416	156.356529173775	156.358119892614	156.360242981505	156.358001373791	156.356054705847	156.360422907952	156.356159728261	156.35636742945	156.357849701361	156.359261512202	156.358112160863	156.36049371475	156.358740646554	156.360279343069	156.35324936299	156.357816752062	156.358269700519	156.360402799622	156.352185169144	156.355306683311	156.354449037257	156.360409833113	156.360414171593	156.356106483308	156.356836272932	156.360549485655	156.36082261287	156.35221044894	156.361028512449	156.36055459377	156.360903796419	156.360427471629	156.357225483167	156.359168500363	156.359969754166	156.360208893162
156.359198576424	156.357875258724	156.360949495966	156.359633758781	156.358934227733	156.359111753711	156.355484006511	156.360275652715	156.355986410959	156.359258577235	156.352325274075	156.354625577137	156.360914752658	156.35626398506	156.357407915052	156.359485752752	156.354803595585	156.351740806127	156.355462002727	156.361076947227	156.360869243535	156.36083852492	156.356430149217	156.358911289103	156.355136985029	156.357775231844	156.355592400933	156.356203968235	156.354992752964	156.352591860511	156.359004935693	156.360079041216	156.356813629668	156.353371806435	156.356315648507	156.359447516772	156.360857888361	156.35456872061	156.358742048061	156.355444394239	156.358739847728	156.355756273348	156.360676022907	156.360664628183	156.359643077543	156.357114497477	156.361022395577	156.356101847709	156.356347160792	156.36014933323
156.360776428424	156.360618928843	156.358141680713	156.356539217044	156.359950542584	156.35821443394	156.358271383873	156.356050003697	156.357327360979	156.357811053019	156.359129305044	156.355971575151	156.355133170479	156.359853539882	156.357000768606	156.35580364398	156.360225559335	156.360387306126	156.358716066184	156.358476559471	156.360388345166	156.356473429175	156.359453104447	156.359005583972	156.358920168347	156.360672129683	156.360998444795	156.360833229521	156.360957678504	156.358945729331	156.360166352399	156.36091430644	156.360900544594	156.357840390743	156.360562124803	156.35487971719	156.357416589311	156.360975343972	156.361072092425	156.358507872239	156.3591360308	156.355149366438	156.357089359343	156.360982964111	156.358092616526	156.359562883501	156.360245661196	156.360705305117	156.359379852638	156.357751303226
156.359228171787	156.360938977704	156.360663334585	156.359468343033	156.357331926147	156.361059042628	156.36056724161	156.355610329381	156.356049700277	156.360588601602	156.360209137886	156.355563277785	156.357570582588	156.360838960803	156.354743307902	156.361410886228	156.356705535751	156.360926817767	156.357092273898	156.359454934483	156.359443981216	156.359894300143	156.35926290218	156.360286472057	156.359980144595	156.359803928155	156.36129450197	156.361077987248	156.359940843626	156.357080656455	156.359383242924	156.356828599545	156.359967345388	156.354097671525	156.360466520083	156.359443499237	156.360267245377	156.360488244076	156.35939561293	156.357402942503	156.360905877528	156.360667572904	156.360515104016	156.360507126152	156.360692809878	156.360394444942	156.361028120442	156.358433158134	156.356973358858	156.359543330517
156.360576273337	156.360985759141	156.359973213298	156.35826632072	156.359712479469	156.356339519441	156.361062065286	156.360695220649	156.358369874452	156.360248833475	156.355419637493	156.36040989455	156.361292967775	156.36131199866	156.359220266227	156.360695994837	156.358230907381	156.359750525875	156.360297176317	156.360595270827	156.360611383296	156.357457859621	156.360561339293	156.357988644837	156.359043403377	156.359435032331	156.359751814526	156.361383581605	156.360841884664	156.35854080224	156.36024272512	156.356903424234	156.359720668102	156.35588982505	156.358775793242	156.361472891464	156.360500805118	156.360903191735	156.360402012997	156.359816621849	156.360846622527	156.355492109224	156.3595544388	156.35651387763	156.361469144497	156.35773221255	156.359607370218	156.35815580681	156.360254408498	156.360187338666
156.357064127718	156.360629736826	156.360491553025	156.357257209213	156.359089325513	156.357341897569	156.358768946704	156.360711843726	156.357257919583	156.359770299337	156.360743771506	156.358542908348	156.358718285157	156.360467011298	156.359569347293	156.361181906653	156.360234471534	156.360478232419	156.358249777518	156.359799370046	156.356695176147	156.35911077167	156.359365329153	156.360300774186	156.361096112771	156.361001955997	156.359381740859	156.360152118571	156.358218118885	156.356661186128	156.356898043371	156.360198220896	156.361157540454	156.360519618896	156.357168408454	156.358299774077	156.358266139139	156.360692328126	156.359956569533	156.359495552709	156.360534299933	156.359740468804	156.360323367771	156.360757967559	156.358419796205	156.35905237676	156.359002855418	156.358602959189	156.360868384326	156.360753947854
156.359064638704	156.358191950695	156.359898906242	156.358044652535	156.361284337371	156.360237648124	156.359716635184	156.360855138185	156.360162176938	156.360633199106	156.359746067872	156.360394776756	156.358841265311	156.359072328576	156.360600695355	156.361257708492	156.359010930342	156.360999506301	156.357085927344	156.358886253102	156.361132045402	156.359973435214	156.361159197363	156.359859955606	156.357801970594	156.360632342279	156.361146651535	156.359074212777	156.360114724111	156.361061230784	156.361560087629	156.359821726347	156.361464817931	156.36154824522	156.360386476943	156.357199892062	156.359188445722	156.356561869686	156.359045844968	156.360823066863	156.359508720187	156.360710818288	156.361449141329	156.35888232203	156.359693233071	156.360898585095	156.361516135749	156.360194095801	156.360109344324	156.359539057613
156.359707479476	156.35959375669	156.358833455488	156.358169862724	156.361074726315	156.361372406404	156.359359200919	156.359759287893	156.359709338404	156.357723781146	156.360793867844	156.360968629834	156.36074383496	156.360983788333	156.35924095393	156.357485334739	156.358060507874	156.35874427568	156.35934312653	156.360863736648	156.360791374811	156.361445389609	156.360197916078	156.361280989259	156.360899246838	156.35986593996	156.357899101682	156.36010006651	156.36054166331	156.357564898191	156.35831112037	156.361062649246	156.358571921582	156.360816291032	156.360005972904	156.358963557755	156.361270121443	156.360543668274	156.361156068444	156.3594682859	156.360333671297	156.359088513611	156.35943092756	156.35969030756	156.360507197542	156.358235958445	156.359081588543	156.36025470509	156.360689448209	156.360292072567
156.361152733941	156.359911709263	156.360691316135	156.360616831719	156.360719651505	156.360510767622	156.360269846603	156.361185662245	156.358104798318	156.358970116732	156.361188907417	156.359741542923	156.361526685351	156.359944186478	156.361185183666	156.361437588536	156.360496478922	156.360146428688	156.36170624737	156.35943545605	156.360180496072	156.360258072877	156.359264013227	156.360980163305	156.361003421239	156.360616314007	156.360816112938	156.360229267342	156.360981353915	156.361268495429	156.360067491757	156.35827934557	156.361318413471	156.359250973772	156.360862293185	156.358180172699	156.360033494263	156.359290532708	156.361530232532	156.357985436826	156.35923612205	156.361515321583	156.360868559877	156.361462507203	156.360805809014	156.358853576015	156.359125018439	156.358591838097	156.360279435933	156.359664056569
156.361559527706	156.360767584203	156.360604211723	156.361442974628	156.359094346021	156.360193270625	156.361294710635	156.361744691982	156.359735218995	156.361695459188	156.361833388776	156.359821316834	156.360588136432	156.361000602288	156.360642949962	156.360848648323	156.359270046292	156.360416897875	156.358742945137	156.361682671302	156.361090925345	156.361592531855	156.360486692837	156.361006233851	156.360763587003	156.360144244849	156.361584400674	156.360522748267	156.359499907525	156.361471360227	156.361355929395	156.35939873822	156.360895302278	156.361126540166	156.361130472728	156.36050997952	156.359570643607	156.360901313323	156.360333308895	156.360843311435	156.358955085027	156.361259739781	156.361315097349	156.360691904507	156.359171262917	156.361291633562	156.360325978435	156.359967120553	156.361015722971	156.361235477306
156.359205868453	156.360445417866	156.361025650551	156.360977001956	156.358879766336	156.361429666417	156.359506912743	156.360370593854	156.359968373219	156.359410226685	156.35950865748	156.360733916066	156.3615783509	156.359410536037	156.36154219908	156.361166689317	156.361770413221	156.361294779689	156.361743688654	156.360208171466	156.360585392758	156.36058586449	156.361969230485	156.361345189253	156.360004361768	156.361787816671	156.358744630591	156.360297858659	156.35856279986	156.360957222015	156.359958192678	156.359863486143	156.360100082376	156.36121570772	156.361102985333	156.360906890802	156.359080762305	156.358637513225	156.358422700336	156.359367535036	156.360919589717	156.361151531894	156.361192167145	156.361566374774	156.35877446272	156.360522065191	156.359034450501	156.361465985996	156.360497162487	156.361627610152
156.360843654368	156.360367290884	156.359599274847	156.361236503751	156.361702861782	156.36112153265	156.361235027805	156.361605216811	156.359381804426	156.361214551574	156.359656636903	156.359676802113	156.361174897172	156.361240092262	156.361394187856	156.361627546735	156.360578130761	156.361547611416	156.361806741981	156.359490840853	156.360950244196	156.360132852455	156.360253068703	156.361280054901	156.359972727514	156.360029187446	156.361593372188	156.359845335452	156.359839898946	156.361048580243	156.361348332161	156.359689802798	156.360991719992	156.361459347154	156.361624361734	156.361123784203	156.36145337094	156.360369798989	156.360140280497	156.359865591728	156.360496139357	156.359130620987	156.360779853161	156.361609138489	156.361243841977	156.359512326774	156.359006139214	156.361081412438	156.359766244433	156.360777603799
156.35982089457	156.361084674407	156.361775491303	156.360455864674	156.36129320333	156.360092564222	156.361518561914	156.361535493058	156.36194285617	156.36124593239	156.360067845266	156.360033347031	156.361588017658	156.361242542764	156.361690740779	156.360483259266	156.360762940919	156.360432866827	156.36168489884	156.361343089611	156.361468128432	156.360173081237	156.360629817794	156.361472321758	156.360254068067	156.361617377428	156.359298187578	156.360451237761	156.361165626974	156.360628699076	156.359896473661	156.359228319796	156.361426128714	156.361238921244	156.361667460284	156.359882397176	156.360905794665	156.361886959166	156.360569007083	156.360388867735	156.360806628006	156.360087097685	156.359217701148	156.360425501516	156.361122614034	156.361609109904	156.360834859566	156.3608637699	156.360791247566	156.361212401371
156.361629154942	156.360798970965	156.360777448271	156.360374011212	156.361938798864	156.361026257844	156.359451467075	156.36151097947	156.36192557476	156.360237041856	156.361299511999	156.361260826808	156.359800247873	156.361414098262	156.361612021702	156.361441468428	156.361551054375	156.361569641624	156.361134619705	156.361323759564	156.360915481741	156.360799069104	156.361420548737	156.360074615277	156.361015984149	156.361283848603	156.360347274013	156.36166334186	156.359851746719	156.36146694253	156.360615487655	156.361855264117	156.361205586751	156.361352420841	156.361168562606	156.360790893087	156.360761022359	156.359933355504	156.361153657161	156.360017838412	156.361527504723	156.361025474317	156.361902248494	156.360706069791	156.360823712711	156.361068830013	156.360553761724	156.361030257705	156.361478760774	156.359352040244
156.361169278862	156.360603199927	156.360178958209	156.360270497968	156.361823845767	156.361073860102	156.361025148038	156.361498309831	156.361492205906	156.361823601037	156.360556025071	156.361075248732	156.362004904455	156.361426662806	156.361127513773	156.361228141175	156.359825840828	156.360076349328	156.360075729571	156.36130152948	156.360687834913	156.361639536456	156.361071557374	156.360373149172	156.361904789661	156.360721741597	156.361254539184	156.361349609304	156.361585255966	156.361512540737	156.360524063443	156.361721628261	156.360160844443	156.361306184294	156.360231216966	156.360934648195	156.360185503217	156.360396534215	156.360570017643	156.360836748908	156.360121577437	156.361479509262	156.360747256886	156.359770870439	156.361956714666	156.361567677289	156.360938111787	156.360903421778	156.36123537857	156.361777331134
156.361451901356	156.361936665836	156.361850963177	156.361166975133	156.362132334401	156.360131087936	156.360799931501	156.361586080649	156.361747898989	156.361338606401	156.360127617377	156.361676514753	156.360780686196	156.36144847554	156.36161887219	156.361133911132	156.361728517407	156.360556779564	156.361985210993	156.361443487985	156.361954151881	156.36128771236	156.36055801292	156.360446913019	156.361707099807	156.360426155435	156.361320096737	156.36145532891	156.360066283807	156.360494599759	156.3610829523	156.360652802383	156.360808205622	156.361655368082	156.361302901322	156.361206568776	156.36172477189	156.361135724521	156.361373814111	156.360831383896	156.361134528394	156.361573201166	156.361135746486	156.36091617222	156.361728797756	156.361762274196	156.362016406837	156.361103635244	156.361801255186	156.361757878407
156.361340381974	156.360506900882	156.360403373304	156.361449869185	156.361269174556	156.361705914653	156.361206642362	156.360796284905	156.361238215051	156.361856984516	156.361490732224	156.361810507592	156.361408254235	156.361215369515	156.360976013601	156.361556820476	156.361269257563	156.361652115544	156.361815645295	156.361009712042	156.36141048924	156.36045317527	156.360144849883	156.361941097871	156.361684041086	156.360668836468	156.361841201899	156.360016258487	156.361896933494	156.361215944487	156.361363686105	156.36165439575	156.360822959042	156.361509458234	156.361357732963	156.361095952783	156.361715013106	156.360917818841	156.360608646358	156.36204085379	156.361294235912	156.361474850618	156.362111916176	156.360810484663	156.361483674468	156.360574390498	156.36026596807	156.361058569574	156.360360604283	156.360636016878
156.361047500686	156.360789448382	156.360012868086	156.361227337201	156.360431951176	156.361579313318	156.361748562768	156.361545735858	156.361455566581	156.360694674575	156.360787028189	156.361311892747	156.361576997644	156.362172220314	156.361849378816	156.360337525165	156.361354228606	156.361021753383	156.361709941606	156.362069109072	156.361020485422	156.361632050903	156.361214996909	156.361890319778	156.361229899564	156.360354885779	156.361772430581	156.360359182736	156.361401920748	156.36140338609	156.361262021218	156.361418059505	156.361262140602	156.360728593875	156.361340684989	156.361128728086	156.361526559041	156.361290253978	156.361476342227	156.360772461707	156.361763836633	156.361662940334	156.361645043137	156.361455816801	156.361425699087	156.361736549938	156.361768320109	156.361840176367	156.361426379083	156.360393237203
156.361106758979	156.360996872739	156.361089508128	156.361113155886	156.360420012535	156.361978081941	156.362007790336	156.360622804908	156.361836009711	156.361892583203	156.362075820745	156.361662920032	156.360591813076	156.361369409748	156.361377594898	156.361135198052	156.361817820166	156.361515550823	156.361256382183	156.360457656286	156.361640779409	156.361396376832	156.361746224972	156.361872290326	156.361967517371	156.360707630678	156.361142631847	156.362039298447	156.361397870176	156.362129699681	156.361283233011	156.361778046687	156.361037931183	156.360408451417	156.360526411989	156.361201236393	156.3604856971	156.36178326517	156.361761757758	156.360590062172	156.360396489293	156.361482061621	156.361760529585	156.361164151898	156.361222304125	156.361403270872	156.361769898042	156.361590352068	156.360940407929	156.360395136897
156.360463047934	156.360871667105	156.361759602919	156.361278909262	156.361346847665	156.361520113333	156.361579754821	156.360860826716	156.360738709711	156.36054984414	156.36100294698	156.361430445404	156.361502727029	156.360712333133	156.362028946495	156.360888823128	156.360881241523	156.3609469642	156.361525144131	156.361354964645	156.360794648073	156.361681050065	156.360439088371	156.361454068937	156.360778544165	156.361278982147	156.361219354929	156.361582774206	156.360295702367	156.36206299155	156.360259154781	156.361415661025	156.361547098114	156.361636370119	156.36094931286	156.361080853566	156.361416273479	156.362096829189	156.360445017402	156.360495597731	156.361280387245	156.362128560994	156.361998129282	156.361670121567	156.362039040799	156.361275543199	156.361874963254	156.362038263212	156.360564461962	156.362013672655
156.360718328987	156.360947527209	156.361030519452	156.36085085534	156.361416953688	156.361731416988	156.361371141808	156.361080613224	156.36184538923	156.361970483501	156.361820283583	156.360990559358	156.361393531085	156.362076623273	156.3610512497	156.361960055235	156.36142166749	156.361173598848	156.360634123042	156.361899393251	156.361960520213	156.362230937665	156.361222289023	156.361791585739	156.360767136951	156.361249984324	156.361268486783	156.36127976082	156.361041592998	156.361921098856	156.36100024692	156.362269469589	156.36058578037	156.361019184197	156.361660973917	156.362005447845	156.360611582002	156.360765458524	156.361164283156	156.361013495059	156.361041675332	156.361913429427	156.361771941435	156.361318299249	156.361835807445	156.361084456543	156.361612316055	156.361686345964	156.36203663481	156.361679307664
156.361234218976	156.36178937524	156.361256038929	156.362049658337	156.361098063105	156.361045231927	156.362029790849	156.361397843482	156.361684754245	156.36127860443	156.361405905838	156.36133067883	156.361730920345	156.361559422912	156.361069190315	156.361310523758	156.361189833932	156.360849193414	156.362275067266	156.36134399183	156.361991435269	156.361543382615	156.362081820948	156.36136814361	156.362129224289	156.360981468378	156.361640671567	156.361864703308	156.362072728723	156.361564693212	156.361342975115	156.361415009663	156.361637757216	156.361694230306	156.361495935897	156.362003306881	156.360995482722	156.361971901588	156.361722375852	156.361755743932	156.361505924364	156.361999771675	156.361527988363	156.361095410928	156.361085342825	156.360902064597	156.361851646251	156.360972055403	156.361949767579	156.360871326316
156.361703121812	156.361421206755	156.361614212479	156.361963500115	156.36129097375	156.361628156456	156.361692489875	156.362003727194	156.36122352192	156.361911808687	156.361920139142	156.360861460361	156.361953719436	156.361293065669	156.361918562148	156.361473905597	156.360711450459	156.361557690266	156.361070581682	156.362051024234	156.361406944041	156.360876849325	156.361100588973	156.360961851824	156.361830414599	156.36156746917	156.361741442363	156.361986112538	156.361551609049	156.360841634319	156.362030011915	156.361181754252	156.361341838418	156.361554893864	156.360911951406	156.360726226365	156.362107408901	156.361017538563	156.361634768967	156.361743160072	156.36125759853	156.360626720984	156.362083367034	156.360793357613	156.361918577363	156.360725788799	156.362218673584	156.360950322322	156.361837250963	156.360937290973
156.361565578191	156.361299508685	156.36223078049	156.361333152644	156.361319334386	156.361743623256	156.362152885721	156.361801722962	156.361769894562	156.362166778346	156.361135891949	156.360897558203	156.36187991142	156.361780358677	156.361728607194	156.360948862154	156.362142896727	156.361800155376	156.361577925715	156.361972064739	156.361089406875	156.362089135799	156.360958035595	156.360779176508	156.361355911889	156.361477663661	156.362028206342	156.36112899056	156.361415365104	156.361964610856	156.361598040139	156.361343776553	156.361314184882	156.36233901055	156.361665267804	156.361443432422	156.362097377421	156.36174802836	156.361703017385	156.361749236024	156.360942439285	156.361341936486	156.361698257891	156.361234990738	156.361850294074	156.361627073401	156.362060215119	156.361190382707	156.361457463832	156.360876213774
156.361340779896	156.361943922128	156.361217252798	156.361869095713	156.361134354573	156.362038599204	156.361767843952	156.361778505966	156.361732738812	156.36175907923	156.361565366561	156.36191477337	156.361654450573	156.361792703882	156.361866263364	156.362089019117	156.361281954852	156.361762787568	156.361602361075	156.361299103911	156.361149575596	156.361570258897	156.361696582404	156.362063369153	156.361508637506	156.361022691683	156.361214189958	156.362271826241	156.361498006782	156.362158619488	156.361784616484	156.360970227532	156.362133386878	156.361155257737	156.362125409669	156.361025447487	156.362273668568	156.361084685271	156.36133346602	156.361730290396	156.361170015585	156.360852771215	156.362253530548	156.362008209803	156.361098524218	156.361952396789	156.361203114233	156.361676551657	156.361922721773	156.361559539202
156.361268804792	156.361529924211	156.361770341556	156.362163019588	156.362027159793	156.362211143132	156.361600287448	156.362048569338	156.362056661081	156.361717655367	156.361505328321	156.362025935578	156.361124810552	156.361692647201	156.362104393529	156.361412246988	156.361574508705	156.361782337904	156.361602444569	156.36194699674	156.361959187573	156.361384195416	156.361120652546	156.360985667862	156.360828648823	156.361877046672	156.36145660431	156.362027356951	156.361921079024	156.361095018746	156.362114016688	156.361266713677	156.362013043083	156.361879312673	156.36219515101	156.361192009154	156.361943753695	156.361782454284	156.36212135898	156.361230780863	156.361040215724	156.362085307068	156.361928850455	156.361535686755	156.361968426872	156.361404956002	156.36188889456	156.361630331456	156.361008105502	156.36190360395
156.361734662156	156.361527934366	156.361303281392	156.361892084985	156.361462859149	156.36216779714	156.362339948128	156.361732478838	156.361997878256	156.361514838279	156.361384349568	156.362082542614	156.361875504189	156.362299184512	156.361659981389	156.361466022661	156.361756310466	156.362046784042	156.362078211155	156.361515155011	156.361265760194	156.36162876689	156.362289162318	156.36200840157	156.362222250894	156.361871972123	156.362325310337	156.361692469876	156.362186618192	156.36222536602	156.361661791825	156.360999916084	156.361864043891	156.361937120406	156.361441908643	156.361365340293	156.361330635742	156.361683372936	156.361546527594	156.362014678469	156.361903408772	156.361884912464	156.361386334032	156.361162057573	156.361984662026	156.361562153078	156.361654160124	156.361971514615	156.362080164425	156.362376583673
156.3620846262	156.362272543756	156.361728176944	156.361729782191	156.361430422891	156.362209209943	156.361550070561	156.361765656091	156.361603003934	156.361771072228	156.36177562029	156.361787557515	156.361954954636	156.361285260774	156.361179055667	156.361223063812	156.361793509396	156.361098880561	156.36191311832	156.361275329627	156.362241688335	156.361116849985	156.361711453478	156.361881695806	156.36184387659	156.361479107978	156.361857496383	156.361278295994	156.361690701518	156.362258941361	156.361625821606	156.361561798248	156.361080560728	156.361894120254	156.361409550267	156.362047528694	156.362084394403	156.361180558405	156.362189225208	156.361852507968	156.361675806369	156.361272261677	156.362170312329	156.362195026558	156.361867443759	156.361697438364	156.361440985387	156.36188448513	156.362009654636	156.361500846489
156.361654419922	156.362122788297	156.361346699919	156.361372982386	156.361268247901	156.361417936563	156.361476207976	156.362214811482	156.361343805571	156.362119450771	156.361699840842	156.361882022767	156.361724832565	156.361912912411	156.361235355127	156.361723382842	156.361894192202	156.362324170473	156.361591188573	156.361876196381	156.361219854212	156.362119623896	156.3620966251	156.361254353368	156.362299894916	156.36176225445	156.3612203507	156.362227773715	156.362257731236	156.361191722799	156.361255090383	156.36224421878	156.362159262803	156.361216929608	156.361728757278	156.362187409111	156.361734814714	156.361568990496	156.361419486758	156.361563672895	156.361531063872	156.361520048285	156.362067511452	156.362137797298	156.361805890193	156.361203018395	156.36155392416	156.361502876388	156.361156101507	156.361473165278
156.362100294013	156.361964721778	156.362139093572	156.361399334773	156.361907848686	156.361337955048	156.361624281475	156.361862581644	156.36187287762	156.361605870096	156.361952118858	156.361992337517	156.362000422961	156.361681353508	156.361309812838	156.361386917537	156.361885788106	156.361432105221	156.362172510598	156.362059517233	156.361524536111	156.362268194068	156.361546653239	156.361593951989	156.362210291296	156.361897735996	156.361947820272	156.361886812412	156.362200211966	156.361599985403	156.361620520068	156.361894079384	156.362400583306	156.362001387995	156.361841892657	156.361719850928	156.361777975567	156.362419068675	156.361040442284	156.361888490297	156.361532908793	156.362364798884	156.361735479316	156.361952453124	156.361067837188	156.362228033436	156.361850466339	156.362209359549	156.361810436718	156.361636578909
156.361982753847	156.361494306367	156.361660409017	156.361387208372	156.361470640629	156.362193790509	156.361804047719	156.361756890834	156.361870536752	156.362122850175	156.36172150215	156.361706117902	156.361768710801	156.361965656385	156.362048853305	156.361239001317	156.361448000937	156.362385775114	156.362120016015	156.362085156575	156.362360113968	156.361643576634	156.361816195206	156.362221273408	156.361483822151	156.361333491826	156.361605979192	156.361783613901	156.3616072894	156.361353472586	156.362041815986	156.362297687572	156.361665829683	156.361723884978	156.361363389618	156.361345125043	156.36156829127	156.361702009836	156.361700736932	156.361625360848	156.361995121636	156.361631714572	156.362263941419	156.362150661866	156.361584505907	156.361767775976	156.361811699813	156.362454964612	156.361856245436	156.361620053438
156.361926785905	156.362225111438	156.361259006725	156.361551062513	156.361726990693	156.362350131478	156.362232187975	156.361607667098	156.362047457919	156.361809691163	156.361804676267	156.361310137674	156.361727229106	156.361754429814	156.362027183101	156.361679702651	156.361526814544	156.361188120656	156.362185489447	156.362341127976	156.361785144712	156.361802488706	156.361435487334	156.362250351039	156.361383981883	156.362261150805	156.361642512818	156.361498849772	156.361729009975	156.362010893489	156.362081739827	156.36163477076	156.361678118642	156.361485066101	156.36155246965	156.361219752162	156.361493639901	156.361633740073	156.361458831805	156.361811402908	156.361468330055	156.362163420096	156.36150294955	156.361928116255	156.361817889582	156.361689763884	156.362262702003	156.3623380884	156.361817915562	156.361729923703
156.362180067125	156.362253900673	156.361837719421	156.362096333164	156.362024117154	156.362309617507	156.361397319698	156.361580736842	156.361859167132	156.361931289561	156.361992758015	156.361500657831	156.36160194041	156.362130781598	156.362179039261	156.361884517923	156.361482920374	156.362173750755	156.362139160984	156.362087142479	156.361558287862	156.361976371722	156.361413969312	156.361878604952	156.36215033311	156.361928581786	156.361861654075	156.361663877399	156.361583560288	156.362143503193	156.361899863625	156.36141885159	156.362301493908	156.36229080388	156.361878626942	156.362030905742	156.36139796292	156.36226105984	156.361712330792	156.361799981038	156.361923540477	156.361464948739	156.361967773174	156.361853421109	156.362161561964	156.362072791256	156.361294211534	156.362115661888	156.361706988009	156.361637497573
156.36203593395	156.361823897459	156.362052248942	156.362042541181	156.362233239275	156.361564413859	156.362200602275	156.362277027842	156.361404250078	156.361599516421	156.36162393233	156.361691153877	156.362224165558	156.361751532906	156.362419968045	156.361635948903	156.362339782167	156.361871431938	156.361547778003	156.362055831707	156.362229995712	156.361974964239	156.361515448008	156.362194248428	156.362011905778	156.362210349041	156.36149592697	156.361798080126	156.361597860129	156.362041548589	156.361620558876	156.361862265109	156.361763602258	156.362312177704	156.361697134812	156.361501468538	156.361752871793	156.362315016531	156.362233215101	156.361807645541	156.361376054302	156.361763134341	156.36146720489	156.361413955256	156.36154798974	156.361709341383	156.361801334755	156.362253161461	156.362372445938	156.361414645436
156.361722755106	156.361981847593	156.36148507567	156.362378586638	156.361789845321	156.361787128259	156.361578153709	156.361710951804	156.362314737166	156.361520361261	156.361845839044	156.362358279744	156.362059769983	156.361894076884	156.362074374497	156.361677565997	156.361728324919	156.361805594329	156.361912329687	156.361888728692	156.361700168462	156.362080796218	156.361635800254	156.362415467669	156.361599323211	156.362087315084	156.361660085614	156.361604714131	156.361860191678	156.361552411393	156.361487193555	156.361909334492	156.36148126975	156.361668861771	156.362100481241	156.361353675286	156.361435954627	156.361819743466	156.362337061239	156.361292405507	156.362402044048	156.362040209416	156.362188890605	156.362090001491	156.36243280826	156.362251998846	156.36201808028	156.361929909942	156.362181963929	156.361757850618
156.361876394209	156.361928668221	156.3621515139	156.361779911984	156.361719221068	156.362425728079	156.361762615186	156.3619639254	156.362214624143	156.362278358814	156.361623398083	156.361605916475	156.36227788117	156.362022177722	156.361827778999	156.362004279837	156.361734364389	156.362412320335	156.362136558567	156.362314503043	156.361513337907	156.362110485693	156.361810880703	156.361506386428	156.362241239556	156.362067158523	156.361883263485	156.362037853745	156.362245434126	156.362070225586	156.361916328825	156.361916796099	156.361876078288	156.362272156445	156.362267472205	156.361984485973	156.362188125094	156.361568790449	156.362514310248	156.361910162867	156.361908328184	156.361653413671	156.362129666951	156.362264961749	156.361537027665	156.361619372463	156.362014612518	156.361735280128	156.362208693172	156.362282070079
156.362358538323	156.361730030362	156.362239660474	156.361972708195	156.362147037433	156.361977159802	156.361897004907	156.362296485715	156.361424452995	156.361491351449	156.361599109374	156.361864528845	156.361723467697	156.3616501916	156.361799861362	156.361678707209	156.361892948889	156.36172008473	156.361792489798	156.361897353725	156.361681583496	156.36225989884	156.361853268598	156.361522535556	156.361977567453	156.361471902079	156.362432645163	156.361857449616	156.36211055412	156.362152816057	156.36167603286	156.361995662409	156.361709297159	156.36186254194	156.36168070998	156.361593435995	156.361922282279	156.36209843465	156.362166998828	156.362069460252	156.361559508108	156.36222713362	156.362107153421	156.361741689788	156.361912206965	156.3618245027	156.361578433204	156.361608341119	156.362395998216	156.361816792099
156.361506106191	156.361713162301	156.361478120299	156.361747725432	156.36240183727	156.362312067772	156.362087808798	156.36217621214	156.361530454661	156.362442324034	156.362433842971	156.361685079974	156.361745560724	156.362235640732	156.362306309024	156.361619296801	156.361871356573	156.361938821075	156.361655977207	156.361903069144	156.361909793513	156.361943758077	156.361703828627	156.361772242203	156.361571433604	156.361879718532	156.362059441408	156.362428338082	156.361347252537	156.361647235058	156.361944250861	156.361683157677	156.361688539961	156.361558170553	156.361694234367	156.361872315461	156.361886328186	156.361534691717	156.362192510347	156.36169679392	156.361662783562	156.361913654168	156.361759568829	156.361797086523	156.361981679617	156.361917373508	156.362133416197	156.361699694493	156.362097228141	156.361705814874
156.361900011979	156.362300527566	156.362021676942	156.36171169545	156.361575680219	156.362449170692	156.362088013679	156.361867126965	156.362011909403	156.36209586202	156.361969463738	156.361596511984	156.361993264144	156.362314260632	156.361788042859	156.361660112812	156.361767741309	156.361694221413	156.361997618414	156.362285978565	156.36155983459	156.361691203013	156.36180692012	156.362117002248	156.362112094781	156.362064779079	156.361901056643	156.362421897048	156.361841954302	156.362504968003	156.362494626041	156.361617660863	156.362208288447	156.361828521516	156.362429122483	156.36208706298	156.36182289268	156.361531470578	156.36198029758	156.362301342571	156.362319622665	156.361912033487	156.361582609416	156.361986509301	156.36250604351	156.36172595801	156.361746121638	156.361817115796	156.362398562879	156.362093401927
156.361780363108	156.362362021308	156.361927326943	156.36168592797	156.362343263744	156.362042649258	156.361908072216	156.361846802948	156.361717260087	156.362459493345	156.36217507357	156.361717117274	156.361728743328	156.362177266351	156.361979088543	156.361673839811	156.361863922733	156.362234298598	156.36171516183	156.362016773761	156.362403707056	156.361513548716	156.361611015903	156.361779166259	156.361920526968	156.362020765781	156.362243464414	156.361858547098	156.361894975336	156.361490489178	156.362335693131	156.362035525618	156.362319783689	156.361948394935	156.361726308119	156.362086300674	156.362326638589	156.361743461593	156.36163075396	156.362164131851	156.361993241703	156.361995244159	156.362348551149	156.361947815184	156.362352886828	156.361946227879	156.362031933868	156.361945392675	156.361791103005	156.362395647173
156.361877446743	156.362385870007	156.362247983397	156.362005964726	156.361988560935	156.361584967213	156.362376392843	156.362164472398	156.362129250039	156.362344129995	156.362094960482	156.362150485307	156.362017627677	156.36216832448	156.362568557554	156.362084103049	156.36185936826	156.361862143284	156.362223148398	156.362230322552	156.361968878312	156.361790319164	156.361680737341	156.362455107017	156.361677525214	156.362181251471	156.362143620038	156.361734718788	156.362227991513	156.3618691748	156.361680696716	156.362111164332	156.361526112448	156.361971571859	156.361721865372	156.36209231604	156.362163816205	156.361573474617	156.361947232526	156.361880422229	156.362437248823	156.361745422712	156.362182423464	156.361966654078	156.362134299466	156.361785884498	156.36166782009	156.362182606635	156.361733335108	156.36181282042
156.361975498142	156.361834588943	156.362449539833	156.361779421536	156.361907078043	156.362372269228	156.362267901207	156.362199171327	156.362298127565	156.362281822981	156.361593119451	156.362442489234	156.362330841303	156.362284440882	156.362481558112	156.361966443743	156.362297070055	156.362281768881	156.361973818465	156.361897510211	156.36189104773	156.362067688888	156.361900153379	156.361698987981	156.361924470891	156.362355249416	156.362354182696	156.361730247982	156.362435413401	156.362239018471	156.361898190747	156.362019438673	156.362059546017	156.361914981433	156.36185671568	156.361998294197	156.361668770958	156.362284702549	156.362179806885	156.36227881868	156.361666515892	156.362095458352	156.361971436166	156.362108512494	156.36209016099	156.361877476796	156.361750809756	156.362194704991	156.361812640015	156.362435806791
156.362421142796	156.362096532862	156.361929613136	156.362147133414	156.361810689484	156.362332035389	156.361735485923	156.36228748388	156.362526631442	156.361638369424	156.361747649092	156.362389957013	156.362169636647	156.362147351648	156.362158464779	156.362118177271	156.362038803626	156.362280414461	156.361775406511	156.362123081892	156.361769947529	156.361943991174	156.361999371503	156.361840558315	156.361742316084	156.362230077642	156.361913975367	156.361989615555	156.361912445963	156.362186086302	156.36170314809	156.361984416856	156.362271707542	156.36216282631	156.362227879631	156.36245815556	156.361955855626	156.362011862567	156.361769754676	156.362536845912	156.362131684502	156.362456186852	156.362302788285	156.362338644143	156.36207398105	156.362162243747	156.362418693733	156.362403429627	156.361869781348	156.36190927277
156.36246230173	156.362412363521	156.362434680638	156.362168036158	156.362188314068	156.362446420539	156.361694304133	156.362461518854	156.361886477213	156.362308119797	156.362431385607	156.362259721311	156.36160811409	156.362458897024	156.362438314967	156.361932571767	156.361860843149	156.362023429563	156.361886625121	156.361803523947	156.362143583946	156.362462957052	156.362314257609	156.362311045419	156.36177085465	156.361807200802	156.36241705436	156.361842948633	156.361974771233	156.362016091214	156.362131897	156.362187483941	156.362099337788	156.361999108737	156.361860616109	156.362109315738	156.361643630099	156.361806497487	156.36258984509	156.361802747725	156.362400012543	156.36187630716	156.361966464811	156.362040061553	156.361891327563	156.361749849118	156.362134013324	156.362281005234	156.362097258473	156.362171035079
156.362199792754	156.361835383748	156.362255647248	156.361818865914	156.362572254441	156.361729669147	156.362044220722	156.361844021644	156.361930461779	156.362477375008	156.362465785383	156.361919693714	156.361693360488	156.362106651496	156.36238767296	156.362233451773	156.361831242109	156.361951560549	156.361926334678	156.361824982254	156.361787989085	156.362367429621	156.361918140669	156.361865946226	156.361946301275	156.36173796479	156.361864365244	156.362366568664	156.361713385405	156.361926584416	156.362145203478	156.362272330442	156.362150624387	156.362249091378	156.362487559006	156.362286335951	156.362098805275	156.362246110505	156.361740400035	156.361861992103	156.361913223971	156.362099009814	156.362273130327	156.362233975857	156.362436049796	156.362454239565	156.361845167364	156.36237287504	156.361875367618	156.361901515788
156.362032482103	156.361899549782	156.362476006405	156.361807540374	156.36185312536	156.361964468641	156.362005779703	156.362127137634	156.36224354155	156.36184093504	156.361934750541	156.362035268624	156.362088514325	156.361837127558	156.361977458809	156.362146496422	156.362043699446	156.362468293828	156.362301361689	156.362182803203	156.3618744359	156.361808645328	156.36234056174	156.36239255821	156.362032972999	156.362311125897	156.361912713481	156.362178865728	156.362462667731	156.36178118359	156.361939704176	156.361850828971	156.361615109431	156.36172571869	156.362489677198	156.361644754223	156.362401873507	156.361815350958	156.362499688217	156.362094984703	156.36215620222	156.362125085868	156.361956407307	156.362144455412	156.361825134863	156.362119844933	156.362189042993	156.362146156655	156.361868158546	156.362088793753
156.362457737765	156.362434046267	156.362453450448	156.362120547497	156.361937548554	156.362018821582	156.362371778988	156.362227103994	156.362168808402	156.362428816248	156.361908952913	156.361957335483	156.362288347254	156.362351147857	156.362340446657	156.362280628942	156.362043097547	156.362117060266	156.362260559129	156.36197827754	156.362241545848	156.361939850651	156.361760628295	156.362281427965	156.36173488412	156.362218404424	156.362557968316	156.362365994606	156.362273396024	156.361929685703	156.362132229724	156.362465842882	156.362071801396	156.362027154146	156.361711994493	156.362563340664	156.361948059077	156.361892395618	156.361992916615	156.362032847852	156.362259728982	156.362409269367	156.362438438627	156.362324221909	156.361973123811	156.362060248297	156.362149805407	156.361928497699	156.361894106457	156.362412478685
156.361805910762	156.362274878778	156.361813382773	156.362281320512	156.362027258363	156.362057320637	156.361844176455	156.361970647053	156.362058300736	156.362393490881	156.362100325397	156.361896393125	156.361916880283	156.362417526689	156.362293203588	156.361951147636	156.361803614746	156.36217549096	156.361972629747	156.362436048943	156.362175512179	156.362360137088	156.361922098546	156.36196624442	156.361894028302	156.362452425551	156.361995311144	156.362229038706	156.362295193834	156.362123827917	156.362025578109	156.362494765358	156.362234301867	156.362408793157	156.36217799976	156.361978994595	156.361873905609	156.362246462921	156.361815595995	156.361896006205	156.362227035295	156.362172065875	156.361661397829	156.362133654635	156.362162681706	156.362083252401	156.362174720013	156.361971842106	156.362136138608	156.362088736329
156.362387015215	156.362048486941	156.362211381048	156.36234274153	156.361861121605	156.362245491593	156.362306367716	156.36245078945	156.362357475118	156.362115121585	156.361972335227	156.362083799876	156.361830760997	156.362309898733	156.361896629585	156.361988650577	156.361987803778	156.361831931752	156.362309553121	156.362280503354	156.362200679795	156.362556246455	156.361874079714	156.362572546967	156.362474672578	156.361982596876	156.362257964682	156.36224823631	156.362076356131	156.362027824073	156.362238957096	156.362089331028	156.361906086018	156.362449091267	156.362320762767	156.36233524441	156.362250307506	156.362418368904	156.362076960837	156.362444051169	156.361775904174	156.362276774424	156.361840804215	156.362335046939	156.361960080174	156.362427014309	156.362138487956	156.362045352273	156.362246559026	156.361836908896
156.362161370157	156.362421860494	156.362272124125	156.361884407605	156.362003770424	156.362189335503	156.362215756176	156.362055424847	156.362442270014	156.361940954139	156.361898882022	156.361811339324	156.3623068537	156.362170971354	156.362183889014	156.362450519507	156.36223457732	156.362140395806	156.361865244057	156.362296906162	156.362402659964	156.361998187218	156.362600979607	156.362520229827	156.362143812822	156.362641496485	156.361974325166	156.362168496963	156.362709048285	156.361835740837	156.361889569292	156.362509247932	156.361894785198	156.361975108773	156.361823939768	156.361914486141	156.362409481462	156.362072700591	156.36212331495	156.361970278145	156.361956518664	156.362271434462	156.36212613717	156.362151689393	156.362030269789	156.362134173034	156.362093514207	156.362306356063	156.362624175849	156.362174929811
156.361924467463	156.362000236199	156.362018685954	156.362432648681	156.362584470927	156.362125746961	156.36235932859	156.362381300362	156.362094171647	156.362595632138	156.362450248124	156.362220692991	156.36198069459	156.361828340523	156.362107958471	156.362430781235	156.362424794819	156.36212296592	156.361949673502	156.361936534918	156.36232933367	156.362575008735	156.362315766406	156.362186188883	156.362313658805	156.362610931955	156.361955414927	156.362393166457	156.361872987612	156.362365580899	156.362167172275	156.361970217215	156.362093012606	156.361894890328	156.362452623539	156.362080890872	156.361998911635	156.362095350017	156.362266328115	156.362343626738	156.362426250433	156.361960129761	156.361736989648	156.362398053148	156.362427199893	156.362201895055	156.362122207895	156.36219519286	156.361942210185	156.362049004242
