# Supplementary material for: The Neural and Computational Architecture of Feedback Dynamics in Mouse Cortex during Stimulus Report
Source: eNeuro. 2024 Sep 24;11(9):ENEURO.0191-24.2024. doi: 10.1523/ENEURO.0191-24.2024 (PMC11444237; doi:10.1523/ENEURO.0191-24.2024)
Supplement: Extended Data 1 — The file code.zip includes all code used to generate the figures and perform the analyses presented in this manuscript. The folder "./ephys analysis/" contains code and instructions concerning experimental data and Figure 1. The files "Figure2CDE.m", "Figure3AB.m" and "Figure3C.m" simulate the model in the nominal setup, and generate the corresponding figures. The file "Morphing.m" allows changing the connectivity strengths with respect to the nominal setup, and plotting the resulting trajectories. The folder "./Figure4/" contains instructions, code and data concerning Figure 4. Download Extended Data 1, ZIP file. [file eneuro-11-ENEURO.0191-24.2024-s003.zip › code/Figure4/isolatePPC/v1Int_a1.375.dat]

0.384530815181945	0.334089121276847	0.327045473904463	0.374639545023527	0.359241617796013	0.339737384631785	0.381402595569205	0.399494732814981	0.349135562084949	0.36254395621752	0.362961722085594	0.331079313009792	0.395115713424749	0.361409534850116	0.376758670465989	0.35171194562347	0.329822880070285	0.349859562766906	0.378823896261286	0.357495222642623	0.347012596133679	0.35436306853333	0.40472166210437	0.340846060177254	0.355191833934103	0.330569832808377	0.326278935215407	0.330131630762095	0.385995655751378	0.332466439198778	0.356000262468205	0.333172840037153	0.39177983754355	0.350116894989327	0.35344809407846	0.342087026052541	0.354297047588891	0.359114609284856	0.405197725360529	0.365292227525351	0.381513657706709	0.379863755695882	0.388633201432775	0.345759221573015	0.395240164138489	0.383909228583643	0.40429261491514	0.387157870748333	0.32673009759215	0.342351469164946
0.36236103453477	0.346031283272326	0.379987242067185	0.346699004071251	0.346117771236516	0.406984538149604	0.373551879243782	0.411350023653178	0.36924079948669	0.339608058813366	0.362280993032654	0.366482307158807	0.36259774928015	0.387388356830542	0.36213859691641	0.358806483828413	0.358218859645583	0.417656277811063	0.382986606113767	0.384515686884403	0.365096291899343	0.346293585792094	0.352258140111476	0.347059604033896	0.423388675848423	0.428155192384416	0.34773908265279	0.420450233186719	0.368510191324676	0.370307295139856	0.399457984454784	0.375588862212115	0.389172829157361	0.37197979027392	0.369509802953574	0.383838090524851	0.367884896074642	0.361537474555451	0.414358015073769	0.355357776197859	0.422083133810715	0.346530828175357	0.379003761895483	0.414778070866684	0.383658910475825	0.379053395303357	0.382526351709247	0.371099854565011	0.338543850786204	0.3360510392984
0.396517312625631	0.417197245600326	0.377235507148106	0.383072778721539	0.366755563984328	0.393000877876164	0.441879779738683	0.353759564556138	0.375542755407761	0.418039662312733	0.377934292023852	0.421707080697482	0.349492241551295	0.368469363762208	0.424393551662814	0.371590867011097	0.41461465941544	0.410453288955504	0.369137981256458	0.360159145801433	0.416413859955459	0.426363433089418	0.374068169450067	0.419672620214757	0.425552735356164	0.425922879512039	0.363383077469908	0.348159744648232	0.44080998955056	0.412635420212699	0.349519008896211	0.418280698768308	0.347624304283036	0.359793132656143	0.351508585591856	0.375112093092222	0.368051361617523	0.360031078586637	0.346736528500657	0.416930178356641	0.435375686727748	0.398134535522128	0.362924825237763	0.373797183593601	0.438687547379704	0.428156693394849	0.355704378028519	0.373077912778106	0.425240588961707	0.346840956340409
0.417563793653465	0.36204417094203	0.366848550696171	0.376024017830265	0.46645680003087	0.453172542790766	0.356016319336384	0.423761091912272	0.376694022073679	0.431081236305444	0.397811539262209	0.429992198740709	0.358686666515285	0.449351294613117	0.43931581316495	0.400421219989499	0.358180726953656	0.436260240987856	0.443040383838519	0.397152732510654	0.394243354956278	0.441741513455844	0.441893222930339	0.386821677078228	0.42332174286269	0.445479555741882	0.374922033432628	0.405655256728501	0.417503212622593	0.367939675786291	0.358333371461724	0.432904322846996	0.435479983305541	0.402630801909448	0.457151158907842	0.396298596996771	0.366798375681876	0.388962799091103	0.368913239835487	0.371532754010585	0.387570869853386	0.417825887026542	0.377847819002439	0.380359927611752	0.366756672899813	0.375616410568866	0.356249703542853	0.363818133088839	0.365399178412124	0.428365427736233
0.425110886068891	0.413122064063184	0.396067989364228	0.422422402854844	0.491752934913882	0.37539262759758	0.39812122810669	0.430510415780495	0.497718956387417	0.445830874329403	0.414390722875931	0.451604281242859	0.482811564609906	0.408176637061882	0.465532872066083	0.424255398935496	0.453243587044219	0.394240791310313	0.480675431500481	0.445695557050643	0.375629974558611	0.391966434689818	0.434467004083102	0.477901044142582	0.375391929097329	0.398396835267515	0.464946139719356	0.44811617701312	0.410878175052043	0.401023139243256	0.390448574170662	0.41552389176765	0.458478988429795	0.379538422641942	0.387396685163329	0.404936001025874	0.402682204764381	0.455747032752876	0.48758336653342	0.391624622213245	0.455335269808308	0.398571679883252	0.419603889762906	0.384939125633503	0.474237046407908	0.400410460817717	0.409890309112581	0.465474625940746	0.406745400204595	0.384559810624722
0.462350968819521	0.460803728484569	0.449750375983031	0.487545905114033	0.401558245392925	0.519788293909098	0.475046303176105	0.410615303914895	0.388478704896632	0.418094806453409	0.463168337910861	0.497612174358145	0.480665196715136	0.441718058395901	0.401577619714085	0.500125421769703	0.438178150275446	0.509155146894184	0.440761678256007	0.513995993600755	0.41181098678983	0.51074431583874	0.503328146964484	0.43030917089072	0.483611584385421	0.439696498734247	0.399400444452516	0.488437828378004	0.48351244191116	0.4067494358333	0.500700620724421	0.46559425507662	0.4420534026098	0.446608067117041	0.431423800381525	0.426961090992276	0.4455419155021	0.466432320610931	0.468625826620014	0.416229380762767	0.42672063136129	0.484345299191589	0.394159824540407	0.397252597105562	0.464699582906685	0.501862202241794	0.419211842140119	0.429029003537676	0.429717063965859	0.451288311204365
0.438568218625278	0.405036012135671	0.415873581335911	0.435791124891866	0.412065472069787	0.518579074526365	0.426435718676823	0.453554707527085	0.483638607958686	0.449140416236446	0.426341883189937	0.543896551654435	0.425259222493358	0.415829513541739	0.456028834817444	0.462394498867616	0.439030517331894	0.49946350251491	0.459354253571961	0.449217405795012	0.422043668365124	0.43205633589625	0.546215046529358	0.534262756148626	0.473496419076983	0.429080602627539	0.453761354951244	0.451280342484604	0.428180673764072	0.426545985329101	0.510527916566336	0.494409026137581	0.478519883792444	0.417423104670389	0.487794957791393	0.546785302068018	0.403564040594972	0.462119545364401	0.530800739969402	0.531565427404182	0.459773684765752	0.537142574316937	0.487509272540308	0.47283756609001	0.456281049735243	0.406244485915542	0.44402012936241	0.523788305020959	0.489575570443385	0.41752375567135
0.513555318724963	0.56718523226039	0.526440660433408	0.501605868339751	0.442478601226933	0.481695805779875	0.488332245206609	0.471248257678595	0.453465328380977	0.592870182786036	0.561750509152432	0.446208064196393	0.486573302084274	0.50300981272675	0.426964029102205	0.460897297735162	0.435258661891357	0.453937761045394	0.526420041551665	0.566460497027105	0.502069709920824	0.448633349530705	0.52128117623675	0.543992505187552	0.532471430135015	0.457515713213236	0.485933207526248	0.544573009676032	0.529676778035909	0.498735100575899	0.500343354676573	0.429447024054378	0.475841633846615	0.466422419884182	0.464357913014644	0.596435703402157	0.469117205657822	0.520015652880708	0.425790989980195	0.487390186570345	0.517214181020226	0.50058922879507	0.51349774800848	0.503337768124833	0.575387847219986	0.482675891348474	0.520509927650005	0.454003720442684	0.59638535527274	0.5056334266895
0.612832273148276	0.543838028926081	0.470359617292642	0.501592648637377	0.576104799300813	0.549484625132125	0.497975578770514	0.608908717855515	0.555510076181765	0.576033665121953	0.471553483782579	0.468480680926291	0.562176671001897	0.509230089464276	0.550195921627439	0.579584143624473	0.515072637649242	0.561709478647192	0.547339176940495	0.606389837695804	0.570518731226886	0.616615028875804	0.450602501283997	0.543783702294047	0.463960036647527	0.467758537858455	0.492352642140573	0.536326394321544	0.450419536387334	0.495277005380217	0.607020856219256	0.514228345665433	0.591034209027891	0.562652112955553	0.469242285985116	0.476330092023716	0.553470818768114	0.525491687462726	0.539434622969861	0.621447277838442	0.493807621470329	0.516806752750834	0.508670833221862	0.523490504921987	0.574563254538018	0.485641301080112	0.470596113362905	0.517442109352961	0.479277530982904	0.511937901065873
0.477843958530905	0.53143691629439	0.510500121847787	0.660422145709295	0.542236269989913	0.592408107052485	0.549789569800317	0.561308132704335	0.645833518200637	0.562892867824315	0.585445456766726	0.645361642325116	0.651294227006985	0.646116493116193	0.495837622884346	0.57560808958947	0.544042381499317	0.533238528329055	0.607739483916047	0.653909794625375	0.544537272876403	0.472826681532521	0.536682800752328	0.637020319281363	0.587975293911269	0.478782731615934	0.480091138122402	0.660308700085821	0.517105980666248	0.613124638869989	0.500387340120244	0.496443983541516	0.611714353607382	0.613646544265639	0.510954291724555	0.496900681282582	0.481966789177591	0.580618275256848	0.540659676045978	0.614295062166813	0.475691118177639	0.615788653334501	0.528121672070976	0.611337597554854	0.664634442516918	0.505281070024291	0.526943146487561	0.51956044773469	0.558786748705097	0.623951850681342
0.576340013236905	0.57924102311406	0.551935944516944	0.502744249327005	0.709000677398634	0.51407666119331	0.553101954005723	0.681696235818619	0.656532443999249	0.567630917690787	0.590752612990689	0.597913095278268	0.720375222136423	0.714238649561528	0.752812582127666	0.679405776549057	0.587286916778522	0.517744904248811	0.549991629087379	0.614638019892068	0.648617218493902	0.54108923036766	0.72569974398519	0.661573232075979	0.572462629004661	0.587415461306529	0.619164835415126	0.702173656873538	0.688658462162095	0.561645595050855	0.612896545951428	0.638854120076554	0.602023244489549	0.646524835160683	0.636511187390014	0.728499445718551	0.713350863463053	0.626935643042675	0.696443560340484	0.711128975457963	0.572047964904728	0.667378556958384	0.630650435297928	0.549232831400628	0.499778059145374	0.64398329001705	0.61911904540846	0.562532045933741	0.7118637386318	0.508676479972988
0.728969973055116	0.55071427782599	0.610567746873361	0.663269550614223	0.774203829861465	0.551923615174604	0.611128376500321	0.587302888427317	0.750290803119819	0.555280174430375	0.538255075387778	0.752727381222494	0.786006883648181	0.54966416335122	0.554291283582723	0.55032378332581	0.749150874230031	0.647179913748844	0.81029319032356	0.773178333711235	0.663884748030379	0.782824943815159	0.552069433719277	0.698577673699471	0.644984163432888	0.559466453106708	0.809724771838142	0.682700383890353	0.631924758518461	0.695286558134276	0.695045261421789	0.705379356684172	0.770917254687934	0.598707495235451	0.589470047142565	0.77525503948752	0.614268671784882	0.563775503782498	0.620197021555559	0.565007254480007	0.718020164406842	0.617509145699583	0.547801744791046	0.691634821496637	0.741228900729338	0.552818797836024	0.545380467264168	0.643040815886559	0.646362748955509	0.582478067473193
0.833534332547586	0.805986081903497	0.846574421961881	0.654115324972824	0.869877326519257	0.61206123271556	0.57692535121604	0.688864381497304	0.597086523613669	0.847410298732902	0.721549930350535	0.69229917652464	0.759959696052939	0.683612451245849	0.687981795694172	0.704726706371234	0.894018063962929	0.578459769535546	0.886230989543813	0.681686647759461	0.694119889964995	0.57665108672056	0.833428226405804	0.702217461208911	0.652642360504023	0.601030275176821	0.859282420537814	0.56864868456239	0.594757207025433	0.63756118005855	0.716778286248126	0.618569216060628	0.698597838556327	0.57979017405953	0.639147092192341	0.82010811114323	0.662663040338701	0.860827769782412	0.810979925034524	0.702594554828212	0.633612682218551	0.805517699911963	0.694429228953942	0.755326619519702	0.586282856457965	0.822137100144214	0.747316033960027	0.727433852171961	0.805341184005287	0.594354585323842
0.628183541258258	0.895227725359772	0.840989948729289	0.821860236879754	0.730082107597096	0.611698988981255	0.73564233274015	0.803677859727792	0.769697837409804	0.789472761812081	0.685430444859847	0.654632920056216	0.751769933444672	0.686032871459779	0.793512628097652	0.73375988281037	0.827513420852698	0.694315643458975	0.793703510357949	0.902903455790486	0.622349402599437	0.88157770622235	0.952434868569017	0.897754885026463	0.636735088347101	0.702194460812221	0.733100278079535	0.884636623451848	0.704926762473489	0.618060624031689	0.781144391569181	0.626989848871982	0.665995669396214	0.7963592201441	0.889133333343551	0.756768734525042	0.911792783528915	0.721144245563089	0.892063282453901	0.948151445476252	0.613464229681979	0.61844486829815	0.643834815847772	0.629665787114589	0.652864511012165	0.69285362536604	0.948076499321975	0.779618328553173	0.8678918003787	0.627502538701662
0.772561721266367	0.877024935631215	0.743479740204577	1.00202839451044	0.937271162957343	0.778896541340653	0.694308129450286	0.750645210751841	0.954622301779995	0.730749228819301	0.932406962343748	0.746311038365004	1.03130114275565	1.02814137728133	1.02647397953239	0.907772086361572	0.843855869335401	0.822190806463054	0.763993053927811	0.677666323956374	0.864109531107317	1.07555461085717	0.69681881879412	0.964317056633294	0.961800832425916	0.873088826413981	0.728525448175473	0.849086664144927	0.798854175454744	0.78433137136552	0.655466049075544	1.01422838888975	0.938102117707219	0.727743715769162	0.908040207301787	0.758209658364886	0.660046605958908	0.753384536549828	0.775505592730022	0.692588359050496	0.71458326033549	0.75750624488893	0.966489388045759	0.693711966447126	0.913242423507675	0.692450339387385	0.6755744216231	0.723813843355468	0.769889868560408	0.934991752787148
0.788622248496009	0.818576123212823	0.839373623571667	1.03702791779648	1.01981997307123	0.837456146207033	1.04284334243296	0.988811874474683	0.984120265980545	1.20338111185352	0.743163826580926	0.871853059095331	1.1109138163543	0.87705217522721	1.08754428148656	0.7772265156888	0.970755899700014	0.72168743853563	0.818785926224814	0.99375601951163	0.790038135239085	0.729614977586191	0.839701867167788	1.01899348330201	1.14853215859256	1.0885373280231	0.741580855856	0.937990613117255	0.880470444177598	0.937302379535092	0.819353190979651	0.749499146276668	0.780549924074671	0.805090602253742	0.719601630278298	1.13068496035326	1.1345101086936	1.01982979707449	1.03725749141734	1.05538524827098	0.756848771462969	0.870859602984767	0.723937029135627	1.02271897709411	0.947860367431686	1.08243353944876	1.09383613493248	0.901619249142642	0.827749113468365	0.915018156967381
1.29390233964073	1.33223012288607	1.20706808163398	1.02806102456936	1.10379815335892	1.11043270552217	1.14102688416244	1.27303678893886	1.02723903772069	0.78807781395462	0.888130621399411	0.982686053201933	1.08496501570137	1.02298843085499	0.980769112320149	0.905838813637665	0.953948736695584	0.813854664597574	0.880455136514367	0.983786543349415	1.02820426690783	0.784411752422529	0.822167007335399	1.20500805427233	0.864145545752672	1.17077894571482	1.26406165882102	1.12932983379053	1.13352482897072	0.991029090387007	0.965427856294105	1.09598868198424	0.838158563679703	0.806080188920818	0.936792317248305	0.893788080748474	1.02853472979121	1.11033550230994	0.941848498748944	0.89796853786255	1.19859905699368	1.02198994549609	1.1972182057474	0.924530263040509	1.30756901028048	1.14594653885534	1.18052491392262	1.15340779776379	1.29607802732056	1.25544768872771
1.03311607038744	1.43177637371758	1.07098379577368	1.05060417694451	1.27097020440408	0.884078643101954	0.944832892357005	0.882714684449712	0.841534001112799	1.3348707325194	1.0434092528897	1.00923177138288	1.46373344616843	0.91787163183386	1.3628184947031	1.35812916992799	1.14087486799687	0.847515870747565	0.927406556420126	0.952490194893399	0.950673989660658	1.36586883123768	0.97527157275113	1.40637210044578	0.899641466737188	1.22226275923274	1.21054731235654	1.30682875076894	1.12570606552032	1.2629032159613	1.28101404480507	1.33456314348351	1.15616868935998	1.08273965188805	1.05421936856757	1.19512347350251	1.19129655352525	1.01671252501504	0.922821076675646	1.20918814168122	0.995718834864321	1.14277308168936	0.85427084717822	1.14786033972316	1.04886769794715	1.02920632342773	1.24153134905888	1.33863074976222	1.49538951466114	0.915464149937066
1.44954028715826	1.41449299867237	1.80760078867435	1.45529902802294	1.04206301235362	1.26878702365327	1.2912540363461	1.11374386201855	1.38290916371992	1.04732942732646	1.13054733114176	1.57296065523597	1.06655549762007	1.19414512339031	1.26358520277773	1.1526470548175	1.46366162429916	1.06232477512505	1.38162573011316	0.993644124409352	0.929700204762662	1.17998960098081	1.45841963388151	1.29796301083807	1.27861489502354	1.17061202867412	1.36831135467472	0.994732817441159	0.948194723129502	1.07513672950518	0.981398134552847	1.34216831500161	1.27873373502215	0.9344571405438	1.28690410160806	1.31676323683331	1.62031215602016	1.50941486261332	0.94844178614171	1.2598000680579	1.31885835279709	1.30784309577833	0.988097536040372	1.33197284976548	1.28057383342058	1.18959568412627	1.18734442705557	1.17158184077834	0.979859170964838	1.1374218019838
1.54647982969347	1.08334748213008	1.4396835647244	1.07614588573699	1.37148723103856	1.47905773527019	1.05720576673349	1.00572223371457	1.10144990433607	1.12281922891631	1.14279169755863	1.08599854525334	1.22669509389801	1.0918909560779	1.1011882152413	1.05056683697131	1.36239724610541	1.12459955974989	1.50992981296303	1.28259491731342	1.58551815110379	1.43726243382958	1.09875902480061	1.42248992304096	1.70229092485229	1.03610016229079	1.08148042372558	1.53435869117426	1.66547062126762	1.43850731616251	1.89037899347855	1.20493907908714	1.48004526181874	1.24557010937221	1.47652105444481	1.43990125901757	1.49777350985182	1.82447770571019	1.12360845962096	1.50078857045202	1.39851273074563	1.54086790995566	1.2468396381907	1.05512422821521	1.32749316840733	1.47940007575191	1.36229420552772	1.18250417679817	1.09333973371828	1.44768432414693
1.3569813561515	1.22277079017309	1.35326095730874	1.13939244707917	1.55478847767078	1.35323306786224	1.24258596052	1.406490139291	1.93134789542404	1.67955150311822	1.8425350601835	1.60644971348499	1.14190615679899	1.66135955791693	1.62766174588617	1.68203655627105	1.62141322507191	1.8126072547684	1.53110402104281	1.19577530295109	1.16644095596973	1.22543135771958	1.18284447313414	1.66459573855334	1.86422204636867	1.34999249820087	2.12974344577206	1.17723791908827	1.30610187197766	1.53858726161036	1.13766564345637	1.63182177306129	1.67433794337205	1.50488118235974	1.60042768703072	1.25399264770058	1.30582795996744	2.26675879523115	1.27261832715231	1.67613046754618	1.28109180532919	1.4601063330552	1.39549203703202	1.15217963654078	1.79790996356307	1.21499627101168	1.35730692118528	1.50818541993689	1.17946929758241	1.42425621017672
1.4613685980972	1.32383285118013	2.03470654891441	1.3190016258869	1.89705946524462	1.78697702576563	1.83335107344557	1.40294074743648	1.31123892961317	1.61737283013005	1.53597129145454	1.75042434991993	1.37563530252899	1.76939772923613	1.9168775260283	1.50108707554435	2.18085437661027	1.27367110621731	1.3540050496971	1.45855551048923	1.37637600224795	1.28839295781541	1.29920053107058	1.75013247204139	1.29669564777069	2.11986075803488	2.06247474856496	1.48752330589609	1.49309492743598	1.34143851929175	2.08241080498573	2.14446403140901	1.73518825344436	1.76081813977783	1.48810300788532	1.59566387270833	1.36228178211544	1.57920722257889	1.37349735365393	1.76145366969616	1.7279660814575	1.37430782528848	1.66503991659506	1.36428590083931	2.43428247253254	1.86674932174883	1.89869823563109	1.98044459564965	2.3847279890095	1.30432160177059
1.54493825522355	1.97890690946473	5.49829434810148	2.12526766044433	3.33281026606012	1.58155191979523	1.94434993652941	1.54032430478533	3.06298937520611	2.7414624495211	2.4104768183995	1.46965889957659	1.56179260571501	2.21409680844715	1.92299981826482	2.26673906203342	156.163923368988	2.11160884791712	2.22643035087204	1.36778489826932	2.06526504851789	2.46603677092497	1.99572870585441	1.57604312247149	1.49652884765808	2.75710130395217	1.43401894575431	1.60587749551046	1.66801320232381	1.75481601716363	2.65589486882328	1.51961711525601	1.37226307168606	1.44791144453649	1.61348834952794	1.47174736989898	1.53294083960653	2.18270936392752	1.79438917503278	153.607282079321	2.01815495596175	2.03799820797763	2.03332985332426	1.76202859806852	1.71593700329106	1.84384269414204	1.39967119318294	1.41210044450618	1.63278152020373	1.7341741375866
1.8470749987067	2.08261078179852	2.39708409002834	1.83867541030953	1.72742593691291	1.7630971429656	155.9259109553	2.17699908286209	155.85001539867	2.48922303122408	156.169814008954	1.74111869103873	2.20604747169615	1.86760242377908	155.886346511729	2.19942983328148	1.87969556338492	1.85646399506567	156.241527230183	1.62684965262989	1.56495987448268	2.19926623884931	2.29206899399881	2.22865724786021	1.74170235860914	156.296007667205	2.35590825357662	2.77171914688489	2.37659326911623	1.99015573566908	2.49963888395655	1.70527860535249	1.68346213297833	1.77524323807067	1.74506136409109	1.85805393786317	1.88036718217746	1.63769010545332	3.22545851927654	1.67074680751947	1.67186914800859	2.48072486564004	2.48431904559701	1.82832540775862	1.65837470808748	1.82259449066038	3.08971645717941	3.59643899275838	2.12233655500548	1.57076676803171
2.0336062748175	156.038491652071	2.23975771848824	156.309507891153	2.05769597837567	1.71171794924445	155.034207634595	1.92117867387872	2.18092886025031	2.98666845480939	2.25248595322013	156.310541813049	154.630553599013	1.74768002551004	156.31081991356	1.98975663556516	1.81156683131124	2.90862949863887	155.570972341348	2.09188735858372	2.5947851445005	2.91527305096775	154.415027696142	2.4161965530714	2.02033952598511	1.7444393985584	150.542322380235	2.3795406359757	156.322207531823	2.3326922108393	2.17124880146495	156.234367749653	156.259887890259	2.46637296443897	1.71298437173261	1.75612583183252	1.79313784751391	156.151924355267	2.10625085855782	1.83004718338766	1.87937184277275	2.39091377525169	3.54667171226757	1.86525158432525	1.75602924711957	3.27980819732664	1.85843205811003	156.142938719858	2.02491759030691	1.72204360775681
2.88217985701289	1.96099466762296	2.05514630506657	156.329051002346	1.93746313748861	156.283573700276	2.69087367598096	2.26156979945717	3.42985355261737	2.2885487925248	2.66055790336029	2.02695431853623	2.10991989669384	2.80439662719748	156.326839573735	2.09957391721396	2.22992962702017	2.44810327222791	1.95957232039745	149.585587061884	2.5889963752518	155.634237179131	3.10503520704455	1.99374793242358	2.02642378730916	2.28142592634055	2.11517567891182	2.25127248345976	2.58424936395331	2.43086746386815	1.9584713751112	3.23025627623061	3.13338892428186	156.235179440534	156.329037164996	2.33694409114115	3.24299323721543	2.29819949620106	2.66550430914212	2.01076409991636	5.43436197980763	3.92359464209265	156.264016265544	2.67337919557158	156.057626738259	155.542806638508	3.15738560733617	2.81785711243892	3.75551922522068	2.36363526272334
4.76460713570618	156.319804271147	4.09075050767197	156.31880350297	3.12934154370418	156.301892286904	2.57027612738366	2.30842407226923	156.288846920971	156.337858101233	2.39172510249874	156.284408562275	3.81067950309695	2.5367758810023	155.704217046717	154.394329971473	143.793922680353	2.72502295274995	2.49456668025776	2.16401948085994	2.28410072670276	156.289444706563	156.320459822333	2.33907534138464	156.343811260735	132.823302497625	2.45061177110356	2.9526839375253	156.329052078044	3.38932401437221	3.15285568425124	2.38066488186954	156.31594002398	5.2090993837157	3.49327915639708	2.17955352714901	2.99215969948266	156.236334794159	2.32889224425846	2.69234292579128	2.42101510376238	2.36454528888721	2.18557507484908	156.135467003973	156.273542380154	3.0848731419363	2.24103493591528	3.00981664115979	2.1726028757515	2.37958368643692
156.302635715984	156.291733081671	156.040432077396	2.3566839363516	2.65523064370815	3.5384062214479	2.47799827814286	5.9100271196864	2.75867685691215	3.04396018723693	156.232775585229	2.53377493663825	3.06166693610965	3.85546821079904	2.93352234316306	2.42324497720469	2.86400524919199	3.05729428495022	3.65925789631015	2.61225601174696	2.63422184019437	156.150332425987	2.40778982471689	4.01309139759634	156.316176057354	156.328773802279	3.18464986928243	2.6324598719811	156.300168774419	3.26729156206686	2.56013254800022	2.48761095014584	156.342238286837	2.94392431585114	2.45446407264325	156.343834007054	2.88197908059679	2.88581587737477	4.06734676341906	2.89230029491468	2.54008791878348	4.07312037134391	2.4254366054157	155.266309396599	156.27128156502	156.342931728753	2.35264699986944	156.336995849102	2.53946654331859	156.33182330937
156.332175843451	3.12704012274327	3.51329589544453	156.267939654098	3.14025879055639	2.76969253920397	2.87174623317511	156.339044748737	156.322337417812	156.282822298582	3.29718739117954	156.327674628007	4.11162408415735	4.06320082331164	2.77147484611355	154.052111642841	3.61316799254543	156.101348371951	156.316215864227	2.90407732442797	2.97558969897116	3.93579534182386	3.52519231167176	3.12653604646273	156.349401140871	156.174764147338	2.81692286781562	3.7468768653346	155.614532065963	154.161690898076	155.925723009299	3.76336754636056	156.029260990827	156.295666580006	3.0870721042821	4.20774101530435	156.342117249091	156.344604830531	3.68885518622973	4.2328479172016	154.622380467263	152.776101686726	156.280882258622	3.56622490973427	156.326164364683	3.17853292566554	2.80724889646102	3.97504332137465	155.502601545661	155.176226190708
156.350659556322	156.142772072279	3.2167127735288	3.11138767021357	4.08188829276417	156.327972039476	156.346092550064	3.57065165776728	155.468518950282	156.340592698749	4.95325298457624	4.07653835167165	156.185242077594	156.331823270404	4.17193194404445	156.350885850525	156.291269239453	156.343462889738	3.11467015070614	3.65098314686091	3.59377127515031	156.088160502975	156.33200304413	3.75905276391819	156.317779658911	4.15263244107553	156.336196596076	155.088954646526	3.32916755472281	155.749971596312	156.230607007696	156.245190428228	3.61418984722728	3.50733843266754	154.989695043118	156.346060238323	153.915951860482	3.16705460668092	156.327107984585	156.257370239733	5.34379360047202	155.749564958279	156.34638715081	155.048171097773	156.216698890542	3.36485542544607	3.98883216438951	4.07446968490003	156.248082985254	3.79581036750425
156.348926673857	3.85726436864863	156.336713077672	156.348562053391	137.610376754507	156.336231566027	156.272489432263	156.330090613609	156.341894880191	156.351834538585	156.227046479549	156.146015357289	156.347917905357	156.351938059176	156.348755147925	156.342883338069	148.152513223688	156.323461703484	156.34765856117	156.199844332988	156.334751172401	156.350647737944	156.351555350527	3.68684037172389	151.568122089436	156.343778190348	4.38527425955114	156.337788339257	156.168400930624	156.331212277985	154.714705272723	151.522261778816	156.353081523041	152.067320852466	156.312790122952	156.303368996054	147.277879096461	6.89414234292762	156.318346529333	5.67952618739746	156.065815612812	155.542590912537	4.40569965549218	156.312277003696	156.317911821622	156.285321046159	153.775566926985	4.37987873968174	156.346357067717	156.279976807382
4.92410907146266	4.69098689223994	135.687690712008	156.345437032256	4.40392454273005	156.31172554098	156.338040256298	148.11220393881	156.347501599693	156.324112604418	156.349657877216	4.50732550037938	4.1901871158195	156.223303312795	156.347703393979	5.04016665366503	156.304758570239	5.34538165765668	156.341426903189	156.340089580009	4.98367140514362	156.284404813339	156.351156082039	156.35011499404	5.4171733519641	155.761605793066	155.734790295949	156.272275211288	156.35278928269	5.27992003261555	156.021992074079	156.284422533824	156.349800941581	4.60087302932374	147.592538957744	156.345375469444	156.263322524056	156.353272113829	156.061603440526	148.594900908343	156.338406068373	156.329164790458	156.072543779154	156.335441740072	4.89596927000311	155.876927027314	156.317578373238	5.50013428779065	156.196594959742	4.1578279866701
156.343526659313	156.341414390232	156.347057247085	155.222629537646	5.34374287804856	6.94958964644917	156.348111269675	156.327761418477	156.343227105593	142.008861668251	156.298333382505	156.354699141965	148.852332006202	156.291842189348	156.351183515569	156.350839646935	156.352177610388	156.350619810775	156.356001687593	6.2457955350086	156.345309647457	156.324369369991	5.45202870888168	156.332567313565	156.325688190652	126.50007789075	156.25246629453	156.331978326006	156.353444463512	156.008597002124	152.64219426671	156.349055886261	4.92670587269442	156.29655320077	156.353104930599	5.15281953666258	156.353075370837	156.256975845687	155.082622145993	5.13972807810525	156.326576220038	5.17155181845467	156.222765485092	156.349783485212	156.335179461173	156.336889552579	156.315965323128	150.712604443496	156.35571552927	156.350764333761
156.34609068591	149.466905001258	141.04297943616	156.355699503338	156.353134434047	156.354731286206	156.354734178789	156.351533066958	156.280407891819	146.947361427998	147.833353279759	156.333932813789	156.355941079146	156.039115044924	153.938476647388	156.354360300358	8.10484085679517	5.82950104823654	156.206917941379	156.352249528672	156.332659733612	156.289458990992	156.203547523278	156.060776995617	154.22362290087	153.878409027087	150.857428031443	156.32177079413	156.337663951829	6.46345333792884	156.039836801918	156.345172228757	156.318266876748	156.319005059814	150.320831267539	130.343304124157	130.091534447416	156.345647138887	155.995951671018	156.351351105572	156.34884229288	156.277453360496	156.334074647091	156.333378282323	156.280887993312	144.676045073622	148.618884930408	156.301905329649	149.351096986957	156.219523943462
156.322801470369	134.43425816443	156.35596686572	156.351776830014	152.245725001992	156.355470054758	156.332280800812	156.325966682962	156.285822717477	156.306970314125	156.324586075906	156.354050099942	156.349890586841	156.329042844722	156.354973004309	156.346191725593	154.760958938286	137.666342248108	156.294881348931	156.353694415663	156.353256496454	143.855728627972	156.352458414489	155.743533353469	156.353244932023	156.295238007954	156.342995350578	136.311801019938	156.323238004482	156.34974464022	156.341704695017	151.31540273044	156.353968928963	156.354414933637	156.352613544476	156.02409619786	154.793386574687	156.295114122441	156.351381554494	156.356850505873	156.3533374776	156.355619645002	156.338332321595	156.082152818221	156.159999888764	156.277827187904	153.045323118318	142.940039273666	156.353477498939	156.156775679752
156.344911700078	156.354872971767	156.314970917408	156.35534852451	156.351986150749	156.337985615979	156.265087543631	156.242939402773	156.3440993797	156.35408110034	156.355341167853	148.770003489778	156.313509815652	156.334051898265	156.348384885332	156.284345072646	156.163920065756	156.355739323289	156.355133984869	150.322916021908	156.353493295216	156.340160427795	156.356144109965	156.354843549091	156.353040374473	156.314837833098	156.356558576983	156.34606805161	156.336322351902	156.315984605493	156.339095350843	156.297327650091	156.351815748547	156.351890493271	156.313861559148	156.063486886402	154.761025910961	156.350113456636	156.350643009597	152.548582997683	156.328763800386	156.141031743046	156.353473634613	156.357779380928	156.353446352722	156.311316063322	156.178271098774	156.353524626202	156.354917774929	156.357349767777
155.892246971345	156.357327528165	156.355941941045	156.353686413879	156.221430649844	156.128714413736	156.353408248107	156.344536043506	156.344131553429	156.239578982467	156.35609665534	156.356257506043	156.34650635495	156.354973317425	156.350402134054	156.059152527528	156.356276306687	156.354697409401	154.13403057744	156.349828945004	156.351472270546	156.349196314776	156.352372807187	156.312926828658	156.323884806715	156.350661107754	155.900402770885	156.280155299813	156.25607192279	155.384246589908	156.35661572306	156.356166898963	156.348108972323	156.322347827484	156.354450424738	156.344967271516	156.194312602843	156.356992059808	156.353857898609	154.444410273032	155.981955354148	156.287492376006	156.298195482586	156.35191880724	156.331779894312	156.107886331928	156.34108965388	155.196354143068	156.344346589294	156.354056958489
156.32259116168	156.356637839323	156.353768506608	156.3494194492	156.356436241238	156.354105016644	156.337977261854	156.329430732388	156.356922021093	156.330167622793	156.351494320981	156.294639389653	156.358267762379	156.344073771873	156.209699795619	156.298947338036	156.303179086378	156.17394292665	156.349545636141	156.3143266617	156.349804383613	156.271598218345	156.337811168609	156.350416596821	156.311874484132	156.359070868555	156.32585109763	155.666765751867	156.31243120667	156.175373896799	156.325900317312	156.353242922399	156.343641355512	156.351294864324	156.350752403541	156.354262903558	156.353161840732	156.351748577053	156.340549146372	156.311760924033	156.089685680771	156.272165528891	156.357001779171	156.337909889864	156.299320519067	156.32891948114	156.346969409173	156.345322685231	156.342081916104	156.35463790628
156.354407930225	156.339421568688	156.321565834763	156.353095216828	156.315334943595	156.359156300715	156.179341931118	156.320603059569	156.347631864732	156.356389599924	156.342042034116	156.332251832226	156.357389578111	156.347425542325	156.324286239547	156.348502402535	156.355176838376	156.229161622403	156.358486566478	156.358088702469	156.259980948525	156.35126586831	156.337454683868	156.330383958306	156.337103365974	156.342585485474	156.343845639753	156.349409781182	156.33833309021	156.357622971861	156.250494916081	156.354433767602	156.347976358046	156.355816563263	156.30228531387	156.358020364877	156.255969955328	156.326352260168	156.287656180998	156.323675096488	156.319614035027	156.334254634857	156.352875375919	156.323617327356	156.237718620394	156.34265681783	156.356795864435	156.328736506443	156.355055076029	156.327389386652
156.341284248702	156.356896704088	156.356924806761	156.33199230729	156.356618306642	156.350170793673	156.343268953987	156.306991771508	156.272315477865	156.357934012408	156.271823349311	156.357295993072	156.32575909548	156.35874367147	156.35752254457	156.343921519001	156.356237018343	156.354896553323	156.357778484754	156.355119238404	156.354229200258	156.356283081426	156.357944850944	156.353503410124	156.356231291159	156.337409194164	156.35514283295	156.297600970777	156.349276686561	156.359261157732	156.352154520658	156.347569754601	156.348162626031	156.297556753768	156.353746546863	156.301009961555	156.319711243459	156.357705186041	156.357590922578	156.320636869829	156.355548027251	156.355170309766	156.35342887576	156.358488156544	156.224077391084	156.358173709336	156.327989299471	156.341692423875	156.358587962468	156.317474022911
156.358820206777	156.357341652281	156.314901808824	156.349669021244	156.331703543822	156.357522535049	156.337340934638	156.354107185374	156.357870865858	156.355402766045	156.355752454767	156.356273759252	156.331859075195	156.334604589134	156.357281698779	156.327197872439	156.354533865717	156.35635695639	156.308579151387	156.355859162461	156.359584846454	156.358575886263	156.339149030728	156.358883699787	156.338237983756	156.358439908153	156.33839167433	156.359069528488	156.349756333983	156.35786909724	156.348783677	156.345563442816	156.353941921919	156.339981339458	156.344486378979	156.359119340099	156.338063760869	156.344780117451	156.29328734984	156.349829405616	156.35113306276	156.326500895418	156.355045057909	156.355378014944	156.332715111734	156.357301768478	156.343056244644	156.358337255362	156.358344891633	156.354882303058
156.35478903658	156.32262934792	156.35455653398	156.355560849651	156.353284521724	156.358938520305	156.357362924562	156.352441618601	156.348037518827	156.358894920604	156.324925844892	156.333767722357	156.351582701999	156.322250700061	156.351273071202	156.348951980681	156.313714066716	156.357303256617	156.351340647386	156.355873872926	156.345704361863	156.343376753413	156.348067242299	156.359205615276	156.359295147469	156.347760249662	156.347750829983	156.356288778555	156.351179178677	156.321438361718	156.358209758012	156.314919292436	156.358702540629	156.358779028158	156.350065746281	156.311984046938	156.349079782983	156.335408638195	156.359266316752	156.355937595043	156.359017311447	156.35513522842	156.348502899636	156.359432632272	156.359676981755	156.345688142252	156.315113130596	156.358801513544	156.358275464455	156.35383340526
156.358683412105	156.350222568629	156.359965386679	156.359850823826	156.339437572527	156.359838119171	156.357356488351	156.358731498374	156.355897390954	156.342419314785	156.327479657757	156.356646116316	156.351277412173	156.354996806913	156.358436330226	156.352700337979	156.358276788915	156.359643203692	156.327697559226	156.348596830618	156.359023335858	156.339821911587	156.356887098974	156.356528468268	156.354588526992	156.347560912975	156.354252934545	156.356065972222	156.334234040598	156.359631142497	156.355197835149	156.336881983648	156.358966453841	156.311454027547	156.358742243721	156.351186337965	156.334615083967	156.358751329413	156.337930465602	156.358469770386	156.333892456074	156.342225412801	156.349763476108	156.354065177824	156.35928338466	156.358698788557	156.358665876457	156.329071059103	156.353682958417	156.351019795877
156.357886259054	156.342694834339	156.358074802147	156.359639034681	156.35384583986	156.359231605346	156.358532769517	156.354453213622	156.355640715563	156.357874647153	156.358815627525	156.354842920963	156.341164069956	156.353955543663	156.340075885056	156.358102960157	156.357430506415	156.359475408051	156.355402923919	156.336218888963	156.356263581968	156.359610431075	156.359177761037	156.352291929554	156.359495604655	156.359211015171	156.356599058664	156.359678906438	156.359336037122	156.335102585354	156.355927305685	156.354974236268	156.355895160957	156.340451600243	156.355113608204	156.328597064555	156.359717418045	156.349144100574	156.344878001137	156.356049762327	156.357021992275	156.359365405665	156.355690270315	156.345378586583	156.359418468979	156.344380033903	156.341104635629	156.34684466184	156.324611502027	156.359115021265
156.353185319959	156.353164877215	156.360460671893	156.353732009529	156.343247382514	156.344425810658	156.352714351733	156.348680245712	156.360350688967	156.348057146129	156.359889224198	156.345265259727	156.35899160227	156.357748959937	156.356935909774	156.352104017239	156.335252871757	156.345670038671	156.35884806244	156.34431642581	156.35589838332	156.359033261205	156.359199298122	156.341215316418	156.353287922697	156.359022009454	156.358877166769	156.350799751425	156.359498035581	156.345423482185	156.356016876253	156.354707127846	156.348864447126	156.350416173348	156.354288053149	156.358432164132	156.356179543467	156.355035476714	156.339354947947	156.360063878094	156.356401758065	156.347229714666	156.356120425459	156.357924262984	156.359773999835	156.350950034569	156.354508232162	156.336069056312	156.348737219704	156.359513225626
156.347421121878	156.360278563637	156.357355719419	156.358236301088	156.359261777694	156.355927365759	156.35819714332	156.35950124282	156.346694695907	156.360636282429	156.359449376636	156.350502140158	156.359641825078	156.357912619734	156.360022012444	156.353192574535	156.352740236541	156.354554435514	156.360449787168	156.340478321557	156.357901471094	156.357819008967	156.359028986698	156.347850780878	156.353808126938	156.345103421254	156.360479170173	156.341093067402	156.353843762518	156.358975315949	156.35074691458	156.360060857344	156.353650148815	156.360779417431	156.354652478667	156.361042004197	156.3517601648	156.354131395195	156.360277752075	156.357373528396	156.356397720114	156.358387537933	156.359313512364	156.358740200157	156.357123411595	156.354950306396	156.358154872096	156.359088904824	156.354948620042	156.36030697379
156.360843948152	156.35775772753	156.357678973679	156.354109839918	156.344523277628	156.360239620446	156.349391504276	156.349651576789	156.349490326819	156.359833498136	156.349155923254	156.359678772673	156.355574585131	156.356792038938	156.35982861681	156.358387174178	156.360116826974	156.357371765035	156.354934486115	156.360968749181	156.359901147071	156.355306903889	156.360169895995	156.359889204315	156.359974384387	156.340612712425	156.354737286236	156.353043362022	156.356284105029	156.360115923145	156.359955646868	156.354074221374	156.353245723519	156.360007494945	156.358181220963	156.35976954113	156.357376320229	156.359905379951	156.349152896862	156.360542649333	156.356723269945	156.359440572481	156.357711546659	156.360260206961	156.359102005308	156.357942652755	156.351827038176	156.357090436694	156.360825930019	156.355092566364
156.354872552553	156.359508983921	156.360578275208	156.360000224716	156.355626236645	156.359319258039	156.355155465254	156.360434299313	156.358194512646	156.360740634673	156.359261887259	156.360255606258	156.348183396125	156.350022533606	156.350968778926	156.358295574836	156.358727920172	156.357243518777	156.357436412634	156.3604211016	156.360456115983	156.358774169607	156.35637495139	156.355063000396	156.358627797648	156.359533904871	156.353449192669	156.357848386534	156.354582576416	156.360079380523	156.359049816996	156.35910244616	156.356945920045	156.355136575809	156.356512894822	156.360581039984	156.360895187706	156.357954126875	156.347703159964	156.360488348648	156.357426129189	156.359836019035	156.360013182099	156.357970504947	156.350919292734	156.354440779057	156.360914195128	156.35981845703	156.350307477355	156.356234612821
156.354724870559	156.359980228034	156.352340127191	156.359966392762	156.360185576116	156.358423348947	156.359929864279	156.356289337724	156.360748858202	156.358790129362	156.354392808331	156.354210678228	156.358191744086	156.360010119064	156.354041826958	156.36046760267	156.3491583228	156.356240274302	156.357681219337	156.353407783582	156.353617379958	156.354300959212	156.357418654163	156.353273215994	156.355192973822	156.358737495965	156.35343547491	156.355338673777	156.354175642788	156.358365648024	156.360035507339	156.351042665606	156.360805396431	156.357898997369	156.360493271866	156.358551970051	156.360195984212	156.359033995385	156.360628857562	156.36065055037	156.353726676138	156.360351261105	156.357238316895	156.361073856988	156.360074875491	156.353725833199	156.360469914295	156.352282072501	156.35360800069	156.360370640291
156.360336435254	156.36120811127	156.358887125793	156.35684922522	156.360858972105	156.356616208639	156.353975688023	156.355327492827	156.358983660398	156.358894415177	156.357602168487	156.357183237512	156.359332249055	156.353446207217	156.359875634516	156.353981033622	156.354123417367	156.360326913243	156.358449994892	156.356101227816	156.35946938067	156.351219494494	156.359481057058	156.358254192849	156.355594445068	156.360438185535	156.359184324731	156.358868466323	156.356923201504	156.356875082287	156.3551270057	156.358338491742	156.360021229159	156.35076278835	156.358669512949	156.360194024588	156.357794806192	156.361130750849	156.358178250224	156.353483385868	156.360949573039	156.357214502102	156.358677678303	156.35345267393	156.360873805809	156.351798229995	156.361133442423	156.355643399461	156.359775923976	156.359369934796
156.353168756238	156.360234395438	156.36087574275	156.360947703441	156.359418562944	156.355089975976	156.352629198161	156.359624715857	156.359554948884	156.354500827818	156.360128774813	156.361045959297	156.36071662226	156.358305081136	156.357322670954	156.358651454571	156.360494125863	156.358539358421	156.356903413977	156.360651964512	156.35701206895	156.357175287016	156.358436734891	156.359618281499	156.358638443694	156.360722896227	156.35918467147	156.360528682735	156.354558783737	156.358365131028	156.358781472924	156.360651330906	156.353751405129	156.356255353042	156.355574907344	156.360638982089	156.360638830457	156.356936398751	156.35756686597	156.360765979496	156.361008213401	156.353734495485	156.361210281328	156.360774583496	156.361096049568	156.360649498293	156.35789779531	156.359558526278	156.360247168999	156.360464166545
156.359553923766	156.358412831001	156.3611266538	156.359934770574	156.359336090761	156.359473332896	156.356390978728	156.360518500617	156.35685056807	156.359600165753	156.35381228629	156.355707926694	156.361091277868	156.357060273693	156.358004672127	156.359819568345	156.355845506901	156.353337605146	156.356373318908	156.361246962063	156.361046522881	156.361025776934	156.35721440954	156.359305722853	156.356129716897	156.35834944828	156.356459469846	156.35699501367	156.356006597249	156.354000688737	156.359382981387	156.360353079769	156.357533008269	156.35465265961	156.357118462013	156.359782578851	156.361040997877	156.355632501088	156.359173019165	156.356375205761	156.359142903672	156.356614289204	156.360866888459	156.360866824546	156.359965592589	156.357764303146	156.361194217417	156.356914623394	156.357106021428	156.36040513153
156.360969233842	156.360812087207	156.358638817196	156.357280253292	156.360207490742	156.358709877406	156.358737968195	156.356843656511	156.357952302948	156.358368506206	156.359485278702	156.356789868471	156.356086903955	156.360122319168	156.357668822202	156.356663029126	156.360464969968	156.360618957621	156.359146482595	156.358906858935	156.360604929912	156.357217168589	156.359764662115	156.359403018132	156.35929653914	156.360863501195	156.361160498297	156.361014754921	156.361123611919	156.359334165148	156.360402867256	156.361081494582	156.361082700696	156.358385640504	156.360765676474	156.355901821809	156.358016320751	156.361144479492	156.361232190307	156.358937017169	156.359496969548	156.356119033409	156.357757456535	156.361147327291	156.358579244144	156.359891984808	156.360477415908	156.36089136174	156.359721969664	156.358294209919
156.359566071325	156.361092742258	156.360838333399	156.359780912381	156.357950845639	156.361219657731	156.360766721916	156.356445481378	156.356830163986	156.360779164929	156.360448444512	156.356433669431	156.358131065192	156.361006976224	156.355741126808	156.361546295702	156.357404006121	156.361101045941	156.357729772207	156.359766294535	156.359758090119	156.360160073725	156.35959226429	156.36050131843	156.360227029212	156.36007339198	156.361443510951	156.361234930832	156.360210350401	156.357687114075	156.359696465713	156.357480712901	156.36021923274	156.35518668374	156.360677172116	156.359749932801	156.36048363169	156.360683856245	156.359705806445	156.357999489584	156.361065777183	156.360851236904	156.360718472359	156.360699083871	156.360884544348	156.360615050293	156.361182057727	156.358871174973	156.3576200245	156.359846276396
156.360767211705	156.361143469719	156.360211702553	156.358708591716	156.359984997088	156.357086791294	156.361214611215	156.360877564021	156.35882465666	156.36046266683	156.356281537281	156.360623320093	156.361426479999	156.361449145239	156.359539975122	156.360867870544	156.358678562774	156.360017521214	156.360505621421	156.360777011179	156.360788516138	156.358019180299	156.360745378938	156.358476237222	156.359394594108	156.359754366567	156.360035319028	156.361510979915	156.361003183419	156.358969266157	156.360459128238	156.357537484436	156.359990993583	156.35671375688	156.359179423467	156.361593868817	156.360688944534	156.361061017381	156.360601781037	156.360077456663	156.361022539492	156.356355507379	156.359856605783	156.357208136235	156.36159594974	156.358261739251	156.359897826478	156.358605337506	156.360479575702	156.360407773693
156.357647225991	156.360798807071	156.360687923086	156.357825865491	156.359420272102	156.357904119118	156.359157913874	156.360891650636	156.35782552053	156.360028040437	156.360911708284	156.35895558928	156.359108425689	156.360672031525	156.359856940961	156.361312936405	156.360450340868	156.360671520028	156.358678927454	156.360051558324	156.357379838815	156.359447964576	156.359666959564	156.360505024092	156.361239649099	156.361150696488	156.359671981336	156.360374880347	156.358689730412	156.357326077903	156.35752229717	156.360416397006	156.361295400773	156.360708115103	156.357754021772	156.358756104181	156.358711971512	156.360867616586	156.360208107805	156.359785784407	156.360715216497	156.360002034021	156.36052012871	156.360916185258	156.358847341254	156.359393459212	156.359367655547	156.358982266308	156.361033700359	156.360913634837
156.35941701659	156.358629139243	156.360136115205	156.358498377442	156.361403157965	156.360451918748	156.359980744342	156.361008837364	156.360381772452	156.360809021325	156.360006505929	156.360578963667	156.359186668357	156.359397097696	156.360768357201	156.361376031822	156.359345355388	156.361143216828	156.357672886961	156.359243199311	156.361272726804	156.360202845966	156.361292141052	156.360099036891	156.358288614481	156.360813939024	156.361280765694	156.359402960266	156.360319353537	156.361202834617	156.361667948859	156.360071400657	156.361582050812	156.3616614052	156.360591186465	156.35776292117	156.35949983069	156.357227844572	156.359395939446	156.360977353868	156.359783850054	156.360871041824	156.361566525374	156.35922680832	156.359964705103	156.361042534822	156.361626734213	156.360401269154	156.360331684751	156.359823233338
156.359957228262	156.359874327991	156.359173783349	156.358606030169	156.361197709999	156.36148569547	156.359646554982	156.360011823365	156.3599507916	156.358223493445	156.360937458084	156.361104074692	156.360905815644	156.36111739298	156.359552135048	156.357998971797	156.35850655952	156.359115617544	156.359638565478	156.36100538866	156.360938603349	156.361559203226	156.360406269715	156.361395535112	156.361039856926	156.360096759848	156.358377938027	156.36030958346	156.360707889985	156.358093884942	156.358716258149	156.361196579201	156.358961309757	156.360960876462	156.360228817637	156.359302059596	156.361387677898	156.360716248832	156.361277819581	156.35974067444	156.36051871173	156.359419986367	156.359720973029	156.359948068184	156.360679415084	156.358665547258	156.35941727661	156.360446859738	156.360842727135	156.360482154473
156.361270648807	156.360142864481	156.360858350158	156.360775928907	156.360883858255	156.360681321184	156.36047315431	156.361310887485	156.358549422755	156.359290743888	156.361312696498	156.359986322601	156.361625844841	156.36016924891	156.361296867411	156.361544815628	156.360659911955	156.360350267236	156.36180444978	156.359716731275	156.360374214476	156.360439829509	156.359552805607	156.361108217846	156.361138235636	156.360774825484	156.36095447896	156.360415492525	156.361119280386	156.361385038292	156.360272956717	156.358691615143	156.361428061303	156.359540106924	156.360999969755	156.358597967775	156.360255092119	156.359580302026	156.361642314854	156.358445264319	156.359527754392	156.361612850204	156.361016006571	156.361564243772	156.360954739383	156.359189523544	156.359446535247	156.358965652251	156.360458091448	156.359926334832
156.36165277221	156.360906815877	156.360765327338	156.361543301585	156.359420689451	156.360372077538	156.361403101703	156.361841121113	156.359972917339	156.361787334893	156.361922587694	156.360042783646	156.360743255193	156.36112935429	156.360792542842	156.360986951998	156.359563533326	156.360580005265	156.359090611946	156.361772301274	156.361206763179	156.361690171941	156.360659247825	156.361140285512	156.360908389152	156.360337181298	156.361678316573	156.360681407185	156.359772223659	156.361576219135	156.361463801476	156.359680088059	156.361019647806	156.361237823721	156.361244656704	156.360682660834	156.359822062903	156.361030224126	156.360509200546	156.360979895657	156.359284671294	156.361376476049	156.361421909572	156.360831323497	156.359479368923	156.361396586654	156.360507027017	156.360185153684	156.361142862823	156.361341291469
156.35950294463	156.360612839373	156.361142725057	156.361100526017	156.359203264995	156.361526507501	156.359760839732	156.360534480997	156.360178348694	156.359668811806	156.359773637774	156.360876771376	156.361671143962	156.359669143457	156.361638155861	156.361279685517	156.361859672099	156.361400607448	156.361824567323	156.360392144062	156.360748682574	156.360745200796	156.362050548658	156.361448684807	156.360221295939	156.361875072753	156.359080362559	156.360485571567	156.358922989343	156.361080944237	156.360165058288	156.360077778002	156.360299487544	156.361319159988	156.3612197801	156.361039129272	156.359390960502	156.358991449843	156.35879073958	156.35962765525	156.361053369094	156.36126740309	156.361305665481	156.36165505123	156.359104292873	156.360677437374	156.359341991154	156.361561087782	156.360649344851	156.361720564334
156.360981857316	156.360539667613	156.359828549563	156.361344062014	156.36178115745	156.361232626576	156.361338065028	156.361696024551	156.359643013805	156.361318283402	156.359886853072	156.359902317202	156.361279979065	156.36134428518	156.361498655151	156.361713151395	156.360720600057	156.361640756874	156.361887192679	156.35974047723	156.361069996512	156.360310776163	156.360431145425	156.361374662682	156.36018121066	156.360224792844	156.361676834239	156.360049955824	156.360051970471	156.361156205476	156.361442880786	156.359921538816	156.361109171086	156.361558193887	156.361716060424	156.361240023759	156.361546328211	156.360541345862	156.360337690308	156.36008813574	156.360646908832	156.359415581921	156.360919327518	156.361695458118	156.361345268481	156.359756873771	156.359301369639	156.361194412738	156.359991746065	156.360916932477
156.360033044079	156.361189120756	156.361853890985	156.360611637252	156.361381971563	156.360266030817	156.361602989044	156.361626891539	156.362021206035	156.361339493047	156.360260739595	156.360225710229	156.361672906069	156.361346567157	156.361771108384	156.360632055093	156.360895807415	156.360586802422	156.361761214708	156.361432519168	156.361556042284	156.36035824055	156.360772258898	156.361556463637	156.360429467741	156.361702162697	156.359578074915	156.360596218722	156.361264263976	156.360767854007	156.360107195746	156.359492617309	156.361522633344	156.361334338407	156.361754803491	156.360080091	156.36101736487	156.361963568273	156.360719612126	156.360546975239	156.360935889146	156.360284342454	156.359480420734	156.360572914449	156.361235748913	156.361694917935	156.360961209155	156.360980886913	156.360919947407	156.361315370668
156.361706123146	156.36091959991	156.360911280799	156.360524185176	156.36200987599	156.361135589564	156.359703326851	156.36160013926	156.362003724072	156.360400062395	156.361392279302	156.361359228172	156.360010993351	156.361497981615	156.361692191834	156.361532650761	156.361634872181	156.361646878288	156.361230765426	156.361408317908	156.361033368676	156.360928475006	156.361511059196	156.360269444233	156.36111662101	156.361373497102	156.360510330434	156.361744730242	156.360054918767	156.361552998089	156.360752162196	156.361930778624	156.361297010158	156.361444482815	156.361263852483	156.360923123234	156.360874565399	156.360117679965	156.361249669555	156.36019488721	156.361611571271	156.361130299346	156.361977167577	156.36083474252	156.360945475418	156.361182253879	156.360701448767	156.361139880023	156.361565893754	156.359602250494
156.361268035429	156.360737821707	156.360351091512	156.360424217525	156.361893387816	156.361169390378	156.361127392048	156.361579150014	156.361571381813	156.361899286807	156.360689753846	156.361176138065	156.362076820536	156.361514276553	156.361218665476	156.361319829024	156.360032897851	156.360258544552	156.360253028202	156.36139128961	156.360817574103	156.36171186627	156.36118020455	156.36052758593	156.361976306994	156.360836095719	156.361344389862	156.361441898812	156.361661033491	156.36159114972	156.360654198301	156.361792852195	156.360336604149	156.361389830376	156.360387842456	156.3610447277	156.360361513078	156.360543016745	156.360704784376	156.360944134879	156.360299430475	156.361563874902	156.360870519899	156.359977845443	156.362027012101	156.361642709156	156.361054058014	156.361021602581	156.361326979295	156.361854715255
156.361532414324	156.36200545324	156.361921922444	156.361255383459	156.362197397407	156.360291044381	156.360913717463	156.361662536103	156.361816112204	156.3614217917	156.360289873358	156.361745397277	156.360898328345	156.361524247727	156.361695092331	156.361229827785	156.361801043853	156.360695232429	156.362054582645	156.361519854606	156.362022594318	156.361371190239	156.360694104812	156.360580751195	156.361780490233	156.360561191727	156.361404081838	156.3615364455	156.360230471892	156.360634147816	156.361177969723	156.360776476637	156.360930130051	156.361727031056	156.361382960064	156.361296268183	156.361795897163	156.361223556643	156.361444859574	156.360946636932	156.36123571894	156.361642616532	156.361228355415	156.361020412935	156.361799642999	156.361835037937	156.362082152115	156.361203629396	156.361869611074	156.361829383943
156.361423554779	156.360629285579	156.360550313571	156.361526378493	156.361355284639	156.361773896364	156.361287242235	156.360902640963	156.36132166012	156.361923673137	156.361563476604	156.361876309052	156.361484639877	156.361300694724	156.361073708651	156.361630963007	156.361355981541	156.361726720133	156.361882634413	156.361106322276	156.361486252218	156.360590087489	156.3603151272	156.362002610151	156.361756900771	156.360794946133	156.361908110548	156.360184460918	156.361963054061	156.361311136256	156.361442727132	156.361723263481	156.360927834464	156.361582848177	156.361433846202	156.36118805952	156.361781382938	156.361020523246	156.360730855662	156.362104979976	156.361372045281	156.361552788319	156.362180456619	156.360916263471	156.361550198199	156.36069451331	156.360420445974	156.361154202662	156.360497527193	156.360756422241
156.361131263323	156.360895022077	156.360172610274	156.361305983233	156.360562091049	156.361649629802	156.361813458409	156.361621505046	156.361532570574	156.360804050288	156.36088283848	156.361391658185	156.361643306858	156.362236664032	156.361915395108	156.360470285478	156.361426645125	156.361117921651	156.361780099881	156.362128023583	156.361113579847	156.361700999692	156.361298542362	156.36195361704	156.361314342941	156.360491975393	156.361840559744	156.360502880988	156.361473672451	156.361480434876	156.361343058846	156.361491537652	156.361343295247	156.360834097535	156.361414665695	156.361216102764	156.361598940132	156.361375551981	156.361550725613	156.360884780011	156.361827882988	156.361725373619	156.36171745839	156.361529329518	156.361496416552	156.361797367072	156.361830746157	156.361905282714	156.361499720427	156.360538302153
156.361186379767	156.361083919987	156.361174730818	156.361201101946	156.360555259986	156.362035460322	156.362067925053	156.360749008198	156.361898547946	156.361954060815	156.362135878438	156.361725348165	156.360705666631	156.361447583739	156.361449655026	156.361216467416	156.361880814917	156.36158685204	156.361337067727	156.360583470738	156.361703710005	156.361469023889	156.361805301734	156.361931021817	156.362027103372	156.360810291699	156.361228110875	156.362100608116	156.361469057437	156.362188976574	156.361358477453	156.361837371276	156.361124709918	156.360533146126	156.360655906264	156.361284651882	156.360606394126	156.361838611189	156.361824193064	156.360712244051	156.360524984835	156.361553449432	156.36182392656	156.36125192535	156.361298889325	156.36146559582	156.361830096821	156.361655844162	156.361029632138	156.360522122903
156.360576728279	156.360970080745	156.361818011592	156.361350928205	156.361413001905	156.361585856837	156.361645579187	156.360951591455	156.360851733466	156.360662897904	156.361096918374	156.361497778978	156.361571255787	156.360808165271	156.36208748328	156.360980636662	156.360971849879	156.361036109891	156.36158920462	156.361431609978	156.360885364128	156.361742307966	156.360562715947	156.361526213148	156.360875156894	156.361354954269	156.361297913314	156.361650302881	156.360425777088	156.362121507234	156.360396121686	156.361484450443	156.361613510599	156.361696866157	156.361041584816	156.361168525034	156.361489747351	156.362155882968	156.360572027403	156.360617069639	156.361352234317	156.36218564452	156.362056662299	156.361729831285	156.362092669341	156.361345174997	156.361932713868	156.362099082462	156.360686209691	156.362071551774
156.360814288486	156.36103250222	156.361112836566	156.36093650766	156.36148205094	156.361787073591	156.361434626234	156.361158671137	156.361897575644	156.362027304454	156.361878865364	156.361072416569	156.361458041252	156.362129574003	156.361126138875	156.362018035112	156.361494443819	156.36125792412	156.360733058345	156.361954410926	156.362017563594	156.362287167668	156.361291423017	156.361848870223	156.360864061918	156.361321903592	156.36134137382	156.361350394403	156.361132058826	156.361975940278	156.361090561187	156.362325394968	156.360696285371	156.361100057495	156.361720347981	156.362064484397	156.360716915628	156.360861790574	156.361248330994	156.361098154332	156.361119448956	156.361966700888	156.361829032864	156.361389368864	156.361892121952	156.361160577096	156.361674343565	156.361743490071	156.362093290852	156.361737821441
156.36130808001	156.361846696019	156.36132882149	156.362104240799	156.361174796641	156.361119608397	156.362085189541	156.361460421692	156.361740492562	156.361350280508	156.361468891239	156.361399106783	156.361780788119	156.361616652712	156.361148294312	156.361383495995	156.361257915167	156.360938971398	156.362329660307	156.361408285726	156.362047646469	156.361599517325	156.362136376028	156.361435249369	156.362179493211	156.361064505393	156.361696685641	156.361919527845	156.3621259321	156.361627581597	156.361403944979	156.361484954824	156.361692143697	156.36174828103	156.361559956264	156.362056485406	156.36107191607	156.362024772282	156.361777630447	156.361807554762	156.361560528612	156.362050223345	156.361586509543	156.361164988597	156.361159821626	156.36099178461	156.361901630338	156.361062981749	156.362001846896	156.360959468048
156.361754751253	156.361480274103	156.361665212618	156.362011450535	156.361364399356	156.361684331165	156.361744171783	156.36205713615	156.361291846796	156.361964317791	156.361971984046	156.360947383124	156.362007637185	156.361357578781	156.361972061194	156.36153393152	156.360810183243	156.36161638276	156.36115023472	156.362105318931	156.361473279032	156.360967824104	156.361175093954	156.361042029387	156.361882480095	156.361627660543	156.361794706884	156.362037017034	156.361607717799	156.360932504854	156.362080967792	156.361254954788	156.361408382305	156.361608233688	156.360986524774	156.360819578411	156.362163786077	156.3610926002	156.361689762537	156.361798613183	156.361328919664	156.360719948581	156.362134425432	156.36088663929	156.361970764989	156.360816878041	156.362271899065	156.361032235886	156.361887352379	156.361022181489
156.361623235015	156.361360032552	156.362282489796	156.361398902638	156.361385468842	156.36179427113	156.362201872379	156.361851575329	156.361823238641	156.362220432834	156.361202021748	156.360977112071	156.361933494423	156.361830546567	156.361780369363	156.361028432155	156.362193486229	156.361848463835	156.361635321399	156.362022751367	156.3611594625	156.362138124395	156.361046096136	156.360871419871	156.361419185608	156.361531448248	156.362080632185	156.361207067585	156.361474303388	156.36201185071	156.361653493379	156.361411227413	156.361380233873	156.362392607601	156.361720505962	156.361496269943	156.362144159642	156.361800577945	156.361754546575	156.36180512726	156.361020370735	156.361408105274	156.361751334318	156.361300341488	156.361900155914	156.361677175484	156.362109551722	156.361260037294	156.361514538751	156.360963852997
156.361400024777	156.361991361724	156.361284316385	156.361919387973	156.36119952928	156.36208582105	156.361817014119	156.361826155863	156.361779715344	156.361810301089	156.361621001703	156.361964499342	156.361705681085	156.361845014891	156.361914921391	156.362136535428	156.361341945523	156.361809673706	156.36165083181	156.361363220944	156.361212085497	156.361624416473	156.361743958533	156.362113945852	156.361560699872	156.361097988678	156.361275758075	156.362320941778	156.361555760522	156.362205151292	156.361837938987	156.361044058827	156.362182663209	156.361228068127	156.362175970961	156.361103889734	156.362322164967	156.361146752845	156.361390078705	156.361780766226	156.361233444575	156.360938643174	156.362302425206	156.362054576793	156.361165903463	156.362003050409	156.361269546494	156.361728193505	156.36197134944	156.361614506655
156.361332780467	156.361577693833	156.361818488373	156.362211122242	156.362074071649	156.362254747306	156.361650487729	156.362096375968	156.362101879426	156.361767291447	156.361560026569	156.362074271987	156.361187756811	156.361740659832	156.362151422581	156.361472110573	156.36162933639	156.361828428116	156.361653244602	156.361993662398	156.362003631214	156.361437278353	156.361191753338	156.361053656576	156.360907887561	156.361922417357	156.361512349846	156.362070698685	156.361967581775	156.361157049266	156.362160797993	156.361330792351	156.362059547739	156.361925015658	156.362239324642	156.361256373933	156.361990666342	156.361832967641	156.362174928619	156.361294140209	156.361108528301	156.36213365827	156.361973923867	156.361583812289	156.362013660903	156.361458447112	156.361936305507	156.361682197921	156.361084715067	156.361949178759
156.361777622959	156.36157851926	156.361360754744	156.361938264498	156.361514645176	156.362214371202	156.362386445904	156.36178122865	156.362043017485	156.361565530829	156.361433981558	156.362129496246	156.361919821146	156.362346662277	156.361703060898	156.361520663149	156.361798543897	156.362092382308	156.362121766118	156.361569546016	156.36132776984	156.361674194973	156.362334839732	156.362050777172	156.362269160859	156.361915080446	156.362374553337	156.361739141175	156.362235119912	156.362272608722	156.361710879461	156.36107014083	156.361909111863	156.361985263106	156.361495947417	156.361417055818	156.361390182557	156.361731400581	156.361598668272	156.362062852396	156.361946407968	156.361928343229	156.361442516255	156.361231323136	156.362033360855	156.361617098778	156.361704089695	156.362012504391	156.3621237304	156.362424399421
156.36212990978	156.362315517133	156.361768923437	156.361773966501	156.361480583755	156.362257027704	156.361593722361	156.361810096873	156.361652967492	156.361812511795	156.361818612154	156.361829631049	156.362002575491	156.361344024554	156.361237210298	156.361277043618	156.361839100771	156.361159872186	156.361957413611	156.361331120587	156.36228588651	156.361175445737	156.361757670868	156.361924633993	156.361888116321	156.361524373928	156.36190087167	156.361330823707	156.361732275404	156.362304060618	156.361673717609	156.361608495302	156.361146666525	156.361935997091	156.361459692927	156.362093810333	156.362130635713	156.361241321398	156.362235243414	156.361894947821	156.361723618546	156.361328907062	156.362213444711	156.362239159973	156.361908432565	156.361740279583	156.361494176444	156.361929883965	156.362055744674	156.361551058042
156.361698769622	156.362163509853	156.361398181945	156.361422066962	156.361324903859	156.361465246372	156.361528794453	156.362258922273	156.361391078907	156.362158833985	156.361744166738	156.361923174477	156.361765656679	156.361955997403	156.361290439894	156.361765792536	156.361939245268	156.362366911533	156.361637920618	156.361913999545	156.361274577608	156.362158751974	156.362139354386	156.36130932818	156.362341644925	156.361803908873	156.361277989113	156.362271013913	156.36229865974	156.361251653447	156.361305295677	156.362290240719	156.362203523771	156.361272343167	156.361774214422	156.362232132408	156.361777029464	156.361614808921	156.361470856847	156.361610120506	156.361574602976	156.361567841129	156.362109467653	156.362183571902	156.361852358963	156.361256183988	156.361598766027	156.361548328003	156.361210850146	156.361518513367
156.362140675266	156.362004194061	156.362183207015	156.361449478821	156.361948392127	156.361387115526	156.361666803733	156.361904215926	156.361913939535	156.361651829063	156.361991934213	156.362031970017	156.362035960316	156.361724589363	156.361358541308	156.361429194364	156.361930707428	156.361475710188	156.362217636676	156.362096008917	156.361573815607	156.36230799219	156.361596476076	156.361635458505	156.362249431374	156.361938941049	156.36198934601	156.361923763105	156.362240058072	156.361640656436	156.361662149079	156.361935599645	156.362445416189	156.362038789147	156.3618806998	156.361760656648	156.361816878386	156.362462296671	156.361099109119	156.36192936646	156.361577061698	156.362408124613	156.361776511383	156.361991482773	156.361125462941	156.362269613219	156.361886532	156.362251057142	156.361853511799	156.361677515282
156.362021895457	156.36153978602	156.361702456449	156.361435690282	156.361512492429	156.362236898804	156.361839820179	156.361797358692	156.361908341976	156.36216784311	156.361762361831	156.361745110525	156.361807958216	156.3620048902	156.362084680571	156.361287243733	156.361490129316	156.362431073504	156.362154769889	156.362125309678	156.362401021388	156.361686322925	156.361854519254	156.362258450363	156.361526782977	156.361381812098	156.36164774299	156.36181874243	156.361645309507	156.361397386156	156.362081246737	156.362343127226	156.361708287603	156.36176324274	156.361412680287	156.361390247896	156.361613222949	156.361741836968	156.361741925837	156.36166982495	156.362034296102	156.361671210818	156.362305370151	156.362191872901	156.361627952136	156.361808039756	156.361852508524	156.3625001875	156.361894797853	156.361661272216
156.361966668035	156.362264038406	156.361305314944	156.361586692577	156.361765930141	156.362391548305	156.362273623163	156.361646686776	156.362087365565	156.361847199825	156.361840727971	156.361353278413	156.361768771363	156.361796624646	156.362064287291	156.361718694009	156.36156774981	156.361237464902	156.36222150452	156.36238515096	156.361824152372	156.361837971614	156.361477683039	156.362292325059	156.361426232059	156.362302564946	156.361682779364	156.361537847003	156.361766073549	156.362048828862	156.362120349359	156.361676010738	156.361719250288	156.361524036828	156.361597657792	156.361266265555	156.361535506022	156.361673352155	156.361501050602	156.36184770591	156.361513098914	156.362203988374	156.361552151577	156.361965259385	156.361855027999	156.361728141121	156.362304938795	156.362376654031	156.361851128514	156.361768972742
156.362214339553	156.36229493425	156.361874214762	156.362131566383	156.362061656163	156.362348695287	156.361438470704	156.361617809694	156.361893508868	156.36196854498	156.362029883686	156.361540676806	156.361639069601	156.362169910573	156.362216876081	156.361923462022	156.361521791628	156.36220703598	156.362175647679	156.362123366889	156.36159893221	156.362012043986	156.361459192312	156.361915005418	156.362189175854	156.361962909244	156.361895316804	156.361701463414	156.361620122859	156.362184418206	156.361934512667	156.361459505316	156.362342462896	156.362329216959	156.361911338872	156.362066741362	156.361440569586	156.362299715883	156.361743664637	156.361838973749	156.361959137048	156.361505707281	156.362004975575	156.361890388929	156.362202769509	156.362107177835	156.361345418056	156.362155022437	156.361743253754	156.361674749174
156.362069874334	156.361858681612	156.362088737791	156.36207732194	156.362270959807	156.361603021152	156.362237426493	156.362317753216	156.361445067658	156.361638902552	156.361661153364	156.361726956574	156.362262651589	156.361783130278	156.362467076006	156.361670559658	156.362382068217	156.361904418813	156.361586182778	156.362093568506	156.362267460466	156.362008307592	156.361558277217	156.362229535277	156.362049800293	156.362246047165	156.361535819695	156.361834763818	156.361635704674	156.362075898199	156.361655529178	156.361897216306	156.361800161685	156.362356285609	156.361731871076	156.361538990663	156.361789399878	156.362354368958	156.362268700834	156.361840534934	156.361414933313	156.361797400871	156.361506795984	156.361456055674	156.361586872861	156.361742381473	156.361836352283	156.362292395313	156.362412958571	156.36145080615
156.361758989842	156.362014043563	156.36152300314	156.362416196761	156.361820836106	156.36182211471	156.361616541277	156.361744589972	156.362353317805	156.361561733135	156.361880296642	156.362394358236	156.362095196875	156.361929619749	156.362106462766	156.361711126942	156.361760323581	156.361839404089	156.361944981141	156.361923045474	156.3617347062	156.362110535254	156.361671990107	156.362450114544	156.361633877434	156.362126902283	156.361694583592	156.361642444721	156.361893627299	156.36158796271	156.361526716149	156.361944969964	156.36151552687	156.361703748445	156.36213778378	156.36139246663	156.361471560584	156.361859008852	156.362373353717	156.361334494026	156.362443200214	156.362074089604	156.362226377854	156.362122483483	156.362468912633	156.362290368659	156.362051992467	156.361964878799	156.362219933817	156.361793662913
156.361909045718	156.361958972181	156.362184627133	156.361811968592	156.361752120379	156.362465659922	156.361793292375	156.361995614567	156.362253772234	156.362317617456	156.36165909154	156.361637239581	156.362316187299	156.362055722022	156.361863436253	156.362036362807	156.361768707957	156.362449586762	156.362169705172	156.362349849179	156.361546421558	156.362144374134	156.361842727476	156.361540451778	156.362276291445	156.362104286959	156.361916185871	156.362072689233	156.362281403452	156.36210291165	156.361951018906	156.361949425029	156.361909180425	156.362308426609	156.362303569256	156.362017275029	156.362220539208	156.361601696019	156.362555237906	156.361939810638	156.361941023508	156.361686776901	156.362165332522	156.362297003231	156.361571671834	156.361656849455	156.362047474362	156.361771546675	156.362248657687	156.362322094375
156.362396405074	156.361763218706	156.36227661138	156.362002814197	156.362182505653	156.362010707938	156.361930245916	156.362332188778	156.361461883328	156.361527926292	156.361633165579	156.361895631622	156.36175658918	156.361679457569	156.361832160381	156.361712746542	156.361924942582	156.361754550691	156.361829134378	156.361930989036	156.361715227812	156.362297730988	156.361884579328	156.36155538076	156.362009641848	156.361506655992	156.362470299504	156.36188570399	156.36214876992	156.36218231079	156.361709443141	156.362026026223	156.361743327663	156.3618936452	156.361714412673	156.361626892471	156.361952917976	156.362131816801	156.362204434389	156.362103245374	156.361588336061	156.362261575648	156.362138604233	156.361774837995	156.36194372462	156.361857434398	156.361614977997	156.361640478524	156.362432785623	156.361849505785
156.361539227988	156.361746372943	156.361510217133	156.361778400811	156.362437539984	156.362347185216	156.362119619245	156.362210841743	156.361562987271	156.362478936643	156.362473154961	156.361716683061	156.361776126593	156.362271676887	156.362343549531	156.361652103202	156.361900458003	156.361970588711	156.361687155787	156.361934234432	156.361941010585	156.361974305501	156.361734304188	156.361804504088	156.361606531602	156.361910369687	156.362092151613	156.362466042022	156.36138293571	156.36167791446	156.361975049474	156.361714533466	156.361716046621	156.361592155525	156.361725747765	156.361900759284	156.361916996101	156.361567470033	156.362227293188	156.361729511004	156.361696979498	156.361939050362	156.361788106663	156.361830798022	156.362011923576	156.36194997678	156.362166116019	156.361730924604	156.362129723285	156.361740945816
156.361928280139	156.362338976646	156.362053282286	156.361742463306	156.361605562927	156.362488308668	156.362123708896	156.36189641381	156.362042257532	156.362123977865	156.362001215193	156.361623410071	156.362020513958	156.362348263544	156.361818647377	156.361691986101	156.361796105772	156.361727286176	156.362024394288	156.362321390411	156.361589706027	156.361722012084	156.361837385634	156.362147663565	156.362143680856	156.362094573558	156.361933939359	156.362456708228	156.361871217892	156.362537866925	156.362526330786	156.361648770446	156.362239910116	156.361855651158	156.36246583547	156.362120945475	156.361850416124	156.361560117292	156.362009176029	156.362339142501	156.362348362108	156.361941852411	156.361610516238	156.362015309478	156.362544414503	156.361754432236	156.361777302031	156.361851234281	156.362436567858	156.362121735117
156.361810773554	156.362395766519	156.36195567734	156.361712773961	156.362376536249	156.362071751382	156.361934560543	156.361874154025	156.361748049205	156.362491558303	156.362205994572	156.361742800462	156.361758135192	156.3622068666	156.362007452182	156.361703959465	156.361892132559	156.362265609248	156.361744611543	156.362046910858	156.362439600785	156.361544688266	156.361642841412	156.361810369624	156.36194924385	156.362049826835	156.36227678185	156.361887776849	156.361926061907	156.361522011216	156.362364619691	156.362065385382	156.362350193622	156.361976978487	156.361751536446	156.362115849399	156.362361737481	156.361771835298	156.361660840037	156.362196008555	156.3620221276	156.362026455397	156.362382399303	156.361973726055	156.362392128149	156.3619745091	156.362063621258	156.361973778304	156.36181721297	156.362431928526
156.361903660571	156.362422051922	156.362282840405	156.3620322415	156.362017322891	156.361614784946	156.362407801747	156.362191484784	156.362155098792	156.362374483522	156.362126249847	156.362179993614	156.362045584446	156.362196702977	156.362604667155	156.362112816188	156.361891609858	156.36188998486	156.362255606658	156.362260756428	156.361995048773	156.361815083056	156.361710040319	156.362492599658	156.361706524644	156.362211900725	156.362170947724	156.361759742097	156.362260465219	156.361896935132	156.361708788514	156.362137709606	156.361559121523	156.361998001478	156.361748197787	156.362121969466	156.362192659299	156.361603260841	156.361974978622	156.36190912815	156.362470306519	156.361773862069	156.362214584155	156.361994229852	156.362162019041	156.361814265741	156.36169685145	156.362210978599	156.361761300297	156.361841088859
156.362001613474	156.361860841837	156.362487980319	156.361807174769	156.361931457043	156.362406521183	156.362300339177	156.362230970206	156.362330652644	156.362317504231	156.361621760521	156.362474518427	156.362361755503	156.362317788234	156.362516866999	156.361994617645	156.362327808957	156.36231155003	156.362000894169	156.361922616862	156.361915401468	156.362095717518	156.361928164695	156.36172925577	156.361952384955	156.362385439635	156.362390198694	156.361758900722	156.362468600484	156.362268399248	156.361925273266	156.36204781097	156.362086672581	156.361943244438	156.361881295781	156.362025473974	156.361694755285	156.362318556352	156.362209956786	156.36230931553	156.36169486359	156.362123300548	156.361997343478	156.362135688941	156.3621187471	156.361905909241	156.361778218599	156.36222510252	156.361840550402	156.362467274177
156.362455812117	156.362122526226	156.361952334802	156.362179177017	156.36183756812	156.362363407118	156.361760570824	156.362319056685	156.362560997146	156.361667227796	156.361773273834	156.362418483952	156.362196998112	156.3621782783	156.362184555586	156.362147402791	156.362066003664	156.362306724394	156.361798568373	156.362152679248	156.361795518743	156.361968478288	156.362023570022	156.361862877944	156.361768344013	156.362257433148	156.361938205549	156.362016893549	156.361938685754	156.362213096492	156.361731970173	156.362012206746	156.362300411981	156.362190266639	156.36225731867	156.362489095535	156.361981878473	156.362039081684	156.361795839664	156.362568751533	156.36216052085	156.362493206359	156.362333159202	156.362369733927	156.362101357	156.362190284908	156.362450957701	156.362431551145	156.361895509734	156.361934797201
156.362494944708	156.362445607299	156.362467642886	156.362196606548	156.362215952704	156.362476396713	156.361718526576	156.362493357053	156.361911625947	156.362336290294	156.362469340282	156.362286192684	156.36163543268	156.362492224859	156.362472049804	156.361957495517	156.361885210507	156.36204768995	156.361911152826	156.361823617895	156.362173377559	156.362499944706	156.362343675034	156.362340999854	156.361795337266	156.361831676268	156.362448434767	156.361869171368	156.362000202781	156.362043418678	156.36215848865	156.362214007903	156.362128813519	156.36202618311	156.361886543807	156.362131687969	156.36166833965	156.36183150901	156.362624514482	156.361828304561	156.362429961266	156.361897758264	156.361992585637	156.362067631515	156.361919559256	156.361775771976	156.362161178468	156.362308699794	156.362126025979	156.362200038403
156.362226734474	156.361859268257	156.362281470005	156.361843503648	156.362613519909	156.36175409154	156.362069139925	156.361868720348	156.36195497787	156.362510872932	156.362497318945	156.361944002782	156.361719310362	156.36213801469	156.362421817271	156.362262208881	156.361855825754	156.361975590669	156.361950638439	156.361847085749	156.361816108547	156.362403359534	156.361940058693	156.361892308607	156.361970312069	156.361763273005	156.361887186549	156.362396709312	156.361736314886	156.361952264112	156.36217000906	156.362299292686	156.362174976522	156.362281824607	156.362520178129	156.362314934582	156.362123067572	156.362273685382	156.361765082894	156.361883219634	156.361936631641	156.362126969563	156.362302812955	156.362259627754	156.362468193167	156.362487288692	156.361869632708	156.362404479886	156.361900910107	156.361926989864
156.362057011807	156.361926277466	156.362507458966	156.361833138357	156.361882096844	156.361991348549	156.362031431864	156.3621606028	156.362269227234	156.361865389949	156.361959887775	156.362057340896	156.36211391555	156.361856550911	156.362003588373	156.362168952512	156.362069031535	156.362499565973	156.362327480294	156.362210473239	156.36189914952	156.361829422767	156.36237329357	156.362432421932	156.362056044274	156.362339472185	156.361940309305	156.36220741027	156.362494261523	156.36180671516	156.361965227749	156.36187352733	156.361638874709	156.361749957172	156.362523984592	156.361667671424	156.36243246342	156.361840212623	156.362529882303	156.36212134915	156.362183059071	156.362155199042	156.361981432121	156.362171574085	156.361848971947	156.36214659751	156.362217022532	156.362173184451	156.361887945759	156.362114168409
156.362490983476	156.362468337209	156.362483261406	156.362147026911	156.361965172542	156.36204356147	156.362401303109	156.362253677804	156.362194548787	156.362455476186	156.361932241001	156.36198025109	156.362310935332	156.362384351116	156.362374418949	156.362305502033	156.36206548371	156.362140350468	156.362289213551	156.36200170849	156.362269534765	156.36196395177	156.361784210536	156.362313708334	156.361759390093	156.362243953341	156.362593146334	156.362395822939	156.36229774732	156.361951407935	156.36215725788	156.362498234517	156.36209689203	156.362053699618	156.361736932391	156.362593715737	156.361973606906	156.36191654273	156.362021571304	156.36205834931	156.362283128658	156.362437285587	156.362468146049	156.362352770229	156.361997103752	156.362086372525	156.362176106017	156.36195354063	156.361916633053	156.362441378936
156.361826506315	156.36230210114	156.361833907139	156.362309392893	156.362052297871	156.362084627455	156.361865697148	156.361994857942	156.362080817778	156.362420397811	156.36212395136	156.361917746436	156.361938989463	156.362449876296	156.362317949478	156.361972577059	156.361829245209	156.362199132143	156.361996714664	156.362467280773	156.362203028955	156.362386315275	156.361944997594	156.361990569937	156.361915203696	156.362483835763	156.362015681929	156.362249819142	156.362324305112	156.362149038917	156.362050733994	156.362525399083	156.362259980979	156.362440854009	156.362201455285	156.362007283485	156.361896841506	156.362273396068	156.361838411849	156.361918430088	156.36225486181	156.362198765896	156.361684156833	156.362158270822	156.36218942526	156.362105195706	156.362200599196	156.361996474836	156.362160645104	156.362113166303
156.362415421287	156.362070458377	156.362237616758	156.362368351196	156.361883632323	156.362272655554	156.362331637078	156.362481727157	156.362384502676	156.362136325387	156.36199440378	156.362106387844	156.361850536779	156.362337980991	156.361914966937	156.362010671885	156.362012079254	156.36185508462	156.362340317013	156.362310163414	156.362224162667	156.362584528149	156.361895905523	156.36260673639	156.362504224519	156.362005559291	156.362282487577	156.362271089898	156.362099860082	156.36205242739	156.362262135088	156.362118067332	156.361924774884	156.362484237735	156.362344560216	156.362366224034	156.362276464713	156.362441693644	156.362101566959	156.36247585711	156.361796737333	156.362305907743	156.361863255434	156.362364633349	156.361982076966	156.362461086768	156.362161768175	156.362067590272	156.362270116601	156.361858073479
156.362185916658	156.36245171238	156.362298001899	156.36190543171	156.362025716653	156.362209381853	156.362239831313	156.362078614794	156.362467474979	156.361961417506	156.361920964707	156.361833771545	156.362330354506	156.362194117231	156.362209355022	156.362481188749	156.36225714947	156.362163388033	156.361887742491	156.362320436531	156.362434872336	156.362017199438	156.362636526976	156.36255567806	156.362169475608	156.362677928756	156.361995192664	156.362187735668	156.362743849092	156.361857432124	156.361910797892	156.362542210604	156.361916229765	156.36199740359	156.361846849951	156.361934163992	156.362435282466	156.362096403751	156.362145741279	156.361991739885	156.361977567847	156.362297553355	156.362153022512	156.362177390039	156.362052123067	156.362159820794	156.362117780675	156.362330109676	156.362657920325	156.36219862108
