# Supplementary material for: The Neural and Computational Architecture of Feedback Dynamics in Mouse Cortex during Stimulus Report
Source: eNeuro. 2024 Sep 24;11(9):ENEURO.0191-24.2024. doi: 10.1523/ENEURO.0191-24.2024 (PMC11444237; doi:10.1523/ENEURO.0191-24.2024)
Supplement: Extended Data 1 — The file code.zip includes all code used to generate the figures and perform the analyses presented in this manuscript. The folder "./ephys analysis/" contains code and instructions concerning experimental data and Figure 1. The files "Figure2CDE.m", "Figure3AB.m" and "Figure3C.m" simulate the model in the nominal setup, and generate the corresponding figures. The file "Morphing.m" allows changing the connectivity strengths with respect to the nominal setup, and plotting the resulting trajectories. The folder "./Figure4/" contains instructions, code and data concerning Figure 4. Download Extended Data 1, ZIP file. [file eneuro-11-ENEURO.0191-24.2024-s003.zip › code/Figure4/isolatePPC/v1Int_a1.4.dat]

0.352311169960813	0.374912360566922	0.404550116340637	0.372521807274189	0.363406408812149	0.328357010050985	0.404653672068292	0.405183801788994	0.379927862129167	0.399841194468296	0.335905409665705	0.344434392544325	0.35768305667227	0.327339603858246	0.382559515426113	0.376698102804193	0.348818542544134	0.375564254363587	0.328428439912451	0.371041935542606	0.398359358260493	0.342236938318503	0.353399774958576	0.383225952932862	0.373795022543024	0.40654279972731	0.342124345872595	0.404979419678276	0.36836687091387	0.350269456355404	0.361196101676708	0.343573208865334	0.366604187542054	0.39537864806531	0.385366344929407	0.373779837984924	0.328443446976006	0.346782325974293	0.382556665507851	0.333075195217179	0.33576202480071	0.353475752405038	0.329156014751042	0.336487425747252	0.394875704971439	0.353760203066888	0.395494114414785	0.343484134450759	0.362927404513589	0.350486505059552
0.353659755809683	0.414530907179381	0.349225398347509	0.346035995746091	0.364906086790882	0.333756710494348	0.400050114616275	0.402285846089196	0.35276203524731	0.380048108847781	0.41262093722349	0.390778273298318	0.425466896824354	0.403537692624264	0.341079996068321	0.405584121148425	0.402844942918341	0.419480059504778	0.407608354158299	0.353266358565896	0.338171280303194	0.40165688290558	0.403600246015091	0.374001514789007	0.390301951336347	0.351696186195693	0.355337180180682	0.36537005920239	0.345949386598526	0.336492396139295	0.345794805299528	0.398196819717998	0.342285414401408	0.346025460950633	0.384395207092871	0.380395038612329	0.355203761501721	0.406837217088248	0.399296980432051	0.34559863061527	0.354549847435535	0.387724775522446	0.404473010747797	0.339006916248387	0.393212106781676	0.362001558344456	0.375919636135707	0.338208006924913	0.364767201204252	0.343234074192441
0.368622100769129	0.408447634073193	0.355193886645937	0.400466270679657	0.346273363169514	0.434980543442537	0.351676211195223	0.394044408670274	0.377837261520898	0.390133889362818	0.440024620939711	0.380736696128546	0.417822482651992	0.394541355904215	0.437297103239742	0.404077092808174	0.373090039597499	0.364811291527895	0.349991138845587	0.43663841972932	0.395624601958799	0.36652796608851	0.354402014543985	0.442360929873125	0.411368568599341	0.423766687057839	0.42194860424056	0.413119728131209	0.348839310692173	0.366682623139156	0.398036800191951	0.427616764479358	0.373324879024292	0.386089556145856	0.392764158152484	0.349454714667222	0.438661710467234	0.374809513045148	0.364481543538505	0.453959678615269	0.353258464139226	0.403398771387162	0.34771255109765	0.393286138868684	0.447222210538621	0.359820300051788	0.383798012067691	0.395222842222873	0.447007735717027	0.366787001705658
0.416861776033394	0.36231087241723	0.42654330734836	0.380060691149373	0.440481822462839	0.383080569898541	0.362979357975559	0.363280740047033	0.418759306389451	0.397275004453004	0.384103177966371	0.364239590601137	0.433784945443727	0.376533581527398	0.380765114479001	0.407358825984882	0.41242067379899	0.390829244035705	0.377883834513083	0.370197503782362	0.371177327703403	0.372976158123889	0.422680534508425	0.361813758858224	0.365472017541114	0.449270149917579	0.365663319126155	0.449627658411838	0.369479039270627	0.391303686595425	0.374732739325202	0.448927819977805	0.402535564629755	0.469500707978636	0.384840480281249	0.392372808493163	0.459465748643261	0.424907729566318	0.392315942474482	0.424943877326995	0.379708003228575	0.405062171612692	0.377699418883318	0.368785612132344	0.361908134457834	0.434742721091215	0.398821940316621	0.384784007236644	0.422333213668066	0.45769008104173
0.495876820758291	0.465046551004441	0.44419177428104	0.373221000654585	0.487090459107998	0.494404982048514	0.381065995803429	0.468539880250626	0.466934240165956	0.372696096065683	0.413954707179368	0.472960219058511	0.469151658436588	0.396767152618269	0.387262525428728	0.432092845553178	0.462990247667333	0.437486831607336	0.447041537862323	0.415452270613281	0.427698645662636	0.414199354092591	0.469819810797421	0.445810504861511	0.397256576688503	0.392761648830434	0.437038759259636	0.453268638977635	0.402416299551196	0.384268353242431	0.402892363646034	0.499150602630082	0.455289714179827	0.40521229930999	0.386726367478382	0.464984425232657	0.401527879702812	0.458318331008197	0.390744142519776	0.482329733554387	0.472300344901946	0.45161715376746	0.408668201539886	0.42551359515178	0.449524782533028	0.383580676433474	0.504064529221543	0.488282888568237	0.38211646169491	0.424540705841544
0.459373998743333	0.389325015968001	0.425842116442343	0.489689199260009	0.511792360039243	0.40529653312401	0.505464744800053	0.434982301605117	0.431812183275694	0.436788163393484	0.481048098376375	0.50430213887488	0.414489877553447	0.466136755442546	0.509395600936847	0.456987899200594	0.52078542124083	0.40440821306438	0.484904738432794	0.462465992374776	0.439335998558284	0.408846900463994	0.455682320635965	0.526849610499869	0.399999979214416	0.417467643821104	0.431314218072	0.390840138131656	0.462606024239507	0.412027434627374	0.511808208937718	0.441422761606036	0.43737017868131	0.512244051104822	0.447506248134894	0.51042390066072	0.47604870086013	0.504112989644802	0.460228744524128	0.498593763595897	0.413278800180295	0.466419221909441	0.52357139769977	0.40354128376839	0.391889536873581	0.386000583979092	0.425114908552367	0.448918826334151	0.499202175053792	0.497769115903496
0.442936802062265	0.447842001027442	0.518840498899137	0.532434910090923	0.429349174366809	0.549161447368146	0.431014834892936	0.418285889773151	0.507841272340812	0.452338312552876	0.403693047232664	0.544768527566197	0.486934303285323	0.446604672228243	0.535133414551317	0.457728521903041	0.413558569262429	0.554582339039604	0.511881526818799	0.557090683143737	0.551023413297303	0.427866889486904	0.428779609825728	0.533559474014463	0.495004150362094	0.445171371542892	0.409353248415412	0.526423442839947	0.546081384049645	0.513898146794609	0.485968708515751	0.409931970288613	0.438293463647012	0.510989890645453	0.454259072193742	0.418497143816238	0.4447483180384	0.524042433541067	0.422558050740665	0.497801927509571	0.483159484079282	0.424836901396259	0.464879349425383	0.50213643152526	0.55531719487402	0.478355836916466	0.494074414046504	0.529310261624222	0.552601260896313	0.425135056868754
0.53005712172982	0.482262641275954	0.488147959101499	0.519070101205112	0.493233241791863	0.447374096502954	0.450055933904525	0.56649705380772	0.439999851779169	0.486144382582745	0.588650835093397	0.540701826955823	0.567337947432311	0.540286176226779	0.435474823022277	0.500957390129617	0.517346884552181	0.525783058590773	0.438889834315556	0.497088353302582	0.552214189559726	0.495184256961547	0.592441809586213	0.432259108777617	0.491741887471726	0.486532227952358	0.488724286071375	0.459971998432457	0.439924495140596	0.549480198349829	0.423635006099527	0.544214295325416	0.530220434381705	0.460552492072378	0.43827924029002	0.468264823138571	0.522576415393371	0.491307596513454	0.585241932111979	0.508634818614482	0.428512862925883	0.530979745545397	0.500000731109277	0.471496467193713	0.58148326274541	0.541219805689989	0.596599594900713	0.428317010375898	0.58867409337692	0.508695405854715
0.612204986105163	0.548478232826739	0.499002371007013	0.606594732290639	0.585755416397051	0.457422789078483	0.604595632325765	0.487134992918889	0.50225545291728	0.485074615482297	0.531011917119147	0.471018227391921	0.614779894725598	0.508697858082505	0.571756279775975	0.521643443266734	0.5501873822803	0.632287707046775	0.597093915286278	0.633136111009175	0.449010710527232	0.538193550488521	0.497172309579028	0.634929541294633	0.467895872270506	0.448072451204154	0.498321811750844	0.607060861012483	0.584352786151128	0.493396723942521	0.569277373542999	0.486345440789714	0.455313382788217	0.5846958412102	0.60157679657838	0.52424332281424	0.487361878216864	0.450833171079763	0.502641524704687	0.481181469318527	0.486312964877243	0.597058555274672	0.637281146553426	0.612466519445584	0.522085288643126	0.616049932345723	0.579638618608709	0.466954706265605	0.554441826680597	0.613846752845319
0.526438903665673	0.579439140745122	0.488235153099476	0.635582307524903	0.656759011800333	0.663023650730055	0.646704335339112	0.530178806198879	0.595477997390121	0.499271099496493	0.654053318479635	0.474425798292373	0.612254017259377	0.55705660237402	0.490227346606231	0.578755060652713	0.601793120318	0.599046387061837	0.586058923837939	0.659309673279795	0.652794849532871	0.650005096724461	0.63806336582036	0.593970609266775	0.528745658184726	0.571644733863943	0.475580370007115	0.503444508110614	0.531633169574868	0.490467679711072	0.667041775728209	0.526345025410205	0.589237241362025	0.500131871333782	0.612798019645139	0.576667878707453	0.511000133540714	0.498324288291171	0.500046012649255	0.569938699664359	0.568686227669993	0.673767911800375	0.56042448863314	0.590707674012328	0.497537836818799	0.519549674228515	0.584101030110577	0.528664396457202	0.535231105533066	0.591109600264824
0.740342973361441	0.507407274487923	0.572717394334382	0.634262998236425	0.540705825563843	0.506100167584851	0.757449194642145	0.524838535647114	0.733615384595578	0.649104634651589	0.585069171736182	0.628709915235379	0.504888808366149	0.610971825090933	0.504204275759733	0.54494330879031	0.528988261053438	0.501065050511445	0.663090070174483	0.527928355320721	0.743649491311609	0.501001618242274	0.60517239969496	0.552799475067112	0.500955619286395	0.571703876849295	0.52003285082549	0.595024011493639	0.524548728130815	0.663852828420683	0.540652676324635	0.678480491664142	0.545017435353391	0.54283115673378	0.534728030607102	0.598204229947892	0.643908464043386	0.632662089791277	0.523129585535515	0.558826854242796	0.570793488629967	0.506061722143338	0.599573920938973	0.669438807793228	0.575039988957943	0.549086550861507	0.511752441913677	0.536270724818201	0.545651585082771	0.514398386096578
0.692910632409094	0.648327554826273	0.781215502225237	0.740084852822656	0.698131187604717	0.684610101560509	0.658744049041292	0.61840510265923	0.676971662759678	0.72937438031451	0.77748968601748	0.7112360688627	0.751297418441725	0.571051083611215	0.551180812382567	0.599497081443126	0.558418943170409	0.664440182882493	0.592003170318039	0.649779023610438	0.804040128631958	0.544933093411573	0.588978264900373	0.732050422177297	0.613226168121866	0.734013354051794	0.772342936059859	0.711555043323151	0.568823565656106	0.78502627569034	0.652570001565219	0.627181230759301	0.76363788668749	0.580587143792586	0.676011132661587	0.601436836024951	0.574370312238358	0.674337526096719	0.803572788258058	0.685043678753938	0.597928931290455	0.674510228759305	0.787561007368301	0.571225626506998	0.606320051545189	0.541149498475772	0.799632282587912	0.784975944799556	0.672212733024989	0.732263861871477
0.63400284489959	0.600055146651258	0.83068067106229	0.602542239151219	0.725933741654984	0.813689396185515	0.661229144012318	0.626735123765703	0.675786129132409	0.807319142092947	0.700847605530059	0.821909606629108	0.660412197535763	0.665123866155669	0.803297212048093	0.605826302687599	0.837807168705354	0.752456158584665	0.793766723551815	0.61010572150055	0.593816654477111	0.734156742473969	0.750678841739006	0.58184629906329	0.804151333195753	0.653875067821886	0.616030170013177	0.599750704562896	0.584771601594915	0.731662636019888	0.621222676131695	0.8668654858128	0.619543847956385	0.720364684325453	0.843174746951912	0.64330150443469	0.759374274437817	0.738285604515952	0.677947528105666	0.624371457795773	0.708578321086446	0.727118595896194	0.795419762060568	0.586264604423299	0.61574840959222	0.647613261458199	0.67984422326338	0.63876816684693	0.783708813973954	0.681906566339578
0.698216163158659	0.689746299655884	0.843685558871684	0.804355751818951	0.691134101868396	0.848381310743691	0.898584071963037	0.648760889838543	0.885243785412029	0.629645270887571	0.884356741172442	0.816638577736012	0.692251916213016	0.729902559156706	0.657716273311012	0.980896217346117	1.01797847278117	0.935788337334343	0.927867144987029	0.654904840934638	0.790277528144337	0.723457068137142	0.705656476858114	0.853685899705493	0.844844547035518	0.747216212396308	0.727360424768186	0.882202977588793	0.90725940704905	0.696229785854466	0.772005652989482	0.917056248486815	0.918580962915584	0.761909142522027	0.825007845523092	0.700401855256029	0.614713720459591	0.81788439662837	0.61853410709595	0.746706247323276	0.838449487616418	0.666199954855652	0.788283797405941	0.745728989035214	0.656404459734436	0.641405294711193	0.912826831654094	0.950432795691404	0.852479569568324	0.856344879237203
0.856267527480395	1.03218984488089	0.832019203750462	1.0539095831605	0.967563933641642	0.899358044384091	0.890357506669969	0.662846104558343	0.669378032783113	0.791664395349172	0.895214579128889	0.753631418111632	0.763487042705886	0.713453931208775	0.67785321329812	0.927798825968389	1.03853028315084	1.04195122680375	0.723126317450832	1.06838404940414	0.89701162622924	0.723700702932583	0.935572263301419	0.866438270140242	1.02516860772109	0.724589276388061	0.744773796104531	0.739337117946678	1.04184784126269	1.11321730096578	0.958956635370127	0.700427955337821	1.06733670570132	0.749623982322091	0.744112707328043	0.923991877194522	1.05390948454727	0.791060713888746	0.71719232771066	0.701694991790562	0.685378265839623	0.840512023129554	0.796501805118561	0.746647868751173	0.891017875398885	0.917566025941849	0.734893197669976	0.772499109217061	0.683461519268595	0.81275187639875
0.790926370257809	1.07721388068101	1.00254845092553	0.822417602414432	0.949426376851232	1.0747838260566	0.790080583224813	1.06377318061538	0.76957933475143	0.817537584179234	0.762936300381729	1.02808206064955	0.932168343983537	0.818495227824396	0.925386246949016	0.995442586807692	0.716854304090162	0.737773953667734	0.843744429400911	0.736382991919362	1.0225627339062	1.12288134920088	0.851666979409212	0.72594213631971	0.77086181893751	1.09480190952592	1.11997111272914	1.04719802984088	1.13074562421923	0.749811107686895	0.958488246139769	0.970713912578615	0.838961017812892	0.736845233861591	0.913047115849287	0.893118194099773	1.15531018981999	0.880936743450016	0.999409863618506	0.845323139685574	0.901291717336648	1.01937078631401	0.933748670969688	0.816646858816041	0.823560018116531	0.773296101286307	0.824665791725485	0.981050471318094	0.968305928044262	0.896427295260664
1.08990597445685	1.18801304928482	0.885320769357336	0.961081299713804	0.787276146337582	1.27433500818506	1.07093626274828	1.07029239905871	1.09083428390975	1.01025413725715	1.17336954296214	1.15854702130201	1.10934628783886	0.941976651439624	1.14353081086234	0.9210340789091	0.793582217496774	0.993784185291339	1.01972229768188	0.979108475644497	1.20932384058777	1.19656600914706	0.831403240344424	0.863110807514632	0.811162971441595	0.959124821244438	0.825945299104711	0.947735368223173	0.834251302756265	0.870899554212239	0.805386105388502	0.860872779116896	1.06188923336926	0.78932933607564	1.24968797718155	0.818748286167011	1.18153646082598	1.08407177601583	0.931165150936745	1.06982507137389	0.885494336869462	0.777397342364825	0.786254052707074	0.788311531813856	1.10647150980207	1.03562146643912	0.840000060663419	0.798159023504339	1.16859122705706	0.839755304746383
1.2126402483597	0.873573528011417	0.874472369805291	1.25661557313766	0.902069445143074	1.14045829265335	0.873305864643013	1.08462428194886	1.10062588862665	1.32050922672999	0.944478724732223	0.858365064637933	1.08510318647758	1.28397993821561	0.948619641231739	1.04009485966778	1.35510324890052	1.16897852448592	0.961010388371228	0.955581756709032	1.41660589861224	1.15929900938729	1.25706911093768	1.42284035199998	1.12085283366568	0.909527163393851	0.938317740207129	1.09824849447412	0.98603840174078	1.36491468819554	1.46931314134748	1.52180290171336	0.868097254206786	0.929374146872576	1.27297473332399	1.06153763893531	1.19068785625319	0.98451584829926	0.943673852936181	0.873659032692358	1.01099381083601	0.846106088910403	1.19945924399125	1.20027599178885	1.00459140856036	0.915056307740166	0.950093217989746	0.862469367056183	0.852486737970358	1.18282750543039
1.46662475151462	1.50644582724902	1.07753881842217	1.64624882178089	0.959821296790871	1.16541844947131	1.13465153980169	1.67815826475124	1.52254573091205	0.928182390485903	1.36190508496923	1.33485915263817	0.996366234320622	1.12281928908793	1.22522591868016	1.41809689812945	1.0748817046566	1.11680672141159	1.40046694933012	1.11726214484466	1.57964208698266	1.47487759997463	1.47553780348952	1.33618248981219	1.01136355252072	1.03732618456068	1.43476126912545	1.05579945866561	1.22473340554032	0.959349810869687	1.55967973446133	1.16788675724467	1.02542955938402	1.17298790185464	1.7038206626679	1.18998893311836	1.57010824585559	1.18158622689192	1.13649147602802	1.02691010152378	1.22331556356449	1.51743820567897	0.951092943239443	1.08758422372977	1.26938943432105	1.02455875305544	1.39131645358403	1.33812902665455	1.16181632254211	0.973446142405697
1.06199701282313	1.03171346097217	1.03633511615624	1.55011685221977	1.36418308036063	1.17850774618306	1.44310634984935	1.66723461745828	1.28714459428031	1.44946721900558	1.96853049584277	1.1776825689512	1.52931908114718	1.89486971203655	1.1419927604989	1.16006319101165	1.32301990589054	1.57213800583226	1.78611336417053	1.1413789608094	1.02422454180051	1.14050469641052	1.47257438637442	1.49887870231629	1.06103732708143	1.73371298497181	1.01469886939894	1.04931849221235	1.04216830630138	1.32422353142682	1.6050484497424	1.38490339001285	1.24888566112019	1.2545815293077	1.06452388761133	1.54116254404332	1.36381945019385	1.68448259932633	1.17965482855678	1.2889805217959	1.34794153275035	1.40778939304106	1.06781158392876	1.27222049056174	1.91838838202978	1.50608575652431	1.74157835343413	1.54810421513191	1.0328541505748	1.20334716848488
1.24990780448498	1.28589852567478	1.11260804170111	1.37278907061451	1.6294553395899	1.44385593463355	2.07814856869817	1.76680859264609	1.5739198098261	2.40441496877324	1.82456181918116	1.7461450987364	1.20711432349647	1.14495412659783	1.19657129032652	1.5428184443527	1.36164693988685	1.52744422944878	1.28923794987324	1.80319238187167	1.19609087805587	1.97505452808176	1.91867064653236	1.23503870426991	1.28608523200146	1.45491907690274	1.23195473592498	1.19612723920177	1.5189093942132	1.1634696407689	1.28342562972748	1.89308943314179	1.51377341344327	1.16539204862513	1.81342428315467	2.29608297388506	1.2041837462869	1.57455416517252	1.15668109734029	1.54068587628395	1.24855449348466	1.14636320102323	2.33259720620961	1.77534861159928	1.39087571672784	1.24248577637756	1.45267043991192	1.35346103438801	2.81643573816087	1.99924807068022
1.29612903912986	1.77880136846705	1.30674184801887	1.98650814853283	1.37299275041221	1.7096894375263	1.67454258999286	1.33246419126528	1.809619462584	2.06680959083883	1.25334107320457	156.223409730226	156.125104082284	1.56636139971258	1.59965731951284	1.64926408595748	1.25694878924877	1.36026911988254	1.78644789256421	1.27512932537015	2.56443895565068	1.49495828129174	1.33456498293077	1.46188154786669	1.9601591190889	2.43083690019827	1.63755738942087	1.69115518578119	1.97081395282204	1.49288089237614	2.69488846705846	1.57920218861954	1.59340826646897	1.33528175153857	1.63332713006913	1.30044918183949	1.78126507409561	2.41553825285511	1.61934456393508	1.50776720117123	1.99439360219327	1.3889775233091	1.28039311505499	1.4670409928863	1.81834100377429	2.90094867226708	1.97465322803252	1.4696686452794	1.35845041649837	1.24585713511193
1.39451700066512	1.61159492987658	1.40532017070111	4.29834703278199	4.09455033539373	1.84579737558646	2.47945701221977	1.62520669925488	1.54297517813543	2.63583309821281	1.43404748565018	1.39966815658364	2.13641191427668	1.54321512632691	2.13685923496194	1.48825011574199	1.53378342619314	1.6545933787673	156.300075628827	2.06984971555439	155.908913152658	156.004401787697	1.97492152449529	2.02224611584436	2.24782842896962	1.57806895799184	1.90566121547205	1.41986433665088	1.81928000361448	2.23774349325176	1.4716500199112	1.65075659568342	1.47697276678473	1.56634112306767	1.36684834620607	2.70650145027044	1.55647479733802	1.47634440560329	156.10564629326	1.63806548785491	2.16321483529294	1.91483975942332	1.3754364940516	2.56154854698791	1.61236780501398	1.8868699315472	1.82516538808818	1.64183352122769	1.4571428794125	1.54454021047798
155.832204670143	1.52165378484855	1.88488223284341	3.19611862080344	1.7975591337734	2.04123263301356	1.53666592430332	1.80848860747059	1.69776230954584	1.70912208210864	1.78203206259748	1.66864861165896	1.64831180902814	2.39207703286034	1.58300346632977	155.972861057222	1.56263348202744	2.86799912880453	1.81246827745327	1.59050629710904	1.65824411386798	2.34294720638799	2.13110178988093	156.297304817169	3.43779364718118	1.72063687517943	2.1452255516862	2.65525735336797	155.893543046705	1.7359757903165	1.74557147565533	2.10940866265701	1.72707010583647	2.01486482637267	1.62788226171984	2.43000645752194	2.97516869394441	1.82465300400258	156.27994717611	1.74700505615971	1.8180120506375	2.60579069313791	2.11722678724347	2.60196789891384	3.15322814409108	2.03204524612838	1.73904271819079	2.03619218294365	156.072968582291	154.895710246791
3.39480916253497	155.963454028946	2.88937521077712	155.729525508429	2.36881393643437	1.79560495543427	2.78832504402509	156.30278410376	155.844978577704	2.79778682738622	2.3505169870302	2.61947622899436	2.44619916142443	2.09974974626617	156.307797821287	2.94031293599592	154.670970375499	2.08006516676931	2.28197105498983	2.35038696909741	1.87602058849422	2.12333518139838	1.86264875205621	2.10260197152198	2.23958325058005	156.235446758437	1.88976966726028	2.02675677916278	155.864472381384	2.1954837136915	2.88897707326806	2.43860446563082	150.974536234734	1.80541184486977	2.26698566627605	2.33280012306153	2.16559535496162	3.17047370085604	1.82729896196428	2.1569348679926	156.202085804601	156.099367630329	1.80872808253991	2.05928721635182	2.35789331858152	3.88364800832739	156.277772367981	2.20800475054919	154.815817593665	155.957052582946
2.65438287726369	1.95471189869606	2.98467377238241	3.58057013870707	2.01944503995829	2.71540414260455	2.12147465139193	2.0771795530215	2.09310548754397	156.329751450923	135.708041459441	2.05170727002124	2.06514726444412	3.43941051262178	2.26069310289131	151.523288335344	2.17111192287835	2.0381240119016	2.19538507064758	156.285049746989	6.02241136660758	156.320759885137	2.4640552538673	2.01122085829072	156.255753830336	156.231438987898	156.25545117207	156.234565384249	1.94419711708551	3.06726878245372	2.43160443128882	2.91224905337279	2.38662377432536	155.891413105324	2.10644802826671	2.12452982268121	3.36466690661793	156.344268816174	2.35121910255722	2.56654392606294	3.81407951697565	2.27180457472245	1.94649437313927	153.242719317042	155.22057177082	2.47138452212318	2.20395094855079	2.94419008103847	156.245885717685	2.41634921931225
156.334108204816	2.50772914293519	2.24320104128016	3.36599889746674	2.23587445934681	2.49767880459625	156.336352783004	3.98088582081999	3.07923392271196	2.3039195588825	3.06646329926347	3.6102377035353	156.305867966018	156.335160746789	3.90052095434397	156.315356036409	2.42031055210644	156.27994550372	2.46410098449927	2.31963868541224	156.289078908558	4.88600611993174	3.2407348233824	156.32701636693	3.15668792150917	2.40412712462665	3.1790129175169	156.343361970934	2.34596945630539	2.43557196749342	156.288479817226	2.82951372116728	3.05774804424683	2.5962941365576	2.33126884994546	2.87818223101309	155.916782860564	2.32012990518752	156.344625941108	2.74020525869022	2.44528237908642	2.32859880646853	2.26746218002936	3.00179406132049	5.47520233446605	156.344955267322	156.339749999681	156.251745199878	3.19235032660817	2.37279162406251
156.343944205219	156.271732468367	2.61523520409438	156.339347598623	3.28482704268292	3.0092229172879	156.337882844129	156.222153563294	156.343000296719	2.90802459332377	155.461466602218	155.847241935472	3.51361720598514	2.60505917681586	2.53299661168718	3.22802714103431	3.05997357356697	2.56970511783227	2.51501273624073	2.6489690042125	2.57082798755278	156.272849780579	155.887498102278	156.3385500128	2.49155083557166	2.53406786613097	4.17468899023282	2.7886085207542	2.96319403774982	155.616087701776	156.322071713886	2.61688468391022	156.333687586345	156.323794835393	156.343135088501	2.4964858869719	156.34361800541	3.40130103137625	137.365795005534	155.982562795977	156.333530615478	3.21544228187232	3.03461383071696	3.34098669231817	2.97546363973784	2.98231950095788	156.157279595069	156.314001694103	2.84142903496957	2.95890488250598
151.846811436257	156.34974116601	4.53465677851498	3.25531307018162	3.53734788210596	156.33608543089	148.290091691396	3.3885797427539	3.45562880701013	3.00536457045904	154.578556154624	5.00128539927291	156.300447312783	156.335947838985	156.331465997841	156.328509482322	156.262668419684	156.343395979887	3.05089760341125	3.19150236193709	2.70963394085868	3.41290412668084	4.8821663114742	156.180669614784	156.255663422222	156.345226407894	155.774930438191	155.106275448777	3.19496529154145	3.10788330309758	155.099243086039	4.16725199529267	4.03897808073802	153.186212752879	151.35430328178	2.85612224470324	3.44568335490296	156.278544801746	2.95194285344739	156.284870534016	156.004577898568	2.93085242455617	156.344772311309	3.31221234500076	3.80309709300176	154.571181710029	2.83757393452998	2.84426929487966	156.331353235481	156.345865720307
156.303007579349	155.280351664954	5.27073284620254	4.10303509094933	156.351960800391	3.12512689774487	156.185354557558	3.57577765351571	156.322979824873	156.347120792354	156.313733673625	156.003754013325	156.270483092078	156.30269156895	156.342601777089	4.55772557322537	3.57865413704972	5.42685637995449	4.59337672689449	4.47607920902721	156.352122797178	156.354306155146	140.906497697876	156.332341373904	3.14409133041847	156.34678481739	141.649562624042	3.4872322615355	3.8840623271325	3.11168499819624	4.01957041120742	156.320071612478	156.107072242829	155.300664197451	4.85997080533816	4.56571891543114	153.183667547237	156.289083751248	156.344466294225	156.35001431614	3.54454907819517	3.56189685466072	151.065719936363	156.336822939385	156.323338716672	156.351463390164	3.43110860028128	156.270555245778	156.336605871061	156.347893437513
156.328021789894	156.349382929972	155.779248104754	156.351960473751	156.328891538697	156.203205386867	156.275732092205	3.80793272188034	156.340151614842	156.352608486204	4.37005832838987	156.350093524416	4.82704185054545	156.237725333232	156.344086333182	3.88116689509135	156.344453235813	156.34122799946	4.66579428736592	156.348340585965	156.335101007729	156.274823362762	154.793319866861	4.5375657792006	4.52899385217398	156.351913869509	156.353343831379	156.27919540597	156.354829618004	156.344532323193	7.54924912055303	156.220840550015	151.469362207332	156.301947536739	3.86769303692958	3.70494680016892	154.961555402398	156.327978257911	4.4807587629046	155.989813298366	156.346734320159	156.348518938069	156.347535333281	156.309081294299	156.345438659901	156.335619585084	156.015868218939	156.229846928025	156.129110264298	4.49567317282636
156.33307256193	4.45179852459574	156.330798203639	4.95474523175356	156.352919474138	155.710639524819	156.349374796838	156.353202949746	156.299518831364	154.521633088425	156.349792173379	4.39601347542567	4.1574603427436	155.846715813075	156.337611402805	4.6043688782184	156.291649586897	4.42596138755661	4.68821022851209	156.344915482945	156.347873238564	156.350350163859	156.297457216709	156.205072740378	156.297621452072	156.34784142759	156.349897772285	156.280133635605	4.66951897686663	150.405620608534	149.373193816279	5.29617122536754	156.351563873239	156.312178274868	8.70172563095022	156.295553877078	156.353032208529	155.723810788064	156.351685795568	4.8386773907923	156.313249209573	156.264453873504	156.177777043965	156.352123733299	156.309507674183	156.23792198876	156.351460034702	155.68478685691	155.731433090238	156.355291266579
156.340320847096	5.17257196813999	5.18537602195037	156.333491485566	156.349525445778	156.342654819034	155.645403978812	156.347352145513	5.34472559633103	156.35000130897	156.341277936184	5.15280783803537	156.350020023467	156.293561600858	156.352152333027	156.301919058885	147.373164484529	156.343948671023	6.73711487646306	156.353644703367	156.356450624875	156.316480126944	156.34553975052	156.349700220761	156.282591833474	156.351828483644	156.348961209329	156.351474319322	156.301186383726	6.67517112503479	156.354163039692	156.338764868101	122.663362365757	156.350686176475	5.79183301845125	156.343163716979	4.94448048267088	143.445607150142	141.856357179229	156.23487449201	5.19524004223586	156.320575248179	156.323363058445	156.178526232736	5.77569973050074	156.356122557613	156.348388700604	156.351135901889	156.264663067737	146.975098106178
156.338872310877	156.058125675026	156.352439766273	156.356933207622	156.350742107803	156.323167096735	156.335913087225	155.142362498827	155.828677713564	156.343113715819	152.128472175035	156.344711481405	156.237430619443	156.185535017882	156.329296491524	156.352758789157	156.351291564135	156.351994373151	154.866746721003	156.174247951878	156.325529856819	156.347799385992	129.208486525	149.647875890619	6.10479630824773	156.356012665186	156.351694165116	156.047710258145	156.325141492686	156.347955503897	156.340473517409	156.304109968895	156.352938526584	156.351469164519	155.969653688834	6.18039960906015	156.346874375664	156.338328141628	156.243613261777	156.353430833298	151.259572726014	156.207541824909	156.353020068875	7.5939186707534	153.731099078839	156.328918786957	156.351289237194	147.68940524235	140.801209752518	156.272721243526
156.283691033246	156.326519757693	156.350482227889	155.952382106318	156.352567844841	153.738969842787	156.356660576382	156.336867408292	156.354405615442	155.692500665288	156.325607910913	156.35417148448	156.357245601079	150.048451276699	156.349047834889	156.353364958533	156.329438800604	156.343531544598	156.353995812508	156.354241218124	156.355184853117	156.352079930676	156.320171863773	156.356784920752	156.326049227151	156.342667005434	156.355783827302	156.356710382881	156.33523557915	155.515797878875	156.355366923807	156.341693373961	156.260450859919	156.327192376061	156.355712665741	156.342371238867	156.263700124717	156.323693767743	156.353347780038	156.313818615206	156.294862249363	156.332983479333	156.121013429273	156.321985268891	156.260287805788	156.35622088844	150.201180480767	143.741486379499	156.238648018944	156.163831870682
156.34889179288	156.352635071458	152.5745663076	156.357877943489	156.356433960205	156.352304667526	156.337510002324	156.357088127161	156.110639239423	156.356706689417	156.349500582018	156.347597225785	156.356335719217	156.354668724267	156.356519267515	156.352874024141	156.35087420926	155.75426138215	152.836707261059	156.34280295168	156.329984530922	156.035932843972	155.767016982389	156.356417857783	156.350474184547	156.168802774805	156.358138327531	155.962117469765	156.317229138979	156.338177363005	156.299961844961	156.340215286852	156.356079905837	156.338020580093	156.3056332918	156.334715062243	156.348180079802	156.322429946379	152.057388279249	156.350618870387	156.294744328677	155.598646165999	156.356539869587	156.279025865737	156.296071420459	155.167940574605	156.355045549955	155.810133398627	156.355820112043	156.337689921222
156.253108582023	156.349588791879	156.288987025891	156.357492710993	156.351607312591	154.366333242543	156.354488014877	156.348266353789	156.340621838719	156.336944746667	156.34993375496	156.313893671433	156.35293774582	156.356003612819	156.338496780152	156.338422005264	156.342816900445	156.355803843021	156.335389807446	156.34868593363	156.184541958925	155.87836237797	156.262617308055	156.356162933069	156.155112521035	156.357789482377	156.342233720451	156.35754097368	155.560188479408	156.348931924148	156.35612027653	156.348521590672	156.349706381731	156.356300200211	156.353602455094	156.263786566812	156.348309845394	156.334976358968	156.036432053943	156.352035176621	156.337898907446	156.348851671845	156.186067570581	156.223925159736	156.322752789694	156.351548527549	156.34071876594	156.345780578255	156.35517501694	156.235303858512
156.317836011264	156.35434175264	156.341397026152	156.35569698898	156.110515888559	156.335634720541	156.351826509048	156.356001396541	156.324826277995	156.354344099742	156.353617807297	156.317678213455	156.355182258051	156.286923877419	156.356955289858	156.353907100477	156.357741896822	156.343848189964	156.356372896334	156.322150448001	156.356031515943	156.333115201803	156.341438547163	156.348420504045	156.3332822458	156.359243361049	156.353656729871	156.340929901987	156.078285872192	156.340742622612	155.927922781375	156.344148626652	156.343283266803	156.274636899408	156.338473385431	156.346786708574	156.267977028886	156.356139742424	156.337437646583	156.327842857348	156.332455268248	156.351526503213	156.306443437972	156.27720225567	156.356467966401	156.329977964619	156.355247435476	156.311078874303	156.356278588988	156.358779592268
156.3526694839	156.354340494548	156.32806767008	156.257880755837	156.351810139634	156.272369406599	156.296272081037	156.354347704029	156.350703011024	156.352417851929	156.356350864412	156.318639616746	156.338540116588	156.353154775962	156.359512055904	156.356525867176	156.356390555761	156.357046082436	156.350219724388	156.275441068746	156.336793512348	156.356387184999	156.347745568323	156.334988796538	156.332563898198	156.30824885241	156.345440617785	156.356042472123	156.354483037492	156.357829599692	156.35494645425	156.357714212839	156.357978018738	156.336672163203	156.353287170566	156.35343302694	156.339212039342	156.351574699751	156.358634042167	156.35476015286	156.353773345508	156.359169505266	156.29700937072	156.294976832139	156.349944575851	156.324671495044	156.273578341437	156.355774401108	156.340692531156	156.297475802802
156.356376979781	156.353343701328	156.338196658513	156.356957540093	156.352696944579	156.345700676217	156.356702012968	156.354821980443	156.349042345096	156.348963295844	156.306741211387	156.294544097934	156.344546705399	156.337696456349	156.359382400205	156.317018247092	156.342095109158	156.305680291037	156.357965850615	156.313062209578	156.345487545064	156.305530864218	156.354943747335	156.348069666189	156.351670634675	156.357334944381	156.343409544897	156.358888375679	156.227085689362	156.322468686746	156.35882438877	156.349940531852	156.357000879509	156.357041580073	156.359531886267	156.216517045307	156.358954978104	156.350431268199	156.354498748923	156.351658343957	156.358218516487	156.326242948655	156.358652780546	156.360034569158	156.350828897503	156.355959745229	156.355281435128	156.357866629166	156.354440714948	156.310496880224
156.356837461321	156.359917949353	156.357917186049	156.356895738178	156.357022707578	156.352251855255	156.35266963191	156.352305183549	156.358789220371	156.357857853584	156.359666734347	156.354397910822	156.358673666849	156.354260450029	156.340322796357	156.3578956458	156.306790732673	156.355297050234	156.353394444369	156.35855365479	156.356206060962	156.353103745676	156.351165079233	156.339303515405	156.335274674996	156.353237179498	156.355672162294	156.335742472275	156.349836347188	156.353914108913	156.322354914544	156.358487644571	156.356265413778	156.359113537184	156.344451011647	156.359577233831	156.339567084653	156.358633192198	156.307830096264	156.339260704991	156.355804948903	156.29206714477	156.328484286897	156.350889107227	156.345540853354	156.342726165438	156.359191617179	156.35175996454	156.354594926701	156.335711188345
156.359679996107	156.355418694258	156.351528296882	156.34227501622	156.35406929724	156.336212776753	156.347903877336	156.346866321932	156.335139329475	156.355487302947	156.358157743244	156.358899892233	156.355747077031	156.359132911627	156.343559509031	156.347873830461	156.358341249378	156.359096544438	156.338998747104	156.339709648115	156.350856487581	156.359372459871	156.357497561963	156.358648748532	156.35631004034	156.358291195909	156.347496066375	156.359674591328	156.346576745597	156.334788011199	156.33836007373	156.332925551435	156.353509018204	156.359218991408	156.347853654005	156.332202503431	156.356303366589	156.31213787248	156.354654861306	156.357722916245	156.356579281472	156.354520083312	156.348498495032	156.353367656525	156.358886411983	156.299728262688	156.35738742904	156.354797424398	156.354713987477	156.35809503503
156.348120863229	156.359827034148	156.346398225287	156.358502583178	156.359208367564	156.341862957331	156.342147658339	156.350652122995	156.353559436137	156.360308489223	156.349844161115	156.35329125233	156.358519999821	156.357003031038	156.355887253117	156.35896520916	156.351615291997	156.360441898383	156.339917181272	156.359592731729	156.340613109445	156.340113086982	156.357423325722	156.357327207835	156.359068896779	156.348425446275	156.343642934185	156.35922120878	156.357313789554	156.34655674003	156.337172405596	156.359016426142	156.354907871598	156.338703348623	156.35805673481	156.348246674182	156.358954869119	156.346054593609	156.332995690607	156.346592275564	156.359632540837	156.355960082567	156.355743885152	156.356485249248	156.359760848814	156.357811779615	156.355206599658	156.35212187943	156.358731356552	156.358444713657
156.344035762748	156.360266375485	156.360393634878	156.355519466299	156.348723966538	156.353804047516	156.360436841387	156.355165749402	156.356639711645	156.35721892844	156.360060864411	156.354855090695	156.358571390945	156.345989263626	156.343255659469	156.346052279199	156.35763951121	156.360412128729	156.360263576366	156.348493106494	156.345415412659	156.360642395336	156.356874034488	156.354103708139	156.355447949746	156.357864258644	156.355212687483	156.356437657305	156.34765719326	156.345861068161	156.35700038522	156.356563725428	156.345902674993	156.359688524268	156.341976725526	156.352619515713	156.35826502471	156.356745108794	156.359640206203	156.346375808124	156.351869064242	156.34889781411	156.358744894237	156.358503303216	156.35349547428	156.35622112689	156.348949864326	156.334788576393	156.347593841046	156.357925812231
156.359093172443	156.350643097051	156.357085929283	156.360660891886	156.347588128584	156.360677157827	156.360120141339	156.35788261286	156.355804320395	156.3595796215	156.358445259252	156.356445254179	156.346738264024	156.332167268873	156.356760756781	156.359147385482	156.360462643146	156.358203638014	156.359967423179	156.353494794431	156.346562467308	156.351086335696	156.346306186753	156.358817363778	156.356840125238	156.35319984897	156.358251877734	156.356546675091	156.356847785173	156.358698683056	156.352988669666	156.349663275984	156.35971311716	156.348957991033	156.355409211867	156.359324202705	156.342024240342	156.354740120512	156.356978749186	156.352464928426	156.357734199973	156.35938395398	156.358240115012	156.359631545129	156.353969881568	156.355756463572	156.354685869871	156.358860224254	156.35877193695	156.357993414831
156.347967502011	156.353017686268	156.346912636916	156.349921130149	156.35775537817	156.35932989462	156.35687670475	156.345850724733	156.35648228938	156.360249188966	156.351531861087	156.359339327553	156.359609941109	156.356160268143	156.360218486649	156.355822953675	156.359982761428	156.357114281063	156.346884290035	156.360160037043	156.357468162812	156.354025588815	156.349729078413	156.345477995657	156.350912933304	156.35967332925	156.343229523184	156.357297562453	156.359278677739	156.359850272973	156.359339351236	156.360245309896	156.357859471859	156.360364089259	156.356034263701	156.359423892841	156.360879171227	156.356713465467	156.354174994529	156.353674857713	156.357832299618	156.35547004614	156.351481666591	156.358605791959	156.351937690626	156.358247583104	156.360475528137	156.345029389833	156.358434669634	156.359569444552
156.355309139936	156.360146039663	156.35139702823	156.349362080446	156.358263529624	156.360399673227	156.357197400281	156.358158488097	156.36024473994	156.355116797229	156.35937727803	156.359914888969	156.35893280656	156.356526884967	156.358130595483	156.354435211336	156.353125782698	156.358206811537	156.359817944829	156.353268251722	156.347294474794	156.358221040414	156.361248489642	156.356749776236	156.354666288221	156.351715754863	156.360904864174	156.353804531368	156.352925743836	156.356466573955	156.356470902282	156.352036052915	156.358077648241	156.35986718864	156.35725529032	156.360441067685	156.360476961941	156.354398984252	156.345054579649	156.358871344536	156.35782673263	156.353157603147	156.359002404479	156.359905898301	156.359760277112	156.359250686365	156.360962788544	156.353737469089	156.35606862688	156.356567022277
156.35872655512	156.35217942926	156.360412712782	156.359015317576	156.348878313854	156.350917423915	156.351236585961	156.361234708512	156.355067682597	156.349458822756	156.359872901798	156.355290943153	156.35876419765	156.350611150234	156.358323350305	156.360600602459	156.359255553808	156.349040376949	156.358807658067	156.35865712537	156.357754373716	156.354936109016	156.359304294007	156.34763493535	156.35576606961	156.345608070557	156.348021405573	156.354198941193	156.355972820468	156.359869932462	156.360893469556	156.353649787644	156.354131289291	156.351963497259	156.359797944401	156.359551727802	156.360414303561	156.358114158923	156.360422817868	156.358207581698	156.359528954402	156.358335938636	156.3495407438	156.359509668166	156.350975935349	156.360641000566	156.354188437635	156.350133039002	156.357629942295	156.355782435629
156.358893554284	156.361013475182	156.357243922712	156.35861884561	156.359844815327	156.360586305469	156.358053557888	156.36109990042	156.357562669611	156.356110779431	156.359055787842	156.357287676691	156.356195825844	156.360718962315	156.356945772462	156.35982855591	156.358861828142	156.356934104729	156.359728027784	156.356116380925	156.357093569299	156.357930739105	156.356911157288	156.360314927189	156.358610189159	156.360203687037	156.358306698299	156.353744753577	156.352204106703	156.358062902009	156.353918671847	156.359463717	156.360745673475	156.356429942281	156.356396895446	156.35843804589	156.360878671357	156.350677292991	156.35463954331	156.353232013202	156.359341935711	156.360057963166	156.361055260194	156.360159956801	156.353352813753	156.359113697496	156.358964837644	156.357232590455	156.353636588043	156.359514545794
156.354142916386	156.36132041702	156.359466566244	156.359009066942	156.352040536948	156.357461316104	156.354407624642	156.361348953886	156.358760703136	156.355678834405	156.359059461721	156.359800137308	156.359451220476	156.356309860429	156.358790959022	156.359719299596	156.357249186687	156.359682461297	156.360370565061	156.35920001286	156.357601793172	156.356703484524	156.360686442286	156.360381505327	156.353135464915	156.36037822494	156.359731865712	156.356279027881	156.360847193441	156.359400563829	156.359486073805	156.357499893359	156.36045274443	156.352110157707	156.361078951504	156.35468592624	156.359139738856	156.359136782905	156.358863603607	156.356093485081	156.36017889533	156.361295574345	156.355436884019	156.357373759482	156.358458669795	156.356416916008	156.35628850083	156.360832825656	156.360496687634	156.355791577594
156.358031005092	156.359788489965	156.360671680051	156.357221580963	156.358669113569	156.359608605046	156.355322829757	156.357015788558	156.359673015806	156.360107916894	156.357659252087	156.361279608798	156.358969854042	156.358779701595	156.359892204514	156.354339020669	156.360784458843	156.360845873534	156.353675399589	156.357530262295	156.361291723655	156.360795649123	156.35888829475	156.360989279532	156.360805182084	156.360027766632	156.361021926082	156.358626131715	156.361441359786	156.360817074652	156.359715887325	156.359722973235	156.356601053797	156.356542676805	156.360796242707	156.356460110402	156.359329909445	156.360341363993	156.35932151161	156.360527444736	156.359952281167	156.359427459201	156.359677225801	156.361041519418	156.360235817342	156.359431554896	156.357818503384	156.354967737616	156.357714165803	156.360735695479
156.357966064896	156.359677658379	156.35637807632	156.358012369329	156.359972398459	156.358093437507	156.360362824315	156.358645905943	156.359522124376	156.360916460067	156.358120280115	156.353034835004	156.360274405747	156.357418774141	156.360910939601	156.361409531149	156.360764952045	156.36001334259	156.359551044067	156.360047001945	156.361067908183	156.355698954308	156.358464679867	156.359992137197	156.355667855357	156.358647702226	156.35905130617	156.358553252419	156.36035957978	156.358894289384	156.360966337984	156.360966575418	156.35568510075	156.354269522304	156.356285424094	156.35531361714	156.359371625179	156.35737609799	156.356216785895	156.35922774553	156.361167062355	156.360203590872	156.359028592225	156.357781773715	156.357588736844	156.356927000031	156.359871183113	156.36144161524	156.358695534134	156.360041853012
156.357585213311	156.360620219324	156.358966419999	156.35846078822	156.361437345552	156.359526454203	156.358596220491	156.360700544208	156.360921048728	156.359427120835	156.3573538294	156.356646396054	156.360955780619	156.359692458013	156.36020323486	156.35546685522	156.360730629862	156.359133054071	156.356928367663	156.361055050388	156.358225368018	156.359941875264	156.361273573864	156.361067392289	156.355140929548	156.356449846964	156.356632285054	156.360252586736	156.357462001622	156.36025629769	156.360153273378	156.361458738797	156.358625399203	156.361051533948	156.361680447776	156.36098258152	156.358450820725	156.358636682442	156.360020735171	156.360515038462	156.356897126322	156.358987318661	156.358081241027	156.359855555633	156.359471798024	156.361290240436	156.360928590101	156.359027583935	156.359255210379	156.357174327944
156.356660029083	156.35953849368	156.360797209485	156.360797554078	156.359194244106	156.357205464583	156.361152999678	156.359277703019	156.360090735653	156.36082648339	156.360729904017	156.361351936023	156.359672055388	156.361238638842	156.360613314105	156.361245758581	156.360763670067	156.358060842173	156.361179259694	156.359496249847	156.360953609114	156.360524377226	156.359259844521	156.360028508476	156.358170031358	156.360669413483	156.356825507625	156.359473890634	156.355848163988	156.360729700346	156.360386710927	156.359180137731	156.355899967252	156.360780554264	156.360218711542	156.360274352353	156.357514633616	156.361437728848	156.361004893162	156.361401798075	156.359614879865	156.358501992534	156.356925027611	156.361339708318	156.359994736477	156.360051083258	156.360621092568	156.357602571089	156.360283580345	156.361036036403
156.359880293118	156.357671872773	156.359184328215	156.357939286421	156.360238953607	156.36100055193	156.358660172073	156.360798454187	156.359065362973	156.360674423564	156.360388394829	156.359332194475	156.358638090354	156.359512544995	156.357149901504	156.356950381808	156.359011407616	156.360034127906	156.361182632548	156.357835422657	156.360140404309	156.360478684799	156.360375791572	156.360444732177	156.360136996026	156.359656849393	156.360011655202	156.357492390691	156.35901777681	156.360519138275	156.361760322573	156.360480515274	156.357248516391	156.358702180664	156.360275085902	156.357787536657	156.357623763818	156.361257049541	156.358015044296	156.361224238522	156.360493903319	156.359240611938	156.360599120878	156.35992855852	156.36002690139	156.360617209929	156.357275856901	156.360669090674	156.359406361917	156.357352063701
156.358076994213	156.360382791505	156.361154496988	156.359797112692	156.358383500863	156.358469719609	156.361170670893	156.360855361187	156.361126206142	156.360324490304	156.360300888561	156.361201285955	156.359994925159	156.361113115488	156.360953264327	156.361366638603	156.361229690415	156.360849185457	156.359637637672	156.360369692728	156.360016164108	156.35816983762	156.360504812851	156.359993866653	156.357889358509	156.360226509362	156.361186030873	156.359074796876	156.361262585791	156.361782617286	156.36128917288	156.358091605474	156.361086697421	156.35964005257	156.361621206015	156.360087037369	156.359050782366	156.359256822726	156.360356573131	156.360599109828	156.357072479423	156.359319769534	156.360198055499	156.360193389092	156.357567047985	156.36177243365	156.359901606737	156.35827411323	156.357848487087	156.361366261216
156.360588562765	156.361004147941	156.361410652401	156.360614962803	156.359341495582	156.358601599108	156.361040940994	156.361232813382	156.359459098614	156.361510274626	156.360607418954	156.359980439452	156.361717791057	156.361201456114	156.35774552235	156.36098560602	156.361326533532	156.359216784544	156.359327167814	156.359538406493	156.360336805396	156.359004639597	156.359987346338	156.35944235157	156.360998474848	156.360974149413	156.359384878749	156.361129217114	156.360383627443	156.361525185907	156.360429526611	156.360090004967	156.360635859526	156.360422007028	156.361780885621	156.358856201507	156.361665415766	156.36171515971	156.359532214787	156.361005583525	156.358385836407	156.35902723577	156.360982900046	156.359181091882	156.36155732032	156.360833785224	156.360121164295	156.360410514642	156.358993995888	156.361299794811
156.359297601849	156.360634608065	156.361612243725	156.358982580752	156.359013136385	156.361378179284	156.361199925414	156.360912287316	156.361428794047	156.361143656758	156.361381771339	156.36178987123	156.359306231693	156.359917573524	156.361100164742	156.360090953551	156.360362443074	156.360728392676	156.358961020185	156.359556661145	156.358997028641	156.36044100335	156.360362675703	156.360904648798	156.35959633463	156.360943248481	156.359667525211	156.360169049656	156.36077828906	156.359546475005	156.358372914553	156.361455659897	156.359491403329	156.360527265663	156.359740327134	156.361475082146	156.360722764694	156.361179905518	156.359362073116	156.358543314847	156.360980825981	156.360446974248	156.361667532283	156.359238456588	156.360729027782	156.361704285224	156.359190911083	156.361456313929	156.361518984644	156.35953869041
156.359487760185	156.360970187981	156.361573633647	156.360542485547	156.361256037397	156.360191421986	156.359945938398	156.361063112976	156.360444787124	156.360732996728	156.361159413051	156.360537056214	156.361261548875	156.359952642758	156.361398419373	156.361206360399	156.360695664143	156.361498922674	156.361017920053	156.358710526305	156.360888315282	156.360301896166	156.361616103466	156.360515360172	156.361032290545	156.361292430628	156.359428289929	156.360794212105	156.360752643849	156.361211134358	156.360687885071	156.360265633569	156.360565386478	156.361745744884	156.361512326464	156.361861356389	156.3614862841	156.358514045603	156.361021817756	156.360201394818	156.361317202652	156.359890676668	156.360757046016	156.360904264261	156.361771708456	156.360957844371	156.359476095418	156.361486340949	156.359846053539	156.359964412128
156.360610160865	156.361731570421	156.360604980073	156.360130848845	156.360565569039	156.360415883019	156.360287319966	156.360564803709	156.359375376036	156.361142826981	156.36061517037	156.360324199578	156.360379066003	156.359805177689	156.361388951629	156.359641883029	156.361605490603	156.35922547753	156.361283955392	156.360772025879	156.359516736809	156.36082541065	156.361259488252	156.360116357168	156.361106270915	156.359859755307	156.361086321894	156.361664282191	156.36095026125	156.360626461381	156.361785492707	156.361589236444	156.360705863236	156.3606657463	156.361713099393	156.361247627432	156.361719062428	156.360609797806	156.359836330017	156.361268854794	156.3593512523	156.361332700768	156.361860737253	156.361514248516	156.36121537862	156.361386625719	156.360279690142	156.359601839453	156.360624237422	156.360237087892
156.361259424928	156.359401927405	156.361645593835	156.359140434893	156.361175123647	156.361794853328	156.36149512612	156.361736804956	156.36089804314	156.360930438925	156.360595856949	156.359707393568	156.361329614658	156.361097730479	156.361365453787	156.361627412866	156.361449788682	156.361158122629	156.360078057099	156.360094967455	156.361106081506	156.36048983024	156.361699371908	156.361139159131	156.360793693502	156.361767214542	156.359726578821	156.361148636466	156.360700302199	156.359059567539	156.361804891368	156.359338059658	156.36131884296	156.360475349148	156.361480653238	156.359761937813	156.359600655282	156.359308294139	156.359676903749	156.361216052349	156.361722677306	156.358642414796	156.361041070722	156.360459841278	156.360730174594	156.361552456059	156.360500862974	156.3592236412	156.361514568833	156.360952332535
156.361445058124	156.360843878508	156.361598051451	156.361292579225	156.361889460326	156.361387515015	156.359766696104	156.359429219236	156.362050637867	156.360009767342	156.361190219592	156.360973650441	156.361312697127	156.36092914982	156.361238567336	156.359991680868	156.359905981132	156.36167841791	156.361109327724	156.35989656832	156.361931975159	156.360109437323	156.361491895103	156.360666027213	156.361176177901	156.361665098442	156.361798543273	156.360774460617	156.360605045897	156.361745365042	156.361953918938	156.359982484263	156.360596932145	156.361403471833	156.36175163899	156.36003148664	156.35967555259	156.362084188975	156.360716051434	156.361271885883	156.361049683568	156.360892937239	156.359551535681	156.361838236804	156.361380786673	156.361499719504	156.361543494396	156.361711658505	156.35984473094	156.361534417235
156.360685963299	156.360067161287	156.361628153872	156.360929878444	156.361970317203	156.361097302473	156.361559494029	156.360511648187	156.360324191408	156.360527018165	156.360468890643	156.360671048966	156.361135070795	156.361137299212	156.360846654307	156.361660980301	156.360883777311	156.361808232505	156.36083404145	156.360773025551	156.361101305873	156.360379617948	156.361741293985	156.361441695703	156.361487673357	156.361233437058	156.360741335951	156.361499742882	156.360144315578	156.360258725964	156.361741859352	156.361383626703	156.361192863682	156.360363517374	156.359839078817	156.361822794968	156.361794459562	156.361424041433	156.36065212029	156.360995982522	156.36046283942	156.361512898707	156.361700702015	156.361449710957	156.35992662679	156.361876545444	156.361028077416	156.359947246136	156.361399029399	156.360466116562
156.361068527087	156.360775480061	156.361272653325	156.360869460595	156.361377363761	156.361867523634	156.360356722557	156.36157986088	156.361406537736	156.359705348844	156.361540593205	156.361253271674	156.36140556892	156.360676377806	156.361690474281	156.361257891042	156.361917033971	156.360210190222	156.361082613907	156.361465359696	156.361790719713	156.361928960439	156.360961166776	156.362021287016	156.360024438655	156.3618983499	156.362092967289	156.361849530556	156.360928711394	156.36115792345	156.361322245431	156.361707674607	156.361124277328	156.361400331196	156.361473481181	156.361319189583	156.360921489852	156.361001194286	156.360556763022	156.361649130961	156.361256391848	156.361536241963	156.360827764041	156.360580300211	156.360682666318	156.361280204661	156.35993892221	156.360018213374	156.361027170864	156.360539966852
156.361828738958	156.361389723323	156.36134851754	156.361383861378	156.360901136045	156.361639027571	156.360681083209	156.361458858343	156.360830219601	156.360581888338	156.360566355492	156.361374434422	156.361844503055	156.360451013115	156.35988858021	156.362070501548	156.360379450941	156.360514098406	156.362071082563	156.361217459032	156.361164607809	156.361570399913	156.361291129203	156.359945490599	156.361355514791	156.361932808487	156.360304906608	156.359947940378	156.360964687103	156.361750306098	156.360548437001	156.360450354859	156.361193330897	156.360989196128	156.361475533177	156.3606350452	156.361735074488	156.361078205004	156.361660658091	156.361237670978	156.360213570311	156.361025508451	156.361269883563	156.36178449918	156.360669253255	156.361764014907	156.36104358862	156.361921517976	156.360734716625	156.361837068495
156.362049153787	156.360852015969	156.360305387541	156.360796752338	156.360781884902	156.361282187007	156.360292223171	156.361849978854	156.360820396953	156.360272980812	156.361620437103	156.361907628252	156.361362041991	156.361106045694	156.360590168018	156.361129959777	156.361784554318	156.361605501479	156.361165521101	156.361709601005	156.360195702243	156.361061033034	156.360507535841	156.361404690059	156.36181312114	156.360952656639	156.360855891723	156.361534595848	156.361795839605	156.36069632716	156.36043905791	156.361766772354	156.361948142193	156.360325242603	156.360369000281	156.359974545118	156.360561011733	156.361244011552	156.361918473813	156.361469831018	156.361974420424	156.36075202847	156.360829417838	156.362059470903	156.361568587312	156.361701651315	156.361772390526	156.360723306451	156.360843608451	156.361834572324
156.360787675158	156.360401553662	156.360528410695	156.361076564058	156.361234147692	156.360658323544	156.360928784509	156.362061557072	156.361332528263	156.360702604055	156.361475700452	156.361751813048	156.360857843074	156.361400669098	156.360407071796	156.361946021653	156.361484043928	156.361052798833	156.361956774558	156.36187755414	156.361959848363	156.361158908356	156.361214479416	156.360752270962	156.361919292307	156.361329835259	156.361491383002	156.360785353856	156.360763095777	156.360140541259	156.361794648127	156.361479911978	156.361479007824	156.362092937171	156.361526685176	156.36146979357	156.361194525803	156.361885784417	156.361668785283	156.361783676022	156.361544956407	156.361301009197	156.361130346007	156.361717062401	156.36112868612	156.361234849346	156.361151628371	156.361208303782	156.360851454182	156.360519944303
156.361629628156	156.362146233465	156.362267234224	156.361400665662	156.36139141256	156.362164377714	156.361233553788	156.361526027958	156.361765642677	156.361109215387	156.361419592564	156.362063185972	156.362180283425	156.361516419137	156.361593776818	156.362046457576	156.361197668091	156.361240679659	156.361305035087	156.361071164899	156.361244032507	156.361661487177	156.36041518284	156.361900408013	156.361639029507	156.361717736248	156.361743073685	156.361412101891	156.361901959868	156.361216909886	156.361442161302	156.361796501369	156.361555776865	156.361050595769	156.361234604507	156.361965052009	156.361328195781	156.362298921309	156.361644716382	156.361644994508	156.362032770816	156.360990883991	156.361034059268	156.36091286197	156.361854607263	156.361385804932	156.362107997516	156.361303294249	156.360947883431	156.361384099853
156.361696237141	156.361491321932	156.361233442518	156.361729714126	156.360969107163	156.360792330543	156.361016476147	156.361485361846	156.360671760359	156.361072882576	156.361472725242	156.361927462011	156.361597351291	156.361447677802	156.361407510441	156.36062418213	156.36085681098	156.361056718882	156.361774412329	156.361020718299	156.360805507236	156.36165011337	156.361166310785	156.360913916844	156.361269346522	156.361093345702	156.361510220797	156.361676384978	156.360907161248	156.361964173145	156.360529728479	156.36163689641	156.36145185774	156.361921879354	156.360557546885	156.362002698489	156.361207109429	156.362139620478	156.361224387166	156.36064254205	156.36193072	156.361555666174	156.36175138155	156.360749292389	156.361608616967	156.360790204255	156.361316619971	156.361057509229	156.360297394123	156.360921949305
156.36074357284	156.3611107997	156.361873880398	156.360948442406	156.361081770113	156.361599090135	156.361874633701	156.361382662995	156.36116231788	156.361163765875	156.361375162483	156.362202012122	156.361754171463	156.36080109337	156.362225773017	156.361668548382	156.361372732886	156.360811094852	156.361798714344	156.361829840475	156.36120473111	156.361826105202	156.361136910789	156.361345250689	156.361627176011	156.361514127975	156.362029902659	156.361680255588	156.361090190952	156.361539094692	156.361703627758	156.36150600757	156.36148112051	156.360555621114	156.360975325796	156.360501671323	156.361821699596	156.361838260469	156.360740916569	156.361403315634	156.361816762386	156.361845428927	156.361644378805	156.361658959396	156.361234200685	156.361753344729	156.360984055359	156.362119895851	156.362099764788	156.362052243385
156.360757118054	156.361712570964	156.362010896713	156.361190453337	156.361783467889	156.361132950521	156.361986428448	156.362126329351	156.361380426611	156.360951123763	156.361265940954	156.361006438595	156.361738905801	156.361967288848	156.36144158178	156.3617027192	156.361366442795	156.361465816184	156.361537214872	156.361677501775	156.361364144594	156.361705321699	156.361550255939	156.36121744575	156.361475710514	156.361733163049	156.362122903758	156.361628964308	156.36061879208	156.362187721565	156.361614357424	156.362140888325	156.361871391182	156.361942164013	156.361324877332	156.361236196389	156.361034647035	156.361442377868	156.361250320186	156.362116007523	156.361937706126	156.36124442823	156.361780131925	156.361591181571	156.3614573245	156.361583647129	156.362080779027	156.361671937872	156.361160423311	156.36120421798
156.361089360416	156.36178988619	156.361231637929	156.362307444393	156.361413764196	156.361229202389	156.362175421244	156.362139600802	156.361300668496	156.361882042021	156.36196496626	156.36211595715	156.361367379867	156.361710157392	156.361938237033	156.360983570008	156.361395234071	156.362193801707	156.361681099525	156.361026180181	156.361817562767	156.361628929078	156.361502060936	156.362039003184	156.36169295381	156.361536843117	156.36194945226	156.361704380674	156.36160645987	156.361407702513	156.361758306801	156.362033540572	156.361581359437	156.362248277963	156.361805630689	156.361520927259	156.36140221619	156.361958796177	156.361127021819	156.361889376793	156.361436205611	156.360927698719	156.362210072476	156.361447972788	156.361130005249	156.361708259488	156.361192340035	156.361170798192	156.360937097312	156.361962406697
156.361881522593	156.361507684169	156.362211082308	156.361962981734	156.361602390117	156.362000638394	156.361170575943	156.361496411985	156.360977339302	156.361983136002	156.362183929935	156.36203130988	156.361554944677	156.36118920715	156.361153773504	156.361916379649	156.36218599178	156.361789868435	156.361849616238	156.361697021652	156.361537440273	156.361127086925	156.361943447419	156.362003056089	156.361675912362	156.361559340065	156.361563982957	156.361852538778	156.361715462516	156.360810674115	156.361609493673	156.361061720698	156.361952146073	156.361665241089	156.361783142592	156.361115499415	156.361617312605	156.361384268965	156.361493449991	156.361627503056	156.361690778647	156.360971718526	156.361711066871	156.361028619079	156.361835224142	156.361486160828	156.362070821937	156.362065277698	156.362100949867	156.361582582909
156.361491918968	156.361005947617	156.361789046059	156.362078610695	156.361792336805	156.361077331209	156.36138660776	156.361351652691	156.362379221161	156.36187463125	156.36133102859	156.362259734346	156.361049711052	156.361325393687	156.361590059215	156.361922119603	156.361651312015	156.361279580228	156.361510969358	156.361349454696	156.362142378417	156.361517676441	156.360990385611	156.362192884478	156.361939561885	156.36115237447	156.361864888091	156.362259854173	156.36151094208	156.360966137743	156.361368336022	156.361947600268	156.361272693356	156.360932828681	156.361037322107	156.361722295041	156.36140594591	156.361289038087	156.361088201598	156.361908632125	156.36105073834	156.361254762934	156.361150146563	156.361343979233	156.360990211049	156.361091480012	156.361337668627	156.361661525636	156.361797171302	156.361018862192
156.362085101906	156.361281813852	156.361327921517	156.362199175325	156.361778530794	156.361765569982	156.360886374364	156.361900422037	156.362029271969	156.362023046538	156.361776474827	156.361041757183	156.362119710244	156.362009853039	156.361042916224	156.361857743267	156.361874551269	156.36145067989	156.36146504608	156.361728035958	156.361297645259	156.360958685372	156.361314922765	156.362297962705	156.362110458294	156.361994058918	156.361578378221	156.361718433367	156.361986730063	156.361715467792	156.362125377391	156.361918792514	156.362342569889	156.361210288437	156.361118959489	156.360991296414	156.362019610437	156.361996267929	156.36120158482	156.362038581459	156.36204933943	156.36205615237	156.362111914576	156.362090572174	156.361817523358	156.361788663729	156.361941300801	156.361883184529	156.361510661319	156.362250014759
156.361936220907	156.361267028604	156.360984170261	156.362045410663	156.362067650012	156.361742444842	156.36209745918	156.36165330306	156.361583286553	156.361753113432	156.361758934242	156.362234300329	156.361372374659	156.361690923576	156.361162217525	156.362076597266	156.361800703379	156.362075857389	156.361503344424	156.36214457725	156.361133322326	156.362396757967	156.361496623497	156.361561407329	156.361482523272	156.361798657948	156.361171876232	156.361592336785	156.362278430934	156.361330684192	156.361824284786	156.361678803175	156.36203060003	156.361155022263	156.362223371678	156.361751755162	156.361171690718	156.362283484644	156.361534330377	156.362134399171	156.362292845851	156.362153691991	156.361804748696	156.361520745778	156.362278173133	156.362149849481	156.361668253941	156.361089941046	156.361295348805	156.361010609927
156.361860336399	156.361584993041	156.361726806505	156.362166919943	156.361603352939	156.362065086655	156.361433363435	156.361774663517	156.362144031475	156.361741437267	156.362035310165	156.362041660476	156.36211300807	156.361766632062	156.361387521137	156.361298801305	156.361304843782	156.362260329389	156.362163675181	156.3616274112	156.36162230879	156.361706829001	156.361475086495	156.361464519184	156.361991317799	156.36138533675	156.362049280035	156.362262297828	156.361548556893	156.361880028947	156.361860746576	156.361761677001	156.361852087011	156.361198551239	156.361728335321	156.361181348833	156.361416989569	156.362072264368	156.361499553733	156.361645691575	156.362001005017	156.361215412114	156.3623559439	156.361714967004	156.361291684306	156.361298413223	156.361272213586	156.362194181419	156.361434037392	156.361492444728
156.361517206694	156.361902225564	156.361844401829	156.361333829705	156.361845784093	156.361270811218	156.362209866021	156.362196155877	156.362163256761	156.361249968314	156.361950320786	156.361764919438	156.361577264288	156.361359629514	156.361680343014	156.362341101877	156.361941395405	156.3616734201	156.362055563236	156.361745707461	156.361706134967	156.362282789756	156.361357853078	156.361208836917	156.362316056148	156.361989791515	156.362015350602	156.361456279205	156.362174339453	156.361270462023	156.362192483136	156.361748739933	156.361625336033	156.361963711898	156.36242751363	156.36124612528	156.361402743361	156.36142644465	156.3615691892	156.361923348949	156.362253934735	156.362085975555	156.361146711088	156.362105857115	156.361464950714	156.361448088185	156.361501614198	156.361420007504	156.361800803792	156.36210354936
156.361423965157	156.361564215702	156.361971446303	156.361472884619	156.361381672895	156.361350992934	156.361996529513	156.361501183514	156.361581365666	156.362111376215	156.361426141091	156.36198458904	156.361791985876	156.361455186743	156.36188020342	156.361463123295	156.361951471467	156.361554568146	156.362170744667	156.362241814387	156.362013742974	156.361142611279	156.361219726869	156.361534531887	156.361924106255	156.361561952528	156.362145096994	156.361892154096	156.361796913864	156.361294007124	156.36192032583	156.361142295323	156.36146506284	156.361599254905	156.361339083279	156.361742484857	156.362220580754	156.361674984216	156.361451105896	156.361571434689	156.361412339657	156.362252921005	156.362208348668	156.361631801782	156.36234562575	156.36185197968	156.362327259839	156.361509452696	156.361573716845	156.361710304977
156.362229953437	156.362063479678	156.362290676045	156.361416984787	156.362141473455	156.361515712896	156.361369099483	156.362327700967	156.361438006675	156.361654992626	156.362335451819	156.361356874503	156.362176144541	156.361884672234	156.361734765102	156.361750834961	156.361360494858	156.362301629148	156.362173335558	156.361494935617	156.362269543362	156.36231146015	156.362291642686	156.362392773643	156.361446777378	156.361632197117	156.361602787518	156.361251867696	156.361702609699	156.361481386029	156.361434065984	156.36201814826	156.361508356158	156.362159135963	156.362324991538	156.361830850322	156.36223142903	156.361273588682	156.36136937745	156.362245744118	156.362011229869	156.361506251499	156.361770765381	156.361862653553	156.361655585507	156.362388957101	156.361991774378	156.361386702941	156.361972539614	156.361837418175
156.362308264041	156.361370279631	156.36222682052	156.361634484811	156.362007148398	156.361745476215	156.362026965905	156.361568354234	156.361700451807	156.362260364545	156.362081999863	156.362074547416	156.362007179243	156.361948662331	156.362321300896	156.361429146821	156.361278989295	156.362358283126	156.362508837375	156.3615138738	156.361646480447	156.362294588173	156.36169325948	156.361451956182	156.36122702349	156.361492543604	156.36177568829	156.362005570959	156.361997549135	156.361891657283	156.361554772672	156.361769354604	156.361429414674	156.361487002697	156.362106040338	156.361396525132	156.362179916461	156.362152857827	156.361571114225	156.361857308128	156.36150613932	156.362164439787	156.36179301741	156.361606274266	156.361711238337	156.36155416405	156.362010615952	156.361610860813	156.361593139846	156.361947642018
156.361957079915	156.362070446205	156.361711007511	156.361586703367	156.361816035959	156.362404009595	156.362306880844	156.361711267479	156.362213145283	156.361788494778	156.362348921498	156.362233863192	156.362121963875	156.362417126515	156.361774178237	156.36229390414	156.361726434508	156.361935882546	156.361658585823	156.361754088744	156.361861932039	156.361847548714	156.362060449087	156.361569065502	156.361812890941	156.362180888871	156.361582551429	156.362354024957	156.361580921031	156.361686087394	156.36162247199	156.361865579825	156.361778294333	156.362179750831	156.361440683476	156.361693994788	156.3617587211	156.361826803125	156.362111405733	156.36222247246	156.361812951161	156.361590250164	156.361612064881	156.361659292515	156.361388143847	156.361642041415	156.361930180139	156.361538132506	156.361940085566	156.362044357973
156.361882762757	156.361480279788	156.361553874889	156.361481259644	156.362142660308	156.362018443218	156.361546458293	156.36216941032	156.361750322207	156.362010312375	156.36175068239	156.362190076827	156.362276816058	156.361857168696	156.362299718876	156.362301771673	156.361919055147	156.362462715767	156.36171316856	156.36212266105	156.361548968952	156.362360260335	156.361654696031	156.362101543184	156.361720029805	156.362053615903	156.362194556598	156.361782815459	156.361558944678	156.361722942819	156.362455025466	156.361800640987	156.362046061733	156.36184385773	156.361874654267	156.362288494361	156.362035619909	156.362067624702	156.361955252789	156.36194368751	156.362274540689	156.361622012727	156.361986748981	156.361696078835	156.362359546041	156.36170549808	156.361256952788	156.361641737423	156.361596980902	156.361902937097
156.36141611637	156.361428378235	156.361551858069	156.362232527235	156.361692014649	156.36220839418	156.361894671839	156.361662376061	156.362342142354	156.361776232523	156.362398891013	156.362309119555	156.36166693722	156.362331491428	156.361522520844	156.362504022571	156.361685743199	156.361665214604	156.361677132176	156.362132893754	156.36200244185	156.362591395193	156.362444167592	156.362167219522	156.362144474478	156.36214211575	156.361676361181	156.362187498577	156.361513311012	156.361936951875	156.361641391572	156.361663158766	156.362031700305	156.362526349336	156.362215828751	156.362092685017	156.361706580825	156.36200033346	156.361978636255	156.361503348109	156.36182272281	156.36204713424	156.361891824044	156.362409595194	156.362234611808	156.36162849039	156.361715074408	156.362422174491	156.362338264183	156.36166267472
156.36217877357	156.362077038569	156.362022506539	156.361623902621	156.361491667834	156.361404379345	156.361778053297	156.361465634198	156.361832052814	156.361813887575	156.36184663145	156.361866477639	156.36166058019	156.362031744611	156.361461270623	156.361542697496	156.362357378188	156.361681121892	156.361980663881	156.361522493157	156.36209126803	156.362567364504	156.361931588339	156.361928392146	156.36163863259	156.361933366134	156.361932875057	156.36177288795	156.36163112211	156.3615543695	156.362170722562	156.361909932786	156.36233848768	156.361533345212	156.362541366908	156.362373011417	156.362356765809	156.362259657982	156.361752905061	156.362578826661	156.361882239999	156.36207618443	156.362148170989	156.362029843191	156.361924450575	156.361912661016	156.361960319341	156.36208197398	156.361392762433	156.362079832077
156.361934468016	156.362006401307	156.361561171456	156.361607683158	156.361915546161	156.36229456696	156.36225525965	156.361603098306	156.361631360128	156.362337629621	156.361959956063	156.362365475899	156.361447160852	156.362249045332	156.361996120229	156.361759797452	156.361638335415	156.36234108288	156.362207581684	156.362051965394	156.361485240007	156.361926723501	156.361799001354	156.361435287426	156.361876455662	156.361891831011	156.361926655418	156.36198552625	156.362341292135	156.362435321823	156.362070614324	156.362108593125	156.361621886413	156.361735945805	156.361966318637	156.361832763247	156.361942694515	156.362073550794	156.362230953447	156.362520615082	156.361800314813	156.362029941044	156.361959857389	156.361628925321	156.362031973794	156.362104331353	156.361708981968	156.362083098778	156.362111947169	156.361879020063
156.361899252236	156.361513767042	156.36236346427	156.361727374795	156.362238755094	156.361990982574	156.362596792083	156.361916417542	156.361893481324	156.362302564598	156.361643844948	156.361856177153	156.362121598561	156.362514372169	156.361993325718	156.361567202696	156.361601474226	156.362307904535	156.361834141219	156.362279755224	156.361596736768	156.361735119993	156.361578500467	156.361919640626	156.362077928643	156.361925798814	156.362087693212	156.36146470763	156.362314154352	156.362289994615	156.362345696394	156.361887006709	156.361577599506	156.362312955327	156.36238524905	156.36173408016	156.362025378874	156.361703558592	156.361588769795	156.362308144417	156.361766711676	156.362088337335	156.362453449672	156.362156353924	156.3623913246	156.362038332163	156.361658274499	156.361762746741	156.361825724318	156.361616254551
156.362427703119	156.361771506463	156.361685391226	156.361637363166	156.361786363932	156.361811317449	156.362376781063	156.361817188746	156.362340007999	156.3619026336	156.361701460425	156.362476896745	156.362158686798	156.36230371415	156.361707380672	156.362258809341	156.362197618627	156.361704936016	156.361730118537	156.361547205887	156.361798139757	156.361720079271	156.361781321024	156.362206871412	156.362021101421	156.361969911786	156.362106636754	156.361823447726	156.361853669075	156.361745363334	156.361926333687	156.361854883894	156.362184281705	156.362447599978	156.361922541352	156.362320570923	156.361674687979	156.362236980099	156.361824222806	156.362177653125	156.362187053845	156.361934054429	156.361981801895	156.361738849059	156.362219080094	156.361930097726	156.362030109691	156.361644454731	156.362358909573	156.362337221903
156.36243303731	156.361876833671	156.36239640202	156.362234559057	156.362045318889	156.361827161852	156.361576782483	156.362129577959	156.36207524596	156.36195011244	156.361645166923	156.362420514494	156.362027916111	156.362402624763	156.362326754204	156.362047248283	156.36245906443	156.362034849982	156.361811833258	156.361694536611	156.362221061501	156.362092996819	156.362259940682	156.362309328406	156.362166791824	156.361953780095	156.362099766778	156.361775334453	156.361508257951	156.361932258304	156.36173767115	156.362138453545	156.362299946199	156.362114286843	156.362564770361	156.362192141779	156.361659597484	156.361650614142	156.361778563282	156.362110126767	156.362054599304	156.361736421764	156.362108635727	156.362280448302	156.362188446208	156.36188465257	156.361732010511	156.36214867447	156.361777137325	156.361837317673
156.361589141012	156.361852858469	156.361818035947	156.36191018361	156.362032638809	156.362458177925	156.361702901612	156.361995897318	156.362198892268	156.361526585329	156.362313873787	156.361918085674	156.36226157216	156.361909721606	156.36219041756	156.362534253816	156.361670047921	156.362165729861	156.361970608461	156.362420152472	156.362571940251	156.362513598442	156.36249115863	156.362130420544	156.362304586685	156.362301629689	156.361837332339	156.362152705792	156.362362028714	156.361850565142	156.361651184216	156.361703988263	156.361814657752	156.36174494217	156.361603892933	156.361638965892	156.361564079455	156.362103712478	156.362524270231	156.362286046757	156.361671213576	156.3623876722	156.361614356969	156.361950555258	156.361858663222	156.361627319588	156.361687984815	156.362226199775	156.362063344096	156.361980511752
156.36199780582	156.361999332062	156.362458873681	156.362290185451	156.362326952144	156.361778185481	156.361981040906	156.36240122149	156.361659050249	156.362291507322	156.361833001428	156.362187467055	156.362397124718	156.362326502457	156.361899835703	156.361724198162	156.362137768351	156.362422716507	156.361809361328	156.361861789506	156.361849902736	156.361807279462	156.362482971257	156.361649320598	156.36219046091	156.361915528873	156.362200591817	156.361987581656	156.361696684336	156.361647651051	156.362045152262	156.362298891383	156.361930410344	156.362002917739	156.361883057737	156.362714332421	156.36184347562	156.362305617939	156.36242948756	156.362196393455	156.362460011857	156.362502434953	156.362568932375	156.362398770098	156.362075939202	156.361763072955	156.361907892369	156.362283090919	156.3615829578	156.362562623641
156.362332264148	156.362313022939	156.362291008333	156.362380832814	156.361825987973	156.361638618148	156.362305886534	156.362473637264	156.362064271903	156.361616556531	156.362470520619	156.362240044511	156.362163875603	156.361701969148	156.362362903139	156.362398947262	156.36183372046	156.362462940214	156.361648874938	156.361753115468	156.361802140177	156.362048792459	156.361845298968	156.361818828957	156.36224083422	156.362167238602	156.362481412128	156.361814150902	156.361938160756	156.361554280922	156.362276764564	156.362183271963	156.362344596941	156.362111537976	156.362437883031	156.362125550108	156.362259759363	156.362585876142	156.362248850395	156.362084961752	156.361608298978	156.361900608517	156.361895915278	156.361773880822	156.361880730987	156.362110860155	156.362426439766	156.362117082271	156.361835059431	156.361711893251
156.362698569654	156.361925348751	156.362261356926	156.362472247611	156.362531952886	156.362158636185	156.362349667496	156.362119330313	156.362362802564	156.362002122213	156.361983618975	156.36190005914	156.361931044042	156.362198997455	156.362520593257	156.362559599165	156.362167044383	156.362072627713	156.361981223633	156.361768677948	156.362502456594	156.362055607698	156.362230730731	156.362108503495	156.362400677627	156.362310144279	156.362209098234	156.361673276104	156.362314765296	156.361622750609	156.362104064753	156.361908588017	156.36185596388	156.362168917264	156.361979201041	156.362289774725	156.361925399539	156.362293325528	156.362057841038	156.362201835023	156.362631400592	156.362390598882	156.361796851877	156.362388872089	156.362063885384	156.362194890021	156.361924152422	156.36225411967	156.361975358315	156.361555639904
156.362563781294	156.361827825755	156.36220743911	156.361854265049	156.362026562137	156.362291448575	156.361835856986	156.36212962534	156.36181438879	156.361944279461	156.361898652476	156.361896370679	156.361803625833	156.361832179902	156.362340764499	156.361877717441	156.361770878967	156.362484552743	156.362306729432	156.362342559329	156.361948145688	156.362104126413	156.361746777937	156.362134639492	156.362424705846	156.362220872528	156.362053294485	156.361750756104	156.361716303099	156.362379916223	156.361880909094	156.362025843985	156.362181281601	156.362354025478	156.36201175535	156.362562394845	156.362546447556	156.36172701522	156.361675436479	156.361598506261	156.362198244229	156.362016772337	156.361960673722	156.361873615482	156.361674032532	156.36213513323	156.362046091701	156.362225330368	156.362089080109	156.362335556817
156.362308307439	156.361961456592	156.362558677208	156.36214140519	156.362306671458	156.361873673782	156.36184990169	156.362076735224	156.36248064242	156.362367420469	156.362221703258	156.362167808493	156.362163731466	156.362337112887	156.362114836635	156.36188681794	156.36230302685	156.361823472756	156.362082829939	156.36189470314	156.362460671928	156.361937278936	156.361659854956	156.362451091608	156.361870962618	156.361893240926	156.362390105606	156.362294039049	156.361973467291	156.361752358222	156.361884789025	156.361896233278	156.361953742829	156.362313709208	156.362290304296	156.362154780587	156.361903365478	156.362257787539	156.362198356026	156.362078249355	156.362531785788	156.36185458586	156.362583479066	156.3623752468	156.361769939684	156.361800957672	156.36241752451	156.362521093962	156.362611582261	156.361925112901
156.362343551863	156.362022341769	156.362037570573	156.361946079448	156.361809136874	156.362341494337	156.362551378501	156.362461995939	156.362019274359	156.36256674656	156.362547078475	156.362237799146	156.362535569533	156.362435599348	156.36241775581	156.362208754478	156.361987703454	156.362152500255	156.361941189415	156.361869089071	156.362152548687	156.362288279507	156.361666737276	156.361881195853	156.361673899572	156.362602991162	156.362310544928	156.362282715715	156.362085975914	156.361759532698	156.361837630502	156.361849466173	156.362044593798	156.362484741926	156.362273154734	156.362013192111	156.361724761004	156.362163274282	156.362415572449	156.361762114507	156.361886895165	156.362453735399	156.362071302893	156.362310244928	156.361954945982	156.362196779291	156.362469165915	156.36199936557	156.362099045645	156.361732156198
156.362293056215	156.362089233885	156.362066349166	156.362275243349	156.362323940874	156.362308227682	156.362289881113	156.361939858624	156.362153090219	156.362051765102	156.361822478467	156.362492038067	156.361780004507	156.362328626523	156.361982771692	156.362623296736	156.362584544239	156.361985687099	156.36228002889	156.362003519615	156.361960298161	156.361876751992	156.362170360542	156.361964294559	156.362183921406	156.362568089584	156.362051374068	156.362269571701	156.361967690011	156.362439668083	156.362053318494	156.362602305297	156.362222487825	156.361798380741	156.362153887001	156.362240115193	156.361978941516	156.361791820088	156.362268448038	156.361937036001	156.362321463399	156.362413675416	156.362279913133	156.361783215423	156.36238721467	156.362147303994	156.361784652335	156.362366537116	156.362154360593	156.362128325648
156.362561042998	156.362288521626	156.362172378897	156.362048781425	156.362231821647	156.361840041117	156.362610645429	156.362423219306	156.362618207965	156.361813370133	156.362290315401	156.361848530559	156.362038189799	156.362310727055	156.362122499896	156.362091927143	156.362282802457	156.362356835622	156.361893499277	156.361970561631	156.362256244545	156.362362834892	156.361970992215	156.362458016351	156.362410816624	156.362217463828	156.361900138728	156.36225589502	156.36210181113	156.361849525971	156.362381283028	156.362355290006	156.362665047631	156.36177358965	156.361994198687	156.362053172939	156.362361320876	156.362041916427	156.362330912421	156.362227943831	156.362277995051	156.362216084128	156.362548009606	156.361944496017	156.361847383324	156.362319883481	156.362508028266	156.362256083492	156.362070895664	156.361778710355
156.362326331096	156.362126917179	156.362439475142	156.361859989377	156.36174921904	156.361865174679	156.361708675972	156.362515551764	156.362195128206	156.36217698307	156.362135720895	156.362541794298	156.362175782682	156.362617962528	156.362486759069	156.362470944107	156.361894588819	156.362405642819	156.361828392704	156.362409227819	156.362339303472	156.362120200408	156.362178251626	156.361929775041	156.362554868808	156.361774656763	156.362098860792	156.362623713724	156.361840543194	156.361941595725	156.361781207068	156.36247572653	156.36190203504	156.36213314931	156.361972179186	156.36252412129	156.362566482326	156.362088704351	156.361894717367	156.362123327166	156.362094359722	156.361984669618	156.362328137807	156.361935876449	156.36243996473	156.361920795122	156.361861719961	156.362396693652	156.362502107279	156.362518774127
156.362315936645	156.361758070636	156.361737923297	156.36247797735	156.36196796297	156.362282932783	156.362170229795	156.362536847309	156.36238462835	156.362437639033	156.36241925916	156.362371930296	156.362012654016	156.362603708304	156.362062401161	156.362242621343	156.362502032028	156.362418529769	156.362411195946	156.362397057677	156.361939455554	156.362282003191	156.36250451566	156.362434380792	156.362202786803	156.362088324561	156.36195431932	156.362236724917	156.362128667486	156.362059446365	156.361914060151	156.361742367467	156.361745156332	156.361910142711	156.362688599852	156.361912262952	156.362173219943	156.361966318528	156.361946080998	156.361927231125	156.362091460717	156.362201109304	156.362076452825	156.362102423713	156.362129418796	156.362611231297	156.361823892276	156.362003630685	156.362126238225	156.362389138929
