# Supplementary material for: The Neural and Computational Architecture of Feedback Dynamics in Mouse Cortex during Stimulus Report
Source: eNeuro. 2024 Sep 24;11(9):ENEURO.0191-24.2024. doi: 10.1523/ENEURO.0191-24.2024 (PMC11444237; doi:10.1523/ENEURO.0191-24.2024)
Supplement: Extended Data 1 — The file code.zip includes all code used to generate the figures and perform the analyses presented in this manuscript. The folder "./ephys analysis/" contains code and instructions concerning experimental data and Figure 1. The files "Figure2CDE.m", "Figure3AB.m" and "Figure3C.m" simulate the model in the nominal setup, and generate the corresponding figures. The file "Morphing.m" allows changing the connectivity strengths with respect to the nominal setup, and plotting the resulting trajectories. The folder "./Figure4/" contains instructions, code and data concerning Figure 4. Download Extended Data 1, ZIP file. [file eneuro-11-ENEURO.0191-24.2024-s003.zip › code/Figure4/isolatePPC/v1Int_a1.425.dat]

0.333306136849267	0.330276488468751	0.348978473728037	0.395848795175043	0.405732520802995	0.345014321828526	0.400701236855516	0.388563146743119	0.367835276806974	0.405628698199391	0.40849159425734	0.361015419103711	0.356382344481971	0.326292355924146	0.372227961844603	0.405902417388447	0.397553280332217	0.344597019352168	0.339168046210765	0.327843339695586	0.386976359593354	0.407205015148345	0.372453920590723	0.349342308378188	0.37031872910514	0.397544982153929	0.329573371246372	0.388072428743387	0.332246816787159	0.401569339965979	0.354505550288004	0.328318151677848	0.345508506805805	0.330517504745773	0.408538208737942	0.338936258189612	0.352743805452643	0.348183868311608	0.368046409784135	0.378251747271418	0.38667662724917	0.351844129393365	0.328705986816179	0.374562794004211	0.404140551425206	0.359747091333415	0.345337774569027	0.355857368486834	0.327642250898792	0.341817095458644
0.365715415683149	0.391287880657067	0.425229250936292	0.388645448691282	0.378217587549139	0.338760958209751	0.424939564753186	0.426441881465388	0.396987379667539	0.420213272625391	0.347245672570463	0.356789058284979	0.371688915708224	0.337578514197642	0.400040809785964	0.393405987663539	0.361748068315354	0.392055036459584	0.338801082986073	0.386881393914177	0.41830639689744	0.354290040844535	0.366956371660995	0.400835958474769	0.390090366884898	0.427646322121738	0.354182316676173	0.425845141975465	0.383826602713499	0.363373247018449	0.375745727586536	0.355811026415606	0.381960207557262	0.414727149921149	0.403306678581181	0.390061704052368	0.338834525968579	0.359458936037012	0.400010964082215	0.344018193672459	0.347047023633659	0.366994397596758	0.339693432131726	0.347898873778195	0.413999634833023	0.36733003341787	0.414679473077347	0.355719874585474	0.377715694655364	0.363571306671578
0.367273829867322	0.436406608642345	0.362301242672525	0.358695671726175	0.380015906884057	0.344911625349819	0.420008032485212	0.422787523839743	0.36626639308115	0.397205529224027	0.434542780437754	0.409478409702753	0.449708205062485	0.424065460657728	0.353118643827335	0.426467470683018	0.423226852049575	0.441516567821571	0.4295414164717	0.366864333993232	0.349868280993647	0.421897266517919	0.424137812372761	0.390361738213391	0.408968413366139	0.365089151238931	0.369188942317339	0.380504599464902	0.358658095100931	0.34797751639545	0.358457608347491	0.417938096718321	0.354514469815578	0.358687794384433	0.402152875976856	0.397576388333815	0.36908530335568	0.428600122337246	0.41916670633686	0.358240051713726	0.368319344184589	0.406014746406555	0.42520599024963	0.350863428306393	0.412228166887077	0.376719531530065	0.392540638382226	0.349891128369394	0.379931914520783	0.355517623275827
0.384305644189995	0.429641989968638	0.369131051255114	0.420517216065219	0.359076187439803	0.459142358917602	0.365165862036548	0.413209294641574	0.394793684674463	0.408728522077069	0.464940201573292	0.398020343462018	0.440442310684405	0.413816286707064	0.463087248585763	0.424640320301925	0.389315110113577	0.379951618252919	0.363247281327154	0.463939694384626	0.415022387169424	0.381960924118024	0.36823659135357	0.468375634373065	0.433143799481118	0.447279529369594	0.445114785356956	0.435155855833193	0.361968011761694	0.382045411169614	0.417662196433302	0.451739994672116	0.389636285806743	0.404093837436843	0.411750527258067	0.362683675723879	0.464544354237514	0.391196399284324	0.379600721608912	0.482473687716924	0.366910885155103	0.4239613893151	0.3606834984981	0.412327933307674	0.475595691178028	0.374342102727983	0.40157058452927	0.414537706511091	0.474747908600454	0.382227667696887
0.439179491041508	0.377205867705416	0.450306420399447	0.397296935640644	0.466522779937604	0.400719352407395	0.377961888257241	0.378354993062613	0.441336621616187	0.416962477742501	0.401977354148016	0.37938271409923	0.458656346680198	0.393320612720677	0.398162257602366	0.428322620361911	0.434109322702262	0.409501409437503	0.394851544820376	0.386205292267144	0.387247644537544	0.389341347216357	0.445806538800695	0.376711709900109	0.380760392626436	0.479198795996491	0.380961327608374	0.477059551596594	0.385361476056709	0.410057046516017	0.391304874568607	0.476165410642786	0.42282287497173	0.50060769547641	0.402773995114564	0.411284942305252	0.488611437340299	0.448469991612231	0.411227387419792	0.448501986849734	0.396915489011402	0.425743967892104	0.394683168435196	0.384512821860138	0.37681064006724	0.459798790454587	0.418611183646227	0.402639466645405	0.445621991550274	0.486301828046148
0.530148012904019	0.494545656189719	0.470403922710235	0.38963726282558	0.518348840440977	0.529291639846843	0.398553537668711	0.498667151420768	0.497039568766837	0.389070397580545	0.435828728244898	0.503778218931433	0.499697826541177	0.416355810691067	0.405454947514256	0.45654346294781	0.49222603372131	0.462929056110823	0.474030073206264	0.437595228917542	0.451538038768272	0.436211786086262	0.50034763135487	0.472362957993968	0.416906067293879	0.411707561766981	0.462358151199331	0.481077638706591	0.422771236846346	0.402172619811019	0.423252519561283	0.534207445431307	0.483190853631212	0.426003296227846	0.404870722554854	0.494659896593734	0.421763262585026	0.486854566566131	0.409413554655494	0.511530438739866	0.503135538663814	0.479263815392546	0.429872646493844	0.449229819787348	0.476676477275972	0.401291646392021	0.540430195155245	0.518439022278176	0.399689290403413	0.44798539131777
0.487819550803837	0.407819341872996	0.449421244105919	0.522838002522359	0.548983512577729	0.426109922282669	0.545826065375813	0.45985641068231	0.456153227359484	0.461863620797927	0.512908548533633	0.543018049022596	0.436462677269287	0.496248641506319	0.550893351494262	0.485057455388008	0.559344794798455	0.425011547903417	0.517329687269065	0.491525350793312	0.464825466263187	0.430147580840439	0.483585639284398	0.566716113298929	0.419985856938824	0.439956275597968	0.455638373593984	0.409484271673646	0.49168414095756	0.433629141499876	0.54881875757808	0.467222660820299	0.462524005314648	0.548924267732708	0.474332158021766	0.547037084268576	0.507053601058413	0.539703195253357	0.488724715761919	0.533345544486257	0.435120771032216	0.496107236912768	0.56224105616699	0.42388885492686	0.410754123483973	0.404184284949492	0.448548962002495	0.475865934848332	0.534047723563647	0.532311642010412
0.468850665201485	0.474389960169408	0.556705366691274	0.572319508526086	0.453415391333203	0.59171852656045	0.455203234033858	0.440824821712858	0.543859962544731	0.479642237583986	0.424132436215423	0.586729906901605	0.519449822053351	0.472968278059276	0.575544350075391	0.485903970825776	0.435324605377584	0.598415351342213	0.54836691062743	0.60109546641208	0.594302944959433	0.451659992685096	0.452551114612792	0.575801780577321	0.528894081541754	0.471434090639955	0.430469888333453	0.565373957033225	0.588439493415078	0.550543394681735	0.518318577262274	0.431309416054566	0.463454490187546	0.547283822628789	0.481783424594834	0.440935475565329	0.471058422480309	0.562576402032195	0.44547516960785	0.532074705844087	0.515195099545151	0.448251425232943	0.494079024240908	0.537094459200048	0.599130258902216	0.509350366336076	0.52768823841152	0.568786989166713	0.59648492497088	0.44849884082163
0.568914734387864	0.513790929287884	0.520643065500739	0.556264369877442	0.526394195896641	0.473751233416552	0.476802288622153	0.611670735430139	0.465374497586571	0.518295391192008	0.638074757929215	0.581239790756561	0.612593361257962	0.580793796727426	0.463434987087604	0.535615279732573	0.554389525156879	0.563979118845652	0.464135049789698	0.530971455699636	0.594893263854336	0.528797639349414	0.642168475299794	0.456607516765677	0.524720330111167	0.518818850115451	0.52121085926431	0.488083055247456	0.465260387449659	0.592160167599631	0.446845865009381	0.585529760642445	0.569140604654108	0.488811368312763	0.463578566130718	0.497695929075468	0.560503643850919	0.524161439709	0.633754884919825	0.544108836610057	0.452327996731371	0.57002842665939	0.534286538619244	0.501394453434055	0.629122375730107	0.581818793308874	0.647232100275188	0.452052526553713	0.63789351445399	0.544169856009757
0.664644995949825	0.589861178907574	0.532722909654395	0.657771410573478	0.633585051132521	0.485088725760606	0.655582661019758	0.51907023275921	0.536476687716193	0.516650150393671	0.569799696795607	0.500561699787765	0.667987307780647	0.543763917026162	0.616804210721396	0.558944114574866	0.592036781610266	0.688271105344434	0.647022870481091	0.689250352358255	0.475497798663898	0.577978693884363	0.530637413289115	0.691680901759216	0.497031208541702	0.474521369257362	0.532067558213258	0.658274227975943	0.631811377010655	0.526310023619597	0.614236547442676	0.518053792885044	0.48260074084237	0.63243147396264	0.651954973873075	0.561993125530828	0.519227579988389	0.477656495651194	0.537074734885981	0.512285444693753	0.518064496336234	0.646679356521197	0.694029512491511	0.665304199174985	0.559352910393402	0.668899056932938	0.625987828560715	0.496046236805421	0.596907425893972	0.666281260636609
0.563932791445241	0.625323139240396	0.520227128388072	0.690886208669383	0.716069876232881	0.723728275328783	0.704417479715819	0.568370221560497	0.643869789424677	0.532756246308074	0.712571975609913	0.504294090698372	0.663459818145221	0.599378459987255	0.522409263209049	0.624364784927275	0.651325509813861	0.648122429790388	0.633077142018421	0.719146591464018	0.711514195137969	0.708445523058074	0.693537736475505	0.642300043798009	0.566568991950712	0.616235845132936	0.505815571523982	0.537534519769531	0.570108107725748	0.52266389519601	0.728470286094517	0.563895978783531	0.636754871057625	0.53389037855284	0.664223985227102	0.62210115021833	0.546261819487813	0.531642604385769	0.533652451447599	0.614366442229214	0.613017888592364	0.736725519148723	0.603249655258491	0.638583514872862	0.530680240839186	0.556018196709008	0.630913675749905	0.5666201344758	0.574062912715112	0.638646887067754
0.815924716153263	0.541736940400906	0.616754989978349	0.688259403896127	0.579923708309712	0.540346556663741	0.836246695981615	0.561856079516436	0.805925188752939	0.70567793315294	0.631032087935671	0.681943742474664	0.538833609904262	0.661488658174467	0.538154604472557	0.584792144984863	0.566616999448937	0.534634044130176	0.722405303879866	0.565250080194953	0.819624077136632	0.534520868049424	0.654689643349541	0.593937388258073	0.53459248160454	0.61566513850063	0.556397546237107	0.642986173043091	0.561382402653676	0.723250476764577	0.579968548929867	0.740760731971961	0.585358717686968	0.582304501654601	0.573305857806954	0.646265711193133	0.699738549514759	0.686361441774356	0.559928817765358	0.600811872684824	0.61471536100637	0.540363299542482	0.647956633842281	0.729486963770247	0.619634233071552	0.589973914726893	0.546704810457862	0.574917323037311	0.585786148503503	0.549919159345944
0.755975622446868	0.70382837817551	0.861770830956666	0.811895230674476	0.762636544130874	0.746452551192878	0.716052305536518	0.669047731030283	0.737344938549657	0.799072531995308	0.856274186608153	0.777997816420374	0.825443596705068	0.614478489592088	0.591741887018329	0.647194825287933	0.599867181309769	0.722524360739741	0.638640599874876	0.705716911633872	0.888629956574844	0.584637403521604	0.63522382586549	0.802818452445669	0.663020666298746	0.804054852723067	0.850192962678304	0.778004509269562	0.612111485337102	0.866093889647633	0.708718180289145	0.679451156867859	0.840059573701479	0.625515408844889	0.736295446906985	0.649530975014698	0.618540692852176	0.734097353661387	0.888384951588171	0.746862136955674	0.645417053468058	0.734452319455858	0.870675108718674	0.614756834959912	0.655395647326854	0.580074848303944	0.883581148574178	0.866717554597913	0.732240413810268	0.802607858212793
0.686742950278153	0.647292505598187	0.918053763325953	0.650226780229179	0.793953729358683	0.898573064633977	0.717809544603841	0.678263117689394	0.735140565320421	0.890462479187971	0.764581376353122	0.907110059486191	0.71711051872565	0.722719147673726	0.884968803572341	0.654051176294292	0.927194756920267	0.824653390555882	0.874013382306509	0.658816300237324	0.640152686317403	0.803100478498903	0.822603450142431	0.626572852458459	0.88604564230163	0.709749841814159	0.665795488707123	0.647081813081916	0.629812302464112	0.800285047262906	0.671717648921386	0.962682550181094	0.66988375290622	0.786847297354927	0.93478345191023	0.696978646679562	0.833022892488196	0.80846561843471	0.737644974295794	0.675385975489487	0.77333236866235	0.795426155252454	0.876237122202047	0.631506156781605	0.665615379656314	0.702453977223478	0.739698214342446	0.692034452348373	0.861845578647531	0.742078371976945
0.759828415421719	0.749963580960154	0.931348717427724	0.884762013001403	0.751885980408606	0.937272723067344	0.998936334477598	0.702718403762801	0.982678487423525	0.680902709223134	0.980395173762295	0.898916918701124	0.753155579566362	0.797139477820042	0.713225740572728	1.10064895345747	1.1581371569872	1.04458238823565	1.03342258380268	0.710283523125863	0.86838578144609	0.789224395666002	0.768595253201822	0.942580291993552	0.932596214499534	0.817514952030297	0.794116653559559	0.977272065284237	1.00831110853967	0.757884035391904	0.846183394115441	1.02077502839557	1.0220860786256	0.834663944195038	0.908686897815784	0.762344806363388	0.66381683366069	0.900576373771353	0.668146064331205	0.816923789706727	0.924483293192358	0.723066538188744	0.865268641685591	0.815099302561984	0.711431888572681	0.694485557675233	1.01565844044835	1.06145659465024	0.941997740801914	0.946584326864659
0.943964569052269	1.15999280121107	0.914766241891108	1.18725016673666	1.07781097762587	0.994471838701898	0.985059423793175	0.718422477272101	0.726270096176419	0.867821700696392	0.990079256348693	0.82363997112579	0.834759252530419	0.776959096617198	0.735766293380342	1.02923898813161	1.16696675255444	1.17343427207993	0.788354707227458	1.20827721626411	0.992463947860283	0.789046400705037	1.03893395630828	0.95607999958116	1.15016496055605	0.78957714863569	0.812974604186577	0.807184558813623	1.17058265889656	1.27678193204229	1.06683886789507	0.761604859386022	1.20781239797638	0.818778772311866	0.812541088521882	1.02483694742206	1.18857078951255	0.86710119911803	0.78133295400126	0.763270830632534	0.744534213565364	0.924870905870872	0.873899725631721	0.81547461010934	0.985338387743866	1.01707378249918	0.801981767909052	0.84589806418433	0.742083826454072	0.892351877442391
0.865752098309978	1.20809997975675	1.11524494544401	0.902725356633266	1.05284465323039	1.20584994857685	0.864798922431814	1.19163081420538	0.840919701521047	0.896617805687738	0.833743532338684	1.14642315781992	1.0310307379923	0.898043157175264	1.02387426849957	1.10865392997893	0.780104585158979	0.803926144563906	0.927512037495668	0.802608666799996	1.14013079931979	1.26881524808578	0.93673848561932	0.790475560288332	0.842171183874392	1.23096293610005	1.261674714138	1.17143844234817	1.28036078500217	0.817510887449898	1.06289697670153	1.07764047482198	0.921671469279611	0.802998771701732	1.00956646170295	0.98568499489482	1.31079360242964	0.970925924911007	1.11179290693174	0.929324709478475	0.994441759855927	1.13577517213686	1.03307719111463	0.895554645198866	0.903814910209239	0.845460423980333	0.904932557602002	1.09015960862479	1.07529100652501	0.98909295701271
1.21869455628475	1.34127621073635	0.973901541379151	1.06347676804351	0.860712571323629	1.46856836802697	1.19527243418142	1.1945236061351	1.21973946575886	1.12216967709132	1.32305701887909	1.3031057152306	1.24129743631615	1.04089731085499	1.2847877874742	1.01606218151937	0.867551716234751	1.10310845764318	1.13373863143623	1.08487759844232	1.37325722000639	1.35272010481851	0.911850740751655	0.949200991273332	0.888285430720505	1.06131817170001	0.904886956314801	1.04758437684415	0.915080269912788	0.957731104230691	0.881051337668768	0.946019334572112	1.18422819006012	0.862925519420055	1.4247333189939	0.897106435485974	1.3329776925623	1.21073536945149	1.02746831714634	1.19349017291005	0.974999797044474	0.849013678102567	0.859190278262242	0.861646298920779	1.23849853126579	1.15167090295056	0.921635613736457	0.873399398526933	1.31576265626445	0.921276160806283
1.3622312489762	0.959353012280876	0.960387983999359	1.42114754847203	0.992411560885262	1.27493915601923	0.958719747637558	1.20742593237634	1.22731171438654	1.50815169757212	1.04207978748617	0.941777175478431	1.20843729440275	1.454352567512	1.04697336763855	1.15355070682236	1.55768686719816	1.30928055281178	1.06102728199953	1.05506377746579	1.65041261292998	1.29773578920047	1.41974688819054	1.6712219842121	1.25087279011628	1.00134940052492	1.03507552819818	1.22318649878264	1.0914962355426	1.57608649054231	1.74665599602266	1.89268035050549	0.952985712702882	1.02398764212378	1.44119424973272	1.17981426652338	1.33641379100098	1.08914804526017	1.04065941126446	0.959277912417291	1.1199975023868	0.92752986577418	1.34619615783855	1.34884441417953	1.11228085565336	1.00764934249442	1.0481740948147	0.945998089434149	0.935154593433955	1.32647381968592
1.69485445017691	1.75101291856501	1.19544693666328	2.00454314493007	1.0582932148074	1.3008389988694	1.26408005334948	2.13371568899908	1.78593182431191	1.02082395574972	1.54574700680061	1.50931584238991	1.10066093415521	1.2492925858491	1.37181750250132	1.6195030233044	1.19221548480518	1.24260728101742	1.59660875656249	1.24287953601227	1.87636591004199	1.70246859851239	1.70327021246306	1.51080142586025	1.11812371924255	1.14860603135048	1.64597094647669	1.17010951825735	1.37141575633373	1.05704429983156	1.83197986926506	1.3028615782918	1.13508329543682	1.30871094983633	2.27079377707087	1.3297125962285	1.85977141012249	1.31913196048552	1.26506422925989	1.13664376360722	1.36933290852964	1.766662190268	1.04747297528079	1.20774919150742	1.42599113328724	1.13350858630169	1.58122142289206	1.51238199781624	1.29548969995132	1.07369431343226
1.17511109761357	1.13995298201908	1.1453233022859	1.77351267416258	1.53717982829618	1.31214596731728	1.63415517135402	1.9895087619276	1.44262917902975	1.64740389707731	143.152304357737	1.31093816985897	1.75567505392695	2.69715220665235	1.26930595027834	1.28970186930653	1.48531275158499	1.81242329651449	2.24826366268127	1.26804283893575	1.13099298015398	1.26767749933983	1.67366209585458	1.71029214095361	1.17371800812754	2.10449476795065	1.12003273136873	1.16029881696684	1.15221936825051	1.48704373784273	1.86205349000105	1.56140429937418	1.39544570199265	1.40313714960116	1.17823635842315	1.77130993303903	1.53747266645587	1.99706843877269	1.31313586913891	1.44470049585964	1.51600389505267	1.59112508292371	1.18156734506281	1.42430838743409	2.94276388754949	1.71774613577425	2.14850740245003	1.77778983438389	1.14094514233187	1.3413623024828
1.39361763797754	1.43549570918197	1.23251075073628	1.53951947629416	1.86560926704761	1.62654682603962	3.37566263687503	2.08498441168175	1.79070232496857	156.045354834625	2.196702807425	2.04268719287143	1.34346495734989	1.2700554619247	1.33033932390724	1.74952122711585	1.52605764731389	1.73003693970229	1.43939790232943	2.13086119394801	1.33019131130086	2.5458966146897	2.38447811820661	1.37637977019471	1.43598188623423	1.64277716879512	1.37185860231546	1.3295152708037	1.72122427083979	1.29190942627245	1.43258651514553	2.31092657458847	1.71308821133992	1.29375657445316	2.15834760120886	155.696537182725	1.33881073392414	1.78937577598949	1.28293074869496	1.74745583851014	1.39228464952013	1.27229896985557	155.87498814083	2.08497260908921	1.56328307559714	1.38465932225853	1.63604750490475	1.51668272828395	156.214362172155	2.70879427470188
1.44474891408488	2.04363770327499	1.45677924504873	2.4073040954167	1.53591197995277	1.95006878081842	1.90445834920478	1.48797578836808	2.09425471392633	2.61986560945674	1.39456260779158	156.311952798248	156.295430443975	1.77020116177508	1.81197065764366	1.87600389037598	1.39853268711239	1.51990071450333	2.05935929982295	1.42004156451801	155.969333103407	1.68382204973274	1.49009825702649	1.64203772160759	2.33195418109067	155.728228723754	1.85975355260738	1.93009150550325	2.3779021292138	1.6795110244736	156.093423239953	1.78374091535325	1.80239832789904	1.49008092206753	1.85190125481575	1.4501080677394	2.05514110906109	155.601948993872	1.83683065052429	1.69815786175286	2.40819893762826	1.55442022532758	1.42652986797648	1.64849212900001	2.11008487128075	156.133788325841	2.37612100701534	1.65118137106691	1.51868948337522	1.38567958840889
1.55757774439302	1.81691886645376	1.57012766588778	156.186767764328	156.192572943862	2.10905508579572	150.942118175527	1.83293581487104	1.73328536673796	155.085442453539	1.60319340265605	1.56285054219573	2.59554671320741	1.73530065503088	2.60198830328865	1.66748152225422	1.72205883741852	1.87079650997968	156.329803408984	2.4487864778775	156.274776185215	156.284781795462	2.29025174521819	2.36723202379366	2.84817546785343	1.77628363889792	2.19561319202128	1.58751187152997	2.07809742340179	2.82452085855286	1.64951151431114	1.86413194735607	1.65510255380121	1.76358077581938	1.52533638297591	155.66157882762	1.74997446550537	1.65356014448372	156.292794776358	1.84935884392674	2.64133499387695	2.21116355608797	1.53512968765125	154.261314433085	1.81747849093863	2.16427850690076	2.0864264480583	1.85342247188088	1.63179794509559	1.73600601049811
156.269497083463	1.70348289064162	2.1453876491018	155.98441975174	2.03684110098496	2.35201323747796	1.7211687798836	2.0486629798792	1.91562503721459	1.92786452123462	2.01543595050925	1.87834167174161	1.85486032889419	3.01653404671952	1.77675344979861	156.274141047035	1.75171546654734	155.185089348861	2.0543394848503	1.78550120801882	1.86594007343402	2.86543612184769	2.49038081691953	156.329187613292	156.067381761492	1.94195894029054	2.51027603587318	5.28446868587168	156.272382554567	1.96004943859538	1.97346927060856	2.45441047016359	1.94966283236689	2.31553487670344	1.83071039300215	3.12729486525252	155.674255392228	2.06979203677547	156.322134042855	1.97490552698247	2.06262549807141	4.07811147086944	2.45925826654754	4.27949683311578	156.000307847817	2.34008308876693	1.96471193328211	2.3417616776852	156.29023875668	156.245622931273
155.931577260175	156.271437381659	144.045944709203	156.256855158453	2.78413896042872	2.02596005233245	4.19231539395818	156.329676009595	156.261124575131	4.59433200261406	2.76529192110263	3.32809174089235	2.92076538813457	2.40130350855114	156.331620649458	152.956512630419	156.22048381841	2.37767703523504	2.65120725239955	2.77003225290453	2.12305514135205	2.43547384202911	2.10748383267545	2.40824376871756	2.58877688269287	156.310481524847	2.13808210902363	2.30857337574428	156.261184129027	2.53347376352605	6.56623948366622	2.94951793235719	156.195616023296	2.03673572419496	2.63324348381408	2.74575828054378	2.49136267505797	155.641004426747	2.06504579089687	2.47603844639738	156.303332446553	156.286550568117	2.04041570241402	2.35137062142255	2.76447713717516	156.087375686282	156.321328994613	2.5432627642598	156.22658764017	156.27285387635
3.18182713958632	2.21061209267758	4.2857356366345	155.765856383141	2.28725295017958	3.33006951726027	2.41363465449137	2.36008552638845	2.37891500674521	156.341196212535	156.158709653946	2.32883363155538	2.34433801380761	155.052036550301	2.5937842514558	156.181513280298	2.4742348309007	2.31017100138611	2.50826041278525	156.322886543305	156.143411479391	156.336681655448	2.86905632392415	2.27866233217896	156.312690662658	156.307045614098	156.313237765185	156.306619368481	2.19581192447434	4.94715045232601	2.82691001623966	3.95064753046673	2.76334271251029	156.258102242394	2.39549753501488	2.41988260171507	154.745020366794	156.349544128488	2.71192370355091	3.03166527961495	155.807557691087	2.60649967362593	2.19970366020313	156.213166098273	156.223920009108	2.88295509808147	2.51809567353698	3.91899953540539	156.311599842876	2.8079817939863
156.343504688769	2.89636862578281	2.5540712095303	136.889789195776	2.54442711532582	2.88427761403598	156.344913605574	155.742774279127	4.06752383578537	2.62852749031163	3.92714574295687	153.26740937822	156.330301480079	156.344071683103	155.57915363933	156.333812959429	2.78132085971417	156.319656153056	2.83212108569767	2.65113943110506	156.323832580456	156.0196588026	4.74149846884892	156.339879455494	4.30668199862275	2.75582323284281	4.37857619346937	156.34872301418	2.68432559901584	2.80263304375612	156.32340447026	3.38773500497163	3.9031646536015	3.01824754439464	2.6666897727767	3.47885311760103	156.257857453355	2.65161238833684	156.349724550523	3.22481700088163	2.81083369999884	2.65893291274135	2.58306956910098	3.74076443662503	156.073884374878	156.349848995499	156.346599174235	156.311606434588	4.52881003355245	2.71493578273913
156.349164379551	156.3153328144	3.00610998826568	156.346418655783	4.23563869893385	3.58994769156913	156.345299235299	156.303172556357	156.348433065254	3.41735978023264	156.223931995893	156.247553180413	5.37215245578607	2.9981825914831	2.89979534295352	4.02371159190021	3.66561693292465	2.94775405537252	2.87697372318389	3.04962984228239	2.94918557650947	156.316712472718	156.253719333967	156.345721442923	2.85049111218234	2.90550708276817	155.16577573158	3.23799347658185	3.51560138159263	156.2270778715	156.336806508202	3.01305609691405	156.34312476067	156.33766788147	156.348611751219	2.85605556095385	156.349003596486	4.51952470201298	156.055233120792	156.260471624787	156.342958719105	3.97233736051197	3.61500624566361	4.34093229081255	3.51532900047574	3.55011403231933	156.286194782841	156.333195691075	3.32387595830339	3.49095484422501
156.105777847145	156.352893253806	154.597772406289	3.89775231351323	4.50262586099461	156.344207756477	156.09007986775	4.1447930465044	4.27153834717606	3.5081083021028	156.165018702477	155.651652623989	156.326483310547	156.344151213342	156.341647077596	156.339904197204	156.313267624894	156.348671984617	3.56482585144764	3.78297594646317	3.10783559691644	4.2344776761255	155.542513410505	156.288322062888	156.310294102725	156.349807427414	156.236472396249	156.181097080384	3.78190993073675	3.65151378580473	156.18549048753	150.038851994056	145.201901555065	156.138331454507	156.1084504608	3.30044407832296	4.26010738011596	156.317787893925	3.42487339028454	156.319784230674	156.253843875836	3.39969861364695	156.349511099663	3.97365223165263	5.88992794439077	156.148472158741	3.27634591461612	3.28484682339523	156.341340107345	156.350215770157
156.326881571053	156.183832571054	155.092456713891	6.41014974320242	156.35432161894	3.62880005867047	156.286027463077	4.36551921529128	156.33702138234	156.3510604952	156.332163374119	156.252711969949	156.314534764735	156.326657635535	156.348044891141	150.52444377329	4.32525151175113	155.288275403262	151.764932287165	148.503825411898	156.354439710624	156.356087494295	155.86153908332	156.341730363946	3.65204556334058	156.350767181976	155.882105783408	4.18003997587684	5.08515097289271	3.60508776975959	5.50193360288218	156.335575082584	156.268110322821	156.174383560718	153.534620116652	149.97541291095	156.101634465546	156.32168771959	156.349160173991	156.352992774293	4.26528691837599	4.30985066148807	156.064969568295	156.34446896505	156.337046780705	156.354029426554	4.08604391472048	156.314002257608	156.344302567576	156.3515303041
156.339213235125	156.352384939931	156.215714572259	156.354290657707	156.339721727714	156.290931461836	156.314595713515	4.59183907649201	156.346487613625	156.354793598093	6.15441007799833	156.352995669588	148.296197970663	156.300770058588	156.348843304366	4.73760476735224	156.349223243645	156.346991577429	142.166142866982	156.351781406539	156.343331268815	156.314694864157	156.142435651706	130.196371543843	133.261223775139	156.3541836161	156.355338462027	156.316072722361	156.356451902344	156.349208586051	155.384352634288	156.296578338017	156.011488484577	156.326190176017	4.69350426671903	4.42806666573833	156.149196437141	156.339069996599	7.50508582000107	156.246596742109	156.35067632754	156.351824037211	156.351209638257	156.329031343368	156.349835479437	156.343431470328	156.250307533688	156.299157605994	156.269560206184	131.86333277412
156.342128626307	5.81925347360882	156.34042347719	135.771856398796	156.354964419623	156.195868388553	156.352382976345	156.355160679586	156.324749853866	156.083111558485	156.35270445967	5.6293845585195	5.08235691868516	156.215227540755	156.344602261736	6.22700313961286	156.321363733808	5.73543424655792	6.82005570725084	156.349317888776	156.351311038417	156.353049427166	156.323052903299	156.288400029664	156.323414281063	156.351360981234	156.352718741574	156.316427139249	6.85929512958791	155.923216556906	155.857316457852	144.696362086856	156.353929565215	156.330564114564	154.672053478654	156.322679435573	156.355000590271	156.194014237791	156.354105544091	130.238419248866	156.330975470362	156.308684418671	156.28143137148	156.354384292562	156.328875140322	156.301011720885	156.353906969852	156.183920664683	156.200596073758	156.356742094923
156.346205573825	131.23918780664	132.363599572634	156.341984987189	156.352390236988	156.347723333256	156.179867390354	156.350833260788	136.30434338604	156.35277858851	156.346869448975	130.954585360486	156.352816105484	156.321341082208	156.35434444344	156.325116050319	155.641791242646	156.348473693435	151.449046697241	156.355448601112	156.357613036235	156.332310921176	156.349659824765	156.352534828544	156.315122265321	156.354101302256	156.352084323834	156.353850988429	156.324649695985	150.892236948974	156.355847955435	156.345262915265	153.235526157616	156.35322202633	145.284497106941	156.348073853034	7.04331506445277	155.389659418393	155.256754831112	156.296652721106	132.615276542071	156.334333999079	156.336076500473	156.27995901625	146.322864036269	156.357308724875	156.351674806038	156.353630898568	156.309696048682	155.549046352948
156.344966754085	156.244537016723	156.35453431062	156.357913490155	156.353243973103	156.335858066672	156.343143332784	156.103364480793	156.19270615728	156.347975746778	155.804650394062	156.349040598191	156.296348603037	156.277948037872	156.339464045682	156.354724887366	156.353642560164	156.354118160895	156.045154108948	156.274350023629	156.337186998228	156.351139618454	151.162735872516	155.631473445436	141.16928196684	156.35720907351	156.353908581734	156.235893620865	156.336641677426	156.351203580327	156.346092383262	156.325653209633	156.354855083687	156.353806308184	156.224269168105	141.584723664288	156.350552896094	156.344709417628	156.299045962612	156.355211364193	155.813083398475	156.285363727474	156.354952673016	148.88981525825	155.956954718815	156.339102712572	156.35362708964	155.522881816662	154.601091414289	156.310734614848
156.31450934351	156.337219578784	156.353027475051	156.213672390464	156.354547677721	155.910927441235	156.357705898967	156.343589410414	156.355941542952	156.15931124694	156.336723176448	156.355732653351	156.358191113429	155.531038600277	156.351990108351	156.355093761602	156.338976562802	156.348132849186	156.355637080842	156.35584875006	156.356565404225	156.354168321416	156.333887304993	156.357824661783	156.337280680209	156.347574110256	156.357003590188	156.357768314252	156.342807689226	156.113280381492	156.356676540305	156.346826094601	156.304656395771	156.337722088774	156.35699206696	156.347346344314	156.306086879787	156.335676478025	156.355126155534	156.330056469903	156.320703501748	156.341348301691	156.255121315568	156.334476042249	156.303783870306	156.357323576113	155.488703179678	154.082548156962	156.296483288885	156.269739494379
156.351806974915	156.354587790842	155.708380006581	156.358650231536	156.357518042707	156.354324442597	156.343988903507	156.358014691067	156.248068194045	156.357712246903	156.352202036314	156.350874390968	156.357437338257	156.356123679539	156.357559868565	156.354704142191	156.353232240009	156.153058705477	155.708627968094	156.347564026694	156.339408652404	156.22388342067	156.163611398507	156.357487564709	156.352929361948	156.269623437972	156.358846380544	156.205619834504	156.33186870816	156.34441579753	156.322106382508	156.345670272784	156.357208779758	156.344382668471	156.325353714033	156.342236993361	156.351297197407	156.334613348441	155.633460538961	156.353013751522	156.319600165232	156.130795308984	156.357579871279	156.312408933793	156.320163120392	156.054143196669	156.356405838414	156.166917483168	156.356969063652	156.344197424865
156.30068232744	156.352176286283	156.316614382045	156.358357066849	156.3536588031	155.865619303526	156.35592143581	156.351301605383	156.345921843493	156.343537241136	156.352448246147	156.329434684456	156.354732472675	156.357152344729	156.344378727848	156.344412687293	156.347403612302	156.356956888742	156.342513388682	156.351569525609	156.26952907705	156.172774653543	156.303610896835	156.357249563658	156.258288986583	156.358578031231	156.347029740146	156.358361790081	156.093023642619	156.351770177936	156.357215988323	156.351502102069	156.352321447513	156.3573398235	156.355266306568	156.304033790479	156.35126310555	156.342223301027	156.22113798756	156.354046355	156.34406619389	156.351761328368	156.273298919243	156.287137575289	156.334919364603	156.353648335549	156.345952275892	156.349496263441	156.356447622549	156.292643467237
156.331287140969	156.355794886266	156.346409823195	156.35683261364	156.23754884733	156.342613174981	156.353903390721	156.357076620807	156.335616204952	156.355770640057	156.355243450331	156.331162332182	156.356427945732	156.314813645118	156.357822827368	156.355452804795	156.358533320014	156.348107135323	156.35738030776	156.334209574837	156.357153791405	156.340962237477	156.346402127449	156.351388617672	156.34096620109	156.359746026361	156.355235734284	156.346033603962	156.226027306656	156.345799336443	156.181986397325	156.348285566636	156.347583138002	156.307532377077	156.34447740888	156.350153009148	156.304998427011	156.357237041923	156.343586754723	156.337504940235	156.340478069796	156.353600702144	156.324951675294	156.308921325357	156.357440800426	156.338751380915	156.356502391466	156.32731598571	156.357304361156	156.359373107531
156.354496659311	156.355712975552	156.33752521448	156.298771410186	156.353864951077	156.307154845695	156.318712990379	156.355734525607	156.352973269207	156.354233857623	156.357352912602	156.33167430245	156.344201397412	156.35480737041	156.359986169197	156.357472037399	156.357379470084	156.357922907351	156.352624120236	156.307406972894	156.343032484608	156.357374631633	156.350706913534	156.34194108772	156.340406114966	156.325083669391	156.349186472503	156.357112670722	156.355868185177	156.358564298069	156.356234697714	156.35845123973	156.358679229591	156.343160961137	156.354908769293	156.355021870954	156.34482314771	156.353657125013	156.35923906296	156.356063035932	156.35530132144	156.359692517823	156.319047369828	156.318106619369	156.352351766114	156.335083638465	156.306625552783	156.356900166591	156.345831664355	156.320040292797
156.357362137921	156.354934806968	156.343805483432	156.357796059023	156.3544204047	156.349208735447	156.357615900384	156.356119331201	156.35164816938	156.351644848154	156.323935340933	156.316752617374	156.348259991389	156.343627279327	156.359832554374	156.33006652066	156.346601814405	156.323269187132	156.35863667468	156.327877550082	156.349097220205	156.323343067073	156.35619209836	156.350945057117	156.353610823299	156.358114469047	156.347446696236	156.359407896413	156.282770229133	156.333467296861	156.359394024725	156.352398802553	156.357854883752	156.357917122874	156.359989392555	156.277057735218	156.359471030507	156.352686321326	156.355838750524	156.353644539765	156.358851725154	156.336117363617	156.359214922003	156.360415236384	156.352998913743	156.357031844774	156.35645899462	156.358586118292	156.355814313346	156.326279933442
156.357685373507	156.360305998438	156.358593898567	156.357731132516	156.357845515158	156.354069825537	156.354395399025	156.354075311726	156.359353300616	156.35854411896	156.360085135647	156.355719030161	156.35922341215	156.355616838156	156.345248287853	156.358551342333	156.323483815668	156.35643254021	156.354940832857	156.359105031079	156.35718644113	156.354737516402	156.353187893499	156.344626559288	156.341749785124	156.354813140193	156.356797956236	156.342009940414	156.352255430544	156.355367546325	156.333525867259	156.359051422196	156.357235682085	156.359591942046	156.348217255699	156.360004511858	156.34469632616	156.359186302956	156.324520097587	156.344518567897	156.356876166143	156.315654996902	156.337393007002	156.353023851631	156.348973690835	156.347063489279	156.359680934482	156.353707049598	156.355911822254	156.34218574433
156.360063505142	156.356535668241	156.353463112994	156.346592489272	156.355468256761	156.34223804552	156.350694667159	156.349908271328	156.341518765302	156.356564192745	156.358785897769	156.359397975793	156.35682666765	156.359608262639	156.347485400603	156.35063669869	156.358923848178	156.359576739181	156.344299561603	156.344847001357	156.352971091699	156.359791071435	156.358236424697	156.359210211078	156.35724490289	156.358900342249	156.350348294737	156.360069646174	156.349756321138	156.341306382455	156.343660989278	156.340123182804	156.355005159422	156.359667177578	156.350684606128	156.339660493767	156.357224115752	156.326665819993	156.355942019204	156.358413022204	156.357466642775	156.355817754056	156.351126942724	156.354866313975	156.359391799821	156.319040457631	156.358129572547	156.35602441086	156.355993677034	156.35871155582
156.350855186131	156.360201475022	156.34955658188	156.359064476511	156.359658036837	156.346199858595	156.346379723032	156.352714234791	156.354985549213	156.360602353413	156.352104147742	156.354824361292	156.359048822343	156.357803943314	156.35687992787	156.359429630398	156.353441747608	156.360739510823	156.344749176458	156.360008842614	156.345309865105	156.344842206499	156.358119868087	156.358041208187	156.359534937747	156.35100355619	156.347459006796	156.359648818486	156.358034711372	156.349663266694	156.342909873021	156.359497265622	156.356118920657	156.343938077398	156.358681742507	156.350968216826	156.359429975536	156.349219036705	156.339999839306	156.349685814445	156.360013995337	156.356958692878	156.356749894182	156.357374467343	156.36013010824	156.35846493045	156.356317733448	156.353868566414	156.359257379428	156.358988955183
156.347664449326	156.360567135608	156.36066554242	156.356526787441	156.351278465833	156.355145719704	156.360710159483	156.356289135631	156.357478556665	156.357983491756	156.360392749362	156.356016769954	156.359086591479	156.34912919179	156.347049724568	156.349178635738	156.358308101714	156.360694233627	156.360546261853	156.351046856719	156.348682446809	156.360900878064	156.357669313029	156.35545453627	156.356497195349	156.358522107521	156.356311127826	156.357328166267	156.350368738817	156.348976944561	156.357779233922	156.357430779193	156.349015295513	156.360056133163	156.346119209583	156.354222153639	156.358837789217	156.357574777712	156.360023141922	156.349389893732	156.353641320797	156.351359488477	156.359258807213	156.359033607084	156.354906023941	156.357139821604	156.351405294479	156.341062539608	156.350349933137	156.358564937892
156.359518168455	156.352660773172	156.357814898634	156.360913624194	156.35032350655	156.36093593141	156.360424650638	156.358481532076	156.356780236967	156.359934850741	156.358999804274	156.357278109996	156.349604358845	156.339012806523	156.357570109097	156.359567230085	156.360744512394	156.358746126217	156.36030751023	156.354903593203	156.349518708272	156.352983383889	156.349392205336	156.359276791327	156.357652642054	156.354701144481	156.35880804603	156.357357164339	156.357634760201	156.359188572843	156.35448097394	156.351850536143	156.360063204143	156.351347386576	156.356457082157	156.359714763271	156.34604063879	156.355902749494	156.357724839426	156.354048815894	156.358392843518	156.359777711279	156.358786060066	156.360005763645	156.355254871778	156.356733468032	156.355864120493	156.359332450057	156.359263096602	156.358585304631
156.35052285158	156.354515673181	156.349666320028	156.352061769549	156.358390942591	156.359714288882	156.35762525145	156.348895366919	156.357324447316	156.360535798245	156.353321338008	156.359710151957	156.359962851738	156.357029845787	156.360489879119	156.356757920701	156.360278549335	156.357862772248	156.349703542212	156.360446526961	156.358140137213	156.355279204698	156.351876298748	156.348603181032	156.352808708079	156.360024049591	156.346948594857	156.357984602901	156.359664877098	156.360153672879	156.359722834668	156.360512489932	156.358480181446	156.360626375162	156.356952150786	156.359806648908	156.361096589533	156.357511274725	156.35540756972	156.355038715898	156.358426849742	156.35649002739	156.353254628854	156.359112911277	156.353638058223	156.358770382656	156.360745136192	156.348261361597	156.358927756279	156.359915664107
156.356306725126	156.360440667418	156.353161254655	156.351513781203	156.358782676246	156.360658470506	156.357883370394	156.358725122582	156.360506523773	156.356160631719	156.359747747904	156.360219844339	156.359375232474	156.357322400072	156.358667392611	156.355608224364	156.354571475465	156.358750357864	156.36012819435	156.354683975488	156.34994900337	156.358750586947	156.361436623925	156.357495770705	156.355824064397	156.353394651272	156.361111112294	156.355057171197	156.354399783851	156.357288613708	156.35727186542	156.353660552811	156.358643101899	156.360177823587	156.357928835665	156.360696030937	156.360724284727	156.355569848307	156.348220180107	156.359306635841	156.35839788898	156.354573526133	156.359445941053	156.360219411443	156.360089180973	156.35963559349	156.361171163821	156.355043109858	156.356953829137	156.357363773534
156.359160815717	156.35376733456	156.36065237899	156.35942937581	156.351109681134	156.352764467937	156.352962657748	156.361409416378	156.356116083026	156.35155698427	156.360163074196	156.35628257221	156.359209147683	156.352504848209	156.358849370535	156.360817304951	156.359645935995	156.351235432934	156.359232857811	156.359124087618	156.358338859903	156.3559894105	156.359687933706	156.350173545017	156.356664343042	156.348628266284	156.350450174467	156.355375192071	156.356868670963	156.360166800873	156.361090062455	156.354919065679	156.355320358417	156.353586896095	156.36012437475	156.359877975932	156.360655941201	156.358653074438	156.360672730514	156.358739286846	156.359861117173	156.358827674709	156.351650920877	156.359841112698	156.352798036765	156.360862876987	156.355389965898	156.352147626805	156.358246036373	156.356668321104
156.35931513656	156.361195067168	156.357885918027	156.359063606922	156.360151572005	156.360807737267	156.358565633702	156.361266436471	156.358173945687	156.356920290273	156.359436868531	156.357970259539	156.35702162425	156.360921321494	156.357632188799	156.36012763327	156.359284791384	156.35762337007	156.360035617762	156.356940041602	156.357753583906	156.358467287908	156.357614642181	156.360568079051	156.359074871242	156.360460948806	156.358797291296	156.354971416257	156.353777995798	156.358582636346	156.355149555539	156.359807460686	156.360944085845	156.357198163754	156.357162002712	156.358911226911	156.36106383625	156.35254601079	156.355720453193	156.354602083579	156.359701437403	156.360318982291	156.361226168126	156.360411761274	156.354653499785	156.359494154351	156.359390996994	156.357867047043	156.354868133945	156.359853209528
156.355288024399	156.361479891412	156.359808395374	156.359414669092	156.353597504067	156.358078512787	156.35549435968	156.36150511112	156.359187241702	156.356545625542	156.359427855109	156.360085622804	156.35977011052	156.357111995953	156.359203709117	156.360018727473	156.357887648075	156.359978263283	156.360593556525	156.35957270041	156.358188859065	156.357424100394	156.36090075132	156.360611456484	156.354489226955	156.360624484666	156.360029461204	156.357076357974	156.36102511984	156.359743740062	156.359802263591	156.358124506616	156.360685179233	156.353591280156	156.361247639454	156.355724088174	156.359514848748	156.359502571403	156.359288274177	156.356907292358	156.360418475038	156.361458023938	156.356351234802	156.358007994442	156.358921759156	156.357161682919	156.357050848081	156.361029314271	156.360722526443	156.356664672175
156.35855714587	156.360079941947	156.360861721324	156.357850692047	156.359084677862	156.359902408276	156.356263109456	156.357664965188	156.359961385992	156.360356857305	156.358218876205	156.361438428262	156.359366744433	156.359182230927	156.36015684924	156.355439948784	156.360978776244	156.361033695019	156.354863505751	156.358114266231	156.361450877007	156.360973682637	156.359295122242	156.361163162853	156.360988319848	156.360297949462	156.361195852845	156.359061454561	156.361579124802	156.360998520109	156.36001604645	156.360021206382	156.357324980884	156.357263240371	156.360981284332	156.357177635263	156.3596764701	156.360569881846	156.359642859115	156.360734476086	156.360212199715	156.359754556268	156.35996409187	156.361205833152	156.360461026052	156.359753913877	156.3583513445	156.355938244193	156.358247735732	156.360925097594
156.358491236898	156.359974928136	156.35713774937	156.358537237964	156.360241947848	156.358577864255	156.360590245919	156.359070686702	156.359822197475	156.361078565347	156.358596504937	156.35431720804	156.360504898851	156.358017833688	156.361075765096	156.36154672974	156.360944017074	156.36027515353	156.359856067009	156.360293844839	156.361224131681	156.356554080391	156.358917008132	156.360251962509	156.356534916595	156.359077717457	156.359426985211	156.358971223506	156.360572130332	156.359277865492	156.361121594727	156.361135281377	156.35651349355	156.355349262601	156.357060342914	156.35619788974	156.359693509419	156.357978150694	156.356964754477	156.359581369305	156.361310429223	156.360441534253	156.359392954601	156.358326201083	156.358147091921	156.357598488559	156.360131623882	156.361577718171	156.35908851669	156.360277825378
156.358132456535	156.360805333894	156.359327332525	156.358906992397	156.361563654466	156.359827817018	156.359005360997	156.360885799649	156.361088350348	156.359732058887	156.357942944765	156.357316921096	156.361110617155	156.359971732503	156.360431506169	156.356321419989	156.360918554294	156.359477513207	156.35758200243	156.361211182722	156.358707672403	156.36018002209	156.361407461008	156.361224025402	156.356079048846	156.357157873382	156.357346854518	156.360481017809	156.358031084847	156.360487462243	156.360382543281	156.361582576923	156.35902569883	156.36120722063	156.361798614966	156.361130918776	156.358893742543	156.35903111648	156.360255523064	156.360705336	156.357542054459	156.359350114594	156.358541393127	156.360116214382	156.359767230914	156.361421937779	156.361081850631	156.359393295531	156.359577620919	156.357791203577
156.357332919313	156.359832305628	156.360954520211	156.360953834108	156.359521033543	156.357809925334	156.361286890978	156.359601645397	156.36031576558	156.360997098148	156.360901257485	156.361474749105	156.359944874225	156.361378968654	156.360792918176	156.361371727924	156.360941250199	156.358541609273	156.361317654876	156.359784306904	156.361095869553	156.360706274611	156.359576928865	156.360266166691	156.358628614864	156.360843662209	156.357454028152	156.359759987238	156.356664010025	156.360901738583	156.360582011013	156.359515887812	156.356682825369	156.360948768275	156.360445689507	156.36048505854	156.358073873138	156.361558793138	156.361155955021	156.361529020899	156.359887684211	156.358935898601	156.357572338531	156.361469418472	156.360227685547	156.360295497657	156.360804509177	156.358136530871	156.360500338932	156.361188937049
156.36011168977	156.358175141807	156.359508078439	156.3584027457	156.360450278188	156.36113959349	156.359070570806	156.360961213016	156.359395260904	156.360848717623	156.360589816632	156.359650778466	156.359030736475	156.359785507922	156.357713890134	156.357556898608	156.35936166607	156.360275915583	156.361315040291	156.358317704198	156.360357844487	156.360656804216	156.360584935346	156.36062997827	156.360358485741	156.359933362583	156.360232648566	156.358014767294	156.359354276386	156.36070690431	156.361868021746	156.360664545469	156.357831145807	156.359064627101	156.360488660225	156.358293643782	156.358150887416	156.361378166352	156.358493575013	156.361354098188	156.360685145712	156.359556869959	156.360776444522	156.360179542365	156.360251471039	156.360790509188	156.357850885924	156.36082961187	156.359710410066	156.357919425092
156.358520928805	156.360565237948	156.361280652483	156.360042349031	156.358798777199	156.358877197836	156.361291649413	156.361004478456	156.361249570366	156.360515655798	156.360505275394	156.361324909845	156.360231291249	156.361238449921	156.361097422164	156.361484057277	156.361355708757	156.361007372107	156.359902803924	156.360556150691	156.36024581943	156.358610008985	156.360679705759	156.360231169361	156.358355943028	156.360423486045	156.361316023345	156.359404550115	156.361382765926	156.361884756135	156.361415266363	156.358545983483	156.361213206894	156.359912683748	156.361731141331	156.360310786995	156.359394226058	156.359548856964	156.360542015818	156.360776896874	156.357667265931	156.359606439813	156.360411355426	156.360388666645	156.358077436942	156.361874876422	156.360137531918	156.358700815855	156.358318252164	156.36148720383
156.360760416275	156.361130522236	156.361522366304	156.360773344316	156.359634112498	156.358963951319	156.361166076367	156.361343844778	156.359736152593	156.361618229523	156.360776190805	156.360193156884	156.361823457749	156.361317766442	156.358234524314	156.361114175842	156.361438591943	156.359527567691	156.359625817538	156.359790437734	156.360515794036	156.359345902298	156.360195767191	156.359708055851	156.361136665789	156.36110131862	156.359654968691	156.361249044749	156.360564255499	156.361625788485	156.360614137635	156.360306365197	156.360805060434	156.360601851164	156.361876607787	156.359195350531	156.361766132396	156.361815251968	156.359814015505	156.361134274959	156.358779012713	156.359356604928	156.361109825411	156.359480585685	156.361658760646	156.36097445963	156.360322439182	156.360587627836	156.359332501574	156.361420499373
156.359568948923	156.360787548033	156.361707817107	156.359299495353	156.359321339429	156.361484034105	156.361312505359	156.361046479758	156.361529934169	156.361266604198	156.361482308354	156.361881181696	156.359577396653	156.360148081355	156.361227787831	156.360296741625	156.360541445335	156.360871319842	156.359284285047	156.359821803543	156.359310569904	156.360623850151	156.360547221336	156.361041335096	156.359843052656	156.361066095799	156.359930208248	156.360369856751	156.36092039872	156.359811646297	156.358768481187	156.361559641638	156.359766108075	156.360701916782	156.359972626765	156.361574986193	156.360872017342	156.36130390734	156.359648529649	156.358924416223	156.361114341608	156.360612420868	156.361772225413	156.359523432837	156.360877379194	156.361797622441	156.359485072859	156.36155850409	156.361614040405	156.359792418833
156.359756623415	156.361092718611	156.361668618568	156.360710658256	156.361361377327	156.360383246017	156.360150671415	156.361177231843	156.360612961918	156.360876656216	156.361274562854	156.360692477408	156.361373796219	156.360174300929	156.361495813001	156.361321201963	156.360835377287	156.361588071559	156.361146538238	156.359048302495	156.361015582799	156.360488510486	156.361711379958	156.360685437774	156.361157759722	156.361398078383	156.359701698247	156.360923520449	156.3608874413	156.361327191886	156.360839949853	156.360443314713	156.360717759112	156.36183706809	156.361610545815	156.361950562092	156.36158902459	156.358883274541	156.361141685015	156.360400409084	156.361421942377	156.360109240402	156.360900378478	156.361035939742	156.361855218466	156.361077849542	156.359743473802	156.361577232548	156.360082449097	156.360186155848
156.360753941204	156.361814892307	156.360761858506	156.360307209468	156.360714954545	156.360589027583	156.36045751066	156.360716178373	156.359634856376	156.361250260119	156.360763689878	156.360496689923	156.360548773392	156.360022303867	156.361487647082	156.359876773509	156.361693658953	156.359513827587	156.361382141533	156.360910188514	156.359755970064	156.360955802711	156.361362328372	156.36030065291	156.36121079622	156.360079306863	156.361190942588	156.361749029789	156.361071510443	156.360781078603	156.36186911706	156.361681783059	156.360844381241	156.360814283382	156.361805906182	156.361348780491	156.361803298738	156.360757818997	156.360057340173	156.361378835567	156.359626744893	156.361430113912	156.361941423795	156.361608520329	156.361313528279	156.361489508959	156.360466433176	156.359853968168	156.360771601644	156.360413850776
156.361360922425	156.359650110357	156.36172872452	156.359421407587	156.361282269844	156.361877920219	156.361582592456	156.361815646585	156.361017618508	156.361045190427	156.36074601808	156.35993836705	156.361429160691	156.361205874763	156.361458269914	156.361710348939	156.361545305247	156.361259806332	156.360273865272	156.360284658252	156.361211760487	156.360632585622	156.361779807216	156.361237651116	156.360925173635	156.361848449481	156.35993455367	156.361259692932	156.360843905265	156.359361136435	156.361883203504	156.359598429521	156.361410954143	156.360628150391	156.361573544751	156.359987728264	156.359831208155	156.359572142147	156.35990038073	156.361319180399	156.361802251364	156.35897515105	156.361162809329	156.36062167555	156.360858056021	156.361634220117	156.360652682426	156.35949371761	156.361599665481	156.361073651215
156.361533174618	156.360957814628	156.361681100008	156.361383930355	156.361963177253	156.361476603941	156.359975107147	156.359673266974	156.362122371841	156.36019244594	156.361288354816	156.36109235042	156.361408030214	156.361037904442	156.361344679862	156.360178429275	156.360106920263	156.361761959625	156.361207016169	156.360107510326	156.362006616169	156.360300782188	156.361580124176	156.36080738651	156.361268433344	156.361742817468	156.361872755225	156.360893827946	156.360747115113	156.361822507453	156.362023379355	156.360179402978	156.360733284786	156.361491434522	156.36182311193	156.360222034315	156.359897869306	156.362159802042	156.360845967386	156.361363362719	156.361159592882	156.361008254706	156.359785059548	156.361915433372	156.361471265401	156.361582669661	156.361628671161	156.361790865147	156.36005283501	156.361618915378
156.360812946031	156.360239502532	156.361700623227	156.361043988361	156.362044770696	156.361208239178	156.361638627835	156.360660270977	156.360490044606	156.360668401855	156.360608399528	156.360808999589	156.361228517214	156.361229232648	156.360957875156	156.361737523032	156.361001114778	156.361882463437	156.36095148518	156.360885682113	156.361205582408	156.360539010022	156.361814231024	156.361527591605	156.361568064653	156.36132613829	156.360866508082	156.361586284256	156.360326478466	156.360416939807	156.36181357464	156.361468480913	156.361290864835	156.360522676525	156.360033925816	156.361892320394	156.361865819715	156.361510865134	156.360782534999	156.361103231778	156.360606797057	156.361593668111	156.361773369974	156.361533594861	156.360109646408	156.361949925985	156.36112700722	156.36014111821	156.361484226361	156.360613730345
156.361162658618	156.36089287323	156.361357727896	156.360980302353	156.361459325012	156.361940371914	156.360507868709	156.361659332621	156.361492628225	156.359919750003	156.361619707388	156.3613432283	156.361486102925	156.360804823436	156.361768946234	156.361345037121	156.361986113517	156.360368528	156.361177256474	156.361542777255	156.361860684738	156.362001660107	156.361067354192	156.36209023466	156.360194493915	156.361966672306	156.362159862694	156.36191695917	156.361030327593	156.361255282192	156.361404645634	156.361781368614	156.361220059754	156.361484486297	156.36155282796	156.361400102753	156.361021697491	156.36110560477	156.36069977999	156.361721823434	156.361351566792	156.361616774719	156.360945133217	156.360717874211	156.360803364956	156.361363028058	156.360134383095	156.36020116629	156.361133927917	156.360686787154
156.361896227884	156.361465381395	156.361438908313	156.36146439996	156.361002810585	156.361709946846	156.360804276912	156.36153317164	156.360936809693	156.36069829664	156.36069388547	156.361449714894	156.361911841358	156.36058534419	156.360066717121	156.362138800176	156.360521142378	156.360642235042	156.362136405301	156.361308732032	156.361252564473	156.361642022404	156.361370221883	156.360134684352	156.361437397277	156.362000278474	156.360449086907	156.360117323894	156.361064982985	156.361817924443	156.360675886127	156.36059671372	156.361286066918	156.361083878499	156.361554697128	156.360750100383	156.361803177499	156.361173202597	156.361732630435	156.361325079976	156.360370306355	156.361127910138	156.36135761856	156.361850841786	156.360793152003	156.361830347093	156.361145193631	156.361985377229	156.360845435822	156.361904425906
156.362110474598	156.360966340399	156.360444810796	156.360910618085	156.360888881773	156.36136750806	156.360446065774	156.361913039823	156.360922306111	156.360419605325	156.361693989918	156.361970833123	156.361436284146	156.361192122721	156.360706684367	156.36122238884	156.361848129013	156.361676854583	156.361255832972	156.361781394323	156.360351389956	156.361148982174	156.360635893607	156.361478919415	156.361874960235	156.361049776507	156.360968774799	156.361602670434	156.361861154875	156.360810142501	156.360567213686	156.361835919828	156.362008381523	156.360467793629	156.360512091709	156.360142880198	156.360680976724	156.361331331897	156.361982443459	156.361544348216	156.362037361803	156.360863910134	156.360942928283	156.362119573629	156.361635608188	156.361768089568	156.361836570736	156.360835924282	156.360956350629	156.361897616219
156.360901304058	156.360528913916	156.360643495732	156.361161694713	156.361308964793	156.360779993899	156.361016471491	156.362122234726	156.361405060603	156.36081139445	156.361551018927	156.361816739575	156.360959165773	156.361473141884	156.360529412414	156.362006567125	156.361552998855	156.361137658589	156.362022738788	156.361941633975	156.362020891545	156.361243645956	156.361291093046	156.36085724571	156.36197927336	156.361403220128	156.361562859596	156.360891125369	156.360876703348	156.360288157564	156.361858110639	156.361551374442	156.361545484801	156.362152978563	156.361595206144	156.361542661941	156.361273600324	156.361944782686	156.361731016793	156.361846714681	156.361609548386	156.361377124398	156.361211562614	156.3617780812	156.361215666571	156.361309177262	156.361239993128	156.361286937097	156.360951992558	156.360636308419
156.361694745691	156.362205977912	156.362328343986	156.361468578219	156.361468111898	156.362223470247	156.361312990721	156.361585893671	156.361825544881	156.361194955379	156.361490136422	156.362120171263	156.362237064907	156.36158289829	156.361658348947	156.362105289912	156.361275608883	156.361318657184	156.361377057634	156.361154266842	156.36132339319	156.361725101129	156.360539804423	156.361964224641	156.361701947424	156.361780125488	156.361802234199	156.361475139223	156.361962069875	156.361301078074	156.36151223214	156.361858699841	156.361617557406	156.361140739283	156.361308324294	156.362022313905	156.361399746893	156.362356564796	156.361706915206	156.361703284175	156.36209502036	156.361086783522	156.36112571196	156.361004258385	156.361916696774	156.361450181033	156.362166931479	156.36137473319	156.361046094936	156.361452503039
156.361753434881	156.36155598588	156.361308151151	156.361787825425	156.361055668491	156.360884143616	156.361100116313	156.36154584542	156.360773153556	156.361160863329	156.361542540554	156.361982497255	156.361655504749	156.361513754091	156.361475711735	156.360729908706	156.360948372346	156.36114440218	156.361832996287	156.361103972061	156.360911074912	156.361708831599	156.361247692105	156.361008695448	156.361347583795	156.361174825344	156.361576645449	156.361738313238	156.361006114198	156.362019405211	156.360652726572	156.36169996206	156.361514775123	156.361976914863	156.36067216305	156.362056926896	156.361284280883	156.362196450509	156.361296053179	156.360747920718	156.361990427707	156.361618531007	156.361808469571	156.36084849954	156.361671893887	156.36089675467	156.361383673367	156.361147484776	156.360435832318	156.361012998226
156.360837941044	156.361186923792	156.361928172748	156.361031676238	156.361160270914	156.361657378749	156.361929799487	156.361446775618	156.361234355159	156.36123932045	156.361437688323	156.362255153927	156.361808682938	156.360899492794	156.362282601286	156.361725624199	156.361439126675	156.360904190184	156.361854121676	156.361885462585	156.361281704099	156.361876624061	156.36121751851	156.361408004228	156.361683372071	156.36157637486	156.362085617623	156.3617392813	156.36117235962	156.361598838037	156.361762101707	156.361566415706	156.36154893026	156.360657846558	156.361056804117	156.36061447942	156.361878671243	156.361888073801	156.360838966326	156.361469626753	156.361872659786	156.36190410192	156.361701905256	156.361716299911	156.361302661034	156.361811327828	156.361067851916	156.362175794045	156.362156038985	156.362109839856
156.360854753926	156.361769170359	156.362061505697	156.36125631056	156.361837723965	156.361205339175	156.362036500765	156.362180375578	156.361439804322	156.361035041555	156.361331480973	156.3610927025	156.361792729761	156.362012978164	156.36150329433	156.361757026487	156.361431007782	156.361528441637	156.361589498392	156.361735425344	156.361425031733	156.361759041066	156.36161123301	156.361288378075	156.361532747418	156.36178486545	156.36217478865	156.361683811006	156.360720666429	156.362237159348	156.361669115386	156.362191212371	156.361924131576	156.361991241762	156.361389706902	156.361303041327	156.361119580447	156.361507473569	156.361315053633	156.362167978905	156.361990083999	156.361316455796	156.361832847054	156.361650342535	156.361520355575	156.361635962889	156.362136871948	156.361727796106	156.361234603785	156.361279443162
156.361164662555	156.361837552378	156.36129722123	156.362360171631	156.361480009924	156.361290561819	156.362229542164	156.362190411007	156.361369292371	156.361931074637	156.362015463514	156.362166094114	156.361430193773	156.361757090769	156.361988218985	156.361069303821	156.361454093849	156.36224120328	156.361733668072	156.361102297239	156.361871438919	156.361682880894	156.361560567945	156.362094540693	156.36174767191	156.361597596685	156.362001707978	156.361756896849	156.361665996926	156.361467152427	156.36180949863	156.36207822195	156.361638620212	156.362299264068	156.361856803545	156.361578707692	156.361463841357	156.362006045688	156.361204261059	156.361938945278	156.361494758693	156.361011131184	156.362261238432	156.361506658205	156.361203735367	156.3617599156	156.36126086	156.361242981654	156.361018932923	156.362014039804
156.3619351189	156.36156220298	156.362262375221	156.362013397008	156.361655220735	156.362049781913	156.361239336325	156.3615538344	156.361051915426	156.362032263214	156.362232693659	156.362078955011	156.361603399324	156.36125834996	156.361222969538	156.361964854697	156.362235482325	156.361840108954	156.361898940838	156.36174671036	156.361593245964	156.361197927029	156.361993238893	156.362049633989	156.361727475714	156.361618869164	156.361617335498	156.361900295754	156.361763407905	156.36090175648	156.361658805374	156.361140225942	156.361999714168	156.361716147802	156.361833845526	156.361188935391	156.361669813434	156.361439901714	156.361548459073	156.361679000752	156.361740916887	156.361049749825	156.361762281086	156.361106757589	156.361886050021	156.361537996743	156.362120221483	156.362113322471	156.362149001329	156.36163441245
156.361544111542	156.36108565543	156.361833232238	156.362125161126	156.361840663257	156.361149320547	156.361446305668	156.361412650609	156.362427718838	156.361922382498	156.361390627002	156.362307841213	156.361123286592	156.361384032921	156.361644082676	156.36197031735	156.361702345834	156.361334073814	156.361565329286	156.361402999091	156.362187530985	156.361569733196	156.361059126442	156.36223520007	156.361986348662	156.361217954675	156.361908625057	156.362310158912	156.361565945629	156.361037906729	156.361428881225	156.361994782965	156.361336198891	156.361011087054	156.361107635115	156.361771410454	156.361463374796	156.361348688837	156.361163682691	156.361955114608	156.361117060185	156.361311830322	156.361220982061	156.361403087283	156.361062651319	156.361164781563	156.361397123038	156.361705935021	156.361844016965	156.361087750473
156.362129509668	156.361338121414	156.36138641552	156.362249097713	156.36182825395	156.36181047667	156.360959225863	156.36194621055	156.362072603124	156.362069462671	156.36182373745	156.36111086736	156.362167933455	156.362051410891	156.361106398804	156.361902565749	156.361921000995	156.361498110347	156.361513309651	156.361776441641	156.361352337983	156.361027495898	156.361372864974	156.362346738892	156.36215620312	156.362040011559	156.361626403889	156.361766352069	156.362031977928	156.36176163547	156.362172874654	156.361968138454	156.362390891365	156.361272129578	156.361180874847	156.361059372321	156.362065464027	156.362039309413	156.36125581539	156.36208483585	156.362095265822	156.3621023813	156.362156480356	156.362132812741	156.361860335854	156.361833236565	156.361983333045	156.36193251724	156.361563497286	156.362294860912
156.361981394389	156.361325351659	156.36105267377	156.362086828696	156.362110664178	156.361787831284	156.362144078655	156.361695849205	156.361628948066	156.361797975063	156.361804769389	156.362281360455	156.361427344552	156.361735461662	156.361223944372	156.36212044203	156.361846287596	156.362117507021	156.361553895941	156.362193452744	156.361198558159	156.362444409382	156.361544662914	156.361609111459	156.361535254005	156.361843931206	156.361228979972	156.361640396254	156.362324523539	156.361385739266	156.36186890289	156.361724737101	156.362075622832	156.361212999227	156.362269475905	156.361792590008	156.361229771454	156.362329192781	156.361580992039	156.362176412874	156.362339411242	156.36220118993	156.361850199094	156.361565957826	156.362325115435	156.362193010117	156.361713634208	156.361157724989	156.361353674329	156.36107747646
156.361908170803	156.361627563614	156.361768980207	156.362211246632	156.361649596744	156.362104901722	156.361483336038	156.361818374322	156.362190747465	156.361786570132	156.36207469535	156.362081629153	156.362157303447	156.361808369765	156.361436298426	156.361353420546	156.361355867259	156.362304557261	156.362208835695	156.361674417422	156.361672625567	156.361749427044	156.361521881699	156.361516711301	156.36203211308	156.361433072919	156.362090934137	156.362303352153	156.361596402082	156.361922632577	156.361904173934	156.361807244628	156.361893888521	156.361253151749	156.36177169815	156.361238602398	156.361470359908	156.362116081206	156.361547293029	156.361691189236	156.362042454224	156.361272267703	156.362402829398	156.361759780457	156.361345259516	156.361351197445	156.361325310656	156.362235770621	156.361483428702	156.361538513676
156.361562425568	156.361943506086	156.361885076402	156.36138386162	156.361888473188	156.361320977304	156.362254336769	156.362239062049	156.36220293265	156.361305247088	156.361991917736	156.3618063136	156.361620193729	156.361411882217	156.361725401117	156.362384294334	156.361984318391	156.361715123231	156.362093671967	156.361783763695	156.361747462997	156.362323570307	156.361412841259	156.361261648544	156.362357866483	156.362029378173	156.362057464877	156.361507305922	156.362218153094	156.361328765283	156.362230465618	156.361790069466	156.361666234065	156.362003904103	156.362475570579	156.361297563975	156.361453168057	156.361476160732	156.361612856725	156.36196449842	156.362294216217	156.362125578682	156.361206945288	156.362146385988	156.361516282381	156.361497802458	156.361544019659	156.361471994337	156.361840473347	156.362145231519
156.36146811369	156.361609727998	156.362011628913	156.361513295441	156.361425830853	156.361395502381	156.362038170949	156.361542779216	156.361625271333	156.362151224173	156.361471391464	156.362023567107	156.361831312323	156.361495618621	156.361920149578	156.361508989447	156.361990138079	156.361598029597	156.362212505156	156.362282419867	156.362051955118	156.361196890891	156.361271423453	156.361575227259	156.361959299235	156.361606951462	156.362184936483	156.361935669913	156.361835917689	156.361349528809	156.361959330972	156.361197795593	156.361511669095	156.361643105879	156.361390370748	156.361781242299	156.36225861642	156.361716729997	156.361496042184	156.361609153999	156.361459507786	156.362295716679	156.362250521227	156.361673988488	156.362388349713	156.361892276141	156.362367646727	156.361550790115	156.36161646786	156.361751626552
156.362269751838	156.362101822503	156.3623331731	156.361461819149	156.362180238028	156.361557497675	156.3614154864	156.362373630308	156.361480259493	156.361697324406	156.362376190761	156.361402094922	156.362216067114	156.361919169126	156.361773269291	156.36179008322	156.361404569649	156.362344817173	156.362212345606	156.361541806793	156.362312363721	156.362354594972	156.362334737364	156.362433770096	156.361491252581	156.361670959017	156.361642971732	156.361301881412	156.361742307285	156.361523120252	156.361475686657	156.3620539424	156.361552527238	156.362199294474	156.362364400831	156.361870882277	156.36226953043	156.361320433664	156.361413041116	156.36228640551	156.362049594955	156.361546085973	156.361808189462	156.361899545752	156.361695160214	156.362428218949	156.362031621249	156.361431089543	156.362013427403	156.361877434886
156.362349647103	156.361417533942	156.362268971499	156.361672840845	156.362044252485	156.361781371382	156.36206482029	156.361609051664	156.361737438652	156.36230387516	156.362121205069	156.362110719814	156.362045307576	156.361982894235	156.36235995019	156.361468943716	156.361324620243	156.362398578387	156.362549390937	156.361554535328	156.361686237874	156.362334984441	156.36173560037	156.361493397915	156.361275248298	156.361537717613	156.361813674252	156.362037259047	156.362033698251	156.361931571682	156.361594914778	156.361806028943	156.361474792459	156.361531209473	156.362144050907	156.361444066611	156.362216214738	156.362188126232	156.361607966189	156.361894393083	156.361549323576	156.362200009738	156.361830890008	156.361645931888	156.361747112473	156.361596717777	156.362048201897	156.361656500585	156.361631322088	156.361984794917
156.361993675356	156.362107974931	156.361748182476	156.361625990481	156.361849764078	156.362446693838	156.362345095585	156.361749729353	156.362251413554	156.361821695592	156.362386259043	156.362274252778	156.362160589342	156.362456553683	156.361811074614	156.362334710707	156.361760650124	156.361971431546	156.361697654624	156.361788025421	156.361897951258	156.361881829067	156.362096993207	156.361607399371	156.361848521223	156.362215656444	156.361621372477	156.362393618783	156.361619675985	156.361721920423	156.361661345546	156.361900307012	156.361812265475	156.362216674224	156.361479716025	156.361729415282	156.361794967249	156.361863026884	156.362149754863	156.36226166526	156.361847989653	156.361629063212	156.361651119859	156.361696380556	156.36143267975	156.361681227513	156.361964567805	156.361573589685	156.361974665726	156.362079258049
156.361917700448	156.361520522774	156.361591321539	156.361522173233	156.362177912427	156.362051536788	156.361585657275	156.362203671736	156.36178620618	156.362046253619	156.361785944037	156.362225054844	156.362315547945	156.361889450903	156.362337365805	156.362335387953	156.361953237883	156.362503815155	156.361748013716	156.362161640453	156.361585165595	156.362401450022	156.36169154125	156.362138016908	156.361752318899	156.362086826389	156.36222677518	156.361819932263	156.361594384454	156.361756913305	156.362497179839	156.361832135045	156.36208098296	156.361878167535	156.361908382267	156.36232408108	156.362064951202	156.362097207267	156.361988178501	156.36197634033	156.362313849982	156.361659957176	156.362023443264	156.361730004907	156.362395347923	156.3617391535	156.36129762917	156.361679734599	156.361635808335	156.361937577186
156.361452938908	156.36146424941	156.361587536801	156.3622673487	156.361721830146	156.362240335354	156.361926337468	156.361695541618	156.362382605	156.361811313363	156.362437169708	156.362347315431	156.361695757979	156.362368130064	156.361556305864	156.3625433944	156.361718747537	156.361699041102	156.361712006066	156.362166754024	156.362035727035	156.362630210394	156.362479006883	156.362203439694	156.362178768709	156.362177283461	156.361711806079	156.362226370947	156.361553190025	156.36197087149	156.361678699006	156.361699036702	156.362065560708	156.362567519837	156.362252881135	156.362124720639	156.361738874887	156.362036601642	156.362012293591	156.361539662428	156.361858199636	156.362079206494	156.361926780933	156.362451654605	156.362269239165	156.361664637003	156.361750031102	156.36246289257	156.362377618124	156.361698910493
156.362214068802	156.362109014766	156.362051027502	156.3616586374	156.36152724276	156.361439691521	156.361812583044	156.361501549739	156.361864823189	156.361843351005	156.361878328993	156.361897653698	156.361693918255	156.362063500784	156.361501571556	156.36157563228	156.362392936444	156.361716731874	156.36201348541	156.361556722623	156.362121925914	156.36260867012	156.361962301607	156.36195971791	156.361673439641	156.361966911611	156.36196445059	156.361804810539	156.361666440627	156.361585593144	156.362202914389	156.36194022334	156.362375945202	156.361570939318	156.36258484092	156.362412356167	156.362393401879	156.362298578049	156.361787804838	156.362621947305	156.361917118515	156.362110841839	156.362182469736	156.362064001432	156.361959315056	156.361943498923	156.361991869066	156.362115372489	156.36142971745	156.362115728555
156.361965013031	156.36203716017	156.361593572919	156.361642087398	156.361946554944	156.3623264097	156.362289948534	156.361635611534	156.361665176104	156.362373479712	156.361992457796	156.362400666492	156.361481499441	156.362286442111	156.362026381418	156.361787408552	156.361673538319	156.362378236666	156.362241971384	156.362082218536	156.36151849127	156.361959612365	156.361828859536	156.361468253631	156.361906059475	156.361923255029	156.361954185801	156.362014490285	156.362375779644	156.362467162755	156.362102997435	156.362139934305	156.36165492578	156.36176784902	156.36200015476	156.361864388214	156.361972200777	156.362106017292	156.362261594452	156.362559359837	156.361831200555	156.362063855385	156.361990429112	156.361656550708	156.362060996207	156.362138063826	156.361741746736	156.362117089178	156.362145476977	156.361908294901
156.361929075639	156.361545597394	156.362400405647	156.36175966828	156.362269679	156.362020889636	156.362636488173	156.361944542327	156.361924556868	156.362332642036	156.361674840212	156.36188775338	156.362153872852	156.362553091896	156.362023608391	156.361597092186	156.361635185524	156.362343404961	156.361865214897	156.362315572519	156.361629696545	156.361767040588	156.361610213315	156.361951481669	156.362112550399	156.361955489198	156.362116851157	156.361498174926	156.362348585771	156.362319479751	156.362382841244	156.36191839102	156.36160557055	156.362350313169	156.362423575503	156.361765150983	156.362058432544	156.361736839204	156.361616351952	156.362341491624	156.361799248332	156.362117199703	156.362488980745	156.362189428966	156.362425158575	156.362070338353	156.361691004601	156.361794629759	156.361855779932	156.361649201212
156.362465618591	156.361801414401	156.361714697729	156.361668350824	156.361815462218	156.36184135093	156.362412019438	156.3618471128	156.362372676596	156.361929669418	156.361733184553	156.362511924044	156.362188185379	156.36233433173	156.361739999996	156.362292130657	156.362228346826	156.361732004663	156.361760925349	156.361578569725	156.361828374046	156.361748068671	156.361810489799	156.362235995636	156.362052192971	156.362001743474	156.362137520631	156.361850670221	156.361882279142	156.361773982653	156.361954854311	156.361882660326	156.362215418196	156.362486337147	156.361953625119	156.36234850934	156.361704278618	156.362269393289	156.361852722809	156.362214533799	156.362216592012	156.361962635877	156.362010315307	156.361767967315	156.362252241122	156.361956853122	156.362057273252	156.361671599858	156.362393987391	156.362371070045
156.362467678237	156.361904856196	156.362430331597	156.362267276233	156.362068668931	156.361854825356	156.361607200826	156.362164225026	156.36210582605	156.361978731683	156.36167500716	156.362449383654	156.36205529034	156.362438675426	156.362360720608	156.362077416298	156.362492531305	156.362065529447	156.361837909546	156.361723705794	156.362249752338	156.36211998719	156.362294857502	156.362343774661	156.362196837423	156.361979490263	156.36213250188	156.361805650417	156.361538726828	156.361960828484	156.361767008711	156.362172061138	156.362333726198	156.362140024079	156.362605466207	156.362222786689	156.361687532372	156.361680436454	156.361806947963	156.362142485095	156.362085024511	156.361764278518	156.362138211976	156.362314787875	156.362214304163	156.361914396376	156.361761737017	156.362178967096	156.361804252152	156.361865968231
156.361618077289	156.361880761919	156.361846007228	156.36193677062	156.362062668796	156.362489059265	156.361729740178	156.36202446145	156.362224896698	156.361557580799	156.362341344372	156.361946234719	156.36229227678	156.361937312961	156.362220744934	156.362572488475	156.36170099639	156.362194071461	156.361998901082	156.362455484176	156.362611017548	156.362552369879	156.36252121773	156.362162565345	156.362335387196	156.362335057907	156.36186372134	156.362182246	156.362398579199	156.361877890356	156.361679307479	156.361734297412	156.361843402705	156.361772096685	156.361630845649	156.361666933953	156.361594837276	156.362129287599	156.362559341284	156.362317450264	156.361699380497	156.362423023753	156.361644901001	156.361981143923	156.361881841165	156.361655732846	156.361713903755	156.362258538576	156.362093242947	156.362008208611
156.362024331007	156.362027095661	156.362492671055	156.36232114247	156.362362386453	156.361804329674	156.362008694117	156.36243587774	156.361684668814	156.362319650192	156.361860981237	156.362217539518	156.362425641142	156.362362431471	156.361926822458	156.361752003877	156.362165698114	156.362459166105	156.361833149539	156.3618889918	156.361877298489	156.361834166688	156.362515913911	156.361676668855	156.3622208646	156.361942277737	156.362226003411	156.362015371026	156.36172360395	156.361676629283	156.362074109228	156.362333869209	156.361957997677	156.362029018331	156.361909604471	156.362754717399	156.361871404532	156.362335967506	156.362463888545	156.362224557006	156.362490953221	156.362539722285	156.362603669901	156.362429170251	156.362102163003	156.3617906321	156.361933993175	156.362311573844	156.36161182341	156.362600715553
156.362364450885	156.362343909167	156.362325143999	156.362410582157	156.361851473975	156.361664859831	156.362337265415	156.362505053099	156.362094616332	156.361642307685	156.362504719701	156.362268303618	156.362190095367	156.361730985549	156.362394179544	156.362431111858	156.361860636921	156.362495467775	156.361674104289	156.361780167633	156.361827706355	156.362072823351	156.361871559338	156.361843344232	156.362269326453	156.36219638112	156.36251610323	156.361839025029	156.361964169238	156.361582876016	156.362309884691	156.362211858282	156.36237164374	156.362139116044	156.362472551732	156.362150458721	156.36229188603	156.362626122636	156.362282209263	156.36211162662	156.361634058558	156.361926115942	156.361922696742	156.361795787875	156.361910981811	156.362139097618	156.362458310766	156.362142293176	156.361863080187	156.361739531512
156.362733261257	156.361952422726	156.362288148185	156.362507477064	156.36256185627	156.362183208494	156.362380566182	156.362146512735	156.362393365839	156.362024448108	156.362009168998	156.36192527961	156.361955868435	156.362226107667	156.36255523013	156.362597026324	156.362191421104	156.362096087991	156.362005310854	156.361794024443	156.362538959437	156.362083959823	156.362256771933	156.362136224858	156.362430343083	156.362337118656	156.362234569561	156.361698854794	156.362340754464	156.361646918071	156.362129827874	156.361932074078	156.361882239114	156.362195922961	156.362004351861	156.362321902418	156.361949403691	156.362322507179	156.362083814294	156.362229316011	156.362669637318	156.362422294023	156.361820363922	156.362421359754	156.36209039227	156.362224867401	156.361948846147	156.362282528325	156.362000297056	156.361583260129
156.362600119506	156.361849621888	156.362234094391	156.361875673363	156.362054769176	156.362319749503	156.361859835863	156.362156737472	156.361838433395	156.361970226649	156.361923361845	156.361921679418	156.361830120233	156.361854918761	156.362368881515	156.361903617634	156.3617946384	156.362519356683	156.362329733213	156.362374326188	156.361971792196	156.362126150554	156.361770863787	156.362156867769	156.362455732943	156.362251233093	156.362076278241	156.361774930768	156.361742846154	156.362414811731	156.361905779433	156.362048789875	156.362202624357	156.362386986068	156.362036091837	156.362594042564	156.362581880532	156.361750518601	156.36169987872	156.361625295492	156.36222427556	156.362042947382	156.361984684225	156.361897498132	156.361696716735	156.362161911229	156.362071143331	156.362255017677	156.36211530017	156.362367253517
156.362335415643	156.361985535224	156.362596025633	156.362167808628	156.362334564954	156.361901193547	156.361874266638	156.362097600453	156.362513490775	156.362400569718	156.362249156482	156.362193910295	156.362187624702	156.36236507568	156.362138914777	156.361910824708	156.362327146122	156.361846683108	156.362109422973	156.361918348231	156.362491181888	156.361962494422	156.36168336554	156.362479763093	156.361895634831	156.361921067709	156.362421230619	156.362319607555	156.36199837203	156.361776076425	156.361909028583	156.361920968229	156.361976391739	156.362342525495	156.362319918175	156.362180878312	156.361926630643	156.362284742272	156.362222334871	156.362101429352	156.362565643464	156.361877318863	156.362618861129	156.362398202136	156.361795366277	156.361823366556	156.362447486206	156.362553077117	156.362642165608	156.361949484037
156.362368011506	156.36204750342	156.362061824743	156.361971271047	156.361833774271	156.362373812295	156.362585417479	156.362490853796	156.36204788625	156.362597990162	156.362580286792	156.362265736592	156.362562251186	156.362466100077	156.362448066031	156.362227913806	156.362010245304	156.362178544457	156.361959386288	156.361892991313	156.362176516082	156.36231838394	156.361692535106	156.361906984011	156.361697481726	156.362636690969	156.362340700297	156.362304523373	156.362105594561	156.361782492447	156.361860946318	156.361873486908	156.362063819217	156.362516428626	156.362301926999	156.362038209584	156.361748739071	156.362188915806	156.362447813621	156.361784708081	156.361910864038	156.362487943186	156.362094659923	156.36233522145	156.361977292918	156.362225500709	156.362497001191	156.362022587557	156.362121027508	156.361753878452
156.362324329934	156.362115289737	156.362089424178	156.362301514772	156.362349644391	156.362331037625	156.362316617968	156.361964663111	156.362175987886	156.362080431514	156.361844277382	156.362521880625	156.361801067702	156.36235406306	156.362006222594	156.362661191531	156.362617913471	156.362009536694	156.362306269937	156.362029283646	156.361981064462	156.361899219999	156.36219613496	156.361983944821	156.362209864015	156.362603211087	156.362073955258	156.36229390751	156.361990056139	156.362466485298	156.362077069911	156.362637288405	156.362248370368	156.361819959847	156.362178657435	156.3622694761	156.362000014039	156.361811132391	156.362291126695	156.361960811485	156.362344147055	156.362445525224	156.362307483091	156.361802770003	156.362413764174	156.362169489831	156.361806598876	156.362394876658	156.362176359432	156.362152836021
156.362592575914	156.362313316904	156.362196073775	156.362070635625	156.362257293528	156.361861499921	156.362643352524	156.362454482066	156.362649998299	156.361837317328	156.362318155941	156.361867861538	156.362060707116	156.362338554873	156.362145900797	156.362113507604	156.362304852086	156.362381135603	156.361912579055	156.361992632852	156.362282563997	156.362390685588	156.361991804256	156.362485844568	156.362439739318	156.362242498312	156.361922778366	156.362279977412	156.362126085971	156.361870214841	156.362406677087	156.362380425251	156.362700395089	156.361796834458	156.36201691038	156.362076276526	156.362386884028	156.362061399217	156.362357270176	156.36225318116	156.362301501745	156.36224059492	156.362580742397	156.361965946164	156.361871871472	156.362344404951	156.362539463069	156.362279374362	156.362093803665	156.361800560877
156.362352321406	156.362150970676	156.36246651342	156.361880962881	156.361774425415	156.361887569815	156.361728653365	156.362542999091	156.362216232332	156.362199334559	156.362159397883	156.362573573825	156.362195292151	156.362651842836	156.362521693374	156.36250033369	156.361915112822	156.362431678851	156.361848310991	156.362436358047	156.362366917122	156.362143305939	156.362203170366	156.361954189989	156.362583962386	156.361795441995	156.362119695074	156.362653590673	156.361863106852	156.361961824037	156.361803754666	156.36250493085	156.361921564055	156.362157175603	156.361993005463	156.362553147457	156.362599076062	156.362111451176	156.361916894811	156.362145473134	156.362115782622	156.362006448969	156.362358587118	156.361956348107	156.362468895102	156.36194201954	156.361882640142	156.362426524605	156.362529930412	156.362552844467
