# Supplementary material for: The Neural and Computational Architecture of Feedback Dynamics in Mouse Cortex during Stimulus Report
Source: eNeuro. 2024 Sep 24;11(9):ENEURO.0191-24.2024. doi: 10.1523/ENEURO.0191-24.2024 (PMC11444237; doi:10.1523/ENEURO.0191-24.2024)
Supplement: Extended Data 1 — The file code.zip includes all code used to generate the figures and perform the analyses presented in this manuscript. The folder "./ephys analysis/" contains code and instructions concerning experimental data and Figure 1. The files "Figure2CDE.m", "Figure3AB.m" and "Figure3C.m" simulate the model in the nominal setup, and generate the corresponding figures. The file "Morphing.m" allows changing the connectivity strengths with respect to the nominal setup, and plotting the resulting trajectories. The folder "./Figure4/" contains instructions, code and data concerning Figure 4. Download Extended Data 1, ZIP file. [file eneuro-11-ENEURO.0191-24.2024-s003.zip › code/Figure4/isolatePPC/v1Int_a1.45.dat]

0.41035804155774	0.359419691476922	0.347039556138396	0.349618118122556	0.394074636760639	0.336600175511894	0.336926497977249	0.333028495788244	0.383520307702444	0.369960299318917	0.384480375357362	0.332181237257002	0.401841598553129	0.352833377302043	0.337346738206155	0.38170764754071	0.378478363189148	0.364885744720587	0.396756245144646	0.379006891156383	0.394262008858628	0.412267734145821	0.37212276607945	0.410650424770944	0.396540705401287	0.361924109820517	0.362145079296345	0.326928644619987	0.338964401190326	0.405876178888485	0.345790611221899	0.346374575272341	0.371048436851352	0.353627920867289	0.330058288183583	0.384713584161245	0.409774173607421	0.332709281609133	0.372731017222477	0.388209675281643	0.34370828416697	0.361326480092039	0.366484540237924	0.398472941580095	0.350584807828806	0.37126765674155	0.371778962299673	0.352440295456422	0.409027750281195	0.38741695006384
0.427634254645396	0.366584063208136	0.408763938088776	0.337639492759691	0.339724145818344	0.426298915052784	0.371608900751905	0.397409799686677	0.434723802056619	0.369721927132896	0.426210852124016	0.335609800128945	0.360127918897144	0.388026840564018	0.379315127469399	0.394536401499397	0.427475594447233	0.369123570307854	0.375413041097022	0.36899802636347	0.399908522647943	0.359370787991166	0.381373999210804	0.408670919156411	0.387325819093586	0.417676801807751	0.425599878666365	0.393672613500205	0.391652697081478	0.403916630721361	0.433864696526991	0.358175913727398	0.380100088036249	0.387991297241906	0.35012155907546	0.395268582414929	0.390180989978668	0.407380683613833	0.37208815890252	0.401948779634971	0.361696044747215	0.36006340540331	0.410938244577386	0.407026553992008	0.42372716912634	0.374243621289997	0.393140011270424	0.342434772231126	0.409591034352315	0.337980547175063
0.437493733776041	0.428658432773117	0.399753810899644	0.370111561673675	0.353474739428858	0.351416730811827	0.376925819576091	0.428990505470848	0.407936266704083	0.448731319326418	0.347437997187949	0.395073169433547	0.39682460579584	0.34807194914841	0.388541448514915	0.364591644669729	0.416886062319913	0.403063612706352	0.352483481661949	0.419601885266387	0.386454535293977	0.457901452212602	0.429422219637779	0.445083037903874	0.358628013540346	0.432509266018082	0.391562636886524	0.359274565063883	0.363794484874851	0.412479834936641	0.394190724103843	0.422587332429041	0.455196426443103	0.349796937762736	0.456173334566358	0.349719764094594	0.378185934078621	0.41818468561879	0.357668881103652	0.386337578513738	0.433184459501881	0.454036234413127	0.370460934508945	0.449344529753985	0.394005432257019	0.44887874437229	0.391766654152163	0.358730295320859	0.363121027101429	0.355368958148527
0.386493737742824	0.360250253890715	0.404949580527488	0.438399827879613	0.38894643303283	0.375532648028831	0.370283819245625	0.400991696543663	0.413414811857553	0.41190415417921	0.430834123285638	0.373557173510976	0.431357369327543	0.365474169465993	0.390195129160602	0.384568921304323	0.405776462560361	0.42633371522625	0.41587445328565	0.386325945800068	0.358146475175557	0.403157755839082	0.442636312083075	0.431748702443741	0.385559542853463	0.407160182686158	0.387076959569607	0.37191824090585	0.439079721887309	0.428169856538533	0.401077188333413	0.429459852026219	0.39213506415135	0.413770749955167	0.465247324199853	0.395600725173032	0.471945687102679	0.410740851763519	0.38441220887433	0.364645951296411	0.426403545825373	0.359183016456572	0.384743704646787	0.455441025127791	0.414272563887198	0.47982687155268	0.475584387153153	0.419543785795012	0.399705437204031	0.357200329272548
0.514699039450601	0.382803907650752	0.462591779518801	0.380965244852124	0.411263111402442	0.380341797057959	0.434967528807299	0.422520111049789	0.399998961813119	0.445407329045597	0.388652865474472	0.430505495019483	0.425020801694167	0.372769970686577	0.436650788407643	0.393820055795766	0.433084547386183	0.440951136722426	0.373894007058769	0.385393502440843	0.466562799320972	0.444060187184149	0.412925739114367	0.386524629834151	0.480296475119843	0.471942345150621	0.460140478142938	0.48459920941973	0.407475466884627	0.381243953610405	0.44046902519424	0.386037860455399	0.447537265700588	0.372235710133621	0.478221401198877	0.499216122099005	0.375540345514859	0.378786141391145	0.390075778554378	0.490230537306414	0.375734359101784	0.402520007549278	0.476311058390811	0.405113611318116	0.465176440274085	0.485123483304729	0.439392283954834	0.415078524879348	0.402924293016777	0.383954686176207
0.48653106595902	0.414610574081188	0.405182250022693	0.488206267813905	0.412345071195922	0.43794460810877	0.490389686198361	0.444902825060669	0.471627719782808	0.412582370481737	0.466480503400235	0.420378835927177	0.506102926735318	0.520955780865123	0.456657699636525	0.453407896274435	0.508431033211846	0.391133274428069	0.398211171565999	0.411787623699442	0.474162332613535	0.460033333398773	0.505825321795929	0.426524103314589	0.533402545449217	0.531334238966994	0.450189411388769	0.414696034319015	0.523671555838072	0.428744904343583	0.409625814477792	0.484717943910746	0.455181775726653	0.533906945256379	0.388787421390316	0.39480226367365	0.412653814230434	0.406970681866819	0.41970002620935	0.543517897578963	0.442377542063659	0.453365468821921	0.501713417720571	0.437167110444358	0.463716204046916	0.416991258483831	0.42625549752854	0.39989949046223	0.405576532827635	0.512734957506228
0.551680690605823	0.51548371912309	0.43210891349239	0.525371988536378	0.516304035010592	0.552342175591246	0.406072806968167	0.412479437552154	0.489418514207344	0.535634882726727	0.504097842987297	0.570759730591875	0.420823483634022	0.462880109245926	0.52339836474472	0.430992193091456	0.557783015055007	0.491513892559458	0.481467941690184	0.460788183635172	0.408857148529302	0.43986024715798	0.515380062020123	0.5302916247858	0.548346313640074	0.506216605979874	0.566503609169601	0.541396424141242	0.43042254668468	0.43015924129566	0.539957875914862	0.448937179462284	0.420044935657093	0.413532387437764	0.416149196552987	0.424535594794232	0.437624357772466	0.568239912201136	0.50754098500196	0.514252567895492	0.420531888078072	0.564627717994493	0.475120539912095	0.424157714503396	0.451975920090546	0.423524475589611	0.421858924506665	0.416580250826892	0.473552760349459	0.507491038829116
0.428999278469516	0.454888189838412	0.484000454136371	0.448224191007192	0.442065687973704	0.484649458326206	0.508128665300077	0.540050274582665	0.485676864196031	0.463014297242098	0.505838609044823	0.52815565328731	0.585829188298541	0.589567606357245	0.445821563426564	0.514319871073693	0.533088334253862	0.539931658371457	0.594379002023608	0.481807066381532	0.526119064558406	0.519668253829332	0.534178148563638	0.483226479508776	0.567909505248025	0.442642513882888	0.445346711439163	0.57619614876434	0.590999125519846	0.587919312180463	0.596200522635803	0.442509619411189	0.592934783748193	0.527882914726421	0.438335241365447	0.579465719911586	0.489382010545418	0.547318353454831	0.428997815517844	0.536890049695973	0.436948214647829	0.578385693378125	0.466792227618098	0.426997069783026	0.456574979854445	0.437942332226776	0.458754131045198	0.581847849529991	0.538148093694333	0.436276798907967
0.601506258054653	0.598943614786582	0.560367285838093	0.472476919229792	0.460003477799337	0.622191428233065	0.641012726600646	0.508356260807557	0.522860510684687	0.495165290887218	0.461742783926175	0.544881392125539	0.624141727771553	0.454623123006106	0.611391684110152	0.515832248212739	0.567184848993273	0.466379434572105	0.568975855014278	0.60938778529377	0.45560672911171	0.540019290084722	0.639793107916053	0.564709114828005	0.569998176060749	0.480913142155446	0.448547256054393	0.455072216170991	0.461950067717538	0.560923868476499	0.54209905403847	0.626274147591927	0.583265839435378	0.488664127839673	0.568906038758096	0.496760184486248	0.486535361838925	0.623348971597438	0.45693584240598	0.622176474548383	0.658556015138173	0.463484788284659	0.644167608941298	0.526909936726357	0.476309530617565	0.553287544143171	0.473912876460946	0.514781170382341	0.471831593890599	0.507999105157947
0.534191029913804	0.503907774342398	0.672882247089982	0.532268828190129	0.551249716386743	0.472188881744941	0.481363800932505	0.635585978672944	0.556551536029317	0.570568264149792	0.650487861497828	0.604679396579146	0.684224352765412	0.549398505984586	0.483236582192502	0.482075714076479	0.62819961459491	0.680559731007711	0.630908263292998	0.677624023382881	0.475975937899342	0.564986471738018	0.617445029979909	0.508160765265744	0.587671192406043	0.684699698813626	0.558057562107728	0.680651990650838	0.474458440502458	0.58142834972803	0.517007648549678	0.598960591182533	0.667568195339701	0.55593133860124	0.506304958793315	0.485366572913609	0.692668979076795	0.542586756114548	0.550233847903297	0.584508607790032	0.505089218002785	0.608218793648176	0.614749838015875	0.558257381001993	0.624808672448079	0.532914327520417	0.645470264549033	0.565821845504209	0.589312479247427	0.549393118304708
0.633093712383476	0.664147858105405	0.61714562964854	0.514964006448818	0.557746486195411	0.533419663045993	0.594090497376816	0.549476482236351	0.751070591225089	0.727485998125087	0.596879550439783	0.566088411895809	0.544132617948839	0.509720078750234	0.644137375059323	0.546426743401547	0.531010710095787	0.570738635314575	0.765275914008761	0.681867777821745	0.612932878584597	0.685683390640348	0.721238327077608	0.574103916950682	0.613607570199321	0.563918529272049	0.59634817990277	0.517232742821508	0.555429008366364	0.597850543079044	0.528491277104055	0.696595740077468	0.60916774213353	0.570702256269266	0.61779516480558	0.663642717511977	0.529994214113823	0.599768268750611	0.543565816081126	0.53158132133268	0.737207244966126	0.537218911449612	0.567998051974899	0.532868572513519	0.564275396284787	0.52885961671617	0.519086117865027	0.554888494983049	0.566961831388481	0.626617535926458
0.634364040132081	0.589788124560819	0.65113042187507	0.6292414563275	0.755018194941477	0.65896318873353	0.55649110727012	0.596289071714382	0.650435206222998	0.577978700211959	0.578374797055642	0.602983437172586	0.758358151552329	0.804775514061422	0.718109540558017	0.538866861273239	0.658801918253726	0.801404474040525	0.57735058012596	0.62165146045066	0.636851848654453	0.734472689641344	0.805614286685348	0.578212249794803	0.632340523737224	0.654397348131815	0.757632574729816	0.787606854149116	0.667825296901855	0.611852201400937	0.552451975945935	0.784582301095086	0.592846090347069	0.627371971721815	0.638869842433527	0.659297055062072	0.714084378441817	0.705043178434187	0.532592583104851	0.781787067845239	0.700957075927166	0.62488949007653	0.632603495039712	0.545131341100099	0.551125663334091	0.607825002273164	0.779280569952841	0.62722515925642	0.553428303064852	0.752111319333475
0.79132445368758	0.673642777515815	0.581562799973542	0.836732798377553	0.84216951474072	0.664508514066146	0.804011704241644	0.607798963675232	0.892259222178694	0.7956031873873	0.778623288196651	0.615398387582314	0.70824858544577	0.796477181639284	0.592042789719119	0.687621816879494	0.697909915591394	0.749477438615286	0.745882064233256	0.860690375971081	0.615639272671889	0.812662879428449	0.581574313180707	0.892752891518933	0.704714996084769	0.775384340253992	0.586311269492228	0.593750879095999	0.779548525911777	0.740238155675979	0.625695211164776	0.680362792757128	0.825054467844192	0.716234196616392	0.701263577481276	0.704766090285021	0.642207480129552	0.609829530906688	0.756344336071946	0.683350937631404	0.701083247469413	0.735915303745412	0.60884035617201	0.58594740317494	0.752017466518658	0.886539332607046	0.736872009154904	0.873049274705777	0.911006194057737	0.757657234535482
0.868531835292179	0.700218373691175	0.882614267465794	0.673159701116377	0.697583672720987	0.85748739984494	0.739845335496562	0.88137933800601	0.891890047238403	0.686066496117251	0.743850924477112	0.651922120388892	1.03012536654237	0.751869882302269	0.784286106822231	0.709834072189253	0.698690780780918	0.824276076589051	0.724770621566415	0.887268681437412	0.930234090148865	0.726027901791774	0.837386872509535	0.984797916314139	0.718296420013557	0.685024543789786	0.909998842267238	0.727494216616582	0.874572010798436	0.627025086400723	0.681451853397161	0.89860629254864	1.00133799290004	1.00203682703911	0.657548769814124	0.883547357280435	0.752461073296919	0.764403445532763	0.645138202814799	0.691594512605866	0.836877225421718	0.775735337470889	0.772551506797386	0.722387825512009	0.696216524773903	0.99506036160036	0.721433088731611	0.793341917787336	0.771473411282904	0.816750482456973
1.02251518352695	0.810051470037118	1.10739499780609	0.836569285858355	0.704039476795991	1.00194768091032	0.730761224895864	0.74031007491397	0.838134533061067	0.70055165658914	1.05729369612122	0.826004379088708	0.753573435928547	0.753630968520468	0.774939676631409	0.803247755921922	0.805653788064797	1.03342310785776	0.800031886866394	0.914025805525057	0.826193796158366	0.840420220745188	0.989252616003335	1.08405586546403	1.01380324375172	0.849170244638172	0.679011862639907	0.753091469027315	0.701162591445144	0.901518418164019	0.787306484037629	1.12123939719733	0.835280584663087	1.13349200620891	0.76775894805911	0.814938391166627	0.785608182909344	0.952137779523714	1.13885882593409	0.736879056652831	0.689736706965051	0.94736945014077	0.889239907117	0.709970706882061	0.914642176083716	0.707846681837431	1.12466351138435	0.877301383808995	1.08082680852191	1.10242865057473
0.968468219483527	0.864558942351534	0.793069329069295	0.749040897859781	1.13090217726587	0.826793330023065	1.07950504989822	0.757569739078246	0.729066486067399	0.886327968730282	0.924956562208794	1.08552403107089	0.85846386271649	0.810120340032581	0.817021569521664	1.13820804006036	1.25662112999894	0.805960166807684	1.16893007981434	0.726971838345989	1.19490809670973	1.02563288365039	0.8170732708194	0.978344109220141	0.805052091962694	1.13780742170555	1.23800318706713	1.22869373856759	0.942921532634993	0.937639175213264	0.888347451169419	0.743579671325255	0.723282005038906	0.943798779247817	1.01963108924516	0.811624071217075	1.00182782686712	0.942270127853568	0.926309423529921	0.88591152955424	0.880309183232073	1.22126908771054	0.746224112265996	0.78271190251383	1.0790151692543	0.832863661131388	0.935817182232409	0.841474836056205	0.743887359682438	0.833671628301319
1.12596504650185	0.938568007656612	0.779765821244808	1.38957123603214	1.19212404682867	1.03870841586333	1.04582454350539	0.858171453509484	0.851992792736625	1.36600691447366	1.01353652942339	0.908781831052139	1.08437790876237	1.10003675033689	0.835394545162389	0.894606459123341	1.07897175530603	1.24539708069615	0.998692230277527	1.31722804105605	1.27949810441704	1.05332991327795	0.832986835501091	1.03863696878603	0.929449326290759	0.877879058898294	0.806828495293103	1.20160747779143	0.828342457065517	0.830953666228963	1.08437790836006	0.820697750504098	1.10495841641545	1.2295112281081	1.21263191772601	1.3730438316951	1.06977255867293	0.801270322487869	1.00042929142652	1.14603518185743	1.04234296402868	0.865884008922507	1.15153190830823	0.988701330725334	1.25926291163739	1.20409004029484	1.00991002259189	1.07123646755383	0.795612168290714	1.07986550479283
1.41324509527729	1.54716480264369	1.38921176665343	0.843429595717339	0.911430249959481	1.21973841997756	1.28919989089004	1.47091865186873	1.28570346766768	1.26714672037378	1.26068372050239	0.864034877699433	1.41437166905755	0.954849877804135	0.893627789531942	1.29570296246467	1.18037633267683	0.9922494923986	0.865308251424903	1.37606337516903	1.02448294148989	1.66179477122535	0.986409560321003	0.868863041504975	1.00947772853271	0.898454291726052	1.41391220981515	1.33855964292805	0.874189026822128	0.964595858247446	0.941382201032774	1.49821258207982	1.47365107784716	1.59999353004912	0.98845543281631	0.864824329298851	1.53468199645581	1.04350335414337	1.19800714374958	0.960304306449649	0.912168737052913	0.893292256678022	1.00273434270379	0.97120823143477	1.13643316243827	1.11423235350245	1.00466149836881	1.19660096359001	0.962747359889833	0.884106830561197
1.10848447747558	1.46997280151811	0.990315031234068	1.53522147739655	0.980932802442959	0.973800935942795	1.46996363410339	1.02515876884773	1.19856880726669	1.10811018886605	0.971085527907238	1.27010921846007	1.42405342345257	1.35513403098362	1.04542489384498	1.05467596685648	1.15792751974252	0.953420634985183	1.2572380526655	1.02235189092116	1.01350052547561	1.27731465278103	1.44533290535085	1.27642668370513	1.36561625970588	1.57164744935804	1.03641004668771	1.62433746965894	0.967639069581378	1.24872216163281	1.30363296808245	1.58809235578713	1.14838007987631	1.10639801141181	1.14213629709833	1.11063919126477	1.30089069768439	1.46131879519935	1.63788868828394	1.02065175868171	1.12858849273128	1.09167751351883	1.08545543647797	1.69999784379886	1.04045383793866	1.25126852729776	1.07771079519288	1.65114171519178	0.944233329205809	1.85665604815685
1.57621617919621	1.5159862460421	1.30678501495108	1.83253762490684	1.89820389387197	1.50307501532994	1.55656640759245	1.47642041613902	1.63949471044535	1.18119976821113	1.40796835454422	1.23217464627886	1.17076991581363	1.06566959901093	1.33268928898674	1.19820879376859	1.34911872276891	1.20507956552671	1.36517594544176	1.07835698159464	1.28274089584698	1.24819263676664	1.40046128743986	1.11614813860473	1.43731483609072	1.77890795593954	1.30572656181831	1.34899202967722	1.6236168558136	1.42114311168351	1.91171565369393	1.19460665930408	1.08099478719785	1.14268758581061	1.65271845123835	1.69553683739205	1.08787168395626	1.40045103736969	1.38415442298042	1.39738882951544	2.23515551512237	1.56645179199924	1.02776107874919	1.34054909861553	1.47604448030487	1.79375746998909	1.62405745464448	1.16445840539568	1.56387602025383	1.41103451271106
1.42660185777966	1.80799734439448	1.48943904361242	1.13904783352154	1.48095479756153	1.35858714433586	2.20463101419959	1.54857554377321	156.074574031246	1.36527849414378	1.20765019798731	155.791169987399	1.21022944459453	1.77001994908538	4.10484336498422	1.55982344270985	1.5412596508333	3.28344877499746	1.38469164076774	1.29717115261236	1.39286971639998	1.27140649977948	1.21159851216832	1.17066025207114	1.79793888440896	1.43923255263519	1.20644806925909	1.84131954413431	2.17122857517105	2.73956012951484	1.18376751172591	1.78074184412141	1.91518820429219	1.54068210331604	1.79779390857102	1.59681444470321	1.17401939144916	1.15569242921159	1.82095719575445	1.67767326864251	156.299542414705	1.38304513328393	1.33522336309567	2.13521476248205	1.26268822838644	1.28669541270048	155.423029166216	1.49848648962812	156.041767772207	1.56938672675269
154.570916090574	1.80095551368197	1.33151128820442	1.6367873744231	1.53895937339399	1.98823388770558	2.41492178642609	1.43337132265728	155.736044676741	1.29983322075628	2.28582039681036	2.41527487727246	2.32257696632606	1.23938455999887	156.32096419085	1.26363572189468	1.46797469321565	1.31963567633605	156.102563733327	155.732366852359	1.49691227644049	1.52917087274838	1.57928979305531	1.79641275576779	1.65423492605105	1.54882684460165	1.52477790198834	2.38315001398586	1.25092306158954	156.140241661057	2.02208874403587	1.3524303884563	1.44161630889101	156.152993913077	1.39501213757665	1.38816604216074	1.52795995184836	2.0468936787269	1.59516402797646	153.608067656826	1.28842646711537	1.54599118164238	1.43703723865442	1.85059450483893	1.32116445378974	1.6120337496781	1.56393251234537	2.13556665007042	1.58876446016385	1.34678355384823
2.06824816065037	156.319260266722	1.48253879087446	1.87558749230692	1.91762130787671	1.43792073881878	1.68556978771166	156.232156580812	2.93901200328845	1.72145453943143	1.95938270467181	1.9674046864218	1.40016115448033	156.304402291145	2.33297851090528	2.17016586310072	1.51326313133154	1.53879564937233	1.49530893922044	1.68548561545821	2.21967240995461	1.6560127510702	154.403835175082	1.73704214569532	156.311822538653	149.08152813804	2.22728944377362	1.55592301651002	1.40592029112188	156.293754035806	4.26805991793026	1.66402230054678	156.214992917979	1.43929802156216	2.46769435669956	1.67320721552738	1.62811464583916	1.70443178587534	1.41507171527458	156.032235274652	1.41181850982127	1.60182914084244	1.88830059497906	1.44323548597231	2.37940246834112	2.23591850733602	1.69966023508028	1.6949012755807	2.54188691000026	1.88698657089116
1.73384497657658	2.43291197300186	156.256700884435	2.05663469683668	156.020287120375	156.285902617883	2.75834218821625	1.86202976881291	1.84473589213331	1.62773345715213	156.303855020195	2.66781205588491	1.56250528363567	1.95377454951604	152.065581562241	2.12299054298411	156.26214511633	156.295499144194	156.325581770322	2.53381082336257	1.98501198426132	2.37523837718518	1.56072281471394	2.76117201554007	1.79363927160615	1.57113449008026	2.18251970066305	2.06582720342659	1.78216880664646	2.24761902958345	156.259317601451	2.05231919086073	155.987965859389	1.66376186148899	156.088646961709	156.293177628046	156.112183259977	2.03226740987164	156.325495879167	1.93234911992027	1.98458306755426	1.71233267114368	155.351955792751	1.74663406872339	156.206592135866	2.46626653720796	1.55268587298531	156.159252109268	1.85618757453055	156.158893108887
3.50462087388686	156.320524311206	1.86859141192335	156.238594447132	1.94884970359533	3.460988423448	156.306132334379	1.91465777268243	1.81282560670199	2.29596706170195	2.46569141613015	156.116703228577	2.95939997044625	2.28012835408666	3.26328851482866	3.14552629575062	1.93602611140526	156.246068598591	2.08323422139848	2.46386891420212	2.80405448328492	156.231883584064	1.74933798692523	2.02883466391779	2.92408363675719	1.84861903933666	3.58085101435852	1.76566248574699	146.071509049839	2.02973378712923	1.92905370122798	2.41373425101492	4.73736057988608	4.01192813979116	1.90144567660066	2.37049832812768	2.19060176938507	2.00071893863464	1.75656000396064	2.34570337753186	2.74034267388608	2.12415576449071	2.98004210196373	3.01515973479104	156.264909334338	2.32162800651124	2.66596450109449	2.82833727926192	2.15897221364807	2.12283177369374
2.00020348508817	156.325795901652	152.485807523767	156.307394909504	2.61757924368603	2.21915037785475	2.33697389016696	156.321222707888	4.56175153961217	2.23967368728104	2.14936041401626	3.11366008961836	156.340305096314	156.315043505082	2.36904490922025	2.77240742773559	2.28472795211935	2.16387250821046	156.202650844034	4.83510175323176	2.95020427116577	156.227848808276	2.10418345660181	3.2342064208594	156.343829170395	2.48419240886713	2.70078809721125	2.21635047314825	2.28632124146261	3.11061897545462	156.295647222591	2.91133178311094	2.82072637729767	1.99443397080787	3.14219413743398	2.88620933985439	156.343422520475	156.331361947907	2.99392123383492	2.54894747380333	1.96441762041134	2.32608833597093	2.11330812298565	2.59530887214863	2.22939520337388	2.03950682308699	2.2383484493954	3.19463463330058	2.38782065471227	156.29907674546
2.3166469364172	3.7688483804959	156.314127016923	4.54286546100318	156.345299074944	155.506456128602	4.21658207606435	155.738769739771	3.56295341730912	156.285519643714	2.17640599025269	2.37450179724972	2.31898445274873	156.177861053678	2.66438934385787	2.47282589300718	2.80402459117566	2.27659869425854	2.15576832377856	3.63011351931355	3.24476124896429	156.340130124712	156.252028413623	156.287805038132	156.310782149866	4.03636158043606	156.329782669096	2.45384790058291	156.321204961086	2.25792518935214	2.73519442551375	2.45958950609868	3.11110588311466	3.09009027726098	156.306406000317	156.33251101566	156.2548635103	2.40716000299772	2.79965561408342	156.33754339323	156.329971988154	156.320870752535	2.80578209182172	2.88338248463194	156.235355142883	2.98579097844146	156.251170332437	5.61300933985052	155.776194770747	2.70249998331104
4.55436005925928	2.75084868946847	3.87311930524487	2.47496860745137	156.345318136914	156.348445095596	155.634495685149	2.55700191287838	3.48469047741309	2.79350060016873	156.294881811748	156.312493444168	3.68353672586418	2.88379868942411	156.346258937563	3.64899315289503	2.67675857270062	156.25926873188	155.335261771222	2.55615848003459	155.935663919664	3.22477157103442	156.345876623108	156.055304021523	156.344625092746	4.38487827177697	156.051214639451	3.36341708227661	2.83107040159317	156.352059023414	3.18740968232957	2.5965002047147	4.83640816542346	2.9242900158874	156.351715530435	156.327983669626	3.16753495036585	156.318608967142	2.63115646158257	2.49663923549681	156.144439649806	2.53536538836211	4.57167772654527	156.030192496475	3.5526795771944	156.210502479653	2.81554119165744	2.63906427084948	155.88023795478	155.615167165756
4.08096965498996	156.333778748088	156.334596652811	156.33687255093	146.663397475464	156.339185787279	3.90897412465994	3.21867483898352	3.56691195567368	156.343389124822	156.19248893454	156.348597519462	3.65158577310032	156.34921577676	3.16382286059852	2.90329311691242	156.283773610436	3.79911195488176	153.043879328147	3.19212228798948	156.336484087767	4.29527408889869	3.42855594412885	156.323672225602	3.61830733062089	156.347623646056	3.85902414043586	2.95197016986364	3.33214295350284	3.0888910394453	3.26827970988639	156.32109659517	154.385836854371	156.039112241663	3.25007850426462	156.238480838314	156.353114174582	2.82148945234495	155.07944609062	3.79102427839267	156.302213515385	156.256614942526	155.874016366344	3.33287065793264	156.236920314585	156.311378735811	3.30354530214426	3.45690322036447	4.89984443294691	3.55390395120059
156.34226794345	156.32875657966	4.23622078670659	156.348910753619	156.351507792678	3.87805637810014	155.099752736166	156.276878437599	156.241631109598	156.351935582989	156.348883228501	4.61605405276764	4.10054673736574	4.02252095646242	155.86100109815	156.195984685038	156.35209690423	5.72792725795473	4.18673326083567	155.599654909889	3.22228905501899	3.82258376056972	4.24102086757146	153.452671656813	156.322910783657	156.352019724222	156.303942929278	3.32286693620255	156.352289683617	3.2151981093151	156.352561698068	3.42264216515426	156.351595474417	156.338206468505	156.351434816089	156.351105108199	3.15468178754558	156.088226545181	3.28085633003544	4.1876488922396	141.693947786428	5.42489013324833	3.49189783548106	3.41828795552262	156.329212770041	3.22618716377285	4.24133266767016	156.331857141875	156.355464957299	156.319398372329
156.33558485174	156.342457485123	155.04192961453	156.311472039561	156.225638651885	155.990705555992	3.76221028042003	156.349177212873	156.314361532268	156.33569679406	156.350868074677	156.27589308802	156.334997513152	156.22909291802	156.326088327336	156.344795524473	156.309889835268	156.317633889007	156.338637373547	156.353192133149	156.32569233975	3.85879154222735	3.67667906050216	156.346046101161	7.62648167494065	4.09141844489314	156.351513513934	4.56100822246878	156.262197172562	3.74166029076366	155.782960120597	156.113660943091	156.327490150715	156.306335320508	156.34615957838	156.29581206057	156.323806040242	156.35021533913	3.77172563891164	156.354630068399	156.339788143932	156.349922402449	156.350392478793	156.232305566734	156.341882474716	156.347210312806	156.354099464655	156.345142184073	156.313827806459	156.351275565197
4.74198906489256	156.222665766165	156.338543866193	145.799756110792	155.320647221383	156.288439576888	156.350635144111	156.317599929613	155.543933538461	156.315361976093	135.181881654782	155.782715435829	150.281276294622	154.635204984859	156.070464342498	155.550661730788	4.72080966092007	155.879206962449	156.340452308493	6.98324827313193	156.35563484299	156.334465753336	156.349668234304	138.865284903827	156.341675325221	156.345006361496	133.934388493358	132.712770648948	156.33592932171	156.34784111592	156.3552801369	156.336345863602	156.353534212257	156.353702729574	5.98454265136965	156.33886312726	156.345784325986	156.29943043761	156.230940375831	4.34979160733924	156.309553351292	156.35238542813	4.39399762350754	156.348961440943	156.345506288455	156.348431710023	156.352606281801	156.350937454261	4.87517995241432	155.687851408218
156.340639454257	156.275161930328	156.352412340134	140.014543159668	156.356694663541	150.867816168672	156.347180507326	156.354604796423	156.344191012854	156.172218671117	156.231118066479	156.272395991322	129.595205129157	156.348005483624	156.340905641916	5.17350253901497	156.202365884418	156.350997916828	156.039990395123	156.347339770697	153.60265973572	156.355629739101	156.254936801015	140.786382939589	156.223092611971	156.319608662846	135.573492399338	156.246366885075	144.609948978261	155.303457835731	156.265199964408	156.33987368477	156.260838867456	155.891514558566	156.351133971876	139.630254258948	156.253456954599	156.347168775465	156.187458189986	6.05301027102555	156.013502002175	156.26968667614	156.228779991931	7.13481969916895	156.343267606708	156.322166777747	156.339097945103	5.84243510229406	155.956664992789	156.331901498647
156.355520794446	156.308193378679	156.353280003278	156.349737914074	156.079475633729	139.390472569836	156.350015589692	156.281520065255	156.138524772734	156.345297626607	155.511890968968	156.357129023249	156.34972777283	156.21069760145	156.310302952449	156.351034536589	155.690334740454	156.35416434112	156.345115198985	154.240103971645	156.173057408673	156.322091435849	131.479961307377	156.35470389284	156.346636851656	156.35033094055	156.354208394322	156.283818993649	149.297353528226	156.354619159832	156.028029298715	156.21864479871	156.354549465384	156.333990305269	156.336262739429	156.327384298743	156.354203603094	155.820208811687	7.0782495005128	156.34260651804	156.349266491342	156.354062174923	156.355636297173	144.834094654191	156.332350067283	145.281307644274	156.34342528732	156.273943023957	156.336210438205	156.054940095753
156.355451767503	156.32567177953	156.335668051474	144.366011200497	156.288958323425	156.321675748325	155.41328001303	155.975568725544	152.895751140658	156.354661358541	156.351046917558	154.011129573985	155.602508115016	152.405247967118	156.326785443259	154.402189442245	156.34394978857	156.078934940632	156.358073628549	156.257228456928	156.260835286335	156.357224417807	156.335644438265	155.17749916602	156.269020286807	155.979231532667	156.050182831686	156.356991452198	156.353042935353	156.327284516561	156.308198819307	156.356663616871	156.345832799028	156.341816946939	156.290959535774	156.333754819846	156.293735836651	156.289068339054	156.349644859682	143.107606331347	156.353730363042	156.319682745496	156.130205828419	156.356357290104	156.327486626719	156.353381194246	156.343955760196	156.349352422518	156.327867404272	156.324527405846
156.318095748721	155.266919051989	156.023869687399	156.187164755604	156.351959411389	154.397223913357	156.322228365307	156.160752619473	156.288740426167	156.354722456128	155.707223512188	156.063259246995	155.193798439409	156.210942687111	156.20287090919	156.352571479818	156.231135483549	156.306247055368	156.355700314235	156.353570178844	156.347749002213	156.293041678339	156.315215946374	156.354334988425	156.352816497968	156.355000632336	156.350823484711	156.356446523784	156.356155120135	156.270417537316	156.358892740357	156.350887653117	156.101723589963	153.764762931997	156.287890858316	156.357368682401	156.100567728775	156.348677030989	156.324551824555	156.343529995334	156.294792518498	156.355699495651	156.356600068572	156.349051514565	156.348542539605	156.359267918129	156.282579047739	156.354726075949	156.32229412601	156.023427132927
156.354588036542	156.344791330347	156.354089223464	155.820342066232	156.344545663982	156.343487610461	156.358365781521	156.311792415348	156.357168637956	156.351147744971	156.341573908695	156.341073966091	156.184071383378	156.354117108083	156.358146244632	156.293211606717	156.346043707458	156.356163018856	156.330361811087	156.309472875075	156.346204480723	156.346743104552	156.286830485233	156.23307414379	156.352508486722	156.258079460014	156.339117170839	156.352445481372	156.262991967419	156.349054900149	156.013091568359	156.341264615044	156.268317146087	156.34767236556	156.349768091499	155.513127052099	156.342878891176	156.353523082862	156.34695328621	156.28089838844	156.357974104782	156.315798911549	156.335542329625	156.358167341357	156.356855560088	156.359036544814	156.348262140961	156.256328860254	156.302177353333	156.219062896638
156.336106263447	156.356968877197	156.308694229111	156.190990017948	156.324802309492	156.35952207772	156.349329262288	156.340792409568	156.358260818597	156.355123041262	156.352355121644	156.350341249289	156.250131070978	156.310307103267	156.177284874264	156.357296644456	156.189337969829	156.336875707364	156.153406747157	156.274904916584	156.330113421479	156.35119981649	156.30997269456	156.356464592467	156.232716127064	156.357898848499	156.34367146758	156.356748794045	156.356093202858	156.354197979817	156.355900397257	156.325651512878	156.341420883599	156.358192382808	156.35200845267	156.356932754043	156.330020559479	156.281472599806	156.357645953153	156.35781995231	156.355621380316	156.347225658841	156.35202921091	156.028932265675	156.354067591129	156.333720625514	156.347126649912	156.335528213859	156.355352035634	156.331645751898
156.359463108975	156.359660301269	156.355225667324	156.339387918804	156.3274228658	156.347021103137	156.35493920845	156.356283258528	156.287841466761	156.349172448455	156.356414757808	156.309371372144	156.340414673638	156.356933564126	156.254298263237	156.345646808577	156.352488639945	156.339798114527	156.356844324966	156.335971913418	156.343975357015	156.348696002418	156.359491406552	156.357149259794	156.350839139704	156.334644861437	156.35161814187	156.334330998413	156.358070511783	156.353570034156	156.358360983538	156.350218642411	156.359068313273	156.295248412158	156.357894836	156.346180231306	156.343283810677	156.358151642048	156.314361194502	156.354967250277	156.32570823095	156.339386357091	156.301609170522	156.330476712356	156.329837992503	156.357154413845	156.359165360481	156.305815775341	156.350693672273	156.309584177672
156.30336587177	156.229891524149	156.315237980029	156.358479093789	156.354866074467	156.343220656857	156.350842740418	156.351154696028	156.27947336986	156.35757889812	156.35812184758	156.305455130358	156.359962069969	156.354861719353	156.355227995641	156.357344590107	156.355347468848	156.351207685135	156.335436895443	156.354846854442	156.345850204409	156.355045868856	156.359048940292	156.337902818407	156.353615328375	156.352104736532	156.356603323838	156.358976762941	156.353804090078	156.343849208177	156.354489638645	156.348792268599	156.343665893951	156.349206715954	156.356843489608	156.352569061272	156.341876846022	156.343835021906	156.358750785398	156.3382172596	156.34493149568	156.335976472622	156.35198003838	156.35819215448	156.31519310154	156.35695149871	156.315430117579	156.355837757514	156.347093059264	156.347306810318
156.35420405479	156.343628598637	156.350302679558	156.3274828539	156.299517675033	156.356942433774	156.341297674225	156.357919424156	156.283835394257	156.358780230719	156.358321240304	156.358714457315	156.329163931568	156.354011831793	156.351348601517	156.325105002063	156.357468527765	156.358412553451	156.350809926445	156.356548656034	156.355784495965	156.354866125767	156.349900087766	156.357235584313	156.31177447036	156.350846607952	156.349185037358	156.346298815431	156.354006485159	156.336652135923	156.359295773613	156.357720082917	156.339915301365	156.350601196959	156.344861009306	156.353710792925	156.358503702594	156.346497661752	156.358181326134	156.354088825301	156.345043468947	156.29793808006	156.335656563784	156.325140459041	156.295934273295	156.33332828932	156.347029311939	156.3546550303	156.359462500393	156.339171954791
156.358917138006	156.340622301291	156.323539422224	156.354023991492	156.334411171133	156.359784563853	156.359079475013	156.353527115524	156.352692951937	156.343593613536	156.353033683195	156.335763249351	156.356976006244	156.338662123363	156.359921050299	156.360277776242	156.35847148759	156.35044943284	156.358867933731	156.33169547491	156.343715785091	156.356529123351	156.359405839806	156.353693394737	156.358722924898	156.355985162857	156.351100509608	156.360117046509	156.355100455402	156.348008901258	156.358236517314	156.32999673211	156.354057765028	156.346092600297	156.356482820159	156.357498543235	156.318694335159	156.344532393189	156.345352872261	156.359446002817	156.359818585649	156.360577462826	156.331929064422	156.357441392008	156.351321711219	156.350529232265	156.357852476284	156.334053156189	156.352652623461	156.344510238056
156.35960359104	156.359183825403	156.359029124191	156.336176178144	156.348720680807	156.352583162503	156.338921392885	156.359640219318	156.360434208321	156.339001051704	156.329332419143	156.354210058138	156.347880689351	156.356920843837	156.36017511441	156.35639508896	156.359722063399	156.356809275298	156.334879747592	156.35909106953	156.359527547499	156.358998295402	156.336622573254	156.358609711067	156.325294747397	156.359656705342	156.360265586954	156.356836184426	156.342152724779	156.358806533258	156.353525125652	156.35439926874	156.356901162345	156.355015755544	156.353111641127	156.325047471467	156.336863355793	156.318815038456	156.347504115887	156.358747175014	156.359244432316	156.354386954777	156.359979132272	156.3381792214	156.351594839447	156.360628857758	156.351701858835	156.359717778323	156.360460954114	156.360346831687
156.359865807057	156.335000487991	156.350686985615	156.334776476133	156.357435423696	156.335699432281	156.355491347658	156.358201097952	156.334941480177	156.35394263423	156.358015793851	156.326205003638	156.359493812282	156.348447121355	156.345406694838	156.34707968351	156.348583500578	156.360541750972	156.359144439739	156.359172070162	156.359418864529	156.360052384603	156.358680807154	156.346348559629	156.355254591379	156.360171785198	156.353031563187	156.357564314165	156.359429118605	156.357370490429	156.352625767968	156.358930226243	156.357182034497	156.357847488901	156.360597313698	156.346968373516	156.360196852798	156.360195791905	156.357634129186	156.351227571135	156.359921018599	156.360444498033	156.335571202948	156.359288004173	156.358179259792	156.357535444308	156.34888485493	156.351567008772	156.35043636712	156.341089044953
156.355309538859	156.359291550454	156.352336439085	156.349895308154	156.347101543249	156.354602146899	156.339215684572	156.360432676327	156.353037881208	156.351734630655	156.359355215135	156.352532668171	156.358847483097	156.35938465208	156.341852842894	156.358498748377	156.355290636912	156.350011669694	156.359833971646	156.358890768642	156.355578715543	156.356265247906	156.354734736696	156.352276123882	156.360128893476	156.359304774339	156.337853157812	156.355351263156	156.357405292285	156.360173675654	156.336171041379	156.359714302471	156.357379463175	156.36006963368	156.360041453617	156.332636829605	156.348794461305	156.35025428671	156.359849472435	156.359391447231	156.358851534629	156.359383638653	156.358922035065	156.35562591927	156.349741835758	156.359481572265	156.34388747011	156.357538098741	156.360592374574	156.359104007223
156.357713595369	156.354824107836	156.359320729203	156.351606144641	156.3601540689	156.360752791257	156.357644373794	156.360042058888	156.360029130982	156.354574957094	156.360941284961	156.353280579882	156.35599423888	156.358092272185	156.355337775265	156.360458907187	156.360457235426	156.342911783558	156.355527641076	156.350665018132	156.360645058148	156.356523105441	156.358047906257	156.359413971396	156.359415691714	156.359420196555	156.360805402429	156.354993642978	156.35567662533	156.359358823636	156.352847559274	156.357323504536	156.359634862726	156.346105104711	156.356863397471	156.360885341541	156.344044926158	156.358350445113	156.347710658248	156.355838857068	156.357163960681	156.359490105551	156.359896658681	156.35253385049	156.351767867995	156.358221327026	156.36030958539	156.357059290246	156.360082442284	156.360818041764
156.360536783463	156.35289673494	156.359231802526	156.359102034967	156.361203266816	156.358346270837	156.356936143201	156.358404655497	156.348841702449	156.360968583896	156.356010071433	156.359650030484	156.357169629506	156.358888351337	156.357405974103	156.359633954611	156.352774901299	156.355344278586	156.360777389578	156.357643524484	156.35304869802	156.358234732197	156.359115733407	156.360176582323	156.357126239092	156.360083138831	156.36040670105	156.347699548033	156.360207526316	156.35868503412	156.359612356086	156.359367186554	156.35150573269	156.360436041199	156.351394585404	156.351656137932	156.360699893996	156.356697893786	156.358165444163	156.358509865928	156.35586410809	156.358728060177	156.359549339579	156.360724700467	156.359652572698	156.359364531836	156.348259125821	156.360415172154	156.358342203974	156.360554260977
156.357731648389	156.359983829066	156.360509509042	156.353840677703	156.356884428062	156.360656296471	156.353833859828	156.357908550297	156.348481454313	156.356949218659	156.355687227502	156.354895520673	156.355321455453	156.349292001874	156.359490216734	156.359773480107	156.360565747068	156.359818650086	156.360697208051	156.358134674642	156.354097050271	156.356973761277	156.347871768476	156.360443626556	156.360477129859	156.355054140689	156.356418933707	156.357524885946	156.360869111825	156.356881455033	156.357612478791	156.360661084338	156.35915726843	156.352974205461	156.360226678257	156.350282498995	156.36102141499	156.351221553379	156.35893727685	156.361018550169	156.355365028241	156.356986006864	156.356017237778	156.352896442012	156.359820757679	156.356936659198	156.356843079228	156.357170727352	156.356867708745	156.359678709912
156.360311179482	156.360775504964	156.351794038028	156.359066127666	156.349817849092	156.356664031211	156.359537138127	156.358987237184	156.358240353662	156.353464163128	156.35687599732	156.351798194709	156.359167413216	156.35747822414	156.357844270329	156.354887159948	156.361011077544	156.356115480196	156.360667431351	156.355770785335	156.355831342929	156.358057246171	156.361162407713	156.360607893207	156.356425571066	156.35372638624	156.358576020954	156.35447251676	156.360254628565	156.352594722253	156.357129279194	156.35686258873	156.352711719025	156.357952478637	156.359635301532	156.35580776007	156.360800881107	156.358280463428	156.360948909597	156.36010318389	156.360211949335	156.359993150609	156.357446463822	156.35823697525	156.360594081332	156.353741749252	156.358470328429	156.356288322115	156.357471243775	156.359671575221
156.360747996265	156.357353733763	156.359153080709	156.358684103364	156.361126795025	156.358332751449	156.359133507595	156.355732111361	156.358521392545	156.357153922951	156.359099948784	156.359591109674	156.360457985647	156.356621808481	156.361175643519	156.353997758345	156.351579172817	156.360389565899	156.359652159321	156.360074195812	156.355679013658	156.361022536077	156.358301744575	156.360412994897	156.354329808993	156.358949957764	156.360902321698	156.358429251485	156.35516558499	156.359706195682	156.360598517375	156.354692072771	156.358651150821	156.360248585675	156.361276570581	156.356927153242	156.356281794516	156.35456065469	156.358075841765	156.356936055298	156.358263179907	156.35927517392	156.355766170318	156.354802466645	156.354709372903	156.356259715636	156.3582206981	156.360280746539	156.359833352701	156.359476682222
156.35945168688	156.358311515783	156.359689045989	156.360380340815	156.356380455747	156.360107047285	156.35669038875	156.360943812375	156.360293529391	156.361302930669	156.355806370244	156.358095778153	156.357452696133	156.356503414337	156.361499685065	156.356235664088	156.360859981594	156.361103073274	156.36045294996	156.359223999644	156.359800246045	156.356656499512	156.359112437546	156.360864346966	156.356627478781	156.360892925334	156.357915327138	156.360748745378	156.356983882617	156.359694389353	156.360971659305	156.360417210143	156.360973908618	156.360463827349	156.358896044037	156.358436258322	156.359650271606	156.361267104943	156.360356927183	156.359697568742	156.359189648699	156.359297340565	156.36088161304	156.358440859094	156.353824769575	156.361235930463	156.361027011645	156.360783752974	156.357552383852	156.361321206276
156.357258779268	156.357819072517	156.361384400928	156.355913830798	156.360930655227	156.361366287383	156.361412128694	156.361039989841	156.360678705633	156.357342562568	156.354417596958	156.360901366243	156.358324203256	156.358042693267	156.355545743662	156.360821873205	156.35985262015	156.355451534038	156.360979932779	156.356701044588	156.357459150178	156.361193458072	156.361153950222	156.355520540952	156.359123630231	156.356429423747	156.361059682664	156.356780026357	156.356961680589	156.35531736266	156.357391837499	156.359323989691	156.356648614618	156.35813508497	156.358578531956	156.357016294917	156.360646726616	156.360611412936	156.357493829262	156.360585961344	156.361089297157	156.360317043354	156.357792341884	156.360551965137	156.360694861792	156.361302168408	156.361049015688	156.360204784908	156.359445195659	156.359402619859
156.359972670645	156.359845283187	156.357432123664	156.35878664349	156.356450968334	156.357192350844	156.360951805449	156.360554966407	156.361393593407	156.360526444512	156.36130737965	156.361055451252	156.3612185792	156.356851715769	156.359881041518	156.360911581144	156.360419860897	156.359704109749	156.35759611526	156.35960403988	156.358282621752	156.358387397263	156.360012084027	156.359651414443	156.358990831826	156.355921686057	156.359455334669	156.358922718848	156.358161714387	156.359502081293	156.357892638487	156.356264592382	156.358702786841	156.359357083396	156.361349668322	156.35618460226	156.358873714034	156.360826831038	156.361417790725	156.361000336807	156.358093539874	156.358161016289	156.360769216166	156.359932376662	156.359681650809	156.36043169736	156.360875329762	156.360393906901	156.35720480757	156.359411812848
156.361128591681	156.358997334893	156.36039566747	156.357727453475	156.361558078552	156.355293453723	156.357980539966	156.361279010704	156.360884440206	156.360469264402	156.359334014556	156.35805426	156.357515332969	156.360819631936	156.360061040517	156.359316089875	156.36056526427	156.358895578076	156.361530066359	156.358647244922	156.360906136659	156.360799435283	156.359138133516	156.359483003925	156.360147533411	156.360286738545	156.3607552292	156.361472562716	156.360598873384	156.356392771126	156.359076924726	156.361464632858	156.360368135202	156.359076316611	156.357366161154	156.361286046527	156.361060161469	156.360913354942	156.36141341024	156.359582323724	156.361086711552	156.361772125467	156.358524064613	156.360048014814	156.360701470583	156.358907368562	156.358839101425	156.359095939991	156.361552940009	156.355364505091
156.358324017732	156.360418016493	156.3596720532	156.361386620391	156.35888048817	156.360655922638	156.361052007923	156.361206704027	156.36007808177	156.357670188854	156.360528878073	156.360884831136	156.357811232166	156.361526312697	156.361266192792	156.359223732858	156.359262396008	156.359987377439	156.361587743348	156.359312434388	156.360394838667	156.361339885589	156.359170041911	156.359772693057	156.361025116751	156.358322226779	156.358779825042	156.360188346952	156.360402027998	156.357255306752	156.360268245309	156.359949315112	156.360758358782	156.358663172956	156.361534172774	156.361187684679	156.361154850751	156.360524145221	156.361412052509	156.357929538944	156.361225593586	156.358865686	156.360927103185	156.360367415989	156.360712103713	156.35983130594	156.359866215373	156.361194268275	156.360776811101	156.361191662772
156.360308673285	156.359843999419	156.361008434357	156.361131106909	156.360559700095	156.361927292427	156.3588237269	156.361013973623	156.361094833322	156.360242475714	156.361004230789	156.359482415284	156.36014589896	156.359196339152	156.361077226614	156.358763916312	156.35927342052	156.359894149171	156.360966003647	156.358779040823	156.35949135792	156.358201322785	156.359549666244	156.357511800711	156.360221821125	156.358896588536	156.360312722799	156.359572426755	156.358069064068	156.360203581157	156.358286309989	156.359345291944	156.36132654363	156.358955436073	156.358189208575	156.361277822522	156.359447485888	156.360884654733	156.361300642141	156.360799963346	156.361819483073	156.360906533393	156.360391764988	156.360350715411	156.358872372061	156.358062512609	156.360003736479	156.361147494762	156.359052081395	156.360218510173
156.359318584924	156.361488921769	156.360390414324	156.359417881868	156.358735649925	156.360606572657	156.36145450391	156.361775436997	156.360816702064	156.361436014367	156.361732310258	156.361567007951	156.360340939624	156.36126009232	156.36093720702	156.361459397152	156.361598583656	156.359209919569	156.359936509838	156.358666763837	156.359409433856	156.359805595662	156.360230747489	156.359468639944	156.361860066772	156.359293022222	156.361254268432	156.361526829851	156.361082264257	156.360268959296	156.361744924254	156.361523033976	156.361691303738	156.36155645836	156.361569987134	156.359107643633	156.361742383933	156.358537149005	156.361054405252	156.360754280959	156.36153663795	156.361276709538	156.360539022946	156.359454507536	156.361344301071	156.360966838199	156.361614414381	156.361556962968	156.361461498885	156.360708891269
156.36030005688	156.361651605412	156.362099869417	156.359461318555	156.360614111614	156.36157998444	156.359662628373	156.360326255711	156.359910021766	156.361828528476	156.361091244959	156.361324795051	156.358643028719	156.360089000404	156.360846607334	156.361125942757	156.358172356717	156.358957938914	156.361005448786	156.360898702472	156.358980727079	156.359445499487	156.361177694611	156.359195067818	156.359829379888	156.360536124682	156.359100133534	156.360390313878	156.361037562069	156.358008428705	156.360578367627	156.361443825571	156.361562883184	156.359069581395	156.360723389681	156.359306493579	156.361575576639	156.361427195601	156.361546803405	156.361140137191	156.361857653032	156.360967692712	156.361064614176	156.36148317883	156.361296641863	156.361439017943	156.361867260728	156.361153653463	156.360861299734	156.361210492678
156.359485773415	156.360070575458	156.361309682454	156.360746518695	156.361024781188	156.361701831783	156.361295966465	156.360853144435	156.361333728883	156.360971208525	156.361546593877	156.361704011568	156.360997240555	156.362046477619	156.36137118729	156.35972300949	156.361456052296	156.360228767689	156.360067667623	156.359849921197	156.359536480908	156.361614626807	156.360883036712	156.360061851924	156.360411529743	156.359481986331	156.360471283861	156.361651510697	156.360957365179	156.361376912665	156.361427582341	156.361864750836	156.361881574529	156.360283902557	156.358280603818	156.361300508169	156.359839964023	156.360435544262	156.361179041243	156.361799409698	156.360649102016	156.360907105814	156.360704741225	156.359470443138	156.361220519692	156.358788545001	156.359324853684	156.361783915656	156.359824124122	156.359316215707
156.360698748493	156.361290326032	156.359977266326	156.361990443148	156.360510819391	156.36180572603	156.360141596984	156.360372133518	156.361120567465	156.360790730305	156.359535482575	156.359979973598	156.361564045091	156.361192653003	156.361122531778	156.36084510964	156.36154330175	156.361330429414	156.361119985979	156.359160449633	156.36054671735	156.360982342878	156.36074474489	156.361205113848	156.361318643948	156.361748747453	156.359940999189	156.360973722146	156.361444121348	156.359199068082	156.361453601827	156.362104779562	156.361185251038	156.359107332129	156.36084250113	156.361044771525	156.361744746863	156.361004416488	156.359410555256	156.360555413137	156.359401219299	156.361320130656	156.36176796582	156.360769014186	156.36122933828	156.360485236011	156.361371672573	156.361174335438	156.359986078462	156.361249429652
156.36103981477	156.359538428547	156.360394743238	156.361078679299	156.361238262682	156.360005327348	156.361016931649	156.361289241223	156.361592694342	156.361825797899	156.359959886775	156.361829095008	156.361183204413	156.360905277076	156.361157613419	156.361842419084	156.360863557858	156.359755765596	156.36069965949	156.360283702766	156.360263152215	156.359945329045	156.360597373286	156.36081093856	156.360420139841	156.359490280096	156.361998074657	156.360677174929	156.360562476158	156.361812479814	156.361262426795	156.361715098258	156.36116943881	156.361400978904	156.359571655988	156.361404395588	156.362047708008	156.359369486339	156.361790221386	156.360473110754	156.360685851206	156.360221206712	156.3608231487	156.360351280231	156.361134210652	156.361850072312	156.360827641622	156.360508522909	156.359579973908	156.361926010947
156.3612604456	156.361282727008	156.361261793684	156.36113443595	156.36002867256	156.360743131401	156.360983961701	156.359794697323	156.360372562795	156.360689357174	156.361474399763	156.36060307677	156.360901664187	156.360909074941	156.360857320177	156.362126263031	156.361492807681	156.35984363662	156.36120979477	156.362063942551	156.361753963576	156.361302201671	156.360930556567	156.360604487994	156.360284579514	156.361437367081	156.359566935116	156.360683398985	156.361012867675	156.361250024621	156.360779397528	156.360958958295	156.360839219699	156.360978563343	156.359867335814	156.361942341692	156.361704847815	156.360720918299	156.36062261403	156.361659631381	156.359706930749	156.360558688309	156.361689282906	156.360725066838	156.359655198666	156.359484993819	156.360369996889	156.361619333973	156.360584473504	156.361730103135
156.361917473154	156.361866515085	156.359703563641	156.360141160088	156.361218575854	156.361629625624	156.361198303629	156.361393075737	156.361250870054	156.360688844144	156.360951172416	156.361915609199	156.360757395781	156.361125977523	156.359975620997	156.361176039608	156.361160059077	156.361788082108	156.359876605486	156.36136167083	156.362048598824	156.361671064698	156.36112398694	156.361719386118	156.361313765057	156.361525583673	156.362057282055	156.361800850558	156.36016751168	156.360409249938	156.361709500003	156.361859886328	156.361932094919	156.361161922014	156.360036029368	156.360732326916	156.361041636163	156.361325404482	156.360545923258	156.360643159386	156.360701618548	156.360157812313	156.360865291674	156.361921461959	156.360198662855	156.36133288202	156.360202036254	156.360521315377	156.360375958929	156.361587113221
156.361537827166	156.360825567218	156.361110500564	156.36046708578	156.360695503112	156.360819657071	156.361358738517	156.361334726416	156.361953497992	156.360433774223	156.359984411959	156.359991708681	156.361997363798	156.361588149214	156.361721942459	156.36064873651	156.361798448722	156.361670371864	156.360626466827	156.360211466725	156.361574910195	156.361869415654	156.359990763318	156.361339243798	156.361583545471	156.36122973054	156.360068807067	156.360086166555	156.360239678052	156.36147374425	156.360740908616	156.360753600169	156.361674388308	156.359863734875	156.362070355836	156.360603823034	156.361227747241	156.361852487348	156.361138435122	156.36152256186	156.360906789804	156.361980391991	156.361606832468	156.361720502365	156.360688955195	156.359992090736	156.361408114934	156.360963564282	156.361287325224	156.361270989232
156.361299974445	156.361830541248	156.361344124101	156.361366365026	156.36009559926	156.361494904911	156.360182112806	156.360237087967	156.360875969505	156.36080213657	156.360810225782	156.361012475155	156.361541735921	156.360756494247	156.361164112536	156.361000170944	156.361602462275	156.361928172562	156.360200455811	156.360708997236	156.36112567868	156.360593202576	156.360048546697	156.36032604997	156.360901062435	156.361506939729	156.360922851743	156.361990304497	156.360989578001	156.360815724591	156.36015183266	156.361647502526	156.361761799056	156.362076506393	156.359954518263	156.360332503093	156.361481665064	156.361230886268	156.360714211896	156.361362606366	156.360001881445	156.361323322406	156.360011801526	156.360907997525	156.360443951021	156.360473343462	156.360714500064	156.361234632711	156.360646382172	156.360683732337
156.362060076887	156.362189560622	156.361518833136	156.361462569377	156.360140792795	156.36126585365	156.361886657089	156.36160517676	156.360947998908	156.361017471929	156.361590470194	156.361317085171	156.361356545807	156.361926253397	156.361791772324	156.360586967765	156.360681135143	156.36186509001	156.361704525005	156.360490066663	156.361236244032	156.361755317275	156.361352133146	156.360804195656	156.361972233747	156.362092970276	156.361284492549	156.361682016593	156.361102654323	156.362068066179	156.361713533201	156.361790502687	156.360829693375	156.360903179528	156.360667969173	156.361807238888	156.361989833489	156.362009510883	156.361631141296	156.361278035293	156.361708972545	156.360440122218	156.361715528867	156.361898996616	156.360381220484	156.361951720496	156.361099585805	156.360774305209	156.361726244087	156.361460773696
156.360782914026	156.361043771785	156.360864672393	156.361264738018	156.360826926026	156.360553036104	156.361638376586	156.361456482185	156.36074889515	156.361493984334	156.361138649353	156.361756182847	156.36130514249	156.361542740413	156.361295156799	156.361538075561	156.362078076235	156.36048559102	156.360615801724	156.361795387263	156.360782647181	156.361953452329	156.361334500983	156.361526311382	156.361105579386	156.361646935487	156.361140168625	156.362078726574	156.360708253833	156.360940545147	156.361195724718	156.360627365387	156.360913009679	156.360439971938	156.361496787533	156.36086292546	156.362134444927	156.361367689957	156.362001924097	156.361591946332	156.36106015577	156.361922381627	156.36093879985	156.361170370244	156.361331248458	156.361787352792	156.360601306007	156.361615131083	156.36056951711	156.360841514057
156.361946146024	156.36152045444	156.361732293787	156.36223688399	156.360869989038	156.361839119911	156.361633015398	156.360990647191	156.361379233095	156.360805212401	156.361189212778	156.36048934009	156.361931131687	156.360765756924	156.361651845779	156.360556902124	156.361668566937	156.360513412239	156.362098962814	156.361108813222	156.361762186426	156.360512201588	156.360895261625	156.36191140571	156.361571050634	156.362199621913	156.360636574835	156.361022975039	156.360518285328	156.361630467662	156.361960324707	156.361646427478	156.360313087571	156.361817056203	156.360741824788	156.361308889279	156.360188980134	156.361412844358	156.362056877764	156.360746917388	156.362095854237	156.361549245778	156.36183953964	156.360541174965	156.362121876479	156.361449495945	156.362131999465	156.361251356569	156.362043761523	156.360977140678
156.361119642169	156.360528733105	156.361416710415	156.361733932312	156.360650933064	156.3612587677	156.361347947477	156.361952506004	156.3612443748	156.360779726022	156.361864441782	156.362046554114	156.361238131116	156.361095102556	156.361596588859	156.360746050998	156.361250847359	156.361146603359	156.360524448287	156.361188240193	156.361410830154	156.3620639246	156.361182360267	156.361858032401	156.361235371092	156.361314946281	156.361310612639	156.362143873774	156.36097504812	156.360943008153	156.362366464635	156.361580931298	156.361220940694	156.362008236542	156.361726502991	156.361379708201	156.361935323951	156.360912288519	156.361054096642	156.362004169804	156.361066901254	156.362105242774	156.36089888464	156.362067029155	156.361066324521	156.360916381021	156.361936386859	156.361396192239	156.362030093299	156.361504134473
156.362188538929	156.361913953924	156.361809094591	156.361690891782	156.361910465169	156.362153540175	156.361906115	156.361994593811	156.361180115631	156.362455882371	156.362074733085	156.36174590583	156.361109227684	156.361197329663	156.360816463162	156.361822137258	156.36120932732	156.361025055128	156.362021541752	156.362082074755	156.361421476396	156.361830377937	156.361113614446	156.361021790483	156.360945453988	156.361649494247	156.362077165982	156.360938548947	156.362262354154	156.361324005999	156.361726658964	156.361219461897	156.361656948375	156.362080280714	156.360819335547	156.361356613429	156.361833863316	156.361959341581	156.362056506124	156.362207582758	156.361917082054	156.36161616116	156.36207430778	156.361140864407	156.361179409716	156.36187565914	156.36193224235	156.362183265701	156.360955576208	156.361609944541
156.361633310759	156.36183007848	156.361515230686	156.361300545112	156.360842015724	156.361594262441	156.361565317255	156.362339368233	156.360899928056	156.36139716245	156.361563393921	156.361823473439	156.361734193069	156.362046783364	156.361964570601	156.362012728064	156.361476447388	156.362372743418	156.361470975434	156.361898637899	156.361687472374	156.361809075231	156.36149211035	156.361325649913	156.361728301189	156.362144980209	156.361948415859	156.36129471799	156.361319513159	156.361980390142	156.360733563515	156.36211557713	156.361885232178	156.360903570048	156.361856791263	156.362182672004	156.361663679777	156.362036011501	156.361210995519	156.362014236267	156.362080529842	156.362006509269	156.361928048234	156.361652829343	156.362239893335	156.362146128755	156.361754386234	156.362069729783	156.360805525762	156.362029264389
156.360640400988	156.3617810854	156.361286330093	156.361203898241	156.360991627264	156.361337637787	156.360858963522	156.361693344947	156.362075436861	156.36192619439	156.361630879798	156.361422870391	156.361791596606	156.360828059457	156.361161821145	156.361983473621	156.361092414571	156.36176692698	156.361370402158	156.362182746196	156.361539148314	156.362319835137	156.362079249768	156.362081245069	156.361034390525	156.361860980396	156.361533565976	156.361848051107	156.361083687797	156.361085201138	156.361167435687	156.361083596916	156.361733446465	156.361486710903	156.362153420284	156.362269211951	156.361031464091	156.361560242324	156.36211422092	156.361055248491	156.361908588832	156.361836430219	156.361121634479	156.361051198153	156.361907265172	156.362461023339	156.362157476607	156.361288626959	156.361516554607	156.361791080294
156.360963448927	156.361764825976	156.362344596976	156.361559702195	156.362095140557	156.361626018525	156.361990453468	156.361217365176	156.362097382538	156.361590472408	156.361689194805	156.361916347139	156.361300540669	156.361944592462	156.361863601844	156.361471418369	156.361296061905	156.361883190266	156.3618324328	156.362006003813	156.361374320988	156.362150204621	156.361447693413	156.361988226624	156.361122133803	156.36122920326	156.361834297811	156.361522670235	156.361914956505	156.362064513221	156.36129718251	156.361814195424	156.361467729292	156.362220159689	156.361867048906	156.362400911349	156.360741881357	156.361521962635	156.361382094546	156.361575971268	156.361404040697	156.360802583093	156.361315214514	156.361166808042	156.362321195259	156.361769771179	156.361319306452	156.361211811534	156.361787792754	156.361784904591
156.361345518262	156.362416658887	156.361993565555	156.361490244889	156.362223062438	156.361001173098	156.361640597306	156.361378500537	156.361603573084	156.36238724138	156.361008505888	156.361114939091	156.362021629965	156.362268257178	156.362331588217	156.362198356164	156.361458465149	156.361391924356	156.362095588461	156.361470136572	156.361282512912	156.36199249928	156.36162186982	156.361418601985	156.360968313939	156.361525378935	156.36156672411	156.362414862215	156.362167571304	156.361294019288	156.361270688522	156.361679358459	156.362176272553	156.3614989806	156.361225459839	156.362437323724	156.362064771048	156.361552479364	156.362022020725	156.36175558738	156.361937233355	156.361408831795	156.362058455241	156.362102307374	156.361730221957	156.361662219827	156.362353649244	156.361721367316	156.36193650042	156.361530669268
156.36201489898	156.362035910047	156.361898467908	156.361711611687	156.361679188923	156.361212089801	156.361871373988	156.362003874194	156.361822921051	156.361829629778	156.361980293289	156.361994762172	156.361396905461	156.361762417834	156.362316588588	156.361403980116	156.361698336194	156.36146462951	156.362058681062	156.361698294413	156.362435667136	156.361736647833	156.361194266626	156.361945579746	156.361380849138	156.361361009875	156.361394277383	156.361676236703	156.361264989432	156.361538558305	156.361154503568	156.361413824484	156.361891240718	156.361513974386	156.361796400233	156.36231740343	156.361954562847	156.361054145885	156.361915038254	156.361507057077	156.361583664621	156.362353633977	156.362101488206	156.361545776891	156.361207080606	156.362250293911	156.361104468021	156.361116597827	156.361912122243	156.361827436491
156.361335829375	156.361760196065	156.361686883021	156.361740563327	156.361387146274	156.361477977291	156.362166888318	156.361982568797	156.36150186147	156.362048734224	156.362059934672	156.361612453437	156.361645855384	156.361434728907	156.362286405034	156.36229554136	156.362277465594	156.362091080285	156.361784696834	156.361831336511	156.361499035889	156.362124766471	156.361723214402	156.361568496165	156.361469752654	156.361506761958	156.361755210977	156.361601690789	156.361103555579	156.361503204907	156.361786764566	156.361511467187	156.361786587168	156.361282476663	156.36200320006	156.3614363468	156.361459357622	156.361981760938	156.361840403971	156.361707096917	156.361855264397	156.36168773553	156.361586046553	156.361423203029	156.361426770841	156.361364844987	156.361721081114	156.361302043995	156.362183380473	156.362420350436
156.361874178341	156.361847585356	156.361353472398	156.361519034577	156.361581448266	156.361287958592	156.361110542024	156.361567912665	156.361234199216	156.36199132168	156.362245768087	156.361349258511	156.362179587934	156.361347639522	156.362112632814	156.361019977877	156.362166827238	156.361679631891	156.36228151022	156.361303464554	156.36140488615	156.361484740486	156.362138601163	156.361504801371	156.361910658868	156.361245274033	156.361526438514	156.361076755004	156.361502612117	156.361602800581	156.361448935195	156.362330356877	156.36123863098	156.361569434349	156.362044698438	156.361063269663	156.361614454518	156.362154798777	156.362013220792	156.36168692964	156.361832506469	156.361901982101	156.361954826921	156.362025478751	156.361995585092	156.361419978718	156.361643511053	156.361232146028	156.362112129873	156.361713186647
156.361529248677	156.361261859576	156.362137689819	156.361296241218	156.36181029132	156.361095755665	156.361970029534	156.361207923949	156.361849695364	156.362022196334	156.361788994515	156.361723092804	156.361741710572	156.362330751681	156.362061303082	156.362503283099	156.361282526959	156.362206677942	156.361710630477	156.361771517811	156.361401670959	156.361481181693	156.36220892322	156.36143634734	156.362037756768	156.361579160025	156.361705827482	156.361911825632	156.361609690372	156.361827726059	156.36186794282	156.361180231497	156.362233316833	156.362254713609	156.361246553703	156.361725256493	156.361295220678	156.361974868471	156.362105079494	156.361651596082	156.361160829669	156.362073316995	156.361481338678	156.36180610231	156.361981439046	156.362117189567	156.361871246467	156.361474247014	156.361489885685	156.362007932156
156.361675029108	156.36203923737	156.361959572466	156.361696931832	156.361635065088	156.361726499156	156.362285641929	156.36190897947	156.361905632798	156.361809483492	156.362593194411	156.361528771431	156.361217872631	156.361872619446	156.361250481395	156.361637753967	156.361843461504	156.361219581978	156.361735606623	156.361478796807	156.362325624431	156.3621682291	156.362185404542	156.361485369709	156.361413425942	156.361599487517	156.361588982837	156.361810630255	156.362121453217	156.36159220984	156.362103022978	156.36246792248	156.361868985557	156.361450166159	156.36143058523	156.36223858384	156.361213866596	156.361984372085	156.361488425304	156.36174067769	156.361904128681	156.361918633698	156.361567597779	156.361590527865	156.362166864644	156.361637568088	156.362259428481	156.361959562175	156.362318704508	156.361632896403
156.362168932789	156.361684322041	156.361654356496	156.361647197454	156.36217417099	156.362274116091	156.361873660631	156.362263039313	156.361606015331	156.361722600618	156.362037018016	156.361789831715	156.362034035938	156.361462182089	156.361821238729	156.36126550418	156.362304830273	156.361942660449	156.361753877947	156.361472271153	156.361425172084	156.362153366355	156.361698247511	156.361883942442	156.362208392825	156.361488814766	156.361973114103	156.361782113969	156.361761151664	156.362302539095	156.361775883595	156.362211075264	156.361644317808	156.361690232365	156.361308653443	156.362231856763	156.361482886286	156.361449620458	156.361288879176	156.361617132282	156.361656031527	156.362160230494	156.362028468457	156.361867929332	156.361213420934	156.361939680375	156.361547383302	156.361425847022	156.361285992312	156.361236259992
156.362112474037	156.361634662602	156.362017094656	156.362058806438	156.362004645806	156.361913811763	156.362243519592	156.362296969871	156.362378653114	156.361454376387	156.362255340796	156.362114511643	156.361449327854	156.361584151524	156.361882164145	156.361934816879	156.362212145738	156.361616798084	156.361740379362	156.361586556068	156.361611686971	156.361473808486	156.361344052586	156.361643521175	156.362405226938	156.362247494219	156.362558622109	156.362079578415	156.361772719311	156.361660829482	156.362148718902	156.361814077618	156.362156005287	156.362424265289	156.361488180708	156.36235979525	156.361562648031	156.362408194698	156.36135580986	156.362059738216	156.361558258109	156.361998394036	156.361838700061	156.361435675596	156.361867714179	156.3622411988	156.361966040787	156.361603977735	156.361954449929	156.361748413063
156.361333432859	156.361793242365	156.361650212522	156.362337979383	156.361551092583	156.362420604027	156.362219738592	156.361977976246	156.361564032773	156.361586689177	156.362350492434	156.362044881314	156.362077254598	156.361673087021	156.362197263134	156.362153262277	156.361701914818	156.36183707224	156.361565590938	156.362235239412	156.362268005334	156.361688803942	156.361535299658	156.362529071188	156.362250964391	156.361736855822	156.362459621378	156.361476504334	156.361370988357	156.3621258417	156.361958676909	156.361595779862	156.361952927515	156.361988084472	156.361879573751	156.362541163666	156.3622202017	156.361822674719	156.361840448624	156.361465585548	156.361866863493	156.361617686982	156.36125263719	156.362030610735	156.362206863906	156.362212241308	156.362326350389	156.361596051072	156.362231414466	156.362060019383
156.362264050941	156.361911249299	156.362590937899	156.362428152394	156.362178741299	156.361438487665	156.361773210485	156.361884702903	156.362299035626	156.361947156832	156.362024962295	156.361878825015	156.362235809233	156.362155545383	156.361807182136	156.362303104893	156.362191950106	156.361462637317	156.361615130817	156.362043237628	156.361910663328	156.361788483984	156.361902586182	156.361538492706	156.36234920997	156.362449365358	156.361728197189	156.362389184863	156.361681382427	156.361588885121	156.361751415972	156.361689956137	156.362529352937	156.361889549382	156.3620366481	156.362303750814	156.361496454008	156.362149670217	156.361817446421	156.361646753816	156.361459556008	156.361582931313	156.362066133888	156.362300908314	156.361973838742	156.361718000726	156.361747997215	156.361442340311	156.361565007582	156.361577200666
156.362085809857	156.36165632619	156.362030367383	156.362155777775	156.361757776036	156.362250762479	156.361785710329	156.361963535282	156.361986041922	156.361899462926	156.36232743385	156.36243722831	156.362000174056	156.361495634925	156.361887465292	156.361894167388	156.362328731055	156.362152641681	156.362468335458	156.36169207513	156.362501623629	156.361658140432	156.361668109435	156.362133256914	156.362493944911	156.361850528031	156.362285976226	156.362243820643	156.362212527419	156.361655317405	156.36173844089	156.362102577388	156.361885978396	156.361916717954	156.361838883887	156.361481451989	156.362095174032	156.362398194364	156.361633924045	156.362260103058	156.36214429342	156.361807725446	156.362289385664	156.36224755965	156.361474419849	156.361957023223	156.362195870366	156.362335565152	156.361976068528	156.362322360823
156.362654125409	156.362022678739	156.361876103548	156.362572165303	156.361521013821	156.361738993735	156.361584665595	156.361972830497	156.36221212934	156.36237144432	156.362007418165	156.361767808264	156.361782039786	156.361499402879	156.361535889214	156.362294424115	156.362131588459	156.362386934215	156.362275493389	156.361907410519	156.362152541774	156.361791150157	156.361961216509	156.362274379275	156.362370335882	156.362355849394	156.362463915309	156.362208357449	156.362207843722	156.361842139019	156.36197345983	156.362110296713	156.362050055083	156.362473124536	156.362465952654	156.362124377514	156.362267708965	156.362360824451	156.361931101954	156.362120064257	156.361663329713	156.362442196649	156.361904170506	156.362292941796	156.362193380569	156.362105794533	156.361898619169	156.361823640925	156.362350941637	156.361741721795
156.361545254318	156.362201468849	156.36230542997	156.361940685858	156.361814340996	156.362063564149	156.362435956413	156.362038566381	156.362259196621	156.361553724628	156.361481599589	156.361559470868	156.361453769254	156.3625010116	156.361774508519	156.361652822369	156.362060775648	156.362479683313	156.362049880256	156.361811397324	156.361680158251	156.36177849631	156.361463624518	156.361673809268	156.362060148545	156.361901805664	156.362017220678	156.361577667322	156.362236315932	156.362052381386	156.362037311302	156.361940744375	156.361954169591	156.361630021169	156.361592103898	156.362590228024	156.361530906337	156.36235561723	156.36179560357	156.361719548423	156.362110113761	156.361913524675	156.362029650445	156.36215472898	156.362455623456	156.362084079031	156.361890767117	156.361879865445	156.361657163632	156.361700225284
156.361606241394	156.361958012578	156.362237766119	156.362280301493	156.361656918099	156.361537323729	156.361657508976	156.362069077423	156.361625607285	156.36237787158	156.361659276986	156.361967701366	156.361592096418	156.361785235749	156.36202921842	156.361946729628	156.362566066357	156.36252432143	156.361648852181	156.362040431411	156.361987529184	156.362286608919	156.362189668091	156.362109123328	156.362122130153	156.362501550564	156.362092758649	156.362513289021	156.36181358489	156.362145442947	156.361737827717	156.362277195376	156.361844964955	156.362242244973	156.361688578947	156.361504539127	156.362422151727	156.362325381969	156.362479039499	156.362107783515	156.361824284317	156.361632701782	156.362244888314	156.362096819812	156.361795329465	156.362426388493	156.362407960592	156.361672175955	156.362247141059	156.361585459633
156.362268184661	156.36227318511	156.36185807871	156.361708837771	156.362039383058	156.362269049245	156.362453800812	156.362141318644	156.362153747128	156.362200977891	156.36214821271	156.361642153332	156.361764525691	156.361975121953	156.362395316099	156.362257116493	156.362000381715	156.361689320969	156.3616352878	156.361913347467	156.361784180531	156.361863907895	156.362242445394	156.362381704133	156.361836734888	156.362439554664	156.361722533975	156.361825138801	156.362056456498	156.361737440502	156.361739225495	156.362359593551	156.362007229297	156.361901700595	156.362202673073	156.362048228504	156.362126416447	156.361628688301	156.362142118915	156.361593312991	156.362090012355	156.361944797844	156.36224288782	156.361768511791	156.362580209408	156.361760135854	156.361746754469	156.362395361409	156.362451942138	156.362049594072
156.362022827111	156.362081082369	156.362497800879	156.361704497552	156.362169628152	156.361918747984	156.361708753709	156.361870640808	156.362090990795	156.362430363584	156.362092303308	156.361817493474	156.362168689274	156.362190051278	156.36198167243	156.36170233667	156.361765014305	156.362335133391	156.361815852437	156.362352831059	156.362173117646	156.362440357038	156.362034891491	156.36197917254	156.362012990211	156.362606057735	156.36210461384	156.361953596564	156.361583177665	156.362114317027	156.361852062575	156.362260396402	156.361570205567	156.362178540824	156.361794817355	156.362522571745	156.361864083523	156.362002668316	156.362085879312	156.362380191313	156.361722575075	156.361955096925	156.36227465257	156.361763264424	156.362186686397	156.362552787089	156.362150545973	156.361532555483	156.362341590637	156.362188002097
156.362034665306	156.361943620758	156.362498940013	156.362107482615	156.361999404321	156.362178041986	156.361693477798	156.361847025709	156.362063976486	156.361937035082	156.362261989312	156.362460077679	156.361958732991	156.361623095124	156.361711656486	156.362062372852	156.362361196531	156.362090866393	156.361651006232	156.362230775874	156.36231941598	156.362127029471	156.361723119387	156.361623842817	156.361788204832	156.36189321492	156.361850493719	156.36243487382	156.361940985197	156.361698151509	156.362524645312	156.361903242539	156.362550277534	156.361834117735	156.36187422846	156.361623870991	156.361941490818	156.361749346396	156.361771286352	156.362409165872	156.362487990288	156.361809043804	156.362148738474	156.361522871494	156.361705747248	156.361472012945	156.361793843549	156.362380111951	156.362509404845	156.362213394435
156.362259698896	156.36173949706	156.361918439865	156.362241966322	156.362462738368	156.361963565423	156.362029517306	156.362428120736	156.362117655907	156.362262265642	156.361877221616	156.362327630316	156.362209055649	156.36200286422	156.361994906531	156.361707511743	156.361774877358	156.361954663821	156.361765056977	156.362329089843	156.362330894916	156.361884765954	156.362030633553	156.361848485712	156.362059700825	156.362147547126	156.361982970796	156.36181902695	156.362365571217	156.362460539989	156.362058630287	156.36163057277	156.362320512081	156.361909724543	156.361836797988	156.361691473606	156.361699732998	156.361696482499	156.36226029027	156.362230841274	156.362109613814	156.362006676577	156.36210043977	156.36199874363	156.362142718018	156.362390958604	156.361848276572	156.362349037233	156.361907904898	156.362005982708
156.361896432398	156.362566114212	156.362458055205	156.362411354016	156.361851784148	156.362315215017	156.361617345287	156.362315221394	156.361973552955	156.362539459493	156.362372067192	156.36181412756	156.36176179853	156.361630677783	156.362218884217	156.362725220869	156.362303671826	156.361841820645	156.36200108802	156.3619692936	156.361794590723	156.362081934571	156.361909395771	156.36165716016	156.361815573399	156.36197721957	156.362058254489	156.362122961043	156.361757511383	156.362519158974	156.361756334486	156.362085727962	156.362617047487	156.362040336517	156.361635478127	156.361691726534	156.362007762608	156.362505999491	156.362160534037	156.36180965909	156.362419312005	156.361846934418	156.36217830916	156.361889291472	156.362074827388	156.362145488423	156.36199123242	156.361647008761	156.361675757302	156.36199164692
156.362068225838	156.362307198158	156.362097865185	156.362444589884	156.361878381386	156.361927771014	156.362529214277	156.362471929986	156.361879154589	156.362211386013	156.361722657566	156.361549379714	156.362631948367	156.36198888194	156.361966414917	156.362473464188	156.362162844572	156.361876879599	156.361988411681	156.361707037872	156.362487991752	156.362172719412	156.361779230378	156.361865848286	156.36182324503	156.361996452056	156.362165334679	156.361765085581	156.361903771492	156.361788884492	156.362180185127	156.362015931438	156.362203428954	156.362326914557	156.36195459741	156.362215821205	156.362328555	156.361944701033	156.361750222617	156.362422121479	156.36204054091	156.36187449344	156.362159485983	156.361928029778	156.362240277472	156.362008089198	156.362363283959	156.361967068983	156.362429784354	156.36168485228
156.362043297707	156.362456796791	156.362337788617	156.362561980886	156.36210150341	156.362324951239	156.362355899067	156.362320429068	156.36226578271	156.362049235199	156.362236021831	156.362641383438	156.362295884215	156.362220945209	156.362074274872	156.361977993737	156.362143136914	156.361799534762	156.36256189538	156.362517693889	156.361821210678	156.362030843525	156.362086257197	156.362055586739	156.361868816915	156.362401420044	156.362200004874	156.362747570688	156.361764403344	156.361920226774	156.362176163068	156.361950811266	156.36234609297	156.362233295528	156.361889556901	156.362367778342	156.361869981984	156.361843451444	156.362439422255	156.362446196817	156.361882521533	156.362550370103	156.361764091302	156.362096352145	156.361881733601	156.362176836219	156.362408246332	156.362024283523	156.362608538072	156.361857057664
156.362358413417	156.362012559397	156.361919664165	156.362428275064	156.361927909539	156.362372781865	156.362171886293	156.362358973715	156.361851698142	156.362216644786	156.361813169577	156.362231469002	156.362115908257	156.362619506315	156.362465742098	156.36224067398	156.36173125678	156.362687714356	156.362456153283	156.361775427198	156.362213682384	156.362401496647	156.362568392198	156.362413649856	156.362035072503	156.361985941837	156.362041177126	156.361835277409	156.362264667718	156.36213026819	156.362709212332	156.362087323895	156.362199966523	156.362316484662	156.361865751661	156.361656076202	156.362526499212	156.361984445738	156.361782986462	156.361672097353	156.362733030619	156.36170779382	156.362216046546	156.362631593622	156.361644073144	156.362188178866	156.361654131895	156.361908760162	156.362334146049	156.361765007976
156.362176931128	156.362017684094	156.361866491146	156.361886571892	156.362020815187	156.362458588469	156.361944944937	156.362501838973	156.361773986049	156.362099911289	156.362489978368	156.361954033595	156.361881436245	156.362617669628	156.362388958878	156.362529256895	156.362052073565	156.362237646145	156.362131342473	156.36215024956	156.362446097123	156.361796024977	156.362387082845	156.362275616557	156.362081583087	156.362552619482	156.362397036486	156.362457828818	156.362535200649	156.362461900448	156.361921622158	156.362388826376	156.362015936458	156.362223156155	156.361949912371	156.362000691277	156.362373969028	156.362033270903	156.362486780012	156.361994207137	156.361909059812	156.362007902186	156.361993947317	156.362044498735	156.36201494919	156.362620108698	156.362126331849	156.361938138178	156.361900133643	156.362075977336
156.362309239061	156.362208310804	156.361993235772	156.36233230671	156.362441129569	156.362226108038	156.362353652044	156.362612419489	156.362073298621	156.362184390095	156.362387637467	156.362033068934	156.362603150736	156.361682314386	156.362005718375	156.361936688048	156.36172659834	156.362115975959	156.36212044698	156.362196957539	156.362193336699	156.361858163967	156.361971576133	156.361995146425	156.362528562402	156.361875959248	156.362340049386	156.362115745646	156.362289528117	156.362279094619	156.362406436369	156.361653886583	156.362167517005	156.362552080408	156.362159156688	156.362176388877	156.362085693705	156.362100353888	156.362059422961	156.36244697372	156.362635845485	156.361875437866	156.361923850211	156.362610689825	156.361946426297	156.362531217347	156.361797326296	156.362677167353	156.361877473837	156.362202414872
156.361958622379	156.362092014883	156.362075108781	156.362026123649	156.362439217201	156.361856988176	156.362374689862	156.362018715917	156.362572385856	156.362343346282	156.362029593234	156.361996020698	156.362040113568	156.36246221075	156.362454030506	156.362130586439	156.361976246501	156.362246732101	156.361884630516	156.362540037649	156.36240211846	156.362648890555	156.362293490126	156.362012024501	156.362387042863	156.361691518646	156.362464626952	156.361899719584	156.362541008269	156.362386209496	156.361752888282	156.362024292955	156.362178974249	156.361853102567	156.362162248508	156.362187266699	156.362086727341	156.361927574021	156.362032245591	156.362693579876	156.362227116401	156.362136595078	156.362199144334	156.362335150443	156.362405384058	156.361874184076	156.361968286217	156.362211884375	156.361955260702	156.362666827537
156.36199136661	156.361719705176	156.36273476389	156.362135282567	156.362052522517	156.361777659877	156.362251374746	156.362348639569	156.362552439822	156.362170972445	156.362642920777	156.362019848062	156.362404158533	156.361722504088	156.361818555869	156.362145963357	156.362312458532	156.362186830067	156.362713746803	156.362403958895	156.362623838357	156.362215933685	156.362032994877	156.361925074356	156.362229030103	156.362453073137	156.362114642352	156.362360459307	156.362221701208	156.362040607387	156.361871021335	156.362272437508	156.362300817824	156.362534131779	156.362709515104	156.361958951605	156.362507965162	156.361967406616	156.362039691584	156.36220054601	156.36277457945	156.3624484088	156.362123776452	156.362415963679	156.362029739241	156.362342591097	156.362068040693	156.362232344946	156.362397409585	156.361882584011
156.362506144895	156.362180813103	156.362526408617	156.362172105754	156.361951343845	156.362576055012	156.36277399583	156.362190947394	156.362440660187	156.361972939933	156.361961671606	156.362234801386	156.362528064144	156.362331173181	156.362080478844	156.362454813221	156.362007743231	156.361783896865	156.362201668227	156.362465188176	156.361955938979	156.362357446201	156.362116154077	156.36215151253	156.362441574502	156.36234662114	156.362142923678	156.361835717834	156.361901123812	156.362164974029	156.361997318612	156.362376976507	156.36257272567	156.362160972892	156.362479677627	156.362012514599	156.362373930926	156.362022928199	156.362620199189	156.362071856574	156.361773351234	156.362121442148	156.362491526709	156.362469431106	156.362354509538	156.361757550337	156.362309799451	156.362273655373	156.3623280269	156.362486135841
