# Supplementary material for: The Neural and Computational Architecture of Feedback Dynamics in Mouse Cortex during Stimulus Report
Source: eNeuro. 2024 Sep 24;11(9):ENEURO.0191-24.2024. doi: 10.1523/ENEURO.0191-24.2024 (PMC11444237; doi:10.1523/ENEURO.0191-24.2024)
Supplement: Extended Data 1 — The file code.zip includes all code used to generate the figures and perform the analyses presented in this manuscript. The folder "./ephys analysis/" contains code and instructions concerning experimental data and Figure 1. The files "Figure2CDE.m", "Figure3AB.m" and "Figure3C.m" simulate the model in the nominal setup, and generate the corresponding figures. The file "Morphing.m" allows changing the connectivity strengths with respect to the nominal setup, and plotting the resulting trajectories. The folder "./Figure4/" contains instructions, code and data concerning Figure 4. Download Extended Data 1, ZIP file. [file eneuro-11-ENEURO.0191-24.2024-s003.zip › code/Figure4/isolatePPC/v1Int_a1.475.dat]

0.374523299622595	0.332196474021568	0.327998556217948	0.391829932201469	0.328491758893961	0.3801423842778	0.357655382883155	0.397174731756153	0.378501509380758	0.382706795680635	0.378500270229832	0.376438559052053	0.335464443889232	0.410844100738621	0.338541246673113	0.355462587505997	0.385639573301186	0.400144807592288	0.380336710677185	0.395433512969625	0.334400383282627	0.382185127527705	0.41688596147957	0.402643668175171	0.376622057202859	0.360238082030691	0.33679387111145	0.362143731442555	0.355129928391071	0.340463310100729	0.326721681163087	0.329586163330075	0.328978911476581	0.3267216853751	0.420554396769809	0.335794085940888	0.379490904640431	0.342758946349449	0.344074051543519	0.347148473951158	0.34480511333883	0.365447865165035	0.358863966026661	0.364999547263241	0.356340905914967	0.418731408974357	0.33536817461584	0.34093469328509	0.351859405314653	0.377041231289438
0.431427910910638	0.373611320980267	0.359689938501593	0.362592550971918	0.412414546425614	0.347960285241378	0.34828964218849	0.343889110186886	0.401059447980606	0.385583493212838	0.402109662337211	0.342944485562015	0.421545828354615	0.366175154278782	0.348772880421321	0.398961921132424	0.395272723202391	0.379783447329059	0.415883267113271	0.395827449806419	0.413302690695117	0.434085991559629	0.388052646200501	0.432455904219837	0.415668464704447	0.376480857099215	0.376793553604763	0.337058968312791	0.350531323675631	0.426825543553351	0.358230881037657	0.358913584302152	0.386762054552039	0.367062765114258	0.340565635709095	0.40236679827584	0.431224545603898	0.343492595666447	0.388759672163544	0.406388550919721	0.355869786406785	0.375796054347007	0.381640356228559	0.41787326580586	0.36364977022937	0.387020759462433	0.38771650544419	0.365763238893376	0.43031266916971	0.405632403684791
0.451752839080012	0.381812757319879	0.430110140737552	0.349178587386155	0.351580310796515	0.45050419424952	0.387499367283606	0.416938045679866	0.460247186842204	0.385330499952043	0.449755921616475	0.346912332912565	0.37449118866858	0.406175893945994	0.396245281342764	0.413631849173839	0.451743304926828	0.384632109003762	0.391827849612415	0.384476449474084	0.419760280378389	0.373651108861126	0.398623953968722	0.42998981324706	0.405263696789037	0.440360735959677	0.449693962528833	0.412605623000649	0.410283169311716	0.42443599884565	0.459573776895452	0.372411515995706	0.397240357956584	0.406049711618634	0.363235816633282	0.414403772862852	0.408666535427085	0.428340900303714	0.388116766969321	0.422048430263997	0.376292597535229	0.374460007610398	0.433308078686548	0.427917490319608	0.447088493924081	0.390512752543257	0.412133661897786	0.354584372726709	0.430874957139144	0.349587504398796
0.460997631488959	0.452741278699135	0.419490978027166	0.385885845833917	0.367119535490995	0.364862707339676	0.393628090273865	0.453378605238737	0.428965359335065	0.476215731307516	0.360368501815864	0.414172437702147	0.41621258961449	0.360995565262296	0.406753079324747	0.379624005050518	0.439197379181693	0.423452676796114	0.365962350535532	0.442270169750119	0.404380699402247	0.487076884480355	0.453110602239929	0.473098002823534	0.372955889451402	0.457229493346813	0.410159043324299	0.37368049248197	0.378744717026868	0.434296996567331	0.413212530074551	0.445923962116007	0.483762072394569	0.362980840029459	0.48460915214147	0.362896746222843	0.395149019082174	0.440326283354997	0.371811786078611	0.404238063336855	0.4579888365201	0.481861003262601	0.386231642282275	0.477705076763116	0.412989323523032	0.477643779153972	0.410536182621177	0.373096705326148	0.377986518939263	0.369347365352771
0.404398237281953	0.374820203194984	0.425502759095612	0.463918562474929	0.407248685377749	0.392109894262588	0.386123772376754	0.4210048988289	0.435227812804953	0.433354306238753	0.455056386825228	0.389838088016412	0.455616666802114	0.380721255218669	0.408768261979229	0.402402444127839	0.426527735833069	0.450027611113193	0.438012476360116	0.404319883736204	0.37244725203898	0.42343782254548	0.468777297638188	0.45620552796629	0.40348285706783	0.428031086932989	0.40513447594895	0.388027295169041	0.464629398227746	0.452140371363755	0.421113036371786	0.453532350455471	0.4108352023629	0.435615867260078	0.497258306601862	0.414706710433063	0.501984972729876	0.432219941136922	0.402134972566043	0.379739404901451	0.450104189280625	0.373629794931914	0.402622099507203	0.4860241959573	0.436170390171777	0.512138700149171	0.507334697644106	0.442259786378775	0.419558242502949	0.371376913574878
0.553122105824329	0.400395236118909	0.491738693232637	0.398325678755355	0.432752642613563	0.397561153597341	0.459910648690789	0.44555315187196	0.419898191909614	0.471746254465475	0.407028722671938	0.45475241546006	0.448423268514252	0.389107517058502	0.46171576915515	0.412883004323094	0.457600736012906	0.466637344326192	0.390316876498362	0.403261532527178	0.49616985531328	0.470468008013887	0.434744155755896	0.404591255298621	0.512336644494002	0.50243539297117	0.488717519052061	0.517341984352822	0.428468948692933	0.398535561759445	0.466120684453779	0.404001606361821	0.474254427275507	0.388456173381967	0.512781122380455	0.535255999443747	0.392211742369946	0.395859323442519	0.408549485365625	0.525450687047566	0.392339760931951	0.422749923334526	0.507587335517585	0.425728729388943	0.494613270241213	0.518553257129786	0.464887118073561	0.437040229967859	0.423241834090385	0.401707545039316
0.519231870894563	0.436491549345515	0.425731911234501	0.521181840709986	0.433898189851864	0.463223212402276	0.523795042517809	0.471044391860542	0.502296863899177	0.43418670903477	0.496016066333864	0.443044467466702	0.542046235406381	0.559531949646229	0.484510521954704	0.480964669297524	0.544545705018704	0.40976342512056	0.417809125363908	0.433378611006259	0.504731902690989	0.488401542316087	0.541602512840635	0.449995738303713	0.574498589829677	0.571905506088901	0.477219649858184	0.436634583104299	0.562900474693247	0.452594062429445	0.430796027882197	0.516939377816597	0.482857758718897	0.573714218435807	0.407199640810393	0.413957687735224	0.434228122959314	0.42771778906553	0.44230264715756	0.586624692883047	0.468144762287716	0.480760308147919	0.536671118893525	0.462186433753605	0.492740858562281	0.439241435323368	0.449803536916588	0.419752843224692	0.426261654782552	0.552821866506173
0.594882038877062	0.552413134569613	0.456295978009851	0.564100189716491	0.553523741455255	0.595828193412844	0.426793338281949	0.434073896661696	0.522127399618427	0.576123811524469	0.5391272011616	0.618226281055575	0.443496569901209	0.491601288138395	0.561929922546505	0.455050410927293	0.602293004990471	0.524550121116319	0.513052372139265	0.489249829812532	0.429957947239588	0.465302239303804	0.552416771539589	0.569596685511034	0.590690967470245	0.541480408152586	0.612956506032398	0.582621865918893	0.45445747826149	0.454106523127031	0.580895381958083	0.47558786344494	0.442611519837538	0.435161335920461	0.438207134210752	0.447815727920383	0.462688182534896	0.614823328013238	0.543240442911353	0.550912618791259	0.445055164716954	0.609828878306776	0.50574828769964	0.447217508125595	0.479070005460124	0.446588288308806	0.444610849491106	0.438627936254141	0.503691057493397	0.542922988503522
0.452775813637289	0.48237239791693	0.515620269042872	0.474670561898376	0.467616357988589	0.516523254305386	0.543348985462264	0.58051896739212	0.517525907342863	0.491574728426337	0.540793393107782	0.566634668322389	0.63455119466684	0.6389592052557	0.471832463584142	0.550577951237029	0.572483615037367	0.580202264075746	0.644464256505139	0.513073148946457	0.564101476708713	0.556734647196777	0.573457421202352	0.514734561373462	0.613405045021922	0.468325169258837	0.472873671061655	0.622834133532274	0.640959026609587	0.637533835941801	0.646876976187876	0.468139430956795	0.643256297253125	0.566384903261238	0.463434435672905	0.627014363764156	0.521903694840871	0.588983173290488	0.45268774761804	0.577134825858315	0.461677239652537	0.625721125691329	0.495912855166081	0.450497258060773	0.484176041886394	0.463057415281642	0.486663606437706	0.629318194221606	0.578260805655368	0.461111506264194
0.651898049191859	0.648553994334358	0.603619719759178	0.502178118903806	0.48805291757845	0.676380450483137	0.698690687360964	0.543291810291457	0.560027191106251	0.528235751546419	0.489960161521402	0.585523416530019	0.678800348532158	0.481828556448481	0.663472909407678	0.552064773807682	0.611613650389041	0.495205447996011	0.613836667634577	0.661584919070641	0.483050743937187	0.580062051939664	0.697005619256424	0.608633140854705	0.614734475868572	0.512150971649515	0.474872959087971	0.48250030444548	0.490263540888321	0.604418291865399	0.582528832812287	0.681034260903397	0.630253010886779	0.520836316311914	0.613602241531925	0.530018201342353	0.518253743033076	0.677396963461669	0.484413048752007	0.676244984608321	0.720959529168274	0.491836394187198	0.702476066765307	0.564986238322061	0.506447210015974	0.595314723818579	0.503845885012346	0.550704605207073	0.501323651104732	0.543131602950719
0.572831843209099	0.538186363212684	0.735695037765061	0.570613157380298	0.592512075731854	0.501921490012438	0.511987265469243	0.69108471773782	0.598330999196349	0.6148706028009	0.708589679623341	0.654440412236844	0.748915671699655	0.59037941817314	0.51433411977454	0.512962017079882	0.682504047874207	0.744673480768183	0.685463901068955	0.741171171700556	0.506278128806306	0.608413560801753	0.66958854351519	0.542863933307431	0.634713873504614	0.750601315124791	0.60039095740328	0.744985614076111	0.504354238507683	0.627640747829456	0.552905821932459	0.64772228783639	0.728851270746802	0.597861267148111	0.540981191445344	0.516754583575311	0.760534649546248	0.582518445927036	0.591308560628247	0.631014146576392	0.539474958160466	0.658855419643192	0.666597314723458	0.600386014990832	0.678081915228721	0.571467875369815	0.702694000559609	0.609470022520552	0.636759924742402	0.590419269426955
0.687060692875836	0.723576541160142	0.668347225483986	0.550327194432131	0.599653004476749	0.571754540227019	0.641408317416933	0.590031719256498	0.827587053169936	0.799205542727111	0.644898441586535	0.609215909149474	0.583794767057578	0.544346406176995	0.700082582123747	0.586431793914165	0.568725104343551	0.61458678708903	0.845191700218862	0.74489595976768	0.66353824901318	0.749004633708321	0.791051641994754	0.618508931650205	0.66437247094856	0.606687199376543	0.644227284636411	0.553129805093478	0.596868679963093	0.646166241384221	0.565956879121384	0.762048557063447	0.659051008324242	0.614555330697478	0.669096904332274	0.723082844588516	0.567648290535048	0.648331634503715	0.58307681085913	0.569290658672089	0.811704761604521	0.575945067197279	0.611374527108447	0.570923234852711	0.607309126062384	0.566187398734752	0.555145893581446	0.596154566764801	0.610321682284969	0.67929967757203
0.68737319272371	0.635980573203832	0.707241948466896	0.681561236801071	0.830805033548013	0.716303378696743	0.597657762396287	0.643632035441555	0.706257780855424	0.622566410365772	0.622770926574241	0.651269875234282	0.833491470299958	0.890300550450543	0.785775519396691	0.577635532357998	0.715817984285932	0.886080600634723	0.621724458151046	0.672892542078708	0.690435382335806	0.805778453095776	0.891183348305393	0.622561583957931	0.685181842111326	0.711152326392533	0.833523931528846	0.868613207572859	0.726896745287542	0.661456547281368	0.593107017845029	0.865822241776669	0.639677681246414	0.679621832981392	0.692795571902776	0.716617537072036	0.781101261815756	0.770467179378345	0.5703229670262	0.862591775450365	0.765634819946599	0.676726903580184	0.685745035183506	0.584586350970039	0.591400473520146	0.656801719377922	0.859156413203075	0.679331734245334	0.594280011350825	0.826363957119011
0.871236246158614	0.732575903633629	0.62600846332199	0.925562332290848	0.932931809624464	0.721990902851002	0.886826213450575	0.656165446287509	0.996038004235219	0.875955745728427	0.855949294309001	0.664969168518668	0.772379657913585	0.877082250974722	0.63792269413348	0.74886940732262	0.760473742623527	0.821453538733622	0.817543546102688	0.95640219390149	0.665343690781513	0.897294558321797	0.625959976988451	0.996547950113496	0.768961831792845	0.851807689729974	0.631775035453639	0.640039579849156	0.857153308809477	0.810637066201148	0.677068859437168	0.740079556069509	0.911403248231897	0.78231181423674	0.764593581157519	0.768680951072684	0.696090940876742	0.658713942295971	0.829093424848108	0.743502727010325	0.764248931237595	0.805442913105837	0.65752843618018	0.630856209549091	0.824264985996137	0.988637061170451	0.806843395732055	0.973565126162048	1.02238222539122	0.831907532568554
0.961342207862813	0.762019378268888	0.977924584350592	0.731200294920472	0.759315731457745	0.9481366354974	0.808916571574001	0.976406191594409	0.989390840211984	0.746107599658079	0.813239282360994	0.706895300027513	1.17040450150136	0.822404589088815	0.860655011987362	0.773924746802231	0.760202438328753	0.908173837526538	0.790828770374369	0.983695145087776	1.03911681586756	0.792939295198388	0.923703681797722	1.10980639599527	0.783765270489044	0.745035527838563	1.01195680292477	0.794377755541102	0.967937197255453	0.677708712243248	0.740585912024656	0.998434891171984	1.13158939433561	1.13174683598528	0.712907684102444	0.979095873539135	0.823588207171639	0.837710772136501	0.698945544611022	0.752421624225114	0.923293845271608	0.851001888900225	0.846520608779749	0.788236696820214	0.758287723950999	1.12637585901414	0.787094770049169	0.871803455685771	0.845494238369355	0.899023825746159
1.14626401187944	0.889506926933147	1.26602300243829	0.920366407372153	0.765723844919421	1.12110771101552	0.797247993250227	0.808248883737489	0.922448640456341	0.762035532172217	1.19599492412972	0.908270323953372	0.82363900546854	0.823507843130292	0.84819543704888	0.881905013283148	0.884303658018721	1.16276442417315	0.877629900440668	1.01331808911057	0.90917226563471	0.92505556375956	1.10518585712576	1.2324511713809	1.13604842992003	0.935049364393944	0.736908846028759	0.822845481206546	0.762542826785865	0.99899502033774	0.862568875831758	1.28492292755735	0.918939359843612	1.30947346416611	0.839999569018179	0.894961085288237	0.860931993254114	1.06016953554959	1.32014425572176	0.803912862846104	0.749609268686497	1.05293591905222	0.982979597356699	0.772988964298278	1.01461839394004	0.770306306009467	1.30111230961801	0.969255899611522	1.22952925924709	1.25846954407104
1.075799847556	0.951694811055236	0.868315725783619	0.817287942789117	1.28443861733779	0.907976899107539	1.2132198963182	0.826954191985298	0.793872290272475	0.977724284079297	1.02316319508748	1.22027450790054	0.944894037376995	0.888050546490146	0.895598918055611	1.28885352668626	1.47973431916293	0.883328042437573	1.34148510344082	0.791674867826523	1.37230098421385	1.14572052773537	0.896161458959771	1.08665253320825	0.882094591171848	1.28816857183105	1.44302245672523	1.4330073081888	1.04479958458647	1.0386613348762	0.980246547236065	0.811007549067663	0.787318187770043	1.04527645752421	1.13695047537233	0.890180182538636	1.11704845694577	1.0438648610767	1.02493184401971	0.977270520650339	0.970541242996703	1.41679474376948	0.813783757727337	0.856188169971441	1.21298686501098	0.915066979465384	1.0359109155919	0.924812632322896	0.811368971652504	0.915595101823928
1.26361620934786	1.0373586814855	0.851758502460352	1.68125296170628	1.34975691676546	1.15638674911617	1.16465026354808	0.942538905165577	0.935510540564783	1.63809570819595	1.12562276294862	1.00176329858538	1.21251842114791	1.23220402766703	0.91634885391786	0.984822412071159	1.20540479624935	1.42094839678474	1.10791311471778	1.5446090676502	1.46875147601072	1.17396402277666	0.912860860778215	1.15589803751173	1.02610841201405	0.965617195301601	0.88313416501793	1.36081363015422	0.907944331980415	0.911237138771994	1.21176156025086	0.89895582101359	1.23710846539905	1.40265815096319	1.37781681958552	1.65410278305386	1.19373429792722	0.876983581071425	1.11059258597607	1.29060120004153	1.1604518499079	0.952131485706212	1.29486929351612	1.09663244585515	1.44105548743038	1.36452956904951	1.1216029361176	1.19622449054541	0.870061990969008	1.20581249128409
1.65382210160801	1.96008717695186	1.6154944792078	0.924290583711731	1.0028952864171	1.37544111154376	1.46620411002248	1.77211246564265	1.46322590492029	1.43639425310887	1.426951823772	0.948182039843779	1.66186080960407	1.05409608920115	0.982855664471237	1.47059742642214	1.32529393641775	1.0981139418695	0.94972795034058	1.58966807326154	1.13609907951615	2.71166620440546	1.09083090139962	0.953921550199969	1.117890294304	0.988021392031127	1.66374718566722	1.52943665409625	0.959638182482917	1.06514633665773	1.03777867637188	1.80021380342548	1.76798167240855	2.26720769913487	1.0932746773606	0.949420445647468	1.89340797153354	1.15802804181576	1.34705185986698	1.06052864256922	1.00402222256455	0.982286464103985	1.10994345528293	1.07393343739058	1.27039585331737	1.24346086683516	1.11299218209531	1.34682531646437	1.06345880680993	0.971144285879826
1.23311985643506	1.69164779861478	1.0935744813408	1.80872162542566	1.08280963737615	1.07409787634461	1.70611772073005	1.13487334240699	1.34140367149246	1.23214512020394	1.07099558241319	1.42989379662442	1.63889214067168	1.536607928559	1.15823445208652	1.1697484917419	1.29191048213923	1.05100498288475	1.41207592512365	1.13078230822708	1.1209829071788	1.43783525922216	1.66788689906106	1.43734399488066	1.55455385449901	1.8954431508414	1.14822649736322	1.97651255182948	1.06733610810904	1.40132055191422	1.47003029480855	1.90065568892515	1.2804824308102	1.23032512044394	1.27344738993498	1.23582737748573	1.47020627120332	1.69068112598921	2.05028489933566	1.1296363469166	1.25624365064177	1.21303548943869	1.20629288687645	2.26081459256478	1.15302438162979	1.40562416270917	1.1958566235919	2.06079268820888	1.03943584719035	152.845384236541
1.82211908214243	1.73750899818651	1.46796133462726	2.4093123558843	2.73420180745547	1.71854910182705	1.79828780441939	1.6804521342964	1.92152166248494	1.31632853758303	1.59416990561598	1.3771320585847	1.30346623512995	1.1798863585248	1.4988089979008	1.33627569014631	1.51758788799036	1.34418155904714	1.53773646373271	1.19503173121194	1.43900649945238	1.39608117127903	1.58377255675134	1.23878223816845	1.62983588945591	2.22634227055575	1.46572146985787	1.52012597475206	1.89776304214655	1.61046042825914	2.81592083754246	1.33250129249805	1.19757886545109	1.27048099126599	1.95400836153135	2.05375687310487	1.20586536228458	1.58475726288309	1.56269852222162	1.58016949027149	156.085929402601	1.81630644932198	1.13545094572031	1.50804469786719	1.68485906199489	2.30415681096039	1.89479534408707	1.29642157584399	1.79969471021712	1.59546442965841
1.60768710864946	2.17204865918403	1.68416092880431	1.26339613876735	1.67554962774936	1.52452682880664	152.782888658691	1.76010562699723	156.295753988497	1.53285109896051	1.34434373109094	156.274186619069	1.346371839714	2.09604275437446	156.231980385842	1.77240083210647	1.75111048956839	156.194185176222	1.5568237215745	1.45032082957101	1.56416783775696	1.41910981310384	1.34909852355052	1.30043309286018	2.1402957605561	1.62169162117906	1.34199289645894	2.248273263704	154.374281068968	156.160687991899	1.315423875104	2.0959927111031	2.38714877993229	1.75301840825824	2.15631085827703	1.82907085232559	1.3039527288126	1.28270147719001	2.18550302957414	1.94353922281531	156.331034164381	1.55344066314113	1.49545792276591	142.024192100484	1.40951634733366	1.43790458070965	156.260134418516	1.69716291192551	156.290424815912	1.78795820043539
156.242205546465	2.08612482592561	1.48770544760242	1.86253519200937	1.73632501603104	2.40030746120535	155.287469148827	1.60936758545496	156.267091163274	1.4489866668332	143.353282174506	155.248061254878	146.689448173326	1.37840753690461	156.338554251879	1.407598046037	1.650173654209	1.47216058869056	156.294025862509	156.272399649133	1.68483275520175	1.72440426313296	1.78839973576474	2.07694542867418	1.88467274545232	1.74918067214995	1.72212261819477	155.127166592159	1.3924444555491	156.294858369081	2.5115439552404	1.51153923164478	1.61944825792438	156.2976990235	1.56228654298724	1.55399156738784	1.7224881193492	2.56175753314423	1.80769234590496	156.242574817271	1.4361173209855	1.74600178639791	1.61281489210447	2.15970932484586	1.47475510201892	1.83028906873866	1.76990570337595	2.85609689394009	1.79848342799533	1.50585524412081
2.47347347267659	156.3374128647	1.66383602192633	2.16132871724717	2.22023044973476	1.60942277685832	1.9101425677294	156.309362978751	156.03820449907	1.95682314950572	2.28610968638443	2.29103412543839	1.56482458408744	156.330455192411	3.22460732543787	2.63971531923557	1.69818254782682	1.72945758887301	1.67812751430229	1.9126784436116	2.8136746235079	1.87249045533509	156.238832950166	1.97352302956399	156.333529012854	156.209502711585	2.79696935810701	1.74978252541059	1.57145001876348	156.327328704263	156.169614162098	1.88365068780911	156.306855191857	1.6112828659663	4.51151438729359	1.89644061103284	1.84119421909325	1.93530672334022	1.58296003344765	156.282150067745	1.57853208031315	1.80710517616556	2.18076765743562	1.61521928790407	3.79055871755318	2.8908209735464	1.9263005305897	1.92256466972512	154.735037337139	2.17816788055097
1.96073014687214	3.08947436871866	156.315018486588	2.37769592298441	156.275828671361	156.323970383478	150.007801687338	2.11882352397089	2.09799727722623	1.83196402579948	156.330568351681	146.380778286329	1.75302482308194	2.24386230817718	156.193549438721	2.48048861877305	156.31524241239	156.327005481408	156.339762493497	3.48081225439358	2.2850775366861	3.02841803140458	1.7523544814723	150.512012171554	2.03513757284644	1.76310601833085	2.56261365629572	2.39345957253375	2.02026194247821	2.7070380776697	156.316423968918	2.36901293600165	156.272999933878	1.87505426336752	156.285053464727	156.326180067441	156.287885004091	2.34723949123845	156.33956973022	2.20795240478464	2.2803394238214	1.93356626819663	156.248155853971	1.97661942168172	156.302282220906	3.24296820604984	1.74151948956095	156.293752514379	2.11223843982823	156.297898795419
155.783038055136	156.33700664597	2.11651658051804	156.308544884558	2.21755071034906	155.897058790899	156.330337906747	2.17393918182769	2.04841109108685	2.68552348260602	2.96823729030864	156.287057641989	148.846559121966	2.66108268771456	155.624413987663	155.214532528465	2.19991222916415	156.311008781898	2.39083096798594	2.97007363486336	4.66273859157427	156.309436355035	1.97145767941312	2.31817635061083	149.57777780505	2.09313325079438	155.986108251277	1.99147962011207	156.164376031909	2.32030330570383	2.19067211324815	2.89004461025335	156.120975473045	156.050279259	2.15596121793088	2.82076679032835	2.53776852402261	2.27913699432548	1.97958602773135	2.76110190665459	3.90512252569714	2.44413526730633	152.327008107341	154.140802542599	156.31558830768	2.73031839560752	3.52778179788905	4.60819794356939	2.48926434654476	2.44081828239441
2.26908032146844	156.338779163639	156.168868463551	156.330548692849	3.1471068499785	2.54603675105664	2.69769670030277	156.33689088963	156.001559045815	2.56854573376596	2.45242724021703	137.110703900228	156.346934228987	156.334146989739	2.74996179003388	3.476028856604	2.62943549204448	2.47497072861714	156.298034149669	156.046592250514	4.17047720891571	156.305749779429	2.39810744815415	153.438657478485	156.349253294406	2.9203879939836	3.31004764219033	2.54165172356456	2.63346009837112	6.19685513725101	156.326397494895	3.87404872670134	3.6012063722178	2.26087571820638	140.915618233593	3.8032106152432	156.34899442054	156.342215164098	4.69679078674054	3.02464543351065	2.22431370520305	2.68822923985696	2.40933526401848	3.12012780050515	2.55791830952964	2.31829315651938	2.57038109030326	143.377360980914	2.77351259282954	156.327072990352
2.65028616457387	154.691196172196	156.333106541236	155.901438146848	156.350115407213	156.226148052314	155.701838642105	156.239795740365	152.450131640803	156.32092053042	2.4748172704557	2.72854181880457	2.65397705307714	156.291810217648	3.1374445160949	2.85588885764347	3.37181330376462	2.60164481804933	2.44912253964148	153.73520149263	4.99122272617857	156.346781365858	156.311263164504	156.322892002446	156.331377554512	155.46574820644	156.341139122282	2.83314473598469	156.336761921808	2.5780613802194	3.2306505954363	2.83586820466789	4.14884992110002	4.07429778288174	156.329391021812	156.342406042787	156.312300605676	2.76563445152571	3.35595020122904	156.345257469937	156.341041449159	156.336681994438	3.39379443931067	3.50926204408929	156.305041686813	3.77622793574281	156.310091487309	156.015657076898	156.242980294948	3.18966430532288
155.583227872866	3.20645059221152	152.372361308079	2.83417908209017	156.349960444921	156.351899557915	156.212615498025	2.93897688123155	5.37648185679296	3.26440996675695	156.323915600465	156.331683114143	141.118875945398	3.40132921948035	156.350549364462	136.754381657474	3.09858816815966	156.31061389274	156.204153823008	2.93994310095958	156.249560413714	4.07208626990011	156.350258907379	156.267638013539	156.349492151089	155.483025902578	156.264310007737	4.45694155014499	3.32023443833673	156.354449923536	3.99073453563394	2.99450357640607	155.603616904315	3.47343525771046	156.354223185439	156.339783187909	3.9534548315184	156.33479978295	3.04188995870822	2.86255411994212	156.282765608659	2.9120522125572	155.633020719886	156.265336992333	5.44181216793448	156.295828595196	3.30264914202303	3.04798202668523	156.238341831777	156.212559516376
144.881228989819	156.342752946508	156.343147292617	156.344624708128	155.998070678028	156.345837825942	130.802687942708	3.86467426439436	4.62527717002895	156.348610396863	156.291553090817	156.351997411456	4.98472605731763	156.352421544338	3.76764404772523	3.37818585780529	156.319393634986	6.04720958572312	156.094411216211	3.81392428634569	156.34412862863	151.193810923946	4.31734816099314	156.337105844027	4.95420090229558	156.351346097148	6.11596291896563	3.4436085783947	4.0442808372196	3.64354358710946	3.94773440449623	156.335820011727	156.138419699866	156.259741928412	3.92986026265642	156.303203372361	156.355249230768	3.2677165361807	156.172140500326	5.56528080563267	156.326404516324	156.308765647016	156.230930039401	4.08730335700153	156.302352481896	156.331076949405	4.02179844880234	4.30086128759498	155.127021227733	4.60921593747441
156.347715706571	156.339573905547	138.227854128322	156.352164389986	156.353972018822	5.1696743552347	156.156681868812	156.315459252497	156.303860578744	156.354318199408	156.35208742395	148.397366772451	6.63502983481697	5.8350825706759	156.226537795995	156.289595211229	156.354394594026	155.292751829252	130.845568732967	156.194770371105	3.79020851246585	4.99862071112601	135.822086988529	156.094879886121	156.336310777918	156.354359579429	156.327171273807	3.93375356163115	156.354621034248	3.77611357824088	156.354677724342	4.08927909811004	156.354042598468	156.34524895204	156.353880349848	156.3536307959	3.67990505757658	156.264899384709	3.8665649952235	134.143234767061	155.733870152545	154.882469883826	4.21392609800793	4.08860809339721	156.339843265569	3.79551199333897	136.445048346354	156.341351012541	156.356911120339	156.335001786873
156.343331953635	156.347576475054	156.139972068302	156.330256414976	156.298105676556	156.239426389899	4.56399465100713	156.352198228315	156.331338943059	156.343412945137	156.35343991631	156.314406154841	156.343209498101	156.298249934576	156.338139154918	156.349313253106	156.330052448619	156.333218054644	156.345315606701	156.35511363976	156.337498391446	4.7525094196704	4.41541837546501	156.350179519592	154.924653325762	5.41044727088891	156.353926556099	134.564159333601	156.308897483982	4.52996296314486	156.199600177309	156.267356666936	156.33872580537	156.327532156405	156.350100669194	156.323037807797	156.336728960106	156.35301080128	4.584775130907	156.356233732297	156.346031348042	156.352827385731	156.353100959012	156.298204336123	156.347357735346	156.350938033498	156.355858972865	156.349425520662	156.331537987466	156.353778374181
129.548987280542	156.294679844201	156.345026252833	155.578973933464	156.147396588229	156.318466099431	156.353246367062	156.332695492125	156.17130641803	156.331587798717	154.423726690214	156.201291303425	155.857016828012	156.059913870315	156.25384382316	156.168242543358	129.33704680939	156.209291977611	156.346232260538	153.066539827732	156.356983931236	156.342563194184	156.352508027047	154.908931964211	156.347108492964	156.349346368293	154.454297491274	154.259011029383	156.343228770998	156.351327629296	156.356669840191	156.34359911506	156.355333351924	156.35549037476	150.931920562215	156.345258683795	156.349889118345	156.323747499169	156.29615653266	5.65160002995906	156.328800233253	156.354428675129	5.73526696828718	156.352087301509	156.349667653228	156.351628927113	156.354645867552	156.353435135624	136.412956168227	156.185691200377
156.346163191917	156.312354512864	156.354490658968	154.559588375204	156.357742349249	155.759193868246	156.350740288566	156.356090497056	156.34866432348	156.273561518697	156.29540999335	156.310587511584	151.42614132852	156.35119760183	156.346606389347	133.046387597176	156.285407359275	156.353484194729	156.238195432388	156.350789898508	155.969480767515	156.356899749594	156.303011219384	154.708951757851	156.29252034372	156.333777051816	153.797946836857	156.299573185205	155.253581042137	156.119611562623	156.309189534989	156.345817551569	156.306252050206	156.203499434486	156.353550689428	154.406799808202	156.303125139589	156.350647230832	156.278201285517	144.842643541858	156.236904472274	156.309760702513	156.292663990817	150.355004579117	156.347920840324	156.335148638622	156.345394495093	143.082001039437	156.226177270076	156.340655737093
156.356786922158	156.327082120434	156.355046528395	156.35244692043	156.240049426953	153.334234485828	156.352610810114	156.314238973304	156.263500103937	156.349242141689	156.12818304953	156.3580792499	156.352499181898	156.284444365625	156.328013449958	156.353368117552	156.154091628734	156.355751864112	156.349224427698	155.967033956847	156.273938592419	156.3345297333	149.052734530976	156.356184308049	156.350202802313	156.35292748711	156.355806240626	156.315659095893	155.492589012023	156.356084847056	156.229573751297	156.288788458063	156.356056346022	156.341921713824	156.343241887382	156.337995227135	156.355752621384	156.183555071218	145.073997454873	156.34738601047	156.35204436106	156.355695795392	156.356893899802	154.414650449463	156.341021768492	154.890831231721	156.348079188202	156.311061879458	156.343241406557	156.237134356814
156.356728746478	156.336762211373	156.342832260716	153.89456427366	156.316669522735	156.33409219235	156.083834574608	156.208799322125	155.773696370891	156.356077133311	156.353369005982	155.907864736302	156.124561523376	155.694753608746	156.337262510651	155.943373147401	156.348276754123	156.237763749217	156.358798304342	156.30274594383	156.303470966734	156.358138107724	156.34306753126	156.035280271964	156.306915720181	156.208586719485	156.230318869326	156.357982404206	156.354812991969	156.337618026282	156.327143869638	156.357713503366	156.349656121236	156.346835443692	156.318268232936	156.34151736622	156.319327335009	156.317009645567	156.352303828433	153.199466931183	156.35537527848	156.332923021629	156.258755038261	156.357426991198	156.337716123803	156.355119733947	156.348428575141	156.352067912878	156.338112834968	156.335893457711
156.33203908574	156.04349148924	156.21194912643	156.271059923745	156.353980561695	155.880775472602	156.33422607591	156.262222760713	156.315710829125	156.356131603686	156.12603629643	156.229934991172	156.024034581462	156.28281931261	156.278861176252	156.354480430522	156.28937728361	156.325728971185	156.356868572214	156.355181800258	156.350846996173	156.317968119381	156.330410141199	156.355771340728	156.354694708586	156.356310487103	156.353147232703	156.357484623015	156.357230735063	156.308212488125	156.359506044544	156.353171355611	156.241237968256	155.767354938744	156.316062420706	156.358235073637	156.241267712576	156.351530467467	156.335642938768	156.347835245011	156.319117908099	156.3569096785	156.357631213915	156.351835336588	156.351432230205	156.359810709352	156.312777568661	156.356131299061	156.334225262005	156.216577811257
156.356005425326	156.348754259642	156.355607202561	156.149492274553	156.348616138784	156.34781888089	156.359056360836	156.32790468852	156.358023597484	156.353332882478	156.346394312419	156.34607272426	156.26925596742	156.355587854191	156.358838552751	156.318260249824	156.349554052889	156.357235001402	156.338947305951	156.326663750227	156.349723651324	156.350015177278	156.314641688523	156.287431680076	156.354347908474	156.300230765612	156.344888566672	156.354313814261	156.302577898123	156.351810496118	156.207431868004	156.346238115034	156.304952212921	156.35076098979	156.352284953907	156.064364530705	156.347433140659	156.355116918804	156.350295393695	156.311364077742	156.358711467207	156.330234292598	156.342355083508	156.358832029143	156.357803246588	156.3596023265	156.351210765687	156.299428709428	156.322905134249	156.283287765718
156.342517691342	156.357881231572	156.325834714398	156.268832358963	156.335315565053	156.36000591722	156.351910234708	156.345824848701	156.3589365121	156.356374577132	156.354186048249	156.352651765399	156.294649187602	156.326609088134	156.263576056966	156.358114277208	156.267902861276	156.343113843836	156.252855228608	156.308643056569	156.338573209741	156.353317414034	156.3264914637	156.357465028845	156.286838180838	156.358628125692	156.347786310306	156.357702936638	156.357148960145	156.355659470185	156.356979890996	156.336133476849	156.346176532824	156.358877379996	156.353973848712	156.357843655693	156.338725197094	156.311011299143	156.358417311361	156.358576784905	156.356794167417	156.350353066911	156.353935214305	156.20628308354	156.355522032542	156.341101844318	156.350389712859	156.342233585312	156.356552882741	156.339673561949
156.359933072018	156.360096295508	156.356385421447	156.344771080963	156.336766923201	156.350083048365	156.356224582291	156.357283438202	156.313477513247	156.351725801414	156.357362614773	156.325977467172	156.345503514427	156.357810090258	156.296368481848	156.349121221942	156.354231830674	156.344989105743	156.357738096337	156.342455789164	156.347990819398	156.351453350113	156.359941328486	156.357954211434	156.352978216574	156.341654918068	156.353551888218	156.341381658452	156.358753548494	156.355101135397	156.358979202951	156.352514364106	156.359576491378	156.317300201976	156.358592339504	156.349523134675	156.347442364552	156.358814978397	156.328567500894	156.356210981762	156.335668726834	156.344741980398	156.321280110543	156.338657850199	156.338471912991	156.358008369983	156.359656835773	156.323771917217	156.352932243712	156.325610871265
156.321925848695	156.282305629896	156.328910932894	156.35905591225	156.356117699249	156.347347420241	156.352947340434	156.353246911886	156.308250382262	156.358297190671	156.358760941676	156.323226725405	156.360353734817	156.356109069486	156.356379154779	156.358102084948	156.356521460973	156.353254689292	156.341882014589	156.356106424456	156.349243250901	156.356277970457	156.359534386431	156.343574269375	156.355102617074	156.35391799239	156.357493182843	156.359481029619	156.355273476695	156.347740495383	156.355812532377	156.35142188685	156.347640002864	156.351774147254	156.357724814413	156.35430986372	156.34632694832	156.347834910313	156.359312140788	156.343756428706	156.348604456703	156.342249903233	156.353883869717	156.358815022707	156.329123994184	156.357793826428	156.329386951754	156.356879018463	156.350189802425	156.350361584894
156.355574097809	156.347481841184	156.352479165752	156.336289850764	156.318932072417	156.357789935635	156.345799276871	156.358560974769	156.309513626378	156.359289201884	156.358904846403	156.359256218139	156.337608056161	156.355403184904	156.353313355837	156.334877506594	156.358187823972	156.358979333382	156.352880376211	156.357426304258	156.356827896923	156.356061549213	156.352225773767	156.358031917416	156.32617468653	156.352969809463	156.351610085315	156.349502467823	156.355417198635	156.342659866127	156.359756780888	156.358427154032	156.344997351667	156.352698970358	156.348445870459	156.355157914689	156.359064546355	156.349610751133	156.35881141572	156.35547835195	156.348537609933	156.318214806107	156.34201429469	156.335029484962	156.317090722857	156.340331511364	156.350062193547	156.355894808783	156.359889094349	156.34447161787
156.359407343321	156.345266909177	156.33370823687	156.355412348863	156.340993154521	156.360171959768	156.359536499356	156.355012791567	156.354288657976	156.347523573585	156.354580305641	156.341961781483	156.357781468938	156.343890036721	156.360269289813	156.360585001661	156.359039317632	156.352596011994	156.359355694397	156.339175359631	156.347460885203	156.357410158261	156.359831557918	156.355076681239	156.359245545362	156.356934696193	156.353089796575	156.360447450644	156.356224658997	156.35070301539	156.358818438505	156.337926858382	156.355444741444	156.349260606098	156.357367857053	156.358188512061	156.330664860085	156.34811741002	156.348739820551	156.35985285428	156.360183915201	156.360871894898	156.339285590077	156.358156622393	156.353274705903	156.352636440523	156.358515366953	156.340649177926	156.354318473239	156.34814784518
156.359986390925	156.359632211505	156.359486070961	156.342013779377	156.351181534397	156.35418412466	156.344033919337	156.360017849442	156.360704483068	156.343929197556	156.337229951266	156.355483069438	156.350580234983	156.357694684855	156.360503791702	156.357252315377	156.360085127109	156.357616537774	156.34104101729	156.359562790121	156.359929445643	156.359467243379	156.342312016534	156.359133200184	156.334441351777	156.360054001697	156.3605836722	156.357620678901	156.346211302105	156.359303652082	156.354943049727	156.355687719092	156.357693112001	156.356161616125	156.354646375159	156.33430645849	156.342492038903	156.330039047085	156.350283480295	156.359252491209	156.359680886519	156.355655009123	156.360310141823	156.34344654316	156.353435388414	156.360904633191	156.353531308378	156.360086037628	156.360731041168	156.360639598778
156.360203584611	156.340957338976	156.352657976138	156.340852249558	156.358134105179	156.341555357492	156.356482346139	156.358746013284	156.341175654877	156.355270864218	156.358615863059	156.334853191842	156.359875280193	156.350931659669	156.348702111708	156.349930736138	156.351098720629	156.360808127994	156.359560403136	156.359609351075	156.359799201687	156.360380839485	156.359165550527	156.349384710314	156.356345208645	156.360463854437	156.354564983079	156.358224471525	156.35982424773	156.35807911087	156.354203431338	156.359387336083	156.357898964905	156.358476794666	156.360840011072	156.349784626949	156.360488226641	156.360502354828	156.358285646381	156.3530962477	156.360244544057	156.360732830477	156.341483052582	156.359710022023	156.358734577491	156.358211647595	156.351306372514	156.353346828697	156.352463092282	156.345475022221
156.356346071184	156.359674137749	156.35391879054	156.352044238318	156.349838220765	156.3557886088	156.343869593077	156.360693251338	156.354528465682	156.353472825986	156.359745365527	156.354075735475	156.359320491073	156.359776226515	156.345929982916	156.359001212971	156.356343096933	156.352082201329	156.360153600774	156.359344898676	156.35656798265	156.357145517446	156.355873464153	156.353898250811	156.360422100701	156.359685645833	156.342938777468	156.356357440059	156.358060648364	156.360466929168	156.34180861496	156.360049493401	156.358080732954	156.360385283983	156.360350208928	156.339166708668	156.351172614817	156.352297131505	156.360190325843	156.359795031894	156.359297539417	156.359770757711	156.359346840023	156.356633991504	156.351884894362	156.359844328794	156.347472900186	156.35821158029	156.360850760574	156.359524861955
156.358319550271	156.355926674643	156.35969060285	156.353369726791	156.360427642065	156.360967833438	156.358282588911	156.360328702313	156.360331257681	156.355733954304	156.361154769924	156.354695651637	156.356891255252	156.358654723168	156.356328596521	156.360704652019	156.360709266038	156.346629290945	156.356496742108	156.352532102242	156.360882420832	156.357336250564	156.358609026686	156.359776212778	156.359782834584	156.359777135472	156.361031114115	156.356049983966	156.356634569879	156.359723752607	156.354319680394	156.358017728544	156.359986153626	156.348979812431	156.357607086405	156.361103444537	156.347438379311	156.358857968289	156.350237287439	156.356751153785	156.357871455611	156.359838572152	156.360210012071	156.354092439455	156.353437206718	156.35875943601	156.360575689395	156.357796102912	156.360371106867	156.361031147533
156.360774309326	156.354322894144	156.359603108402	156.359494748666	156.361389153307	156.358847031414	156.357665007605	156.358903263464	156.351088227527	156.361160394316	156.356884737457	156.359976237098	156.357851124802	156.359323170313	156.358054482791	156.359964629377	156.354242157006	156.356325368591	156.36098573534	156.35826748263	156.354469829831	156.358744985688	156.359535466767	156.360442324493	156.357831507126	156.360372363491	156.360659174287	156.350200546538	156.360467305689	156.359150697187	156.359957364388	156.35974196733	156.353228032573	156.360668855672	156.353108871846	156.3533156124	156.360914294755	156.357447902976	156.358683573714	156.35899687725	156.356768939123	156.359175355529	156.359878375931	156.360935880181	156.359966831667	156.359735568682	156.350673233214	156.360674098705	156.358831377938	156.360781480552
156.358296674366	156.360262958309	156.360731420826	156.355053935834	156.357571142135	156.360880918495	156.3550853018	156.358464801237	156.350782344363	156.35766669901	156.356598001744	156.355953551489	156.356302485886	156.351411320521	156.359824715496	156.360070596454	156.360788309442	156.360119948566	156.360903522787	156.35864870053	156.355301030891	156.357665361385	156.350266483896	156.360663793901	156.360720521465	156.356075746206	156.357195081109	156.358154452044	156.361065521963	156.357603189247	156.358193861622	156.360887366456	156.359549249412	156.354370656779	156.360496198773	156.352222885212	156.361193983919	156.352974448049	156.359346502483	156.361199927987	156.356304679836	156.357660260307	156.35686517996	156.354306936303	156.360112148836	156.357628250318	156.357568648869	156.357848003173	156.357593407747	156.360015719846
156.360562232141	156.360975377006	156.353361084824	156.359435133807	156.351831618789	156.357400871589	156.359877674593	156.359377616284	156.358714209696	156.354704255625	156.357576925053	156.353389134184	156.359525312228	156.358088772794	156.358382727347	156.355900812568	156.361180039142	156.35693624949	156.360875054335	156.356661074855	156.356698748547	156.358570506533	156.361329587755	156.360815414205	156.357210542746	156.354914067056	156.359008665438	156.355538719969	156.360513693152	156.354026638127	156.357789947608	156.357573255598	156.354134488643	156.358491972163	156.359926237252	156.356690237926	156.361004620598	156.358782810623	156.361136748521	156.360352759758	156.360469974202	156.360266755735	156.358074530954	156.358739249183	156.360803430041	156.354972833005	156.358953098636	156.357063378377	156.358092467107	156.359971789835
156.360948494092	156.357947156836	156.35952695528	156.359096482039	156.361280897571	156.358812657877	156.359495226039	156.356607210016	156.358966186573	156.357805473907	156.359458566834	156.359903439978	156.360681899248	156.357352481635	156.361332725117	156.355146060549	156.353153926532	156.360622380892	156.359960483695	156.360348281737	156.356549622746	156.361189130033	156.358777217474	156.360646915666	156.35541759984	156.359347254818	156.361069788885	156.358889872477	156.356146120134	156.359991233652	156.360808657871	156.355743292059	156.359090242671	156.360499309424	156.361433100836	156.357593857978	156.357076460914	156.355632814965	156.358566668685	156.357601011218	156.358756600492	156.359612788702	156.356648596893	156.355805314753	156.35574262236	156.357040052519	156.358692656892	156.360511623899	156.360111710088	156.359803736456
156.359764600605	156.358799001313	156.359979272997	156.360597745832	156.357098095538	156.360350966789	156.357390502841	156.36111225453	156.360517951144	156.361440694493	156.356628586592	156.358593422147	156.358020665874	156.357229742551	156.361637916315	156.357020036416	156.361036864338	156.361259333305	156.360668290853	156.359557530346	156.360091076091	156.357344876463	156.359467097717	156.361037465197	156.357336678102	156.361059622632	156.358444973145	156.360936756165	156.357645565189	156.35999942208	156.36113702409	156.36061951157	156.361150388129	156.360686293231	156.359297447727	156.358878962573	156.359942470629	156.361417483349	156.360570263462	156.359982321057	156.359529006695	156.359633247441	156.361042716802	156.358884977397	156.354982880081	156.361376495055	156.36117948089	156.360954292486	156.358138635399	156.361464368714
156.357881786893	156.358326526568	156.361517911893	156.356688779462	156.361102909931	156.361496745506	156.361536380109	156.361201679176	156.36085515965	156.357925136957	156.355434192267	156.361057338118	156.358768389569	156.358534101667	156.35639729974	156.360990924852	156.360124488109	156.356323495429	156.361142266373	156.357369676637	156.358049480042	156.361342128233	156.361302968955	156.356389267516	156.359475488666	156.357160117905	156.361213162541	156.357440790644	156.357607962068	156.356223951481	156.357976311652	156.359655889542	156.357333050184	156.358597101485	156.358997262162	156.357637439184	156.36084363672	156.360798538353	156.358085832273	156.36078561977	156.361243182049	156.360534479878	156.358314882217	156.360745187231	156.360870326939	156.361435810733	156.361206395621	156.360440812903	156.35976644719	156.359729245801
156.360226051435	156.360097982862	156.357988341253	156.359176574848	156.35714592595	156.357792214039	156.361099905021	156.360753465799	156.36151693721	156.360718469276	156.361441642484	156.361201132781	156.361351213975	156.357512341976	156.36013843954	156.361067141884	156.360620042426	156.359986340481	156.358119631234	156.359879026782	156.358724290703	156.358837000986	156.360255818202	156.359933206994	156.359344368726	156.356703763342	156.35974031561	156.35929365212	156.358632647537	156.35978943978	156.358385467762	156.356991245723	156.359095127497	156.359667185746	156.361481599806	156.356916656797	156.359239053244	156.360997346951	156.361546921959	156.361144730972	156.358567467946	156.358629771275	156.360933245519	156.360171280843	156.359963260012	156.360620217842	156.361041014056	156.360607618706	156.357817885116	156.359726768188
156.361254333121	156.359339165378	156.360596301977	156.358244385186	156.361668020331	156.35614639432	156.358449856467	156.361405284125	156.36103466486	156.360662639233	156.359647190847	156.358527790252	156.358043300846	156.360979357233	156.360278882869	156.359611976117	156.360750322638	156.359261470738	156.361637102848	156.359017243179	156.361061183707	156.360953929836	156.359461102243	156.359780222351	156.360372911386	156.360498648278	156.360931636078	156.361593846333	156.360774286817	156.357084149273	156.359408190406	156.361581362066	156.360571509166	156.359406545172	156.357947971481	156.361416577466	156.361201952617	156.361062860803	156.361533958761	156.359855235662	156.361229519274	156.361880861102	156.358933705701	156.360268006654	156.360870922864	156.359256902326	156.359188489133	156.359418390977	156.36167071057	156.356211505361
156.358727187846	156.360605723355	156.359938193887	156.361499873001	156.359233637217	156.360821558628	156.361184200337	156.361331892902	156.36028749745	156.358184384928	156.360712969668	156.361037453308	156.358321598164	156.361641927474	156.361389071421	156.359545126432	156.359563946457	156.360204300162	156.361696777315	156.359613529256	156.360586258775	156.36145686349	156.359481947563	156.360035806365	156.361157757747	156.358737698248	156.359156994959	156.360389491185	156.360595350307	156.35782456635	156.360462981824	156.360172789268	156.360917066255	156.359043796189	156.361647320995	156.361308975644	156.361291114357	156.36071465241	156.361524996733	156.358408494431	156.361346724379	156.359225779173	156.361077920773	156.360556527197	156.360872088079	156.360080760178	156.360097089042	156.361320345486	156.360938163518	156.36131383789
156.36049017966	156.360090595068	156.361144416679	156.361249964189	156.360725675166	156.362024380649	156.359171392969	156.361143868029	156.361227374067	156.360440542507	156.361131967718	156.359755673214	156.360336284281	156.359505269073	156.361203027712	156.359121111614	156.35957456397	156.360113220631	156.361104906908	156.359121485895	156.359761975874	156.358628310424	156.359819735423	156.358031041893	156.360426440564	156.359246592841	156.360506450762	156.359836176591	156.358516148723	156.360411538573	156.358685426389	156.359625397457	156.361436194541	156.359282828385	156.358641214313	156.361392488572	156.359731283978	156.361033336107	156.361416538011	156.360955480528	156.361914619456	156.361049717718	156.360569836886	156.360537611913	156.359218210225	156.358500223232	156.360219616029	156.361276760701	156.359384118236	156.360420887616
156.35961237434	156.361594001624	156.36056338025	156.359679925896	156.359079759663	156.360763295526	156.361562996689	156.361867878486	156.360959039433	156.361542182924	156.361827479446	156.361663700971	156.360527854916	156.361380954769	156.361077473239	156.361562649639	156.361693823801	156.359493759772	156.360168644285	156.359013731396	156.359691639517	156.360051266326	156.360421003419	156.359728771821	156.361952981589	156.359578849669	156.361371933697	156.361631955243	156.361206661021	156.360446099989	156.361836123414	156.361629457376	156.361788171076	156.361656592031	156.361672202103	156.359421936581	156.361838282683	156.358923850088	156.361177062626	156.360908636598	156.361643514987	156.361390959757	156.360698236064	156.359714370688	156.361458146343	156.36109973273	156.361715606714	156.361661303286	156.361568063536	156.360863667813
156.360471227982	156.361746504259	156.362188099095	156.359734380075	156.360765690718	156.361679965029	156.359896307142	156.360518646859	156.360129762046	156.361916664881	156.361211389103	156.361437214525	156.358996031501	156.360292182318	156.360976037244	156.361241039612	156.358582002572	156.359267515282	156.361127311778	156.361024613616	156.359290759536	156.359704117479	156.361299749838	156.359491314897	156.360056480457	156.360698449735	156.359411281125	156.360558422742	156.361166479871	156.358446642886	156.360729987872	156.361546830898	156.361657072692	156.35937964868	156.360876402849	156.359575717225	156.361670649054	156.361521491911	156.361642652599	156.361263454408	156.361946484467	156.361097454054	156.36118890781	156.361580674889	156.361405277446	156.361542006714	156.361953931398	156.361274044421	156.360997048908	156.361330584379
156.359732776734	156.360267382434	156.361411018562	156.360879817867	156.361145368306	156.361792775708	156.361406038709	156.360988402485	156.361432918289	156.361104833172	156.361638284871	156.361784185216	156.361113331626	156.362128603847	156.361467098192	156.359941845115	156.361554982049	156.36040684031	156.360275907217	156.360063908999	156.359789825838	156.361706789103	156.361007371966	156.360261764178	156.360580217789	156.359736990539	156.3606268224	156.361738510821	156.361086226304	156.361484666548	156.361521626542	156.361953101445	156.361970704801	156.360464280675	156.358661897857	156.361401384165	156.360060587878	156.360601145596	156.361289697364	156.36188254757	156.360795350482	156.361029455755	156.360839520183	156.359726727835	156.361326014109	156.359113793414	156.359609274517	156.361869054772	156.360042665677	156.359580079874
156.360845114041	156.361389067418	156.360169743774	156.362072922159	156.360669111655	156.361887674348	156.360316691843	156.360544507407	156.361219521021	156.360920437729	156.359773281129	156.360184514485	156.361649663546	156.361305899541	156.361232713763	156.360974315824	156.361631131915	156.361427567177	156.361230633975	156.359440787085	156.360696068228	156.361095911952	156.360867649367	156.361312196565	156.361408404602	156.361833121237	156.360141484254	156.361100837962	156.361537215713	156.359462463023	156.361549041532	156.362184213742	156.361289181581	156.359409299516	156.360978158045	156.361163433383	156.361824293893	156.361125885732	156.359672530574	156.360700644839	156.359667947473	156.361410596513	156.361853444748	156.360893308079	156.361330548369	156.360650387461	156.361466069393	156.361274524954	156.360178815955	156.361341534568
156.361153017007	156.359765726873	156.360546165945	156.361183283068	156.361341607644	156.360200323903	156.36112273531	156.361384540391	156.361679613339	156.361904204321	156.360159228104	156.361903837781	156.361281896355	156.361020075787	156.361256827274	156.361918148355	156.360987049558	156.359982438879	156.360830595864	156.360456543183	156.36042764388	156.360153716223	156.360747835289	156.36093911425	156.360578803339	156.359721559687	156.362076295993	156.360810487285	156.36071302505	156.361888470958	156.361362367172	156.361797908031	156.361268903375	156.36149065194	156.359799655113	156.361489045857	156.362122297467	156.35961744015	156.361865553288	156.360617519932	156.360822814592	156.360395088712	156.360940829139	156.360503037494	156.361240960906	156.361931653083	156.360946858029	156.360657778997	156.359816377632	156.362001067103
156.361354222762	156.361379308126	156.361347406081	156.361232975495	156.360206213834	156.360862497102	156.361088847549	156.360008400863	156.360519556218	156.360822730588	156.361563154478	156.360747833843	156.361018189379	156.361018787881	156.360968006945	156.362199265471	156.361576013347	156.36005887097	156.36130755793	156.362140181999	156.361831775133	156.361391608172	156.361046820036	156.36073713562	156.360451516923	156.361526041893	156.359783736449	156.360808285528	156.361119129539	156.361338419432	156.360895522315	156.361069241711	156.36095662232	156.361091332847	156.360072602998	156.362015175741	156.361777799554	156.360854493361	156.360747407306	156.36173557394	156.359912496923	156.360693800036	156.361769544167	156.360851651843	156.359878307015	156.359725926898	156.360513594983	156.361700771546	156.360712993102	156.36180719733
156.361986052458	156.361939375687	156.35989838747	156.360307363359	156.361307672707	156.361707556375	156.361295090604	156.361478928016	156.361335960015	156.360809469505	156.361055043126	156.361985556644	156.360871822491	156.36121853406	156.360162492265	156.361275276896	156.361248294384	156.361856749807	156.360076251437	156.361440848185	156.362120071795	156.361742034018	156.361218058449	156.361792281966	156.361398448775	156.361604574258	156.362127084553	156.361873087497	156.360331256813	156.360560247017	156.361781881295	156.361924748477	156.361999209036	156.361263945533	156.36020343556	156.360851892778	156.361148345455	156.361407110161	156.360685738185	156.360768478129	156.360828101868	156.360333621241	156.360979668525	156.361992733129	156.360373660338	156.361415670788	156.36037150936	156.360662519948	156.360537873283	156.361667393325
156.36161593972	156.360938580038	156.361205096433	156.360604437424	156.360822163577	156.360920404531	156.361442805081	156.361417806045	156.362024943867	156.360576964983	156.36015997488	156.360161879313	156.362066399959	156.361659903415	156.361791027973	156.360775249381	156.361866309279	156.361739329688	156.360765334411	156.360371943076	156.361647474159	156.361937244187	156.360154291612	156.361421615764	156.361658379904	156.361323395048	156.360240434031	156.360249065642	156.360394271387	156.361547892924	156.3608525731	156.360877181584	156.361747427989	156.360055232182	156.362139298862	156.360724080821	156.361317665424	156.361920706731	156.361223601907	156.361594496772	156.361007819243	156.362047525686	156.361677409186	156.361789657137	156.360807258573	156.360168476915	156.361485893397	156.361061709271	156.361367997062	156.361358785411
156.36138524946	156.361896891531	156.361417377266	156.361448134409	156.360255700087	156.361568236289	156.360328343526	156.360377540611	156.360987376491	156.360903770995	156.360913048535	156.361100349815	156.361612782148	156.360878963733	156.361254857987	156.361101960314	156.361668573603	156.361994038148	156.360348961915	156.360828897139	156.361212707897	156.360713190084	156.360217638204	156.360480062186	156.361004857585	156.361580799828	156.361028018244	156.362051252323	156.361087310174	156.360925268573	156.36030656743	156.361712887002	156.361834320097	156.362136831181	156.360139907615	156.360488544773	156.361551950625	156.3613096887	156.360822625617	156.36144326247	156.360172703472	156.361405286686	156.360175872967	156.361019130033	156.360581649801	156.36060854671	156.360828728679	156.361315522168	156.360770592842	156.360811108039
156.362121961654	156.362253757296	156.361592591307	156.361531608974	156.360301916455	156.361349237367	156.361950422455	156.361675874189	156.361050228151	156.361109757922	156.361655178863	156.361385917266	156.361435632449	156.361989002097	156.361856636872	156.36071060976	156.360793358555	156.361927918001	156.361770590582	156.36061857097	156.361323627919	156.361813276144	156.361426971642	156.360910108434	156.362034558889	156.362152768444	156.361362208179	156.361746796855	156.361193813588	156.362130938417	156.361775045589	156.361855842508	156.360928260062	156.360998473463	156.360789013141	156.361868918582	156.362047845857	156.362070020693	156.361698996675	156.361356168571	156.361774445453	156.360568080239	156.361780537644	156.361960124805	156.360519770307	156.362017554632	156.36119220977	156.360888533099	156.361787489439	156.361536174175
156.360882567839	156.361137821861	156.36097184771	156.361339317173	156.360925881265	156.360670096745	156.361702931936	156.361525434493	156.360856592396	156.361565130132	156.361225925012	156.361819811305	156.361386261063	156.361607893893	156.361374479941	156.361606510587	156.362140944797	156.360623967837	156.360726872479	156.361856100169	156.360885779675	156.362010501543	156.361406484314	156.361590072271	156.361186920276	156.361706696517	156.361220487128	156.362136407534	156.360809185314	156.361043874381	156.361274592413	156.360738138193	156.36101360654	156.36057199736	156.361567829469	156.360955215784	156.362197392668	156.361441939065	156.362061667171	156.361658339809	156.361144399727	156.361984663165	156.361039155444	156.361246729619	156.36140531897	156.36184667516	156.360713346096	156.361677758684	156.360691527053	156.360948787853
156.362005470447	156.36158242865	156.361791948328	156.362295732289	156.360969802686	156.361895274643	156.361690720451	156.361083973924	156.361452345261	156.360908349482	156.36127281115	156.36060814064	156.361986997239	156.360869162356	156.361715723845	156.360673973967	156.36172687935	156.360636246515	156.362155666966	156.361188514935	156.361822164211	156.360641750306	156.360984480831	156.36197034308	156.361636735174	156.3622559437	156.36074216934	156.36111187382	156.36064219683	156.361693574456	156.362018121456	156.361705756181	156.36043952129	156.361872432833	156.360846429682	156.361377230899	156.360330010013	156.361488620958	156.362114451703	156.360845075754	156.362150589202	156.361616408728	156.361895385654	156.360653983294	156.362181422156	156.361514027287	156.362187059354	156.361327918397	156.362103713696	156.36106455042
156.361188302553	156.360638920643	156.3614815166	156.361791230035	156.360755213553	156.3613335994	156.361411875913	156.362003136557	156.361317178369	156.36087539408	156.36191799619	156.362102521903	156.361317540763	156.361173550242	156.361657730222	156.360848047482	156.361320650761	156.361219327468	156.360631083674	156.361260008997	156.361479272992	156.362118295835	156.361255061041	156.361910058537	156.361302045394	156.36138082439	156.361378112198	156.362198304344	156.361070934154	156.361024119412	156.362424107711	156.36164636842	156.361291366459	156.362063155208	156.361783500143	156.361445287113	156.361991694963	156.361001831504	156.361131211263	156.362060769019	156.361153413636	156.362159511722	156.360988161078	156.362125696451	156.36114854925	156.361012287504	156.361987272513	156.361464995533	156.362084308186	156.361561646802
156.362242609996	156.361967983447	156.361863546113	156.361749884285	156.361962474746	156.362207771103	156.361961282487	156.362044391962	156.361252773185	156.362514931703	156.362128941107	156.361800467222	156.361189570002	156.361271736205	156.360906498656	156.361873334297	156.361282644566	156.361105550862	156.362074192121	156.36213712424	156.3614813493	156.361886051604	156.36118740939	156.361107204982	156.361025537016	156.361701069373	156.362132196019	156.361025610432	156.362317607408	156.361392150762	156.361785386361	156.361289783802	156.361711328196	156.362131149283	156.360907029862	156.361420548614	156.361886900327	156.362012775138	156.362110652556	156.362261871769	156.361972976663	156.361675918934	156.362129359205	156.36121902764	156.361250022582	156.361929669019	156.361986577417	156.362235413969	156.361036989686	156.361669945063
156.361690350071	156.361880262664	156.361572096117	156.361360608474	156.360933731326	156.361651139201	156.361619643654	156.362392217081	156.360984480322	156.361459519644	156.361613380113	156.361871648163	156.361788196057	156.362097883754	156.362013317751	156.362061136829	156.361538788343	156.362431638598	156.361531596601	156.361948005181	156.361739940466	156.36186150885	156.361548195869	156.361388805994	156.361782399317	156.362198781082	156.361999795878	156.361357852739	156.361383466799	156.362033210028	156.360817715638	156.362169739248	156.361935115889	156.360985636659	156.361909175803	156.362238162404	156.361712754028	156.362083543229	156.361279608585	156.362064821592	156.362131106749	156.362058608251	156.361977462834	156.361709557929	156.36229219182	156.362196238383	156.361805405095	156.362119007676	156.360894034125	156.362080922777
156.360732553275	156.361830567196	156.361354025778	156.36127035851	156.361072777589	156.36140145105	156.360941759244	156.361746432899	156.362120899697	156.361974702445	156.361686443363	156.361480914561	156.361842962131	156.360919084882	156.361233956231	156.362034059073	156.361157983247	156.361819418195	156.361430401038	156.362233837082	156.361596045031	156.362372737076	156.362128706935	156.362125135972	156.361108517804	156.361910392541	156.361585513515	156.361896219789	156.361154962427	156.361161895457	156.361238591371	156.361152234253	156.361785347826	156.361543245085	156.362201663652	156.362322584572	156.361107642837	156.361619293733	156.362162601059	156.361133275287	156.361954972187	156.361883616101	156.361192557418	156.361121993132	156.361958395199	156.362515021583	156.362207772056	156.361349892397	156.361569259158	156.361836865848
156.361038854401	156.361813611602	156.362393736612	156.361612136938	156.362142246607	156.361679997363	156.362041179344	156.361277907367	156.362146711741	156.361642485428	156.36173891269	156.361966754226	156.361359867838	156.361993269317	156.36191027189	156.361525145524	156.361361157515	156.36192999635	156.361881988204	156.362049773077	156.361426599461	156.362197982138	156.36150459483	156.362036052835	156.361186731663	156.361292380544	156.361884132526	156.361576249653	156.361961896738	156.362114888	156.361361512761	156.361858436146	156.361518754152	156.362269265241	156.361915457876	156.362451181415	156.360828404378	156.361574296962	156.361443915579	156.361624985438	156.361457212624	156.36088285956	156.361373617015	156.361238566107	156.362370567551	156.361818180896	156.361378421412	156.361278112402	156.361834432495	156.361829833127
156.361407331327	156.362466695306	156.362040104114	156.361538172338	156.362266398982	156.361073353226	156.361684430565	156.361434209233	156.361653979717	156.362432825591	156.361077364993	156.361181521827	156.362066098754	156.362314502634	156.362375957712	156.362243664706	156.361513542005	156.361445471655	156.362143478096	156.361523714549	156.361338284109	156.362039024417	156.361668900474	156.361471222917	156.361049081542	156.361579693977	156.36162092287	156.362464130361	156.362215624494	156.361355733336	156.361327096057	156.361726741721	156.362223205995	156.361552854333	156.361289035731	156.36249229179	156.362112300051	156.361600798969	156.362065521735	156.361804819776	156.361982361589	156.361463748647	156.362103221952	156.362145043876	156.361776883731	156.361710173034	156.362401810862	156.361771363367	156.361984113316	156.361580020235
156.362058137398	156.362078878091	156.361948166067	156.361757637338	156.36172391807	156.361274732572	156.361911253649	156.362049439737	156.361870256469	156.361870242067	156.362021040401	156.362037043943	156.361452480821	156.361807757105	156.362365897301	156.36145849102	156.361743523249	156.361518466266	156.362101652947	156.361742133832	156.362479593289	156.361779493215	156.361252697959	156.361989645806	156.361434742938	156.361415941736	156.361450183415	156.36172424015	156.361332816792	156.361583094847	156.361213201635	156.361470504542	156.361931671566	156.361563244634	156.361845100842	156.362368417685	156.361995250565	156.361120363901	156.361958655545	156.361559203765	156.361634892904	156.36240121877	156.362143542536	156.361596112343	156.361266356145	156.362297607556	156.361159959924	156.361181806251	156.361958399989	156.361874580254
156.361389566853	156.36180285505	156.36173015931	156.361783804915	156.361441520263	156.361523558453	156.36221228618	156.362024349018	156.361550103074	156.362092212271	156.362104393336	156.361661887797	156.361689146787	156.361486193507	156.362330424441	156.362337779031	156.362322714882	156.362137404999	156.361826536004	156.361868536925	156.361542885921	156.36216870665	156.361762019696	156.361613262772	156.361517418164	156.361555490534	156.361797650499	156.361646731187	156.361167460758	156.361552837534	156.361828270595	156.361560583367	156.36182690288	156.361344909515	156.362050291191	156.361487285943	156.361506281891	156.362021040912	156.361879823876	156.361754064198	156.361899405761	156.361736114541	156.361633503407	156.361470261367	156.361476473713	156.361410402148	156.361761338038	156.361358161877	156.362227943099	156.362466161358
156.361915253384	156.361886845451	156.361404298303	156.361567482024	156.361623095947	156.361341194204	156.361168761679	156.361613302878	156.36128564512	156.362034235014	156.362289011972	156.361399041726	156.36222277432	156.361399989155	156.362153732264	156.361079915977	156.36220908724	156.36172267426	156.362323871726	156.361357681322	156.361455008247	156.361534210606	156.362178460454	156.361550551114	156.361951860288	156.361298043248	156.361569568781	156.361134497827	156.36155059412	156.361645092828	156.361496453844	156.362378664897	156.361293134854	156.361616183512	156.362085027882	156.361121893144	156.361660728368	156.362198825856	156.362053376363	156.361729585744	156.361871204489	156.361941401417	156.361993291712	156.362066806991	156.36203889643	156.361471536614	156.361685400247	156.361293164908	156.362154174878	156.361755795092
156.361574779339	156.361311936334	156.362175932585	156.361348448001	156.361850168884	156.361150562933	156.362007922767	156.361260588446	156.361889595658	156.362062250789	156.361828037948	156.361766357587	156.361784921489	156.362376449975	156.362101348711	156.362552178579	156.361328783431	156.362248024149	156.361751580677	156.361812879731	156.361451317765	156.361526548476	156.362250091206	156.361476085705	156.362077060831	156.361621669372	156.361748541664	156.361951378579	156.361652315982	156.36186543678	156.36190864506	156.361234396079	156.362274328094	156.362297188433	156.361303680433	156.361766761182	156.361349605862	156.362012927529	156.362148345568	156.361694409147	156.361216126461	156.362114317786	156.361525532509	156.361848017271	156.36202236358	156.362160165108	156.361912606966	156.361517551194	156.361533888281	156.362049793131
156.361717260448	156.36207832271	156.361997374367	156.361737963198	156.361676906379	156.361763214627	156.362327948488	156.361948548467	156.361945006604	156.361851063536	156.362641227271	156.361569326442	156.361267327968	156.361911735396	156.361297316837	156.361677526382	156.361883673315	156.36127664929	156.361775526458	156.361527355715	156.362366672347	156.362202257017	156.362228382375	156.361524803812	156.361461025816	156.361640832838	156.361629300059	156.361850839671	156.362161912978	156.361636346497	156.362139399981	156.362515139299	156.361909432606	156.361495911442	156.361474383234	156.362277826331	156.361263543614	156.362022028815	156.361530338635	156.361781604832	156.361948640955	156.361957713028	156.361609546613	156.361635628896	156.362206987685	156.361679312233	156.362300090151	156.362001368792	156.362362343387	156.361672792003
156.362210286778	156.361723000867	156.361692738073	156.361689236544	156.362212766583	156.362313873642	156.361911248254	156.362302294466	156.361647692787	156.361761531399	156.36207574615	156.361825751248	156.362070802209	156.361506796046	156.361863147069	156.361312682815	156.362347867952	156.361979777237	156.361793341851	156.361517817101	156.361470695876	156.362193808934	156.361738999029	156.361920412496	156.362250398478	156.3615307832	156.362014410938	156.361818291256	156.361800001608	156.362341441201	156.361815107583	156.362253859318	156.361685284565	156.361730473501	156.361356701624	156.362267027111	156.361523966532	156.3614975585	156.361332825727	156.36166187847	156.36169639993	156.362197445096	156.36206627151	156.361905359939	156.3612634528	156.36197836335	156.361586503117	156.36146778094	156.361332805849	156.361283265152
156.362149219921	156.361669203932	156.362056107113	156.362095831872	156.362041576553	156.3619441919	156.362285488199	156.362335640016	156.36241785053	156.361496306543	156.362294100112	156.3621498888	156.361491301262	156.361621728109	156.361920325949	156.361972583697	156.362252401354	156.361652472712	156.361777361962	156.361619347449	156.361649275427	156.361519317329	156.361388010118	156.36168054136	156.362444552763	156.362291222188	156.362597680808	156.362114997527	156.36181032893	156.361699076511	156.362190062553	156.361851859074	156.362196289522	156.362467929385	156.361531134045	156.362396220048	156.361604095241	156.362450815304	156.36140120394	156.362096800009	156.361595324004	156.36203842653	156.361874704484	156.361476314386	156.361902827855	156.362282292904	156.362002973667	156.36164029096	156.361986228906	156.36178989884
156.361373201505	156.361828974349	156.361686557114	156.362379128432	156.361588400963	156.362459481212	156.362255157776	156.362013666887	156.361602169309	156.361622590841	156.362387144694	156.362079595819	156.362111881938	156.36170867604	156.362232224936	156.362196197294	156.361736463624	156.36187306217	156.361606181292	156.362269972007	156.362306806654	156.361725312698	156.36157681247	156.362572731313	156.362293009634	156.36177550052	156.362498275874	156.361516849375	156.361411769452	156.362160532529	156.361997897034	156.361636463349	156.361986529924	156.362023398139	156.361911741961	156.362583596442	156.362252047272	156.361857207189	156.361874344926	156.36150407771	156.361903423678	156.361655402368	156.361295942857	156.362062663838	156.362240443425	156.362248218446	156.362364080814	156.361633057678	156.362266239131	156.362097598163
156.362301612433	156.361944010419	156.362635444303	156.362467495033	156.362214918336	156.36148166682	156.361808103265	156.361917999631	156.362336666343	156.361982186113	156.362059774702	156.361911328415	156.362269982203	156.362191787133	156.361837629796	156.362338951091	156.362227772569	156.361503893583	156.361649119166	156.36207730183	156.361944269808	156.361825329421	156.361936933059	156.361579048388	156.362384432587	156.362494050763	156.361764414595	156.362426142871	156.361720087393	156.361625560441	156.361786855089	156.361726289838	156.362571041484	156.361922818636	156.362075397992	156.362343161106	156.361536466094	156.362184361108	156.361849777235	156.361681551966	156.361497007673	156.361620326058	156.36210125588	156.362336937747	156.36200944865	156.361751408254	156.361782495878	156.361482085575	156.361602688882	156.361611659899
156.362118788914	156.361690603855	156.362060496502	156.362191379977	156.361791435127	156.362288969709	156.361819220976	156.361996223071	156.362020302143	156.361931857941	156.362363534165	156.362476111478	156.362028701145	156.361528449195	156.361920907211	156.361929928629	156.362366557429	156.362185366676	156.362507547412	156.3617259289	156.362541180012	156.361692869323	156.361697129666	156.362168639879	156.362532119366	156.361883725527	156.362321971958	156.362282848948	156.362248252466	156.3616902356	156.361770789726	156.362134435243	156.361919084125	156.36194854232	156.361873609401	156.361519270541	156.362128966522	156.3624340828	156.361668655296	156.362298859479	156.362181082237	156.361845705063	156.362323666963	156.362280417321	156.361511324337	156.361988081373	156.362228357122	156.362375445905	156.362011116821	156.362364431108
156.362693221867	156.362053894987	156.361909794909	156.362614551315	156.361554313163	156.361771933779	156.361617871121	156.362006095934	156.362242960465	156.362405607921	156.362039466912	156.361800742618	156.361812128595	156.36153391133	156.36156966808	156.362328286775	156.362164710271	156.362419353435	156.362315195763	156.361938945221	156.362182510265	156.361823076934	156.361997827972	156.362309962374	156.362410230287	156.362396675638	156.362501356675	156.362240428251	156.362242240418	156.361872961417	156.362007000303	156.362146923563	156.362083621567	156.362514362086	156.362506951978	156.362156349328	156.362302097422	156.362403957858	156.361962626959	156.362150737065	156.361696768318	156.362484200014	156.361936248602	156.362327779769	156.362227275487	156.362138711403	156.36192918506	156.361855981613	156.362384234081	156.361772400845
156.361574975079	156.362234417734	156.362341018814	156.361971844929	156.361847070033	156.362093013004	156.362473624454	156.362070970936	156.362291294615	156.361587452356	156.361514750946	156.361592720994	156.361489617135	156.362541504967	156.361803095578	156.361686953919	156.362087433303	156.36251647164	156.362079574569	156.361842895152	156.36171188712	156.361803801609	156.361498113266	156.361705937322	156.362091057005	156.361930811953	156.362050088416	156.3616120564	156.36226809012	156.362082894674	156.362067363959	156.36196865615	156.361983837153	156.36166301898	156.36162890031	156.362630977214	156.361562881585	156.362388512177	156.361826177757	156.361750459936	156.362140775329	156.361943319661	156.362057694913	156.362187135766	156.362492476956	156.362116773573	156.361920821984	156.3619096896	156.361687661369	156.361733129755
156.361637067743	156.361988938302	156.362267470725	156.362310910007	156.361686594444	156.361568857696	156.361688899573	156.362099447832	156.361655868893	156.362412152208	156.361689919187	156.36199458767	156.361623126622	156.361815989158	156.362059665298	156.361976568175	156.362604282747	156.362566481261	156.361679377479	156.362071973673	156.362018048957	156.362322399124	156.362220901675	156.36214135219	156.362151119356	156.36253469146	156.362124879812	156.362549162252	156.361844794303	156.362174598181	156.361771141476	156.362312445131	156.361874456654	156.362275914869	156.361718896046	156.361534720389	156.362454654227	156.362358564859	156.362516960132	156.362137892959	156.36185716327	156.361658333271	156.362279851869	156.362128515815	156.361824144779	156.362460075122	156.362441355337	156.361704118172	156.362278347544	156.361611715522
156.362297985419	156.362302408979	156.361887899057	156.361738324929	156.362066821759	156.362303609461	156.362490773401	156.36217470492	156.362186333781	156.362234083019	156.362179246969	156.361671375429	156.361792449023	156.362003909109	156.362430270111	156.362289083568	156.362029017845	156.361718400718	156.361668923099	156.361942053548	156.361814478503	156.36189320089	156.3622749026	156.362418403252	156.361866402115	156.362473854316	156.361753449103	156.361853558028	156.362087306493	156.361769765245	156.361768798796	156.362391509125	156.362038288923	156.361931383805	156.362233802521	156.362078461335	156.362157637606	156.361653780841	156.362168781409	156.361624055867	156.36212170871	156.361970453443	156.36227468428	156.36179662426	156.362613661041	156.361782814581	156.361776137246	156.36242851073	156.362487659138	156.362078409437
156.362050292676	156.362110510833	156.362532960427	156.361730992308	156.362201176961	156.361943908992	156.361737592602	156.3618979127	156.362118901089	156.3624666746	156.362119443507	156.361846325334	156.362200035217	156.362220310362	156.362007771817	156.361730438713	156.361795031002	156.36236449532	156.361842839467	156.362388173848	156.362202763875	156.362475591525	156.362060886932	156.362003336208	156.362039984336	156.362642556979	156.362135322892	156.361981560237	156.361612807736	156.362141402072	156.361879340146	156.362290335668	156.361594351954	156.362209422928	156.36182256904	156.362559309866	156.361891968726	156.362026836879	156.362115281668	156.362412026272	156.36175306167	156.361981084643	156.362307166387	156.361791202937	156.362217675788	156.362591576354	156.362179890492	156.361561162792	156.362378250017	156.362220607478
156.362064064834	156.361971485241	156.362534090077	156.362138299069	156.362027367761	156.362208226258	156.361721092944	156.361874976803	156.362091915	156.361965941291	156.362295287692	156.362497577739	156.361986103396	156.361649912966	156.361737560529	156.362091197234	156.362397257465	156.362117101279	156.361679317075	156.362263443336	156.362348921035	156.362154585905	156.361752202031	156.361652699125	156.361815133286	156.361920533293	156.361876800481	156.362470271177	156.361966264464	156.361725214026	156.362558549605	156.361930216876	156.362588801026	156.361859554524	156.361898781075	156.361652242571	156.361965314656	156.361777683367	156.361797143535	156.362445255505	156.362520415453	156.361832255357	156.362173480987	156.361554031736	156.361733199668	156.361500921596	156.361819664664	156.362414464552	156.362543714983	156.362244495002
156.362287937403	156.361763769476	156.361944153322	156.362270275465	156.362498476139	156.36199026129	156.362056240539	156.362460706634	156.362145192109	156.362290581865	156.361900404258	156.362359133406	156.362237576812	156.362029951878	156.362021516737	156.361734302859	156.361801777042	156.361983042827	156.361791264132	156.362357790747	156.362363185174	156.361910955388	156.362054922556	156.361874463008	156.362084427508	156.36217611034	156.362008589823	156.361842663637	156.362399184397	156.36249206781	156.362083903736	156.361657651933	156.362353393348	156.361935752163	156.361862669829	156.36171929491	156.361727162543	156.36172290292	156.362287790611	156.362257183338	156.362135705179	156.362030072248	156.362126796969	156.362025488463	156.362170815419	156.362426640421	156.361873767542	156.36237963745	156.361934490722	156.362032868951
156.361921247524	156.362601126825	156.362491431163	156.362443456495	156.361877639651	156.362346080936	156.36164427518	156.362344141425	156.361999662155	156.362570384434	156.362399992623	156.361836602325	156.361788840496	156.361656915365	156.362246195847	156.362763447486	156.362331042394	156.36186712796	156.36202523622	156.361992441012	156.361823517748	156.362107705227	156.361935452874	156.36168330374	156.361840992423	156.362003304081	156.362084852757	156.362149686731	156.361787119805	156.362551905592	156.361781056568	156.362116070112	156.362654118365	156.362065486455	156.361661993681	156.361718080926	156.362033702561	156.362540082249	156.362185609017	156.361834624022	156.362452204156	156.361872089946	156.362207719918	156.361913177271	156.36210058205	156.362171896228	156.362018194765	156.361674945201	156.361702165396	156.362019064821
156.362094612202	156.362339781925	156.362123591906	156.362472663123	156.361904009485	156.361953639577	156.362567387034	156.362506201936	156.361903668857	156.36223538703	156.361747860669	156.361575431362	156.362667109143	156.362014548615	156.361986942044	156.362505706983	156.362187072659	156.361899758739	156.36201124363	156.361732385067	156.362520735299	156.362199707913	156.361804570764	156.361890352354	156.361847643528	156.362022175943	156.362191618968	156.36179201214	156.361928256151	156.361812602265	156.362210176458	156.362040097525	156.362230692316	156.362354389241	156.361978860935	156.362242412348	156.362357123816	156.361968518178	156.361770159223	156.362451475051	156.36206818961	156.361897364476	156.36218457388	156.361952655438	156.362269660512	156.362031704842	156.362396316327	156.361993272266	156.362468899834	156.361709851074
156.362069884499	156.362495274187	156.362364328292	156.362595237478	156.362125051376	156.362353089065	156.362389837806	156.362348327491	156.362292313588	156.362075520462	156.362261467596	156.362679015692	156.36232513299	156.362246779271	156.362099325671	156.362001285625	156.362168268671	156.361825185963	156.362596266319	156.362548795896	156.361845562988	156.362054749028	156.362109985303	156.362080094052	156.361891845628	156.362430415942	156.362227208807	156.362787280487	156.361787693102	156.361943364797	156.362204256817	156.361975772704	156.362377224221	156.362260683557	156.361914049304	156.362397812132	156.361894816618	156.361867773763	156.362470049197	156.362480278225	156.361907033804	156.3625852812	156.361789525707	156.362125210584	156.361905203159	156.362206813957	156.362439369503	156.362047237403	156.362643490943	156.361880659922
156.362387308174	156.362037518404	156.361939463613	156.362460274233	156.361951589863	156.362404116745	156.362198920072	156.362387561641	156.361877634888	156.36224610421	156.361835079148	156.362259223282	156.362139682484	156.362654924644	156.362493105702	156.36226753729	156.361755202435	156.362726648641	156.362483933657	156.361799469892	156.362239150659	156.362425200903	156.362602425832	156.362448444921	156.362060145776	156.362008230917	156.362066555919	156.361857101353	156.362293953241	156.362157360773	156.362746918792	156.362113190032	156.362225341147	156.362343266679	156.361889205733	156.361680516898	156.36255766757	156.3620097418	156.361805727218	156.361694919501	156.362771276245	156.361732286673	156.362239542916	156.362664657713	156.361668704471	156.362214526376	156.361678914258	156.361931403365	156.362364863563	156.361788152358
156.362202283376	156.362040869014	156.36188950907	156.361909342807	156.362043271973	156.362489044522	156.361966961021	156.362535367722	156.36179619691	156.362123581771	156.362519877059	156.361975735849	156.361902817835	156.362653840565	156.362418884883	156.362558328972	156.36207512746	156.362264103298	156.36215578858	156.362176521928	156.362477332637	156.361819452927	156.362417061668	156.362303950461	156.362104756964	156.36258550732	156.3624293931	156.362488548623	156.362566248925	156.362494808248	156.361944560803	156.362419366345	156.362037901935	156.362245884604	156.361973890091	156.362023443069	156.362397825817	156.362058414038	156.362519153093	156.362019009467	156.361931632697	156.362030666842	156.362016650905	156.362068390291	156.362035423353	156.36265961351	156.362148946127	156.36196164617	156.361921462431	156.362098912568
156.362334396993	156.362235986119	156.362015462766	156.362358890519	156.362472911075	156.362248453392	156.362383499118	156.362646141589	156.362097853111	156.362207664873	156.362414865467	156.362055876444	156.362633632658	156.361705041901	156.362030344365	156.361959712745	156.361748318843	156.362139450104	156.362143930636	156.362221402872	156.362218365638	156.36187894091	156.361996539862	156.362017280931	156.362559422011	156.361898239559	156.362365137499	156.362137869653	156.362314102051	156.362297872066	156.362435116357	156.36167719922	156.362191508546	156.362585936844	156.362184130489	156.362199600248	156.362108750881	156.36212473168	156.362083526188	156.362475376015	156.362665681683	156.361896797623	156.361944796155	156.362642595024	156.361969194412	156.362553597817	156.361818107608	156.362711634706	156.361898129836	156.362226502442
156.361978917713	156.362112944501	156.362099542527	156.362046434777	156.362468427978	156.361880794596	156.362400126721	156.362041872785	156.362605633619	156.362367090013	156.362052990298	156.36201235392	156.362062771408	156.362489127848	156.362482495205	156.362152634499	156.361997333159	156.36227526782	156.361907130716	156.362572008954	156.362421842246	156.362680485836	156.362320346688	156.36203410043	156.362415816128	156.361715250763	156.36249112628	156.361919761761	156.36257407142	156.362415853841	156.361774879772	156.362047836114	156.362202128531	156.361874118382	156.362183759798	156.362210615607	156.362111054997	156.36195017511	156.362053686891	156.362731686268	156.362255909345	156.362164124239	156.362222891114	156.362359744952	156.362432376461	156.361897013028	156.361989835211	156.362237300187	156.361975579333	156.362701914122
156.362013959011	156.361740644527	156.362768873675	156.362158455914	156.362075422808	156.361797129922	156.362272961114	156.362375893115	156.362588900616	156.362193891622	156.362678388537	156.362042619636	156.362427954952	156.361743195448	156.361838999794	156.362166870558	156.36234015421	156.362209213023	156.362747506151	156.362432938792	156.362654830381	156.362239689953	156.362054359318	156.36194564666	156.362249397477	156.362477683352	156.362136033763	156.362387728906	156.362243669682	156.362062433448	156.361889897328	156.362296274599	156.362323920065	156.362568043843	156.362745394369	156.361980808081	156.362535421911	156.361985661842	156.362062557989	156.362224485505	156.362809597395	156.362477237532	156.362145344071	156.362439874814	156.362049414615	156.362372225624	156.362086483634	156.362259584901	156.362422942174	156.361905319236
