# Supplementary material for: The Neural and Computational Architecture of Feedback Dynamics in Mouse Cortex during Stimulus Report
Source: eNeuro. 2024 Sep 24;11(9):ENEURO.0191-24.2024. doi: 10.1523/ENEURO.0191-24.2024 (PMC11444237; doi:10.1523/ENEURO.0191-24.2024)
Supplement: Extended Data 1 — The file code.zip includes all code used to generate the figures and perform the analyses presented in this manuscript. The folder "./ephys analysis/" contains code and instructions concerning experimental data and Figure 1. The files "Figure2CDE.m", "Figure3AB.m" and "Figure3C.m" simulate the model in the nominal setup, and generate the corresponding figures. The file "Morphing.m" allows changing the connectivity strengths with respect to the nominal setup, and plotting the resulting trajectories. The folder "./Figure4/" contains instructions, code and data concerning Figure 4. Download Extended Data 1, ZIP file. [file eneuro-11-ENEURO.0191-24.2024-s003.zip › code/Figure4/isolatePPC/v1Int_a1.5.dat]

0.405107091494532	0.357004716746982	0.329681293140652	0.419000566755292	0.374310894861505	0.384660937563633	0.351425949474261	0.382121438268389	0.39024814119142	0.381066935643044	0.404278437169696	0.354547565001762	0.345327590229219	0.376524401894816	0.336564254560547	0.366402168043634	0.36887296421429	0.399245583291729	0.387861515445938	0.399354246684223	0.345938156540886	0.41247461256301	0.344605154690088	0.342770478845524	0.332306753116141	0.385681959078058	0.335471637391782	0.417096634528093	0.343954486426113	0.375119827640196	0.405283491543855	0.402463179474394	0.358289297251046	0.339185847720772	0.414995431930008	0.341078757820621	0.382743846653927	0.33329539830849	0.336192370708912	0.359279621135886	0.419668043174105	0.381345886715637	0.345958345435104	0.349519125921072	0.329187976768321	0.379413482114178	0.399154568667839	0.388397075996041	0.361207715537051	0.417709502601359
0.36979441389101	0.375823582933334	0.430987654828924	0.359698778861977	0.436329003035885	0.397312165084321	0.385245116670425	0.341952297225491	0.43480379663856	0.397433253221041	0.400012507383274	0.432077740864736	0.340231830955159	0.419895115661092	0.42870131030008	0.345822984554605	0.427028196416043	0.406556833535331	0.371018533506557	0.371279328514087	0.380256181591596	0.339874131434665	0.435390219887965	0.37869146316552	0.355874742569252	0.34467212657988	0.417294436356764	0.370436382710385	0.384060712468927	0.371668591410807	0.371619152632848	0.385695993229111	0.356572378578385	0.430504447797447	0.390404404244874	0.414796788123747	0.34681835147318	0.38907967796109	0.418900437297824	0.370458464670857	0.37388388192099	0.351503787787484	0.368279658574947	0.432312256041436	0.406686476200033	0.38511139425101	0.441210426888634	0.342643715736065	0.341729283984949	0.344172757540894
0.426959866505641	0.434012386087304	0.382002522389715	0.426717903638714	0.411270257482141	0.35853132953284	0.414776170021864	0.394335608549898	0.41089956986737	0.362826372364977	0.389196658327288	0.355431276805917	0.451835692917852	0.468750654501862	0.427417739426205	0.450487286403907	0.426271389965123	0.353154310626363	0.350478343766441	0.457272021003192	0.395162504477131	0.36895949747945	0.418236051893199	0.43387238879586	0.383082133840446	0.458512546010918	0.4626903040242	0.423876880951691	0.449068107195499	0.366679524474147	0.394257196343964	0.397043812553228	0.348877742956967	0.407845473734912	0.383386965569137	0.358793997256385	0.400347143136909	0.417515202958169	0.367450327319186	0.353350882716189	0.435397825435931	0.368570665534163	0.416287480575213	0.427897324265209	0.45032852818963	0.434322467147431	0.416817556760232	0.398553520611621	0.38685912988841	0.378136321972075
0.409361142111328	0.43952061677751	0.481571282864403	0.465393054527745	0.372430485430408	0.43804723333438	0.402568458476387	0.408640101158931	0.36303027563496	0.361611916490188	0.374376911359479	0.378385636161654	0.428132402947839	0.369241298168754	0.403526536038937	0.37870756173356	0.425997246583679	0.390700026832962	0.373830120177613	0.382994339103975	0.360453275813775	0.384620164780443	0.383609682310588	0.441826384984946	0.467851392924708	0.380039065155924	0.383735770707906	0.394758561254716	0.456167126677058	0.470190163956588	0.370269559536915	0.439437730380519	0.468707512020649	0.374122348441965	0.397629795906889	0.36826201182434	0.377305616943744	0.383817789959301	0.456261823980747	0.492455604431794	0.36835818544299	0.445368003672218	0.40180099646211	0.380719835352689	0.462557317291626	0.373986417224355	0.3629231376759	0.367670387695045	0.387653834123281	0.368442776175986
0.395677212143027	0.502927413221939	0.469405250547751	0.415331688586811	0.380056493049947	0.380051489973356	0.511534636315574	0.421728061056162	0.383217513675757	0.397452113140282	0.410185343608057	0.385756318736602	0.399066132769093	0.490943074842446	0.450529661011863	0.454108313279955	0.478880138515373	0.417857534424729	0.450510203045881	0.421971925006481	0.489046439744433	0.512589890125613	0.505097904346892	0.47477556029448	0.382351166875682	0.403124245321779	0.466216835088909	0.433410498536831	0.520146768200297	0.448681001958096	0.484428359250555	0.41529444318002	0.397642670256361	0.385042674674458	0.446371237049917	0.399827778112243	0.444542553858191	0.494097609053789	0.391039822284121	0.413447282595396	0.40122755784373	0.495020985569697	0.386582155859533	0.427640377743427	0.448971612550208	0.377063890138124	0.384106181855287	0.391616495075136	0.513979868976955	0.424254216701634
0.533779302355475	0.478215989528174	0.517520070082658	0.508048981944115	0.488037021680361	0.492624957097092	0.475166894615317	0.436747837241531	0.560587602145649	0.419029055356591	0.486377231687675	0.505806227954745	0.472840065468919	0.483642811320945	0.447301562896864	0.394937834841949	0.52853772619184	0.400189115395125	0.439391627238295	0.436558109147897	0.430341898888131	0.512855984460116	0.440706120148423	0.438727134697143	0.504876818434037	0.424148406724802	0.414956531772239	0.465166655167555	0.429203253297299	0.511771810701936	0.452650491153816	0.399256099522298	0.540045141573739	0.433453842094935	0.447253386589936	0.443120024932884	0.459907207282553	0.426002100621469	0.490933646972293	0.499267788413929	0.415221813592222	0.437908447696005	0.426365453341687	0.426530685800789	0.474132081826533	0.448882855809511	0.452899205670681	0.471124516427912	0.524627587132468	0.468588840425076
0.409560886825837	0.461527545545738	0.412918587684522	0.422419227322036	0.464827692494014	0.553210491355724	0.459050620140835	0.524658793312518	0.456846349389017	0.464788830797651	0.551012022768931	0.446596305995985	0.426390813148849	0.417452946576136	0.509510178453942	0.448100837316066	0.456067749018076	0.583630392793795	0.470943269804668	0.413283464045513	0.537803907523512	0.52452004375392	0.483552726567244	0.521219173889661	0.464971706408682	0.46527044214618	0.475149427097132	0.571973182665085	0.522031419323035	0.583927298072054	0.445770717206144	0.456047209854233	0.586903857412102	0.564738259455367	0.516512887095157	0.546747641910122	0.45215674384452	0.455534121825126	0.42219058188483	0.417134008519936	0.422447040612051	0.439926528674894	0.584452035584805	0.539883976390481	0.41485681562686	0.57791416566692	0.514403845016284	0.54469293190822	0.441594885857226	0.413017177725589
0.612808882222813	0.62526767491069	0.442383116184337	0.489410523848638	0.449879860970512	0.510296322684263	0.437657712965923	0.59253671393843	0.529434721253174	0.475596797801153	0.436338093479643	0.584068360080279	0.596219759926653	0.638780703546341	0.617848440486218	0.489027761283433	0.443405591134412	0.537089318623317	0.516838273295099	0.482938077269682	0.468490354592868	0.51579965648775	0.501012932795172	0.506475010050408	0.584711829017641	0.50357653611047	0.481430433342035	0.553306557299374	0.46594087740536	0.476536257011954	0.436918528423869	0.510250756249316	0.597099134248656	0.595744639086254	0.461864075404682	0.480595765167908	0.444640913567658	0.461266031444788	0.587533717075574	0.434004998235901	0.471599170083154	0.539783816953302	0.525533021096846	0.439722812938635	0.458501264921055	0.46704995452654	0.564782053693056	0.475698199160443	0.449525725503821	0.461688509678838
0.516755487435991	0.609880968057506	0.571065699732882	0.525076690599077	0.550933021810959	0.617418267836314	0.457156560315648	0.567626586975208	0.59624647114848	0.452177957230081	0.496877873663153	0.52400639632177	0.505059693304453	0.524376366467796	0.553651236645921	0.546050593435922	0.61367127489677	0.49041176987135	0.63849275979697	0.593769064227215	0.637078073760484	0.599556589294783	0.468503796904844	0.457092235460842	0.637833124998817	0.551601485443245	0.638380590897992	0.511355252827819	0.600714672574665	0.540176515322315	0.660676364534281	0.6230391458713	0.485285715980453	0.652016109499788	0.5299659275994	0.520116423593647	0.657290823811386	0.464017606047824	0.534455870315989	0.660641589173348	0.480970241715218	0.584889118038192	0.612580130334113	0.484718390672198	0.469773066325151	0.47011742086402	0.659602088803927	0.573488186857937	0.48530904977886	0.467679805789842
0.665351837088918	0.701736905496851	0.542847968165971	0.57854987476607	0.580698395947481	0.47696752479534	0.676523666874438	0.481265309083913	0.505125045107885	0.596189253345828	0.728777286738184	0.571501256434725	0.51039470270107	0.51883806863309	0.717748019981528	0.499664963886709	0.600193222636503	0.723085705103662	0.651092131914538	0.652303999753696	0.614448042690226	0.521929133206047	0.633915132503962	0.638665706915776	0.577910674886192	0.501982713812699	0.535335458540147	0.58584134472419	0.516208483363424	0.501765341277619	0.564547383169565	0.518687009925195	0.629774150553592	0.5300399432494	0.502167739912802	0.722017678093853	0.596567786247154	0.685269343017445	0.722553390740883	0.645131806407146	0.641445661013267	0.562253906906102	0.543101630780973	0.581204219920127	0.672246154469213	0.56962662415123	0.626335088994537	0.521356519339357	0.523994209753899	0.604206535411052
0.574669807958132	0.580476561954277	0.731148530362791	0.502870680427106	0.728190389100037	0.674164434104142	0.710562358487764	0.576386434666282	0.603887538523787	0.615840340735001	0.597906278613916	0.672673358976653	0.607697230193629	0.707153795750489	0.588650377246434	0.787452237934858	0.577798251108522	0.769571025051412	0.590037217867444	0.533945775851704	0.635632640312819	0.646618234902169	0.5513380070403	0.792411596283072	0.510191251446333	0.63752405081951	0.5159229256678	0.625023360008077	0.625626091906349	0.587842649799253	0.774722612633107	0.523263189753465	0.664792226225578	0.75184007772957	0.80441696344292	0.611787365453759	0.574381572683539	0.741468466697596	0.734912033958331	0.650361326732752	0.634485143676144	0.527213773797018	0.69672018039592	0.585546082616328	0.510362145922734	0.548709483683159	0.64781226384038	0.74756890460031	0.609313812304519	0.660590094202701
0.782148304796578	0.596939418317974	0.716426427067586	0.584173606370553	0.663743141280643	0.795431868930399	0.727861451871089	0.658008841457097	0.634635266871423	0.665486481277138	0.856449330241379	0.575232833537603	0.661926801008466	0.563791623342198	0.566196616741657	0.555783676411027	0.796889991980497	0.688709440851962	0.833162701543566	0.690046090170287	0.805338057769273	0.605775124408742	0.600813030839261	0.663683862166912	0.662817490764265	0.679181540656367	0.56737023304387	0.761017387327482	0.592888939506905	0.663478482356516	0.590883656853698	0.753382060660829	0.548294069475438	0.701931754141098	0.646771052763019	0.697905064450507	0.582193327380618	0.633400067409432	0.619783891331599	0.763214183937185	0.606217345638793	0.600841564374658	0.647046646198341	0.717849326453421	0.543404115419649	0.589105435073627	0.676434280009343	0.830705145424899	0.746801381067849	0.662495881477554
0.574510405602647	0.585482401882946	0.592315119593943	0.778838523993385	0.644111985714122	0.932812486014478	0.814041823135979	0.915966708721554	0.755878901622512	0.831158712595756	0.716520570422365	0.685523531741411	0.745147247484311	0.613138798874384	0.61362316585721	0.603827695206388	0.779893091146155	0.603338029137459	0.740805748133899	0.845222849163581	0.640575995151862	0.744086391157849	0.681518929517228	0.824520050828066	0.574022980945225	0.714939557472682	0.921357049857465	0.827089779201029	0.668030697995555	0.927108202235516	0.629489209293742	0.862104859338155	0.597465031286739	0.609732570114333	0.836806387993443	0.661738135643095	0.944151032837318	0.627924863506841	0.778711360585123	0.745271842099504	0.652227809444064	0.786624977158312	0.612051032147924	0.69779337879771	0.721102704049107	0.571740360216002	0.718103921378101	0.6089517353963	0.766518536321149	0.78591111570151
0.629121903332404	0.927651376429053	0.737865610138433	0.683815011783699	0.857827701877717	0.690036931635796	0.625303591659155	0.714531820083968	0.627790540549318	0.676349588026795	0.89065448822977	0.678649593350765	0.681142162194882	0.853648254994948	0.802057305303814	0.878245205990538	0.642954793782687	0.623663171701071	0.621125089618205	0.76650244567784	0.812389065897263	0.654228206914918	0.62380904476127	0.766100971953129	0.759070313401511	0.659558404651603	0.915800242375715	0.928288693011587	1.08869948228151	0.632204911646328	0.947843463118492	0.73259825864755	0.798172043466552	0.907957610350875	0.989619295383686	0.691161153763124	0.784310320562795	0.626016412436983	0.619208307037393	0.802708713707307	0.748367818809825	0.95977816863858	0.845881177243832	1.08228207881338	0.854137093263575	0.94305347293258	0.919674545885717	0.758277799227602	0.63277512877377	0.639765311792606
1.10499385158601	1.03800922125839	0.783085088719141	0.825847636866905	0.798562815619198	0.847109420698439	1.1032503219137	0.898741887109643	0.767262504356344	0.78900735054959	1.06670187408383	0.770308708251645	0.981733436592643	0.827049081560217	0.801636240096455	0.720627410279919	0.840602127741469	1.00087089770664	0.783466204671993	0.837812722122933	0.760864149214849	0.693219469210062	1.05940061975365	1.03075786254416	0.768333123604056	0.768320256507293	0.754355641351722	0.939792767147482	0.930909401148716	0.957951111497972	0.75355613100412	0.895631641283352	0.743663198988248	0.913156636829484	0.93847537330734	0.965342153919385	0.890020237436742	0.961355205129289	0.781254035773936	0.845912118259582	0.817727907188837	0.79321612486952	0.959871289783635	0.993628978896821	1.03606043012654	1.13474395279081	0.722261262604695	0.683794786359992	1.08967237357111	0.899466079190631
1.00848253000854	0.72156798240918	0.815562571915605	1.02450852820455	1.19353893521576	1.06044848807804	1.10185351085724	1.10503836712794	0.750258686813139	1.05350842679299	1.20439550479287	0.98566160889465	1.12696642256623	0.896637845163514	0.78990919127155	0.731281144957264	0.782692426375385	0.847416020234976	1.21063211810454	0.747401568207335	0.916694768646376	1.09667175016563	1.03712319985343	0.841912212070942	0.816283435692666	0.978858127191182	1.15962787184139	0.880941295338084	0.758893457443906	0.891516669995683	0.970585324062995	0.975669347521123	0.950546241354857	0.882011988756111	0.743873858431341	1.10857162240674	0.994523156428158	0.79501252717634	0.809114045879936	0.742406572492656	1.16624762060491	1.02052677734549	1.00063474898746	0.740624146180714	1.24546717583351	0.898011009768618	0.885802561298049	0.841586929978941	0.846019320113306	0.775113839114878
0.992813985292286	0.870513317020083	0.915133742146882	0.948193947269553	0.993488147734856	1.27248757965401	1.11158277464236	0.829285426837865	0.815714109647526	1.0674190371968	0.792083292106728	1.28558347189652	0.87718903306696	0.812613738671139	0.937064533237862	0.853653506709632	1.49034897531764	0.988678691554773	0.961492713201361	1.15968798539338	1.2763257119189	0.79151884246877	1.62917597053004	1.46884682616274	0.988425260778981	0.83989093649075	0.97359952366745	1.1088956982574	1.27104575499698	1.10884553794076	1.15766611418693	0.873193933436317	0.880926432393611	1.25940536496367	1.43530151681315	0.997086077329447	1.26022879698247	1.18646929175314	1.35557848393355	1.00556391876774	1.39156073431222	0.787593662249441	0.99437019510744	0.995315839756406	0.813002504932952	1.01526679374489	0.934129819576426	0.876552836982638	1.20652654078554	1.3995345458812
0.858763513479775	0.896290929944737	1.02959408354258	0.972963377257088	1.33174821847511	0.865378276347844	0.870300553797698	0.999392614008394	1.68796199942447	1.06086798474232	1.39785377011862	156.048525352312	1.40279848558366	1.39906364545831	1.55646069978459	1.29069021520554	1.03933933144213	0.979823430229298	2.02120808435924	1.28069932209937	0.911085422882656	1.42116683877179	0.964143225648013	1.9364212232073	1.45387478407812	0.951877162482285	1.07823358028763	0.886666055808067	0.970120798283755	1.14708372446832	1.55395193612278	0.874545843458105	1.21819785616083	0.88633472582033	0.993443933958465	1.36714956016478	0.845880180533795	1.41270127261018	1.19538458519943	0.974774089728342	0.959523630970599	0.947355259085218	1.23524946949048	0.886837935939911	1.60496103920484	1.23088547701443	1.40102537476598	0.895306840179431	1.32769209684707	1.19032684449509
1.48352249134398	1.32774708256395	1.69459038518979	1.40371364684614	1.0053113171858	1.54227372788344	155.557109422411	1.49647982155849	1.04055194140467	1.13372795147502	2.18127760236064	0.975814676009975	1.02602222775445	1.12884705772044	1.82150608080029	1.09603515961229	1.46842427417257	1.17913918739648	1.77018125275975	1.66242556313156	1.39703338661532	0.962600842315855	155.646971679999	1.46908051674101	1.29779175133481	1.09283249432638	1.14410987955114	2.13003222957265	1.14045469128065	0.951665592481515	1.2318727980687	1.26875639017368	2.28311305619613	1.37986784541429	1.36627934404865	152.464555607729	0.97276063624598	156.257918542085	1.81264333809962	1.48064776635428	1.3881000560087	1.75491155208977	1.70288023461022	1.5809330266271	1.29105154492289	1.13887086699513	1.01290641168658	1.35715643516631	2.0009303371181	1.12520098127118
1.47403746630566	1.69235198995737	1.70073406521839	1.32861886417882	1.08078777016847	1.39024486503101	1.05362596563873	3.64157820556164	1.01072575513578	1.62298201973092	1.18535937610197	1.08894672020321	1.41827412652996	1.05211756806513	156.31078103889	1.6112571707389	155.00601356144	1.42901751727873	1.80423991725091	1.35561213778941	1.32913562666831	1.09771317588235	1.27459116402664	156.312567775708	1.5103193572655	1.3594414744244	1.27086427100415	1.5145833880827	1.49353341400671	1.76958390012566	1.22659071807347	1.36104234931842	156.237792900802	2.42332406682422	1.16559975844123	1.75182928694126	1.46155550774084	1.40088717909497	1.1383481806818	156.023236788046	1.08102675261013	1.39538137060947	1.18947114341522	1.18891357737152	1.51651420510254	1.94722193924056	1.04724647350035	1.29872353424826	1.4667680172905	1.38943818713935
1.17830854846095	1.55707787237781	1.60495259840354	2.70432030517911	1.62668078234686	155.959870151991	2.2685600711676	1.76656250804636	1.3750488364652	1.84619278732979	156.193369818262	1.49838271047149	156.193610617487	1.95239442742705	1.34704002214612	2.81550481363534	156.25798024149	1.51804227112126	1.12250399849974	1.24398625321259	1.65166683650551	1.80696882186182	1.12265946711977	1.39016532386826	2.0489169243354	155.95981949236	156.319134385609	1.17349102218797	2.44087725791259	2.1860603983563	156.283559511154	1.689220714198	1.20057863014991	1.21224866932665	1.16266191132311	1.20530196520935	1.31689643988328	153.458821235286	1.22927409172573	1.32432007365419	1.2096373490127	1.66335599770738	1.24061317892506	1.66201945284008	1.82974456303665	1.35026130221291	1.35773713489479	1.39141588854176	1.24137952563239	1.26073328832324
1.94302444567307	1.55156089918479	2.16790065076563	156.239419195532	1.61249819221096	2.20321379487813	1.69058078454195	1.52346722382065	1.60311559918511	2.76339887221969	1.23765959865699	156.111882001268	1.51442699538726	156.174405740496	1.37797898726316	1.71979518094934	1.48793757659448	2.73347891743003	1.61765914620981	2.00282507575196	1.71190850994436	1.38600222536832	2.02437396917229	2.56484545187136	1.515935445689	1.55990245377335	1.30419855510644	2.39416563136018	145.025422166773	1.57944713189334	1.73941872301314	1.69344297917296	1.28892490648585	1.52220503144628	2.48769321448299	155.601291465351	1.31656592029347	155.661192831751	1.78670944109503	156.26710298138	1.66714711087935	1.56466023308405	1.33735812789882	1.53785554175611	1.24694187297742	1.64924636231826	2.38020799769084	1.73860481672057	1.82519547160659	1.68994197561331
2.64304291887212	156.107803700986	1.66741237001824	1.43654804933482	2.07110762699274	156.267714634979	1.48226255583572	1.65524943069832	2.30096567394344	2.0194613165171	2.23581028559549	1.43143630542031	1.52654630951075	1.58885852048921	1.7821496998482	2.78564671186669	156.174003738947	156.20766196965	2.46580357035896	2.19467933336555	156.328849345242	1.79778227015747	2.37462471244359	2.08255021947987	156.114885056668	1.65150920212159	156.181648081575	1.53081564306051	1.58942982504219	1.66909548733632	156.146446396796	2.40126789546362	1.62367843654287	2.32363749454507	1.54081624787374	1.69701272545626	1.40908809014195	1.72870665803117	156.312750670943	1.42885013682941	2.20619343185346	1.93967627253299	1.44030697091198	2.55197869415411	1.94055654550317	2.05855194238692	1.83357640405308	1.77287688529138	1.85204653900391	1.50387041249632
156.188200500206	3.20025558621572	2.18533612789891	2.89652866113402	156.224682949261	1.86769711891397	3.26346471094709	1.74940716379789	156.026694174278	2.96304454025686	156.311942599376	1.83658484728367	2.16951111897256	1.58817965003041	1.66988953347318	1.6146473206705	1.74443690962146	156.323488297547	156.329451894698	2.58083440423361	1.71635594768793	1.86265672776818	2.47657012500686	156.05058207764	155.778699726564	2.35419397476818	2.22179288335579	2.03587374426992	156.143134241455	2.29899176692427	1.67292158835728	2.11885077573699	156.326246638377	1.99803662926092	1.65740804862052	156.331505807173	3.37050193637945	3.70642631128678	1.58690282204354	156.26756699413	1.57955127390572	2.29330779458719	1.77916694532841	1.97141533667139	1.54563842435587	1.5978247216208	156.336454311139	1.91195712688344	1.74258886482349	2.15876613974873
1.87063686413785	1.80432036535904	1.96201945144545	2.02148438319484	2.3671560806274	3.7586641571918	153.350429111855	1.833058592845	1.87713509048068	156.299661319833	3.25143557538872	1.97055281702665	2.80454780885628	2.11904434791079	4.55687854329811	2.20869056478553	156.331205868113	156.337425138374	155.983528164592	156.309800724475	156.290479318369	1.96878103609351	2.42777515517598	2.22391390897142	156.321427282812	2.10944082006303	2.66085945586638	3.71663606637501	2.8272406629839	155.99635866176	1.88123372216952	2.22169634825521	1.9304940720135	155.822716462621	1.78210227013174	2.74521031888629	4.51840280195374	1.94215999355228	3.49586394796224	2.12761134476894	3.28136958871143	2.13495786635461	156.333657094664	1.90399825213459	156.327346236819	1.81864293207826	2.34833015281215	2.34861050388125	3.15431920325231	2.04217223128244
2.2437240336233	156.333531669713	2.03791175319163	2.4194646708923	156.298419936708	156.315700781361	156.335795907666	156.252313367755	2.80649480012526	2.25340942595631	1.95068735337382	156.281202433419	2.50262655708024	156.014606585082	155.811749557859	156.326176030852	156.150140356444	2.61367734817172	2.62643742074009	156.339346648124	3.03232689026793	156.325579716216	2.32324573314886	155.414636406187	156.317984589156	156.349275831323	2.59327970175472	3.27206625523486	156.275047036642	2.65724494999573	156.242548866786	2.37790166475214	156.278342525182	2.22014712900506	2.51527664381054	156.265530506541	156.338231898659	155.375957287792	2.79632363348629	156.332156480831	154.740186046182	2.00371196333375	156.318244686908	3.44269823984097	156.335577473263	2.52233838535967	156.345270516985	156.306781476518	2.52349066998511	1.97961118081605
148.113144040967	2.878520210331	2.27032621045269	3.48645904942633	2.84039958493265	156.328085964104	2.68820894186708	2.34310514936364	156.327531566875	3.01518287596891	2.32374091887843	2.58000086581435	2.3436370662059	156.351406902568	3.05943238757703	156.224859238784	156.347792725721	2.41015342118952	2.24307524296599	3.34227403526305	156.308346825093	2.18173427873752	156.319831379169	4.59373775858278	156.279978483973	156.294301996162	3.45716617340103	2.75507678930612	2.99232180882635	156.335845516509	2.18262310986808	5.55395945379904	156.305038170482	4.67568245979752	156.337462023193	2.2038049869313	2.45799718607774	156.240305125012	2.68951780185188	156.330686966242	2.69948603323114	2.68127275530169	2.69106981814574	156.324014559135	2.55391516994673	2.94867527401064	156.014049500741	156.328429824164	156.340581620824	156.349056092149
3.0999377118125	3.46273826272856	155.772557174426	2.68485849505467	156.263501445179	156.330556438264	2.95132642323504	3.49412133484014	2.46670514024418	140.400379107754	2.74711461908191	156.335250722402	156.345887552533	3.01187016941697	156.30229187592	3.34107823429182	156.335325904638	3.24134702167158	151.715998070335	156.320317291781	156.218661411739	156.339238493062	5.65928419216702	4.62221273882211	156.345474505241	156.096251274226	2.9623361854581	3.05586330498138	156.302436866206	156.3079026568	156.353820946811	156.251758441693	2.75294622370027	3.43651787650469	156.330452132301	156.351600341573	156.341558742435	156.306567215876	156.318270657608	156.091926427718	156.330129360262	3.63264183027225	156.343447919856	3.17125357664768	156.349021506233	155.680560898478	156.342238914886	155.07282855981	156.346664746254	156.333031333884
156.288802069618	156.348610823343	148.415473643553	3.04394289473402	4.42511038840128	3.02871715035782	3.42085113652934	5.19653750191203	156.1434452495	3.87634262726686	156.335139803904	156.339462499194	156.26027867116	3.98502626114978	2.98929032647287	155.796076537431	3.37657700716449	154.769734029879	3.57339702525357	156.324736830176	2.89652988655463	156.342803055181	156.170753974207	156.346334466203	156.340058769364	3.01239879603703	156.343824863676	4.24881090999954	3.79197301274789	3.47984740225653	156.20070398535	156.353992816792	3.63586810100048	156.353448198546	156.337349816542	129.320636976144	151.371164303761	156.309959473798	2.90352489137446	156.19057442656	156.334634985044	3.35386411580359	3.37112484635491	155.433746300845	155.924566495367	156.352753721971	156.228734921887	3.57953958405614	156.323712175445	156.269553868887
3.3449417992961	3.34644421809182	156.325700834922	156.345869300912	3.27679015806149	4.28983085026252	156.349543494661	156.325474163996	156.310558766819	156.062972139237	5.62064595235158	156.356428622375	156.147777424049	156.046642708228	4.00935405500721	3.87750397321085	156.343926373416	156.067931061006	156.34580500492	156.256608314687	134.192032132051	3.55375786308727	156.334215036712	156.334488767511	4.7733189727991	156.354675251498	3.45756737051517	3.79088173040747	3.69427523807937	156.332046133563	152.976803651938	142.845317357957	5.30586877872327	154.236730947171	156.307264915252	3.69289538663394	156.349139035511	156.289876683791	3.69940842887121	3.58515112099392	3.33548981772472	4.40248001518118	3.47039471376608	156.272763437356	6.02318780502355	4.36800140516015	3.90814849156444	5.64092184451272	156.351802009582	4.09583251428224
6.33769679001048	156.330478883963	156.351241738243	156.328728037609	156.346260159293	156.355541091299	156.350302995941	156.329532973022	156.338746175451	156.335357776669	156.250951796829	156.244135136887	156.255526808167	3.89404275881449	134.13133705831	4.07718893281003	156.334471443243	156.343711461199	156.343924682218	5.30207734594649	156.338219078854	156.338231502191	156.062293314515	156.285902572181	155.95879440423	156.350101575527	156.323797626125	155.871059387654	156.345231421137	4.12659955592154	156.355652905667	156.128002208922	156.310744042137	155.484311249957	137.017684791038	156.322316509137	156.253834996703	156.280340856233	156.30612162848	4.73749217792034	156.30831123238	156.29505349233	156.355248930275	156.31528858428	156.349898095016	156.344808147221	156.345026750281	156.334467726933	3.76447349907328	156.293554854053
4.79567031403268	156.346216646466	156.289086541842	4.90396965818451	156.350352844686	156.345744519445	155.555484205806	156.356510528704	156.342488945808	140.73081084816	156.330795084413	5.26811785731064	156.347172202655	156.354034930874	156.345434000555	156.163201895145	156.322164545223	155.621541851062	128.02237643178	156.340883631064	156.345921268387	156.263209072181	156.339837777232	156.316653293401	145.677977189868	156.319131466305	156.308817377908	154.222838799363	148.958298613618	156.35550111295	4.67311477428161	156.257148378752	156.348560329605	156.342894869974	5.20894736990154	155.068314609236	6.77686673368925	156.352850191695	156.334417781266	156.229206736974	156.343025726588	156.356791382997	156.347624197512	156.355974940903	148.141803933896	156.342129094007	4.84783258486985	5.32364219537384	156.310827294845	156.333205700384
139.282434151937	146.624795193917	144.760551270927	156.35131900501	156.354150076815	155.916622827701	156.352746197017	156.331932345065	154.09944263421	155.986405456275	156.348072124081	156.342363088521	156.354619590062	128.79858420272	156.305529677006	138.757334008127	156.298046403028	156.244116618335	156.356348798167	156.351131630391	150.266111045365	156.3289105978	156.156270162415	156.275551726076	156.340194076694	156.262886471297	156.350315317303	156.352193769724	156.323626501166	156.348481891156	148.765411463063	156.355894236767	156.351189818112	156.357360568836	156.324787949178	156.328441583544	156.355123753345	156.238378681469	156.326783474786	7.3487854823648	156.165795444531	150.297489024864	155.724908562981	156.293394218037	153.783360461473	156.3323484303	156.356086181744	156.316516321129	156.356498466516	156.352787296963
156.310465488838	156.351793924834	156.059385155235	155.654968172139	156.336729882903	156.309950322039	156.352509271904	156.22470731062	156.357904427735	156.345002966115	155.368433500942	156.347386602644	156.33980832107	156.264814058233	156.27517773814	156.358575781134	156.346231294448	156.354362856009	156.338378198954	155.43143728484	154.940200420091	153.957582208703	156.347731887089	152.492623116145	156.349717647599	149.99330399491	155.750271926679	156.336259185224	154.985228070815	154.830193503765	156.311675690676	155.633885599505	156.269429761347	153.694770267215	156.35577903754	156.326429983121	156.354310048202	156.356119520732	156.348565560828	156.357391135127	149.15394547102	156.358273464419	156.215748218074	156.356701793425	156.250157684257	156.144327215158	156.305575043033	156.339553030114	147.33651252613	156.358413611168
155.984086221223	156.281861022809	156.353405454032	156.359013216136	156.351824533409	156.352786188756	156.344671677093	156.353617611368	156.340268323379	156.329679570898	156.352560829933	155.460923041356	156.358084213879	156.197426355935	151.701609120618	156.350671751989	156.119018952425	156.350867081066	150.501723167121	156.290126134919	156.30627135361	156.311779611011	156.35819008392	156.342010863448	156.35856324555	156.355108064713	156.034774536212	154.912562797486	156.351625515814	156.354339500904	156.344894230752	156.105366648785	156.326685424576	156.210266687046	152.915341062143	156.268140901743	156.352112387465	156.357295276159	156.355826588965	156.356248560198	156.356899926642	155.940685579035	156.326453141049	156.35179752855	156.285079208975	156.311520780677	156.355105695109	156.357120978811	155.056678725449	156.355464130214
156.354175953607	156.357958630961	156.355429745784	156.35688106122	155.824147222402	156.349953514297	156.358014916036	156.168151396757	156.350289202481	156.335705525462	156.355381655018	156.321948944713	156.358967956065	156.35420701728	156.148438814126	154.73619755565	156.302102019404	156.24273876423	156.357530478128	156.327202778742	156.324294992162	156.358838534191	156.359053498625	156.339068122936	156.235916931781	156.352463281929	156.343494708024	156.355190370491	156.352008106106	156.281629461568	156.35710965665	156.342962804968	156.357485842298	156.324551078297	156.282118683393	156.33794499059	156.357685683065	156.347165694821	156.344992807313	156.356463183006	156.326778002262	156.346665611847	156.284446155862	156.355633079618	156.353034362036	156.358511017975	156.354683506821	156.240320537341	156.31998046171	156.045537432968
156.348530009207	156.358497091442	156.358553107946	156.358201355952	156.334584515341	156.334807616	156.353389465542	156.357396370175	156.356794378381	156.349334578415	156.357461471938	156.35920345928	156.353665984092	156.355538977542	156.292730950168	156.357190386375	156.310638251729	156.356674745972	156.27979930956	156.353044125805	156.357975007939	156.346395416552	156.3582733235	156.287618812236	156.350836519384	156.302522018391	156.045518003489	156.247622063263	156.34687194198	156.354648398011	156.354760012611	156.352130069527	156.352089652584	156.342587425276	156.291704692067	156.334643602319	156.35736875812	156.32227871816	156.358498310803	156.358120344378	156.359083268206	156.352660264647	156.3566866164	156.352841021726	156.343494234093	156.355657035107	156.351915921366	156.359093196763	156.35756936431	156.343837147015
156.358185459507	156.319900614835	156.356551544287	156.359360702417	156.343928561452	156.345271382383	156.357531114216	156.356055369336	156.305975866557	156.329400109476	156.357168042288	156.354415432626	156.187201248232	156.355352301119	156.343172208941	156.359395816351	156.355069886106	156.320750679152	156.349436687624	156.358582129845	156.353660649313	156.333619460238	156.353122395648	156.356179164466	156.35937345004	156.353114376869	156.349512300105	156.26996374425	156.349737140952	156.355121789526	156.356535411091	156.357938747739	156.352390647246	156.186830226536	156.357687955371	156.357779421405	156.344582695656	156.354579151145	156.350641987136	156.339993357831	156.358681936879	156.237895584912	156.344745642499	156.335432909485	156.356367253534	156.334528129028	156.358717101466	156.358069473425	156.344409981155	156.319842219853
156.351153929572	156.342580717845	156.360148313659	156.355884867398	156.327332500395	156.324972137162	156.360115951234	156.344501034089	156.35955017877	156.354788445359	156.278655061383	156.350880154341	156.357148938522	156.358902951863	156.355307979813	156.357287199439	156.351180561726	156.291019676659	156.333811847869	156.356962376557	156.359581026243	156.35598368154	156.354607696837	156.354737595499	156.358181270028	156.35747554657	156.356403335645	156.353227743292	156.295208581342	156.346411915052	156.355047849015	156.359117350875	156.358800547523	156.242639067265	156.33141873334	156.356296123506	156.287934216947	156.353731628637	156.357990209059	156.357080387459	156.353416574407	156.355487744418	156.360017219529	156.357298736353	156.338819004302	156.308864736931	156.357138644118	156.358475801378	156.359694054008	156.292034821647
156.357151201709	156.343805052922	156.357650645021	156.349748958315	156.336573110791	156.355200265778	156.260128900407	156.337008097123	156.359882959351	156.360042144377	156.319900971301	156.313407607861	156.360005239762	156.358980335721	156.351708105104	156.356126194055	156.33279353913	156.345660061196	156.353751350337	156.357312485527	156.346346706006	156.358836611737	156.356072491213	156.359230250099	156.304556284061	156.357957333349	156.34939937265	156.351831459373	156.350401993876	156.358514391402	156.321408276315	156.357361688256	156.344776350217	156.349860895497	156.336132476373	156.359637562045	156.35091092425	156.357817992974	156.359700766816	156.324177053669	156.296726339149	156.355608689511	156.314598800729	156.341188293938	156.322618544157	156.353728901221	156.357987610672	156.359777009003	156.341219755361	156.270083676012
156.338796018481	156.355093281072	156.341199146388	156.359343814659	156.326173590995	156.352796191335	156.354089165656	156.345180728376	156.357974271247	156.354188645991	156.359583744822	156.351722373545	156.334334429148	156.349719716103	156.359682121713	156.348999616476	156.359391544695	156.352697189196	156.359446123542	156.34716082573	156.35284670797	156.320813036158	156.307350803938	156.356701873201	156.358570243844	156.353087871149	156.359191094287	156.358303769198	156.356583836162	156.35944688956	156.338748746986	156.344303419923	156.349407471653	156.358512565872	156.35458971727	156.348437466283	156.358627005623	156.356280518864	156.319302366649	156.347824138182	156.359009376699	156.345776798787	156.332502399376	156.358249423129	156.359396666506	156.358954517318	156.331843037113	156.351570116572	156.355755955674	156.358650961976
156.358953512071	156.353863915449	156.353710980668	156.359001073408	156.338834366787	156.357740364973	156.339825916028	156.360644202611	156.332660628797	156.359002976627	156.360207936237	156.345775148445	156.357080327462	156.323029206867	156.327617389629	156.359789670779	156.355324763333	156.349459081168	156.359195737105	156.355027535979	156.36071409775	156.359379917505	156.359994359337	156.359265222476	156.355984244479	156.352439148241	156.347101397318	156.356575443233	156.338897380951	156.354574871662	156.359852258548	156.359088073485	156.359813026074	156.360237838984	156.355577661191	156.35381965951	156.351994966493	156.35799697541	156.341126575974	156.358420613451	156.353931526405	156.358722049004	156.345449277617	156.358935306089	156.358564628916	156.3569861783	156.348066011757	156.348385288302	156.352192908177	156.358707020837
156.360602542654	156.360424403925	156.358145717303	156.352897656954	156.357519407575	156.360533153289	156.356139637151	156.359971814338	156.338266522135	156.359484084884	156.349062232383	156.354343478254	156.346867218854	156.349565913209	156.359596608231	156.358219414666	156.35554946662	156.357362906455	156.357065146781	156.331876601066	156.356750886388	156.355439701065	156.358893164275	156.341721885669	156.325795521115	156.360383975108	156.359460482867	156.351302275714	156.342050322838	156.354206510044	156.353722151123	156.353395579104	156.359413499408	156.349539642048	156.356944741094	156.357145648725	156.359908327333	156.361205193461	156.352943455704	156.358535886509	156.356647597901	156.359324938811	156.359543788458	156.324554169644	156.35993788251	156.358817648046	156.346901447929	156.348829524972	156.360458837459	156.357712729713
156.352203891423	156.357130044826	156.358619818133	156.359576597923	156.358325225903	156.356437344955	156.359594459045	156.338775784035	156.353702699827	156.350771830077	156.354743752706	156.349838396328	156.360172001224	156.360360006263	156.359893878706	156.359973187659	156.358084116044	156.359932360854	156.357354667966	156.358873151782	156.360161437713	156.353275575329	156.360688472093	156.35247523889	156.361058413872	156.360767826876	156.33991426071	156.356879978467	156.357684643382	156.357605316553	156.359552283491	156.359933018406	156.360002372232	156.357764629078	156.358679519408	156.348485392413	156.360488833155	156.35404534298	156.350342221402	156.355592480564	156.336344487261	156.344288603617	156.354754056975	156.350056778638	156.35955627083	156.359029050683	156.360345029457	156.360434974485	156.358558120861	156.351767623569
156.360764808873	156.357990749132	156.359099714088	156.359589114976	156.354164122029	156.35699472087	156.359651165101	156.348550784156	156.360537465832	156.357261215691	156.360477211406	156.345192324986	156.341683921093	156.358123766405	156.348980733785	156.356037694098	156.356016177519	156.359585660364	156.349240089177	156.356095957052	156.343753182297	156.353046368327	156.359321325669	156.341170962789	156.356519660598	156.360678136657	156.358274841635	156.360772341652	156.351896331526	156.359913267029	156.359692295282	156.359511491293	156.359654656392	156.357164722489	156.359353234877	156.360332580485	156.355803991376	156.347737400805	156.355386103443	156.359500990525	156.358095245117	156.360033195392	156.357332446661	156.355655080968	156.353350164411	156.3552602412	156.359757130976	156.357391678587	156.342641342766	156.356312556879
156.348284932972	156.36034197063	156.349776504238	156.357290596034	156.358379121467	156.350734221523	156.353275247757	156.359528281986	156.349811379858	156.358356834908	156.352297928241	156.356427790934	156.360356584264	156.360080381335	156.348945105095	156.360250705251	156.345508778929	156.359211403154	156.355594262214	156.349453289754	156.359968719881	156.360546088009	156.354274244392	156.355857908977	156.356715719014	156.356382803477	156.349313043309	156.360802538567	156.350877062384	156.349266089547	156.357748259463	156.354982845667	156.360778993438	156.357994867275	156.343852758585	156.359886174709	156.36079606596	156.360661786617	156.344954627589	156.346693705537	156.356603721215	156.357045484119	156.361168196662	156.345162727463	156.360835817006	156.354223800967	156.35640544645	156.360457105066	156.358042710769	156.359439505966
156.360513154976	156.360767237092	156.357571549696	156.358778584806	156.358903381509	156.360680097838	156.360980554326	156.353577192849	156.360452459009	156.361146853655	156.348624917655	156.360183079366	156.357596686679	156.353404424417	156.358903806978	156.358235833048	156.355229773348	156.35963268173	156.360336383612	156.347181207632	156.35300861334	156.355420404963	156.357814866348	156.36057266886	156.357526987639	156.358395955707	156.357215079002	156.358599564601	156.35679098557	156.353166597478	156.360691555296	156.354005966573	156.360050611687	156.358841556421	156.35499612678	156.356236570151	156.350165642341	156.358911721622	156.359378197738	156.35228779795	156.348023030038	156.356446888423	156.358237562372	156.359619975963	156.352224697096	156.358908361544	156.354539271677	156.358763242007	156.354266845447	156.360445753695
156.357890268356	156.358762106447	156.353311529002	156.35785599647	156.356199977096	156.360517384547	156.358952902327	156.360947523469	156.358330130885	156.359799545	156.352777428357	156.356005185901	156.36098502738	156.351895546448	156.360901339072	156.357615528716	156.355590601018	156.35682998674	156.361270437337	156.361546748978	156.361413863609	156.359797075917	156.359362194466	156.359672604756	156.359100413737	156.360351075264	156.35959778799	156.354155296189	156.361025481221	156.356512815569	156.361260417363	156.360825600269	156.358658923296	156.357659923546	156.360055761531	156.354288454846	156.358963383873	156.353964436307	156.361268740139	156.359732094372	156.358839608752	156.360795735303	156.35780407638	156.359417914659	156.35221220911	156.359674225517	156.356379824581	156.359653867779	156.358808806778	156.361426221975
156.354897510927	156.359158817191	156.359350214426	156.357274169956	156.359109703847	156.360896741129	156.360225180048	156.354464290633	156.360047885289	156.355981187514	156.35669588686	156.353832808378	156.357184499692	156.355145674533	156.35491920357	156.35958650603	156.359258298567	156.361281362724	156.354302711972	156.361071713983	156.358504253324	156.360228114201	156.353191328661	156.358835154694	156.35923424558	156.361016254483	156.360823720278	156.359886341977	156.35893161611	156.357264556699	156.360347355191	156.360287672415	156.354536666702	156.360112134178	156.359891280659	156.356598867802	156.361012846435	156.360388334241	156.361297488674	156.359420345792	156.358649342655	156.358571679318	156.361037766336	156.360064861068	156.361003995008	156.359743957405	156.357367218197	156.351806697533	156.357989092187	156.36135662345
156.359171640662	156.359445693125	156.360644597081	156.360191589173	156.361060508037	156.36151090765	156.355738969951	156.360591125924	156.359726636024	156.356232535046	156.36096364009	156.361621482695	156.359779162259	156.356540925748	156.361311521496	156.359820846554	156.358754757849	156.358687292992	156.360832672597	156.354982286698	156.361230684062	156.358174693827	156.360921029482	156.360416496444	156.354216253451	156.361241434518	156.358450348214	156.359880630971	156.360726616651	156.358722393693	156.360919442802	156.360495173308	156.359582579384	156.360143605038	156.35599945843	156.350913109918	156.358840258717	156.358833027228	156.353963753698	156.360130653282	156.360860464031	156.359920742379	156.357749819482	156.355841491439	156.359474650981	156.358812582323	156.358684171304	156.354516632823	156.353704050671	156.358940786514
156.356610965651	156.358677371935	156.359786515601	156.3608088796	156.357599613938	156.360948399883	156.359141322817	156.355159230849	156.356276017186	156.361417313413	156.360788636495	156.354190164538	156.358590693018	156.360584533708	156.359140063052	156.360917054329	156.360249651896	156.361407041669	156.356586552647	156.361030174924	156.360447711238	156.354493154774	156.361164690731	156.354386411332	156.356742929397	156.358506005001	156.357576070553	156.358880288303	156.354395176995	156.358949518496	156.361369373964	156.357146023085	156.35934627504	156.356932728173	156.357852362104	156.359084832054	156.358640998651	156.359976089582	156.357157676871	156.359977956621	156.359288559161	156.358945863366	156.361123651575	156.360750929408	156.357347619584	156.360715454312	156.359126014766	156.359612130757	156.356548113121	156.35734175387
156.359105538994	156.361584713814	156.360241916682	156.359401228768	156.360310743776	156.356851814721	156.360200321535	156.361603405477	156.357736491223	156.361044394255	156.358541537548	156.361367604632	156.356243867181	156.360674660364	156.360749926022	156.358980822559	156.361256209112	156.359891957928	156.359936809722	156.360920675143	156.358697067242	156.361442520183	156.360911247617	156.358697064152	156.359282779881	156.361158134435	156.36000757858	156.358312476955	156.358247193535	156.357771253273	156.361695390808	156.361106182661	156.358304554137	156.356887003383	156.357754527839	156.35920137912	156.359408272073	156.3585751928	156.359532804958	156.359516211088	156.354108609647	156.360401394414	156.3601950871	156.359686665324	156.354809836586	156.359445309843	156.35973592335	156.357333973519	156.356302442359	156.358707671889
156.360118489464	156.360548036973	156.359929344234	156.361175827418	156.361317223731	156.355732388333	156.3573761054	156.359012845188	156.360808829364	156.361148807302	156.358605590621	156.357907351744	156.357952969047	156.360887529406	156.361100035584	156.361243459782	156.356974148488	156.360782316935	156.36135011569	156.359020947809	156.359585204748	156.360910659226	156.360618985304	156.357592436097	156.358359079269	156.358419833277	156.358955492223	156.355487083121	156.357429416892	156.361449924456	156.360708713437	156.359851603087	156.360806479121	156.359042815143	156.360144582634	156.361337786626	156.35931296601	156.356619789333	156.361562872896	156.358094351087	156.356655914082	156.3590546316	156.361323217325	156.358244894843	156.361153095539	156.361353781541	156.361364958528	156.360577671654	156.361073372373	156.36068469851
156.358175677995	156.359628207575	156.357961885706	156.361434463973	156.360828133877	156.360871262893	156.361494053866	156.358704594005	156.361095355395	156.360266975646	156.358649559108	156.360535222267	156.360551145201	156.360457562815	156.360786875238	156.361483346767	156.357455474278	156.359945028318	156.356939651944	156.361190674528	156.360374414379	156.361391585578	156.359398221987	156.358889875057	156.361361977821	156.35882209513	156.360001629221	156.357125716323	156.361379242588	156.361009478134	156.359888244017	156.360243666831	156.361564532901	156.357265061974	156.360110840124	156.361461910985	156.360126590632	156.360351368223	156.360369290349	156.36106116059	156.361364854627	156.356630528764	156.359328207451	156.360032800851	156.359932847422	156.35999362313	156.36123930168	156.360863434215	156.360646486402	156.359496761324
156.361281270437	156.360765611198	156.360395528598	156.359711607573	156.360140269207	156.361148745241	156.36072079176	156.361086351937	156.358109945692	156.36133023738	156.360699560439	156.361240195438	156.358870388343	156.361134223591	156.360331862979	156.358354271255	156.360168606926	156.361261110371	156.35803634705	156.361301058865	156.359541020007	156.361034724667	156.359661411307	156.360867292945	156.359138785856	156.361376073545	156.361394784661	156.359312119594	156.361473156671	156.361965887319	156.360245588156	156.361588664303	156.360895657717	156.360342824573	156.359675935731	156.359648629408	156.360049039353	156.359571779209	156.360793897258	156.3608068905	156.360296127064	156.358498705167	156.361361438673	156.360431162976	156.360446832052	156.361647848702	156.360962536771	156.359236779605	156.360881022432	156.360144629768
156.36018205054	156.361951057922	156.360122918329	156.359980187248	156.358273945925	156.361706764128	156.359887988209	156.358129957161	156.360200710849	156.36145832665	156.359913372489	156.36056891918	156.360105752595	156.361121103939	156.358501722307	156.360555981964	156.360852160609	156.361084834291	156.357625625551	156.360292133999	156.361569134631	156.358917328666	156.358549589864	156.360235987288	156.358790554305	156.357507963753	156.361282396252	156.357262279087	156.357535837933	156.361691072809	156.361251511536	156.358992474957	156.359008043445	156.360102834266	156.360929325069	156.360339626115	156.361518044791	156.36034901587	156.360013023916	156.360090857395	156.361104652011	156.361103911548	156.357180474172	156.359988297944	156.361490871572	156.359703408903	156.359710484313	156.361635977934	156.361088292117	156.360672320463
156.361458073054	156.360731497267	156.360082568001	156.359889894035	156.360661079758	156.360232364908	156.361472962835	156.360948549172	156.361551799323	156.357832348843	156.360311884803	156.358812812681	156.36136472657	156.359536798904	156.362044087642	156.359193316674	156.361392899768	156.361508012898	156.36034342542	156.36153197946	156.360443013176	156.361138074582	156.361789710347	156.358393853719	156.359814726543	156.361536641376	156.361670740911	156.360642530838	156.361717221801	156.361885174324	156.360988519508	156.360613526299	156.359316628978	156.360970149421	156.36061588094	156.361711971504	156.361603441809	156.360552404305	156.359278321855	156.362060726732	156.361098357275	156.36130509742	156.36090500202	156.361637171249	156.358981091253	156.360952561107	156.360216285376	156.359127579305	156.361555827413	156.361347968786
156.361646639538	156.361160686044	156.361229893481	156.359729278002	156.361885628999	156.360773627752	156.3585934531	156.359847992149	156.359079431855	156.361140336487	156.361763246849	156.359189346473	156.359489435375	156.361207085402	156.36110285933	156.361584605096	156.361480384885	156.361591168193	156.361596217912	156.359214647663	156.36149350182	156.361379623979	156.361914158794	156.361175972724	156.359793928947	156.361738914647	156.361718635139	156.359032102978	156.359031032773	156.36127124348	156.358389619047	156.36148782272	156.3594998075	156.361108253446	156.359471742715	156.360923919565	156.360219677529	156.361081495272	156.360029255808	156.361537808849	156.359674876636	156.360882923462	156.358110736958	156.360779057195	156.361872143359	156.361208497634	156.359441506757	156.36023932706	156.358997520657	156.360824906873
156.360907949	156.361411770471	156.358874645221	156.361209839055	156.36063005391	156.360771552248	156.36100030847	156.358915290732	156.36097214396	156.359829574195	156.35958079905	156.361792427858	156.361145778136	156.360958148595	156.360947505007	156.360305034219	156.358756428633	156.360143325515	156.361951066679	156.361232864159	156.358914819176	156.361541428955	156.361521609384	156.361348599669	156.360711180687	156.359885958916	156.36157688178	156.35997659494	156.360525884272	156.359404407742	156.360580837159	156.359639208623	156.360025942986	156.361898712944	156.361400163961	156.35886696858	156.361726507803	156.361016156475	156.359911375964	156.360895092358	156.361633967015	156.361907974739	156.361230553265	156.359780996825	156.360621958194	156.360184249489	156.361131069714	156.362068751145	156.359663695054	156.362018086153
156.361729141418	156.361338692793	156.361920597082	156.361053278429	156.361473469984	156.360958618351	156.36055472531	156.361669922741	156.361377389651	156.360381012678	156.360923624275	156.361130113754	156.359359528843	156.359241876906	156.360690038643	156.362061687249	156.36086021052	156.36190961612	156.36102515408	156.359702515517	156.361580601347	156.362099650885	156.359207972838	156.361326386501	156.359311551726	156.359393034713	156.359579824497	156.3616976845	156.36195400734	156.361545631828	156.361533917589	156.360101986476	156.359580786696	156.361028894705	156.360391159007	156.361409552652	156.36224396181	156.360000086065	156.361486165488	156.361856983472	156.361196528296	156.360758076555	156.35978632393	156.360379303643	156.361116826372	156.361220627485	156.359628297446	156.361841604954	156.359070894826	156.361589824571
156.361718552368	156.359365379024	156.361705646205	156.360237590175	156.360928927968	156.36099927664	156.361512409759	156.360957903202	156.360951164959	156.361152490984	156.361338696081	156.360033607243	156.361579171871	156.361023068615	156.360441798743	156.361034867634	156.360790313076	156.36004578704	156.359670114222	156.360510079406	156.360953004542	156.361339595718	156.360388420546	156.362058919871	156.361638478622	156.361308091436	156.359701315361	156.361307767777	156.360231164715	156.359850306983	156.361257909344	156.360996094466	156.360005427157	156.36146947227	156.359335823981	156.361954297967	156.360817874898	156.360737233017	156.360659434961	156.360385134034	156.361543592681	156.361032989012	156.360773672971	156.359506158093	156.360581911657	156.362100697225	156.360952983554	156.361622053077	156.361036546673	156.359740855894
156.362022706321	156.359468502535	156.359713632229	156.360336428044	156.361573176932	156.361314282764	156.359749492269	156.360996734619	156.359395883986	156.360990264627	156.360569163867	156.360305783742	156.361156930923	156.362111895664	156.360490329294	156.361335792955	156.360508474832	156.360396919393	156.361289499568	156.36154075007	156.360699002335	156.361071570629	156.361846264208	156.360067273238	156.361701645302	156.361095585576	156.359352166077	156.361335468068	156.361795436055	156.361391217932	156.361187930164	156.361807991421	156.360231068278	156.361063831968	156.360440116621	156.361785228274	156.361733883018	156.361852689461	156.362220177275	156.360304925852	156.361594320905	156.36037504599	156.36142922334	156.361791532212	156.361283999574	156.360836749785	156.359329060066	156.360614852908	156.36052398598	156.35951774124
156.361279143838	156.360361848186	156.361182404977	156.360388115905	156.362189375827	156.361690502144	156.359965129232	156.362044805764	156.362158206896	156.361709646192	156.360823284554	156.361528093554	156.361731500655	156.361973253818	156.361462794717	156.36182013691	156.360362677111	156.361490150746	156.361586534643	156.361812480891	156.361493687422	156.360303430893	156.36170406502	156.361813098963	156.359973501673	156.361896207831	156.359909932873	156.361497500902	156.359715355119	156.359565802577	156.360709620615	156.36199818277	156.36062648336	156.36131630235	156.361209388292	156.360165198599	156.362029088183	156.360927705843	156.361396447045	156.361465094025	156.361536729697	156.360824675052	156.361509387249	156.360989013351	156.361035964459	156.36209129389	156.360591395643	156.361457258945	156.362031695296	156.361294239494
156.360183465953	156.361410430687	156.360956861018	156.361999761104	156.361171212101	156.36063129033	156.360216151339	156.360491657393	156.360555221327	156.361741303824	156.360118817418	156.361499118709	156.362010299578	156.361707338313	156.360667806651	156.36133284035	156.361317669943	156.35953228026	156.361334790461	156.360465101999	156.360170941534	156.361657101089	156.361184110024	156.360890854153	156.361118838396	156.361228872372	156.36043926098	156.362088689445	156.361662691462	156.361825026887	156.361947989128	156.361706064352	156.360502191612	156.360442539291	156.361491347727	156.361593063785	156.360097162751	156.360197217481	156.360802094795	156.361911297285	156.360990031233	156.360912613073	156.361156021398	156.360847559033	156.361444908489	156.361795907975	156.361488343499	156.361001701942	156.362000141979	156.360643144568
156.361682997861	156.361716256898	156.360988644235	156.362054054087	156.362059239538	156.36103063087	156.361859670905	156.362176043565	156.361835748	156.36199224472	156.361353931846	156.361980801631	156.361871814131	156.360006993516	156.361187988084	156.360719106531	156.361409049214	156.361721052611	156.36086141875	156.359903924082	156.360048515848	156.360295803347	156.360951227615	156.36033281883	156.360707009925	156.360502531459	156.362233399579	156.362074562143	156.361077973091	156.362053200759	156.360299940664	156.360676928494	156.360188155895	156.360286378826	156.360486274366	156.36050838433	156.361009722591	156.360126126501	156.361394717399	156.361639041182	156.360780685504	156.361674612581	156.361696589954	156.360834983614	156.361688923093	156.361309978373	156.361670904368	156.3609750158	156.361777938971	156.360883241403
156.361464318772	156.360750477594	156.361490593061	156.362241016496	156.361767060657	156.36125722997	156.3620873151	156.361420716295	156.362141346602	156.360280249755	156.361554988115	156.361086751066	156.360823608798	156.362133190465	156.361908829538	156.361959253663	156.360850831903	156.360403046219	156.361545770943	156.361271609599	156.361629416966	156.361262058228	156.360208345344	156.360393355205	156.36159667637	156.361040056991	156.360741555279	156.361521529153	156.360332932588	156.360256626159	156.362128756872	156.360806255206	156.361609015095	156.361520310191	156.360629781194	156.3622256506	156.361743770748	156.360785140503	156.361419416114	156.36149616186	156.360885437038	156.36054844895	156.361450518751	156.361679190318	156.361961473591	156.361493468999	156.36135303078	156.36141803416	156.361571977	156.361174060522
156.362128912619	156.361360917459	156.361961597151	156.360831883481	156.361962583797	156.362097866537	156.360800842734	156.361623359307	156.362029804359	156.361629753305	156.362104370106	156.361622225259	156.3613829681	156.361505864017	156.361255871287	156.361729171513	156.362148959247	156.361724959072	156.361054320515	156.361694229674	156.361516945942	156.361322158205	156.36053938559	156.361926457346	156.361624917312	156.361648478064	156.361791511123	156.362243953305	156.361211159161	156.361674648466	156.361043380206	156.361474456758	156.360407735119	156.360838103603	156.361132429818	156.361133322571	156.361732509479	156.36126246689	156.361872011031	156.361825621153	156.361922042914	156.360985496924	156.360405263945	156.361529555103	156.361240310769	156.361067231711	156.360452947022	156.361582880396	156.362284509671	156.360580807439
156.361298257362	156.361167264952	156.361596754405	156.361883150384	156.360549737497	156.361799488118	156.362242047952	156.360936346446	156.361342261483	156.36172441794	156.361032669602	156.361761372702	156.36104171609	156.362077995031	156.361070127299	156.360676706926	156.362136704193	156.36160546853	156.361422996609	156.360806157182	156.360992448432	156.360889939975	156.36172445249	156.360818728331	156.360646490102	156.360766074094	156.361687979895	156.361468502174	156.360655316943	156.361060717301	156.361040200214	156.362029802402	156.361088913603	156.361852176106	156.361846835055	156.361355061961	156.361942356311	156.36103757246	156.361486281293	156.36180310804	156.361322347092	156.362185750494	156.361587436405	156.362115910279	156.361155806591	156.361842054512	156.361398521238	156.361782830795	156.361611700655	156.362373569445
156.360975323342	156.361040372911	156.361094050373	156.361855961186	156.361467125995	156.362179651741	156.361914107553	156.36102575123	156.361739584957	156.361260536548	156.361187834184	156.36137262105	156.361912024961	156.361635246884	156.360627196115	156.362174515546	156.361764126071	156.361297281209	156.360358008694	156.361615942214	156.361330453871	156.361167557885	156.361805819787	156.360814353312	156.362202873244	156.361407507697	156.361524744329	156.362261876287	156.360962796119	156.361819519233	156.361468757027	156.361717478654	156.361592661603	156.361014162001	156.361674761556	156.361511573315	156.360871416097	156.361798913086	156.361006150067	156.36113542499	156.362235319061	156.362228840292	156.361410904009	156.361697581249	156.361147674898	156.36133555517	156.362507437627	156.360769457261	156.361556523795	156.3614555798
156.36118452772	156.361457260303	156.360875729635	156.360884205792	156.361657165245	156.361860537388	156.360945371255	156.361582830234	156.361032559946	156.361280076571	156.361273445831	156.362118531992	156.361037872704	156.362070169136	156.36136641431	156.361946927164	156.361438125195	156.361599318871	156.36197177057	156.361776409617	156.361613136422	156.36182764589	156.361943792493	156.361335347667	156.361666499232	156.362322422119	156.361908788901	156.360821579313	156.362081623537	156.361889633449	156.361276530681	156.361864246303	156.361386898852	156.360927560838	156.361609209905	156.361898960144	156.362039864803	156.361150116693	156.36066077068	156.361681699471	156.361083025084	156.361596090358	156.361526561414	156.362092807981	156.361088723521	156.361663576904	156.362324994964	156.36135057248	156.360944765881	156.361932654622
156.362048129746	156.361563873337	156.361672116155	156.361334761691	156.361818345461	156.361675406042	156.361042769969	156.360948399315	156.36144025378	156.361646708507	156.361062226308	156.361830798925	156.361665368168	156.361293461137	156.361174768857	156.361198022832	156.360967929779	156.362251973414	156.360916755539	156.361761613216	156.361804202201	156.361038456431	156.36089184243	156.361879739241	156.362233653624	156.362370937892	156.361925304725	156.361351714904	156.361251131314	156.361143887452	156.362094080422	156.361058994183	156.361906286349	156.361942056986	156.360796416076	156.361380887691	156.361720394804	156.361745034198	156.362089607768	156.361753499274	156.36222558915	156.3618183149	156.361249300137	156.361609159512	156.362216229363	156.360712534408	156.36100234276	156.361277394132	156.361721881398	156.36087883509
156.361977255796	156.361242098181	156.361403446893	156.361513529926	156.362045621197	156.361222759448	156.362384097859	156.361057648546	156.361850224304	156.361542783887	156.361850555847	156.361505430383	156.36190111148	156.361206472889	156.361959812802	156.361456318278	156.362053118062	156.361761392442	156.361978507396	156.362126979609	156.361236702177	156.361460966074	156.362573286793	156.361577194204	156.361025837332	156.36207732566	156.361485257904	156.361556569313	156.361154781431	156.362172275412	156.361527821812	156.361643568633	156.360789759702	156.361204022965	156.361292325358	156.362246704761	156.361442937596	156.362033004638	156.361589025167	156.361925159451	156.361991773503	156.361635388482	156.361393622167	156.361044793185	156.361788326903	156.361313480073	156.361452792593	156.361471042214	156.361839961395	156.361084280381
156.361367752513	156.362324580725	156.361086873468	156.362134057873	156.361853835059	156.361533535798	156.361894803807	156.361072388198	156.361858324033	156.361073899501	156.361848338542	156.362282066466	156.361273364836	156.361106141387	156.360844037258	156.361745305627	156.362257397552	156.36101571874	156.361014153468	156.361736408453	156.361593232103	156.360871529021	156.361966327473	156.361653446644	156.361765212801	156.361253536708	156.362317919913	156.362059576167	156.361457338502	156.3614981143	156.362377449331	156.361484953081	156.361688854871	156.361592109881	156.36181492847	156.362224011162	156.361951917541	156.361374146484	156.361178308299	156.361900151925	156.361945277692	156.362356464594	156.361797286731	156.361006636603	156.361109379396	156.362117868546	156.362325583153	156.361608958092	156.3617148117	156.361573942256
156.362263428638	156.361654542496	156.362334685899	156.361820357593	156.361200739589	156.361286778501	156.361690264951	156.361922578862	156.361752691059	156.36173599388	156.361251182139	156.361776669327	156.361256640387	156.361414447059	156.362089517624	156.361130593413	156.362277492065	156.361435777902	156.361741795876	156.361643921552	156.361473352714	156.36147593956	156.361378852995	156.362087097286	156.361121168841	156.362145311162	156.3616803999	156.361744490529	156.361085240066	156.362231548425	156.361420686797	156.362214096839	156.361341554811	156.36238519917	156.361639810475	156.362294319927	156.361935614543	156.361712233051	156.361919715153	156.361806434861	156.362059803276	156.361851332042	156.362074134697	156.360875573705	156.361534080421	156.361178342851	156.361528061334	156.362525492958	156.36085391168	156.361754547695
156.36105775705	156.361731965055	156.361997187579	156.361387564441	156.362263356811	156.362144075121	156.361411526193	156.361952390207	156.361842728552	156.361849318676	156.361609997533	156.361538331692	156.361649206766	156.361748152946	156.361668268556	156.362034229366	156.361837508715	156.36137471751	156.361562938129	156.362403462491	156.361730414396	156.361448993094	156.361873884268	156.36118699316	156.361402532084	156.362468820268	156.361779372044	156.361933367585	156.362221212132	156.36183881327	156.36169424179	156.361466792348	156.36188783314	156.361406175527	156.361515626894	156.361936284737	156.361806845309	156.361697784515	156.362266476261	156.361356874599	156.362077294558	156.361275158409	156.362057487754	156.360962492915	156.361892770227	156.361781073436	156.36116990083	156.362311278434	156.361523839278	156.362273106364
156.361030516373	156.361777017435	156.362084747844	156.361847275654	156.3614085816	156.361416447395	156.361455393992	156.361363756493	156.361300556484	156.361410960249	156.36192618352	156.362227003755	156.361018064181	156.361458395953	156.361574238199	156.361655268541	156.36109257717	156.362251563282	156.361179135804	156.362246304443	156.362093777402	156.361617316812	156.362086349564	156.361777196063	156.361816238684	156.361447316108	156.362355896955	156.361886198953	156.361683042398	156.361974919597	156.36171130575	156.361166309664	156.361728014848	156.361992093839	156.361774389687	156.361521982385	156.360999227406	156.361504144328	156.361839363971	156.362285084915	156.361232466712	156.362103810859	156.361787711286	156.362317232655	156.362145797005	156.361493213489	156.362375740966	156.361895859412	156.361628654153	156.361322199177
156.362227364384	156.361194605339	156.36233478342	156.361517183565	156.362101806186	156.361110493062	156.361224989615	156.36234652559	156.361980256502	156.362340163768	156.361408806422	156.361167861812	156.362353529778	156.362209173632	156.361910706261	156.361692859506	156.361385008828	156.361829610611	156.361675483093	156.361626701763	156.362236141754	156.361641996069	156.361946022122	156.36167135286	156.362063719457	156.361316588936	156.36153418692	156.362064099945	156.361716878919	156.361410074193	156.362247746697	156.361489220357	156.362063780702	156.361476124907	156.362138152501	156.361448801367	156.361577981889	156.361410449849	156.361581679706	156.361562601446	156.361651976198	156.362033043435	156.361470841523	156.361555812425	156.362352499973	156.362297989756	156.361449355015	156.362009503193	156.361898218466	156.362171787329
156.362507796815	156.361864086971	156.361288995768	156.361799028725	156.361658726199	156.36210459084	156.362146980458	156.361669654184	156.362596887191	156.361319699601	156.362371010909	156.361532956879	156.361594235328	156.361453354035	156.361313238984	156.361716526145	156.361758195457	156.36232178872	156.361175774071	156.362380563581	156.361699395998	156.36198578058	156.36215541022	156.36155323436	156.361669146835	156.362020931759	156.36148932295	156.361860007585	156.362355108636	156.361956029325	156.362229496627	156.361840657962	156.362338370099	156.362002803642	156.361637620497	156.361314882424	156.36135210645	156.361357636269	156.361640406255	156.361443332316	156.361351439717	156.361693751895	156.362027726146	156.362382033467	156.361939138807	156.362368289508	156.361820306981	156.362357106879	156.3620207939	156.362287277443
156.361715046446	156.362028044088	156.362216188193	156.361869686745	156.361314969291	156.361840777601	156.361502002085	156.361504371175	156.361749602732	156.362408435109	156.362463815516	156.361557522298	156.362269493764	156.362300180353	156.361445645543	156.361870271413	156.361591252158	156.361491462193	156.36261166777	156.362121778085	156.361679703184	156.362367561556	156.361232399585	156.361250720929	156.361711467001	156.361602582884	156.362039319025	156.362144539966	156.361689899574	156.362005447824	156.361922340185	156.361827362452	156.361225500878	156.361279161306	156.361903929701	156.361906649393	156.362279647362	156.361327871766	156.362294168025	156.36185173273	156.36121863968	156.361457549142	156.362147900288	156.361720358458	156.361534093544	156.361651739587	156.361719932072	156.362312735139	156.361435157665	156.361389280081
156.36192021404	156.362258494002	156.361531740798	156.361938416725	156.362036655011	156.361931625313	156.361316142717	156.362287389495	156.362460927695	156.361552381035	156.361935386507	156.361773800871	156.362296413176	156.361653694602	156.361671210383	156.36222666235	156.361686479728	156.361488907836	156.362124091108	156.362456184418	156.362234719177	156.362025180521	156.362634441729	156.361512880544	156.362221355855	156.362326640838	156.361729605801	156.362106063034	156.361876242497	156.362466258766	156.361495330997	156.361167025026	156.361515895582	156.362126426776	156.361944408582	156.362418768797	156.361313799964	156.361500123073	156.362062088759	156.362184444661	156.361287370966	156.362471562195	156.361933700478	156.361658800449	156.361978837509	156.362299523863	156.362176398263	156.362160692722	156.361877710632	156.362178327132
156.362054209279	156.361825938961	156.361971156135	156.361926541968	156.362361303823	156.361469685065	156.361757138086	156.361570889665	156.361496771624	156.361890817706	156.361539086179	156.362142975769	156.361621970688	156.362193565996	156.362413983992	156.362066422584	156.362241169474	156.362174663084	156.361976491059	156.36223935585	156.361618217166	156.361989541596	156.361505673334	156.362226482812	156.361795015424	156.362497078222	156.362070506831	156.361502967654	156.36240734467	156.361943669896	156.36250264599	156.361703752686	156.361510314416	156.361598960025	156.361684773749	156.361806103753	156.362562318602	156.361717689961	156.361398479143	156.362353391413	156.361553990418	156.361540760624	156.36243603104	156.361860777876	156.361711527439	156.361501404612	156.361817556992	156.362397578071	156.36229663037	156.361910647868
156.36151155496	156.361976546761	156.362349412673	156.361842948867	156.362228185966	156.362027897393	156.362478654424	156.361545799578	156.361564401062	156.362128672566	156.361813304096	156.361722137704	156.361690033708	156.362469214504	156.36223764496	156.361552126029	156.36262353522	156.361697279128	156.36132798904	156.362193234502	156.362168682493	156.362037949477	156.361653400776	156.36206513617	156.36196889256	156.361602889148	156.361769611011	156.361852840116	156.36243469116	156.361943679627	156.361956830521	156.362115655318	156.361566185861	156.361526101849	156.362145898182	156.361754673946	156.36135303802	156.362456491048	156.362413593041	156.362021469113	156.362032233838	156.361898360334	156.361490611529	156.361650949246	156.361565882031	156.361804895802	156.362534914942	156.36163021269	156.362053869897	156.361908238289
156.361952997426	156.362567275946	156.362537838597	156.362438324813	156.362691131858	156.362101013273	156.362088950459	156.361731874598	156.361993195525	156.361772715427	156.361770021489	156.361925964772	156.362530159567	156.362197221011	156.361657051093	156.361486181966	156.361442212453	156.361537843682	156.362301922353	156.362613338524	156.361766538944	156.361793828015	156.361520420543	156.361660953942	156.361649259379	156.361867446494	156.362206350727	156.362464161868	156.36176930667	156.362011813053	156.36162601055	156.362233200491	156.36183322116	156.36145763419	156.362160350875	156.362631595454	156.362253619271	156.36261724577	156.361832419364	156.361811152663	156.362047273279	156.361623435257	156.361757152913	156.361902702855	156.361899822169	156.361500179	156.361687856159	156.361401178834	156.361722897029	156.36151188389
156.361660147692	156.361376365069	156.362216106093	156.361882176665	156.361733492257	156.362229625883	156.361579678546	156.362025024964	156.362086031584	156.361709438834	156.362586531948	156.362176416428	156.362172849482	156.361546385803	156.36247131715	156.362278045362	156.362265042263	156.361808610634	156.362065765169	156.361657701585	156.362066472991	156.362435794311	156.361822930998	156.362246673387	156.362141859194	156.361558670755	156.361920630563	156.361732348934	156.361735523311	156.361469250575	156.361889367759	156.36190014022	156.362382346464	156.362371245117	156.361946170037	156.362167161226	156.362229659846	156.361945696427	156.362521064259	156.362158229311	156.361975434904	156.361938375801	156.362646308791	156.361889540982	156.361822605828	156.36185342157	156.362479823354	156.361817833749	156.362063156755	156.362614877632
156.362313706035	156.361961064204	156.361829288261	156.3616657152	156.362423606884	156.362281274177	156.361958974886	156.361795448782	156.362334148295	156.362269966966	156.361688202688	156.362292610913	156.362267005492	156.362078768394	156.361839701894	156.362014480458	156.362367708757	156.361915621524	156.362144210577	156.36187929459	156.362098061133	156.362160294822	156.361722533223	156.362062428808	156.361561924172	156.361739513181	156.362539935331	156.361710899518	156.362104754469	156.361667227054	156.361899576423	156.36232236461	156.362280188161	156.362101372219	156.361645607015	156.362380865915	156.362045469921	156.361877234025	156.361916479378	156.362286948585	156.362022745045	156.362049742346	156.362379520486	156.362134782631	156.362397009848	156.361963817065	156.361751440063	156.362051579109	156.361493895248	156.362229266059
156.362510089413	156.361665830151	156.362570023363	156.362083829273	156.361783555001	156.361481252002	156.362302855534	156.362426626051	156.362217800958	156.361898732509	156.361709680031	156.362444491481	156.36153237168	156.361625773511	156.361721894391	156.362133337428	156.362445457582	156.362331118162	156.361846241705	156.361673104404	156.361967354307	156.362433000287	156.361587465176	156.362397030069	156.361965844861	156.36187337187	156.36248469726	156.361659948237	156.362006135096	156.361886143063	156.361682376777	156.362383870688	156.361575125155	156.361636077704	156.362308737984	156.362072407679	156.361919787238	156.361984371936	156.362321353339	156.361760661184	156.361700025567	156.362584888147	156.361993010298	156.361758539446	156.362109095131	156.361911346816	156.361998417538	156.361663468964	156.361596643599	156.361708999138
156.362251401453	156.361932954201	156.361951925387	156.362532328272	156.362142055693	156.361745838166	156.362676791257	156.362169099659	156.362093859936	156.362253626802	156.361815312782	156.361659833995	156.36206052766	156.362257918965	156.36183304621	156.361801388717	156.362256915062	156.362228678781	156.362030469814	156.36215078274	156.36183489042	156.36241040465	156.362178306491	156.362363863409	156.362126085045	156.36174688205	156.362126304739	156.361745970409	156.361610434459	156.362045716847	156.362349527989	156.362551632538	156.361922903656	156.361716851704	156.362273582212	156.361876731542	156.361700131948	156.362180977778	156.361955969075	156.362011745512	156.362498599396	156.361804095785	156.361717533429	156.362158554692	156.362153904431	156.361988222381	156.362227211828	156.362453623475	156.362398916765	156.362655242993
156.362338606879	156.362127841453	156.36243070355	156.362315764974	156.361719059265	156.362294030749	156.362234459663	156.361733795053	156.36239259205	156.362556729962	156.362145126698	156.362389643638	156.361974611115	156.362102592149	156.361623980571	156.361952160006	156.362139985173	156.362198650058	156.362456538493	156.361785308007	156.36175343719	156.361789073123	156.361746207604	156.362030740895	156.361563995707	156.36229187661	156.362174435198	156.361996140686	156.362266644709	156.36214922677	156.362230871021	156.361579204987	156.361668977234	156.36178730135	156.361972317759	156.362222244944	156.36194122216	156.362310349564	156.362403427181	156.362367109033	156.36162099427	156.361814682581	156.362277731508	156.361934825657	156.3617113023	156.362345483308	156.362194143815	156.362065942622	156.362077109804	156.362315992705
156.362264483046	156.36221621419	156.36173470386	156.362482776341	156.362182901889	156.361648185718	156.362453198474	156.362315634712	156.361776418037	156.362179751081	156.361777565855	156.362044351954	156.362141779491	156.361681307505	156.362213841541	156.362267496792	156.362355378599	156.361981997425	156.361590494235	156.362497123152	156.362350861888	156.362738688266	156.361842824268	156.361985284655	156.361698341135	156.362115550001	156.362392716713	156.361722400087	156.362107959901	156.361725283511	156.362288493132	156.362320047829	156.361829069276	156.361862084105	156.361759480303	156.36188169026	156.361924793247	156.362492600314	156.362703233419	156.36225494518	156.362457408841	156.362110961222	156.36186354044	156.361581427902	156.361987694664	156.361893120557	156.362687708723	156.361904522618	156.361879064488	156.361698329013
156.361849433689	156.361725512913	156.361901843284	156.361966848681	156.361859755904	156.362073568141	156.361960173969	156.361634664669	156.361859419322	156.361996428383	156.361980855086	156.362476226434	156.362396281657	156.362191925895	156.362001292132	156.362593371687	156.361948537337	156.361984811575	156.361684545072	156.362390320761	156.361858535144	156.362520347304	156.361720927334	156.362247216349	156.362188366323	156.36176374079	156.362555400381	156.362401837539	156.361706281752	156.362495075018	156.361965171778	156.362499532058	156.361805372396	156.361651831576	156.362165241133	156.362403925883	156.361872375258	156.36204596514	156.362348383274	156.362500407373	156.362698973762	156.361936701432	156.362577306956	156.362124057784	156.362212882986	156.36175745278	156.362001898241	156.361932467151	156.362099983284	156.361958782083
156.362341326048	156.361609984378	156.362474673985	156.361895329354	156.362271351138	156.36248714846	156.361912738709	156.361901863864	156.362180302205	156.362348697431	156.362452929037	156.362764320912	156.362088973879	156.361804154884	156.362163625141	156.362389133817	156.361739634826	156.361813262809	156.362010859763	156.362375082564	156.362237179287	156.362247281637	156.362136481387	156.362429144798	156.361806935949	156.36256988674	156.362477611172	156.36221417986	156.362173694071	156.361957311821	156.362242937048	156.361953319396	156.362152809092	156.361883787046	156.362275072162	156.362177590092	156.362017257355	156.362676283135	156.362201515517	156.362108919939	156.362597626312	156.361883688716	156.361936431531	156.361972357152	156.362255680245	156.362144637433	156.361962876485	156.361803434582	156.361860902197	156.362090848936
156.361908240343	156.361955113044	156.362244205888	156.361931667852	156.362184987922	156.362360663009	156.361773612088	156.361791837723	156.362481013124	156.361701130693	156.362111987229	156.362147711212	156.362263785977	156.362617658746	156.361591267405	156.362444691523	156.362111721733	156.362604739899	156.362659427107	156.36181505801	156.362647479669	156.362356077237	156.36208452839	156.362371819901	156.362428678495	156.362371633882	156.361986425168	156.362291797597	156.361940897546	156.362423298803	156.361838416759	156.362529880792	156.36195147906	156.361999107348	156.362036446977	156.36184553365	156.36208166539	156.362529494311	156.362038967601	156.362253006452	156.362450328514	156.361874196966	156.361741658084	156.362560154096	156.362398591553	156.362545882181	156.362065066765	156.362396145784	156.361763008882	156.362184943251
156.361952809138	156.362495250894	156.362209904774	156.362536646754	156.361695762627	156.361918227053	156.361915422601	156.361888850942	156.361749640175	156.361985567208	156.361817244792	156.362579055684	156.36225530684	156.362422680306	156.361869019547	156.361790449708	156.362236358785	156.362263625786	156.361653621612	156.362483645518	156.362400061466	156.361864436622	156.361870503106	156.362318445247	156.36178040882	156.361869681851	156.362636747697	156.362036962133	156.362181145786	156.362341199245	156.361828649513	156.361837021624	156.362159043153	156.361969619587	156.362476624976	156.361948508788	156.36200962454	156.362349295235	156.362137991963	156.361667490239	156.361725339133	156.36264872217	156.362675561908	156.362190998323	156.361637190637	156.361838760696	156.362755787209	156.361892568605	156.362493707506	156.362503868039
156.361690502778	156.361664213427	156.362456562078	156.362532192183	156.362118699145	156.361677954555	156.36176585605	156.362465018157	156.36237768711	156.362124119875	156.362178922072	156.361949662427	156.362143792656	156.36240571373	156.362362667076	156.361686585323	156.361890927346	156.362376334894	156.362566798449	156.362107981775	156.362118147999	156.362169152625	156.362026372081	156.362426487719	156.362308328204	156.362171901331	156.362317556332	156.362683985542	156.361771234674	156.362586815405	156.361860367046	156.362016961415	156.362180581251	156.362269448341	156.362025379694	156.361870402445	156.361998659267	156.362418076781	156.362404130551	156.36281677839	156.361917139577	156.361801579225	156.362032627815	156.361800131257	156.362265487656	156.362034642262	156.361651210442	156.362094002758	156.361768939249	156.362192057641
156.36246321306	156.362431504802	156.362124119514	156.361624371551	156.361982492556	156.362496063393	156.362213013877	156.362711288477	156.362563957916	156.362432656461	156.362190133288	156.362113318843	156.362154439089	156.362182538927	156.362075034484	156.362555908679	156.362084056155	156.362644212594	156.362624191436	156.361628795508	156.362391005126	156.362388410896	156.362429354047	156.362164323127	156.362359067003	156.361906031518	156.362069089761	156.362540718612	156.362079556805	156.36172579065	156.362298255484	156.362028118082	156.362615229331	156.361941930918	156.361676135411	156.361886950273	156.362148646577	156.362671706367	156.362329184179	156.362162009205	156.362439352378	156.362152226465	156.361818379217	156.362405845717	156.361954256939	156.362293126832	156.36261581423	156.362186435726	156.362163396256	156.362312493243
156.361817364913	156.361730852245	156.362532710133	156.362545990657	156.36188180192	156.362327706483	156.361996547564	156.362045456525	156.362044293185	156.362274809682	156.362325274519	156.362277674494	156.361753393837	156.362260966537	156.362058369297	156.361794410388	156.361837028319	156.361837899168	156.362066319463	156.361810375422	156.362176429096	156.362229675905	156.362549024736	156.362017832429	156.361980360488	156.362422055764	156.362484838382	156.361919607822	156.362183924516	156.361907614429	156.362328766488	156.361972471042	156.362457691467	156.361901273222	156.362234649832	156.361902247955	156.362285107998	156.36228477776	156.362183701212	156.361950896344	156.362301375503	156.362087028125	156.362177631895	156.362327258586	156.362614439515	156.362229185646	156.362275063245	156.362425920202	156.3622039274	156.361734897958
156.36200960809	156.362279727724	156.362150636984	156.362266762414	156.362462944237	156.362416921496	156.362370035327	156.362284019947	156.361943523662	156.361934801726	156.362311218836	156.361972186183	156.362329773988	156.36188281846	156.362585911901	156.361915125972	156.36259419821	156.361799475876	156.361833672927	156.362255063525	156.362186943944	156.362314172534	156.362147353682	156.362740538333	156.362596708861	156.36255141629	156.362170722383	156.362255450995	156.362537740351	156.362513363168	156.361764453375	156.361880716296	156.362280030642	156.362208857532	156.362738506213	156.361915046647	156.362026851589	156.362825186059	156.362467316282	156.361934879596	156.362593470885	156.36186464999	156.362496595254	156.362389746264	156.362189352409	156.362375589319	156.362359292261	156.362623805994	156.361921874267	156.36257131009
156.361794167213	156.362163664887	156.36251451776	156.361829169646	156.362025082851	156.362547096886	156.362392503656	156.361965441852	156.362161156853	156.362299101416	156.362022732502	156.362172240691	156.362057238401	156.362237355342	156.362578117945	156.362565588611	156.361992642897	156.362130157732	156.362485823874	156.362360120856	156.362011923293	156.362382929728	156.361818328579	156.36229983017	156.362639718089	156.362115267208	156.362431153045	156.362310426476	156.361982775309	156.362331553021	156.361980610102	156.362691321958	156.361991494805	156.362381229	156.361889740065	156.361969561466	156.361852655904	156.362269736394	156.362155999131	156.361894941431	156.362104880779	156.361874734268	156.362168579884	156.362609856777	156.362441411864	156.362596053454	156.361870329627	156.362667073388	156.361976999613	156.362262369526
156.362595469796	156.3627286083	156.362349255423	156.36284920711	156.362013392986	156.362110423258	156.362364985995	156.362625528402	156.361848118741	156.362306829202	156.361763319031	156.361979233799	156.361973691179	156.361806754832	156.362209585514	156.362665748842	156.362592311742	156.362396178723	156.362013030057	156.362054718337	156.362349028211	156.362161110605	156.362646686261	156.361773772427	156.36213036449	156.362282606766	156.362382060073	156.36214888133	156.362462604687	156.361938367837	156.361934231536	156.362457035737	156.362075233429	156.362347260363	156.362652482436	156.36229247239	156.361922642357	156.362617882124	156.362061670817	156.362659819607	156.361964553899	156.362464781668	156.362043429076	156.362097330652	156.36201340831	156.362192631332	156.362209896476	156.361947651906	156.362463665012	156.361838121694
156.361963063716	156.362453908362	156.362550399411	156.361872849382	156.361908443132	156.362466479155	156.362630757523	156.362281358649	156.362397538774	156.362457569128	156.362340440159	156.362159239428	156.362486088315	156.362067817813	156.36178390724	156.362109012224	156.361939322934	156.362684471778	156.362318422737	156.362037526906	156.36257009477	156.362476303285	156.362275998515	156.362022757684	156.361934683689	156.362040308184	156.36249211738	156.362267366143	156.361960010396	156.362210102453	156.361894863817	156.362078302054	156.362425640743	156.362342718163	156.36259152178	156.361892639257	156.362352109425	156.362560399012	156.362098070508	156.362107273347	156.362129596599	156.362279437753	156.362536464706	156.362312615146	156.362377118876	156.3626959653	156.362346130628	156.362125051118	156.362717890018	156.362142383527
