# Supplementary material for: The Neural and Computational Architecture of Feedback Dynamics in Mouse Cortex during Stimulus Report
Source: eNeuro. 2024 Sep 24;11(9):ENEURO.0191-24.2024. doi: 10.1523/ENEURO.0191-24.2024 (PMC11444237; doi:10.1523/ENEURO.0191-24.2024)
Supplement: Extended Data 1 — The file code.zip includes all code used to generate the figures and perform the analyses presented in this manuscript. The folder "./ephys analysis/" contains code and instructions concerning experimental data and Figure 1. The files "Figure2CDE.m", "Figure3AB.m" and "Figure3C.m" simulate the model in the nominal setup, and generate the corresponding figures. The file "Morphing.m" allows changing the connectivity strengths with respect to the nominal setup, and plotting the resulting trajectories. The folder "./Figure4/" contains instructions, code and data concerning Figure 4. Download Extended Data 1, ZIP file. [file eneuro-11-ENEURO.0191-24.2024-s003.zip › code/Figure4/isolatePPC/v1Int_a1.525.dat]

0.414357277246155	0.362520446865522	0.403662471871005	0.366242648375285	0.335830212818259	0.402784888354104	0.432164317494988	0.357890635029718	0.387401597265077	0.345854341367389	0.347508365196558	0.378944584007814	0.397546121559138	0.36850505547092	0.338998699970413	0.390761074196289	0.348351418633404	0.333217384115472	0.354235568098528	0.395834209812684	0.338479969699681	0.381282095764093	0.3652776660576	0.367292310394038	0.390613480613547	0.391814436585299	0.372069803059153	0.332586600478848	0.330649211627617	0.374767751127389	0.335042643067457	0.374520596742891	0.417265155778182	0.377303730461019	0.391166269471004	0.345541847691295	0.403054719037287	0.344282075329367	0.409213505625758	0.344834320406516	0.328931559933382	0.371505859540649	0.401288451011857	0.41723609701786	0.381798659891611	0.330933757752801	0.371806984356378	0.374034936544624	0.3986770874428	0.395857706061218
0.425872178355405	0.370788814365057	0.340077823082025	0.441903010530221	0.390389385945376	0.402218679227622	0.364564732920267	0.399275533601466	0.408545092153761	0.398096471700997	0.424585206739272	0.36801301694319	0.357593880313738	0.392901847685461	0.347759409694853	0.381397476088912	0.384284826392269	0.41906185976272	0.405921279601446	0.419406596653166	0.358321481251203	0.43397868186899	0.356815343601223	0.354709035553921	0.343033823468128	0.40330647786988	0.346589235315626	0.440020999462383	0.356086596711628	0.391301992741219	0.426076340439238	0.422918828244843	0.37219388315458	0.350714913725795	0.437018399813688	0.352870396990459	0.400042090473952	0.344092192426164	0.347358017587326	0.373401560828884	0.442709852517616	0.398497250738298	0.358334021118026	0.362370621998612	0.339526131273539	0.396267199065356	0.418772907999355	0.406629495822114	0.375526859463664	0.440315638100451
0.385308232470754	0.392185493935039	0.456006631913556	0.373937321372481	0.462170450296626	0.416689288097844	0.40286342780344	0.353964992406892	0.45978113247048	0.416733357454279	0.419719302313979	0.456680629316137	0.352051172816123	0.442722168580241	0.453019485351487	0.358271963292183	0.450144631251191	0.427913997197648	0.386732456306309	0.38703370973831	0.397194218405552	0.351592212702153	0.460670509784765	0.39544358708402	0.369565590999692	0.356985413530976	0.440067542760834	0.38606737146097	0.401567331924549	0.38742192131829	0.387362639527881	0.403432975850682	0.370380739781677	0.455785951541175	0.408830564620056	0.437616531461893	0.359424663462808	0.407218550586579	0.440791842007685	0.386160960506798	0.389931595138738	0.364707783987903	0.383597552099716	0.457787230173102	0.427389012336436	0.402799706891493	0.468114516710208	0.354764838102944	0.353699045387378	0.356450927322823
0.45086169969037	0.459037325544752	0.399170179471555	0.449741337847968	0.432634906167454	0.372762362578636	0.436710975141041	0.413318959344948	0.432201629619573	0.377541189432709	0.407538351994977	0.369222651766519	0.480676182115166	0.500412777298948	0.451208335979953	0.47749605817347	0.449914061611747	0.36671050337203	0.363666905604411	0.485379846949327	0.414265060800669	0.384479096377944	0.440811420194916	0.457613417191105	0.400470092775152	0.487259739827148	0.4925460050205	0.447026197319301	0.477375143888139	0.381960525831294	0.413193071046469	0.416380365710125	0.361848639663024	0.428704678899419	0.400839897682525	0.37295806605743	0.420139703226364	0.439929148455788	0.382722644674603	0.366836510500321	0.460521706777796	0.384060242650773	0.438509741992051	0.451767345207315	0.478166144106596	0.459146138251073	0.439014034052035	0.418142969110048	0.404857882979034	0.394851934601907
0.430348648940532	0.464993640656782	0.514689954619858	0.495872783195597	0.388577958795337	0.463355728057049	0.422679859666535	0.429712504300091	0.377853717881355	0.376237614459685	0.390668043519449	0.395130722625351	0.451912362920014	0.384779996069846	0.423751773222566	0.395713352073205	0.449621870837587	0.409240831061359	0.390081840168597	0.400442413358183	0.374978318935987	0.402271478450791	0.401104969126665	0.4676393246661	0.49816347013749	0.397134298708138	0.401341047027058	0.413786140613423	0.484232628713888	0.500580082868878	0.386018099541311	0.464947372892769	0.49718739245419	0.390395457760131	0.417124087647497	0.38374621764376	0.393930106260448	0.401344234620729	0.483724156434697	0.526752931353246	0.383874079328633	0.47172518739149	0.421846857604003	0.397892564295286	0.491632270275949	0.390249048623659	0.377786158037499	0.383124025981825	0.405751776324925	0.384060822982564
0.414809568526607	0.538683340377082	0.499445943154558	0.437258699376581	0.397272430416182	0.397199878158794	0.549275771432283	0.444492776661565	0.400679252370724	0.416797400503406	0.43141536991449	0.403500653551022	0.418738472579237	0.525188082251144	0.477698818401752	0.481679667767747	0.510488750930296	0.440093168527534	0.4775177384244	0.444797322205468	0.525548129235244	0.549985067470735	0.541275158009632	0.506094471948011	0.399796780280208	0.423314712611218	0.495700838381994	0.45789689350921	0.559287992232333	0.475491962263239	0.520328100003384	0.437153766764593	0.417098209905962	0.402821475610795	0.472774107359248	0.419579353910196	0.47069004936764	0.528348133745594	0.409590079121919	0.435042575920761	0.421193228789613	0.528931036424151	0.404558349602937	0.451275082265679	0.475761297982178	0.3938419313943	0.40175899730788	0.410215665164715	0.552060055590468	0.447395139123784
0.575277663402079	0.509285707110756	0.555586485484903	0.54406540955753	0.520676396728066	0.526062264554248	0.50578436910992	0.461636513114386	0.60707925163275	0.441422241316345	0.518747112345935	0.541408244515968	0.503021599445156	0.515072304874422	0.473860960328501	0.413986350811413	0.568456470696603	0.420024912510912	0.464630579797548	0.461421640053976	0.454400798348276	0.54983787006284	0.466163201164091	0.463906195866594	0.54063892038662	0.447247013207644	0.436772249818424	0.490393586110847	0.452922083410217	0.548214439241547	0.480073078668103	0.418964959666277	0.582270533023724	0.457871952226197	0.473710660028292	0.468899650810099	0.488333826146043	0.449368749423765	0.524098269273185	0.533615669150574	0.437008347795128	0.462907903362863	0.449733900115457	0.450037673389934	0.504810588133083	0.475511234254788	0.480219486049216	0.501149776192817	0.56350484619343	0.498374095921551
0.430520668212137	0.489966469313552	0.434408511213568	0.445140272105952	0.493711300263556	0.596924593563383	0.486962249493545	0.562781052491497	0.484535464883961	0.493647465553798	0.594026427843806	0.472787751506098	0.449656901204757	0.439652907845775	0.545298754421819	0.474450364631886	0.48367628222515	0.633321956343587	0.500857583757029	0.434843948033595	0.578607134199514	0.562767398767382	0.515132803970118	0.558868702192227	0.493808302550335	0.494146929080814	0.505634085205777	0.618854768034036	0.560087186633445	0.633639573338351	0.471811437120188	0.48367694503693	0.637569104664566	0.61063698260895	0.553381863102538	0.588790698621006	0.479293175788743	0.483195889241978	0.444966897240467	0.439304514990907	0.445270656826156	0.469038499563194	0.633919948632548	0.58078517668096	0.436564841657839	0.625925518944751	0.551016488467435	0.586146051630631	0.467147734686858	0.434643822116918
0.666600086464088	0.681249720563728	0.467950171229387	0.521775305886813	0.476621433442787	0.545871611072242	0.462705215940395	0.642134843858507	0.567934825858653	0.506095193052731	0.460937429898305	0.632398390655188	0.646825025794414	0.70035572916856	0.67367992379622	0.521387356075054	0.469055396739262	0.576888687799044	0.553272355635448	0.514381868544409	0.49767173818857	0.552236616750752	0.535227442181891	0.541354529533007	0.632909270795932	0.538044453332848	0.512572394039634	0.596078182753566	0.494775992375795	0.506924293019461	0.461668477304154	0.545663851758836	0.647939496240429	0.646722499398729	0.490059664559855	0.511611489544819	0.470501970704754	0.489517344776559	0.635848422071344	0.458394379030115	0.501317433486585	0.580362031859651	0.563626008696712	0.464954015473149	0.486221864210171	0.496114059569165	0.609149257260107	0.505926689665405	0.479091963929027	0.490126516331827
0.552898728150567	0.661508634674995	0.615973183122594	0.562581529217697	0.592430716796026	0.670923375897518	0.484582697210953	0.611749578941068	0.645801686183931	0.479114008147465	0.530162972974402	0.561577795559643	0.539657944798871	0.561833713253461	0.595469573952315	0.586849435168483	0.666610302678991	0.52279278242282	0.696272271523337	0.643062606191415	0.693945034809041	0.649701648845415	0.497619661424688	0.484570169270148	0.695178096949744	0.593404074482448	0.695687978942103	0.546868539924953	0.65062363046633	0.580009274873631	0.722136624740765	0.677445882637504	0.516702102727441	0.71223866363847	0.568205578478389	0.556979339072415	0.718156482497879	0.492582254609792	0.57350318316492	0.722700321507965	0.511821071293412	0.631825887776814	0.665383316369537	0.51608603346823	0.499115134136088	0.499478467525978	0.722127868077736	0.618512801712914	0.516798621090481	0.496744660861808
0.726221416556724	0.770246620364166	0.582624693440165	0.62408724121516	0.62676148866785	0.507136922299918	0.73980371166641	0.511798998226953	0.539429804662414	0.644907206095167	0.805207954797673	0.615813592961688	0.545267190627679	0.555244843742894	0.789584494013749	0.5330770033128	0.64925648119611	0.797161259048185	0.709589275982389	0.710735926265964	0.665890769441278	0.558650874278705	0.689231628092479	0.694300212233673	0.623186161206577	0.535597157978572	0.574025995874532	0.632310691305222	0.552171347819887	0.535452022248457	0.607656655002309	0.554913535337866	0.68386248789456	0.56788566310679	0.536017801224237	0.79663102373477	0.645062682699693	0.75099188506304	0.796469285677046	0.702131047522725	0.698291644810068	0.605121460299689	0.582915075354561	0.627164452946076	0.734450778597275	0.613554210100331	0.67998804470223	0.558156288868831	0.560944848419741	0.653951816416966
0.619075449899886	0.625518718898778	0.803604526728984	0.536493941883538	0.80030176169276	0.73568048737798	0.778607021014081	0.62137649016727	0.653065432033515	0.666823970005716	0.6461002457436	0.733985327964451	0.657511476696119	0.774314077734938	0.635005537392014	0.875657948414056	0.622579852873972	0.851526677186746	0.63668110753554	0.572192442162772	0.689929073655293	0.70244605745966	0.592175632473238	0.880222270080053	0.54479551874996	0.691996440676064	0.551330111087497	0.677389578749328	0.678414193421769	0.634084792655853	0.85919011154341	0.560081806859763	0.724074324280994	0.828541288774244	0.898743984044682	0.66221238610841	0.618725142120419	0.817493742081383	0.808909007206295	0.70692778723545	0.688856429773214	0.564454823682833	0.761653324070372	0.631861577707018	0.545010213477809	0.589068201716974	0.704034670573382	0.824577826787038	0.659078283567031	0.719167096194861
0.863423473740188	0.644217641723747	0.783548573736139	0.629254829615294	0.722043693639016	0.880212693784634	0.797201148251362	0.715193081723103	0.688244813541619	0.723619552750512	0.955662529406481	0.619322482958602	0.719844691952181	0.60609257250447	0.60873205627236	0.596897834529782	0.880648157050682	0.751572737081193	0.928558095258131	0.752765063134707	0.891444314946245	0.6543642011337	0.648625134895082	0.721763858127104	0.720662371841672	0.74002906041273	0.610349650688113	0.838050016357328	0.639534924531335	0.721571851201086	0.637026129443314	0.827869203517026	0.588231159179319	0.76678770552327	0.701807526682614	0.762255392696363	0.627426965376144	0.686407496797684	0.670473707269615	0.83918954894158	0.655170477422865	0.648910136525815	0.702242702260055	0.785803552852055	0.582868213594682	0.635221741696721	0.736397681290156	0.924770288356904	0.819518113508648	0.720155753889719
0.617905695460837	0.630383163739321	0.638345903790107	0.856905815347952	0.698399492313736	1.0497327437562	0.899287008399846	1.02914592756619	0.829010242113425	0.919313406630493	0.782837656951348	0.746234610883937	0.816136846144018	0.662394466712488	0.66273088650687	0.65170198719191	0.856942392308934	0.651122814521274	0.810825386970753	0.937459863716144	0.693929181949084	0.814857222337239	0.741732500097031	0.912231554104005	0.617245103760062	0.780682877520723	1.03634407320999	0.914669958155846	0.726042560632714	1.04142046789657	0.681048819205158	0.959257788225457	0.644248760412949	0.65846597734399	0.925771077851434	0.718669089910818	1.06829694326287	0.679600785510027	0.855633739806386	0.815884895185193	0.707439465711716	0.865461486534965	0.661118056009939	0.760574173843882	0.787947172141645	0.614950039751644	0.784036252298464	0.657482265472898	0.841707183414322	0.865120878822667
0.680269672705855	1.03428087615084	0.806040442368617	0.743375171919536	0.947806615215324	0.75081183882479	0.675921649529476	0.778664575109007	0.678594828735086	0.734490628256288	0.988027954892854	0.737384704164708	0.739996128303003	0.943864531145963	0.881417323024906	0.972719415452307	0.696214477356593	0.673930133561555	0.671194017343415	0.840287368948408	0.893909164792727	0.709007515659879	0.673902646032055	0.839732229632824	0.830578894990207	0.71501683027014	1.01927284286035	1.03707022141131	1.2820967451941	0.68375640738024	1.06288932170838	0.799902190025356	0.877150177387549	1.01076977491428	1.11722018837198	0.751938481227654	0.860833440179844	0.676757312011669	0.668874015833469	0.882130266152364	0.818753343329376	1.07721035019871	0.934933301664586	1.26998997010128	0.945186884415618	1.05567922564264	1.02365173748649	0.830199160933851	0.684030316873507	0.69225263285319
1.26675570737016	1.17386505016584	0.857872534778923	0.907796703175025	0.875884300447503	0.93327165219633	1.26122572412763	0.994397887283137	0.839463405861079	0.864719025959258	1.20973876314055	0.842808698027452	1.0968144811703	0.908997546462681	0.879851643901436	0.785440752843385	0.926346621180574	1.12032244213679	0.858387354714341	0.921789083192764	0.831783281191528	0.753397481429116	1.20209220277651	1.16136137142702	0.840568079007061	0.840586748365153	0.824383450126267	1.04505938354415	1.03283141160917	1.06640190835034	0.82367856507414	0.991399617615393	0.812183830809044	1.01248453293613	1.04344052470493	1.07616289873495	0.984266402770592	1.07045584312855	0.855673517660659	0.931494049761389	0.898116799702342	0.869938187863571	1.07012686775358	1.11291887911896	1.16861489732096	1.30992558241143	0.787002017750934	0.742506851312171	1.24130346350218	0.995754397598158
1.1252631747889	0.785150652800545	0.895124623873856	1.14415139417931	1.37076714716093	1.18982824800832	1.2420147832273	1.24919582956985	0.818272141124731	1.17956788534352	1.39511049919328	1.09761286064659	1.28186563906494	0.98973441828056	0.864451455528814	0.796728318914799	0.856516393851496	0.931518137031726	1.40569682116272	0.815370787028209	1.01342097429162	1.23765165623195	1.16158843783272	0.925438451376067	0.895020915870118	1.08824299646598	1.321105446542	0.970884123860537	0.828739540383447	0.983525234572473	1.0781836800244	1.08392067264944	1.05466783815374	0.972391002028707	0.811423976128842	1.25195873629262	1.10715063068972	0.870462082671923	0.887466456701726	0.809213706802833	1.3311474436725	1.13901422368677	1.11468792181334	0.807010220919787	1.46359093659277	0.991099257670558	0.976376531042431	0.92516761280602	0.930216015537893	0.847379643365938
1.10198333157217	0.957449754535888	1.00906432138382	1.04827703458284	1.10202182098636	1.47009823194888	1.24631150922038	0.909649021375411	0.89312539186924	1.19099678302401	0.866204756390767	1.47981738612835	0.964953766818635	0.890192004709226	1.03511293088736	0.937388189161338	2.08074996244416	1.09725455991959	1.06392048120904	1.30908660032586	1.47330017614899	0.864928784245216	155.552660359733	1.9143889994995	1.09661194613452	0.921457922904867	1.07893588184639	1.24351938133882	1.45915135465891	1.24376288139734	1.30701131379827	0.960201709778909	0.969777266187704	1.45272734014824	1.85041512622661	1.10668780438461	1.44434883064349	1.34119920589943	1.61364002057542	1.11618065146555	1.68580462698864	0.860847348016967	1.10342652219499	1.10413516725887	0.89009836752785	1.129087937305	1.03168116385247	0.964434619041167	1.37155311128821	1.74312799222684
0.942122757509703	0.985283196729879	1.14313664140046	1.07474427756833	1.5254624755194	0.949880256303214	0.955688192458196	1.10648739594624	4.2867740007734	1.17923750122708	1.63358894771998	156.301600016693	1.63762487661181	1.63038933364956	1.97598058997573	1.46805011804534	1.15422379846677	1.0836375479274	156.12659721965	1.45667928542535	1.0026204906422	1.67044138596056	1.0651302367898	156.015685130654	1.73268247617656	1.05047059945254	1.19967986980985	0.974263522528474	1.07229203199909	1.28450234769422	2.02178762420131	0.960335412820012	1.3738278648827	0.97393616953671	1.09954626323536	1.58188114657058	0.92728027795256	1.66555564524763	1.3460179685983	1.07740005119696	1.06000932603083	1.04554380193373	1.39731158309772	0.974852255321035	2.23467251599934	1.38814612427092	1.64225259138907	0.984290054721789	1.52294914984821	1.33672368838806
1.72966178683838	1.50236088185672	2.29551765406679	1.60023735953401	1.11116328322933	1.83856768744938	156.274910315901	1.75250258874073	1.15355647016691	1.26284657506526	156.109525873597	1.07673963251814	1.13575906681198	1.25702174412946	147.303789577037	1.21930091339675	1.70200720464811	1.31685108222395	2.55658887454385	2.09225423177709	1.5934818615884	1.06149296472325	156.274623195175	1.70795317850193	1.4675217660217	1.21476215541589	1.27592209761744	156.079876330384	1.27225685201108	1.04910254716198	1.38420125167827	1.42654145290351	156.161581825477	1.5718359516232	1.55176164419849	156.257848082954	1.07390547217117	156.322315261217	4.03601909372517	1.7190564497261	1.58504599182805	2.73917171075711	2.27880033206926	1.89027101601703	1.45513050844703	1.2694122905724	1.12073216856108	1.54243249491425	155.883606182169	1.25296989655759
1.68740891313989	2.04674164813284	2.06886884779739	1.49379619748389	1.19824910565833	1.57286412108672	1.16562418006307	156.231638804209	1.11613246354595	1.90503354774165	1.32053205349409	1.20665963431717	1.60897406664072	1.16473118409972	156.334981117766	1.89145147496281	156.266620049836	1.62234767972417	2.29731714882487	1.53062745964984	1.49485126779952	1.21716599365424	1.42928536617439	156.335713828395	1.7319698170382	1.5343930920017	1.42391644666033	1.74279898369205	1.71508252616912	2.23253610957142	1.37025137257298	1.53571806706078	156.314524604582	156.132845491547	1.29741302119066	2.18229984325859	1.66351356489989	1.58714998992478	1.26514307062417	156.293565124278	1.19835737989124	1.57846931158832	1.32664400420315	1.32548116092988	1.74020807894988	148.931819440475	1.15917468836045	1.45820676564379	1.67272019459857	1.57089401319839
1.30988739277043	1.77284461659128	1.83723533342762	156.116210255801	1.87216772998767	156.276407767252	155.473598972054	2.09383636719552	1.54652271954279	2.24209460158186	156.305015727087	1.7010474958749	156.30571472277	2.5191806024786	1.51230531513901	156.146038700281	156.318473014052	1.72321701281944	1.24406158629575	1.3875301464544	1.90837387277405	2.17245578209082	1.24467261134731	1.564183939213	3.07367717646337	156.282782669238	156.338097056011	1.30485020655967	155.892421340942	154.602185247719	156.325460620009	1.97035357679945	1.33624118903886	1.35092271070054	1.2919903704338	1.34147668740546	1.47553629057356	156.235816858611	1.37063272018233	1.48247078337917	1.34631544111952	1.92218485530116	1.38313511134962	1.92408489994327	2.24935444220694	1.51564347044539	1.52452881714633	1.56477143183777	1.3853162568529	1.4073840107644
2.33161782603491	1.75597837829292	3.23890413131322	156.311492852663	1.83053455729871	3.58019388384423	1.93376298265568	1.72203452027362	1.82205436545935	156.030489943429	1.37711993185423	156.288392451648	1.70991578082725	156.300384199956	1.54335662219364	1.97204985007115	1.67729845836806	156.009467416807	1.8373439920833	2.48249997059503	1.96492378942479	1.5519724410577	2.49404878520714	155.659442488127	1.71072676332356	1.76552435029877	1.45529341339462	153.601787517431	156.210041936175	1.79047486064018	2.00537770410612	1.93958421572206	1.43784208483562	1.71676167661528	155.60047077545	156.260938558111	1.4707206261459	156.256736461818	2.0671528007584	156.319266785633	1.89989344953272	1.77233469981749	1.49527504073642	1.7369710464018	1.38831850597867	1.87908950440299	153.485332225398	2.00378942357081	2.13000602039686	1.9385880667572
154.525991177583	156.28629947163	1.88776466268186	1.60887775062305	2.47773146909757	156.318315570109	1.66301388043379	1.87345278709089	3.07839302591344	2.38334892927193	2.9500917766725	1.60339708840784	1.71695059453517	1.79402712479354	2.03517434166455	155.832487877028	156.298629464532	156.302271379687	142.401696305763	2.74064225600095	156.3410746785	2.05635950559763	3.43124492645582	2.50016851305267	156.28553263735	1.86720271471715	156.297500586863	1.7216903474372	1.79253746311336	1.89210695474961	156.292799306355	3.92443536300966	1.83430440025014	3.0932832208284	1.73440731700712	1.92596970003564	1.57613995666129	1.9679545434589	156.333437403158	1.59891574925201	2.78288113152444	2.26580535125882	1.61287707650346	152.288862420862	2.26332830245296	2.46481295471854	2.10827938507153	2.02807628584145	2.13141714788581	1.68980477718048
156.298029027102	155.783015841787	2.60047069860287	154.062511400998	156.304037729564	2.13410651823015	155.889712244798	1.98368381560334	156.274724752826	155.155162200373	156.333192834718	2.09155464161428	2.57572719278227	1.78548021389422	1.88473160477047	1.81698743791437	1.97575612025368	156.33840498527	156.341200763685	4.33067577060524	1.94090797467684	2.12507973979149	3.32953919297221	156.275898767032	156.260248266162	2.95692409648984	2.65321619144664	2.35304862563892	156.288957739149	2.81902636913643	1.88906575421837	2.48027906138207	156.339555413499	2.29922183238368	1.86768662963206	156.342457061809	155.947259418227	156.082740245466	1.78368506396737	156.31747295171	1.77452554508758	2.7790927314482	2.01831814267738	2.26434158802301	1.73425874374651	1.79759256989982	156.345074874861	2.18807790796801	1.97325127175335	2.55287489972267
2.12288016124782	2.03895157463645	2.23645468641008	2.31220945752792	2.81020724978561	155.924009539665	156.19230389653	2.07460266155893	2.12904646328557	156.328040192479	155.472733204395	2.24846560105743	4.42845024014898	2.44282048803482	156.038460135862	2.56631159110414	156.341925413899	156.345615222801	156.263018825265	156.331137810639	156.323126657077	2.2427672959643	2.93324375808358	2.5876048736488	156.336911297104	2.42624100298242	3.6269037901394	155.944498387875	4.5341842525766	156.26488083952	2.13646510711132	2.58151253568797	2.19697700015565	156.250002628685	2.01183989445164	4.17841965399134	156.063068154405	2.21045100487572	155.681874103796	2.45610298972786	155.344232000679	2.46279918184893	156.343347028759	2.1625904021089	156.339738242177	2.0569288074162	2.791918647883	2.77685512488745	154.515813644836	2.3402162511807
2.59003681691879	156.343094549376	2.31743651540413	2.83388357482018	156.326770755174	156.333458508443	156.344393908836	156.311762753429	3.56239268870589	2.59883352812955	2.20858905404403	156.320009200168	2.96289815453286	156.264180726971	156.249272737644	156.338991225263	156.286300826503	3.16232965090511	3.20373123913443	156.34631134059	4.70278487871372	156.33884119835	2.69357680267664	156.211224960655	156.335557917301	156.35265663094	3.14515067489763	151.812939365429	156.317554456077	3.24006329124393	156.307574837185	2.76731357200209	156.319248371301	2.55454931350705	3.00013680851345	156.314967396722	156.345722805851	156.212809703465	3.5600111796254	156.342132482223	156.19773729947	2.27595056407204	156.335230402987	154.913426208554	156.344072512566	2.98853896044282	156.350121425518	156.329765444616	3.00212030077814	2.24588060160631
156.062315220583	3.5507433267955	2.59685852410683	148.487375497475	3.4588406956474	156.339777012418	3.18577450008348	2.69188613546692	156.339535581731	3.92989893452469	2.66718896357889	3.01752580812264	2.69397637749531	156.354022290742	4.00500149404786	156.301209612851	156.351533825312	2.783724136273	2.56355137418375	134.760373038368	156.330128241212	2.48618088804336	156.335913302713	155.722995183629	156.318855631129	156.324250916935	147.520163362058	3.27812514604753	3.80862957984304	156.343924501453	2.48867320693174	155.972325496335	156.328867252195	155.821835644377	156.345065835093	2.51218413627022	2.84714446432177	156.306508773245	3.18756510867741	156.341147504247	3.19563343864852	3.17683933863254	3.20170071883261	156.337570396449	2.9738728767003	3.70499196862683	156.256383357935	156.3397738708	156.346880237468	156.352364427383
3.81634168425775	5.06633923992743	156.219093912193	3.12480245346996	156.311397071336	156.340757035683	3.5359890876327	5.37723083968025	2.82973585492564	155.957046463525	3.21301572088707	156.343831709022	156.350166402143	3.64810902649132	156.327087466713	4.4547879263196	156.343570757197	4.15741709767404	156.049772357472	156.335576003252	156.295837191628	156.34609942773	155.643525982692	155.384055593583	156.349891442136	156.26875856103	3.54156841473065	3.73574865999367	156.327164068309	156.32900925567	156.355741104983	156.306572478673	3.22000164015227	4.80556928182528	156.341100451753	156.354126669898	156.347363790893	156.328650671002	156.334248775065	156.265583862327	156.341004699625	135.586582743616	156.348594899529	3.98577725856738	156.352208378695	156.221865546351	156.347937913627	156.183271504991	156.35067862656	156.342325546666
156.320388123146	156.351977078612	155.949902773983	3.61129619011348	152.459764990076	3.58003135299209	4.33069464070811	155.044050663616	156.274961950113	131.452642110722	156.343323080171	156.345937547067	156.309279770888	138.215188320577	3.52323533833785	156.214077295153	4.19551407974197	156.14531387877	4.74149552595698	156.337331858644	3.39234469182132	156.348075645484	156.28154565008	156.350259383386	156.346354461351	3.5494883908351	156.348655133884	151.169618517026	6.15512847284956	4.43276021238347	156.289948294041	156.355845706053	5.17471208356413	156.355416652412	156.34487611127	155.621443019089	156.052014975403	156.329736877886	3.39131490758631	156.287851794247	156.342911407086	4.15357133105712	4.22211883001381	156.180890880304	156.230984867227	156.354937120906	156.299309928541	4.71458780088752	156.336751890682	156.313269033177
4.00276789544127	4.01161621855498	156.337657717636	156.349990572256	3.89857637207696	138.526331757918	156.352517344247	156.337368856832	156.329932708168	156.251280728908	154.285669518441	156.357656268651	156.27336909484	156.253267806401	5.89698936980255	5.32035274767425	156.34874776637	156.256187012125	156.349822931213	156.306128162215	155.293096767143	4.38632231130465	156.342564343922	156.342826874948	149.607297792771	156.356300010965	4.21172086131144	4.96907933250844	4.71649790396443	156.34143641078	156.044135363492	155.617642286575	153.423428258277	156.079039426694	156.328241224538	4.7317415525976	156.352255859155	156.320273023285	4.72690848200652	4.43280011890379	3.99040672617661	143.373562075021	4.20897461183126	156.312815420472	154.8851419929	140.621507030836	5.49223173288398	154.709298239001	156.35413073941	6.99199981714656
153.032939362602	156.340107419021	156.353659257641	156.339039712824	156.350092136408	156.356893515742	156.352998811306	156.339788816868	156.345234552715	156.343206544565	156.303844500842	156.301723676324	156.305362035309	4.91706099004902	154.837044311226	5.49556206883137	156.342628078033	156.348390154728	156.348650768188	149.618076926782	156.344882783142	156.344981653892	156.247728028438	156.317909182992	156.231356566299	156.352802867619	156.336780608973	156.211623287104	156.349493723327	5.60852020604232	156.356983480698	156.262310265968	156.329211447852	156.146350279955	155.074209721321	156.335497929316	156.304616987549	156.315720275476	156.326835821704	140.999399893059	156.328455296475	156.321439812129	156.356692318631	156.331960153309	156.352635454373	156.349255493219	156.349376841249	156.342584612121	4.62824674279941	156.320812048839
133.489554974389	156.350036013434	156.318322583231	136.494603866808	156.352966247385	156.349716219353	156.151080475906	156.357606952776	156.347534266832	154.828629672638	156.340038114702	143.197025271322	156.350738610937	156.355735478266	156.349562229086	156.271923043287	156.335406880411	156.160697129708	151.680187050282	156.346636390606	156.349844317188	156.307447533934	156.345803626821	156.331879239067	155.338661585216	156.333372363247	156.328199891881	156.03145076528	155.640169910418	156.356817540232	129.93507326838	156.305092436861	156.351679175479	156.347707272612	140.639429112264	156.100266201634	150.862895156779	156.354750378453	156.34240434155	156.294285532955	156.347876891458	156.357832103352	156.350968358221	156.357189755863	155.58365403056	156.347222743043	133.992496482989	143.05553420393	156.329158959767	156.341644662493
153.078882641976	155.120401233215	154.669627392161	156.353599712009	156.355726403223	156.204472471461	156.354642408262	156.340623747326	155.961643653142	156.222414198961	156.351179671311	156.347254899731	156.356082797918	149.011715258082	156.325602268748	153.044031443593	156.322026649311	156.299205788529	156.357487357784	156.353427699304	155.564408091633	156.338832293521	156.266281796166	156.311889207989	156.345889641735	156.306403639515	156.352888692042	156.354300644215	156.335972079298	156.351571502617	155.481077185518	156.357129134662	156.353468757148	156.358305725861	156.3363199666	156.338324717069	156.356554318569	156.295886210541	156.337870875781	147.74799747165	156.270141934263	155.603824346005	156.165175953366	156.319282485826	155.932796336951	156.340765629377	156.357256814641	156.331852924398	156.357587735617	156.354690518605
156.327980726615	156.353960316892	156.238720028109	156.140083707611	156.343573390837	156.327709844745	156.354407345734	156.290290832159	156.358683721467	156.349055301212	156.088847367004	156.350702675579	156.34563152538	156.306664864362	156.310585963738	156.359279083571	156.349867355042	156.355894291192	156.344703796065	156.088040787389	156.012709317185	155.884056776704	156.350930208382	155.720805325239	156.352409584713	155.356130765834	156.161463641038	156.343354062892	156.028124172683	156.011709928765	156.328621384471	156.140270704413	156.308509502637	155.898383751979	156.356970172148	156.337285810855	156.355801469243	156.357250230423	156.351596482742	156.35826484737	155.348238798844	156.359012797477	156.286747057023	156.357758166582	156.299114413891	156.262416806776	156.325053157885	156.345313191599	154.930284116356	156.359117108186
156.207373362762	156.312837350456	156.355082991623	156.359623036607	156.353872486534	156.354616905708	156.348680899245	156.355293791573	156.345844053768	156.339019304835	156.354407761257	156.085688056299	156.358804629437	156.277507505968	155.493681362545	156.352992699426	156.250422784172	156.353206256235	155.327564452462	156.316773415212	156.324976581424	156.328461254966	156.358888375319	156.346888645131	156.359229406983	156.356410984434	156.226306798195	155.973629714062	156.35372642512	156.355791101943	156.348900298586	156.2430366368	156.337125029738	156.281301825201	155.660938935841	156.305558522673	156.354149248565	156.358192343579	156.356980009189	156.357335105559	156.357844488645	156.192868700062	156.336917555199	156.353893621037	156.314013177287	156.32806653141	156.356411061913	156.358039921718	156.004349644346	156.356690321114
156.355617170812	156.358684907369	156.356654897197	156.357831181183	156.151016096976	156.352464025009	156.358730226751	156.26038585215	156.352697811548	156.342555708991	156.356602616581	156.333881254072	156.359548019982	156.355642548165	156.254405485052	155.910631279607	156.322772114289	156.294694553067	156.358351612524	156.337283650975	156.335022572679	156.359438805505	156.359616938799	156.34497129807	156.289724709108	156.354310507537	156.347841771372	156.35647118229	156.353978378548	156.311442720609	156.357979986289	156.34744241918	156.358329972881	156.335519232023	156.312306001252	156.344007716926	156.358466117324	156.350444696728	156.348887665166	156.357497116844	156.337160320167	156.350038127321	156.313127641875	156.35677254543	156.354792002259	156.359159179299	156.356073933722	156.292975364755	156.332575052829	156.220149489172
156.351342100813	156.359132833839	156.359186076321	156.358883134017	156.341528968236	156.341847939145	156.354988464948	156.358208050781	156.357703124393	156.351917779686	156.358272992414	156.35972997875	156.355211089101	156.356693345198	156.316798416693	156.358011364799	156.327165415556	156.357607045293	156.310804433441	156.354738190726	156.358676687489	156.349721356984	156.35891097064	156.314384125727	156.353070099149	156.322830362912	156.211958628446	156.295922666912	156.350109424953	156.355993830159	156.356082854752	156.354018996053	156.353987228429	156.347064702065	156.317085977972	156.34185717211	156.358177557583	156.333954433703	156.359132632339	156.358795894588	156.359618858513	156.354480464557	156.357625013768	156.354601150748	156.347657959169	156.356790822072	156.35389986569	156.359646373281	156.358349778673	156.347906333422
156.358849043658	156.331860279606	156.357516328226	156.35983039358	156.347924286734	156.349036136714	156.3583068698	156.357084574449	156.323518552766	156.338086538625	156.358012369489	156.355789049212	156.265210972368	156.356545080608	156.347431335537	156.35985495819	156.356301354675	156.33273983284	156.351996250665	156.359181197415	156.355165687557	156.341053537297	156.35480050201	156.357201426148	156.359866725324	156.354766299384	156.352057576356	156.303521721914	156.352217757355	156.356335800317	156.357488293184	156.358635561952	156.35418583429	156.265026815114	156.358430469121	156.358489708486	156.348364349115	156.355914746585	156.352862002529	156.345201556186	156.35924714358	156.288503784719	156.348475030852	156.342091406169	156.357338400415	156.341607841614	156.359294209444	156.358763300092	156.348237539532	156.331953385032
156.353263201017	156.346896407922	156.360518789445	156.356903482322	156.336747701302	156.335157772866	156.360492304283	156.348338595612	156.359997817919	156.356066305048	156.308070187487	156.35303049276	156.357935555975	156.359434942217	156.356456941351	156.358060217346	156.353205233947	156.315069816439	156.340845794377	156.357829981117	156.360002259899	156.356975827856	156.355901269527	156.356021546541	156.358831308687	156.358248735013	156.357336227502	156.354807070947	156.317257916869	156.349682052395	156.356266695134	156.359596156097	156.359330077759	156.290224826923	156.339391079994	156.357279072393	156.313226592282	156.355212669672	156.358651032182	156.357901497098	156.354971610614	156.35662600969	156.360387072238	156.358084207484	156.344198362095	156.325522542471	156.357978847921	156.359049678366	156.360111170313	156.315652714583
156.35794014181	156.347825143026	156.358335541032	156.35211126927	156.342571562359	156.35633193096	156.296807787404	156.342936527273	156.360270507122	156.360399707569	156.331595626533	156.327606781125	156.360374920403	156.359499792043	156.353638393067	156.357104623352	156.3400599421	156.349079142408	156.355245391612	156.358065557782	156.349529812751	156.359350677545	156.357045584297	156.359689252466	156.322308125311	156.358641373313	156.351786296707	156.353694450084	156.352549508222	156.359090852175	156.332591951925	156.358137209149	156.348394492245	156.352180289049	156.342260961358	156.360033228586	156.353015680056	156.358506174859	156.360089944347	156.334377817425	156.31766119777	156.356674362547	156.328259970119	156.34582245311	156.333365483075	156.355177791157	156.358646438028	156.360162557036	156.345889676635	156.301792461331
156.343923531847	156.356220934355	156.345761296946	156.359764942691	156.335398843117	156.354440047378	156.355451894269	156.348522481089	156.358617672318	156.355515670675	156.359974473699	156.353552426341	156.340938440194	156.352012052115	156.360080392991	156.351559966059	156.359823457571	156.35433854819	156.359851233292	156.350147254106	156.354462463675	156.332019645708	156.323596290288	156.357532639121	156.35910619406	156.354660329412	156.35963497306	156.358880630907	156.357475102626	156.359872527623	156.343918474517	156.348079202243	156.351807400829	156.359054042484	156.355862622282	156.351021916549	156.359150446779	156.357211743215	156.330969716039	156.35056054985	156.359508868599	156.349047596977	156.339636869625	156.358850880798	156.35983131181	156.359431681126	156.339218739335	156.353436605715	156.356754558803	156.359179110013
156.359441590349	156.355250570023	156.355130246998	156.35945699394	156.343801733573	156.358382622057	156.344633191258	156.360904059925	156.339609265355	156.359458517362	156.360530814794	156.348947610759	156.357836986396	156.333351428007	156.336216592087	156.360152461126	156.35640897565	156.35176780256	156.359649897041	156.356138621156	156.360973857559	156.359777863102	156.36035307705	156.359691074816	156.35692924384	156.354125721209	156.349933484239	156.357438880341	156.343902258867	156.355767225782	156.360211903804	156.359528285698	156.360184009897	156.360562643793	156.356599207768	156.355218405266	156.353718252224	156.358619156911	156.345616577389	156.358946477585	156.35525070053	156.359246250239	156.348713700317	156.359420299655	156.359083744361	156.357755775982	156.350733940447	156.351020761645	156.353869809277	156.359200578344
156.360871914814	156.360695635705	156.358721798998	156.354450782566	156.358188366809	156.360786065721	156.357053103389	156.360297022629	156.34330294134	156.359876630044	156.351444700623	156.3556351525	156.349813670925	156.351881205662	156.359975820042	156.358784499224	156.356553116048	156.358049492409	156.357852011697	156.338929078405	156.357577706235	156.356463448864	156.359348359307	156.346071986189	156.334714056307	156.360665472004	156.359847290697	156.353134771315	156.346173796068	156.355457751362	156.355103093148	156.35485815107	156.359815942433	156.351805950701	156.357715120757	156.357871617769	156.360255227956	156.36141977288	156.354456386453	156.359055627773	156.357486483019	156.359750378126	156.359936006628	156.333796710461	156.360259557273	156.359297264604	156.349774389905	156.351259612968	156.360740678042	156.358352448325
156.353825322739	156.35787638185	156.359109962642	156.359937335627	156.358874679888	156.357298554765	156.359970523033	156.343686801094	156.355045346169	156.352708442787	156.355890502222	156.352056941393	156.360457892684	156.360637384702	156.360226863099	156.360298128204	156.358677402203	156.360245322064	156.358028965765	156.359338874911	156.360466048132	156.354700358858	156.360915551744	156.354093767638	156.361273416703	156.361005911586	156.344635103677	156.357637316075	156.358329341307	156.358268373501	156.359940979218	156.360248313688	156.360308291646	156.358391309989	156.3591469116	156.350995892614	156.360761439543	156.355315391559	156.352369547536	156.35658567082	156.342000630048	156.347678335724	156.3558780309	156.352132021818	156.359926761332	156.359447613434	156.360631297784	156.360703834296	156.359078875383	156.35354217171
156.360990122021	156.358575417971	156.359513308595	156.359926600953	156.355396532948	156.357713938096	156.360008023397	156.351001525604	156.360786120152	156.357948915413	156.36072838304	156.348389744347	156.345665401238	156.358674028209	156.351262382215	156.356924970845	156.356893973205	156.359930236484	156.35152924216	156.356965187319	156.347208555448	156.354489698462	156.359722768094	156.345410297508	156.357317197926	156.36092118558	156.358796391424	156.361009740201	156.353554884408	156.36022783646	156.36004399599	156.359868659764	156.359984620894	156.35784719516	156.359734547872	156.360604257791	156.356725171782	156.350288942434	156.356394841344	156.35985674933	156.35863465417	156.360343825773	156.358000954798	156.356633317405	156.354728475723	156.356294827127	156.360074565419	156.358052721808	156.346372968475	156.35714604161
156.350628578941	156.360590454316	156.35189963404	156.357939410605	156.358884275207	156.352581667773	156.354616698079	156.359884172856	156.351870454787	156.358851046552	156.35386517055	156.357232560374	156.36061096457	156.360374206389	156.351198739843	156.360525592135	156.348522051338	156.359591499429	156.356558227829	156.351592423926	156.360256684773	156.360791779771	156.355480168441	156.356764203494	156.357477443842	156.357209198713	156.351483918104	156.361005953176	156.35268648165	156.351444835391	156.358360541149	156.356014378332	156.360989078977	156.358557769453	156.347340737759	156.360201220692	156.361010382728	156.360876929089	156.348077843936	156.349492988496	156.357376942703	156.357758373529	156.361354059963	156.348317840677	156.361049277338	156.355406926135	156.357228851781	156.360716208044	156.358576340301	156.359799820551
156.360752613337	156.360983856639	156.358196894417	156.359231164368	156.359337626198	156.360891881262	156.361161751185	156.3548485068	156.360692087899	156.361326362781	156.350861183661	156.360433335303	156.358225442207	156.354725287529	156.359333397639	156.358748986543	156.356195964524	156.359966906495	156.360594586278	156.3497429334	156.354398801555	156.356363707367	156.358392320006	156.360812433876	156.358152049461	156.358882654003	156.357874411677	156.359042587044	156.357524115976	156.354572951744	156.360899171782	156.355214820273	156.360337609698	156.359282398816	156.356034896152	156.357069498908	156.35211779911	156.359333059998	156.359722359733	156.353780292588	156.350438999167	156.357244508038	156.358771306257	156.359956084771	156.353778355766	156.359323428603	156.355625010949	156.35922095462	156.355397227414	156.360680312322
156.358441117602	156.35918276414	156.354602764125	156.358386732436	156.357001144973	156.360745379959	156.359357150791	156.361140295299	156.358800813534	156.360105502775	156.354154894475	156.356814188888	156.361172745124	156.353514245023	156.361089488936	156.358214885904	156.356513336198	156.357548024228	156.361429988073	156.36170193819	156.361566042646	156.360096695154	156.359722488803	156.359979970671	156.359478624473	156.360580597841	156.359913075902	156.355316590197	156.361204182768	156.357253218401	156.361426748215	156.361022759374	156.359108012429	156.358218747937	156.360323745805	156.355412945381	156.359367471968	156.355181973206	156.361425328514	156.360050643539	156.35924397575	156.360995548298	156.3583569273	156.359773101711	156.353692851171	156.359987701353	156.357166006327	156.359966837005	156.359224804823	156.361587842358
156.355896404829	156.359503923301	156.359688879369	156.357873136297	156.359474660806	156.361091197915	156.360461202861	156.355557259418	156.360300814159	156.356815462039	156.35738815463	156.355013820157	156.357822260354	156.356106923295	156.355919014139	156.359888773581	156.359618818117	156.361446511809	156.355443945621	156.361229782537	156.358943088786	156.360467013287	156.354486168107	156.359238563627	156.35958169044	156.361184919169	156.361009183186	156.360166614637	156.35931770647	156.357878841374	156.360579012253	156.360536186575	156.355609296426	156.360366306298	156.360168739492	156.357319342594	156.361192156063	156.360613513175	156.361450610726	156.359758655891	156.359090088651	156.359009340899	156.361215068817	156.360338676071	156.361188109493	156.360055474596	156.357972019602	156.353366129047	156.358515342784	156.361504220569
156.359529994972	156.359772898784	156.360841495819	156.360433836493	156.361223726723	156.361647540259	156.356591498869	156.360796597485	156.360012692784	156.357005021028	156.361138217562	156.361756778447	156.360077318019	156.357287005284	156.361456591679	156.360087496649	156.359160250212	156.35909587131	156.361003714041	156.355931302381	156.361377992297	156.358671126639	156.361102593984	156.360629707446	156.355340049776	156.361397390052	156.358913299859	156.360148951989	156.360925004266	156.359143589514	156.361103264192	156.360695147324	156.359892241276	156.360389714105	156.356811282307	156.352594508081	156.359251824471	156.35923094046	156.355132375507	156.360385704372	156.361031783597	156.360197888902	156.358296929998	156.356676166209	156.359792989275	156.359210441809	156.359113515561	156.355587980127	156.354897015503	156.359312111897
156.357330014647	156.359074634427	156.360068310371	156.360967752812	156.35813623015	156.361110741343	156.359487437565	156.356111636188	156.357038949293	156.361547155075	156.360970771648	156.355279687816	156.359005822375	156.360774942651	156.35948654773	156.361077241251	156.360470992241	156.361547544895	156.357290196339	156.361188248534	156.360654913633	156.355524762773	156.361308923371	156.355427002055	156.357430056142	156.358949837478	156.358133358932	156.359256917336	156.355419811243	156.359327958245	156.361506117151	156.357784050199	156.359686272675	156.357572321133	156.358379822632	156.359447085291	156.359046369683	156.36023875623	156.357767010927	156.360234040598	156.359634196452	156.359327564857	156.361281926887	156.360936540045	156.357935175958	156.360895149002	156.359487327324	156.359916298942	156.357264009653	156.357942502779
156.359463074429	156.361703690811	156.360455847825	156.359720115568	156.360513995987	156.357515223966	156.360432168329	156.361715195547	156.358250134727	156.361191608468	156.358965523222	156.361502227486	156.356961247122	156.360859954543	156.36092716829	156.359337338713	156.361390601693	156.360162448864	156.360183908652	156.361080103249	156.359099309475	156.3615745989	156.361070268629	156.359107385796	156.359606194082	156.361296050121	156.360256064496	156.358739733078	156.358715511123	156.358279371428	156.361813640329	156.361247070934	156.358750600408	156.357520398397	156.35827596028	156.359533419625	156.359715614322	156.358983593411	156.359829298206	156.359800921834	156.355196678715	156.360598598407	156.360424505622	156.359956003218	156.355762924696	156.359762909467	156.35999928867	156.35790328363	156.357058032938	156.359121432848
156.360338094233	156.360719008512	156.36017459737	156.361306393454	156.361449959406	156.356509419332	156.357916712598	156.359358709656	156.360976046825	156.361284008299	156.359007941835	156.358403309504	156.358425353626	156.361055259573	156.361243410985	156.361378302986	156.357579842249	156.360940598818	156.361471264135	156.359363944344	156.359862299043	156.36106907514	156.360785561777	156.358129866204	156.358800982785	156.35883205165	156.359316037551	156.356316326924	156.357967783025	156.361573771238	156.360879486227	156.360113060867	156.360973917442	156.359372342165	156.360367939991	156.361469394501	156.359607493099	156.3572708928	156.361686348005	156.358578068453	156.35733724901	156.35940301389	156.36145151087	156.358701940866	156.361291582292	156.361475106099	156.361496841066	156.360766890072	156.361208740265	156.360864389928
156.358617171125	156.359888977426	156.358449821108	156.361557431975	156.36097319741	156.361033341463	156.361609316347	156.359081236714	156.361225421245	156.360454841789	156.35904398618	156.360709249145	156.360729153977	156.360644639087	156.360947218513	156.361597856414	156.358001408378	156.360164629654	156.357538763555	156.361319782121	156.360566724514	156.361507292314	156.359690479225	156.359234829228	156.361476815395	156.359164526781	156.360240880773	156.357708001132	156.361498292329	156.361153069201	156.360127171275	156.360436082733	156.361674826282	156.357829479137	156.360324712159	156.36157889217	156.360348608092	156.360537501619	156.360558742636	156.361197896737	156.361481859496	156.357277360302	156.359640126074	156.360268867081	156.360179150899	156.360215657954	156.361368174067	156.361009321821	156.360814612837	156.359778812029
156.361396805112	156.360915201936	156.360587968044	156.359967406039	156.360339065898	156.361271764054	156.360873958723	156.361221948324	156.358549472052	156.361448410174	156.360859377156	156.361355594915	156.359198047432	156.36126882591	156.36051989928	156.35877898645	156.360364926502	156.36137676297	156.358474173165	156.361410432994	156.359819666621	156.361174913507	156.359925271455	156.361009269354	156.359460600896	156.361487949721	156.361507855625	156.359609851772	156.361584718598	156.362061246016	156.360456749846	156.361688120738	156.361039361555	156.360539318949	156.359939568272	156.35991314678	156.360256232486	156.359827885992	156.3609458986	156.360953614487	156.360488993409	156.358893314778	156.361469797236	156.360616975495	156.360629761188	156.361748951097	156.361101518358	156.359536738885	156.361022586437	156.360361711169
156.360370291945	156.362047460615	156.360330493211	156.360200175545	156.358670271232	156.361805433262	156.360106119629	156.358564143014	156.360389328973	156.361563504846	156.360147798725	156.360745481588	156.360302941633	156.361251536387	156.358874028567	156.360727755766	156.361001592499	156.36119791869	156.358120023777	156.360489049022	156.361674455752	156.359241681956	156.358923522306	156.360430018837	156.359137750149	156.358010105547	156.361399665043	156.357823387317	156.358034328167	156.361784392499	156.361372064548	156.359318733381	156.35931515691	156.360316139322	156.361071082222	156.360528050678	156.361627670083	156.360529110232	156.36022750367	156.360310088685	156.361236545774	156.361228863424	156.357725994052	156.360208640146	156.361588880848	156.359951547847	156.359953726409	156.361734618777	156.36121573638	156.360824948393
156.361564478196	156.360866100552	156.360287810132	156.3601226217	156.360808466747	156.360425519179	156.361575682007	156.361071924046	156.361648427467	156.358289209179	156.360502755717	156.359153054969	156.361466210973	156.359797884641	156.362132536162	156.359500231758	156.361496799794	156.361607240855	156.360520380234	156.361632620822	156.360612920916	156.36125077114	156.361884049001	156.35878123789	156.360037556255	156.361636484972	156.361770809316	156.360794635472	156.361809357879	156.361974131915	156.361118082674	156.360770787084	156.359600095027	156.361100814877	156.360769790924	156.361808330392	156.361704174413	156.360705750542	156.359559649783	156.362152050826	156.361215911131	156.361413355767	156.361045611492	156.361730062512	156.359286538609	156.36109340062	156.360412366747	156.359424194057	156.361657799301	156.361461052605
156.361740743983	156.36126982495	156.361337859166	156.359948359096	156.361969513157	156.360903245177	156.358940392824	156.360066223263	156.359374457789	156.36125992133	156.361850065745	156.359471493937	156.359737794949	156.361312524182	156.361219162283	156.361673977829	156.361574281812	156.361680407096	156.361685221293	156.359508741739	156.361589826274	156.361478799891	156.361996897293	156.361289019274	156.360014393856	156.361826396445	156.361809533612	156.359343484365	156.359345673014	156.361381146874	156.358763121644	156.361584420113	156.359752763743	156.361223504519	156.359721163491	156.361052441567	156.360408856185	156.361200583281	156.360225198812	156.361631372372	156.359903281171	156.361012209838	156.35851551207	156.360920462816	156.361958627963	156.361321906759	156.359696908199	156.3604133722	156.359310689666	156.360954520842
156.361036257962	156.361511356905	156.359194375566	156.361312017103	156.360771096864	156.360915785214	156.361115231334	156.35923339913	156.361091628618	156.360037140337	156.359816554643	156.361874199813	156.361258647337	156.361082672103	156.361063903303	156.360483234469	156.359072182607	156.360326607348	156.362026487192	156.361338068264	156.359236914274	156.361626564466	156.36161798689	156.361445589597	156.360846698086	156.360104415454	156.36166840444	156.36018932173	156.360672448958	156.359658571827	156.360727867247	156.359876394515	156.360220401015	156.361981298446	156.361492478656	156.359172511283	156.361807702912	156.361133731164	156.360123507058	156.361024433746	156.361723037388	156.361991109278	156.361329476842	156.359987572175	156.360768556029	156.360366199951	156.361245615004	156.362149542257	156.359895413453	156.362096012782
156.361809025121	156.361432263671	156.362001971284	156.361169181167	156.361568923546	156.361074563174	156.360701615622	156.361751820379	156.361472297184	156.360539034006	156.361047523522	156.361242827128	156.359602355628	156.359507609947	156.360817881078	156.362145194105	156.360986125302	156.361987890834	156.361128682181	156.359918415897	156.361666486709	156.362179211585	156.35948392585	156.361422069308	156.359566379396	156.359634471162	156.359805457745	156.361780767211	156.36203203822	156.36163607391	156.361618036055	156.36029074679	156.359816881618	156.361143594791	156.360560814932	156.361495341843	156.362321724372	156.360205308489	156.361572331084	156.361933092535	156.361303745034	156.360881641318	156.359995146439	156.360530390737	156.361227265284	156.361324646899	156.359848697631	156.361920722954	156.359353618383	156.361673129327
156.361794223818	156.35960621338	156.361785633751	156.36041254488	156.361035696701	156.361114338365	156.361595866369	156.361076080397	156.361070161451	156.361251490903	156.361431271068	156.360219813009	156.361659536759	156.361136188973	156.360586606341	156.361142323904	156.360917308971	156.36022594475	156.359900730105	156.360656472961	156.361062394518	156.361427474506	156.360548349325	156.362131340781	156.361715387807	156.361404146118	156.35992604135	156.361405236399	156.360405286284	156.360052556066	156.361357414818	156.361111948184	156.360201296228	156.361553538362	156.359593578453	156.362031663214	156.360948805425	156.360864220089	156.360785023374	156.360538086051	156.361627958049	156.361132960317	156.360893057903	156.359745259366	156.360729985638	156.362173326902	156.361073301164	156.361708799486	156.361146872149	156.359950153635
156.362090270372	156.359698557874	156.359923305059	156.360491672807	156.361655108255	156.361401093035	156.359964180005	156.361102708544	156.359638316131	156.361088308276	156.360706005	156.360462916144	156.361258784608	156.36218335781	156.360639718547	156.36142842081	156.360640618763	156.36054134582	156.361374406781	156.361619175213	156.360831918474	156.361178673583	156.361918870829	156.360255864057	156.361773564466	156.361196176846	156.359594944436	156.36142716187	156.361869660156	156.361480906044	156.361289516554	156.361877096726	156.360393527305	156.361162866117	156.360584794818	156.361859299126	156.361809098415	156.361921573647	156.362291535239	156.360467289172	156.361670553495	156.360520720324	156.361513589039	156.361862210062	156.36136909557	156.360958559679	156.359581723678	156.360743936122	156.360667253875	156.359748172423
156.3613631993	156.360509700247	156.361275812566	156.360521720865	156.362256769765	156.361758384846	156.360159115035	156.362114177154	156.362227204484	156.361781723598	156.360932971645	156.361601472387	156.361797705108	156.362041768286	156.36154601682	156.361892591547	156.360520582758	156.361566684191	156.361666229334	156.361879700206	156.361572413512	156.360457744737	156.361780026431	156.361883168438	156.360154379963	156.361962586992	156.360099136302	156.361574420683	156.359916326971	156.359773609383	156.360829638173	156.362067206926	156.360760248336	156.361402894559	156.361295672435	156.360324199802	156.362096749353	156.361032130993	156.361481135189	156.361548243437	156.361607393513	156.360934704259	156.361587590391	156.361084340621	156.361132268655	156.362158610646	156.360716727514	156.361535902867	156.362101646742	156.36137694759
156.360332731182	156.361488884725	156.361052523333	156.362063227502	156.36125786696	156.360758784108	156.360378873364	156.360626377658	156.360681859056	156.361810717342	156.360277154305	156.361577698911	156.362078680117	156.36178002436	156.360786114947	156.361413258762	156.36140280238	156.359749668039	156.361410229383	156.360605233882	156.360330591859	156.361726528381	156.36127196024	156.360992826002	156.361211407412	156.36131835519	156.360572183957	156.362154091094	156.361729920815	156.361891407373	156.362014447662	156.361776774886	156.360636506514	156.360586468891	156.361566874859	156.361667685089	156.360274559163	156.360347592727	156.360912499087	156.361978812051	156.361097149119	156.361007771561	156.361249565916	156.360948554396	156.361517958726	156.361863166011	156.361565848865	156.361092309877	156.362064851814	156.360769538831
156.361751959692	156.361779211044	156.361090357184	156.362120792466	156.362119263988	156.361125075379	156.361921042315	156.362239960354	156.361901641634	156.362055950347	156.361434088906	156.362043641592	156.361936308696	156.360189760177	156.361270564697	156.360836538714	156.361482371261	156.361786734172	156.360968721291	156.360073266792	156.360198787696	156.360434420435	156.361056160029	156.360475986301	156.360820450369	156.360627337547	156.362295266812	156.36213887244	156.361160334361	156.362117222828	156.360452978588	156.360796013516	156.360348748731	156.360433722692	156.36061601198	156.36064339472	156.361105723709	156.360297153869	156.36147040975	156.361708762027	156.360893693976	156.361742745414	156.361762346137	156.360936547004	156.36176311779	156.36138722855	156.361738498441	156.361075106607	156.361842589481	156.360981272738
156.361534226783	156.360864992711	156.361561009164	156.362305318984	156.361831552031	156.361336495766	156.36215020055	156.361488520169	156.362203448197	156.360421506593	156.361622296068	156.361174200477	156.360934244597	156.362195233741	156.361968926752	156.362021945052	156.360947723309	156.360523826146	156.361616837077	156.36135537575	156.361694040251	156.361340122997	156.360346653668	156.360527647688	156.361659593963	156.361138330492	156.360848419242	156.361596236262	156.360463283672	156.360391673997	156.362192023478	156.360914378651	156.361675882506	156.361586431099	156.360749666124	156.362290035263	156.361807599947	156.360889193258	156.361489389882	156.361565763907	156.360986984238	156.36067315219	156.361523443695	156.361744522054	156.362020697926	156.361561964132	156.361423397223	156.361485952232	156.361640238797	156.361253248943
156.362187900866	156.361434762847	156.362019999898	156.360934154065	156.362018679589	156.362155866684	156.360912459119	156.361687768549	156.362089009334	156.361692603509	156.36216206504	156.36168037808	156.361454904102	156.361575973555	156.361332939531	156.361792227355	156.362209216698	156.361785199695	156.361144744226	156.361749019019	156.36158412126	156.361395714865	156.360661745376	156.361985904666	156.361686823487	156.361711309247	156.361853019516	156.362303412212	156.361285089747	156.361738956169	156.361135334274	156.361541670081	156.360542653708	156.360932669096	156.361214324968	156.361209787556	156.361792898753	156.361338218091	156.361930768645	156.361887182347	156.3619819872	156.361072573162	156.360534995186	156.361594795637	156.361312940732	156.361150572972	156.360581443213	156.361647468918	156.362343617835	156.360688401919
156.361367580036	156.361242695461	156.361657727384	156.36193604315	156.360656908163	156.361858987968	156.362301406189	156.361019735265	156.361415401835	156.361782302708	156.361115396641	156.361818033911	156.361122482354	156.362132405766	156.361159641632	156.360786715994	156.362190970002	156.361667711308	156.361486008947	156.36091027645	156.361074596967	156.360981343074	156.361782817325	156.360918705595	156.360756743543	156.36086386223	156.361746807945	156.36153096351	156.360772761358	156.361141484646	156.361120941685	156.362086254834	156.361163136981	156.361908441599	156.361898518341	156.361427173693	156.361996924726	156.361124252697	156.361550886944	156.361861910986	156.361390731083	156.362241263327	156.361653056564	156.362172975946	156.361231182006	156.361899393597	156.361466624981	156.361837116849	156.361671047086	156.362432846744
156.361053091885	156.361118123101	156.361167299681	156.361911654688	156.361533846914	156.362230335204	156.361969706469	156.361114019782	156.361796378954	156.36133482585	156.361258616785	156.361437332593	156.361964681574	156.361691159526	156.360727798746	156.362227889747	156.361819308345	156.361366467228	156.36047896755	156.361677512699	156.361402386538	156.361245249824	156.361859410844	156.360905016581	156.362257937335	156.361473421494	156.36158610447	156.362317455801	156.361052016273	156.361873268764	156.361530290258	156.361772003152	156.361648732094	156.361099734276	156.361730990913	156.361570514084	156.360957842176	156.361856866769	156.36109508748	156.36121115081	156.362286976293	156.362283354258	156.361477546832	156.361752097866	156.361225024287	156.361404911683	156.362571267701	156.360866631088	156.361620982112	156.36151922495
156.361260117187	156.361518782295	156.360963874	156.360970494537	156.36171585573	156.3619121032	156.361024508447	156.361640965799	156.361117966606	156.36134906845	156.36134006031	156.362174345104	156.361112052776	156.362123567678	156.361430928721	156.361999995249	156.361498538741	156.36165972687	156.362024865179	156.361829853508	156.361668324791	156.361878923682	156.361996704009	156.361399238021	156.361721155798	156.362375881096	156.361958876107	156.360905901323	156.362136441465	156.361941204434	156.361348101428	156.361915438684	156.361450650985	156.361012929626	156.361663542967	156.36195276643	156.362093020569	156.361219745772	156.360754210832	156.36173666696	156.361158066614	156.361653344889	156.361584857439	156.362144211736	156.36116360042	156.361716053618	156.362377241164	156.361413780838	156.361025856366	156.361982417574
156.362099559555	156.361616098064	156.361725396506	156.361398861217	156.361870500025	156.361726694576	156.361118424865	156.361038342465	156.361495991564	156.361702210318	156.361133440152	156.361882637114	156.361722539168	156.361357584414	156.361241756216	156.361271296344	156.361047896883	156.362305473413	156.360999645918	156.361812630823	156.361853012528	156.361110245708	156.360972681564	156.361930419448	156.362284447716	156.362424063783	156.361975753474	156.36141742311	156.361322550033	156.361216021207	156.362144348474	156.361137429355	156.361953787153	156.361993777275	156.36088983567	156.361442157404	156.36177358628	156.361798256391	156.36214169889	156.361804081871	156.362278722835	156.361871238977	156.361316825144	156.361665026277	156.362264753785	156.36080579546	156.36107585541	156.361338538612	156.361772479075	156.360963700837
156.362022902519	156.361306012409	156.361459108126	156.361567056797	156.362097022147	156.361287467023	156.362433302444	156.361126580446	156.361898425608	156.361600246076	156.361899182508	156.36156419105	156.361952064402	156.361266554717	156.36200956251	156.361507120087	156.362100149453	156.36180911143	156.362027150698	156.362175754221	156.361299188347	156.361518733326	156.36262752359	156.361631817264	156.361101339663	156.362127209497	156.361534889912	156.361607778667	156.36122324363	156.36222175465	156.36158234095	156.361692708285	156.360872492195	156.361274562315	156.361361167931	156.362298606096	156.361503099134	156.362081764552	156.361646693703	156.361970774876	156.362039618307	156.361686377915	156.361450789326	156.361115728493	156.361833460471	156.361375681479	156.361506370151	156.361522947994	156.36188958343	156.361151588495
156.361425955664	156.362373571406	156.361153028587	156.362180081899	156.361900065194	156.361583588884	156.36193863881	156.36113957073	156.361906544588	156.361139759661	156.361896062265	156.362332175674	156.361338734666	156.361175016935	156.360919930523	156.361792197177	156.362300904035	156.361088134986	156.361085269461	156.361785730996	156.361644946584	156.36094936645	156.362012820809	156.361701098794	156.361809760927	156.361322687289	156.362371225477	156.36210442415	156.361514731935	156.361550543508	156.362428024599	156.361539947164	156.361739055967	156.361642224647	156.361862594522	156.36227136262	156.362000398971	156.361435606075	156.361246310775	156.361948210041	156.361997173654	156.362406687219	156.361845077892	156.361075260365	156.361179614567	156.362164368417	156.362374054503	156.361660102961	156.361762348812	156.361625385858
156.362313976014	156.361698140714	156.3623807216	156.361865423635	156.36126552468	156.361340161425	156.36173202337	156.361967858902	156.361800376293	156.361785322415	156.361313591123	156.36182169625	156.361314550612	156.36146489303	156.362135369711	156.361192022607	156.362318193341	156.36148600552	156.361788289414	156.361690917454	156.361522343981	156.361529421697	156.361431788317	156.362135402259	156.361183733819	156.362192549756	156.361725654715	156.361790550316	156.361154832653	156.362279269723	156.361475207728	156.362262907628	156.361399800347	156.362433566999	156.361687184812	156.362340785957	156.361980843102	156.361757234345	156.361964891571	156.361853940884	156.362106289509	156.361897330176	156.362119037139	156.36094884309	156.361579385364	156.361236832245	156.361579008641	156.362581553866	156.360927614337	156.36180133155
156.361121128428	156.361776475507	156.362041943064	156.361439833125	156.362304658453	156.362188484795	156.361460565784	156.36199074596	156.361887833262	156.361894764569	156.361658722028	156.361588556499	156.361694666699	156.361787657931	156.361715573729	156.362081420085	156.361882313419	156.361431335261	156.361606122244	156.36245070803	156.361773540639	156.361498836217	156.361917913928	156.361245215707	156.361454048145	156.362517726162	156.361826268687	156.361975250315	156.362270875218	156.361881753694	156.361741656721	156.361520079013	156.36193124889	156.361455032919	156.361565223862	156.36197959046	156.361848936685	156.361739583892	156.362311582587	156.361410243945	156.362119351734	156.361335064599	156.362102057261	156.361032460967	156.361934343288	156.361827338581	156.361226259772	156.36235674383	156.361575225044	156.362319357613
156.361093045893	156.361819141546	156.362126390062	156.361888980909	156.361457849168	156.361469916106	156.361498196205	156.361419489174	156.361351443825	156.361462858361	156.361968379445	156.362266499384	156.361082459821	156.361510364843	156.361619877209	156.361705533675	156.36115845646	156.362298315082	156.361242762082	156.362292154476	156.362136025263	156.361665365633	156.36213043478	156.361816409733	156.361858637023	156.361491844934	156.362399493883	156.361925336936	156.361725930852	156.362014161446	156.361757342079	156.361222957974	156.36177260601	156.362034299164	156.361818054125	156.361567133366	156.361063017515	156.361551884036	156.361884007018	156.36232919191	156.361285789701	156.362147283256	156.361831257698	156.362361533848	156.362187091927	156.361539565109	156.362422510018	156.361935720841	156.361671117546	156.361374845964
156.362272785257	156.361249829968	156.362377571284	156.361560416495	156.362138424615	156.361165754775	156.361281682943	156.362389787254	156.362020224396	156.362385010173	156.36145921229	156.361221345146	156.362400210771	156.362250930288	156.361950773265	156.361737732594	156.361435166515	156.36186696368	156.361714418144	156.361668337438	156.362279955453	156.361686005693	156.361987056453	156.361716996696	156.362106748064	156.361373222336	156.361576342213	156.362099523956	156.361757390141	156.361459668938	156.362291438257	156.361538829677	156.362104281997	156.361526878422	156.362179157855	156.36149495401	156.3616220359	156.361455409319	156.361624225679	156.3616041891	156.361695372825	156.36207347777	156.361517077722	156.36160153444	156.362397725525	156.362341832189	156.361494051588	156.36204855	156.361940768546	156.362214726792
156.362552940526	156.361903469704	156.361337628487	156.361839216625	156.361700874671	156.362143687292	156.362185678448	156.361711164814	156.362643878903	156.361368352283	156.362412892275	156.361575323648	156.361635716841	156.361500539139	156.361359479894	156.36175709082	156.361796734936	156.362366760506	156.361227338965	156.362424682727	156.361740491757	156.362022791963	156.362195858646	156.361594618622	156.361711607065	156.362060169169	156.361537032486	156.361901076904	156.362400132593	156.3619963341	156.362270660945	156.361877588109	156.362378834904	156.362041556858	156.36167467081	156.361366137988	156.361401812888	156.361408744133	156.361682405475	156.361485844254	156.361402136253	156.361736633136	156.362065141209	156.362426977087	156.361976536806	156.362414296022	156.361858653089	156.362402375096	156.362061778402	156.362327050237
156.361753219055	156.36206658027	156.362257172354	156.361911204335	156.36136549917	156.361880337231	156.361545626048	156.361546385226	156.361787275068	156.362450503705	156.362508300686	156.361598215219	156.362306370944	156.362341093924	156.361490538006	156.361907209815	156.361628574288	156.361534742202	156.362660961805	156.362162708937	156.361712801225	156.362410594915	156.361281449142	156.361300978231	156.361754131148	156.36164537982	156.362072540183	156.362188211287	156.361728128724	156.362043319515	156.36195932115	156.361864420419	156.361273024775	156.361326860525	156.361940786402	156.361946003759	156.36231773968	156.361374260398	156.362336516853	156.361883377472	156.361271899153	156.361497577969	156.362185499842	156.361759606401	156.361581241178	156.361694754804	156.361758500173	156.362348860381	156.361477429625	156.361437500702
156.361960619054	156.362297947343	156.361571747071	156.361976321118	156.362073179497	156.361964546172	156.361365111907	156.362327091994	156.362501314622	156.361593216313	156.361972530942	156.361810554148	156.362336125054	156.361692149285	156.361711329324	156.362267074163	156.361726283894	156.361528099622	156.3621615647	156.362497799176	156.362275772101	156.362061474064	156.362681875782	156.361554445355	156.362258429381	156.362365751017	156.361769023355	156.362140070705	156.361914483468	156.362508646487	156.361536861304	156.361214313276	156.361558549451	156.362168110234	156.361982140912	156.362463542762	156.361354548661	156.361540490284	156.362097246264	156.362227464817	156.361334860372	156.362516072863	156.361972325696	156.361698514625	156.362015728568	156.362339086173	156.362217005801	156.362196797187	156.361913100749	156.362214233949
156.362087049617	156.36186034755	156.362004718461	156.361960260055	156.36240373044	156.361512790428	156.361793856473	156.3616089322	156.361539577185	156.361930736685	156.361578681459	156.362184546441	156.361657449954	156.362233497083	156.362458138364	156.362104924649	156.362279597665	156.362212954525	156.362011682805	156.362278383943	156.361659729688	156.362023365478	156.361545462022	156.362266627655	156.361828421999	156.362542553046	156.362106116135	156.361543354696	156.36244768569	156.361979602341	156.362540426652	156.361741066857	156.361551621532	156.361641234239	156.361719665309	156.361842399405	156.362609708963	156.361753677625	156.36144073881	156.362395282117	156.361591680245	156.361582520504	156.362477515883	156.361894822174	156.361749157312	156.361539740311	156.361850100188	156.362436944144	156.362333040447	156.361943551713
156.361548667515	156.36201088532	156.362383102484	156.361877384399	156.362262711314	156.362062746985	156.362517526563	156.361583860594	156.361598463123	156.362164993808	156.36184829338	156.361755615493	156.36172627569	156.362512454501	156.362272994207	156.361592419354	156.362667073613	156.361734358755	156.361368473727	156.362228470654	156.362204286706	156.362070586908	156.361687589502	156.362100205041	156.3620034143	156.361638837039	156.361802594238	156.361887477596	156.362471034168	156.361976921279	156.361990403307	156.362149316592	156.361602380158	156.36156019992	156.362184822675	156.361789396168	156.361395094361	156.36250007896	156.362456638784	156.362055663985	156.362065087628	156.361930996134	156.361532827021	156.361685848752	156.361602241096	156.361839201227	156.36257974782	156.361666232302	156.362088784953	156.361940379554
156.361986322743	156.362611953984	156.36258021911	156.362480104978	156.362734607424	156.362134594754	156.362124681276	156.361765325727	156.362025327423	156.361806503811	156.361805386442	156.361957626154	156.362572943969	156.362233555493	156.361690222602	156.361521975648	156.361482822111	156.361576446058	156.362337314709	156.36265608604	156.361798375153	156.361826030922	156.361555428807	156.361696686717	156.361682739199	156.361899714712	156.362238337745	156.362504083406	156.361805002854	156.362042609305	156.361659643105	156.362269998353	156.361866864115	156.361492959932	156.362196934143	156.362674470533	156.362289169752	156.362664335428	156.361863758895	156.361840374712	156.362080558805	156.361658205379	156.361789083576	156.361935202246	156.361933118995	156.361537249232	156.36171973271	156.36143630827	156.361757049893	156.361548199335
156.361693386417	156.361415168872	156.362246559657	156.361914081145	156.361767026578	156.362266643934	156.361612377718	156.362057156179	156.362119287743	156.361741851257	156.362627495711	156.362207698417	156.362209366214	156.361580146537	156.362507718879	156.362310722654	156.362300443175	156.361840223128	156.362096884661	156.361693000036	156.362101440715	156.362471550806	156.361854524692	156.362278920366	156.362174718704	156.361590745316	156.361952814253	156.361766975308	156.361769474088	156.36150486555	156.361917448261	156.361933539554	156.362422392254	156.362406028335	156.361978757437	156.362200210471	156.362267337679	156.361970942871	156.362561524972	156.36219467329	156.362007810369	156.361969522645	156.362688404162	156.361920127668	156.361856699938	156.36188563774	156.362518705463	156.361847627111	156.362094397153	156.362654824827
156.362349548853	156.361993350627	156.361862051922	156.361703244859	156.362466713215	156.362316571263	156.361991052769	156.361826678941	156.362370408964	156.362307890899	156.361723782517	156.362326753665	156.3622996119	156.362110275519	156.361868140829	156.36204683033	156.362399988597	156.36194686069	156.362175407303	156.361911938806	156.362131859441	156.362193401852	156.361755739252	156.362094771233	156.361592889864	156.361771003742	156.362579256259	156.361743633832	156.362135530333	156.361698491486	156.361929479501	156.362352103235	156.362312803912	156.362134087212	156.361681031966	156.362417948655	156.362074503404	156.361907012932	156.361940675979	156.362322421202	156.362054215953	156.362082415289	156.362416605331	156.362173883181	156.362434594646	156.361996467454	156.361783382737	156.362084510656	156.361528423969	156.362266179372
156.362551546534	156.361698275238	156.362610321883	156.362113991118	156.361811883305	156.361512136387	156.362334757704	156.362462238783	156.362255412728	156.361928825275	156.361739834077	156.36248605931	156.361564663474	156.361657033109	156.361755380947	156.362166535578	156.362481377218	156.362368362612	156.361871186828	156.36170275216	156.361998219051	156.362469981672	156.361620334763	156.362431348061	156.361998742688	156.361903797945	156.362520953259	156.361690818232	156.362035739968	156.3619161495	156.361711253783	156.362418851624	156.361605972029	156.361666747586	156.362344108375	156.362102170268	156.361947811323	156.362012895407	156.362353425307	156.361790084006	156.361732011191	156.362625048689	156.362022542306	156.361788047109	156.362139526147	156.361940899494	156.362027947102	156.361694985473	156.361626437358	156.361740164732
156.362280896296	156.361962560035	156.36197939848	156.362575754706	156.362173049163	156.361772504631	156.362720274982	156.362201220647	156.362121962217	156.362291118436	156.361845770514	156.361690998236	156.362090591996	156.362288775938	156.361862909962	156.36183017298	156.362288053723	156.362261195068	156.362059370928	156.36218205917	156.36186342201	156.362448450754	156.362207442305	156.362394049486	156.362158082089	156.361778722988	156.362158710794	156.361775453786	156.361643183985	156.362074857594	156.362377098234	156.362586770183	156.361953456374	156.361746489476	156.362311899776	156.361905148117	156.361731154709	156.362209143957	156.361984921424	156.362039757372	156.362535238401	156.361834349006	156.361747056848	156.362187786275	156.362185533109	156.362017952967	156.362257158913	156.362486541677	156.36243256189	156.362695210353
156.362373693437	156.362158241365	156.362460003417	156.36234822689	156.36174777653	156.362325440461	156.362266724888	156.361765676159	156.36242589887	156.362593687899	156.362173114379	156.362420986876	156.362003081849	156.362125476456	156.361654860028	156.361981324792	156.362168304943	156.362229201169	156.362492966414	156.361814683491	156.361780416034	156.361817309421	156.361774730581	156.362057173459	156.36159368302	156.362323405272	156.362205022383	156.362023927167	156.36229854854	156.362177037257	156.362263940895	156.361608719117	156.36169412961	156.361818020038	156.361999895588	156.362250558249	156.361970153704	156.362343859315	156.362435199405	156.362400528523	156.361650311515	156.361845481454	156.362308588244	156.361964101763	156.361738182067	156.362376965164	156.362225670859	156.362093934305	156.362107301883	156.362346952656
156.362295265362	156.362247286436	156.361764246104	156.362521056515	156.362213504972	156.361676546347	156.362486180765	156.362346583268	156.361807196273	156.362211862228	156.361804002968	156.362071645944	156.362171877063	156.361708366618	156.362243060708	156.362301535948	156.362389127838	156.36201010017	156.36161992362	156.362529374695	156.362387343604	156.362782200642	156.361870599108	156.362012533995	156.361726878185	156.362140226357	156.36242437829	156.361750726039	156.362136539726	156.361755103705	156.362322440511	156.362356139872	156.361856155784	156.361889936399	156.361786750043	156.361909879013	156.36195287225	156.362524271729	156.362743904762	156.362285664768	156.362492119965	156.362138932458	156.36188766846	156.361607972441	156.362014487074	156.361923189921	156.362727650927	156.361933481741	156.361904786335	156.361728115315
156.36187594428	156.361752176728	156.361928456026	156.361992682683	156.361887167453	156.362102826062	156.361986920231	156.361661039893	156.36188531044	156.362022569185	156.362007270054	156.362511544027	156.362427845672	156.362220943174	156.362026336604	156.362631460589	156.361978609102	156.362015604243	156.361712628098	156.362424222181	156.361885581276	156.362559148659	156.361744898771	156.362275048227	156.362216451619	156.361796554403	156.362593180491	156.362437865795	156.361733004518	156.362531134688	156.361994210832	156.362535208171	156.361829809617	156.361680910536	156.36219331523	156.362442031454	156.361899840333	156.362073946105	156.362381908809	156.362533722037	156.362739884334	156.361963946176	156.362610951257	156.36215238751	156.362238030311	156.361782779926	156.362028227011	156.361958488305	156.362129452384	156.361984089184
156.362373854331	156.361634940281	156.362507104412	156.361922163828	156.362299791515	156.36252169288	156.361938383495	156.361926764102	156.362204031227	156.362377532186	156.362481618578	156.362804528709	156.362116136092	156.361827313486	156.362188839938	156.362421910096	156.36176632921	156.361840034189	156.362037239226	156.362408033154	156.362265115744	156.362277878236	156.362164225919	156.362465521877	156.361831916848	156.362611037648	156.362514948947	156.362242327001	156.362204280091	156.361984706839	156.362270879889	156.361978305241	156.362182419678	156.361909110658	156.362303674351	156.362205018968	156.362044851887	156.362717571879	156.36222360253	156.362136672494	156.362632124904	156.361908729776	156.361961093629	156.361998949481	156.362283501365	156.362172136722	156.36198806241	156.361827941517	156.361886988701	156.362116992775
156.361934534107	156.361987214393	156.362273288667	156.361959804557	156.3622163974	156.362386461778	156.361798886082	156.361813979172	156.362510417513	156.361724858049	156.362137221056	156.362171733869	156.362294844445	156.362655077879	156.361614175037	156.362476123765	156.362137245176	156.362640813986	156.362704459631	156.36184509679	156.362687844809	156.362389118898	156.362111589146	156.362402366519	156.362460075095	156.362403104949	156.362014488589	156.362317351812	156.361963050232	156.362453212755	156.361864639746	156.362561011675	156.361975300245	156.362022919011	156.362060429846	156.361871286603	156.362105612873	156.362562719751	156.362063411557	156.362281581562	156.362478027328	156.361898356128	156.361767362023	156.362595460429	156.362431232181	156.362577599688	156.362092364476	156.362423863565	156.361787186767	156.362213677348
156.361977512385	156.362531223292	156.362237926762	156.362570913751	156.361721019686	156.361945634585	156.361939882558	156.361912327626	156.361775551985	156.362010122213	156.361840775991	156.362613246452	156.362282067978	156.362449830076	156.361892816724	156.361814961708	156.362262685663	156.362287785989	156.361679058627	156.362519565534	156.362431443379	156.361889487003	156.361895152365	156.362347540016	156.361802941091	156.361893277651	156.36267647349	156.362065649839	156.362205635206	156.362372386176	156.36185360072	156.361860978588	156.362183609399	156.361994655535	156.362507874068	156.361974972704	156.362033066434	156.362383778127	156.362165250957	156.361693033812	156.361746090803	156.362683673021	156.362711559723	156.362216104782	156.361662629738	156.361863368129	156.36279614615	156.361918318845	156.362529958291	156.362535903094
156.36171538476	156.361687828882	156.362490753663	156.362567419972	156.362142119645	156.361701446367	156.361788935055	156.362497275035	156.362403920396	156.362149157484	156.362203794002	156.361971917448	156.36217072789	156.362435654917	156.362390549449	156.361709227933	156.361916771332	156.362405825395	156.362606227457	156.362133107947	156.362146285502	156.362196056578	156.362050866548	156.362460414312	156.362336552953	156.362198230367	156.362346692654	156.36272133622	156.361795250282	156.362619810847	156.361884853552	156.362044024572	156.362208916318	156.362297530092	156.362050097604	156.361894907383	156.362020469962	156.362449936912	156.36243423771	156.362856101889	156.361940657311	156.361825118158	156.362056269363	156.361823460297	156.362287005994	156.362058584788	156.361674582594	156.362116171518	156.361795699519	156.36221782908
156.362494929984	156.36246566207	156.36214786776	156.361649209284	156.362004950516	156.362526186372	156.362237057206	156.36274812513	156.362598571472	156.362460780917	156.3622131463	156.362136091638	156.362178694152	156.362207893012	156.362099300044	156.3625927176	156.362106063036	156.362680245955	156.362659403829	156.361650591178	156.362418724262	156.362419761586	156.362462792805	156.362187257605	156.362385147095	156.361929244403	156.362092722786	156.362575853937	156.362100726439	156.361748639822	156.362330288059	156.362055096476	156.362651964652	156.361968289786	156.36169820392	156.361905230987	156.362174540072	156.36270352697	156.362355458323	156.3621870391	156.362468843504	156.36217671759	156.361840370963	156.36243593826	156.361977074593	156.3623194384	156.362656057712	156.362209879649	156.362187635995	156.362338728369
156.361843191582	156.361753997698	156.362563859873	156.362581755675	156.361904835794	156.362351507759	156.362018306005	156.362069475318	156.36206646707	156.362300570626	156.36235214532	156.362301766198	156.361775859447	156.362288395575	156.36208097937	156.361816251227	156.361862551843	156.361859776354	156.362090121934	156.361831572883	156.362201897923	156.362254864985	156.362586901759	156.362040245368	156.362002429425	156.362453494277	156.362520669169	156.361941787755	156.36221250764	156.361933369226	156.362352250056	156.361994802155	156.362490796849	156.361924132335	156.362259103539	156.361920958916	156.362311406631	156.362309107301	156.36220680218	156.361973845692	156.362327480934	156.362109884355	156.362201128155	156.362355066356	156.362649989973	156.362253864515	156.362303518098	156.362452401857	156.362227492469	156.36175717309
156.362032251365	156.36230397273	156.362174940774	156.362289887518	156.362491114552	156.362445965272	156.362399971172	156.362308258236	156.361964629497	156.361955393424	156.362332925921	156.361992222009	156.362360538108	156.361905038026	156.362620869486	156.361938078398	156.362626410654	156.361820085276	156.361855480945	156.362281627287	156.362210868203	156.362340280005	156.362170752168	156.362772877368	156.362629778396	156.36258228652	156.362193927775	156.362281457111	156.36257098413	156.362547480585	156.361792710745	156.361903774345	156.362306323829	156.362231710797	156.362774812897	156.361936600143	156.362048769593	156.3628625692	156.362498969634	156.361957618403	156.362630518743	156.361885980562	156.3625257807	156.362414123758	156.362211174537	156.362397153963	156.362381586856	156.362655153265	156.361944762864	156.362610032771
156.361815142818	156.362186212726	156.362539809537	156.36184858387	156.362045827268	156.362575928615	156.362422961926	156.361988020828	156.362183342204	156.36232704631	156.362043758192	156.362192595672	156.362079351956	156.362260199976	156.362609895132	156.362598130996	156.36201285668	156.362153047992	156.362516033447	156.362386471563	156.362030977514	156.362408350865	156.361836922419	156.362323211335	156.362672621948	156.362138529832	156.362462250309	156.362334028411	156.362008792549	156.362352596605	156.362003265795	156.362723768173	156.362013266277	156.362410049141	156.36191264301	156.361991446958	156.361872365071	156.362292023904	156.362177149897	156.361916853356	156.362126775078	156.361899248435	156.362191187291	156.362641895955	156.362472098027	156.362625178873	156.361892209217	156.362699585312	156.361998438745	156.362289702298
156.362625313805	156.362762020428	156.362377442668	156.362889928439	156.362035259561	156.362132567016	156.362389682509	156.362657117447	156.361867806887	156.362333177963	156.361779677157	156.361999406084	156.361995397224	156.361828539517	156.36223086343	156.362701200914	156.362630246726	156.362421753443	156.362036399231	156.362076590388	156.36237292123	156.362182374821	156.362678838104	156.361792588052	156.362153896734	156.362303654425	156.362407281632	156.362172853851	156.362490963575	156.361958834134	156.361955252765	156.362481182947	156.362095278441	156.362369383642	156.362685474543	156.362310988156	156.361942367121	156.362647637321	156.362084078897	156.362696669533	156.36198480379	156.362496370947	156.362064752002	156.362118560365	156.362035150179	156.362218964362	156.362235017901	156.361969956014	156.362490523813	156.36185916429
