# Supplementary material for: The Neural and Computational Architecture of Feedback Dynamics in Mouse Cortex during Stimulus Report
Source: eNeuro. 2024 Sep 24;11(9):ENEURO.0191-24.2024. doi: 10.1523/ENEURO.0191-24.2024 (PMC11444237; doi:10.1523/ENEURO.0191-24.2024)
Supplement: Extended Data 1 — The file code.zip includes all code used to generate the figures and perform the analyses presented in this manuscript. The folder "./ephys analysis/" contains code and instructions concerning experimental data and Figure 1. The files "Figure2CDE.m", "Figure3AB.m" and "Figure3C.m" simulate the model in the nominal setup, and generate the corresponding figures. The file "Morphing.m" allows changing the connectivity strengths with respect to the nominal setup, and plotting the resulting trajectories. The folder "./Figure4/" contains instructions, code and data concerning Figure 4. Download Extended Data 1, ZIP file. [file eneuro-11-ENEURO.0191-24.2024-s003.zip › code/Figure4/isolatePPC/v1Int_a1.dat]

0.324632827048926	0.31995774320199	0.355877913656115	0.350824498145094	0.327027107446553	0.340220688326153	0.322735399248673	0.364032728052616	0.325074701760642	0.347508343714103	0.358787744099344	0.332224002233473	0.335446434590469	0.360013939093135	0.329352919367097	0.343192608633325	0.341376848222993	0.335867435806687	0.325891636642014	0.327442690770229	0.360782987421077	0.36313933505034	0.358166627456067	0.354028173711535	0.333879582766789	0.325624580552595	0.335834099850848	0.319439462917225	0.328844348166469	0.340791807805914	0.364492493015157	0.345271670566835	0.336632257097053	0.338330255663502	0.32525160746777	0.345133597998668	0.323743745868304	0.319628756209462	0.35558500963068	0.358456738530692	0.33076128629076	0.321651904057488	0.352121236383556	0.334668996068882	0.337894810435361	0.328246878476182	0.359452303234688	0.332880303460756	0.340118891750456	0.368916137543086
0.339575565978527	0.381963494198325	0.342340284823595	0.338966125718095	0.369575244988945	0.346897391575386	0.350504119547569	0.367816239349082	0.375312875606976	0.351497661374234	0.361128832521095	0.344484549187433	0.33815580584795	0.379428245574744	0.368836737693721	0.359872018484129	0.366470315221319	0.341058250190385	0.342721415514714	0.32943154039592	0.345955183918103	0.333018272353073	0.346930265845024	0.356477028405318	0.333511304292943	0.348071059487048	0.357335854293429	0.363040531216826	0.345988322757143	0.339264712403751	0.385848644396729	0.353777115737164	0.382071867867119	0.34694013722398	0.339753986906445	0.328086249080611	0.373027360019278	0.368494346823504	0.363531647744167	0.346760671911344	0.335867258751731	0.358290092114411	0.351063332418198	0.342115547326643	0.368814563602858	0.347137908238394	0.343579422329033	0.379755816767805	0.371711667228631	0.369146994438528
0.386239943546851	0.369414672399165	0.372527163731061	0.387727436154031	0.358068396005595	0.36797569925824	0.3915871802186	0.399715536893355	0.359400730567948	0.363564794656491	0.372904428659565	0.398762463909936	0.346370485248375	0.360551625061486	0.346551691655728	0.398026398100431	0.379030298452339	0.350098531679766	0.341488301052663	0.360782915865181	0.362953357320073	0.340906278552752	0.338932339098883	0.393445148299001	0.375682857039302	0.356865936763391	0.365929608597045	0.370154724500547	0.375446540550827	0.363798822825676	0.350261559629012	0.390794715272548	0.362312295895452	0.348320380433101	0.356062713404233	0.379577877742281	0.396906232472138	0.386063835564525	0.351227493602825	0.397758537114149	0.363272752028612	0.379289072410805	0.351754858239591	0.358047268429725	0.344338044911403	0.358674579127578	0.337448271379988	0.378434970263518	0.365946120698316	0.37813265214877
0.418537482043935	0.37792711672817	0.400546268771121	0.379362741697915	0.363089310110109	0.378542787130993	0.363065764119757	0.380402418521473	0.35718412465326	0.389732092983589	0.362408585047877	0.393211193183742	0.403031181104535	0.353028124514613	0.36780723348221	0.386166652254144	0.41997817431942	0.358477975382882	0.36623914756048	0.418646109014864	0.379444485247819	0.369726487576403	0.405956324284722	0.375134228904239	0.366864352638495	0.353988234622189	0.414907984297144	0.397635442507729	0.380736429244487	0.40334106732016	0.362468124704175	0.414150099604827	0.364895717929263	0.384499693879677	0.368543115689854	0.399080241406859	0.37513277881722	0.411947229990781	0.384426354081062	0.374191677250379	0.408049739952854	0.391767147836703	0.400850814220291	0.393892461263424	0.385739256083698	0.380234900915544	0.401741253243186	0.406999919000464	0.395840819516963	0.385911277698328
0.435546158480637	0.377503071409038	0.368015060379714	0.363093382988055	0.365776473187245	0.364398338259215	0.429647515232969	0.427794896306404	0.396568212189772	0.421549744516248	0.382596070224223	0.410590189103437	0.36460237984335	0.418415672029993	0.397191781257277	0.39848046969067	0.382390315745625	0.424179818132597	0.391000540592696	0.375409625521679	0.423789994382551	0.366104976480706	0.401089483924463	0.411218886236966	0.395920497054637	0.435866182663117	0.375286869016508	0.41788978653804	0.383976538762862	0.39035703840094	0.404781416964508	0.408360135606408	0.421812626937883	0.367052567116951	0.378331151247586	0.371260942866223	0.429186735726257	0.435175446125398	0.42248024459024	0.367358086500425	0.386424627000425	0.3877860447355	0.379829065692494	0.363145438490789	0.391467012252375	0.407927905639362	0.386654342507704	0.386673204878563	0.369489936209046	0.404967544483395
0.381031521441364	0.429496763345707	0.397605789360304	0.42970579919243	0.443741072600593	0.406131815506548	0.453913112263034	0.397552769483035	0.457588323058898	0.455059630450076	0.400336652713069	0.384462904403294	0.43208435231259	0.453974875168345	0.40929528025961	0.407901583594758	0.456761869728309	0.43469541352463	0.383480364582478	0.452232446597065	0.45596654486112	0.403483323251963	0.405274644742366	0.431327945774348	0.419408049319893	0.379766432809352	0.396541254015182	0.403932867764652	0.385508846970231	0.405613285557506	0.428032210990758	0.400690141034839	0.448641530315536	0.397455946876935	0.377867290899991	0.43433271676955	0.398634975411593	0.440944140956019	0.411674366717836	0.457350730022374	0.462519634633331	0.432070493676888	0.415695028943154	0.394659387943611	0.402408358748454	0.395868354100223	0.418820176024196	0.436858845414868	0.427975585027904	0.422113984428637
0.441413028646704	0.465465344385531	0.441604045694954	0.474693129487428	0.408434658503157	0.484871645045054	0.442600163970284	0.427543022068281	0.423635137906422	0.393385971673678	0.44902570957861	0.410495069148561	0.434635913594474	0.442685679311662	0.404075144791403	0.398113059348589	0.43926580502268	0.469304505265344	0.453498763141269	0.420710288400389	0.464977628707734	0.440762099184266	0.48604908863107	0.432863018520697	0.428063618064983	0.456760696398975	0.416363398759864	0.484883585988484	0.418960688448149	0.485701410368968	0.411504021665449	0.404858956572808	0.419299197895699	0.435940417756211	0.47111410279903	0.421617271619527	0.454411117936168	0.418934514637844	0.446570593951101	0.403495579998301	0.445782780671887	0.401985478415337	0.457708963490069	0.467280036737189	0.42077861720121	0.436246407592215	0.467545613029922	0.424803281150762	0.4055868590213	0.414522246344205
0.481744553438463	0.435369687040622	0.493875518708041	0.485810583701578	0.448520640448061	0.423833595087611	0.463260087211268	0.441703778181602	0.512497123254601	0.417179804908067	0.493945566890307	0.420167573168776	0.452136176578918	0.497270996055944	0.415627877836489	0.501185594090323	0.493819400057934	0.506280151060754	0.486067174383725	0.488340828946125	0.456263983948298	0.45012421397037	0.486931453860905	0.416806048710908	0.454223433615265	0.451645173070815	0.510839616790305	0.47188722326356	0.514981704139065	0.50459063474907	0.499906828267043	0.448892997705272	0.475171094527375	0.477168556007007	0.477574988296156	0.503130762630345	0.518686499173148	0.428409051531531	0.467142040243941	0.416497299842019	0.481086685144606	0.495709925532078	0.499502303892002	0.439484843764144	0.433925307861938	0.476024121911743	0.477152011168682	0.444339842592864	0.450871688906945	0.448160198711029
0.45362003053128	0.461602438157267	0.540904158552498	0.551930623249072	0.437767766381681	0.506732122887814	0.47141694134217	0.529469153038877	0.477297495736579	0.513205974261456	0.444011072828872	0.531699703817445	0.467502203977253	0.450020451331468	0.524856465193546	0.457386992912288	0.44052176695094	0.526190544204195	0.50690171645113	0.453500496822617	0.499724622354391	0.488574407377254	0.505999649659097	0.525437439253006	0.549052783637791	0.438392385342567	0.456043726274244	0.482740330487104	0.545995090208343	0.464182298724431	0.454070920587674	0.492431225562756	0.550034014502768	0.493963039874409	0.485194624376297	0.526396032913033	0.473135275390289	0.441133281843381	0.452940170488788	0.478620322931351	0.525078797354061	0.439318141725368	0.555073431392654	0.453935141908931	0.450654360363451	0.472224547616713	0.499683341183338	0.514606353652268	0.525054867035866	0.521748805836979
0.465869801429124	0.506743307501893	0.5798665184237	0.583414930228933	0.575728598624189	0.555397299913855	0.48835054624337	0.545734633215334	0.487205126359411	0.541884578786952	0.490910248676912	0.466101781363595	0.580080863469579	0.54947347310874	0.465703000818011	0.531438167214796	0.543446108066922	0.510044050229703	0.484622289956635	0.547918236921005	0.467775786899988	0.598977875752465	0.567070208361282	0.491449551368604	0.522717868580375	0.553269787997676	0.520595587675643	0.466906453673225	0.538712068409392	0.474418839301222	0.479082197538139	0.493766672977192	0.489284620951783	0.487283250867777	0.508591674811771	0.54369410413973	0.570833834429214	0.495277310083861	0.570271775574516	0.575887731735068	0.581971407174722	0.544570871869728	0.555435088049009	0.486680899023072	0.51693375271889	0.507595738008857	0.528545057960592	0.536790310381409	0.581912696887569	0.469246583967267
0.500867876038663	0.538902099318648	0.536966982393675	0.523929529758311	0.57022328422741	0.521041729836333	0.52377443281957	0.512288748651941	0.561150316562633	0.499527159519207	0.622899000925413	0.509546646630666	0.581167009031629	0.562595701298956	0.581138311417873	0.588854619098524	0.524000818218383	0.541239513224986	0.495108778106159	0.568710420204937	0.589070778486185	0.521760286225395	0.602448592875131	0.514411974047807	0.589587281530978	0.576109257081851	0.568826583930449	0.616418966425021	0.620719790376641	0.527999483951423	0.618295036817244	0.619568468263247	0.581721616803721	0.636429033936906	0.626897219193166	0.502622681941143	0.589521457232602	0.586911853448813	0.528046306746418	0.626925734440206	0.553436316882905	0.617419928005902	0.614421663570732	0.586048497680358	0.500849362092496	0.605358718817667	0.629090005405257	0.525645757902622	0.60863270796472	0.499359493692111
0.55955148434576	0.558175902754289	0.562913855376962	0.604043104516037	0.574023047970302	0.596165393163529	0.677177808710817	0.557190490421726	0.693187957130944	0.552702631479929	0.618413520228419	0.583264194487632	0.640469220779818	0.594622986884403	0.61932187536332	0.559681917245765	0.655334785634167	0.560664433816955	0.529454558053723	0.544981497388695	0.589506285125071	0.527298750478401	0.549550644104382	0.578589390134264	0.627327325554245	0.56145129411491	0.66901061268607	0.638293875076569	0.608700974598881	0.526179705471059	0.575159699924204	0.65999534178555	0.576088983704225	0.580038954947849	0.654810707119224	0.684788999602669	0.628036958765195	0.552496432935915	0.657323762126129	0.678817875383049	0.674976363738927	0.657672233326912	0.6053476357086	0.587676960796713	0.556792502286371	0.533388006134302	0.665898023856014	0.577465208268912	0.534216465703055	0.546812324977845
0.61032224054388	0.644900424208091	0.65642060125449	0.736929508626307	0.709131165714383	0.667965954151194	0.602539581448242	0.565617170816859	0.699416335489515	0.622368337135811	0.675921542550712	0.662472474570377	0.734177268574376	0.650418248536945	0.725922550929485	0.715320958713057	0.633311683960774	0.613828612743529	0.574636359534623	0.623668358111556	0.714991333516424	0.618398378643202	0.65493802503449	0.624381856070952	0.643101373481215	0.574868816732072	0.697683173545848	0.718030393020982	0.661114712441991	0.616424893799162	0.701618964788411	0.589475404747721	0.62323569874534	0.68296012723305	0.566335526246783	0.603751389734627	0.630587501636869	0.731201258563553	0.608878030905805	0.713592581387088	0.696121254195971	0.600242910830473	0.683044193658116	0.596426482560136	0.597492535460345	0.73490656567315	0.578389990992337	0.73288039392037	0.616245934323364	0.610293485814478
0.656810787391098	0.744558164650811	0.642715087733746	0.726876559259288	0.655635284471974	0.612100388707157	0.734290763084123	0.608173261040126	0.794617756752839	0.69067880962858	0.807121945623057	0.79667674824929	0.720200062578016	0.635800901257546	0.693224263511216	0.806807771014997	0.778667145614115	0.665662898465781	0.642817746524277	0.644812072371252	0.691606147868004	0.607423652111987	0.738297410403293	0.711357205075574	0.649724123562093	0.611812844132992	0.733022412949646	0.647073696818666	0.807703787856951	0.751927986358121	0.749332639356596	0.618869124242149	0.72137220126032	0.724347090025618	0.644876639502635	0.726019249877361	0.802587879725665	0.605994015169508	0.764254040457329	0.672141435542086	0.737991322016626	0.67073911984488	0.624431946135044	0.78880037701014	0.694999347717366	0.69999810062293	0.675978639377596	0.771711834752015	0.760340691511029	0.616073723513431
0.84698686727802	0.862038450743546	0.71365275702808	0.866026674759071	0.731618274890892	0.720852486683901	0.726265549061193	0.740766757491714	0.71808927393248	0.817041877299447	0.741042274684981	0.773598782266501	0.80771444509783	0.859880453762897	0.728066836392306	0.759413891161445	0.641496852548248	0.732302055470493	0.731938675004241	0.69755682892334	0.725356326221264	0.786563667135085	0.839688591459343	0.695261607118825	0.706124883877039	0.643367336913395	0.862291287467334	0.72266843291551	0.799261192010519	0.781911244729267	0.816939216319903	0.720323024597812	0.751279505298902	0.82426100012608	0.832884587736908	0.67518894264039	0.760415508052974	0.817410029949886	0.664836926644971	0.78000336094127	0.784591601385808	0.657330097851791	0.699204925336984	0.769376818584314	0.77703001284473	0.798403050408856	0.869751041851719	0.817465965318842	0.816364829172076	0.707366282102939
0.78245783972245	0.861622770493968	0.869670959766636	0.735436250136212	0.775367461745476	0.881723641415034	0.765183255667669	0.878682508138199	0.890204857008783	0.743211683291093	0.845818988975679	0.857048041432714	0.710860402103621	0.782121578642282	0.725433625125172	0.859677794569208	0.895520361690219	0.755954509947224	0.844370336523884	0.832350907980049	0.710769964187599	0.764028237020978	0.891905176157316	0.760540202146087	0.872091435087217	0.702470179492281	0.881625409692659	0.936019417108284	0.835139589296031	0.90552712942249	0.759657288538584	0.777002869442355	0.845311971867097	0.814972884473564	0.860287712847694	0.806364987750452	0.800016847997288	0.74033135335294	0.737868640224954	0.74630563131758	0.856566488991602	0.797437238042767	0.698982972025492	0.863775359125179	0.920718314429273	0.704474882108467	0.809039044385815	0.813256740812891	0.937520360456672	0.696862474646576
0.774967809645459	0.767528691684967	1.01439423793606	0.918303369866436	1.03797977030069	0.940504893188098	0.853355418013893	1.01375499661787	0.794434767680275	0.879759241855678	0.906331968377991	0.758312274818791	0.978239703670335	0.794377296609646	1.02455412246921	0.874535730102028	1.0120898863248	0.812029711827143	0.829097464021959	0.806607144827285	0.954980071549128	0.881601067390903	0.914328270261542	0.772670305289156	0.931403846764368	0.977046141523463	0.764200375841761	0.802346239463413	0.857284622847556	0.927564717969742	0.796940906984185	0.995478524456851	1.02112597755258	0.856692733510674	0.806704288162155	0.774007215824399	0.863855900997979	0.839420055169113	0.888936732804113	0.74806636525667	0.80260475811603	0.888767020293643	0.93040132577989	0.972520240821416	0.996257899220915	0.806604728359125	1.00685932055467	0.920654106574272	1.038546084017	0.9074522490862
0.911876020055371	0.925002996431708	0.841610123036185	0.945604126329284	0.931637907710578	1.08328611741352	0.957943239690148	0.950518507177997	0.869447895816147	0.837698127080456	1.02454223607537	0.865676058742507	1.02794372341929	1.1489231207563	0.862937551055884	0.939096990141797	0.990488763508532	1.11243195673356	1.12642116199465	0.905898557638129	1.14259301150313	0.942294577762536	1.02755986745512	0.84174673691257	1.04368241991909	0.875119474768695	1.05149430456142	1.0756470620198	0.913461296776625	0.999600718187085	0.981997649295567	0.831120669973334	1.16640081033377	0.955573863295155	0.873177859200818	0.951408735150695	0.934618530212783	0.872461989589375	0.851117470837233	1.04429679251534	1.06885207179704	1.1044323609344	0.881719827130724	1.02126551572426	0.84568676130515	0.880352398374944	1.09129839810707	1.05121652998121	0.855446302530704	0.979757028431199
1.18272147564293	1.06143256983502	0.905514691270096	1.17843075261429	1.10592837155384	1.03267708387137	1.047121493358	0.949338554896423	1.06170382998058	0.971340933243103	1.14981935484421	0.933403708590481	1.02412186319699	1.12574700306284	1.05228540513925	1.03945599969225	1.04294091966993	1.25120292552189	0.998446095973183	0.914417052172214	1.18242438051225	0.929560210555673	1.11472978421768	1.11401680911566	1.25453127004632	1.03003446982807	0.935989147869035	1.22448787606359	0.972582224568673	0.962781728962561	1.11337211496948	1.10338557475504	0.911628897344445	0.965164032762549	1.26061844213674	1.00294830942244	1.1062700363117	1.16097746083788	1.05696037883341	1.15666693478787	1.21514668243601	1.24638374304286	0.941976678380541	1.27351239739067	0.949497841292175	1.27641382617999	1.07288374604302	0.999842826059829	0.896738916673221	1.14050073901881
1.4000668724039	1.39421817269037	1.33695069485421	1.22550746406226	1.41455195834374	1.15654864482946	1.09373211598885	1.23312873947798	1.04677166933742	1.00134927975276	1.02050829795782	1.10993789837434	1.35134464729213	1.3935158597544	1.05852277579358	1.13799281280611	1.00891992798042	1.13743923191191	1.25310545129946	1.00385958576831	1.16171328670793	1.04965713124851	1.08801653371529	1.21377314074685	1.03205087613203	1.25180044093331	1.25751984315464	1.35637711734139	1.12241575092554	1.07414090537332	1.06896519993254	1.09055191234441	1.20647293361956	1.29153442159753	1.35420351476839	1.12133604760092	1.16555418335702	1.26792266199441	1.27821126470373	1.01935198151804	1.24976304114114	1.39993159883957	1.30354224089845	1.00973742205932	1.36068458955659	1.11316599615027	1.30134711272839	1.30857775938742	1.14030659967124	0.995835716915537
1.43031233506468	1.41593052526865	1.29005879670017	1.11653435529902	1.34517333439416	1.52351379442988	1.3410527396307	1.2338315957947	1.4047152903698	1.57401558690225	1.30868460973313	1.24257786226371	1.2378286730971	1.40057738894541	1.30975695844662	1.11747638101998	1.16643440136252	1.07734507809012	1.21580363226028	1.30950151190808	1.19853042999635	1.17643656900617	1.1290725338483	1.49567941154086	1.53870076868101	1.35475289654424	1.49963453448218	1.11881689022919	1.26997190555368	1.17726345958204	1.39336187659053	1.14716713848576	1.15330783717853	1.3098942648204	1.55599752635289	1.5028436290408	1.26069521860405	1.14285904418854	1.31335344127135	1.37760335649615	1.19309310464336	1.45063318821731	1.33750979550788	1.53358358248841	1.45252387703546	1.40228601053907	1.28656054987429	1.19530988963674	1.34362492876865	1.3511871321687
1.61002683974928	1.59521425549589	1.29134385816924	1.51754604029503	1.23715784540297	1.29027524130742	1.34157308447973	1.54535109399373	1.29841271695437	1.20496939210312	1.3757175870335	1.29642932216128	1.68232494300869	1.33594969780057	1.31688961588176	1.32553541515656	1.681802189892	1.56887874216822	1.32706563769265	1.59180694503586	1.44504665852318	1.46272823882353	1.39254066182464	1.27002321456093	1.42003068005625	1.33581188956864	1.29170480030216	1.25830129878618	1.63073701514757	1.46532469999221	1.68501662922495	1.29287290704248	1.5465690063535	1.42340353610192	1.52350425002266	1.24247303938185	1.38881697764979	1.64519801429344	1.28811910610796	1.25294657510523	1.38925482000721	1.24737805908919	1.30797578661055	1.28402596997412	1.23167951940243	1.55867969925696	1.21441169081202	1.6763594613822	1.61862048974826	1.62175365407241
1.55850919991677	1.92637948733701	1.53095931757983	1.51184393764013	1.65913418968356	1.82903434600559	1.61704776877194	1.52752235072161	1.61368443263759	1.88020612729921	1.47843050541351	1.4920528232973	1.85942024298906	1.66903746809558	1.33263169779641	1.64195599476849	1.85337871157218	1.73923039534712	1.60181884011575	1.67778248355997	1.88654966033557	1.42250890977045	1.36368248510742	1.77215419450388	1.33580041214037	1.76353593276402	1.66801202759947	1.5045529586635	1.46896409788542	1.87058028444295	1.373623325864	1.36048492601683	1.87875677750322	1.88767016209819	1.62664994641391	1.92601704854911	1.84735775576405	1.86019422945112	1.76314734875946	1.33382158090012	1.83399262804773	1.88058750622137	1.81282660117745	1.45512264779062	1.66665254689941	1.38776963558416	1.83816845804636	1.864596287608	1.77653667285008	1.84034292032049
1.72091803354937	2.06078471634504	1.74494350265087	1.63616631952363	1.94859597035481	1.86174829486325	1.76952669243587	1.88168287338384	1.53058255034721	1.95096289115927	2.05414207773551	1.69754249275843	2.11036634897505	1.58943296870671	1.99501729591052	2.01424160706315	1.86054660281346	1.68783917437814	1.54020095370988	1.55838171409133	1.52337019518351	1.7552760213895	1.7078052240684	1.93040944359121	1.89903883986638	1.61271141784374	2.036904977129	1.72051915720311	1.52097572082561	1.95622528457259	1.68960760087621	2.04300596917051	1.77074234127824	1.48141059014861	1.78790100602721	1.52977501993596	1.63328656397248	1.57487258849787	1.57468371741839	1.75557354507399	1.62427494167069	1.7442299376593	1.59983426203627	1.57158369220987	1.82552621994205	1.96392902001854	1.97282028185621	1.89811004493772	1.81132659447115	1.8140378929899
1.84635643423769	2.00525734174947	1.66566091424438	1.77952629928208	2.00006561258578	2.00137406557572	2.27499009680395	1.70859860486666	1.84715973498163	2.2029887033607	2.32674618598681	1.65052787595905	2.25591728260589	1.70462613091811	2.09219404327423	1.90462354960746	2.18227417430835	1.6218454875818	2.29264035192848	2.21035241213377	1.66604457644435	1.96368765454495	1.88323872170139	1.69037751396388	2.07163128797049	2.29520367046755	1.9566609711965	1.76256547123648	1.93370929437636	1.97276164987343	2.27634699791811	2.19151123646921	1.69471111089867	2.25032210432467	2.29439786818673	2.3789791620685	2.21551603418062	2.26161317490581	2.2672743827638	1.73774802306543	1.84833403042272	2.16257558802321	1.93369844043266	1.99598078592793	1.83370446819427	2.15048842107431	1.75255562644607	2.15596103657159	2.19556945121206	2.21642948570298
1.86816062858129	1.92042170028102	2.35591297639945	2.2241772816392	2.54944434671835	2.33810071995665	2.4343385417725	1.89616120816979	1.96991009120313	2.31541774096152	1.92728836612795	2.25325384881265	2.03927436730755	2.36415189057643	1.89919467168121	2.58121158123399	1.92795445033389	1.96207895763867	2.53191578980406	2.01844105804332	2.37193453803824	2.20428852441174	2.04355518331243	2.34633986091101	2.58556093594593	2.55447283191898	2.54425373454204	2.35636068065665	2.18439521373112	2.07679120073767	2.12440932229581	2.38721754233882	2.02894591610052	1.83056799150911	2.40979310607477	2.08162035947802	2.19056427869326	2.06652590896699	2.32366690984312	2.47759040981685	2.44416945377977	2.56687670701342	2.11868066416113	2.27269471370821	2.42286117848913	1.91256660478746	1.92137903355423	2.39911935388276	2.48619058614272	1.81777869601868
2.1122817388821	2.09523095131271	2.22611587712326	2.66178826730677	2.33717088739748	2.20775176436807	2.1876587933627	2.14050327189473	2.61624773021584	2.14604960869987	2.78109068671201	2.88576936056734	2.09448637085464	2.59705569568492	2.83630365705921	2.12592274510099	2.85150116502461	2.45303466212085	2.09392992851395	2.07826295427143	2.0833916804337	2.22287998596733	2.71340847149341	2.52214037785266	2.12549704648954	2.34170997360455	2.20033242649673	2.84960624325427	2.06615696605975	2.90147770978178	2.21873009848102	2.80670241889826	2.21660287213286	2.7457792031081	2.12600553407461	2.60192847665809	2.75956138763882	2.46513655226004	2.46088890755862	2.72104113254839	2.68410620982452	2.70074086639554	2.1290856956063	2.48995783476294	2.50502363481148	2.33381300126616	2.34499436098219	2.0169119827414	2.56871664725575	2.71501140729449
2.68274996563539	2.63247609684175	2.53518844149199	2.7341481347632	3.03075155716581	3.09905086797386	2.32459681758752	2.58878291750367	2.79677436141126	2.81374871383367	3.13098616302948	2.9412560666761	3.14861665612752	3.0176065934184	2.72011627547194	2.54210939004342	2.40248880545951	2.65178269420988	3.09213275825316	2.40284710681016	2.77541603726304	2.91916747875234	2.74930038308611	2.96568603342979	2.56980550393714	2.56537697594206	2.60702976014397	2.35210485086261	2.72474410559088	2.82942435416992	2.52331470646892	2.94030022969418	3.04279571302648	2.73051720998176	2.35095021374632	2.68319019402087	2.52389634725047	2.34373237745791	3.08354506920044	2.80417129725445	2.82296739496892	2.44464568151735	2.31072369915023	2.34794633394114	2.27481634037246	2.48904102512224	3.08794719361824	2.8762381054333	2.9955426742157	2.85884717191615
3.2880953485057	3.10739672259588	3.40872758317848	3.00839895398938	2.68920738338717	2.64561336380211	2.99672654602659	2.71793004860185	2.67155350863429	2.89414035860901	2.7640884855407	3.33437143090379	3.36067808952671	3.31888646431195	3.35715598039953	2.57977469801697	2.58281677691333	3.26928533535711	2.75132079249805	3.27815679406603	2.61987742952777	3.33125735994445	2.76163012674703	2.87315289632878	3.24738425752355	2.86673201076214	2.8530564259225	2.67955587666028	3.19295546907787	2.92076293004747	2.84754668073853	2.86239199465813	2.69903942701255	2.60571230067195	2.71783176436048	2.94811084138221	2.79219097466489	2.92828944705297	3.32541616156173	3.31878980120479	3.10604983328885	2.94071847990385	2.75909607996424	3.30714561941615	3.15852694967433	2.75864722810689	3.19697394262318	3.08804170732254	2.66718951648399	2.74433469191936
2.90925917833728	3.64622382505203	3.64406546784448	2.96220771508829	3.06805770273323	3.28434934338747	3.49628520287988	3.69846662311205	3.66004816078593	3.3853744696446	3.03606620593968	3.67894181811529	3.57583532293088	3.36746786530928	3.66630705846392	2.96688971231462	3.49949482072545	2.96203828726936	3.53328392223973	3.1728182055008	3.66083031589126	3.09599098880008	3.52481731288554	2.8412950397603	3.51511606708622	3.51085317820034	3.38308427584145	3.06514519904329	2.90294020584572	3.12078487318138	3.54718346093716	3.61121972421576	3.51116009752161	3.3870838979229	2.92153686613048	2.92750103638471	3.21827529452922	3.67115527469759	3.64213449345077	3.66940447795835	3.01964349975002	3.11093843628344	2.85249849700453	3.41604783653744	2.87102287605517	3.01395224902648	3.02203798055044	3.18294466020244	3.15574785802115	3.36153736150764
3.93770960242478	3.56737010243784	3.30997591385349	3.76787795013288	3.38819550317929	3.51789306400076	3.78333239374706	3.39600035070901	3.47640241717502	3.23104750805848	3.92206344695772	3.93555781487229	3.20308247643916	3.47286885759866	3.88114767376103	3.82983274608662	3.95166861665359	3.92871748220667	3.84358136691711	3.2977297611658	3.78970320117208	3.66388066383071	3.88450084965822	3.92843465954845	3.85495791333337	3.70032385101574	3.64434465053713	3.53218373813588	3.79673003781174	3.34037456925305	3.91448204747963	3.89271242253393	3.93536121186218	3.92682539750097	3.7004830875813	3.7831215855584	3.53257847631867	3.56966640411564	3.73175898656374	3.49745820367485	3.83063843296816	3.91054012356618	3.92489552747532	3.55558953729307	3.69768113048682	3.65963034025084	3.94034533677959	3.84231512942227	3.9092765138428	3.91886922196464
3.97015941364586	4.14593868255517	4.18813363141034	4.23309128251394	4.37524272965286	4.23884861473417	4.23490598804409	4.17566942812637	4.12334297248667	3.92343911489459	3.91852049930099	4.19102781906997	4.22786638269079	3.74611670331935	4.12970491934696	3.86497187939376	3.64365401719392	3.80277652674536	3.87022985119836	4.2221519492943	4.19823997983093	4.17255762635015	4.22454269243306	4.12716941364916	4.21146752298144	4.12694145221394	3.81372636863014	3.98882540305348	4.07377157389956	4.18962588623709	3.73535293071365	4.19468918398586	3.69615478073386	3.7838596038797	4.22652806809855	4.19847614468834	4.02671973241561	4.10534805214581	3.90008326246966	3.69194618778168	3.84232477400444	4.15558510933103	4.14914715934903	3.64020967505567	3.74230752315119	4.2195301914078	4.04751388399916	4.19874489419783	4.01498066686613	4.21489339274885
4.36083779439972	4.24084343093625	4.12756833987978	4.43601710313917	4.07062514534917	15.1042017674637	4.44220911712414	4.49608898504857	4.48690014977952	4.47812073544362	4.52421873672503	4.48197557713785	4.37079095244787	4.43348607881995	4.3910629283751	4.33671960682276	4.44770306896438	4.49876139853696	4.43659582939561	4.39744689327323	4.46458625684542	4.35089315382618	4.49333109045194	4.32851182494737	4.45297897274585	4.45123372818283	4.49379301012976	4.43957056657793	4.50799185527096	4.42273070403113	4.43672662333149	4.08481006996625	4.16441190946329	4.43064059745362	4.11428731066277	4.47726554435368	4.36303934807885	4.40535986145225	4.51242527676373	4.43314737961124	4.2833396396994	4.42837832934594	4.17931689815763	4.38778724234434	4.41900432717194	4.5417294809642	4.46091903345425	4.417983698454	4.34609106959802	4.50381787971958
4.83427243202071	4.61828058933791	4.82840938480898	4.80406520508731	4.67166016853223	4.78091531834022	4.63143068588013	4.77757520284767	4.81879390204916	4.63110365497735	4.67048437262596	4.81923784242983	4.77861736690705	3.55740471783861	4.72643616342732	4.76361640050482	4.62420456802217	4.74817648060981	26.2716642983863	4.67119418183617	4.71956304962051	4.71043775329745	4.80475017705348	4.8349868934024	4.71743709703679	4.7749678924678	4.80520968438269	4.43805964421692	4.66135750003679	3.74197798945889	4.83128182063407	4.74231611274349	4.75925211997725	4.47360993728764	4.75152469795289	4.78570187706082	4.66553713733773	4.77538140883781	4.68741397362974	4.67866972785961	4.5730091901255	4.58847898319175	4.6973543374719	4.69606949641321	4.82209665541947	7.90241794509198	5.60269376181768	4.76170233385147	4.76418618281423	4.77668318940904
5.160605392285	25.1188252116789	4.94679927094971	5.09579456485039	5.11058025661325	5.10423263971992	4.94398037863718	5.0205741228601	5.16412034932328	7.46391848651466	5.13106422210896	5.09726933305975	5.00502513979736	5.17874243512419	5.39253039487607	4.89368415081534	5.01672319140302	5.044414845316	5.16145649617701	4.97361125245454	5.06016091428174	5.04708942606456	5.01620133026956	5.11678782854762	4.99261164934293	5.10271757876111	5.07423851602914	5.09876781191224	5.10846590690121	4.96451433117502	5.10238334347488	4.94780414782889	5.11692208504839	5.14726080288974	5.14147751691387	5.09697203340806	5.07680971055906	4.96066092057815	5.11457882249223	3.42775707470797	5.08488680510303	4.95867086502855	4.93361340553357	4.96662123616964	4.98108630412532	5.00614157131576	5.088034017322	5.07612963834685	5.0156943336969	3.37380094866643
5.32296337443751	5.25889479486666	5.39178680875154	5.43035785943186	5.25474899055144	3.17618454286701	5.3120094465841	5.30613013900432	5.38757895155376	38.6758354128589	5.251939178665	5.49797908368649	5.49555234024459	4.42269366679239	5.47350260152825	5.17414270193049	5.50354434086309	5.49208669521749	5.27764147333718	5.44996144260353	24.8003733760324	5.49553391483813	6.29176569609246	5.34404841128776	5.4676584850084	5.34545780568047	6.09922098388658	5.43631350848742	5.30219397982482	5.51653692780096	5.38126425203572	5.45623492351702	5.50162808339077	3.07956684757029	5.20516759427572	5.45623622654233	5.15241448752356	5.41148991065343	5.475624355521	5.46544531642353	5.49627415573432	5.41881510290063	2.98552029132735	5.37384145336953	5.50046887095027	5.42023398188104	5.44504992576594	5.47862452129974	5.2519320364107	5.27438670118933
5.85573337164676	5.86443864146008	5.43283190466205	26.0102286723866	5.51489607741295	33.400763727667	4.10684280241001	5.79841168229794	2.85075740846355	2.69601993776552	5.53729764750133	5.5236920265129	5.54010939505476	2.83126595502722	5.46874263926235	5.49492260578652	5.76406013845721	3.56796468349928	5.59495926266596	5.870639937267	10.8705723632372	5.69827863298682	5.87571022140492	5.87518857897056	5.78784192846983	5.80454700713775	5.85603746165803	2.65747272650193	4.36936224683226	5.57444449408168	5.71535350767102	5.77124094103955	5.65514548635155	5.44715204967573	5.56807816715162	5.65161638528712	5.77408859878396	5.61284599027862	5.78468776717215	5.70135805003064	5.57952989025016	2.82895982623574	3.77750208339331	5.66162391153239	6.29568481629537	5.49993807811464	5.69084661743878	5.85241869205533	5.43045890786575	5.75813877116752
5.80901416525891	6.14509643931648	5.98517622187708	6.11499958653672	5.9962512576038	6.04596000505503	3.26127825416284	5.98707582954997	6.12787081285307	3.43829850751249	5.83475512625387	5.72727096861415	3.27874050430664	5.73809885763832	34.6745288410022	5.78939501391931	6.16559606362208	3.15686839210011	5.73442073713379	2.94622998743798	6.20450247028675	6.21896813715135	6.23917192020976	2.47869585451458	5.7751129783864	2.72495154887101	2.47334035306404	6.06138904517843	5.81435893368199	5.73735342159982	2.71508363824706	6.96093011640216	6.09518090584598	6.22317673303404	3.34007776331862	3.94078649018685	2.53017972613744	5.91430351907925	7.68107746880714	6.13039190090115	5.75454347903459	6.1303600040397	6.12573292319775	40.0837997733474	6.12918457066006	6.00447089872867	3.3485509499943	6.2478570678147	2.95810062876422	6.01027854219838
6.01265105658599	3.18983963569937	2.96034875643951	3.00597577349702	3.19142849691686	2.92045892046608	4.31825649694149	6.11329019729109	6.02647208425927	2.88945534889648	3.68187706824983	33.6407313223014	6.45984770033794	6.55203102459306	6.07247597179618	6.04706945001814	6.06502773535183	2.74736267134575	6.51287993410314	33.7698100242692	3.88084991367716	39.2537290816909	2.90664262548806	6.04027425584838	6.2576391540546	2.70980582974338	3.22990867375523	6.15184178576425	2.54689063008638	4.48612947411667	6.4678757101408	4.33944247897664	6.46349719447734	6.62238155682769	6.36212573652402	6.69431117439105	36.3479815012589	6.11016750850822	6.41299903407447	6.29328208343724	3.0107667213516	6.25745630117099	6.09327972133603	6.28690739526609	35.0427370294882	3.08098211117537	6.04373292529615	3.67735280032482	3.72945834312688	6.12026215586337
6.8120126981105	3.19727882232709	6.41555082645156	6.32196087743427	10.5265256255604	6.56971615819391	3.19927135016502	6.30534574744212	3.67320970069641	6.71447364353052	39.8468560573869	2.94729315081723	4.50432891035611	6.30650528795338	6.62486674456577	6.54259523732887	31.4900193673689	6.49062771782506	6.25080733604445	6.62853832158894	5.59959209351487	2.91714781516212	3.41515677189012	6.36803143991306	6.59123492140256	3.03417913715639	6.41244749704811	6.82288680343069	2.77834121403396	2.92390334641075	2.87763914086418	3.28601146982727	2.85401956557379	2.96308708387485	2.53378348781718	6.54440988435632	6.72417015062081	2.80322651794339	3.09831078169595	2.98513739004005	6.31314952706536	7.34026928249627	6.42034720211299	2.89185820680458	6.4497927060693	6.31353865286501	6.43790526353038	3.94486120491762	4.54693260917318	6.37690139867161
6.86217955856063	3.0281057209597	3.42601670748986	6.91767053194952	6.61506457797264	5.33943472211727	2.98094426919743	6.71749297833976	3.76456696429073	6.68438681448359	6.58445510604543	3.4025919087906	6.63434002942385	2.62229888851687	6.69087130719614	5.88345614394205	3.29792338191382	2.86303260289887	6.59913305514329	6.79484909331918	6.61750080750305	21.7591977748989	3.25016436957567	3.75464589780487	41.2902648952013	6.54601607609393	3.73241232684511	6.87263742836629	42.7582718657943	3.00875715620611	7.03821367017845	6.62444347921336	6.94507527866191	6.60389195180215	6.64815262092704	3.01515113849337	34.3063239826431	20.5298230948914	2.95173062395558	23.891113452106	3.984021427367	2.95718672989397	3.36091018437743	6.67825051226797	6.60933948468095	6.68006872264144	6.70995159048134	2.88857349802253	6.67253677616278	6.57246945484837
3.38591671866046	8.04941634608408	28.5530147896803	7.01294042754026	21.6177878225807	37.1921366076714	25.3303657018323	15.3270224316903	24.7350908576939	7.28523495866263	3.44296591448478	3.44169842955337	6.87688514804205	37.6500790128268	2.95269829568071	7.18154622072246	6.99514450203195	7.07938693292959	3.35488693255011	6.80208305531918	2.75078029536157	6.95238706954163	3.53308919706214	6.8575831743771	42.9138501642502	27.3345450663554	25.3380722210013	3.38936467102949	6.86140622736431	32.3727506995129	7.10614899111234	7.20849926071481	3.36415595334288	6.9208647721846	4.16762754968111	6.87963727109362	5.83208781308304	23.6417504825099	7.04242042585297	34.8330439832737	2.90806068462654	7.08720141454583	27.5718467381979	23.731236272504	21.0061166024029	3.15088245258425	6.9200836415372	36.2658308297247	3.29566889974183	6.98477441695059
31.0019587655789	3.34647282931384	3.61808187651625	3.89417995748525	4.45119409954747	26.6438610123969	24.5895177592915	3.12795075776069	7.1278738670642	7.38617105594472	3.7184415276373	8.01107223049612	2.99145437026298	4.88518186609144	3.25587640593782	7.09215315251293	3.26097480983307	41.8160802212691	7.24068230740459	7.16616098503846	11.9329719955686	7.10568918713286	7.34493517812991	4.59619818562117	7.23729075867448	7.23791388702409	2.93898686597839	7.17303959951433	5.4579155951031	3.25047164281585	42.4903286189959	3.97286502469497	3.00307569992715	2.95678643088202	7.52103856268963	28.58734688423	29.3897941949223	2.79042466943991	7.21739212236193	3.04603242531411	20.9017264000906	7.0122301795835	4.31314534352497	23.1363710217907	34.2512938534908	4.15519320882937	17.120249872485	6.74307210701981	8.47129002876577	7.28016314485607
23.0251980270881	3.59485140383144	3.85573301932076	43.5493015744103	3.63203790785964	7.36656485183519	3.99194390175348	5.57715184728472	8.03812858885659	7.25816173520905	23.8208145975489	7.33931292435007	30.6669431163923	27.3966534440911	3.08568358087475	26.3551577450021	4.67909143197438	14.2087166528899	7.54450156283966	7.33087370790641	6.45838571837641	3.03142603103362	4.21144840779203	6.86754845137057	27.1744394761532	7.0038820827479	7.4564190822768	3.69834635089969	23.9771013168775	7.45459336190864	7.29197655726327	26.4368727433713	4.2113958180605	7.55207029245719	2.84456827640347	3.16077647243412	5.3794745435099	26.0512193449243	25.97557190739	7.33090762744413	7.30211066116982	3.25387252041813	40.7701004134069	4.49699870372595	27.9011050939886	7.45998688042506	3.91896672987552	30.2494760810943	5.69115693347372	3.47960440036827
6.73735160371803	3.35911176784381	28.7101314771581	3.49263055358149	5.65858162776774	7.69804346329026	30.2582147650679	7.34722429761712	4.836596533664	27.8159982222167	22.5161636311595	29.005857912218	15.7962939782123	18.6113437611271	4.63954283016242	28.5075831978716	3.76019412577687	4.12850399823196	3.61175955991549	28.4307894601879	3.67908025499135	28.2999858206195	4.68923972827427	9.85179979290284	3.9795894158998	34.3506719877233	3.55462028888548	3.32042295721846	7.35583389989477	33.0110169549241	3.11646942196499	27.4112236650199	3.45221102588007	3.98477458440177	27.3669271904404	8.76341492284789	26.262077076041	3.37039113972449	22.3255043331091	29.2752050194562	32.2802661046388	3.40585142925567	3.43244977333047	2.90480865417847	7.48367589589504	26.4078705778497	3.36098577695059	3.42987087314475	31.6004085341726	23.1234325285631
22.7214519406197	3.40117004942271	4.17681805937572	3.2763466570478	4.37756591741527	23.5810454294625	23.4985343857548	20.8564598289719	37.8289683995185	29.4439906616673	24.412041448366	32.8025995229243	24.2993920073275	27.848400975909	24.7064091965716	28.7267446318988	4.2371295786721	3.77114206854023	7.5644886637154	7.70769528670619	7.9398664901064	25.8231699624362	28.9969643934311	22.4917009436548	23.8331034861885	25.8662659173287	3.07383556544015	33.7890440884078	35.7456104171199	7.58209318703808	31.628245191587	5.5417789450721	9.69350682584031	6.96555660508845	3.46143043390406	33.550420200399	3.61779505928879	7.72037362479351	27.0893523985444	35.3151769994202	26.3177628291484	25.9748049776613	3.81340908712907	5.35910879434702	3.21250367321083	25.0580963098213	4.42884381157894	7.72643288179693	7.45871883970497	26.9357494280711
28.0083848639118	7.64286207010525	5.57621787901481	23.7718384736337	4.12125538299222	22.1023707798836	37.2432327641171	3.72633879668065	31.6313278045424	5.04468576006868	3.59861644250943	30.5252947990168	10.311369168274	33.3809401543534	22.1143245234018	26.9790206905342	29.9878093189637	3.77664464423797	29.9668901761458	9.17591394117829	31.6493429952647	7.59983403514766	23.1596892618984	21.4933665293023	32.3918663332257	4.21454620877578	29.2525133775713	26.2093027500348	25.7297743063216	4.75879577081359	33.8660661147954	33.79374515669	23.308334247914	28.2571596826378	21.7795079007957	41.8769931200198	3.55825814222359	14.8708566610162	30.095342144545	4.03461137849881	29.7894655982139	26.5633220016461	33.9355429258722	35.3621741530554	12.9015996878674	32.6126686024532	30.0000870177676	3.8881478207324	32.3237775817687	24.0987550583214
29.085131412848	28.5536830549747	29.150121610062	33.9353336351614	32.0110033582092	31.3881461461071	4.7959340396246	24.7996788559098	33.7722005105833	26.6328883524009	32.8571671313341	21.4980811100285	27.0226606271404	5.23945893086944	4.9870466898648	29.8599620121552	27.6004814663132	28.0360958428987	30.6279368534653	5.69966820417938	23.3444095739391	4.54224980490303	42.1596707830181	4.54788972274038	30.2485610040482	19.0191782976179	31.0954198486683	7.73573810662482	32.9599897288834	33.0607940773951	25.0337232598989	24.1323931807974	30.3378203993246	5.09318381265607	30.0018981678275	30.6543132220248	24.1838634664671	21.3387690233101	19.1806093675597	26.0280579420216	25.838065673101	24.7710005484842	33.6640001945711	32.859740916129	4.79823315260513	27.8676790521971	29.9327860690862	5.22705118306353	32.4206805858395	28.8345449376307
6.69189083055988	28.4275394021033	5.19862917840866	23.2129066402509	35.0071182279576	25.4933490666123	9.57346231009051	26.8731597866038	25.495933481239	6.01428616910798	23.8464215519845	27.3416196053173	8.50676572059482	29.9758024100315	19.4727738890991	27.2213936836398	7.00606502481708	30.124955712045	21.3984489024561	33.3581537136336	27.6556490616968	30.3970029131802	24.9515196231066	24.2157071158903	7.19694275890749	35.0654334406862	8.69751008509887	29.8177246046699	25.2298258448049	9.90901325225029	8.87190662043604	24.5091894638854	33.6304540584736	32.3128678849681	29.8002120486202	41.959739783042	24.6228455809035	6.30399640454768	27.6524483591873	5.38529728037451	33.5831387729545	29.8412282947968	35.4562589710429	11.345976671676	32.7499639956158	8.83437281883808	23.0774215247729	6.97399572439375	35.7752650034941	22.9446249598414
35.5161631098402	22.5393253666004	31.9444440406345	29.0790916689154	28.4497700690805	10.0484365839531	34.2119246662158	17.6859930416841	34.4922269499151	19.5758698708174	27.2416196425765	33.5971468463015	20.3470589076184	22.9608972714342	33.0198863102336	22.7082596392865	30.8688078113001	23.6443709751331	32.1706353869178	30.1634421800945	24.954593735987	29.28135432703	23.8866951233121	33.1180930226225	27.2134806898711	25.5354294099137	35.9358016448092	27.6767384977686	25.2407860878466	35.2344893221549	21.4155203743769	22.7239590613609	33.835421775973	30.7268886080595	32.0107948293706	30.4703566925312	23.7064091649332	25.2948226249583	23.2571563057563	34.3835191424632	35.4857159704876	28.6081686785954	35.67496598329	21.7217652462364	32.339809465412	26.2831498424383	20.0799936187571	27.8533995703709	28.9846475057926	34.0831649744817
30.2384641386843	30.3350230928163	25.4332216119519	25.1994004133838	28.4412851230326	27.6569155641421	21.0731536586892	35.7563826083294	26.0390961315545	29.2304526223527	22.7864062556118	31.7548996408048	26.1580681843422	35.8045961334924	33.657279098038	28.7133232916232	34.4741218326954	34.6019863997389	31.9650769704074	27.35624096158	36.3374393151789	33.7949459705483	33.398465088885	29.245993205282	33.8483648567278	29.1123218752008	32.7115086796184	31.4590596642822	29.3182095410413	24.0427507200838	36.2250493519843	28.4300855078389	30.7388882947811	28.5371749066059	27.3520947868088	29.0660777582155	36.8094883876301	33.5355082691571	33.8502949859273	22.2422256521285	30.2855218408763	25.2021036606241	30.2147160834142	27.1388156052379	22.063299878441	26.6701568190024	31.048310645298	35.763480320784	28.6138219006173	36.4383183279652
36.0827688610094	24.3695656667061	27.6632309905007	29.0741121149523	29.755417635961	35.6457182200778	31.1918751137071	25.4892012358231	35.3557117304625	31.9048921143755	26.6341883894454	36.2894775693896	32.7669977468389	34.925868180843	29.7801030456733	34.0662465749081	35.9488068944192	35.6715643284871	26.8702147915357	29.7711800664584	29.2872050506903	29.0945658399223	36.8586775138685	27.0418968972921	27.3154777347039	36.276930235627	33.203595543637	37.016717148126	29.6193181059824	24.8834043036047	29.6963410274579	36.1146616941944	35.3782489695588	34.9138259704559	27.0950449975956	24.2255930344304	26.2834413439077	27.954239963345	37.2979880997842	36.1365373836547	31.6574259426147	24.0741453944112	30.1394784870753	35.3302073285424	26.2408221190422	23.5553065079237	33.0672079209728	35.382499695732	35.654037668302	35.380414608961
34.6116453976109	29.1968880516475	34.3697065777071	36.3524648185687	32.5473103562903	27.4889504198149	23.9214561724356	26.6971975712771	36.4868002261784	29.2212479115064	35.0076591939357	36.4976874521451	34.5062164442565	37.342897494332	36.1739924479759	36.6976639628719	27.2809201755184	35.2580173431062	37.3529143081864	30.5257811299481	29.3174325990329	29.076064689496	37.3229009560333	35.1465910972446	32.4977073423302	27.6299341333471	32.6605886441057	30.3389309891719	36.3425868357784	26.3956826433665	34.1714091490039	25.1870137257169	36.4191809757482	34.0847404049498	30.9058033164908	28.5045177499336	37.3213053155854	35.8069230317257	27.3651746387694	36.0914384663884	32.1894720096851	24.0453472546944	37.1184838152009	36.8807225506038	36.3151706628848	36.6074188981535	32.9947173257073	35.9159024445067	35.9286875891007	37.4697399639288
30.9783599778646	37.5079050686514	36.8960390335699	34.5030481615092	33.7818260897535	33.4102328030078	33.6297795443399	37.3508175483793	30.5526437914389	37.3721401291431	28.3602768501659	33.603373823699	36.329134065605	30.9989562676069	36.5393293407699	37.1357345217167	32.2727876164774	27.5061541429604	36.141307827059	29.065656900826	37.2795348218165	26.6844738205632	29.1519950697274	37.2834257507115	37.2948730607332	30.6126475534067	37.0139349229041	36.6640797588827	36.1424043766544	37.1557723944161	36.7537182710127	26.8943503841328	30.8540419274336	37.4824764015921	35.9472105041292	30.3141548725896	37.2711852996357	36.3613170308149	32.6189932569433	37.1900581120917	34.8483488378602	36.6724835976708	35.6121880461751	36.4969353260768	26.5145525333608	37.3254274877636	32.9106730565912	37.6450390310178	36.8267052163028	37.62113192756
36.7606000369747	29.6197782691678	37.2012818838893	36.118455494715	37.4271161565123	31.3933921864549	36.5183373437601	28.8955409546859	33.4080543970994	31.4748434545093	32.9116199778191	37.482836631411	37.6038095614348	33.4454161525384	30.8395693551096	28.4118198309986	37.8726861692466	35.2704491790688	36.9205195556348	36.1013991426879	36.9742787761497	34.3027098172802	34.380994832982	36.1155220399434	28.5416931532695	36.6272366654428	36.2824830250751	36.8530743311981	29.7555421313753	33.7398769115808	37.5985820620899	29.4223477294836	26.5440826756582	37.749794757015	33.1700182228546	37.1696667362276	33.9226316899431	30.7502775565204	32.1049872164975	37.1468730813611	34.3624921877021	29.0539709762293	29.5358459445042	37.2640855278573	27.0588075838658	29.9657901478178	35.6079593739731	29.5905466743633	26.9307433844656	36.9505378570532
32.1618559971618	29.0958799376779	32.719057366797	36.1859681730116	37.2666627357534	37.7027817992019	36.635987563345	37.8952590910648	36.7217912145891	36.3468077862758	27.3828232490098	36.5538933695745	35.2823690418856	37.9278536182719	35.7558054300452	36.6276234179033	31.254501835941	37.8470679045425	33.6652602143346	34.4848948543575	28.9706824167734	37.7619352519728	35.6398864220284	34.7317230831039	37.8025813130731	37.4364697823113	37.0702676121693	28.9257674415946	37.2324473377631	36.713864923819	34.8050759702172	37.2942747765822	31.2662438787934	37.1422377206915	27.8142091279217	35.2679274727398	29.1964187634826	30.9971848291105	36.8213524850544	37.1879588857036	31.7224677383401	33.2187638350394	32.0739593745829	37.343457897866	34.9078816495843	37.6308624837888	34.1229569488896	30.3707052191697	35.4605304924551	30.1207224279801
35.9385850806601	37.9988735868182	37.1538901410793	35.8946817156394	36.6913262603259	32.3349610481445	36.0146740735369	37.8468270786055	35.878738395515	37.4899095001789	38.0158303027116	31.3935956323735	37.4214202695553	36.3722592917028	36.354980393158	37.7306685764339	37.6299928828551	37.1836039197913	35.758815059226	37.8171563769617	36.3067842528602	37.9081535474025	32.1123356704964	35.5174023668228	38.0276136584009	34.1564967403756	37.8381827817142	37.9832478882101	34.8817632061985	33.2670083041995	34.2083346439812	31.3677331067408	37.996438668217	33.6842490249263	33.3241695677805	31.571196388604	33.2761245629437	34.1325640874489	35.3983108464143	35.813775102363	33.8685434085349	31.5744018488784	36.6840404621932	34.3824703914406	36.804105634394	36.1333371414439	37.922215085197	37.1674427269658	34.8683740342639	33.1599091221594
37.8644349941343	30.0188278521564	37.6917940047179	37.7093380889035	32.3393069423336	37.8213145335265	34.6719949748832	37.5863942163691	37.4018026679561	36.8011578104513	38.0812652833115	29.8127344864044	31.9434252541367	36.7076945955317	35.0684663748544	30.7249890294738	37.7880362708021	37.2712575458301	37.0438411417639	33.0646955839004	37.7150527987163	31.7476794140365	37.8865150050885	37.9813803280925	36.1868293905528	35.4654123708682	31.9118362338429	37.7981999697334	36.3173508819146	37.2228676529703	37.2944279268872	37.4084133462645	37.8423916905039	34.9106711292986	37.1466263483547	37.3982402127213	34.5940886998475	32.2366816837256	36.9126737936154	37.0465731578032	36.346326507696	34.8819854296155	37.018590470027	33.6876743875588	37.7678917220708	37.6750688306429	27.6263565466723	36.714654735987	36.9909850585551	37.8943851281677
37.6891354219438	34.9618631902372	37.7070385991582	35.4715192942604	33.9064012527631	37.0648889261872	36.9480416970397	38.0552369767381	37.3624181218071	38.1055634203929	38.0781765703703	37.4653116349098	37.8378120265057	37.379020990262	37.7123134727834	37.2078802054215	37.7957103070413	37.2518286597756	37.4304850887281	35.2964041381409	30.3358509689027	36.1732690084374	37.7410060023293	37.7301597151167	38.018364775698	37.3813913134396	37.4920156757072	37.8587421327863	37.1106129003797	37.117247144808	36.993781060467	32.7104940051011	37.4478078478075	37.248226822425	36.0250621215725	37.566369745113	37.0195355609644	37.0670800953613	30.0095865096063	35.7314141463357	38.0574835910343	37.988714607743	34.6318887700389	37.9588616835299	37.5645397099989	37.5850518237653	38.0368261375347	32.9376111715243	38.0427520614481	37.8110534416861
38.0855925132431	33.270591338324	37.1310985908706	36.8853922207819	37.0693200939456	37.1533375197039	38.1000154344158	38.1411627964247	37.9192148932952	38.1222946960544	35.2816859873165	37.6097965336043	37.8215877176705	37.435817977706	37.9612884525584	37.8796704634553	37.5364384644286	35.8883616916223	37.7919686648084	38.0315242550921	34.8336198316599	35.2881935437469	36.6927749401122	35.2347868689929	36.0274304669158	38.088865866773	37.8869498793302	37.8534694126196	37.1562789931385	30.4420521084841	37.8584878614523	37.2343803716782	37.1885550084891	32.6532855037302	37.4771419661309	38.1966602941904	38.0185916152858	37.5700362087996	37.4963737654996	33.3198926505098	37.9255144526593	38.0664917545362	37.7127840691258	37.5870726675576	37.6001046764077	36.2774076450708	35.3746168901546	38.0163748086682	38.0434870616617	37.5447533712308
37.4694334211428	38.0459719228757	34.1583653380272	37.9792801016894	37.6637546168125	35.8839100001711	35.38665610857	38.0075759628653	36.5326144923868	37.8300441997409	37.4210311162928	38.1171487501974	34.3398147663865	37.6060230075452	34.8335997296526	37.9862407137176	37.8737777996561	38.2108844984488	37.196921524102	37.250189761839	36.276020755244	35.6481887352265	31.5399583579038	37.9183854139669	38.1561175910718	37.4663387257048	37.2155688697492	37.8978459799187	38.025189748275	37.7654926976174	38.0046857137077	37.7125350175812	36.6225418051929	37.4509454292724	37.2665749249982	37.7530000409928	38.0463339370606	37.7391757058474	38.0488086601233	38.11744924423	37.905572188788	37.9579421452135	37.9062004450704	38.1263343898397	38.1067772789903	38.2476246667859	37.9502412739294	38.117235161716	37.4669084819267	38.0057043301168
37.8131240032957	38.104361805388	33.1924139627158	37.3707270940921	38.0413589971664	37.9830384760458	36.633759229976	36.6173881993128	38.0160364427573	37.2380136009876	37.2636109961806	37.4380858497757	35.847927802888	37.7195331090032	37.4422009871949	38.1060134319657	35.9006880399778	38.199213417165	35.0641217663948	33.990364605718	38.1556347341587	38.1261985502483	38.2365292046032	36.708577856427	38.0880217355761	34.5798455693521	37.6924860259041	37.8654347971109	37.659137441151	37.4692623840804	37.4510358348801	37.9218271338611	38.0125143420398	37.6019715960223	38.1849246002425	38.1258895890574	38.189955041795	36.8268711366799	37.5458607455094	38.199379672123	37.8814758535478	37.8540007638425	37.903821047795	38.0577450573055	36.4535877338904	37.1187768050086	38.2241431268833	35.0731997198595	38.0120743710168	38.1104115968646
37.1396708985442	37.2470569970509	37.5824143931702	37.5467164017605	38.1067044120916	38.070109046634	38.1302146768514	36.90778678857	37.1487575244055	37.8765765710893	37.0128746006387	38.1293236897295	37.7891266346273	37.2717081771844	37.5462642131009	38.1600149632111	37.921431796414	37.9493943064342	38.3396408716159	38.2156890332874	38.1975891513536	36.7184317037379	36.5307394437678	38.1716021017102	37.8498923941293	38.0561816698316	38.1393786941598	38.2542505501967	36.2525798799239	37.7034268067644	36.9187155669898	37.720129669052	38.2458551801167	35.8747928901701	38.2056927237518	38.0118378116918	38.2081123925824	38.0769317215481	37.3780111373423	38.1946534810038	38.01607626482	38.0852634887386	37.5738796687459	38.2254617150772	36.7029991952622	38.0783564847346	38.0991444988544	38.1762985124896	37.762339712853	38.2057161562264
37.8273157915829	38.1708233220752	38.2045419433514	37.9075580907139	38.1936979576496	37.8095867977828	37.8239953310745	38.1616128619624	38.0677789003165	38.2260066192285	37.5739927388669	36.92961265967	38.2223785402979	37.7723433426712	38.1104451863976	37.820386180968	38.1602825417611	37.9721824113639	38.1741854665059	38.0941547500108	38.1581928143501	38.2441318727118	38.203543420628	38.2403628774683	38.1826509264088	38.1956818688624	37.6093587306598	38.1690903337881	38.0946918535105	37.1463742646932	38.2567441681945	36.3148274550881	37.3748007002403	38.214066445173	37.8940816632966	38.2411413510255	38.0820564611611	38.0815547515906	38.2285072581376	37.6576111129629	37.8346960739088	37.4668772680851	38.1192849887419	37.7532240681689	38.0663516768693	38.2897148692232	38.2037809330978	38.1073591194721	38.1952479816195	38.2519097000512
38.1551120776071	38.2647863813818	38.180317668844	37.0306667458702	37.8776132581684	37.9034342460693	38.0096181312568	38.2069513075378	37.9078047338211	38.1962470350461	38.0850302756104	38.2588109247255	37.3800860516388	37.4380130973196	38.2811523069181	38.1858603670622	38.233317094092	38.27345163348	38.2471426782476	38.1720556217873	38.3751535206186	37.9366065738305	38.1550379872793	38.0256745243015	37.5121867557656	38.1843213698143	38.0405262400711	38.076257389243	38.0670175313728	38.3538567672119	38.2528079834719	38.221990517644	37.7771646063172	38.0365230690173	38.2537218318156	37.6872360566377	37.9748360722836	38.1780405151768	38.4102831698864	38.2127872635005	38.0873105880719	38.2160094310267	38.2479864262294	37.7662406484525	38.1751655076114	37.7988812550334	37.9034745316643	38.2666740031776	37.39518632632	38.1798877316303
38.2349801924337	38.1329021829478	38.2892487326441	38.3879010540147	38.2255414390717	38.1831462171194	38.2436526302468	38.258064656531	38.3268127309639	38.296545549899	38.2537192261868	38.2897635480587	37.9385928950892	38.1464111837616	38.2309648735637	38.1753595681912	38.2789565444763	37.3419757756103	38.3597408478986	38.2114513323933	37.9670741208593	38.0922266552855	38.2055609223788	38.2771973123962	38.2122027070752	38.2580159968042	38.2193158436277	38.1454568332203	38.3604130174385	38.3137440888964	37.6996586960124	37.1652911114334	37.8858076920064	37.715955228428	38.3376742884275	38.2897841002391	38.1308798741373	37.4650380252024	37.6953595469672	38.2154033133911	38.270333296757	37.7860971599369	38.135071948864	38.2213655105719	38.0699827280744	38.0004450749048	38.2919517454794	38.3283408827689	38.0246312248278	38.3344213258458
38.2663275981826	38.3723608670982	38.2142811181175	38.2693216698097	38.253906046776	38.3156694308795	38.3081057378641	38.4319516461736	38.355612324956	38.2859538169135	38.3646022676912	38.2147368359978	38.1017108405385	38.296993219772	38.318276282459	38.3673879361667	38.2692399397436	37.8587455487361	38.2499809276325	38.3618042682591	38.1401362715448	38.3769760461528	38.3527278046222	37.5650965240225	38.3507098425595	37.8717886307816	37.8554551898482	38.2994483385888	38.2154225035693	38.3126878113252	38.2427178066608	38.2884581597679	38.3000866143278	38.2511503544522	38.1989758536903	38.1315616225695	38.273656521992	38.3861447312446	38.3400091018479	38.1621951191467	37.7906373608484	38.3073915044167	38.2833578659001	38.3643311881991	38.1043476200254	37.9973109123417	38.1091029970349	38.3496991216805	38.2670727792784	37.6218261574788
38.306099713598	38.2069444626582	38.2734522964095	38.1998065547618	37.8061115438468	38.2816809038827	38.422093521538	38.3419183929725	38.111649788804	38.3948784501879	38.2767209029972	37.9471441058959	38.2867615696308	38.3747047210348	38.3390105310267	38.3201928974247	38.3227840903169	38.3216365292729	38.3260024667375	38.4357751335426	38.3131873542188	38.3689041443659	37.5946338916452	38.250245596998	38.2054307126277	38.3437866869024	38.2198685069347	38.34002612077	38.4263220918977	38.1844990516734	38.3928395803468	38.314868953138	38.2895999398912	38.3410741302816	38.3458632061525	38.1283118952847	38.3679858580575	38.173413985837	38.3691066905709	38.3198226633591	38.368078062179	38.3416773304464	38.440527367196	38.4072829891185	38.3915428893392	38.3544871255351	38.3181929382242	38.3077800500221	38.3167374156273	38.3966054637408
38.363795119473	38.1734635785671	38.3230004558588	38.2827217115802	38.3508321072579	38.2717024084325	38.4159208627442	38.3113553119457	38.1331948581893	38.4176902628718	38.359436238874	38.4189863375178	38.3896303089293	38.1500490507603	38.277915513624	38.3595292700017	38.3619566167416	38.421974669172	38.160641529711	37.8723779793494	38.3880196710945	38.4045823062223	38.4539577880028	38.3694045335039	38.4076906224431	38.3763648958439	38.3212737577839	38.151954163684	38.3356643451928	38.3651791216941	38.2410976534949	38.4259133188966	38.3902527771359	38.4316121448115	38.2609174282021	38.4506717185681	38.4458413730638	38.2406480139714	38.3242260937911	38.3958526476058	38.3436901372422	38.335920794744	38.1345449481073	38.3775151805924	38.3417581152132	38.3919697505936	38.478785072686	38.2840690864297	38.3355660497927	38.1906576429249
38.4266633055238	38.1611444724728	37.9088713917738	38.3613323686673	38.425809482552	38.3785547371105	38.3770388675403	38.3904292984944	38.3738177976677	38.3366852984713	38.3660947709212	38.4007916052871	38.4702667581105	38.3988033391139	38.2236492721602	38.2965322531946	38.3345211477925	38.4472653138624	38.5180725137057	38.3308373209825	38.5057116954501	38.3869693216434	38.0710296813398	38.4408406050907	38.4595685619355	38.2381850435462	38.3703379452648	38.4413266860911	38.2937932767976	38.4217258262888	38.423215369125	38.3364599363725	38.3588688121504	38.4263241179654	38.444262754131	38.423460435575	38.3913445985198	38.4570991841658	38.3777599670397	38.3228206001718	38.3930202825001	38.2639125091231	38.2765435241578	38.4174117778995	38.4625060720575	38.4442881821797	38.2645987105991	38.4287098654498	38.2215950260621	38.4278664163111
38.3455602439525	38.3897676297279	38.4103454542707	38.5313621271991	38.4811265146946	38.0170508103767	38.4970602513539	38.4467049455733	38.3583799808767	38.3990865606016	38.3889216922706	38.3765832256736	38.3433807789749	38.1640090585001	38.3538710936277	38.4974068559205	38.4166196078374	38.315891249188	38.3618474977064	38.3773568785997	38.5469858339365	38.43220139527	38.2817617763447	38.4544393100476	38.2693812575128	38.4498972250952	38.5153586060292	38.3088708352139	38.3513303794391	38.3463875728588	38.35962889057	38.4883254505603	38.4222616742766	38.3400120530808	38.4464591456528	38.420518041124	38.3621742305708	38.365701829068	38.3428286736778	38.4240078424368	38.3290225532019	38.5116042497694	38.3522725896626	38.4284312102964	38.4832760108726	38.3235141721364	38.3033749902965	38.5240993745936	38.396581024583	38.395565420718
38.4905822198645	38.569444724841	38.5318831363193	38.423440429023	38.3758485158577	38.3448683060089	38.3864508959677	38.4205565283129	38.4718836231136	38.3471176369786	38.3711187147909	38.4143813670681	38.5013030498326	38.4120084224791	38.3672923577484	38.4696292273098	38.4140134795181	38.5359628281657	38.4580100824993	38.4306132933412	38.3406108655241	38.5282829652202	38.3924939883199	38.425711189599	38.3683831331279	38.4523972755195	38.3887456497676	38.432914538796	38.4973238324344	38.397181834784	38.4409820738044	38.5158704335746	38.4967122882581	38.4020446246202	38.4764762282338	38.435331002989	38.5366110003508	38.3662063321498	38.4080131134392	38.3636627219394	38.4208682981476	38.3474339629791	38.4843534344422	38.4112172981949	38.352499581305	38.324216694866	38.3661929507461	38.5330761913083	38.5461679419583	38.5108674607174
38.330133644246	38.5188895178012	38.4724042025672	38.5398058691879	38.4460876849051	38.4086820001168	38.4976170330881	38.3292576121333	38.366363732899	38.5601951898279	38.4392659844657	38.4831754247878	38.4280669038238	38.4287218739219	38.5090940596271	38.5686568607401	38.3590422793541	38.4590133137072	38.3410615615655	38.4298557583033	38.6488859774248	38.4844593254971	38.3910795692751	38.5886956283512	38.4935142716043	38.4805802682132	38.4557565520008	38.2953904795647	38.554950990574	38.3653875839059	38.5045296272107	38.4623006439985	38.4251989825764	38.2670846174696	38.530380721954	38.5740638998003	38.3773206734666	38.4003562330046	38.4951701594963	38.56770927568	38.5055801868906	38.595914574138	38.4378166533418	38.2832889206642	38.4312862158723	38.5195656307691	38.4987802497125	38.4488019973619	38.5243261498102	38.4229510106723
38.4069802983281	38.4100231075944	38.5356393317286	38.5720103795123	38.4969173410831	38.5401104111511	38.4078713896101	38.3237600075166	38.4446587575095	38.5881429888032	38.3661928210628	38.3919020756378	38.4999714891744	38.4800980733661	38.4166436199327	38.3658069119666	38.3875056402876	38.4879249627993	38.4692322614123	38.327833151223	38.4511459143466	38.4938000759014	38.4984648810355	38.451808824006	38.3656736043454	38.5674472139537	38.6010941931428	38.469963705044	38.4458926069036	38.3651342808014	38.4362724692409	38.5002824114407	38.4320439254136	38.4642285331634	38.4414137422196	38.4294291182835	38.4892381153971	38.4947039327763	38.3626661246668	38.5626529695404	38.5889919705794	38.4956598003567	38.3618407486577	38.302590417912	38.4187683950573	38.4952758853508	38.5801123729583	38.4328410566545	38.4121381813551	38.492430353133
38.4708976530241	38.3682753337967	38.4906638170024	38.5698447951232	38.4612655779982	38.5351606479412	38.5433020069962	38.4667316488948	38.4824574777956	38.4944421125181	38.2869294375717	38.5275362470564	38.5040319186217	38.3887406989568	38.5988452351113	38.4639283683432	38.5370695874619	38.5317508938064	38.3827853230198	38.3695272789002	38.3905195367714	38.4052467731825	38.5316936790921	38.569327941158	38.46868068381	38.3474296229341	38.530800991206	38.6204775917575	38.384623446038	38.5178449880081	38.4805048715039	38.6729926700634	38.3832134270771	38.4562240122192	38.4365723179724	38.44450199615	38.5000477210143	38.5740565124346	38.5861321921191	38.52837399319	38.5415783597708	38.4594878245145	38.5136760798199	38.470424298582	38.4824517752044	38.5335584872248	38.5382481148789	38.4042934941682	38.4839615644916	38.48807405906
38.5692596240547	38.5823371951693	38.4799699279911	38.4513581758895	38.4450424293185	38.5287340030206	38.5198989796155	38.5149348161502	38.4445658343446	38.3287679727802	38.5196793720354	38.3607912515676	38.3158925313313	38.4416460342161	38.4803612845175	38.5057782048858	38.4295300623328	38.4833970261861	38.5362567532605	38.6015785927546	38.3339747643533	38.4358495138315	38.5367141553116	38.6153205901951	38.5268556079981	38.5758305221605	38.2654026773852	38.4468422764187	38.4180506567104	38.5759128106686	38.5711517659331	38.5117541245828	38.654811952376	38.5653357161219	38.4767874748493	38.6332706595183	38.5239241089966	38.3809588166048	38.4995355441437	38.4687434705918	38.4870931457132	38.5634294454443	38.4454437827641	38.3842924619832	38.630031103706	38.4888316523497	38.5421755360282	38.325818175462	38.4026289622287	38.2992708976584
38.582374554827	38.5920034341357	38.3888502811927	38.5840648314597	38.4357142566117	38.3254858336498	38.3082145029679	38.6349653171734	38.5163718105574	38.5042273009385	38.6540577281664	38.4897940482277	38.5279193053859	38.5497470363533	38.5403916554096	38.2670050932718	38.4348984135797	38.4302898488721	38.4708610313286	38.4546624161829	38.3843312397414	38.3936881894468	38.5161264282579	38.6699504930239	38.3757622263306	38.4930444671797	38.5723729915009	38.6323365128904	38.3962614334823	38.414830969693	38.4408156001763	38.5477770177899	38.3703411932547	38.4156488526939	38.409843380842	38.5256299083341	38.6815028986123	38.5205259284412	38.5197027137405	38.5830121660744	38.3907750067788	38.4839687461986	38.5017391304406	38.4318793121207	38.4930758133011	38.5465172341724	38.5132441199338	38.6503434201688	38.4236334537739	38.5645306389505
38.3709861859763	38.4440930538686	38.3593067134139	38.5340359902413	38.5058220933919	38.5916708354023	38.5872822561368	38.4092137052828	38.6207375443063	38.4637780956739	38.3554933008316	38.4418256420229	38.5537842027766	38.5677367291144	38.3396057832822	38.4028280408854	38.6476853188478	38.5543093609602	38.3108582859747	38.347702042196	38.5462047772921	38.5441252787681	38.5485673415018	38.5891533670688	38.6339751124954	38.4988904546211	38.4782826531063	38.5504035291128	38.5522198510514	38.5673031855304	38.4597262996458	38.7049954461024	38.4791810261099	38.5205619932231	38.3361525490991	38.3516741914264	38.5087138303459	38.5613113330699	38.6887592763498	38.4362030677568	38.5107601959012	38.6163862246314	38.4740180600208	38.3189240358386	38.5437179834913	38.5500703762582	38.4830710304284	38.4469612055068	38.4943216199089	38.5687135121166
38.5593413977552	38.5544259423316	38.3850020306117	38.5339915934394	38.5964138832429	38.5629272635202	38.4744567938017	38.6186451346111	38.4841453447987	38.5178310088795	38.5762941417718	38.4689255258772	38.4007510857251	38.4774882338594	38.444058067115	38.2838684955811	38.4435269597455	38.3598351062695	38.4672513143709	38.2388967736249	38.5516376260337	38.3207430732566	38.333566236111	38.307439564665	38.3097250097503	38.5111750161353	38.4174543289432	38.6409653807989	38.4395011644601	38.5473111029713	38.5717763088099	38.4256896158167	38.5760403191224	38.2874688023166	38.4852357794802	38.40344696691	38.6095181108405	38.5345439544108	38.3022069420535	38.5808838416986	38.5946089238765	38.5142216157133	38.629306439068	38.4541960919375	38.4797848238434	38.3836693443078	38.4197623635816	38.537714771495	38.4167335923993	38.5363933215085
38.7205534774169	38.4166958567491	38.4913481563708	38.6205823033396	38.684837156363	38.4998238638767	38.587977160964	38.4967055518499	38.6185258321114	38.5187702433341	38.706407935354	38.6619800832139	38.4755587773152	38.4897609664959	38.5913086286234	38.4534895963359	38.4571457329804	38.3944051290101	38.4452426613598	38.6031538295087	38.6090741006363	38.3628337688281	38.6936278287079	38.6439827782571	38.5337459934264	38.6856491743944	38.5770350356147	38.5476484816882	38.3991494602872	38.5465796347214	38.4715971899084	38.3364584095931	38.6687768085623	38.5603426114603	38.4847633996094	38.5781736736034	38.4173878230968	38.5062429176667	38.5760612355831	38.529691118269	38.3462406327395	38.4814270763924	38.348665326082	38.305604892684	38.506084756816	38.4784377009357	38.6247200869307	38.5405557779238	38.6690014119348	38.5222901820263
38.5110056234279	38.4527988127461	38.6210911514621	38.4480386888735	38.4040844818629	38.5778551516465	38.5837377342298	38.592422913482	38.4193102024056	38.4781737859967	38.66242381648	38.5658578308832	38.3027014604242	38.4382157722969	38.4001217449427	38.5924730986467	38.4737225912795	38.6456554862401	38.5324584252838	38.5839658086411	38.3999335859194	38.5491139622994	38.4692605539708	38.5229691182958	38.568567606382	38.3497348530957	38.6233691793568	38.6481004160675	38.4485326958742	38.5752519857978	38.5593328484057	38.5735450754581	38.6266414582567	38.6440798740391	38.5223144374445	38.4244472334682	38.4832500432353	38.4133256104891	38.4354189348199	38.420484007861	38.2407609239687	38.5130702880756	38.3861311894318	38.3462709435085	38.561458630985	38.6239287456007	38.382318637702	38.44150525925	38.6545546681082	38.4655625314599
38.4012862621155	38.4845688858226	38.3807373457621	38.5888699723853	38.6127358520714	38.5275924047719	38.4510811037439	38.3345919122853	38.6435337813915	38.4446395242819	38.6595427463969	38.6737600934185	38.6046972368597	38.5846713850078	38.4773646443182	38.6989538842865	38.4296408306003	38.5889688819096	38.4788742742504	38.4517949644563	38.378970510324	38.689924184914	38.5267712950416	38.4960428720828	38.5023617467431	38.4221580230171	38.3155977762295	38.6161894321051	38.3204348704415	38.7187224563191	38.5666767978122	38.6859299195518	38.6016943904781	38.6470146872511	38.3257899736015	38.3904559207451	38.4227933701861	38.5692172560386	38.678836569119	38.4866057794306	38.4874017852544	38.3187403461386	38.351134030955	38.3991850393697	38.5369019475935	38.5654671095136	38.7312118306662	38.6661946010362	38.3928997209886	38.4160782923895
38.6226547575418	38.5162846773052	38.4721764956214	38.6831232418923	38.4438461532935	38.3837005485911	38.3231326585731	38.6562546436379	38.4227005045915	38.4781714931071	38.5588616207489	38.4946865561256	38.4213372973973	38.3901990775844	38.5373040707756	38.6290257105906	38.5190168644063	38.7168916559063	38.5129242662152	38.4234186415354	38.7344153248667	38.2968257969714	38.6551450455412	38.6945964799892	38.6935821902006	38.5521232790712	38.5498865297499	38.4993909631493	38.5311903948431	38.5774033319903	38.7191594856404	38.4639906731498	38.5062608961169	38.4882738914226	38.3624720052292	38.5309427199341	38.654704056433	38.4371646435657	38.509431244233	38.5540795571607	38.414880720132	38.3909585746758	38.5480864941923	38.57098510498	38.6610459725507	38.3926217099182	38.3213857608491	38.5751301611707	38.5946697519238	38.404347731668
38.5146577265957	38.6568574070306	38.4685732047982	38.4679608015216	38.6014640397406	38.7187907433346	38.3649882770067	38.5020753474648	38.4378836398818	38.5241992217213	38.7112011682643	38.4148681515754	38.5542837564091	38.5673606454342	38.5430978543181	38.4453269667718	38.3115809138432	38.505118843219	38.549114157022	38.5525668522391	38.6075963676135	38.5922680893303	38.3425122143955	38.5285611075811	38.3003209619381	38.3625459681755	38.5377361706216	38.4940462359043	38.5464254873409	38.5695983093994	38.564442336109	38.519005726847	38.7030822605457	38.6174896796786	38.5201890278014	38.2925705475561	38.4101723622528	38.3986968693462	38.5878904970989	38.4719767958869	38.5371546023104	38.4368599713111	38.4262158063272	38.5822677531363	38.6243347891402	38.4145175938726	38.7184417848262	38.5188611068894	38.6844855553258	38.5082468650698
38.299849751511	38.6444387871146	38.6476619816352	38.3455975492147	38.7037578042409	38.5829002215886	38.464059274866	38.5339431397773	38.6480065683326	38.5034459007522	38.6061496275219	38.5654722719956	38.5975856253126	38.4273121811532	38.5735664978849	38.6187408453501	38.4480920855849	38.4955492104959	38.5482485484271	38.4722091019561	38.5165320018505	38.3359995612387	38.6187866328252	38.5941153198568	38.370545468335	38.674702055283	38.4954728619345	38.5007513651368	38.5299849758622	38.6123026628465	38.6873076717377	38.7185183774723	38.4813893800505	38.6013102462164	38.6755558701815	38.6963002698863	38.41020698859	38.2651159448246	38.5763544378671	38.5096767514219	38.5629377466119	38.4361431112164	38.5140322076426	38.355920636754	38.6901541081858	38.6160981538304	38.6023407782345	38.3324157531646	38.6238126929123	38.6565637830611
38.5073173957195	38.3646914446864	38.5836353052928	38.5989901830117	38.5409286297435	38.4078911964749	38.4712581976974	38.6036667649451	38.440029599815	38.5339276476036	38.5175175494929	38.5607368588591	38.7670745188566	38.7457859837165	38.3378251294993	38.4468566393832	38.5607680061801	38.6919346350096	38.5960451345633	38.457667727765	38.7384029519153	38.48556868323	38.2922687671011	38.3610690335204	38.4651950980539	38.4821679598981	38.4911323795332	38.5544977382739	38.3875759146394	38.4448654091549	38.6380207382016	38.4679028565063	38.6593497059331	38.3824649367099	38.3626197006562	38.3252353865455	38.4155809872857	38.5964284500304	38.4136863205941	38.3462412729837	38.3858837326459	38.5528461203021	38.6178571897385	38.7361445859494	38.6586573209169	38.7017080762742	38.3066847828683	38.3334005647038	38.6965851510514	38.6282538246825
38.5972362066254	38.378623424822	38.7318436728998	38.5635742042528	38.5022567034193	38.4001033397699	38.6629359790067	38.5684389814714	38.4037491343075	38.4423954081375	38.6054161676284	38.6949812471516	38.5965974257635	38.5838985487354	38.4653586410227	38.7220703871385	38.4628803541337	38.2598466886331	38.5797725957737	38.6833173977734	38.5593604405907	38.6707419081652	38.6729904125584	38.6515936616102	38.7539033505237	38.4864579256112	38.6311124349457	38.6127242742898	38.3899926456818	38.4443130937309	38.6736393010104	38.5511839551099	38.3337421681064	38.3718768407464	38.4434257079224	38.6138059011438	38.4114310514524	38.3608685643234	38.3996241612724	38.6804343467487	38.4570554979324	38.5864215613673	38.619545672238	38.380161161743	38.486496937958	38.534985441448	38.6453253048809	38.6323573811166	38.5026064671085	38.5254651695491
38.4677223946819	38.5289873978287	38.4971903286177	38.547702381495	38.3618879525398	38.5821824460623	38.3503098224654	38.5434506971352	38.4231046724053	38.4536028351503	38.5315677537785	38.4463132637344	38.5613954840141	38.271426916471	38.6209614661122	38.7325429392398	38.5157920017562	38.5282289879529	38.4000068834201	38.401350313672	38.2728470118768	38.3092801514451	38.474849823775	38.6096796309542	38.3846384114726	38.5786926670317	38.4083191582117	38.4541707681235	38.5913056682363	38.6529337771332	38.3208704317612	38.4098535917683	38.6115491869738	38.2784370370887	38.6547359073148	38.6187989120494	38.7352456527817	38.4181033389143	38.2775619939962	38.318189638828	38.3639902705396	38.6621633512991	38.459571464386	38.5161274408157	38.5871192662807	38.504632915602	38.4482595193765	38.4793826178313	38.4126763928336	38.5694850313566
38.6460744642139	38.2541938984488	38.5212825191282	38.6251535438069	38.4800189016529	38.3404310421307	38.5587555533226	38.5992416729212	38.5156628756576	38.5635298802239	38.6353680673692	38.5194335795852	38.5304968332245	38.4846056401393	38.3081784152497	38.6377712653608	38.713504383871	38.6779582660596	38.6462486851721	38.4292406272968	38.574527596566	38.5567669039051	38.5892387122061	38.5684217856988	38.4467651486884	38.5731966644563	38.4590581552766	38.6708230571341	38.6287365644198	38.6344828066722	38.4328471968481	38.3754035359342	38.2583587059571	38.4480450533881	38.4460384900202	38.6305696373632	38.2913944458068	38.6633811814431	38.3951137790338	38.3158694803387	38.323643129934	38.5351652779319	38.6327598164274	38.6872449601496	38.5733556411737	38.6754849719274	38.5351406464289	38.6667351251392	38.6769434093668	38.4107222957425
38.5357321206592	38.6833517779824	38.4103258416459	38.4487812081859	38.418020546895	38.4871660694964	38.3730630725994	38.5766441252562	38.3557536480782	38.4533795843723	38.6989296115782	38.5644313525574	38.5452516017561	38.6576283191674	38.5271919531209	38.5897243915134	38.4076331653883	38.5355951901208	38.4572310727688	38.4475693063399	38.4469832827605	38.5309138541293	38.4193589897467	38.5497032830403	38.3161263633634	38.4451152077346	38.3904423424113	38.6595018666998	38.4955755310538	38.4418236966904	38.3285014987396	38.5357050613545	38.6493969562019	38.4446340206857	38.627876857277	38.4290627900996	38.5426666795543	38.7023893035379	38.2892931000326	38.5448059218744	38.645615426246	38.6662585429213	38.6352999930247	38.6573677943903	38.7281195377766	38.4184130137001	38.503151535733	38.5195823905784	38.4188104355245	38.5175978750319
38.6065618599081	38.6289382387819	38.40435849158	38.6760044143336	38.5693912589429	38.5100727340606	38.4771668548536	38.7014661771359	38.6484043328512	38.676133760309	38.5170586870757	38.5751637065063	38.577654495866	38.2687261206915	38.7207982176528	38.545416517612	38.4685206969107	38.4188792475941	38.3598325650485	38.4270446353747	38.5421654667825	38.5808362146912	38.7561493713528	38.4930420568157	38.3717724606739	38.4487319300869	38.4585029462322	38.3804650572056	38.7601314220443	38.4181817476171	38.6260799218188	38.6519060585223	38.4448838224305	38.5409489281241	38.5349939725788	38.6816050549744	38.6305366096396	38.4965389206392	38.4487580880799	38.5550592231421	38.6006331301672	38.6474363768245	38.4164339004701	38.4542646644194	38.445111022005	38.5748742198259	38.2823431360102	38.5799284239296	38.6741865919033	38.4957535245482
38.6038050848886	38.4061129673325	38.4715062531015	38.6295074696453	38.4784080068844	38.6188746568673	38.5803590264144	38.6900076268555	38.485246042839	38.6097992389446	38.5683925034424	38.4848047223689	38.6962893874079	38.6210801548436	38.3687468452605	38.4694196324035	38.3039252069612	38.3696943409381	38.6046322105105	38.2491605632991	38.440038373003	38.5973665145879	38.5781929387356	38.5460537643294	38.5685199323717	38.4472055829048	38.5451001445131	38.4960907081952	38.592774721359	38.3979654752265	38.4664813205518	38.342203333378	38.5115549255994	38.4866699387115	38.6641685917659	38.6334816647619	38.2768953386812	38.4006786658305	38.6179357746084	38.420787909292	38.3660255082664	38.3509347587652	38.3251139894743	38.3379892962773	38.3724007563418	38.4660616681676	38.3851491944238	38.6125136918524	38.4677368559216	38.5318097046757
38.2637154915854	38.6335452203438	38.4788585741679	38.6259740059659	38.3046862056915	38.4540440461762	38.3274306076458	38.6235775149841	38.3960841604231	38.5360710818852	38.5112310838724	38.494612708753	38.730643653219	38.5762896330909	38.5554947714479	38.6065893471303	38.5601031252163	38.6167303260613	38.4841949083308	38.6326387473299	38.535777951093	38.7280235466551	38.3687359476923	38.5950679792646	38.5826619712527	38.4813147400417	38.5549226444485	38.4391849702515	38.6386894422522	38.518216137287	38.5247064667965	38.5776651629966	38.5201186608565	38.7316989718364	38.3480750901379	38.5322931488566	38.6488583817562	38.2374692020023	38.6037566282913	38.5576723453233	38.4159081149238	38.4028696255208	38.6760579748325	38.4027185936937	38.4964190170181	38.6022050981375	38.5153225325935	38.5259829670972	38.6715671481021	38.3394591381585
38.5319604024116	38.3816286944074	38.7497122748672	38.5060136714729	38.5025546999447	38.6861929891034	38.6071117546906	38.5884100209101	38.6800693146057	38.6130533361937	38.5980081424513	38.4918467383423	38.6702369535155	38.7598338262368	38.4806136081797	38.5378699764476	38.6380513884928	38.4390029750909	38.3083366448405	38.4792364493494	38.3507798295571	38.7023540195283	38.4715586693128	38.596892000551	38.6466562090507	38.3923948596709	38.5350640843615	38.3762142649533	38.4215514837538	38.4763258750595	38.4074749921225	38.5581282924775	38.7064627976602	38.5063217655864	38.6404380729421	38.3887635369538	38.5751717731093	38.6320634695141	38.5252951052943	38.3378655549191	38.3626999421746	38.5271036472699	38.5887769095447	38.6681093090809	38.580046705062	38.5120491286311	38.3858887906063	38.4630312558616	38.5320396905081	38.5335699140245
38.6087928807289	38.624569492476	38.269438523726	38.551313448933	38.4051462774445	38.6288174750974	38.4389543378601	38.5066453949225	38.7178626061436	38.4948949011122	38.6032163148791	38.2237734013216	38.5828597195427	38.6242389244985	38.3691410281035	38.6436982651046	38.5506875866428	38.5708670624386	38.3694941258871	38.6933614926762	38.4677974669088	38.5869339561282	38.5547080580318	38.3799182454274	38.5630646676671	38.567362270866	38.6911915646584	38.5872858994925	38.4077349991012	38.6543678717331	38.6142294779683	38.5706743502199	38.5415167541776	38.454033165293	38.5035930315436	38.6792693291861	38.5310447391077	38.458225480184	38.5302598099988	38.6194229679927	38.3839999290676	38.6629886760267	38.4001458182033	38.3937405924204	38.2689864638895	38.6903333288755	38.3358115118808	38.6393786350873	38.435695429092	38.3801103121868
38.5533501271245	38.4075849988613	38.5160366159037	38.5468145204347	38.6368138911565	38.5894398277068	38.5897591441855	38.4778244973014	38.4730993753506	38.5186168852285	38.6489996046408	38.4799611590427	38.594404243968	38.6699928552809	38.6243229213844	38.4408986983719	38.4228757684121	38.4557946366115	38.2757876790373	38.2514320443906	38.2990487129088	38.3758132972878	38.629280438691	38.687628201522	38.4160126618296	38.4701361552279	38.436418967956	38.5364284240527	38.6469504565832	38.3711633888343	38.4236809579161	38.5826652448721	38.5908417797903	38.4674058462546	38.786729377408	38.633195664933	38.4731258316046	38.6946917238141	38.3554012823238	38.3308756637986	38.2861976233251	38.4582342358304	38.5010056275822	38.5247341518854	38.3719689552348	38.6521310240131	38.59154047832	38.5598703499551	38.6031725121741	38.2807759321941
38.4984048603245	38.5871446286262	38.626864177796	38.5093414495593	38.6157222691596	38.478518986851	38.5099866608896	38.5732583064259	38.4867416540763	38.2914201881504	38.2057260612316	38.4453183092161	38.5648477823923	38.3398569664113	38.5761605673805	38.6397673103506	38.553726892816	38.6584157297226	38.6172175859831	38.548929562716	38.6774672021902	38.3703385599033	38.4442196004951	38.6065926569165	38.5386127899181	38.6974980498455	38.7679526153292	38.632639012774	38.5441758679678	38.5146691849999	38.6874403851481	38.3212617535007	38.7149980762964	38.2917196522773	38.7169350160007	38.635813454331	38.4949400782283	38.5849373371358	38.3429866549316	38.4112919432254	38.5049118771937	38.3663890886912	38.681568766748	38.6461718907193	38.333224477234	38.554743258156	38.4574620056301	38.7062559431348	38.5366964078311	38.520414445075
38.4170644678615	38.5762703771399	38.401671249616	38.6217048406929	38.5740747794206	38.5263281948519	38.6662265441954	38.7208531477307	38.7333943599498	38.5022815744535	38.5702264910329	38.6038186067431	38.4166071083626	38.3109922148379	38.5787179137342	38.4806778355497	38.6874817975339	38.4746823175564	38.6455418740871	38.6428752619166	38.4598062369715	38.5617591433842	38.5161415138415	38.4679212882052	38.6149869764277	38.5925656401118	38.5932701991526	38.3474450619517	38.4935129094255	38.6634496777848	38.5714506005617	38.2836849753593	38.3347425579512	38.5615116293909	38.6354708715445	38.7060941133603	38.6414773555159	38.2938013644091	38.5307324443348	38.5879209231802	38.5004945098677	38.5906438234183	38.3665738776894	38.5857994993801	38.3190932720279	38.3281820878063	38.5010584194703	38.1882551229847	38.4981346914884	38.5510919342842
38.6506672911807	38.6837511391772	38.328300407202	38.6429157796159	38.6089478693863	38.4925515272588	38.4782370424455	38.2817800809994	38.6146875146396	38.4632068998835	38.4127336417531	38.5415190566279	38.3867279423778	38.4079187600986	38.3384662390603	38.262876372503	38.6431328713779	38.3211521139856	38.3918860184694	38.6874931452264	38.443530925387	38.3811174915343	38.4509844441517	38.7079412027932	38.280529827517	38.4471327224196	38.6660013269452	38.3728170135505	38.7121610824361	38.510008425205	38.479992164247	38.5775016703281	38.3092589803838	38.5304658830319	38.2786036939992	38.5336780736548	38.30126369553	38.4051679535576	38.3896796190852	38.70833534805	38.3190987447736	38.6347677176884	38.5873105930673	38.6529259512348	38.563248584891	38.7121987976811	38.4293436327661	38.3086337168801	38.4406944031344	38.5588238898948
38.5147551290947	38.4748625286057	38.4566175946943	38.5022408624096	38.6428011848883	38.4952509743608	38.477663912737	38.76589758581	38.6175734055264	38.6159500602872	38.3360260952459	38.3231044476272	38.3846203500642	38.611103364025	38.5027091449885	38.602456222765	38.4277429152486	38.5310349072423	38.64836538401	38.3681599147827	38.5940946291472	38.4792896741232	38.6003081405265	38.29483168472	38.5934433904629	38.5233548238826	38.6781720546797	38.3917409080088	38.6817751847045	38.6115081898417	38.4896389780361	38.577813370773	38.3879016574857	38.3576353005011	38.579674680196	38.5218202271759	38.473848357513	38.4691447529302	38.3146887524808	38.3739830964793	38.4282298704397	38.5171806544958	38.3155947241851	38.4788108942959	38.3872587044168	38.3686989010245	38.5436807005551	38.4284161153417	38.3539281053936	38.6082601064041
